# Supplementary material for: Chromosome-level baobab genome illuminates its evolutionary trajectory and environmental adaptation
Source: Nat Commun. 2024 Oct 12;15:8833. doi: 10.1038/s41467-024-53157-w (PMC11470940; doi:10.1038/s41467-024-53157-w)
Supplement: Supplementary file 4 — Supplementary Data 1 [file 41467_2024_53157_MOESM4_ESM.xlsx]

## Sheet: Sheet1
Supplementary Data 1: Summary of the four Adansonia digitata genome assemblies (Ad77271a, Ad77271b, AdKB and AdOHT) and Adansonia za (Aza135).
Name	Ad77271a	Ad77271b	Aza135	AdKB	AdOHT
Assembly
Total length(bp)	674036095	677910090	600003679	682236562	704441320
Contigs#	1780	2430	7173	7348	4783
Total GC content	32	32	31	32	31
Mean length(bp)	379247	279392	83648	92847	147280
Scaffold N50(bp)	15293049	14940500	703193	821818	631186
BUSCO complete (%)	98	98	93	98	94
Repeat content
Copia#	29501	26820	21861	33438	25453
Gypsy#	23207	41275	17855	25794	10618
LTR_unknown#	35805	36424	16450	42141	58288
CACTA#	39269	42581	39263	38336	112016
Mutator#	104798	94707	106663	124552	123953
PIF_Harbinger#	30821	28021	23360	28328	34576
Tc1_Mariner#	5997	6455	3858	6290	7431
hAT#	23225	13545	8152	19246	11542
helitron#	86011	93088	67243	84842	90424
Total TE#	378634	382916	304705	402967	474301
Masked DNA TE(bp)	222280883	200555550	159891819	234252229	220359705
Masked DNA TE(%)	33	30	27	34	31
Masked LTR-RT TE(bp)	73645538	100143935	51909405	72289272	94452961
Masked LTR-RT TE(%)	10	14	9	11	13
Total TE(bp)	295926421	300699485	211801224	306541501	314812666
TE masked(%)	44	44	35	45	45
Gene annotation
Genes#	43983	43490	46890	45412	46734
Mean gene length(bp)	2107	2112	2295	2064	1964
Average exon/gene#	4	4	5	4	4
