# Supplementary material for: Chromosome-level baobab genome illuminates its evolutionary trajectory and environmental adaptation
Source: Nat Commun. 2024 Oct 12;15:8833. doi: 10.1038/s41467-024-53157-w (PMC11470940; doi:10.1038/s41467-024-53157-w)
Supplement: Supplementary file 5 — Supplementary Data 2 [file 41467_2024_53157_MOESM5_ESM.xlsx]

## Sheet: Sheet1
Supplementary Data 2: Sequencing summary for baobab genomes.
	Sample name	Data type	File name	Data size（Gb）	Max length (bp)	Reads N50 (bp)	Average length (bp	Number of sequences
1	Ad77271a	Short-reads (Illumina)	Baobab_P177271_A_genomic_dec172020_S1_R1_001.fastq.gz	33.7614	150	150	150	225076218
		Short-reads (Illumina)	Baobab_P177271_A_genomic_dec172020_S1_R2_001.fastq.gz	33.7614	150	150	150	225076218
		Hi-C	A_digitata_A_HiC_R1.fastq.gz	18.3032	151	151	151	121212942
		Hi-C	A_digitata_A_HiC_R2.fastq.gz	18.3032	151	151	151	121212942
		Long-reads (ONT)	Ad77271a.s1.s2.s3.genomic.fastq.gz	12.1029	911170	26535	12885.6	939258
2	Ad77271b	Short-reads (Illumina)	Baobab_P177271_B_genomic_dec172020_S2_R1_001.fastq.gz	31.9436	150	150	150	212957146
		Short-reads (Illumina)	Baobab_P177271_B_genomic_dec172020_S2_R2_001.fastq.gz	31.9436	150	150	150	212957146
		Long-reads (ONT)	Ad77271b.s1.s2.s3.genomic.fastq.gz	13.4302	739816	19864	9780.98	1373091
3	Aza	Long-reads (ONT)	Aza135.ont_pass_WGS.R000-144.L000-739.fastq.gz	21.2193	286660	1660	881.442	24073363
4	AdKB	Long-reads (ONT)	AdigKordBaoA.ont_pass_WGS.R000-143.L000-738.fastq.gz	30.6373	611495	5168	1170.66	26170936
5	AdOHT	Long-reads (ONT)	AdigOkahaoHeritage.ont_pass_WGS.R000-268.L000-995.fastq.gz	12.5654	209912	22092	7545.38	1665309
6	A101	Short-reads (Illumina)	A101_1.fastq.gz	10.409	150	150	150	69393561
			A101_2.fastq.gz	10.409	150	150	150	69393561
7	AP_C301	Short-reads (Illumina)	AP_C301_1.fastq.gz	10.7855	150	150	150	71903666
			AP_C301_2.fastq.gz	10.7855	150	150	150	71903666
8	Baines	Short-reads (Illumina)	Baines_1.fastq.gz	11.3281	150	150	150	75520555
			Baines_2.fastq.gz	11.3281	150	150	150	75520555
9	Benin20	Short-reads (Illumina)	Benin20_1.fastq.gz	11.3591	150	150	150	75727608
			Benin20_2.fastq.gz	11.3591	150	150	150	75727608
10	Benin21	Short-reads (Illumina)	Benin21_1.fastq.gz	10.4368	150	150	150	69578663
			Benin21_2.fastq.gz	10.4368	150	150	150	69578663
11	Benin25	Short-reads (Illumina)	Benin25_1.fastq.gz	10.6356	150	150	150	70904203
			Benin25_2.fastq.gz	10.6356	150	150	150	70904203
12	Benin9	Short-reads (Illumina)	Benin9_1.fastq.gz	10.6671	150	150	150	71114212
			Benin9_2.fastq.gz	10.6671	150	150	150	71114212
13	BF2	Short-reads (Illumina)	BF2_1.fastq.gz	10.2705	150	150	150	68470016
			BF2_2.fastq.gz	10.2705	150	150	150	68470016
14	CDI16	Short-reads (Illumina)	CDI16_1.fastq.gz	12.2527	150	150	150	81684793
			CDI16_2.fastq.gz	12.2527	150	150	150	81684793
15	Kondoa	Short-reads (Illumina)	Kondoa_1.fastq.gz	10.5299	150	150	150	70199423
			Kondoa_2.fastq.gz	10.5299	150	150	150	70199423
16	Nam_B201	Short-reads (Illumina)	Nam_B201_1.fastq.gz	11.6461	150	150	150	77640717
			Nam_B201_2.fastq.gz	11.6461	150	150	150	77640717
17	Nam_B202	Short-reads (Illumina)	Nam_B202_1.fastq.gz	10.7	150	150	150	71333604
			Nam_B202_2.fastq.gz	10.7	150	150	150	71333604
18	Nam_B204	Short-reads (Illumina)	Nam_B204_1.fastq.gz	10.4224	150	150	150	69482443
			Nam_B204_2.fastq.gz	10.4224	150	150	150	69482443
19	Nam_C305	Short-reads (Illumina)	Nam_C305_1.fastq.gz	10.5116	150	150	150	70077083
			Nam_C305_2.fastq.gz	10.5116	150	150	150	70077083
20	NamC302	Short-reads (Illumina)	NamC302_1.fastq.gz	10.8357	150	150	150	72237855
			NamC302_2.fastq.gz	10.8357	150	150	150	72237855
21	Planet	Short-reads (Illumina)	Planet_1.fastq.gz	11.0257	150	150	150	73504632
			Planet_2.fastq.gz	11.0257	150	150	150	73504632
22	SaoTome	Short-reads (Illumina)	SaoTome_1.fastq.gz	10.509	150	150	150	70059922
			SaoTome_2.fastq.gz	10.509	150	150	150	70059922
23	Skelm10	Short-reads (Illumina)	Skelm10_1.fastq.gz	11.4114	150	150	150	76076125
			Skelm10_2.fastq.gz	11.4114	150	150	150	76076125
24	Skelm7	Short-reads (Illumina)	Skelm7_1.fastq.gz	10.9981	150	150	150	73320669
			Skelm7_2.fastq.gz	10.9981	150	150	150	73320669
25	SV_Cap2	Short-reads (Illumina)	SV_Cap2_1.fastq.gz	10.1592	150	150	150	67727682
			SV_Cap2_2.fastq.gz	10.1592	150	150	150	67727682
26	SV_TSO2	Short-reads (Illumina)	SV_TSO2_1.fastq.gz	10.894	150	150	150	72626870
			SV_TSO2_2.fastq.gz	10.894	150	150	150	72626870
27	SV_TSO3	Short-reads (Illumina)	SV_TSO3_1.fastq.gz	11.4544	150	150	150	76362682
			SV_TSO3_2.fastq.gz	11.4544	150	150	150	76362682
28	Togo25	Short-reads (Illumina)	Togo25_1.fastq.gz	10.8533	150	150	150	72355043
			Togo25_2.fastq.gz	10.8533	150	150	150	72355043
29	Togo6	Short-reads (Illumina)	Togo6_1.fastq.gz	10.0595	150	150	150	67063592
			Togo6_2.fastq.gz	10.0595	150	150	150	67063592
30	Zim_A103	Short-reads (Illumina)	Zim_A103_1.fastq.gz	11.0653	150	150	150	73768676
			Zim_A103_2.fastq.gz	11.0653	150	150	150	73768676
