# Supplementary material for: Chromosome-level baobab genome illuminates its evolutionary trajectory and environmental adaptation
Source: Nat Commun. 2024 Oct 12;15:8833. doi: 10.1038/s41467-024-53157-w (PMC11470940; doi:10.1038/s41467-024-53157-w)
Supplement: Supplementary file 6 — Supplementary Data 3 [file 41467_2024_53157_MOESM6_ESM.xlsx]

## Sheet: Sheet1
Supplementary Data 3: Summary of structural variants in baobab genomes. Structural variations (SVs) were profiled using SyRI v1.6.3 1. The table includes counts and types of SVs identified across baobab genomes
Genome	Variation_type	Count	Length_ref	Length_qry
Ad77271a.vs.Aza135	Syntenic_Region	288	545054275	495112551
	Inversions	28	489386	580902
	Translocations	165	1005972	988826
	Duplications (reference)	162	524468	-
	Duplications (query)	58	-	154944
Aza135.vs.Ad77271b	Syntenic_Region	354	484126918	511116094
	Inversions	48	1026686	1981532
	Translocations	231	976001	985522
	Duplications (reference)	68	293608	-
	Duplications (query)	433	-	882984
Ad77271b.vs.AdKB	Syntenic_Region	578	581135616	575253302
	Inversions	135	8559143	8502447
	Translocations	359	5139323	5232972
	Duplications (reference)	171	731003	-
	Duplications (query)	289	-	907189
AdKB.vs.AdOHT	Syntenic_Region	488	569816104	562866361
	Inversions	41	1563991	1408749
	Translocations	333	1539954	1536308
	Duplications (reference)	194	670060	-
	Duplications (query)	251	-	496480
1. Goel, M., Sun, H., Jiao, W.-B. & Schneeberger, K. SyRI: finding genomic rearrangements and local sequence differences from whole-genome assemblies. Genome Biol. 20, 277 (2019).
