# Supplementary material for: Chromosome-level baobab genome illuminates its evolutionary trajectory and environmental adaptation
Source: Nat Commun. 2024 Oct 12;15:8833. doi: 10.1038/s41467-024-53157-w (PMC11470940; doi:10.1038/s41467-024-53157-w)
Supplement: Supplementary file 7 — Supplementary Data 4 [file 41467_2024_53157_MOESM7_ESM.xlsx]

## Sheet: Sheet1
Supplementary Data 4: Comparative telomere statistics between baobab and eight other randomly selected plant species, showcasing large telomere sizes in baobab.
species		Reads (#)	Mean length (bp)	std	min	0.25	0.5	0.75	max	type	habit	NCBI
Thlaspi arvense	pennycress	562	1840	400	433	1539	1810	2153	2846	eudicot	annual	SRR14825542
Prunus armeniaca	Armenian plum	590	1538	463	302	1255	1576	1857	3057	eudicot	perenial	SRR10322055
Arabidopsis thaliana	arabidopsis	16	2875	1023	501	2467	3083	3411	4681	eudicot	annual	SRR14739179
Zea mays	maize	62	3285	1223	318	2358	3369	4261	6467	monocot	annual	SRR12142798
Gossypium	cotton	1366	7742	2411	331	6201	8502	9551	12434	eudicot	perenial	SRR12687833
Salix dunnii	willow	1917	11218	6920	270	4988	12922	16451	30452	eudicot	perenial	SRR12893432
Artocarpus nanchuanensis	breadfruit	605	8722	5091	321	4244	9241	12362	30914	eudicot	perenial	SRR11671532
Acer rubrum	red maple	1650	13051	5940	280	9903	13504	17134	35105	eudicot	perenial	SRR14924165
Adansonia digitata	AdPI77271a	344	16631	7839	943	11153	15545	20935	39336	eudicot	perenial	this study
Adansonia digitata	AdPI77271b	578	15326	7229	455	11005	14399	18794	49392	eudicot	perenial	this study
