# Supplementary material for: Chromosome-level baobab genome illuminates its evolutionary trajectory and environmental adaptation
Source: Nat Commun. 2024 Oct 12;15:8833. doi: 10.1038/s41467-024-53157-w (PMC11470940; doi:10.1038/s41467-024-53157-w)
Supplement: Supplementary file 8 — Supplementary Data 5 [file 41467_2024_53157_MOESM8_ESM.xlsx]

## Sheet: Sheet1
Supplementary Data 5: Sizes of transposable elements (bp) in baobab genomes, highlighting elevated sizes of DNA mutator elements.
Genome	Copia	Gypsy	LTR_unknown	CACTA	Mutator	PIF_Harbinger	Tc1_Mariner	hAT	helitron	DNA masked	LTR-RT masked	Total
Ad77271a	30129534	19670536	23845468	26790652	115882201	16680965	2970466	14266363	45690236	222280883	73645538	295926421
Ad77271b	29145208	49562118	21436609	26460388	106771630	13192717	3652676	5255319	45222820	200555550	100143935	300699485
Aza135	23363975	17993123	10552307	50458261	53999309	14381533	3130957	2433072	35488687	159891819	51909405	211801224
AdKB	30639140	17023087	24627045	96348362	69615491	14976457	2442395	5788450	45081074	234252229	72289272	306541501
AdOHT	29291707	11214072	53947182	80634463	80754890	17086403	2583178	3994386	35306385	220359705	94452961	314812666
Adig_genome 1	37304431	59147379	14380381	20372072	72514532	14088707	1913499	6975015	40525911	156389736	110832191	267221927
1. Wan, J.-N. et al. The rise of baobab trees in Madagascar. Nature 629, 1091–1099 (2024).
