# Supplementary material for: Chromosome-level baobab genome illuminates its evolutionary trajectory and environmental adaptation
Source: Nat Commun. 2024 Oct 12;15:8833. doi: 10.1038/s41467-024-53157-w (PMC11470940; doi:10.1038/s41467-024-53157-w)
Supplement: Supplementary file 9 — Supplementary Data 6 [file 41467_2024_53157_MOESM9_ESM.xlsx]

## Sheet: Sheet1
Supplementary Data 6: Gene ontology terms for Ad77271a (FDR < 0.01). Statistical analysis was performed using GOATOOLS 1. Fisher’s exact test was used, and adjustments for multiple comparisons were made using the Benjamini-Hochberg False Discovery Rate (FDR) method.
GO	NS	enrichment	name		ratio_in_pop	p_uncorrected	depth	study_count	p_fdr_bh
GO:0110165	CC	e	cellular anatomical entity	139/5617	139/43192	1.62e-124	1	139	7.93e-123
GO:0009987	BP	e	cellular process	107/5617	107/43192	6.68e-96	1	107	2.23e-93
GO:0008152	BP	e	metabolic process	99/5617	99/43192	9.28e-89	1	99	2.07e-86
GO:0005488	MF	e	binding	94/5617	94/43192	2.69e-84	1	94	3.7e-82
GO:0003824	MF	e	catalytic activity	89/5617	89/43192	7.76e-80	1	89	7.12e-78
GO:0071704	BP	e	organic substance metabolic process	84/5617	84/43192	2.23e-75	2	84	3.73e-73
GO:0043226	CC	e	organelle	71/5617	71/43192	8.58e-64	2	71	2.1e-62
GO:0043229	CC	e	intracellular organelle	71/5617	71/43192	8.58e-64	3	71	2.1e-62
GO:0043227	CC	e	membrane-bounded organelle	69/5617	69/43192	5.18e-62	3	69	8.46e-61
GO:0043231	CC	e	intracellular membrane-bounded organelle	69/5617	69/43192	5.18e-62	4	69	8.46e-61
GO:0044238	BP	e	primary metabolic process	63/5617	63/43192	1.14e-56	2	63	1.52e-54
GO:0044237	BP	e	cellular metabolic process	62/5617	62/43192	8.84e-56	2	62	9.84e-54
GO:0097159	MF	e	organic cyclic compound binding	55/5617	55/43192	1.5e-49	2	55	1.03e-47
GO:0006807	BP	e	nitrogen compound metabolic process	52/5617	52/43192	6.98e-47	2	52	6.66e-45
GO:0043170	BP	e	macromolecule metabolic process	50/5617	50/43192	4.19e-45	3	50	3.5e-43
GO:0050896	BP	e	response to stimulus	47/5617	47/43192	1.95e-42	1	47	1.45e-40
GO:0043167	MF	e	ion binding	42/5617	42/43192	5.42e-38	2	42	2.98e-36
GO:1901564	BP	e	organonitrogen compound metabolic process	39/5617	39/43192	2.51e-35	3	39	1.68e-33
GO:0065007	BP	e	biological regulation	38/5617	38/43192	1.94e-34	1	38	1.18e-32
GO:0016740	MF	e	transferase activity	37/5617	37/43192	1.5e-33	2	37	6.89e-32
GO:0016020	CC	e	membrane	35/5617	35/43192	8.98e-32	2	35	1.26e-30
GO:0050789	BP	e	regulation of biological process	35/5617	35/43192	8.98e-32	2	35	4.62e-30
GO:0009058	BP	e	biosynthetic process	35/5617	35/43192	8.98e-32	2	35	4.62e-30
GO:0003676	MF	e	nucleic acid binding	34/5617	34/43192	6.94e-31	3	34	2.73e-29
GO:0032502	BP	e	developmental process	34/5617	34/43192	6.94e-31	1	34	3.31e-29
GO:0012505	CC	e	endomembrane system	33/5617	33/43192	5.37e-30	2	33	6.57e-29
GO:0050794	BP	e	regulation of cellular process	33/5617	33/43192	5.37e-30	3	33	2.24e-28
GO:1901576	BP	e	organic substance biosynthetic process	33/5617	33/43192	5.37e-30	3	33	2.24e-28
GO:0044249	BP	e	cellular biosynthetic process	31/5617	31/43192	3.2e-28	3	31	1.26e-26
GO:0036094	MF	e	small molecule binding	29/5617	29/43192	1.91e-26	2	29	6.57e-25
GO:0005634	CC	e	nucleus	28/5617	28/43192	1.48e-25	5	28	1.61e-24
GO:0019538	BP	e	protein metabolic process	27/5617	27/43192	1.14e-24	4	27	4.23e-23
GO:0071840	BP	e	cellular component organization or biogenesis	26/5617	26/43192	8.81e-24	2	26	3.1e-22
GO:0009507	CC	e	chloroplast	25/5617	25/43192	6.8e-23	6	25	6.06e-22
GO:0009536	CC	e	plastid	25/5617	25/43192	6.8e-23	5	25	6.06e-22
GO:0016787	MF	e	hydrolase activity	25/5617	25/43192	6.8e-23	2	25	2.08e-21
GO:0006950	BP	e	response to stress	25/5617	25/43192	6.8e-23	2	25	2.27e-21
GO:0000166	MF	e	nucleotide binding	24/5617	24/43192	5.25e-22	4	24	1.2e-20
GO:1901265	MF	e	nucleoside phosphate binding	24/5617	24/43192	5.25e-22	3	24	1.2e-20
GO:1901363	MF	e	heterocyclic compound binding	24/5617	24/43192	5.25e-22	3	24	1.2e-20
GO:0016043	BP	e	cellular component organization	24/5617	24/43192	5.25e-22	3	24	1.67e-20
GO:0043168	MF	e	anion binding	23/5617	23/43192	4.05e-21	3	23	8.56e-20
GO:0031323	BP	e	regulation of cellular metabolic process	23/5617	23/43192	4.05e-21	4	23	1.13e-19
GO:0019222	BP	e	regulation of metabolic process	23/5617	23/43192	4.05e-21	3	23	1.13e-19
GO:0009628	BP	e	response to abiotic stimulus	23/5617	23/43192	4.05e-21	2	23	1.13e-19
GO:0034641	BP	e	cellular nitrogen compound metabolic process	22/5617	22/43192	3.12e-20	3	22	6.96e-19
GO:0060255	BP	e	regulation of macromolecule metabolic process	22/5617	22/43192	3.12e-20	4	22	6.96e-19
GO:0031326	BP	e	regulation of cellular biosynthetic process	22/5617	22/43192	3.12e-20	5	22	6.96e-19
GO:0009889	BP	e	regulation of biosynthetic process	22/5617	22/43192	3.12e-20	4	22	6.96e-19
GO:0010556	BP	e	regulation of macromolecule biosynthetic process	22/5617	22/43192	3.12e-20	6	22	6.96e-19
GO:0010468	BP	e	regulation of gene expression	22/5617	22/43192	3.12e-20	7	22	6.96e-19
GO:0032991	CC	e	protein-containing complex	21/5617	21/43192	2.41e-19	1	21	1.97e-18
GO:0043169	MF	e	cation binding	21/5617	21/43192	2.41e-19	3	21	4.73e-18
GO:0048856	BP	e	anatomical structure development	21/5617	21/43192	2.41e-19	2	21	5.03e-18
GO:1901360	BP	e	organic cyclic compound metabolic process	21/5617	21/43192	2.41e-19	3	21	5.03e-18
GO:0051179	BP	e	localization	20/5617	20/43192	1.86e-18	1	20	3.45e-17
GO:0006810	BP	e	transport	20/5617	20/43192	1.86e-18	3	20	3.45e-17
GO:0042221	BP	e	response to chemical	20/5617	20/43192	1.86e-18	2	20	3.45e-17
GO:0051234	BP	e	establishment of localization	20/5617	20/43192	1.86e-18	2	20	3.45e-17
GO:0005515	MF	e	protein binding	19/5617	19/43192	1.43e-17	2	19	2.32e-16
GO:0046872	MF	e	metal ion binding	19/5617	19/43192	1.43e-17	4	19	2.32e-16
GO:0140110	MF	e	transcription regulator activity	19/5617	19/43192	1.43e-17	1	19	2.32e-16
GO:0080090	BP	e	regulation of primary metabolic process	19/5617	19/43192	1.43e-17	4	19	2.34e-16
GO:0006725	BP	e	cellular aromatic compound metabolic process	19/5617	19/43192	1.43e-17	3	19	2.34e-16
GO:0051252	BP	e	regulation of RNA metabolic process	19/5617	19/43192	1.43e-17	6	19	2.34e-16
GO:0051171	BP	e	regulation of nitrogen compound metabolic process	19/5617	19/43192	1.43e-17	4	19	2.34e-16
GO:0019219	BP	e	regulation of nucleobase-containing compound metabolic process	19/5617	19/43192	1.43e-17	5	19	2.34e-16
GO:0032555	MF	e	purine ribonucleotide binding	18/5617	18/43192	1.11e-16	6	18	1.27e-15
GO:0035639	MF	e	purine ribonucleoside triphosphate binding	18/5617	18/43192	1.11e-16	4	18	1.27e-15
GO:0097367	MF	e	carbohydrate derivative binding	18/5617	18/43192	1.11e-16	2	18	1.27e-15
GO:0032553	MF	e	ribonucleotide binding	18/5617	18/43192	1.11e-16	5	18	1.27e-15
GO:0017076	MF	e	purine nucleotide binding	18/5617	18/43192	1.11e-16	5	18	1.27e-15
GO:0003677	MF	e	DNA binding	18/5617	18/43192	1.11e-16	4	18	1.27e-15
GO:0003700	MF	e	DNA-binding transcription factor activity	18/5617	18/43192	1.11e-16	2	18	1.27e-15
GO:0032501	BP	e	multicellular organismal process	18/5617	18/43192	1.11e-16	1	18	1.64e-15
GO:0046483	BP	e	heterocycle metabolic process	18/5617	18/43192	1.11e-16	3	18	1.64e-15
GO:2001141	BP	e	regulation of RNA biosynthetic process	18/5617	18/43192	1.11e-16	7	18	1.64e-15
GO:0006355	BP	e	regulation of DNA-templated transcription	18/5617	18/43192	1.11e-16	8	18	1.64e-15
GO:0016491	MF	e	oxidoreductase activity	17/5617	17/43192	8.52e-16	2	17	9.01e-15
GO:0046914	MF	e	transition metal ion binding	17/5617	17/43192	8.52e-16	5	17	9.01e-15
GO:0036211	BP	e	protein modification process	17/5617	17/43192	8.52e-16	5	17	1.21e-14
GO:0043412	BP	e	macromolecule modification	17/5617	17/43192	8.52e-16	4	17	1.21e-14
GO:0140096	MF	e	catalytic activity, acting on a protein	16/5617	16/43192	6.57e-15	2	16	6.69e-14
GO:0044281	BP	e	small molecule metabolic process	16/5617	16/43192	6.57e-15	2	16	8.96e-14
GO:0009059	BP	e	macromolecule biosynthetic process	16/5617	16/43192	6.57e-15	4	16	8.96e-14
GO:0010035	BP	e	response to inorganic substance	15/5617	15/43192	5.06e-14	3	15	6.63e-13
GO:0006139	BP	e	nucleobase-containing compound metabolic process	15/5617	15/43192	5.06e-14	4	15	6.63e-13
GO:0005886	CC	e	plasma membrane	14/5617	14/43192	3.9e-13	3	14	2.94e-12
GO:0006996	BP	e	organelle organization	14/5617	14/43192	3.9e-13	4	14	5.01e-12
GO:0016772	MF	e	transferase activity, transferring phosphorus-containing groups	13/5617	13/43192	3.01e-12	3	13	2.85e-11
GO:0003723	MF	e	RNA binding	13/5617	13/43192	3.01e-12	4	13	2.85e-11
GO:0043436	BP	e	oxoacid metabolic process	13/5617	13/43192	3.01e-12	4	13	3.72e-11
GO:0006082	BP	e	organic acid metabolic process	13/5617	13/43192	3.01e-12	3	13	3.72e-11
GO:0090304	BP	e	nucleic acid metabolic process	5617-12-01	12/43192	2.32e-11	5	12	2.71e-10
GO:0009653	BP	e	anatomical structure morphogenesis	5617-12-01	12/43192	2.32e-11	2	12	2.71e-10
GO:0009605	BP	e	response to external stimulus	5617-12-01	12/43192	2.32e-11	2	12	2.71e-10
GO:0032559	MF	e	adenyl ribonucleotide binding	5617-11-01	11/43192	1.78e-10	7	11	1.44e-09
GO:0016301	MF	e	kinase activity	5617-11-01	11/43192	1.78e-10	4	11	1.44e-09
GO:0005524	MF	e	ATP binding	5617-11-01	11/43192	1.78e-10	8	11	1.44e-09
GO:0008270	MF	e	zinc ion binding	5617-11-01	11/43192	1.78e-10	6	11	1.44e-09
GO:0030554	MF	e	adenyl nucleotide binding	5617-11-01	11/43192	1.78e-10	6	11	1.44e-09
GO:0006796	BP	e	phosphate-containing compound metabolic process	5617-11-01	11/43192	1.78e-10	4	11	1.86e-09
GO:0019752	BP	e	carboxylic acid metabolic process	5617-11-01	11/43192	1.78e-10	5	11	1.86e-09
GO:0006629	BP	e	lipid metabolic process	5617-11-01	11/43192	1.78e-10	3	11	1.86e-09
GO:0022414	BP	e	reproductive process	5617-11-01	11/43192	1.78e-10	1	11	1.86e-09
GO:0010033	BP	e	response to organic substance	5617-11-01	11/43192	1.78e-10	3	11	1.86e-09
GO:0006793	BP	e	phosphorus metabolic process	5617-11-01	11/43192	1.78e-10	3	11	1.86e-09
GO:0010038	BP	e	response to metal ion	5617-11-01	11/43192	1.78e-10	4	11	1.86e-09
GO:0016773	MF	e	phosphotransferase activity, alcohol group as acceptor	5617-10-01	10/43192	1.37e-09	4	10	1.05e-08
GO:0016746	MF	e	acyltransferase activity	5617-10-01	10/43192	1.37e-09	3	10	1.05e-08
GO:0051707	BP	e	response to other organism	5617-10-01	10/43192	1.37e-09	4	10	1.26e-08
GO:0044419	BP	e	biological process involved in interspecies interaction between organisms	5617-10-01	10/43192	1.37e-09	1	10	1.26e-08
GO:0043207	BP	e	response to external biotic stimulus	5617-10-01	10/43192	1.37e-09	3	10	1.26e-08
GO:1901566	BP	e	organonitrogen compound biosynthetic process	5617-10-01	10/43192	1.37e-09	4	10	1.26e-08
GO:0009607	BP	e	response to biotic stimulus	5617-10-01	10/43192	1.37e-09	2	10	1.26e-08
GO:0005975	BP	e	carbohydrate metabolic process	5617-10-01	10/43192	1.37e-09	3	10	1.26e-08
GO:0009056	BP	e	catabolic process	5617-10-01	10/43192	1.37e-09	2	10	1.26e-08
GO:0007275	BP	e	multicellular organism development	5617-10-01	10/43192	1.37e-09	3	10	1.26e-08
GO:0044271	BP	e	cellular nitrogen compound biosynthetic process	5617-10-01	10/43192	1.37e-09	4	10	1.26e-08
GO:0005739	CC	e	mitochondrion	5617-09-01	9/43192	1.06e-08	5	9	5.46e-08
GO:0030312	CC	e	external encapsulating structure	5617-09-01	9/43192	1.06e-08	2	9	5.46e-08
GO:0043228	CC	e	non-membrane-bounded organelle	5617-09-01	9/43192	1.06e-08	3	9	5.46e-08
GO:0005618	CC	e	cell wall	5617-09-01	9/43192	1.06e-08	3	9	5.46e-08
GO:0005622	CC	e	intracellular anatomical structure	5617-09-01	9/43192	1.06e-08	2	9	5.46e-08
GO:0043232	CC	e	intracellular non-membrane-bounded organelle	5617-09-01	9/43192	1.06e-08	4	9	5.46e-08
GO:0005215	MF	e	transporter activity	5617-09-01	9/43192	1.06e-08	1	9	7.86e-08
GO:1901700	BP	e	response to oxygen-containing compound	5617-09-01	9/43192	1.06e-08	3	9	8.52e-08
GO:0009657	BP	e	plastid organization	5617-09-01	9/43192	1.06e-08	5	9	8.52e-08
GO:0009314	BP	e	response to radiation	5617-09-01	9/43192	1.06e-08	3	9	8.52e-08
GO:0006970	BP	e	response to osmotic stress	5617-09-01	9/43192	1.06e-08	3	9	8.52e-08
GO:0044255	BP	e	cellular lipid metabolic process	5617-09-01	9/43192	1.06e-08	4	9	8.52e-08
GO:0003006	BP	e	developmental process involved in reproduction	5617-09-01	9/43192	1.06e-08	2	9	8.52e-08
GO:0009416	BP	e	response to light stimulus	5617-09-01	9/43192	1.06e-08	4	9	8.52e-08
GO:0016070	BP	e	RNA metabolic process	5617-09-01	9/43192	1.06e-08	6	9	8.52e-08
GO:0071702	BP	e	organic substance transport	5617-09-01	9/43192	1.06e-08	4	9	8.52e-08
GO:0009658	BP	e	chloroplast organization	5617-09-01	9/43192	1.06e-08	6	9	8.52e-08
GO:0022857	MF	e	transmembrane transporter activity	5617-08-01	8/43192	8.15e-08	2	8	5.6e-07
GO:0016798	MF	e	hydrolase activity, acting on glycosyl bonds	5617-08-01	8/43192	8.15e-08	3	8	5.6e-07
GO:0004553	MF	e	hydrolase activity, hydrolyzing O-glycosyl compounds	5617-08-01	8/43192	8.15e-08	4	8	5.6e-07
GO:0006497	BP	e	protein lipidation	5617-08-01	8/43192	8.15e-08	6	8	6.11e-07
GO:0007165	BP	e	signal transduction	5617-08-01	8/43192	8.15e-08	4	8	6.11e-07
GO:1901362	BP	e	organic cyclic compound biosynthetic process	5617-08-01	8/43192	8.15e-08	4	8	6.11e-07
GO:0032787	BP	e	monocarboxylic acid metabolic process	5617-08-01	8/43192	8.15e-08	6	8	6.11e-07
GO:0048519	BP	e	negative regulation of biological process	5617-08-01	8/43192	8.15e-08	3	8	6.11e-07
GO:0009651	BP	e	response to salt stress	5617-08-01	8/43192	8.15e-08	4	8	6.11e-07
GO:0031967	CC	e	organelle envelope	5617-07-01	7/43192	6.27e-07	3	7	2.46e-06
GO:0009526	CC	e	plastid envelope	5617-07-01	7/43192	6.27e-07	4	7	2.46e-06
GO:0005737	CC	e	cytoplasm	5617-07-01	7/43192	6.27e-07	2	7	2.46e-06
GO:0031975	CC	e	envelope	5617-07-01	7/43192	6.27e-07	2	7	2.46e-06
GO:1990904	CC	e	ribonucleoprotein complex	5617-07-01	7/43192	6.27e-07	2	7	2.46e-06
GO:0009941	CC	e	chloroplast envelope	5617-07-01	7/43192	6.27e-07	5	7	2.46e-06
GO:0019438	BP	e	aromatic compound biosynthetic process	5617-07-01	7/43192	6.27e-07	4	7	3.81e-06
GO:0044248	BP	e	cellular catabolic process	5617-07-01	7/43192	6.27e-07	3	7	3.81e-06
GO:1901135	BP	e	carbohydrate derivative metabolic process	5617-07-01	7/43192	6.27e-07	3	7	3.81e-06
GO:0098542	BP	e	defense response to other organism	5617-07-01	7/43192	6.27e-07	5	7	3.81e-06
GO:0071705	BP	e	nitrogen compound transport	5617-07-01	7/43192	6.27e-07	4	7	3.81e-06
GO:0018377	BP	e	protein myristoylation	5617-07-01	7/43192	6.27e-07	7	7	3.81e-06
GO:0031365	BP	e	N-terminal protein amino acid modification	5617-07-01	7/43192	6.27e-07	6	7	3.81e-06
GO:0048523	BP	e	negative regulation of cellular process	5617-07-01	7/43192	6.27e-07	4	7	3.81e-06
GO:0043543	BP	e	protein acylation	5617-07-01	7/43192	6.27e-07	6	7	3.81e-06
GO:0019748	BP	e	secondary metabolic process	5617-07-01	7/43192	6.27e-07	2	7	3.81e-06
GO:0040007	BP	e	growth	5617-07-01	7/43192	6.27e-07	1	7	3.81e-06
GO:0006498	BP	e	N-terminal protein lipidation	5617-07-01	7/43192	6.27e-07	7	7	3.81e-06
GO:0006811	BP	e	monoatomic ion transport	5617-07-01	7/43192	6.27e-07	4	7	3.81e-06
GO:0006414	BP	e	translational elongation	5617-07-01	7/43192	6.27e-07	5	7	3.81e-06
GO:0009266	BP	e	response to temperature stimulus	5617-07-01	7/43192	6.27e-07	3	7	3.81e-06
GO:0006952	BP	e	defense response	5617-07-01	7/43192	6.27e-07	3	7	3.81e-06
GO:0016049	BP	e	cell growth	5617-07-01	7/43192	6.27e-07	2	7	3.81e-06
GO:0051641	BP	e	cellular localization	5617-07-01	7/43192	6.27e-07	2	7	3.81e-06
GO:0043603	BP	e	amide metabolic process	5617-07-01	7/43192	6.27e-07	3	7	3.81e-06
GO:0006508	BP	e	proteolysis	5617-07-01	7/43192	6.27e-07	5	7	3.81e-06
GO:0006499	BP	e	N-terminal protein myristoylation	5617-07-01	7/43192	6.27e-07	8	7	3.81e-06
GO:0019001	MF	e	guanyl nucleotide binding	5617-07-01	7/43192	6.27e-07	6	7	3.83e-06
GO:0032561	MF	e	guanyl ribonucleotide binding	5617-07-01	7/43192	6.27e-07	7	7	3.83e-06
GO:0004672	MF	e	protein kinase activity	5617-07-01	7/43192	6.27e-07	5	7	3.83e-06
GO:0016788	MF	e	hydrolase activity, acting on ester bonds	5617-07-01	7/43192	6.27e-07	3	7	3.83e-06
GO:0005525	MF	e	GTP binding	5617-07-01	7/43192	6.27e-07	8	7	3.83e-06
GO:0009505	CC	e	plant-type cell wall	5617-06-01	6/43192	4.83e-06	4	6	1.82e-05
GO:0003729	MF	e	mRNA binding	5617-06-01	6/43192	4.83e-06	5	6	2.46e-05
GO:0016705	MF	e	oxidoreductase activity, acting on paired donors, with incorporation or reduction of molecular oxygen	5617-06-01	6/43192	4.83e-06	3	6	2.46e-05
GO:0016757	MF	e	glycosyltransferase activity	5617-06-01	6/43192	4.83e-06	3	6	2.46e-05
GO:0016818	MF	e	hydrolase activity, acting on acid anhydrides, in phosphorus-containing anhydrides	5617-06-01	6/43192	4.83e-06	4	6	2.46e-05
GO:0016765	MF	e	transferase activity, transferring alkyl or aryl (other than methyl) groups	5617-06-01	6/43192	4.83e-06	3	6	2.46e-05
GO:0140657	MF	e	ATP-dependent activity	5617-06-01	6/43192	4.83e-06	1	6	2.46e-05
GO:0030533	MF	e	triplet codon-amino acid adaptor activity	5617-06-01	6/43192	4.83e-06	6	6	2.46e-05
GO:0016817	MF	e	hydrolase activity, acting on acid anhydrides	5617-06-01	6/43192	4.83e-06	3	6	2.46e-05
GO:0060090	MF	e	molecular adaptor activity	5617-06-01	6/43192	4.83e-06	1	6	2.46e-05
GO:0043933	BP	e	protein-containing complex organization	5617-06-01	6/43192	4.83e-06	4	6	2.56e-05
GO:0009617	BP	e	response to bacterium	5617-06-01	6/43192	4.83e-06	5	6	2.56e-05
GO:1902074	BP	e	response to salt	5617-06-01	6/43192	4.83e-06	3	6	2.56e-05
GO:0051649	BP	e	establishment of localization in cell	5617-06-01	6/43192	4.83e-06	3	6	2.56e-05
GO:0000902	BP	e	cell morphogenesis	5617-06-01	6/43192	4.83e-06	3	6	2.56e-05
GO:0008104	BP	e	protein localization	5617-06-01	6/43192	4.83e-06	4	6	2.56e-05
GO:0045184	BP	e	establishment of protein localization	5617-06-01	6/43192	4.83e-06	5	6	2.56e-05
GO:0018130	BP	e	heterocycle biosynthetic process	5617-06-01	6/43192	4.83e-06	4	6	2.56e-05
GO:0015031	BP	e	protein transport	5617-06-01	6/43192	4.83e-06	6	6	2.56e-05
GO:0033036	BP	e	macromolecule localization	5617-06-01	6/43192	4.83e-06	2	6	2.56e-05
GO:0043604	BP	e	amide biosynthetic process	5617-06-01	6/43192	4.83e-06	5	6	2.56e-05
GO:0009965	BP	e	leaf morphogenesis	5617-06-01	6/43192	4.83e-06	4	6	2.56e-05
GO:1901575	BP	e	organic substance catabolic process	5617-06-01	6/43192	4.83e-06	3	6	2.56e-05
GO:0006790	BP	e	sulfur compound metabolic process	5617-06-01	6/43192	4.83e-06	3	6	2.56e-05
GO:0070727	BP	e	cellular macromolecule localization	5617-06-01	6/43192	4.83e-06	3	6	2.56e-05
GO:1905392	BP	e	plant organ morphogenesis	5617-06-01	6/43192	4.83e-06	3	6	2.56e-05
GO:0140513	CC	e	nuclear protein-containing complex	5617-05-01	5/43192	3.71e-05	2	5	0.000114
GO:0044391	CC	e	ribosomal subunit	5617-05-01	5/43192	3.71e-05	3	5	0.000114
GO:0005773	CC	e	vacuole	5617-05-01	5/43192	3.71e-05	5	5	0.000114
GO:0005783	CC	e	endoplasmic reticulum	5617-05-01	5/43192	3.71e-05	5	5	0.000114
GO:0005840	CC	e	ribosome	5617-05-01	5/43192	3.71e-05	5	5	0.000114
GO:1902494	CC	e	catalytic complex	5617-05-01	5/43192	3.71e-05	2	5	0.000114
GO:1901137	BP	e	carbohydrate derivative biosynthetic process	5617-05-01	5/43192	3.71e-05	4	5	0.000171
GO:0046686	BP	e	response to cadmium ion	5617-05-01	5/43192	3.71e-05	5	5	0.000171
GO:0099402	BP	e	plant organ development	5617-05-01	5/43192	3.71e-05	3	5	0.000171
GO:0010044	BP	e	response to aluminum ion	5617-05-01	5/43192	3.71e-05	5	5	0.000171
GO:0022607	BP	e	cellular component assembly	5617-05-01	5/43192	3.71e-05	4	5	0.000171
GO:0009719	BP	e	response to endogenous stimulus	5617-05-01	5/43192	3.71e-05	2	5	0.000171
GO:0006518	BP	e	peptide metabolic process	5617-05-01	5/43192	3.71e-05	4	5	0.000171
GO:0043043	BP	e	peptide biosynthetic process	5617-05-01	5/43192	3.71e-05	6	5	0.000171
GO:0070647	BP	e	protein modification by small protein conjugation or removal	5617-05-01	5/43192	3.71e-05	7	5	0.000171
GO:0046907	BP	e	intracellular transport	5617-05-01	5/43192	3.71e-05	4	5	0.000171
GO:0008610	BP	e	lipid biosynthetic process	5617-05-01	5/43192	3.71e-05	4	5	0.000171
GO:0043687	BP	e	post-translational protein modification	5617-05-01	5/43192	3.71e-05	6	5	0.000171
GO:0016310	BP	e	phosphorylation	5617-05-01	5/43192	3.71e-05	5	5	0.000171
GO:0009725	BP	e	response to hormone	5617-05-01	5/43192	3.71e-05	4	5	0.000171
GO:0019637	BP	e	organophosphate metabolic process	5617-05-01	5/43192	3.71e-05	4	5	0.000171
GO:0006631	BP	e	fatty acid metabolic process	5617-05-01	5/43192	3.71e-05	7	5	0.000171
GO:0042742	BP	e	defense response to bacterium	5617-05-01	5/43192	3.71e-05	6	5	0.000171
GO:0006396	BP	e	RNA processing	5617-05-01	5/43192	3.71e-05	7	5	0.000171
GO:0051716	BP	e	cellular response to stimulus	5617-05-01	5/43192	3.71e-05	2	5	0.000171
GO:0016462	MF	e	pyrophosphatase activity	5617-05-01	5/43192	3.71e-05	5	5	0.000179
GO:0140640	MF	e	catalytic activity, acting on a nucleic acid	5617-05-01	5/43192	3.71e-05	2	5	0.000179
GO:0016747	MF	e	acyltransferase activity, transferring groups other than amino-acyl groups	5617-05-01	5/43192	3.71e-05	4	5	0.000179
GO:0031090	CC	e	organelle membrane	5617-04-01	4/43192	0.000286	3	4	0.0007
GO:0000151	CC	e	ubiquitin ligase complex	5617-04-01	4/43192	0.000286	4	4	0.0007
GO:1990234	CC	e	transferase complex	5617-04-01	4/43192	0.000286	3	4	0.0007
GO:0005576	CC	e	extracellular region	5617-04-01	4/43192	0.000286	2	4	0.0007
GO:0140535	CC	e	intracellular protein-containing complex	5617-04-01	4/43192	0.000286	2	4	0.0007
GO:0022625	CC	e	cytosolic large ribosomal subunit	5617-04-01	4/43192	0.000286	5	4	0.0007
GO:0022626	CC	e	cytosolic ribosome	5617-04-01	4/43192	0.000286	6	4	0.0007
GO:0015934	CC	e	large ribosomal subunit	5617-04-01	4/43192	0.000286	4	4	0.0007
GO:0072330	BP	e	monocarboxylic acid biosynthetic process	5617-04-01	4/43192	0.000286	7	4	0.00108
GO:0009404	BP	e	toxin metabolic process	5617-04-01	4/43192	0.000286	3	4	0.00108
GO:0044272	BP	e	sulfur compound biosynthetic process	5617-04-01	4/43192	0.000286	4	4	0.00108
GO:0032446	BP	e	protein modification by small protein conjugation	5617-04-01	4/43192	0.000286	8	4	0.00108
GO:0044283	BP	e	small molecule biosynthetic process	5617-04-01	4/43192	0.000286	3	4	0.00108
GO:0048367	BP	e	shoot system development	5617-04-01	4/43192	0.000286	4	4	0.00108
GO:0009790	BP	e	embryo development	5617-04-01	4/43192	0.000286	4	4	0.00108
GO:0010605	BP	e	negative regulation of macromolecule metabolic process	5617-04-01	4/43192	0.000286	5	4	0.00108
GO:0009791	BP	e	post-embryonic development	5617-04-01	4/43192	0.000286	2	4	0.00108
GO:0009892	BP	e	negative regulation of metabolic process	5617-04-01	4/43192	0.000286	4	4	0.00108
GO:0009415	BP	e	response to water	5617-04-01	4/43192	0.000286	4	4	0.00108
GO:0009890	BP	e	negative regulation of biosynthetic process	5617-04-01	4/43192	0.000286	5	4	0.00108
GO:0098754	BP	e	detoxification	5617-04-01	4/43192	0.000286	1	4	0.00108
GO:0010558	BP	e	negative regulation of macromolecule biosynthetic process	5617-04-01	4/43192	0.000286	7	4	0.00108
GO:0001101	BP	e	response to acid chemical	5617-04-01	4/43192	0.000286	3	4	0.00108
GO:0006886	BP	e	intracellular protein transport	5617-04-01	4/43192	0.000286	7	4	0.00108
GO:0060560	BP	e	developmental growth involved in morphogenesis	5617-04-01	4/43192	0.000286	3	4	0.00108
GO:0048589	BP	e	developmental growth	5617-04-01	4/43192	0.000286	2	4	0.00108
GO:0009826	BP	e	unidimensional cell growth	5617-04-01	4/43192	0.000286	4	4	0.00108
GO:0048731	BP	e	system development	5617-04-01	4/43192	0.000286	3	4	0.00108
GO:0034654	BP	e	nucleobase-containing compound biosynthetic process	5617-04-01	4/43192	0.000286	5	4	0.00108
GO:0016567	BP	e	protein ubiquitination	5617-04-01	4/43192	0.000286	9	4	0.00108
GO:0016053	BP	e	organic acid biosynthetic process	5617-04-01	4/43192	0.000286	4	4	0.00108
GO:0006812	BP	e	monoatomic cation transport	5617-04-01	4/43192	0.000286	5	4	0.00108
GO:0009414	BP	e	response to water deprivation	5617-04-01	4/43192	0.000286	5	4	0.00108
GO:0031327	BP	e	negative regulation of cellular biosynthetic process	5617-04-01	4/43192	0.000286	6	4	0.00108
GO:0006468	BP	e	protein phosphorylation	5617-04-01	4/43192	0.000286	6	4	0.00108
GO:0033554	BP	e	cellular response to stress	5617-04-01	4/43192	0.000286	3	4	0.00108
GO:0031324	BP	e	negative regulation of cellular metabolic process	5617-04-01	4/43192	0.000286	5	4	0.00108
GO:0009407	BP	e	toxin catabolic process	5617-04-01	4/43192	0.000286	4	4	0.00108
GO:0030001	BP	e	metal ion transport	5617-04-01	4/43192	0.000286	6	4	0.00108
GO:0046394	BP	e	carboxylic acid biosynthetic process	5617-04-01	4/43192	0.000286	6	4	0.00108
GO:0019787	MF	e	ubiquitin-like protein transferase activity	5617-04-01	4/43192	0.000286	5	4	0.00112
GO:0030234	MF	e	enzyme regulator activity	5617-04-01	4/43192	0.000286	2	4	0.00112
GO:0009055	MF	e	electron transfer activity	5617-04-01	4/43192	0.000286	3	4	0.00112
GO:0005198	MF	e	structural molecule activity	5617-04-01	4/43192	0.000286	1	4	0.00112
GO:0004674	MF	e	protein serine/threonine kinase activity	5617-04-01	4/43192	0.000286	6	4	0.00112
GO:0003735	MF	e	structural constituent of ribosome	5617-04-01	4/43192	0.000286	2	4	0.00112
GO:0017111	MF	e	ribonucleoside triphosphate phosphatase activity	5617-04-01	4/43192	0.000286	6	4	0.00112
GO:0004842	MF	e	ubiquitin-protein transferase activity	5617-04-01	4/43192	0.000286	6	4	0.00112
GO:0016755	MF	e	aminoacyltransferase activity	5617-04-01	4/43192	0.000286	4	4	0.00112
GO:0004497	MF	e	monooxygenase activity	5617-04-01	4/43192	0.000286	3	4	0.00112
GO:0098772	MF	e	molecular function regulator activity	5617-04-01	4/43192	0.000286	1	4	0.00112
GO:0004364	MF	e	glutathione transferase activity	5617-04-01	4/43192	0.000286	4	4	0.00112
GO:1901702	MF	e	salt transmembrane transporter activity	5617-04-01	4/43192	0.000286	3	4	0.00112
GO:0016604	CC	e	nuclear body	5617-03-01	3/43192	0.0022	2	3	0.00468
GO:0048046	CC	e	apoplast	5617-03-01	3/43192	0.0022	3	3	0.00468
GO:0005730	CC	e	nucleolus	5617-03-01	3/43192	0.0022	5	3	0.00468
GO:0098588	CC	e	bounding membrane of organelle	5617-03-01	3/43192	0.0022	4	3	0.00468
GO:0005829	CC	e	cytosol	5617-03-01	3/43192	0.0022	2	3	0.00468
GO:0042170	CC	e	plastid membrane	5617-03-01	3/43192	0.0022	4	3	0.00468
GO:0016054	BP	e	organic acid catabolic process	5617-03-01	3/43192	0.0022	4	3	0.00683
GO:0009409	BP	e	response to cold	5617-03-01	3/43192	0.0022	4	3	0.00683
GO:0006281	BP	e	DNA repair	5617-03-01	3/43192	0.0022	7	3	0.00683
GO:0014070	BP	e	response to organic cyclic compound	5617-03-01	3/43192	0.0022	4	3	0.00683
GO:0019725	BP	e	cellular homeostasis	5617-03-01	3/43192	0.0022	2	3	0.00683
GO:0009908	BP	e	flower development	5617-03-01	3/43192	0.0022	6	3	0.00683
GO:0055086	BP	e	nucleobase-containing small molecule metabolic process	5617-03-01	3/43192	0.0022	5	3	0.00683
GO:0072594	BP	e	establishment of protein localization to organelle	5617-03-01	3/43192	0.0022	6	3	0.00683
GO:0048608	BP	e	reproductive structure development	5617-03-01	3/43192	0.0022	3	3	0.00683
GO:0097305	BP	e	response to alcohol	5617-03-01	3/43192	0.0022	4	3	0.00683
GO:0006325	BP	e	chromatin organization	5617-03-01	3/43192	0.0022	6	3	0.00683
GO:0042592	BP	e	homeostatic process	5617-03-01	3/43192	0.0022	1	3	0.00683
GO:0033365	BP	e	protein localization to organelle	5617-03-01	3/43192	0.0022	5	3	0.00683
GO:0050790	BP	e	regulation of catalytic activity	5617-03-01	3/43192	0.0022	3	3	0.00683
GO:1901615	BP	e	organic hydroxy compound metabolic process	5617-03-01	3/43192	0.0022	3	3	0.00683
GO:0065003	BP	e	protein-containing complex assembly	5617-03-01	3/43192	0.0022	5	3	0.00683
GO:0046395	BP	e	carboxylic acid catabolic process	5617-03-01	3/43192	0.0022	6	3	0.00683
GO:0006633	BP	e	fatty acid biosynthetic process	5617-03-01	3/43192	0.0022	8	3	0.00683
GO:0090567	BP	e	reproductive shoot system development	5617-03-01	3/43192	0.0022	5	3	0.00683
GO:0032774	BP	e	RNA biosynthetic process	5617-03-01	3/43192	0.0022	7	3	0.00683
GO:0033993	BP	e	response to lipid	5617-03-01	3/43192	0.0022	4	3	0.00683
GO:0090407	BP	e	organophosphate biosynthetic process	5617-03-01	3/43192	0.0022	5	3	0.00683
GO:0006412	BP	e	translation	5617-03-01	3/43192	0.0022	7	3	0.00683
GO:0071824	BP	e	protein-DNA complex organization	5617-03-01	3/43192	0.0022	5	3	0.00683
GO:0006457	BP	e	protein folding	5617-03-01	3/43192	0.0022	2	3	0.00683
GO:0009825	BP	e	multidimensional cell growth	5617-03-01	3/43192	0.0022	3	3	0.00683
GO:0006974	BP	e	DNA damage response	5617-03-01	3/43192	0.0022	4	3	0.00683
GO:0006259	BP	e	DNA metabolic process	5617-03-01	3/43192	0.0022	6	3	0.00683
GO:0065009	BP	e	regulation of molecular function	5617-03-01	3/43192	0.0022	2	3	0.00683
GO:0051172	BP	e	negative regulation of nitrogen compound metabolic process	5617-03-01	3/43192	0.0022	5	3	0.00683
GO:0009793	BP	e	embryo development ending in seed dormancy	5617-03-01	3/43192	0.0022	5	3	0.00683
GO:0009642	BP	e	response to light intensity	5617-03-01	3/43192	0.0022	5	3	0.00683
GO:0008219	BP	e	cell death	5617-03-01	3/43192	0.0022	2	3	0.00683
GO:0044550	BP	e	secondary metabolite biosynthetic process	5617-03-01	3/43192	0.0022	3	3	0.00683
GO:0045229	BP	e	external encapsulating structure organization	5617-03-01	3/43192	0.0022	4	3	0.00683
GO:0009737	BP	e	response to abscisic acid	5617-03-01	3/43192	0.0022	5	3	0.00683
GO:0044282	BP	e	small molecule catabolic process	5617-03-01	3/43192	0.0022	3	3	0.00683
GO:0048364	BP	e	root development	5617-03-01	3/43192	0.0022	4	3	0.00683
GO:0022803	MF	e	passive transmembrane transporter activity	5617-03-01	3/43192	0.0022	3	3	0.00711
GO:0016706	MF	e	2-oxoglutarate-dependent dioxygenase activity	5617-03-01	3/43192	0.0022	4	3	0.00711
GO:0005507	MF	e	copper ion binding	5617-03-01	3/43192	0.0022	6	3	0.00711
GO:0015075	MF	e	monoatomic ion transmembrane transporter activity	5617-03-01	3/43192	0.0022	3	3	0.00711
GO:0004518	MF	e	nuclease activity	5617-03-01	3/43192	0.0022	4	3	0.00711
GO:0052689	MF	e	carboxylic ester hydrolase activity	5617-03-01	3/43192	0.0022	4	3	0.00711
GO:0008194	MF	e	UDP-glycosyltransferase activity	5617-03-01	3/43192	0.0022	4	3	0.00711
GO:0019825	MF	e	oxygen binding	5617-03-01	3/43192	0.0022	3	3	0.00711
GO:0008233	MF	e	peptidase activity	5617-03-01	3/43192	0.0022	3	3	0.00711
GO:0015267	MF	e	channel activity	5617-03-01	3/43192	0.0022	4	3	0.00711
GO:0015318	MF	e	inorganic molecular entity transmembrane transporter activity	5617-03-01	3/43192	0.0022	3	3	0.00711
GO:0004386	MF	e	helicase activity	5617-03-01	3/43192	0.0022	3	3	0.00711
GO:0022804	MF	e	active transmembrane transporter activity	5617-03-01	3/43192	0.0022	3	3	0.00711
GO:0051213	MF	e	dioxygenase activity	5617-03-01	3/43192	0.0022	3	3	0.00711
GO:0140098	MF	e	catalytic activity, acting on RNA	5617-03-01	3/43192	0.0022	3	3	0.00711
GO:0098796	CC	e	membrane protein complex	5617-02-01	2/43192	0.0169	2	2	0.0296
GO:0005667	CC	e	transcription regulator complex	5617-02-01	2/43192	0.0169	2	2	0.0296
GO:0016607	CC	e	nuclear speck	5617-02-01	2/43192	0.0169	3	2	0.0296
GO:0009532	CC	e	plastid stroma	5617-02-01	2/43192	0.0169	2	2	0.0296
GO:0009579	CC	e	thylakoid	5617-02-01	2/43192	0.0169	5	2	0.0296
GO:0031968	CC	e	organelle outer membrane	5617-02-01	2/43192	0.0169	5	2	0.0296
GO:0019867	CC	e	outer membrane	5617-02-01	2/43192	0.0169	3	2	0.0296
GO:0031969	CC	e	chloroplast membrane	5617-02-01	2/43192	0.0169	5	2	0.0296
GO:0042579	CC	e	microbody	5617-02-01	2/43192	0.0169	5	2	0.0296
GO:0009570	CC	e	chloroplast stroma	5617-02-01	2/43192	0.0169	3	2	0.0296
GO:0010608	BP	e	post-transcriptional regulation of gene expression	5617-02-01	2/43192	0.0169	8	2	0.0357
GO:0006605	BP	e	protein targeting	5617-02-01	2/43192	0.0169	8	2	0.0357
GO:0009150	BP	e	purine ribonucleotide metabolic process	5617-02-01	2/43192	0.0169	9	2	0.0357
GO:0006352	BP	e	DNA-templated transcription initiation	5617-02-01	2/43192	0.0169	8	2	0.0357
GO:0022402	BP	e	cell cycle process	5617-02-01	2/43192	0.0169	2	2	0.0357
GO:1901570	BP	e	fatty acid derivative biosynthetic process	5617-02-01	2/43192	0.0169	5	2	0.0357
GO:0009117	BP	e	nucleotide metabolic process	5617-02-01	2/43192	0.0169	7	2	0.0357
GO:0019693	BP	e	ribose phosphate metabolic process	5617-02-01	2/43192	0.0169	5	2	0.0357
GO:0016042	BP	e	lipid catabolic process	5617-02-01	2/43192	0.0169	4	2	0.0357
GO:1902679	BP	e	negative regulation of RNA biosynthetic process	5617-02-01	2/43192	0.0169	8	2	0.0357
GO:0120254	BP	e	olefinic compound metabolic process	5617-02-01	2/43192	0.0169	3	2	0.0357
GO:0031047	BP	e	regulatory ncRNA-mediated gene silencing	5617-02-01	2/43192	0.0169	9	2	0.0357
GO:0072521	BP	e	purine-containing compound metabolic process	5617-02-01	2/43192	0.0169	4	2	0.0357
GO:0012501	BP	e	programmed cell death	5617-02-01	2/43192	0.0169	3	2	0.0357
GO:0006643	BP	e	membrane lipid metabolic process	5617-02-01	2/43192	0.0169	5	2	0.0357
GO:0120252	BP	e	hydrocarbon metabolic process	5617-02-01	2/43192	0.0169	3	2	0.0357
GO:0007031	BP	e	peroxisome organization	5617-02-01	2/43192	0.0169	5	2	0.0357
GO:0007049	BP	e	cell cycle	5617-02-01	2/43192	0.0169	2	2	0.0357
GO:0010228	BP	e	vegetative to reproductive phase transition of meristem	5617-02-01	2/43192	0.0169	3	2	0.0357
GO:0009615	BP	e	response to virus	5617-02-01	2/43192	0.0169	5	2	0.0357
GO:0042440	BP	e	pigment metabolic process	5617-02-01	2/43192	0.0169	2	2	0.0357
GO:0055082	BP	e	intracellular chemical homeostasis	5617-02-01	2/43192	0.0169	3	2	0.0357
GO:0040029	BP	e	epigenetic regulation of gene expression	5617-02-01	2/43192	0.0169	8	2	0.0357
GO:0120251	BP	e	hydrocarbon biosynthetic process	5617-02-01	2/43192	0.0169	4	2	0.0357
GO:0035556	BP	e	intracellular signal transduction	5617-02-01	2/43192	0.0169	5	2	0.0357
GO:0035194	BP	e	regulatory ncRNA-mediated post-transcriptional gene silencing	5617-02-01	2/43192	0.0169	10	2	0.0357
GO:0048532	BP	e	anatomical structure arrangement	5617-02-01	2/43192	0.0169	2	2	0.0357
GO:0043449	BP	e	cellular alkene metabolic process	5617-02-01	2/43192	0.0169	5	2	0.0357
GO:0016051	BP	e	carbohydrate biosynthetic process	5617-02-01	2/43192	0.0169	4	2	0.0357
GO:0016441	BP	e	post-transcriptional gene silencing	5617-02-01	2/43192	0.0169	9	2	0.0357
GO:0009755	BP	e	hormone-mediated signaling pathway	5617-02-01	2/43192	0.0169	5	2	0.0357
GO:0006644	BP	e	phospholipid metabolic process	5617-02-01	2/43192	0.0169	5	2	0.0357
GO:0019761	BP	e	glucosinolate biosynthetic process	5617-02-01	2/43192	0.0169	7	2	0.0357
GO:0007010	BP	e	cytoskeleton organization	5617-02-01	2/43192	0.0169	5	2	0.0357
GO:0016143	BP	e	S-glycoside metabolic process	5617-02-01	2/43192	0.0169	5	2	0.0357
GO:0019758	BP	e	glycosinolate biosynthetic process	5617-02-01	2/43192	0.0169	6	2	0.0357
GO:0019757	BP	e	glycosinolate metabolic process	5617-02-01	2/43192	0.0169	5	2	0.0357
GO:1900674	BP	e	olefin biosynthetic process	5617-02-01	2/43192	0.0169	5	2	0.0357
GO:0006813	BP	e	potassium ion transport	5617-02-01	2/43192	0.0169	7	2	0.0357
GO:1900673	BP	e	olefin metabolic process	5617-02-01	2/43192	0.0169	4	2	0.0357
GO:0006650	BP	e	glycerophospholipid metabolic process	5617-02-01	2/43192	0.0169	6	2	0.0357
GO:0010584	BP	e	pollen exine formation	5617-02-01	2/43192	0.0169	7	2	0.0357
GO:0043450	BP	e	alkene biosynthetic process	5617-02-01	2/43192	0.0169	6	2	0.0357
GO:0046488	BP	e	phosphatidylinositol metabolic process	5617-02-01	2/43192	0.0169	7	2	0.0357
GO:0009692	BP	e	ethylene metabolic process	5617-02-01	2/43192	0.0169	6	2	0.0357
GO:0051253	BP	e	negative regulation of RNA metabolic process	5617-02-01	2/43192	0.0169	7	2	0.0357
GO:0016192	BP	e	vesicle-mediated transport	5617-02-01	2/43192	0.0169	4	2	0.0357
GO:0010208	BP	e	pollen wall assembly	5617-02-01	2/43192	0.0169	6	2	0.0357
GO:0009734	BP	e	auxin-activated signaling pathway	5617-02-01	2/43192	0.0169	6	2	0.0357
GO:0006163	BP	e	purine nucleotide metabolic process	5617-02-01	2/43192	0.0169	8	2	0.0357
GO:0019760	BP	e	glucosinolate metabolic process	5617-02-01	2/43192	0.0169	6	2	0.0357
GO:0007389	BP	e	pattern specification process	5617-02-01	2/43192	0.0169	2	2	0.0357
GO:0046486	BP	e	glycerolipid metabolic process	5617-02-01	2/43192	0.0169	5	2	0.0357
GO:0033865	BP	e	nucleoside bisphosphate metabolic process	5617-02-01	2/43192	0.0169	7	2	0.0357
GO:0002376	BP	e	immune system process	5617-02-01	2/43192	0.0169	1	2	0.0357
GO:0033875	BP	e	ribonucleoside bisphosphate metabolic process	5617-02-01	2/43192	0.0169	8	2	0.0357
GO:0048878	BP	e	chemical homeostasis	5617-02-01	2/43192	0.0169	2	2	0.0357
GO:0009639	BP	e	response to red or far red light	5617-02-01	2/43192	0.0169	5	2	0.0357
GO:0120255	BP	e	olefinic compound biosynthetic process	5617-02-01	2/43192	0.0169	4	2	0.0357
GO:0042335	BP	e	cuticle development	5617-02-01	2/43192	0.0169	3	2	0.0357
GO:0010025	BP	e	wax biosynthetic process	5617-02-01	2/43192	0.0169	6	2	0.0357
GO:0006090	BP	e	pyruvate metabolic process	5617-02-01	2/43192	0.0169	7	2	0.0357
GO:1901568	BP	e	fatty acid derivative metabolic process	5617-02-01	2/43192	0.0169	4	2	0.0357
GO:0010629	BP	e	negative regulation of gene expression	5617-02-01	2/43192	0.0169	8	2	0.0357
GO:0071554	BP	e	cell wall organization or biogenesis	5617-02-01	2/43192	0.0169	2	2	0.0357
GO:0006637	BP	e	acyl-CoA metabolic process	5617-02-01	2/43192	0.0169	10	2	0.0357
GO:0045087	BP	e	innate immune response	5617-02-01	2/43192	0.0169	6	2	0.0357
GO:0009933	BP	e	meristem structural organization	5617-02-01	2/43192	0.0169	3	2	0.0357
GO:0010090	BP	e	trichome morphogenesis	5617-02-01	2/43192	0.0169	4	2	0.0357
GO:0050801	BP	e	monoatomic ion homeostasis	5617-02-01	2/43192	0.0169	3	2	0.0357
GO:0048511	BP	e	rhythmic process	5617-02-01	2/43192	0.0169	1	2	0.0357
GO:0009733	BP	e	response to auxin	5617-02-01	2/43192	0.0169	5	2	0.0357
GO:0035195	BP	e	miRNA-mediated post-transcriptional gene silencing	5617-02-01	2/43192	0.0169	11	2	0.0357
GO:0010927	BP	e	cellular component assembly involved in morphogenesis	5617-02-01	2/43192	0.0169	5	2	0.0357
GO:0016144	BP	e	S-glycoside biosynthetic process	5617-02-01	2/43192	0.0169	6	2	0.0357
GO:0007623	BP	e	circadian rhythm	5617-02-01	2/43192	0.0169	2	2	0.0357
GO:0009845	BP	e	seed germination	5617-02-01	2/43192	0.0169	2	2	0.0357
GO:0006955	BP	e	immune response	5617-02-01	2/43192	0.0169	2	2	0.0357
GO:0006753	BP	e	nucleoside phosphate metabolic process	5617-02-01	2/43192	0.0169	6	2	0.0357
GO:0034032	BP	e	purine nucleoside bisphosphate metabolic process	5617-02-01	2/43192	0.0169	8	2	0.0357
GO:0006351	BP	e	DNA-templated transcription	5617-02-01	2/43192	0.0169	8	2	0.0357
GO:0045892	BP	e	negative regulation of DNA-templated transcription	5617-02-01	2/43192	0.0169	9	2	0.0357
GO:0009259	BP	e	ribonucleotide metabolic process	5617-02-01	2/43192	0.0169	8	2	0.0357
GO:0009057	BP	e	macromolecule catabolic process	5617-02-01	2/43192	0.0169	4	2	0.0357
GO:1901659	BP	e	glycosyl compound biosynthetic process	5617-02-01	2/43192	0.0169	5	2	0.0357
GO:0048583	BP	e	regulation of response to stimulus	5617-02-01	2/43192	0.0169	3	2	0.0357
GO:0045934	BP	e	negative regulation of nucleobase-containing compound metabolic process	5617-02-01	2/43192	0.0169	6	2	0.0357
GO:0048366	BP	e	leaf development	5617-02-01	2/43192	0.0169	5	2	0.0357
GO:0010166	BP	e	wax metabolic process	5617-02-01	2/43192	0.0169	5	2	0.0357
GO:0006338	BP	e	chromatin remodeling	5617-02-01	2/43192	0.0169	7	2	0.0357
GO:0048827	BP	e	phyllome development	5617-02-01	2/43192	0.0169	4	2	0.0357
GO:0009751	BP	e	response to salicylic acid	5617-02-01	2/43192	0.0169	5	2	0.0357
GO:0009693	BP	e	ethylene biosynthetic process	5617-02-01	2/43192	0.0169	7	2	0.0357
GO:0044242	BP	e	cellular lipid catabolic process	5617-02-01	2/43192	0.0169	5	2	0.0357
GO:0009611	BP	e	response to wounding	5617-02-01	2/43192	0.0169	3	2	0.0357
GO:0048646	BP	e	anatomical structure formation involved in morphogenesis	5617-02-01	2/43192	0.0169	2	2	0.0357
GO:0044085	BP	e	cellular component biogenesis	5617-02-01	2/43192	0.0169	3	2	0.0357
GO:0006520	BP	e	amino acid metabolic process	5617-02-01	2/43192	0.0169	6	2	0.0357
GO:1901657	BP	e	glycosyl compound metabolic process	5617-02-01	2/43192	0.0169	4	2	0.0357
GO:0006873	BP	e	intracellular monoatomic ion homeostasis	5617-02-01	2/43192	0.0169	4	2	0.0357
GO:0035383	BP	e	thioester metabolic process	5617-02-01	2/43192	0.0169	4	2	0.0357
GO:0140678	MF	e	molecular function inhibitor activity	5617-02-01	2/43192	0.0169	2	2	0.0384
GO:0016758	MF	e	hexosyltransferase activity	5617-02-01	2/43192	0.0169	4	2	0.0384
GO:0030695	MF	e	GTPase regulator activity	5617-02-01	2/43192	0.0169	4	2	0.0384
GO:0016741	MF	e	transferase activity, transferring one-carbon groups	5617-02-01	2/43192	0.0169	3	2	0.0384
GO:0017171	MF	e	serine hydrolase activity	5617-02-01	2/43192	0.0169	3	2	0.0384
GO:0004712	MF	e	protein serine/threonine/tyrosine kinase activity	5617-02-01	2/43192	0.0169	6	2	0.0384
GO:0008289	MF	e	lipid binding	5617-02-01	2/43192	0.0169	2	2	0.0384
GO:0046873	MF	e	metal ion transmembrane transporter activity	5617-02-01	2/43192	0.0169	5	2	0.0384
GO:0004650	MF	e	polygalacturonase activity	5617-02-01	2/43192	0.0169	5	2	0.0384
GO:0004713	MF	e	protein tyrosine kinase activity	5617-02-01	2/43192	0.0169	6	2	0.0384
GO:0005216	MF	e	monoatomic ion channel activity	5617-02-01	2/43192	0.0169	5	2	0.0384
GO:0008168	MF	e	methyltransferase activity	5617-02-01	2/43192	0.0169	4	2	0.0384
GO:0043295	MF	e	glutathione binding	5617-02-01	2/43192	0.0169	4	2	0.0384
GO:0016829	MF	e	lyase activity	5617-02-01	2/43192	0.0169	2	2	0.0384
GO:0004252	MF	e	serine-type endopeptidase activity	5617-02-01	2/43192	0.0169	5	2	0.0384
GO:0030599	MF	e	pectinesterase activity	5617-02-01	2/43192	0.0169	5	2	0.0384
GO:0016903	MF	e	oxidoreductase activity, acting on the aldehyde or oxo group of donors	5617-02-01	2/43192	0.0169	3	2	0.0384
GO:0060589	MF	e	nucleoside-triphosphatase regulator activity	5617-02-01	2/43192	0.0169	3	2	0.0384
GO:0016853	MF	e	isomerase activity	5617-02-01	2/43192	0.0169	2	2	0.0384
GO:0003924	MF	e	GTPase activity	5617-02-01	2/43192	0.0169	7	2	0.0384
GO:0016722	MF	e	oxidoreductase activity, acting on metal ions	5617-02-01	2/43192	0.0169	3	2	0.0384
GO:0005085	MF	e	guanyl-nucleotide exchange factor activity	5617-02-01	2/43192	0.0169	5	2	0.0384
GO:0031406	MF	e	carboxylic acid binding	5617-02-01	2/43192	0.0169	4	2	0.0384
GO:0016887	MF	e	ATP hydrolysis activity	5617-02-01	2/43192	0.0169	7	2	0.0384
GO:0030551	MF	e	cyclic nucleotide binding	5617-02-01	2/43192	0.0169	5	2	0.0384
GO:0004857	MF	e	enzyme inhibitor activity	5617-02-01	2/43192	0.0169	3	2	0.0384
GO:0015399	MF	e	primary active transmembrane transporter activity	5617-02-01	2/43192	0.0169	4	2	0.0384
GO:0004175	MF	e	endopeptidase activity	5617-02-01	2/43192	0.0169	4	2	0.0384
GO:0015079	MF	e	potassium ion transmembrane transporter activity	5617-02-01	2/43192	0.0169	6	2	0.0384
GO:0005506	MF	e	iron ion binding	5617-02-01	2/43192	0.0169	6	2	0.0384
GO:0008324	MF	e	monoatomic cation transmembrane transporter activity	5617-02-01	2/43192	0.0169	4	2	0.0384
GO:0022890	MF	e	inorganic cation transmembrane transporter activity	5617-02-01	2/43192	0.0169	4	2	0.0384
GO:0000293	MF	e	ferric-chelate reductase activity	5617-02-01	2/43192	0.0169	4	2	0.0384
GO:0008236	MF	e	serine-type peptidase activity	5617-02-01	2/43192	0.0169	4	2	0.0384
GO:0043177	MF	e	organic acid binding	5617-02-01	2/43192	0.0169	3	2	0.0384
GO:0042626	MF	e	ATPase-coupled transmembrane transporter activity	5617-02-01	2/43192	0.0169	5	2	0.0384
1. Klopfenstein, D. V. et al. GOATOOLS: A Python library for Gene Ontology analyses. Sci. Rep. 8, 10872 (2018).
