# Supplementary material for: Chromosome-level baobab genome illuminates its evolutionary trajectory and environmental adaptation
Source: Nat Commun. 2024 Oct 12;15:8833. doi: 10.1038/s41467-024-53157-w (PMC11470940; doi:10.1038/s41467-024-53157-w)
Supplement: Supplementary file 10 — Supplementary Data 7 [file 41467_2024_53157_MOESM10_ESM.xlsx]

## Sheet: Sheet1
Supplementary Data 7: Orthology summary for circadian, flowering, and light-related genes in baobab (Ad77271a) and five other plant species. The analysis was performed using OrthoFinder (v2.5.5) 1.
#	OG	Ad77271a	Bceiba	Graimondii	Athaliana	Vvinifera	Qrubra	Gene	Type
1	OG0002676	3	3	3	2	1	1	CCA1/LHY	Clock
2	OG0002990	4	2	2	4	1	2	RVE1/RVE2/RVE7	Clock
3	OG0000823	5	6	4	3	2	2	RVE3/RVE5/RVE6	Clock
4	OG0008057	3	3	1	2	1	1	RVE4/RVE8	Clock
5	OG0006813	4	4	1	2	1	1	PRR9	Clock
6	OG0000842	7	6	4	2	3	3	PRR3/7	Clock
7	OG0007965	1	1	3	1	1	1	PRR1	Clock
8	OG0005091	3	2	3	1	1	1	PRR5	Clock
9	OG0004177	4	4	2	2	2	1	ZTL/LKP2	Clock
10	OG0008873	2	2	2	1	1	1	FKF1	Clock
11	OG0001524	4	4	5	2	2	2	ELF3	Clock
12	OG0002940	2	3	5	2	2	3	ELF4	Clock
13	OG0002858	3	4	3	2	1	1	LUX	Clock
14	OG0001908	4	6	3	1	1	1	LNK1	Clock
15	OG0003471	3	4	1	1	1	1	LNK2	Clock
16	OG0003692	2	3	2	1	1	1	GI	Clock
17	OG0005135	3	3	1	1	1	1	FCA	Flowering
18	OG0002762	8	3	2	3	1	1	VIN3/VEL1/VEL	Flowering
19	OG0003516	2	4	3	2	2	2	FVE	Flowering
20	OG0008018	2	3	1	1	1	1	TFL2	Flowering
21	OG0005608	3	7	1	3	1	2	CO	Flowering
22	OG0009853	2	1	1	1	1	1	LD	Flowering
23	OG0007488	2	1	2	1	1	2	FRI	Flowering
24	OG0000318	6	8	6	5	3	4	FT	Flowering
25	OG0009131	2	1	1	1	1	1	DET1	Light
26	OG0009581	1	1	2	1	1	1	PHYA	Light
27	OG0003293	4	3	2	3	2	2	PHYB/PHYD/PHYE	Light
28	OG0010520	1	1	1	1	1	1	PHYC	Light
29	OG0003899	2	4	2	1	2	3	COP1	Light
30	OG0008582	1	2	2	1	1	1	CRY1	Light
31	OG0004498	1	2	2	1	1	1	CRY2	Light
32	OG0002580	4	4	2	2	2	2	SPA1	Light
33	OG0002519	3	3	1	2	1	1	HY5/HYH	Light
34	OG0003669	4	3	1	1	2	1	PIF3	Light
35	OG0007706	1	2	1	2	1	1	PIF4/PIL6	Light
	Total	106	113	78	62	48	52
1. Emms, D. M. & Kelly, S. OrthoFinder: phylogenetic orthology inference for comparative genomics. Genome Biol. 20, 238 (2019).
