# Supplementary material for: Chromosome-level baobab genome illuminates its evolutionary trajectory and environmental adaptation
Source: Nat Commun. 2024 Oct 12;15:8833. doi: 10.1038/s41467-024-53157-w (PMC11470940; doi:10.1038/s41467-024-53157-w)
Supplement: Supplementary file 11 — Supplementary Data 8 [file 41467_2024_53157_MOESM11_ESM.xlsx]

## Sheet: sheet1
Supplementary Data 8: Significant gene ontology (GO) terms for 1,886 contracted genes in Ad77271a across 1,361 orthogroups (FDR < 0.01). Statistical analysis was performed using GOATOOLS 1. Fisher’s exact test was used, and adjustments for multiple comparisons were made using the Benjamini-Hochberg False Discovery Rate (FDR) method.
GO	NS	enrichment	name	ratio_in_study	ratio_in_pop	p_uncorrected	depth	Count	P_FDR_BH
GO:1901700	BP	e	response to oxygen-containing compound	223/1886	2611/43192	3.71924e-22	3	223	2.75447e-18
GO:0010033	BP	e	response to organic substance	269/1886	3407/43192	8.95103e-22	3	269	3.31457e-18
GO:0042221	BP	e	response to chemical	312/1886	4317/43192	2.53937e-19	2	312	6.26885e-16
GO:0001101	BP	e	response to acid chemical	167/1886	1874/43192	1.94216e-18	3	167	3.59592e-15
GO:0009725	BP	e	response to hormone	196/1886	2394/43192	1.89958e-17	4	196	2.81365e-14
GO:0009719	BP	e	response to endogenous stimulus	199/1886	2483/43192	1.08558e-16	2	199	1.33996e-13
GO:0010035	BP	e	response to inorganic substance	131/1886	1489/43192	2.97672e-14	3	131	3.14937e-11
GO:0019748	BP	e	secondary metabolic process	57/1886	420/43192	3.99626e-14	2	57	3.56314e-11
GO:0033993	BP	e	response to lipid	126/1886	1412/43192	4.33004e-14	4	126	3.56314e-11
GO:0008150	BP	e	biological_process	888/1886	16791/43192	1.30514e-13	0	888	9.6659e-11
GO:0009987	BP	e	cellular process	724/1886	13457/43192	1.03402e-11	1	724	6.96176e-09
GO:1902074	BP	e	response to salt	71/1886	689/43192	2.8462e-11	3	71	1.75658e-08
GO:0009410	BP	e	response to xenobiotic stimulus	90/1886	974/43192	3.22835e-11	3	90	1.83917e-08
GO:0097305	BP	e	response to alcohol	83/1886	874/43192	4.6765e-11	4	83	2.47387e-08
GO:0009737	BP	e	response to abscisic acid	80/1886	844/43192	1.22014e-10	5	80	6.02423e-08
GO:0009415	BP	e	response to water	61/1886	567/43192	1.30479e-10	4	61	6.03957e-08
GO:0044550	BP	e	secondary metabolite biosynthetic process	40/1886	292/43192	1.81749e-10	3	40	7.91784e-08
GO:0009414	BP	e	response to water deprivation	60/1886	559/43192	2.0158e-10	5	60	8.2939e-08
GO:0071281	BP	e	cellular response to iron ion	23/1886	109/43192	2.86131e-10	6	23	1.11531e-07
GO:0016114	BP	e	terpenoid biosynthetic process	27/1886	154/43192	7.02561e-10	7	27	2.60158e-07
GO:0070887	BP	e	cellular response to chemical stimulus	132/1886	1742/43192	1.05036e-09	3	132	3.70427e-07
GO:0050896	BP	e	response to stimulus	430/1886	7535/43192	1.33759e-09	1	430	4.50281e-07
GO:0006721	BP	e	terpenoid metabolic process	33/1886	227/43192	1.504e-09	6	33	4.84289e-07
GO:0009723	BP	e	response to ethylene	44/1886	366/43192	1.57235e-09	5	44	4.852e-07
GO:0009628	BP	e	response to abiotic stimulus	198/1886	2967/43192	2.14738e-09	2	198	6.36141e-07
GO:0071248	BP	e	cellular response to metal ion	25/1886	150/43192	8.66252e-09	5	25	2.46749e-06
GO:0008299	BP	e	isoprenoid biosynthetic process	29/1886	197/43192	1.08471e-08	6	29	2.97533e-06
GO:0010039	BP	e	response to iron ion	23/1886	131/43192	1.21983e-08	5	23	3.22644e-06
GO:0080170	BP	e	hydrogen peroxide transmembrane transport	8/1886	13/43192	1.37717e-08	5	8	3.51702e-06
GO:0009686	BP	e	gibberellin biosynthetic process	17/1886	74/43192	1.52501e-08	9	17	3.61355e-06
GO:0006720	BP	e	isoprenoid metabolic process	35/1886	274/43192	1.52659e-08	5	35	3.61355e-06
GO:0032870	BP	e	cellular response to hormone stimulus	80/1886	938/43192	1.56135e-08	5	80	3.61355e-06
GO:0071396	BP	e	cellular response to lipid	55/1886	561/43192	2.98297e-08	5	55	6.69451e-06
GO:0065007	BP	e	biological regulation	443/1886	7996/43192	3.26156e-08	1	443	7.10444e-06
GO:0016101	BP	e	diterpenoid metabolic process	21/1886	117/43192	3.47929e-08	7	21	7.36218e-06
GO:0010201	BP	e	response to continuous far red light stimulus by the high-irradiance response system	6/1886	7/43192	4.63561e-08	7	6	9.53647e-06
GO:0016102	BP	e	diterpenoid biosynthetic process	17/1886	80/43192	5.26053e-08	8	17	1.05296e-05
GO:0071241	BP	e	cellular response to inorganic substance	26/1886	180/43192	9.0225e-08	4	26	1.75844e-05
GO:0009739	BP	e	response to gibberellin	28/1886	210/43192	1.64819e-07	5	28	3.12987e-05
GO:0071495	BP	e	cellular response to endogenous stimulus	83/1886	1048/43192	2.1947e-07	3	83	4.06349e-05
GO:0009755	BP	e	hormone-mediated signaling pathway	65/1886	754/43192	3.12081e-07	5	65	5.63725e-05
GO:0009685	BP	e	gibberellin metabolic process	17/1886	91/43192	3.77884e-07	8	17	6.66335e-05
GO:0098771	BP	e	inorganic ion homeostasis	35/1886	314/43192	4.47151e-07	3	35	7.7014e-05
GO:0006749	BP	e	glutathione metabolic process	11/1886	41/43192	1.00468e-06	3	11	0.000169107
GO:1901701	BP	e	cellular response to oxygen-containing compound	77/1886	984/43192	1.13188e-06	4	77	0.000186283
GO:0050789	BP	e	regulation of biological process	390/1886	7142/43192	1.4125e-06	2	390	0.000227412
GO:0071310	BP	e	cellular response to organic substance	95/1886	1311/43192	1.81733e-06	4	95	0.000286364
GO:0006950	BP	e	response to stress	241/1886	4135/43192	3.29855e-06	2	241	0.000479322
GO:0044255	BP	e	cellular lipid metabolic process	71/1886	909/43192	3.40978e-06	4	71	0.000479322
GO:0009864	BP	e	induced systemic resistance, jasmonic acid mediated signaling pathway	8/1886	23/43192	3.54403e-06	9	8	0.000479322
GO:0045770	BP	e	positive regulation of asymmetric cell division	4/1886	4/43192	3.62436e-06	6	4	0.000479322
GO:0090707	BP	e	establishment of plant organ orientation	4/1886	4/43192	3.62436e-06	5	4	0.000479322
GO:0048559	BP	e	establishment of floral organ orientation	4/1886	4/43192	3.62436e-06	6	4	0.000479322
GO:0048560	BP	e	establishment of anatomical structure orientation	4/1886	4/43192	3.62436e-06	4	4	0.000479322
GO:0090428	BP	e	perianth development	4/1886	4/43192	3.62436e-06	4	4	0.000479322
GO:0048498	BP	e	establishment of petal orientation	4/1886	4/43192	3.62436e-06	7	4	0.000479322
GO:0010037	BP	e	response to carbon dioxide	7/1886	17/43192	3.95476e-06	4	7	0.000496422
GO:0048439	BP	e	flower morphogenesis	7/1886	17/43192	3.95476e-06	4	7	0.000496422
GO:0072347	BP	e	response to anesthetic	7/1886	17/43192	3.95476e-06	3	7	0.000496422
GO:0009653	BP	e	anatomical structure morphogenesis	106/1886	1534/43192	4.0415e-06	2	106	0.000498856
GO:0008610	BP	e	lipid biosynthetic process	57/1886	687/43192	4.65559e-06	4	57	0.000553889
GO:0045936	BP	e	negative regulation of phosphate metabolic process	14/1886	76/43192	4.71172e-06	7	14	0.000553889
GO:0010563	BP	e	negative regulation of phosphorus metabolic process	14/1886	76/43192	4.71172e-06	6	14	0.000553889
GO:0035304	BP	e	regulation of protein dephosphorylation	10/1886	39/43192	4.89441e-06	8	10	0.000566375
GO:0055080	BP	e	monoatomic cation homeostasis	32/1886	305/43192	6.12773e-06	4	32	0.000698184
GO:0032515	BP	e	negative regulation of phosphoprotein phosphatase activity	8/1886	25/43192	7.22954e-06	10	8	0.000799134
GO:0035308	BP	e	negative regulation of protein dephosphorylation	8/1886	25/43192	7.22954e-06	9	8	0.000799134
GO:0048856	BP	e	anatomical structure development	240/1886	4157/43192	7.42496e-06	2	240	0.000808665
GO:0042445	BP	e	hormone metabolic process	36/1886	368/43192	7.74825e-06	4	36	0.000823426
GO:0009786	BP	e	regulation of asymmetric cell division	5/1886	8/43192	7.91698e-06	5	5	0.000823426
GO:0009404	BP	e	toxin metabolic process	10/1886	41/43192	7.96951e-06	3	10	0.000823426
GO:0032504	BP	e	multicellular organism reproduction	35/1886	350/43192	8.00522e-06	2	35	0.000823426
GO:0009407	BP	e	toxin catabolic process	7/1886	19/43192	9.48602e-06	4	7	0.000962376
GO:0009845	BP	e	seed germination	20/1886	151/43192	1.01371e-05	2	20	0.00101453
GO:0019725	BP	e	cellular homeostasis	35/1886	358/43192	1.06925e-05	2	35	0.00105585
GO:0032502	BP	e	developmental process	252/1886	4438/43192	1.3544e-05	1	252	0.00131982
GO:0009787	BP	e	regulation of abscisic acid-activated signaling pathway	24/1886	207/43192	1.41028e-05	6	24	0.00132209
GO:1905957	BP	e	regulation of cellular response to alcohol	24/1886	207/43192	1.41028e-05	5	24	0.00132209
GO:1901419	BP	e	regulation of response to alcohol	24/1886	207/43192	1.41028e-05	4	24	0.00132209
GO:0042446	BP	e	hormone biosynthetic process	27/1886	249/43192	1.45865e-05	5	27	0.00135034
GO:0008152	BP	e	metabolic process	486/1886	9365/43192	1.57305e-05	1	486	0.00143827
GO:0090697	BP	e	post-embryonic plant organ morphogenesis	24/1886	209/43192	1.65692e-05	4	24	0.00147195
GO:0050801	BP	e	monoatomic ion homeostasis	37/1886	396/43192	1.73233e-05	3	37	0.00147195
GO:0045723	BP	e	positive regulation of fatty acid biosynthetic process	4/1886	5/43192	1.749e-05	8	4	0.00147195
GO:0018201	BP	e	peptidyl-glycine modification	4/1886	5/43192	1.749e-05	7	4	0.00147195
GO:0072708	BP	e	response to sorbitol	4/1886	5/43192	1.749e-05	5	4	0.00147195
GO:0018008	BP	e	N-terminal peptidyl-glycine N-myristoylation	4/1886	5/43192	1.749e-05	9	4	0.00147195
GO:0010064	BP	e	embryonic shoot morphogenesis	4/1886	5/43192	1.749e-05	4	4	0.00147195
GO:0035303	BP	e	regulation of dephosphorylation	10/1886	45/43192	1.93387e-05	7	10	0.00160924
GO:0006629	BP	e	lipid metabolic process	77/1886	1071/43192	2.0274e-05	3	77	0.00166479
GO:0006970	BP	e	response to osmotic stress	71/1886	963/43192	2.04559e-05	3	71	0.00166479
GO:0022414	BP	e	reproductive process	137/1886	2184/43192	2.07589e-05	1	137	0.00167109
GO:0048437	BP	e	floral organ development	36/1886	382/43192	2.10969e-05	4	36	0.00168004
GO:0007275	BP	e	multicellular organism development	204/1886	3501/43192	2.26901e-05	3	204	0.00178769
GO:0009636	BP	e	response to toxic substance	32/1886	321/43192	2.31017e-05	3	32	0.00180096
GO:0006897	BP	e	endocytosis	19/1886	147/43192	2.37095e-05	5	19	0.00182909
GO:0006722	BP	e	triterpenoid metabolic process	6/1886	15/43192	2.4478e-05	7	6	0.00183592
GO:0010923	BP	e	negative regulation of phosphatase activity	8/1886	29/43192	2.45417e-05	9	8	0.00183592
GO:0035305	BP	e	negative regulation of dephosphorylation	8/1886	29/43192	2.45417e-05	8	8	0.00183592
GO:0098657	BP	e	import into cell	23/1886	201/43192	2.60444e-05	4	23	0.00192885
GO:0000003	BP	e	reproduction	137/1886	2190/43192	2.6543e-05	1	137	0.00194631
GO:0043666	BP	e	regulation of phosphoprotein phosphatase activity	9/1886	38/43192	2.92352e-05	9	9	0.00212271
GO:0048446	BP	e	petal morphogenesis	5/1886	10/43192	3.30965e-05	6	5	0.00237973
GO:0009960	BP	e	endosperm development	9/1886	39/43192	3.65374e-05	4	9	0.00259695
GO:0071370	BP	e	cellular response to gibberellin stimulus	15/1886	102/43192	3.68187e-05	6	15	0.00259695
GO:0009846	BP	e	pollen germination	14/1886	91/43192	3.97596e-05	2	14	0.00277792
GO:0090351	BP	e	seedling development	20/1886	166/43192	4.09891e-05	3	20	0.00282998
GO:0006575	BP	e	cellular modified amino acid metabolic process	13/1886	80/43192	4.1269e-05	4	13	0.00282998
GO:0010038	BP	e	response to metal ion	60/1886	787/43192	4.3025e-05	4	60	0.00292333
GO:0006498	BP	e	N-terminal protein lipidation	4/1886	6/43192	5.06437e-05	7	4	0.00323334
GO:0006499	BP	e	N-terminal protein myristoylation	4/1886	6/43192	5.06437e-05	8	4	0.00323334
GO:0048103	BP	e	somatic stem cell division	4/1886	6/43192	5.06437e-05	4	4	0.00323334
GO:0017145	BP	e	stem cell division	4/1886	6/43192	5.06437e-05	3	4	0.00323334
GO:1903288	BP	e	positive regulation of potassium ion import across plasma membrane	4/1886	6/43192	5.06437e-05	10	4	0.00323334
GO:1903286	BP	e	regulation of potassium ion import	4/1886	6/43192	5.06437e-05	9	4	0.00323334
GO:0018377	BP	e	protein myristoylation	4/1886	6/43192	5.06437e-05	7	4	0.00323334
GO:0048444	BP	e	floral organ morphogenesis	14/1886	94/43192	5.74244e-05	5	14	0.00363492
GO:0009791	BP	e	post-embryonic development	127/1886	2037/43192	6.01457e-05	2	127	0.00377491
GO:0009808	BP	e	lignin metabolic process	12/1886	72/43192	6.25676e-05	5	12	0.00389392
GO:0040007	BP	e	growth	53/1886	686/43192	6.63582e-05	1	53	0.0040954
GO:0051781	BP	e	positive regulation of cell division	8/1886	33/43192	6.79327e-05	5	8	0.00415793
GO:0032501	BP	e	multicellular organismal process	222/1886	3926/43192	6.87474e-05	1	222	0.0041733
GO:0099402	BP	e	plant organ development	102/1886	1572/43192	7.09791e-05	3	102	0.00427375
GO:0003006	BP	e	developmental process involved in reproduction	121/1886	1932/43192	7.98401e-05	2	121	0.00462899
GO:0051301	BP	e	cell division	32/1886	342/43192	8.01676e-05	2	32	0.00462899
GO:1903490	BP	e	positive regulation of mitotic cytokinesis	3/1886	3/43192	8.31293e-05	8	3	0.00462899
GO:0031991	BP	e	regulation of actomyosin contractile ring contraction	3/1886	3/43192	8.31293e-05	7	3	0.00462899
GO:1901893	BP	e	positive regulation of cell septum assembly	3/1886	3/43192	8.31293e-05	8	3	0.00462899
GO:1903438	BP	e	positive regulation of mitotic cytokinetic process	3/1886	3/43192	8.31293e-05	9	3	0.00462899
GO:1901891	BP	e	regulation of cell septum assembly	3/1886	3/43192	8.31293e-05	7	3	0.00462899
GO:0010973	BP	e	positive regulation of division septum assembly	3/1886	3/43192	8.31293e-05	9	3	0.00462899
GO:0032955	BP	e	regulation of division septum assembly	3/1886	3/43192	8.31293e-05	8	3	0.00462899
GO:0031028	BP	e	septation initiation signaling	3/1886	3/43192	8.31293e-05	8	3	0.00462899
GO:0031400	BP	e	negative regulation of protein modification process	15/1886	110/43192	8.95661e-05	7	15	0.0049502
GO:0009651	BP	e	response to salt stress	60/1886	816/43192	9.06922e-05	4	60	0.00497531
GO:0016104	BP	e	triterpenoid biosynthetic process	5/1886	12/43192	9.66468e-05	8	5	0.00526298
GO:0010921	BP	e	regulation of phosphatase activity	9/1886	44/43192	0.000100404	8	9	0.00542765
GO:0042592	BP	e	homeostatic process	55/1886	727/43192	0.000102986	1	55	0.0055269
GO:0033306	BP	e	phytol metabolic process	4/1886	7/43192	0.000114061	8	4	0.00603384
GO:1903173	BP	e	fatty alcohol metabolic process	4/1886	7/43192	0.000114061	5	4	0.00603384
GO:0010817	BP	e	regulation of hormone levels	47/1886	600/43192	0.000117929	3	47	0.0061942
GO:0010047	BP	e	fruit dehiscence	7/1886	27/43192	0.00012294	4	7	0.00635478
GO:0048438	BP	e	floral whorl development	28/1886	292/43192	0.000123197	3	28	0.00635478
GO:0071229	BP	e	cellular response to acid chemical	51/1886	669/43192	0.00012356	4	51	0.00635478
GO:0009733	BP	e	response to auxin	40/1886	485/43192	0.000125329	5	40	0.0064013
GO:0065008	BP	e	regulation of biological quality	114/1886	1825/43192	0.000135415	2	114	0.00682235
GO:0090378	BP	e	seed trichome elongation	5/1886	13/43192	0.000151394	5	5	0.00747482
GO:0090376	BP	e	seed trichome differentiation	5/1886	13/43192	0.000151394	5	5	0.00747482
GO:1905183	BP	e	negative regulation of protein serine/threonine phosphatase activity	5/1886	13/43192	0.000151394	11	5	0.00747482
GO:0044237	BP	e	cellular metabolic process	432/1886	8404/43192	0.000156569	2	432	0.00767916
GO:0050794	BP	e	regulation of cellular process	348/1886	6615/43192	0.000167456	3	348	0.00815909
GO:0055082	BP	e	intracellular chemical homeostasis	28/1886	300/43192	0.000168986	3	28	0.00817983
GO:0009740	BP	e	gibberellic acid mediated signaling pathway	13/1886	92/43192	0.000180088	7	13	0.00860473
GO:0009058	BP	e	biosynthetic process	219/1886	3935/43192	0.000192019	2	219	0.00911598
GO:0009610	BP	e	response to symbiotic fungus	8/1886	38/43192	0.000197031	6	8	0.00929435
GO:0042542	BP	e	response to hydrogen peroxide	15/1886	118/43192	0.000199008	5	15	0.0093226
GO:0055062	BP	e	phosphate ion homeostasis	7/1886	29/43192	0.000200148	4	7	0.0093226
GO:0120031	BP	e	plasma membrane bounded cell projection assembly	9/1886	48/43192	0.000203009	6	9	0.00939679
GO:0009266	BP	e	response to temperature stimulus	58/1886	801/43192	0.000218585	3	58	0.0098839
GO:1904030	BP	e	negative regulation of cyclin-dependent protein kinase activity	4/1886	8/43192	0.000220206	11	4	0.0098839
GO:0080148	BP	e	negative regulation of response to water deprivation	4/1886	8/43192	0.000220206	6	4	0.0098839
GO:0045736	BP	e	negative regulation of cyclin-dependent protein serine/threonine kinase activity	4/1886	8/43192	0.000220206	12	4	0.0098839
GO:0009413	BP	e	response to flooding	4/1886	8/43192	0.000220206	5	4	0.0098839
GO:0048878	BP	e	chemical homeostasis	46/1886	594/43192	0.00023152	2	46	0.0103292
GO:0009682	BP	e	induced systemic resistance	8/1886	39/43192	0.000238449	7	8	0.0105746
GO:0045324	BP	e	late endosome to vacuole transport	9/1886	50/43192	0.000280411	6	9	0.0122401
GO:0060560	BP	e	developmental growth involved in morphogenesis	37/1886	452/43192	0.000280442	3	37	0.0122401
GO:0009409	BP	e	response to cold	44/1886	571/43192	0.000280963	4	44	0.0122401
GO:0048609	BP	e	multicellular organismal reproductive process	29/1886	323/43192	0.000285451	2	29	0.0123629
GO:0061458	BP	e	reproductive system development	101/1886	1607/43192	0.000292052	4	101	0.0125025
GO:0048608	BP	e	reproductive structure development	101/1886	1607/43192	0.000292052	3	101	0.0125025
GO:0048731	BP	e	system development	161/1886	2788/43192	0.000316187	3	161	0.0134579
GO:0010421	BP	e	hydrogen peroxide-mediated programmed cell death	3/1886	4/43192	0.000321644	5	3	0.013612
GO:0048859	BP	e	formation of anatomical boundary	8/1886	41/43192	0.000342706	3	8	0.0144209
GO:0016192	BP	e	vesicle-mediated transport	49/1886	662/43192	0.000354745	4	49	0.0148432
GO:0010476	BP	e	gibberellin mediated signaling pathway	13/1886	99/43192	0.000376389	6	13	0.0152503
GO:0090068	BP	e	positive regulation of cell cycle process	10/1886	63/43192	0.000379587	6	10	0.0152503
GO:0002084	BP	e	protein depalmitoylation	4/1886	9/43192	0.000382635	7	4	0.0152503
GO:0031268	BP	e	pseudopodium organization	4/1886	9/43192	0.000382635	6	4	0.0152503
GO:0042159	BP	e	lipoprotein catabolic process	4/1886	9/43192	0.000382635	6	4	0.0152503
GO:0034461	BP	e	uropod retraction	4/1886	9/43192	0.000382635	7	4	0.0152503
GO:0032796	BP	e	uropod organization	4/1886	9/43192	0.000382635	6	4	0.0152503
GO:0098734	BP	e	macromolecule depalmitoylation	4/1886	9/43192	0.000382635	6	4	0.0152503
GO:0070542	BP	e	response to fatty acid	33/1886	389/43192	0.000385067	5	33	0.0152503
GO:1905392	BP	e	plant organ morphogenesis	48/1886	642/43192	0.000403495	3	48	0.0158951
GO:0015914	BP	e	phospholipid transport	8/1886	42/43192	0.000407268	6	8	0.0159589
GO:0006873	BP	e	intracellular monoatomic ion homeostasis	22/1886	225/43192	0.00042411	4	22	0.0165314
GO:0051783	BP	e	regulation of nuclear division	10/1886	64/43192	0.00043247	6	10	0.016769
GO:0030031	BP	e	cell projection assembly	9/1886	53/43192	0.00044104	5	9	0.0170122
GO:0048589	BP	e	developmental growth	42/1886	547/43192	0.000450664	2	42	0.0172422
GO:0031033	BP	e	myosin filament organization	5/1886	16/43192	0.000460389	7	5	0.0174853
GO:0034767	BP	e	positive regulation of monoatomic ion transmembrane transport	6/1886	24/43192	0.000469237	7	6	0.0176765
GO:0090691	BP	e	formation of plant organ boundary	7/1886	33/43192	0.000470197	4	7	0.0176765
GO:0120036	BP	e	plasma membrane bounded cell projection organization	12/1886	90/43192	0.000542057	5	12	0.0201732
GO:0009608	BP	e	response to symbiont	8/1886	44/43192	0.00056603	5	8	0.0207933
GO:0048364	BP	e	root development	56/1886	793/43192	0.000567865	4	56	0.0207933
GO:0022622	BP	e	root system development	56/1886	793/43192	0.000567865	4	56	0.0207933
GO:0009838	BP	e	abscission	7/1886	34/43192	0.000569947	2	7	0.0207933
GO:0016049	BP	e	cell growth	41/1886	535/43192	0.000575229	2	41	0.0208831
GO:0034764	BP	e	positive regulation of transmembrane transport	6/1886	25/43192	0.000594726	6	6	0.0214856
GO:1901381	BP	e	positive regulation of potassium ion transmembrane transport	4/1886	10/43192	0.000615661	9	4	0.0219211
GO:0006414	BP	e	translational elongation	4/1886	10/43192	0.000615661	5	4	0.0219211
GO:0045923	BP	e	positive regulation of fatty acid metabolic process	4/1886	10/43192	0.000615661	7	4	0.0219211
GO:0009753	BP	e	response to jasmonic acid	32/1886	387/43192	0.000619684	6	32	0.0219588
GO:0051259	BP	e	protein complex oligomerization	16/1886	145/43192	0.000625952	6	16	0.0220752
GO:1901420	BP	e	negative regulation of response to alcohol	14/1886	118/43192	0.000650788	5	14	0.0226279
GO:1905958	BP	e	negative regulation of cellular response to alcohol	14/1886	118/43192	0.000650788	6	14	0.0226279
GO:0009788	BP	e	negative regulation of abscisic acid-activated signaling pathway	14/1886	118/43192	0.000650788	7	14	0.0226279
GO:1905393	BP	e	plant organ formation	20/1886	202/43192	0.000705148	3	20	0.0244034
GO:0032989	BP	e	cellular component morphogenesis	46/1886	625/43192	0.000713806	3	46	0.0245881
GO:0044042	BP	e	glucan metabolic process	23/1886	245/43192	0.000718526	5	23	0.0246361
GO:0009873	BP	e	ethylene-activated signaling pathway	13/1886	106/43192	0.000730857	7	13	0.0249435
GO:0043270	BP	e	positive regulation of monoatomic ion transport	6/1886	26/43192	0.000744757	6	6	0.025157
GO:0009826	BP	e	unidimensional cell growth	31/1886	373/43192	0.000770149	4	31	0.025157
GO:0009909	BP	e	regulation of flower development	26/1886	294/43192	0.000770157	6	26	0.025157
GO:0060327	BP	e	cytoplasmic actin-based contraction involved in cell motility	3/1886	5/43192	0.000777875	5	3	0.025157
GO:0009945	BP	e	radial axis specification	3/1886	5/43192	0.000777875	4	3	0.025157
GO:0030038	BP	e	contractile actin filament bundle assembly	3/1886	5/43192	0.000777875	8	3	0.025157
GO:0031270	BP	e	pseudopodium retraction	3/1886	5/43192	0.000777875	7	3	0.025157
GO:0046847	BP	e	filopodium assembly	3/1886	5/43192	0.000777875	7	3	0.025157
GO:0033298	BP	e	contractile vacuole organization	3/1886	5/43192	0.000777875	6	3	0.025157
GO:0032060	BP	e	bleb assembly	3/1886	5/43192	0.000777875	7	3	0.025157
GO:2000122	BP	e	negative regulation of stomatal complex development	3/1886	5/43192	0.000777875	7	3	0.025157
GO:0060328	BP	e	cytoplasmic actin-based contraction involved in forward cell motility	3/1886	5/43192	0.000777875	6	3	0.025157
GO:0071369	BP	e	cellular response to ethylene stimulus	15/1886	134/43192	0.000785994	6	15	0.025309
GO:0051050	BP	e	positive regulation of transport	12/1886	94/43192	0.00080556	5	12	0.0258267
GO:0000910	BP	e	cytokinesis	20/1886	205/43192	0.000810346	3	20	0.0258682
GO:0010555	BP	e	response to mannitol	5/1886	18/43192	0.000839505	5	5	0.0265437
GO:0048829	BP	e	root cap development	5/1886	18/43192	0.000839505	3	5	0.0265437
GO:0051302	BP	e	regulation of cell division	16/1886	149/43192	0.000842258	4	16	0.0265437
GO:0005976	BP	e	polysaccharide metabolic process	33/1886	409/43192	0.000867782	4	33	0.0272322
GO:0006833	BP	e	water transport	10/1886	70/43192	0.000894149	5	10	0.0278238
GO:0042044	BP	e	fluid transport	10/1886	70/43192	0.000894149	4	10	0.0278238
GO:0010072	BP	e	primary shoot apical meristem specification	6/1886	27/43192	0.000922419	4	6	0.0280063
GO:0007032	BP	e	endosome organization	6/1886	27/43192	0.000922419	6	6	0.0280063
GO:0040020	BP	e	regulation of meiotic nuclear division	6/1886	27/43192	0.000922419	7	6	0.0280063
GO:0000902	BP	e	cell morphogenesis	41/1886	543/43192	0.000931087	3	41	0.0280063
GO:0031087	BP	e	deadenylation-independent decapping of nuclear-transcribed mRNA	4/1886	11/43192	0.000934047	9	4	0.0280063
GO:0048442	BP	e	sepal development	4/1886	11/43192	0.000934047	5	4	0.0280063
GO:0031086	BP	e	nuclear-transcribed mRNA catabolic process, deadenylation-independent decay	4/1886	11/43192	0.000934047	11	4	0.0280063
GO:0048464	BP	e	flower calyx development	4/1886	11/43192	0.000934047	4	4	0.0280063
GO:0043268	BP	e	positive regulation of potassium ion transport	4/1886	11/43192	0.000934047	8	4	0.0280063
GO:0071704	BP	e	organic substance metabolic process	425/1886	8450/43192	0.00108814	2	425	0.032317
GO:0030003	BP	e	intracellular monoatomic cation homeostasis	20/1886	211/43192	0.00109091	5	20	0.032317
GO:0009900	BP	e	dehiscence	7/1886	38/43192	0.00114825	3	7	0.0338802
GO:0030030	BP	e	cell projection organization	12/1886	98/43192	0.00116829	4	12	0.0343347
GO:0048646	BP	e	anatomical structure formation involved in morphogenesis	34/1886	433/43192	0.00122373	2	34	0.0357517
GO:0009908	BP	e	flower development	42/1886	569/43192	0.00122616	6	42	0.0357517
GO:0090696	BP	e	post-embryonic plant organ development	27/1886	318/43192	0.00125243	4	27	0.0363746
GO:0000209	BP	e	protein polyubiquitination	16/1886	155/43192	0.00128406	10	16	0.0371476
GO:0009744	BP	e	response to sucrose	15/1886	141/43192	0.0013256	6	15	0.0378054
GO:0034285	BP	e	response to disaccharide	15/1886	141/43192	0.0013256	5	15	0.0378054
GO:0000741	BP	e	karyogamy	7/1886	39/43192	0.00134727	6	7	0.0378054
GO:0010197	BP	e	polar nucleus fusion	7/1886	39/43192	0.00134727	7	7	0.0378054
GO:0031152	BP	e	aggregation involved in sorocarp development	4/1886	12/43192	0.00135275	7	4	0.0378054
GO:0070676	BP	e	intralumenal vesicle formation	4/1886	12/43192	0.00135275	7	4	0.0378054
GO:0098630	BP	e	aggregation of unicellular organisms	4/1886	12/43192	0.00135275	3	4	0.0378054
GO:0098743	BP	e	cell aggregation	4/1886	12/43192	0.00135275	2	4	0.0378054
GO:0042304	BP	e	regulation of fatty acid biosynthetic process	4/1886	12/43192	0.00135275	7	4	0.0378054
GO:2000241	BP	e	regulation of reproductive process	42/1886	578/43192	0.00137739	3	42	0.0383496
GO:0055081	BP	e	monoatomic anion homeostasis	10/1886	74/43192	0.00138365	4	10	0.0383795
GO:0048580	BP	e	regulation of post-embryonic development	49/1886	699/43192	0.00138957	5	49	0.0383997
GO:1904064	BP	e	positive regulation of cation transmembrane transport	5/1886	20/43192	0.00141242	8	5	0.0387422
GO:0097468	BP	e	programmed cell death in response to reactive oxygen species	5/1886	20/43192	0.00141242	4	5	0.0387422
GO:0007096	BP	e	regulation of exit from mitosis	3/1886	6/43192	0.00150511	8	3	0.0399528
GO:0010603	BP	e	regulation of cytoplasmic mRNA processing body assembly	3/1886	6/43192	0.00150511	7	3	0.0399528
GO:0033478	BP	e	UDP-rhamnose metabolic process	3/1886	6/43192	0.00150511	7	3	0.0399528
GO:0032467	BP	e	positive regulation of cytokinesis	3/1886	6/43192	0.00150511	7	3	0.0399528
GO:0010253	BP	e	UDP-rhamnose biosynthetic process	3/1886	6/43192	0.00150511	8	3	0.0399528
GO:0031034	BP	e	myosin filament assembly	3/1886	6/43192	0.00150511	8	3	0.0399528
GO:0110020	BP	e	regulation of actomyosin structure organization	3/1886	6/43192	0.00150511	8	3	0.0399528
GO:0045836	BP	e	positive regulation of meiotic nuclear division	3/1886	6/43192	0.00150511	8	3	0.0399528
GO:0009742	BP	e	brassinosteroid mediated signaling pathway	10/1886	75/43192	0.00153506	7	10	0.0404577
GO:0010200	BP	e	response to chitin	24/1886	276/43192	0.0015452	5	24	0.0405806
GO:0042157	BP	e	lipoprotein metabolic process	8/1886	51/43192	0.00155254	5	8	0.0406294
GO:0090701	BP	e	specification of plant organ identity	7/1886	40/43192	0.00157223	4	7	0.040856
GO:0010093	BP	e	specification of floral organ identity	7/1886	40/43192	0.00157223	5	7	0.040856
GO:0050793	BP	e	regulation of developmental process	85/1886	1382/43192	0.00161701	3	85	0.0418727
GO:0010227	BP	e	floral organ abscission	6/1886	30/43192	0.00165441	3	6	0.0426919
GO:0040034	BP	e	regulation of development, heterochronic	14/1886	130/43192	0.00168213	4	14	0.0432556
GO:1901421	BP	e	positive regulation of response to alcohol	10/1886	76/43192	0.00169962	5	10	0.0432556
GO:1905959	BP	e	positive regulation of cellular response to alcohol	10/1886	76/43192	0.00169962	6	10	0.0432556
GO:0009789	BP	e	positive regulation of abscisic acid-activated signaling pathway	10/1886	76/43192	0.00169962	7	10	0.0432556
GO:0009809	BP	e	lignin biosynthetic process	9/1886	64/43192	0.00178491	6	9	0.0451161
GO:0043618	BP	e	regulation of transcription from RNA polymerase II promoter in response to stress	4/1886	13/43192	0.00188668	10	4	0.0475264
GO:0071332	BP	e	cellular response to fructose stimulus	2/1886	2/43192	0.00190571	8	2	0.047843
GO:0009561	BP	e	megagametogenesis	12/1886	104/43192	0.00195802	2	12	0.0489903
GO:0016311	BP	e	dephosphorylation	26/1886	315/43192	0.00200922	5	26	0.0499339
GO:0090698	BP	e	post-embryonic plant morphogenesis	26/1886	315/43192	0.00200922	3	26	0.0499339
GO:0009798	BP	e	axis specification	11/1886	91/43192	0.00204761	3	11	0.0507178
GO:0071367	BP	e	cellular response to brassinosteroid stimulus	10/1886	78/43192	0.00207155	6	10	0.0511397
GO:0005985	BP	e	sucrose metabolic process	7/1886	42/43192	0.00210899	6	7	0.0517191
GO:0009559	BP	e	embryo sac central cell differentiation	7/1886	42/43192	0.00210899	4	7	0.0517191
GO:0090567	BP	e	reproductive shoot system development	42/1886	591/43192	0.00219465	5	42	0.0536422
GO:0071985	BP	e	multivesicular body sorting pathway	5/1886	22/43192	0.00223096	5	5	0.0541721
GO:0032509	BP	e	endosome transport via multivesicular body sorting pathway	5/1886	22/43192	0.00223096	6	5	0.0541721
GO:0051262	BP	e	protein tetramerization	8/1886	54/43192	0.00226057	7	8	0.0545335
GO:0030490	BP	e	maturation of SSU-rRNA	8/1886	54/43192	0.00226057	10	8	0.0545335
GO:0006469	BP	e	negative regulation of protein kinase activity	6/1886	32/43192	0.0023438	10	6	0.0561753
GO:0033673	BP	e	negative regulation of kinase activity	6/1886	32/43192	0.0023438	9	6	0.0561753
GO:0051179	BP	e	localization	173/1886	3166/43192	0.00243569	1	173	0.0581894
GO:0006898	BP	e	receptor-mediated endocytosis	9/1886	67/43192	0.00246636	6	9	0.0585589
GO:0009888	BP	e	tissue development	68/1886	1078/43192	0.00248584	3	68	0.058703
GO:0033036	BP	e	macromolecule localization	66/1886	1032/43192	0.00251905	2	66	0.0588452
GO:0010430	BP	e	fatty acid omega-oxidation	3/1886	7/43192	0.00254839	9	3	0.0588452
GO:0080086	BP	e	stamen filament development	3/1886	7/43192	0.00254839	3	3	0.0588452
GO:0051591	BP	e	response to cAMP	3/1886	7/43192	0.00254839	6	3	0.0588452
GO:0006370	BP	e	7-methylguanosine mRNA capping	3/1886	7/43192	0.00254839	10	3	0.0588452
GO:0009452	BP	e	7-methylguanosine RNA capping	3/1886	7/43192	0.00254839	9	3	0.0588452
GO:0051480	BP	e	regulation of cytosolic calcium ion concentration	4/1886	14/43192	0.00255054	7	4	0.0588452
GO:0006810	BP	e	transport	156/1886	2825/43192	0.00265752	3	156	0.0611229
GO:0045787	BP	e	positive regulation of cell cycle	12/1886	108/43192	0.00269478	5	12	0.0615974
GO:0051716	BP	e	cellular response to stimulus	192/1886	3573/43192	0.00274468	2	192	0.0625449
GO:0055075	BP	e	potassium ion homeostasis	7/1886	44/43192	0.00277726	5	7	0.0630932
GO:0009698	BP	e	phenylpropanoid metabolic process	16/1886	163/43192	0.00284523	4	16	0.0644055
GO:0048316	BP	e	seed development	58/1886	895/43192	0.00285242	4	58	0.0644055
GO:0048831	BP	e	regulation of shoot system development	31/1886	410/43192	0.00324722	4	31	0.073097
GO:0071901	BP	e	negative regulation of protein serine/threonine kinase activity	5/1886	24/43192	0.00334916	11	5	0.0747105
GO:0005987	BP	e	sucrose catabolic process	5/1886	24/43192	0.00334916	7	5	0.0747105
GO:0006869	BP	e	lipid transport	13/1886	126/43192	0.00352415	5	13	0.0783469
GO:2000069	BP	e	regulation of post-embryonic root development	8/1886	58/43192	0.00357239	6	8	0.0783469
GO:0010014	BP	e	meristem initiation	8/1886	58/43192	0.00357239	2	8	0.0783469
GO:0120255	BP	e	olefinic compound biosynthetic process	8/1886	58/43192	0.00357239	4	8	0.0783469
GO:0010154	BP	e	fruit development	60/1886	941/43192	0.00359241	4	60	0.0783469
GO:0071383	BP	e	cellular response to steroid hormone stimulus	10/1886	84/43192	0.00359429	6	10	0.0783469
GO:0043401	BP	e	steroid hormone mediated signaling pathway	10/1886	84/43192	0.00359429	6	10	0.0783469
GO:0045454	BP	e	cell redox homeostasis	7/1886	46/43192	0.00359681	3	7	0.0783469
GO:0048508	BP	e	embryonic meristem development	9/1886	71/43192	0.00367892	5	9	0.0799005
GO:0010243	BP	e	response to organonitrogen compound	38/1886	535/43192	0.00375603	4	38	0.0813368
GO:0051248	BP	e	negative regulation of protein metabolic process	22/1886	265/43192	0.00378358	6	22	0.0816943
GO:0048509	BP	e	regulation of meristem development	21/1886	243/43192	0.00381786	4	21	0.082195
GO:0055078	BP	e	sodium ion homeostasis	3/1886	8/43192	0.0039453	5	3	0.0830083
GO:0071474	BP	e	cellular hyperosmotic response	3/1886	8/43192	0.0039453	6	3	0.0830083
GO:1902412	BP	e	regulation of mitotic cytokinesis	3/1886	8/43192	0.0039453	7	3	0.0830083
GO:0045053	BP	e	protein retention in Golgi apparatus	3/1886	8/43192	0.0039453	5	3	0.0830083
GO:0032954	BP	e	regulation of cytokinetic process	3/1886	8/43192	0.0039453	6	3	0.0830083
GO:0010106	BP	e	cellular response to iron ion starvation	3/1886	8/43192	0.0039453	7	3	0.0830083
GO:1903436	BP	e	regulation of mitotic cytokinetic process	3/1886	8/43192	0.0039453	8	3	0.0830083
GO:0090709	BP	e	regulation of timing of plant organ formation	3/1886	8/43192	0.0039453	6	3	0.0830083
GO:0048545	BP	e	response to steroid hormone	10/1886	86/43192	0.00426324	5	10	0.0891908
GO:0120010	BP	e	intermembrane phospholipid transfer	4/1886	16/43192	0.00432471	7	4	0.0899685
GO:0031322	BP	e	ascospore-type prospore-specific spindle pole body remodeling	4/1886	16/43192	0.00432471	4	4	0.0899685
GO:0010016	BP	e	shoot system morphogenesis	23/1886	277/43192	0.00436594	3	23	0.0905719
GO:0006790	BP	e	sulfur compound metabolic process	26/1886	334/43192	0.00439227	3	26	0.0908635
GO:0006855	BP	e	xenobiotic transmembrane transport	15/1886	156/43192	0.00449504	5	15	0.0927305
GO:0072583	BP	e	clathrin-dependent endocytosis	7/1886	48/43192	0.00458823	7	7	0.0943901
GO:0035670	BP	e	plant-type ovary development	10/1886	87/43192	0.00463259	4	10	0.0947762
GO:0048481	BP	e	plant ovule development	10/1886	87/43192	0.00463259	4	10	0.0947762
GO:0009738	BP	e	abscisic acid-activated signaling pathway	18/1886	202/43192	0.00466107	6	18	0.0950961
GO:0051234	BP	e	establishment of localization	158/1886	2908/43192	0.00475764	2	158	0.0967996
GO:0071840	BP	e	cellular component organization or biogenesis	208/1886	3955/43192	0.00482019	2	208	0.0978036
GO:0046854	BP	e	phosphatidylinositol phosphate biosynthetic process	8/1886	61/43192	0.00489339	9	8	0.0990176
GO:0008283	BP	e	cell population proliferation	18/1886	204/43192	0.00494411	2	18	0.0997713
GO:0090305	BP	p	nucleic acid phosphodiester bond hydrolysis	10/1886	643/43192	0.000126648	6	10	0.00642437
GO:0009893	BP	p	positive regulation of metabolic process	36/1886	1441/43192	0.000179231	4	36	0.00860473
GO:0051173	BP	p	positive regulation of nitrogen compound metabolic process	30/1886	1230/43192	0.000383097	5	30	0.0152503
GO:0010604	BP	p	positive regulation of macromolecule metabolic process	33/1886	1317/43192	0.00045166	5	33	0.0172422
GO:0031325	BP	p	positive regulation of cellular metabolic process	36/1886	1397/43192	0.000511947	5	36	0.0191489
GO:0045893	BP	p	positive regulation of DNA-templated transcription	15/1886	733/43192	0.000962088	9	15	0.0287307
GO:0010628	BP	p	positive regulation of gene expression	20/1886	877/43192	0.00141954	8	20	0.0387937
GO:0090304	BP	p	nucleic acid metabolic process	70/1886	2275/43192	0.00152984	5	70	0.0404577
GO:0051254	BP	p	positive regulation of RNA metabolic process	20/1886	864/43192	0.0017676	7	20	0.0448317
GO:0031401	BP	p	positive regulation of protein modification process	2/1886	243/43192	0.00246697	7	2	0.0585589
GO:0006139	BP	p	nucleobase-containing compound metabolic process	87/1886	2692/43192	0.00248889	4	87	0.058703
GO:0051247	BP	p	positive regulation of protein metabolic process	5/1886	363/43192	0.00267396	6	5	0.0613106
GO:1902680	BP	p	positive regulation of RNA biosynthetic process	18/1886	773/43192	0.00327361	8	18	0.0734677
GO:0009451	BP	p	RNA modification	11/1886	545/43192	0.00422772	7	11	0.0886983
GO:0005768	CC	e	endosome	63/1886	641/43192	3.76324e-09	7	63	3.99205e-06
GO:0005737	CC	e	cytoplasm	565/1886	10488/43192	9.04888e-09	2	565	3.99205e-06
GO:0016020	CC	e	membrane	382/1886	6665/43192	1.0848e-08	2	382	3.99205e-06
GO:0110165	CC	e	cellular anatomical entity	847/1886	16744/43192	3.01513e-08	1	847	7.70529e-06
GO:0005575	CC	e	cellular_component	847/1886	16760/43192	3.48972e-08	0	847	7.70529e-06
GO:0031410	CC	e	cytoplasmic vesicle	70/1886	800/43192	6.05865e-08	6	70	1.02825e-05
GO:0097708	CC	e	intracellular vesicle	70/1886	804/43192	6.51972e-08	5	70	1.02825e-05
GO:0031982	CC	e	vesicle	72/1886	856/43192	1.69849e-07	4	72	2.34392e-05
GO:0005886	CC	e	plasma membrane	241/1886	4001/43192	2.86168e-07	3	241	3.51032e-05
GO:0005622	CC	e	intracellular anatomical structure	718/1886	14098/43192	3.83261e-07	2	718	3.86455e-05
GO:0005770	CC	e	late endosome	19/1886	112/43192	3.85055e-07	8	19	3.86455e-05
GO:0071944	CC	e	cell periphery	271/1886	4685/43192	1.4384e-06	2	271	0.000132332
GO:0009506	CC	e	plasmodesma	94/1886	1314/43192	3.69857e-06	5	94	0.000291659
GO:0055044	CC	e	symplast	94/1886	1314/43192	3.69857e-06	2	94	0.000291659
GO:0043229	CC	e	intracellular organelle	626/1886	12306/43192	5.54785e-06	3	626	0.000408321
GO:0043226	CC	e	organelle	627/1886	12356/43192	7.2917e-06	2	627	0.000503128
GO:0070161	CC	e	anchoring junction	94/1886	1345/43192	9.19609e-06	3	94	0.000564027
GO:0005911	CC	e	cell-cell junction	94/1886	1345/43192	9.19609e-06	4	94	0.000564027
GO:0005773	CC	e	vacuole	97/1886	1401/43192	1.01136e-05	5	97	0.000587651
GO:0012505	CC	e	endomembrane system	167/1886	2736/43192	1.27639e-05	2	167	0.000684694
GO:0005794	CC	e	Golgi apparatus	89/1886	1265/43192	1.30241e-05	5	89	0.000684694
GO:0043253	CC	e	chloroplast ribosome	4/1886	5/43192	1.749e-05	8	4	0.000877682
GO:0030054	CC	e	cell junction	94/1886	1390/43192	3.20702e-05	2	94	0.00153937
GO:0005868	CC	e	cytoplasmic dynein complex	4/1886	6/43192	5.06437e-05	4	4	0.00223642
GO:0030286	CC	e	dynein complex	4/1886	6/43192	5.06437e-05	3	4	0.00223642
GO:0005829	CC	e	cytosol	173/1886	2939/43192	6.76714e-05	2	173	0.00287343
GO:0043231	CC	e	intracellular membrane-bounded organelle	592/1886	11826/43192	8.26265e-05	4	592	0.0033785
GO:0098791	CC	e	Golgi apparatus subcompartment	45/1886	565/43192	0.00011129	3	45	0.00434451
GO:0098554	CC	e	cytoplasmic side of endoplasmic reticulum membrane	6/1886	19/43192	0.000114122	4	6	0.00434451
GO:0005802	CC	e	trans-Golgi network	37/1886	433/43192	0.000121053	4	37	0.00445474
GO:0043227	CC	e	membrane-bounded organelle	593/1886	11893/43192	0.000131121	3	593	0.00466959
GO:0035649	CC	e	Nrd1 complex	3/1886	4/43192	0.000321644	2	3	0.0107605
GO:1990621	CC	e	ESCRT IV complex	3/1886	4/43192	0.000321644	4	3	0.0107605
GO:0031254	CC	e	cell trailing edge	4/1886	9/43192	0.000382635	2	4	0.0117341
GO:1990753	CC	e	equatorial cell cortex	4/1886	9/43192	0.000382635	5	4	0.0117341
GO:0001931	CC	e	uropod	4/1886	9/43192	0.000382635	4	4	0.0117341
GO:0032153	CC	e	cell division site	10/1886	64/43192	0.00043247	2	10	0.012904
GO:0032009	CC	e	early phagosome	4/1886	10/43192	0.000615661	9	4	0.0178008
GO:0016459	CC	e	myosin complex	5/1886	17/43192	0.000628831	2	5	0.0178008
GO:0032982	CC	e	myosin filament	3/1886	5/43192	0.000777875	5	3	0.019209
GO:0045179	CC	e	apical cortex	3/1886	5/43192	0.000777875	5	3	0.019209
GO:0097204	CC	e	phagocytic cup base	3/1886	5/43192	0.000777875	2	3	0.019209
GO:0005816	CC	e	spindle pole body	3/1886	5/43192	0.000777875	3	3	0.019209
GO:0044732	CC	e	mitotic spindle pole body	3/1886	5/43192	0.000777875	4	3	0.019209
GO:0000323	CC	e	lytic vacuole	16/1886	148/43192	0.000782974	6	16	0.019209
GO:0045177	CC	e	apical part of cell	8/1886	47/43192	0.000894439	2	8	0.0214665
GO:0005744	CC	e	TIM23 mitochondrial import inner membrane translocase complex	5/1886	19/43192	0.00109857	4	5	0.0258047
GO:0016460	CC	e	myosin II complex	3/1886	6/43192	0.00150511	3	3	0.0346175
GO:0005826	CC	e	actomyosin contractile ring	5/1886	21/43192	0.00178764	3	5	0.0394712
GO:0070938	CC	e	contractile ring	5/1886	21/43192	0.00178764	2	5	0.0394712
GO:0000327	CC	e	lytic vacuole within protein storage vacuole	2/1886	2/43192	0.00190571	7	2	0.041253
GO:0005771	CC	e	multivesicular body	6/1886	31/43192	0.0019765	9	6	0.0419626
GO:0001891	CC	e	phagocytic cup	3/1886	7/43192	0.00254839	2	3	0.0502821
GO:0098576	CC	e	lumenal side of membrane	4/1886	14/43192	0.00255054	3	4	0.0502821
GO:0098553	CC	e	lumenal side of endoplasmic reticulum membrane	4/1886	14/43192	0.00255054	4	4	0.0502821
GO:0099738	CC	e	cell cortex region	4/1886	14/43192	0.00255054	4	4	0.0502821
GO:0005764	CC	e	lysosome	13/1886	122/43192	0.00265904	7	13	0.0515014
GO:0030139	CC	e	endocytic vesicle	6/1886	33/43192	0.00276016	7	6	0.0525381
GO:0045335	CC	e	phagocytic vesicle	4/1886	16/43192	0.00432471	8	4	0.0809234
GO:0031984	CC	e	organelle subcompartment	86/1886	1460/43192	0.0050317	2	86	0.0925832
GO:0003674	MF	e	molecular_function	780/1886	14444/43192	2.32802e-13	0	780	5.983e-10
GO:0016707	MF	e	gibberellin 3-beta-dioxygenase activity	7/1886	7/43192	2.9946e-10	5	7	3.84806e-07
GO:0051213	MF	e	dioxygenase activity	22/1886	109/43192	1.6906e-09	3	22	9.91444e-07
GO:0016705	MF	e	oxidoreductase activity, acting on paired donors, with incorporation or reduction of molecular oxygen	38/1886	290/43192	1.83463e-09	3	38	9.91444e-07
GO:0003824	MF	e	catalytic activity	448/1886	7928/43192	1.92888e-09	1	448	9.91444e-07
GO:0042803	MF	e	protein homodimerization activity	43/1886	381/43192	1.59259e-08	4	43	6.8216e-06
GO:0004364	MF	e	glutathione transferase activity	11/1886	30/43192	2.70704e-08	4	11	9.93871e-06
GO:0046983	MF	e	protein dimerization activity	47/1886	457/43192	9.01166e-08	3	47	2.54034e-05
GO:0016740	MF	e	transferase activity	217/1886	3485/43192	9.65159e-08	2	217	2.54034e-05
GO:0016709	MF	e	oxidoreductase activity, acting on paired donors, with incorporation or reduction of molecular oxygen, NAD(P)H as one donor, and incorporation of one atom of oxygen	25/1886	169/43192	9.8846e-08	4	25	2.54034e-05
GO:0005199	MF	e	structural constituent of cell wall	6/1886	9/43192	5.15581e-07	2	6	0.000120459
GO:0016491	MF	e	oxidoreductase activity	85/1886	1124/43192	1.2158e-06	2	85	0.000260383
GO:0005372	MF	e	water transmembrane transporter activity	10/1886	41/43192	7.96951e-06	4	10	0.00136544
GO:0015250	MF	e	water channel activity	10/1886	41/43192	7.96951e-06	5	10	0.00136544
GO:0016308	MF	e	1-phosphatidylinositol-4-phosphate 5-kinase activity	6/1886	13/43192	9.05141e-06	7	6	0.00145388
GO:0019107	MF	e	myristoyltransferase activity	4/1886	5/43192	1.749e-05	5	4	0.00236576
GO:0010314	MF	e	phosphatidylinositol-5-phosphate binding	4/1886	5/43192	1.749e-05	6	4	0.00236576
GO:0004379	MF	e	glycylpeptide N-tetradecanoyltransferase activity	4/1886	5/43192	1.749e-05	6	4	0.00236576
GO:0016157	MF	e	sucrose synthase activity	5/1886	10/43192	3.30965e-05	7	5	0.0042529
GO:0043178	MF	e	alcohol binding	10/1886	48/43192	3.51907e-05	3	10	0.00430667
GO:0010427	MF	e	abscisic acid binding	7/1886	23/43192	3.95696e-05	6	7	0.00462245
GO:0051959	MF	e	dynein light intermediate chain binding	4/1886	6/43192	5.06437e-05	3	4	0.00542309
GO:0045505	MF	e	dynein intermediate chain binding	4/1886	6/43192	5.06437e-05	3	4	0.00542309
GO:0016706	MF	e	2-oxoglutarate-dependent dioxygenase activity	12/1886	72/43192	6.25676e-05	4	12	0.00618457
GO:0015926	MF	e	glucosidase activity	12/1886	73/43192	7.19251e-05	5	12	0.0068462
GO:0004497	MF	e	monooxygenase activity	26/1886	257/43192	7.79213e-05	3	26	0.00712141
GO:0004028	MF	e	3-chloroallyl aldehyde dehydrogenase activity	3/1886	3/43192	8.31293e-05	5	3	0.00712141
GO:0047631	MF	e	ADP-ribose diphosphatase activity	3/1886	3/43192	8.31293e-05	6	3	0.00712141
GO:0031490	MF	e	chromatin DNA binding	8/1886	37/43192	0.000161706	5	8	0.0134059
GO:0003729	MF	e	mRNA binding	43/1886	545/43192	0.000197342	5	43	0.0155873
GO:0019840	MF	e	isoprenoid binding	7/1886	29/43192	0.000200148	3	7	0.0155873
GO:0031559	MF	e	oxidosqualene cyclase activity	4/1886	8/43192	0.000220206	4	4	0.016645
GO:0016765	MF	e	transferase activity, transferring alkyl or aryl (other than methyl) groups	14/1886	107/43192	0.000236591	3	14	0.0173725
GO:0045140	MF	e	inositol phosphoceramide synthase activity	3/1886	4/43192	0.000321644	5	3	0.0217533
GO:0033677	MF	e	DNA/RNA helicase activity	3/1886	4/43192	0.000321644	5	3	0.0217533
GO:0033678	MF	e	5'-3' DNA/RNA helicase activity	3/1886	4/43192	0.000321644	6	3	0.0217533
GO:0016790	MF	e	thiolester hydrolase activity	6/1886	23/43192	0.000365367	4	6	0.0228691
GO:0008474	MF	e	palmitoyl-(protein) hydrolase activity	4/1886	9/43192	0.000382635	5	4	0.0228691
GO:0016629	MF	e	12-oxophytodienoate reductase activity	4/1886	9/43192	0.000382635	5	4	0.0228691
GO:0003746	MF	e	translation elongation factor activity	4/1886	9/43192	0.000382635	6	4	0.0228691
GO:0098599	MF	e	palmitoyl hydrolase activity	4/1886	9/43192	0.000382635	3	4	0.0228691
GO:0004564	MF	e	beta-fructofuranosidase activity	6/1886	24/43192	0.000469237	5	6	0.0274077
GO:0033293	MF	e	monocarboxylic acid binding	8/1886	43/43192	0.000481371	5	8	0.0274916
GO:0016702	MF	e	oxidoreductase activity, acting on single donors with incorporation of molecular oxygen, incorporation of two atoms of oxygen	7/1886	34/43192	0.000569947	4	7	0.0318427
GO:0004144	MF	e	diacylglycerol O-acyltransferase activity	5/1886	17/43192	0.000628831	7	5	0.034385
GO:0015925	MF	e	galactosidase activity	8/1886	45/43192	0.000662324	5	8	0.0354619
GO:0004553	MF	e	hydrolase activity, hydrolyzing O-glycosyl compounds	27/1886	312/43192	0.000729695	4	27	0.0382717
GO:0071889	MF	e	14-3-3 protein binding	3/1886	5/43192	0.000777875	3	3	0.0391734
GO:0080139	MF	e	borate efflux transmembrane transporter activity	3/1886	5/43192	0.000777875	5	3	0.0391734
GO:0016746	MF	e	acyltransferase activity	65/1886	971/43192	0.000793066	3	65	0.0391734
GO:0016747	MF	e	acyltransferase activity, transferring groups other than amino-acyl groups	24/1886	267/43192	0.000807855	4	24	0.0391734
GO:0004864	MF	e	protein phosphatase inhibitor activity	5/1886	18/43192	0.000839505	5	5	0.0399542
GO:0016758	MF	e	hexosyltransferase activity	33/1886	414/43192	0.000961897	4	33	0.0438715
GO:0016278	MF	e	lysine N-methyltransferase activity	7/1886	37/43192	0.000973026	6	7	0.0438715
GO:0016279	MF	e	protein-lysine N-methyltransferase activity	7/1886	37/43192	0.000973026	7	7	0.0438715
GO:0016411	MF	e	acylglycerol O-acyltransferase activity	5/1886	19/43192	0.00109857	6	5	0.048678
GO:0019212	MF	e	phosphatase inhibitor activity	5/1886	20/43192	0.00141242	4	5	0.058608
GO:0090599	MF	e	alpha-glucosidase activity	5/1886	20/43192	0.00141242	6	5	0.058608
GO:0050377	MF	e	UDP-glucose 4,6-dehydratase activity	3/1886	6/43192	0.00150511	5	3	0.058608
GO:0010280	MF	e	UDP-L-rhamnose synthase activity	3/1886	6/43192	0.00150511	3	3	0.058608
GO:0032574	MF	e	5'-3' RNA helicase activity	3/1886	6/43192	0.00150511	5	3	0.058608
GO:0010489	MF	e	UDP-4-keto-6-deoxy-glucose-3,5-epimerase activity	3/1886	6/43192	0.00150511	5	3	0.058608
GO:0010490	MF	e	UDP-4-keto-rhamnose-4-keto-reductase activity	3/1886	6/43192	0.00150511	5	3	0.058608
GO:0043139	MF	e	5'-3' DNA helicase activity	3/1886	6/43192	0.00150511	6	3	0.058608
GO:0046527	MF	e	glucosyltransferase activity	21/1886	232/43192	0.00173616	5	21	0.0665959
GO:0097110	MF	e	scaffold protein binding	2/1886	2/43192	0.00190571	3	2	0.0680232
GO:0035529	MF	e	NADH pyrophosphatase activity	2/1886	2/43192	0.00190571	7	2	0.0680232
GO:0034722	MF	e	gamma-glutamyl-peptidase activity	2/1886	2/43192	0.00190571	5	2	0.0680232
GO:0042300	MF	e	beta-amyrin synthase activity	2/1886	2/43192	0.00190571	5	2	0.0680232
GO:0019888	MF	e	protein phosphatase regulator activity	6/1886	31/43192	0.0019765	4	6	0.0695836
GO:0016757	MF	e	glycosyltransferase activity	36/1886	486/43192	0.00233563	3	36	0.0811159
GO:0042578	MF	e	phosphoric ester hydrolase activity	28/1886	353/43192	0.00238386	4	28	0.081687
GO:0047216	MF	e	inositol 3-alpha-galactosyltransferase activity	3/1886	7/43192	0.00254839	7	3	0.0861759
GO:0016791	MF	e	phosphatase activity	25/1886	303/43192	0.00260199	5	25	0.0868456
GO:0019208	MF	e	phosphatase regulator activity	6/1886	33/43192	0.00276016	3	6	0.0903488
GO:0016701	MF	e	oxidoreductase activity, acting on single donors with incorporation of molecular oxygen	7/1886	44/43192	0.00277726	3	7	0.0903488
GO:0004518	MF	p	nuclease activity	5/1886	575/43192	1.54307e-06	4	5	0.000305054
GO:0004519	MF	p	endonuclease activity	5/1886	476/43192	6.08594e-05	5	5	0.00618457
GO:0016874	MF	p	ligase activity	1/1886	211/43192	0.00185737	2	1	0.0680232
1. Klopfenstein, D. V. et al. GOATOOLS: A Python library for Gene Ontology analyses. Sci. Rep. 8, 10872 (2018).
