# Supplementary material for: Chromosome-level baobab genome illuminates its evolutionary trajectory and environmental adaptation
Source: Nat Commun. 2024 Oct 12;15:8833. doi: 10.1038/s41467-024-53157-w (PMC11470940; doi:10.1038/s41467-024-53157-w)
Supplement: Supplementary file 12 — Supplementary Data 9 [file 41467_2024_53157_MOESM12_ESM.xlsx]

## Sheet: Sheet1
Supplementary Data 9: Ploidy estimation for 25 Adansonia digitata samples. The sample information includes the country of origin for each specimen. The nQuire pipeline calculates logL values for the free model (logL free) and three ploidy models (diploid, triploid, and tetraploid) 1. Model fit was assessed through delta log-likelihood (ΔlogL) estimations against the free model, with tetraploid id…
Genome	Locality	Free model maximized log-likelihood	Diploid fixed model maximized log-likelihood	Triploid fixed model maximized log-likelihood	Tetraploid fixed model maximized log-likelihood	Diploid delta log-likelihood	Triploid delta log-likelihood	Tetraploid delta log-likelihood	nQuire best ploidy estimate:
Ad77271	USA - originally Tanzania	4.72867e+06	2.38785e+06	3.8724e+06	4.33214e+06	2.34082e+06	856274	396536	tetraploid
A101	Zibwabwe (S 17 54.750' & E 025 50.480')	3.27451e+08	1.12332e+06	3.7914e+06	5.40701e+06	3.26328e+08	3.2366e+08	3.22044e+08	tetraploid
AP_C301	Namibia (S 17 30.710' & E 14 59.274')	3.80598e+08	1.28348e+06	5.17277e+06	7.73946e+06	3.79315e+08	3.75426e+08	3.72859e+08	tetraploid
Baines	Botswana (S 20° 8’ 47" & E 24° 46’ 6")	3.22628e+08	1.33547e+06	3.25728e+06	3.95897e+06	3.21293e+08	3.19371e+08	3.18669e+08	tetraploid
Benin20	Benin	3.47599e+08	1.24358e+06	3.6735e+06	5.07983e+06	3.46356e+08	3.43926e+08	3.42519e+08	tetraploid
Benin21	Benin	6.66584e+06	1.37448e+06	3.60633e+06	4.92441e+06	5.29135e+06	3.0595e+06	1.74143e+06	tetraploid
Benin25	Benin (N 07°57.696' &E 001°58.737')	4.08896e+06	1.32028e+06	3.73159e+06	4.89097e+06	2.76868e+06	357375	-802010	tetraploid
Benin9	Benin	6.69635e+06	1.28797e+06	3.52183e+06	5.12302e+06	5.40838e+06	3.17452e+06	1.57333e+06	tetraploid
BF2	Burkina Faso (N 11°33'875" & E 001°26'643")	3.57589e+08	1.40513e+06	3.69289e+06	4.58847e+06	3.56184e+08	3.53896e+08	3.53e+08	tetraploid
CDI16	Cote divoire (N 09°25'47.2" & E 005°37'44.2")	3.60614e+08	1.3784e+06	3.72435e+06	4.86858e+06	3.59236e+08	3.5689e+08	3.55746e+08	tetraploid
Kondoa	Tanzania (S 3° 49' 58.80" & E 36° 00' 0.00")	3.61199e+06	1.62107e+06	3.51629e+06	4.01994e+06	1.99092e+06	95698.5	-407948	tetraploid
Nam_B201	Namibia (S 19 18.061' & E 20 39.686')	3.02405e+08	1.05002e+06	3.60035e+06	5.44204e+06	3.01355e+08	2.98805e+08	2.96963e+08	tetraploid
Nam_B202	Namibia (S 19 39.326' & E 20 42.641)	3.44744e+08	1.3645e+06	3.58648e+06	4.63898e+06	3.4338e+08	3.41158e+08	3.40105e+08	tetraploid
Nam_B204	Namibia (S 19 36.016' & E 20 25.732')	3.29432e+08	1.46268e+06	2.99801e+06	3.6153e+06	3.27969e+08	3.26434e+08	3.25817e+08	tetraploid
NamC302	Namibia (S 17 30.139' & E 14 58.985')	3.83506e+08	1.25283e+06	5.08432e+06	7.79269e+06	3.82253e+08	3.78421e+08	3.75713e+08	tetraploid
Planet	Botswana (S 20.19033 & E 25.30643)	3.4221e+08	1.45495e+06	3.62906e+06	4.30198e+06	3.40755e+08	3.38581e+08	3.37908e+08	tetraploid
SaoTome	Sao Tome	3.56493e+08	1.36288e+06	3.52959e+06	4.6945e+06	3.5513e+08	3.52964e+08	3.51799e+08	tetraploid
Skelm10	South Africa (S 22° 29.863’ & E 29° 58.909’)	3.0858e+08	1.03284e+06	3.71106e+06	5.56111e+06	3.07547e+08	3.04869e+08	3.03019e+08	tetraploid
Skelm7	South Africa	2.96246e+08	1.01789e+06	3.78086e+06	5.7573e+06	2.95228e+08	2.92465e+08	2.90488e+08	tetraploid
SV_Cap2	Namibia (S 17.61711 & E 24.40019)	3.39866e+08	1.29666e+06	3.79857e+06	5.06212e+06	3.38569e+08	3.36067e+08	3.34804e+08	tetraploid
SV_TSO3	Botswana (S 18.75852 & E 21.73729)	2.97435e+08	1.04696e+06	3.33409e+06	4.85823e+06	2.96388e+08	2.94101e+08	2.92576e+08	tetraploid
SV_TSO2	Botswana (S 18.75368 & E 21.74015)	3.41761e+06	1.60523e+06	3.34967e+06	3.75516e+06	1.81238e+06	67935.5	-337547	tetraploid
Togo6	Togo (N 07°05'24.80" & E 01°9'14.90")	829922	1.36978e+06	3.4787e+06	4.38666e+06	-539858	-2.64878e+06	-3.55674e+06	tetraploid
Togo25	Togo (N 10°45'34.10" & E 0°34'17.74")	3.87902e+08	1.66795e+06	3.76827e+06	4.52468e+06	3.86234e+08	3.84134e+08	3.83377e+08	tetraploid
Zim_A103	Zibwabwe (S 17d 54.814′ & E 0250 50.564′)	3.01987e+08	931968	3.77284e+06	5.93768e+06	3.01055e+08	2.98214e+08	2.96049e+08	tetraploid
1. Weiß, C. L., Pais, M., Cano, L. M., Kamoun, S. & Burbano, H. A. nQuire: a statistical framework for ploidy estimation using next generation sequencing. BMC Bioinformatics 19, 122 (2018).
