# Supplementary material for: Chromosome-level baobab genome illuminates its evolutionary trajectory and environmental adaptation
Source: Nat Commun. 2024 Oct 12;15:8833. doi: 10.1038/s41467-024-53157-w (PMC11470940; doi:10.1038/s41467-024-53157-w)
Supplement: Supplementary file 13 — Supplementary Data 10 [file 41467_2024_53157_MOESM13_ESM.xlsx]

## Sheet: Sheet1
Supplementary Data 10: Significant gene ontology (GO) terms for African baobabs population 1 verses 2 (FDR < 0.01). Statistical analysis was performed using GOATOOLS 1. Fisher’s exact test was used , and adjustments for multiple comparisons were made using the Benjamini-Hochberg False Discovery Rate (FDR) method.
GO	NS	enrichment	name	ratio_in_study	ratio_in_pop	p_uncorrected	depth	study_count	p_fdr_bh
GO:0009856	BP	e	pollination	18/614	307/43193	5.444e-07	2	18	0.0014519
GO:0044706	BP	e	multi-multicellular organism process	18/614	307/43193	5.444e-07	2	18	0.0014519
GO:0006075	BP	e	(1->3)-beta-D-glucan biosynthetic process	4/614	6/43193	5.93e-07	9	4	0.0014519
GO:0051640	BP	e	organelle localization	15/614	243/43193	2.528e-06	3	15	0.0041994
GO:0042868	BP	e	antisense RNA metabolic process	3/614	3/43193	2.859e-06	8	3	0.0041994
GO:0016043	BP	e	cellular component organization	83/614	3579/43193	1.163e-05	3	83	0.0142415
GO:0048868	BP	e	pollen tube development	13/614	224/43193	2.242e-05	3	13	0.0235242
GO:0051276	BP	e	chromosome organization	26/614	738/43193	2.699e-05	5	26	0.0247828
GO:0071840	BP	e	cellular component organization or biogenesis	87/614	3947/43193	3.984e-05	2	87	0.0314481
GO:0007283	BP	e	spermatogenesis	5/614	28/43193	4.282e-05	5	5	0.0314481
GO:0006074	BP	e	(1->3)-beta-D-glucan metabolic process	4/614	16/43193	6.424e-05	8	4	0.0428972
GO:0006338	BP	e	chromatin remodeling	9/614	125/43193	7.927e-05	5	9	0.0485213
GO:0031897	CC	e	Tic complex	4/614	9/43193	4.814e-06	3	4	0.0054644
1. Klopfenstein, D. V. et al. GOATOOLS: A Python library for Gene Ontology analyses. Sci. Rep. 8, 10872 (2018).
