# Supplementary material for: Chromosome-level baobab genome illuminates its evolutionary trajectory and environmental adaptation
Source: Nat Commun. 2024 Oct 12;15:8833. doi: 10.1038/s41467-024-53157-w (PMC11470940; doi:10.1038/s41467-024-53157-w)
Supplement: Supplementary file 14 — Supplementary Data 11 [file 41467_2024_53157_MOESM14_ESM.xlsx]

## Sheet: Sheet1
Supplementary Data 11: Significant gene ontology (GO) terms for African baobabs population 2 vs. population 3 (FDR < 0.01). Statistical analysis was performed using GOATOOLS 1. Fisher’s exact test was used, and adjustments for multiple comparisons were made using the Benjamini-Hochberg False Discovery Rate (FDR) method.
GO	NS	enrichment	name	ratio_in_study	ratio_in_pop	p_uncorrected	depth	study_count	p_fdr_bh
GO:0051276	BP	e	chromosome organization	39/842	738/43193	2.835e-08	5	39	0.0002083
GO:0051640	BP	e	organelle localization	20/842	243/43193	8.145e-08	3	20	0.0002925
GO:0006325	BP	e	chromatin organization	28/842	460/43193	1.544e-07	4	28	0.0002925
GO:0051656	BP	e	establishment of organelle localization	16/842	164/43193	1.593e-07	4	16	0.0002925
GO:0051641	BP	e	cellular localization	50/842	1190/43193	5.717e-07	2	50	0.0008398
GO:0015833	BP	e	peptide transport	35/842	718/43193	9.47e-07	7	35	0.0011593
GO:0015031	BP	e	protein transport	33/842	675/43193	1.808e-06	8	33	0.0018973
GO:0042886	BP	e	amide transport	35/842	736/43193	2.103e-06	5	35	0.0019304
GO:0034968	BP	e	histone lysine methylation	10/842	80/43193	3.615e-06	10	10	0.0029266
GO:0051649	BP	e	establishment of localization in cell	41/842	955/43193	4.007e-06	3	41	0.0029266
GO:0045184	BP	e	establishment of protein localization	33/842	695/43193	4.383e-06	4	33	0.0029266
GO:0006338	BP	e	chromatin remodeling	12/842	125/43193	6.567e-06	5	12	0.0040195
GO:0018022	BP	e	peptidyl-lysine methylation	10/842	89/43193	9.538e-06	9	10	0.005389
GO:0006996	BP	e	organelle organization	77/842	2354/43193	1.061e-05	4	77	0.0055666
GO:0042538	BP	e	hyperosmotic salinity response	9/842	75/43193	1.551e-05	5	9	0.0075942
GO:0051383	BP	e	kinetochore organization	4/842	10/43193	2.742e-05	6	4	0.0115443
GO:0051382	BP	e	kinetochore assembly	4/842	10/43193	2.742e-05	7	4	0.0115443
GO:0016043	BP	e	cellular component organization	105/842	3579/43193	2.829e-05	3	105	0.0115443
GO:0006972	BP	e	hyperosmotic response	10/842	105/43193	4.093e-05	4	10	0.014963
GO:0016570	BP	e	histone modification	17/842	280/43193	4.236e-05	7	17	0.014963
GO:0071705	BP	e	nitrogen compound transport	40/842	1017/43193	4.278e-05	4	40	0.014963
GO:0016569	BP	e	covalent chromatin modification	17/842	283/43193	4.837e-05	5	17	0.0161484
GO:0071702	BP	e	organic substance transport	47/842	1287/43193	5.205e-05	6	47	0.0166216
GO:0071824	BP	e	protein-DNA complex subunit organization	11/842	131/43193	5.513e-05	5	11	0.016871
GO:0008104	BP	e	protein localization	34/842	844/43193	7.795e-05	3	34	0.0229003
GO:0051315	BP	e	attachment of mitotic spindle microtubules to kinetochore	5/842	24/43193	8.691e-05	4	5	0.0245516
GO:0016571	BP	e	histone methylation	10/842	117/43193	0.0001027	9	10	0.0272277
GO:0071840	BP	e	cellular component organization or biogenesis	111/842	3947/43193	0.0001038	2	111	0.0272277
GO:0065004	BP	e	protein-DNA complex assembly	9/842	99/43193	0.0001412	7	9	0.0357685
GO:0032508	BP	e	DNA duplex unwinding	8/842	79/43193	0.0001554	8	8	0.0380539
GO:0070734	BP	e	histone H3-K27 methylation	4/842	16/43193	0.0002165	11	4	0.0470326
GO:0032392	BP	e	DNA geometric change	8/842	83/43193	0.0002195	7	8	0.0470326
GO:0046483	BP	e	heterocycle metabolic process	91/842	3173/43193	0.0002305	3	91	0.0470326
GO:0006886	BP	e	intracellular protein transport	26/842	604/43193	0.0002568	9	26	0.0470326
GO:0032774	BP	e	RNA biosynthetic process	19/842	388/43193	0.0002631	7	19	0.0470326
GO:0007080	BP	e	mitotic metaphase plate congression	5/842	30/43193	0.0002645	7	5	0.0470326
GO:0034508	BP	e	centromere complex assembly	4/842	17/43193	0.0002787	8	4	0.0470326
GO:0071103	BP	e	DNA conformation change	11/842	158/43193	0.0002912	6	11	0.0470326
GO:0006611	BP	e	protein export from nucleus	9/842	109/43193	0.0002928	10	9	0.0470326
GO:0006479	BP	e	protein methylation	10/842	135/43193	0.0003318	8	10	0.0470326
GO:0008213	BP	e	protein alkylation	10/842	135/43193	0.0003318	7	10	0.0470326
GO:0140014	BP	e	mitotic nuclear division	9/842	112/43193	0.0003584	7	9	0.0470326
GO:0008608	BP	e	attachment of spindle microtubules to kinetochore	5/842	32/43193	0.000362	3	5	0.0470326
GO:0051234	BP	e	establishment of localization	87/842	3032/43193	0.0003727	2	87	0.0470326
GO:0038111	BP	e	interleukin-7-mediated signaling pathway	2/842	2/43193	0.0003796	7	2	0.0470326
GO:1901798	BP	e	positive regulation of signal transduction by p53 class mediator	2/842	2/43193	0.0003796	8	2	0.0470326
GO:0021895	BP	e	cerebral cortex neuron differentiation	2/842	2/43193	0.0003796	6	2	0.0470326
GO:0098761	BP	e	cellular response to interleukin-7	2/842	2/43193	0.0003796	6	2	0.0470326
GO:0035092	BP	e	sperm chromatin condensation	2/842	2/43193	0.0003796	8	2	0.0470326
GO:0098760	BP	e	response to interleukin-7	2/842	2/43193	0.0003796	5	2	0.0470326
GO:0035093	BP	e	spermatogenesis, exchange of chromosomal proteins	2/842	2/43193	0.0003796	8	2	0.0470326
GO:0007289	BP	e	spermatid nucleus differentiation	2/842	2/43193	0.0003796	6	2	0.0470326
GO:0098532	BP	e	histone H3-K27 trimethylation	2/842	2/43193	0.0003796	12	2	0.0470326
GO:1903557	BP	e	positive regulation of tumor necrosis factor superfamily cytokine production	3/842	8/43193	0.0003842	8	3	0.0470326
GO:1903555	BP	e	regulation of tumor necrosis factor superfamily cytokine production	3/842	8/43193	0.0003842	7	3	0.0470326
GO:0032760	BP	e	positive regulation of tumor necrosis factor production	3/842	8/43193	0.0003842	9	3	0.0470326
GO:0048515	BP	e	spermatid differentiation	3/842	8/43193	0.0003842	4	3	0.0470326
GO:0007286	BP	e	spermatid development	3/842	8/43193	0.0003842	5	3	0.0470326
GO:0032680	BP	e	regulation of tumor necrosis factor production	3/842	8/43193	0.0003842	8	3	0.0470326
GO:0001881	BP	e	receptor recycling	3/842	8/43193	0.0003842	6	3	0.0470326
GO:0000775	CC	e	chromosome, centromeric region	13/842	93/43193	3.313e-08	3	13	3.76e-05
GO:0000776	CC	e	kinetochore	10/842	61/43193	2.762e-07	5	10	0.0001567
GO:0000779	CC	e	condensed chromosome, centromeric region	6/842	23/43193	4.099e-06	4	6	0.0011716
GO:0031981	CC	e	nuclear lumen	64/842	1797/43193	4.556e-06	4	64	0.0011716
GO:0005694	CC	e	chromosome	30/842	613/43193	5.161e-06	5	30	0.0011716
GO:0070013	CC	e	intracellular organelle lumen	68/842	2018/43193	1.498e-05	3	68	0.0021253
GO:0043233	CC	e	organelle lumen	68/842	2018/43193	1.498e-05	3	68	0.0021253
GO:0031974	CC	e	membrane-enclosed lumen	68/842	2018/43193	1.498e-05	2	68	0.0021253
GO:0098687	CC	e	chromosomal region	13/842	164/43193	2.205e-05	2	13	0.0027811
GO:0000228	CC	e	nuclear chromosome	18/842	301/43193	3.111e-05	6	18	0.0035311
GO:0005634	CC	e	nucleus	156/842	5908/43193	7.439e-05	5	156	0.0072669
GO:0032991	CC	e	protein-containing complex	96/842	3288/43193	7.683e-05	1	96	0.0072669
GO:0000793	CC	e	condensed chromosome	8/842	74/43193	9.778e-05	6	8	0.0085372
GO:0000778	CC	e	condensed nuclear chromosome kinetochore	4/842	14/43193	0.0001228	7	4	0.0099567
GO:0000794	CC	e	condensed nuclear chromosome	7/842	58/43193	0.0001322	7	7	0.010006
GO:0000814	CC	e	ESCRT II complex	3/842	6/43193	0.0001413	3	3	0.0100226
GO:0000777	CC	e	condensed chromosome kinetochore	4/842	16/43193	0.0002165	6	4	0.0144523
GO:0008623	CC	e	CHRAC	3/842	7/43193	0.0002437	6	3	0.0145556
GO:0016590	CC	e	ACF complex	3/842	7/43193	0.0002437	6	3	0.0145556
GO:0043232	CC	e	intracellular non-membrane-bounded organelle	71/842	2351/43193	0.0002899	4	71	0.0156671
GO:0043228	CC	e	non-membrane-bounded organelle	71/842	2351/43193	0.0002899	3	71	0.0156671
GO:0032280	CC	e	symmetric synapse	3/842	8/43193	0.0003842	5	3	0.0174427
GO:0032279	CC	e	asymmetric synapse	3/842	8/43193	0.0003842	5	3	0.0174427
GO:0098984	CC	e	neuron to neuron synapse	3/842	8/43193	0.0003842	4	3	0.0174427
GO:0005879	CC	e	axonemal microtubule	3/842	8/43193	0.0003842	8	3	0.0174427
GO:0005635	CC	e	nuclear envelope	13/842	222/43193	0.0004615	4	13	0.0201441
GO:0031897	CC	e	Tic complex	3/842	9/43193	0.0005679	3	3	0.0238747
GO:0031298	CC	e	replication fork protection complex	3/842	10/43193	0.0007996	3	3	0.0324123
GO:0010240	CC	e	plastid pyruvate dehydrogenase complex	2/842	3/43193	0.0011239	5	2	0.0439889
GO:0140513	CC	e	nuclear protein-containing complex	33/842	938/43193	0.0011701	2	33	0.0442689
GO:0003678	MF	e	DNA helicase activity	8/842	49/43193	4.489e-06	9	8	0.0094734
GO:0005488	MF	e	binding	187/842	7057/43193	7.369e-06	1	187	0.0094734
GO:0017111	MF	e	nucleoside-triphosphatase activity	37/842	879/43193	1.781e-05	6	37	0.015262
GO:0004386	MF	e	helicase activity	13/842	166/43193	2.507e-05	8	13	0.0154242
GO:0051020	MF	e	GTPase binding	14/842	199/43193	4.085e-05	4	14	0.0154242
GO:0019237	MF	e	centromeric DNA binding	4/842	11/43193	4.242e-05	7	4	0.0154242
GO:0016462	MF	e	pyrophosphatase activity	37/842	927/43193	5.364e-05	5	37	0.0154242
GO:0016887	MF	e	ATPase activity	32/842	762/43193	5.659e-05	7	32	0.0154242
GO:0016818	MF	e	hydrolase activity, acting on acid anhydrides, in phosphorus-containing anhydrides	37/842	931/43193	5.663e-05	4	37	0.0154242
GO:0016817	MF	e	hydrolase activity, acting on acid anhydrides	37/842	935/43193	5.999e-05	3	37	0.0154242
GO:0003697	MF	e	single-stranded DNA binding	9/842	90/43193	6.729e-05	5	9	0.0157278
GO:0005049	MF	e	nuclear export signal receptor activity	4/842	15/43193	0.0001649	3	4	0.0329025
GO:0031267	MF	e	small GTPase binding	10/842	124/43193	0.0001664	5	10	0.0329025
GO:0140142	MF	e	nucleocytoplasmic carrier activity	4/842	16/43193	0.0002165	2	4	0.0383961
GO:0018024	MF	e	histone-lysine N-methyltransferase activity	5/842	29/43193	0.000224	8	5	0.0383961
GO:1901363	MF	e	heterocyclic compound binding	104/842	3746/43193	0.000254	2	104	0.0408209
GO:0097159	MF	e	organic cyclic compound binding	104/842	3767/43193	0.0003313	2	104	0.0448991
GO:0061628	MF	e	H3K27me3 modified histone binding	2/842	2/43193	0.0003796	6	2	0.0448991
GO:0009013	MF	e	succinate-semialdehyde dehydrogenase [NAD(P)+] activity	2/842	2/43193	0.0003796	5	2	0.0448991
GO:0004777	MF	e	succinate-semialdehyde dehydrogenase (NAD+) activity	2/842	2/43193	0.0003796	6	2	0.0448991
GO:0050811	MF	e	GABA receptor binding	3/842	8/43193	0.0003842	4	3	0.0448991
GO:0030620	MF	e	U2 snRNA binding	3/842	8/43193	0.0003842	6	3	0.0448991
1. Klopfenstein, D. V. et al. GOATOOLS: A Python library for Gene Ontology analyses. Sci. Rep. 8, 10872 (2018).
