# Supplementary material for: Chromosome-level baobab genome illuminates its evolutionary trajectory and environmental adaptation
Source: Nat Commun. 2024 Oct 12;15:8833. doi: 10.1038/s41467-024-53157-w (PMC11470940; doi:10.1038/s41467-024-53157-w)
Supplement: Supplementary file 15 — Supplementary Data 12 [file 41467_2024_53157_MOESM15_ESM.xlsx]

## Sheet: Sheet1
Supplementary Data 12: Summary of Fixation Index (Fst) for clock genes in African baobab (Adansonia digitata). Fst statistics was performed using the vcftools (v0.1.16).
GENE	ID	Fst_1v3	Fst_2v3	Fst_1v2
RVE4/RVE8	Ad77271a.a05.1.g03680_p1	0.196114	0.365902	0.329023
PRR3/7	Ad77271a.a05.1.g03760_p1	0.0687887	0.482383	0.45745
GI	Ad77271a.a05.1.g11180_p1	-0.064204	0.0931706	0.12475
CCA1/LHY	Ad77271a.a05.10.g09710_p1	0.0568889	0.427685	0.384354
PRR9	Ad77271a.a05.10.g09760_p1	0.245904	0.524566	0.602745
RVE3/RVE5/RVE6	Ad77271a.a05.10.g10980_p1	0.18973	0.246296	0.354074
LNK1	Ad77271a.a05.11.g04800_p1	0.019018	0.308035	0.417045
DET1	Ad77271a.a05.11.g05370_p1	0.219888	0.309628	0.482251
FKF1	Ad77271a.a05.11.g08710_p1	0.147032	0.43216	0.585506
UVR8_1	Ad77271a.a05.12.g01280_p1	0.0511375	0.254845	0.325058
UVR8_2	Ad77271a.a05.12.g01290_p1	0.0763845	0.254845	0.431427
COP1	Ad77271a.a05.12.g03640_p1	0.125935	0.437017	0.583726
PHYB/PHYD/PHYE	Ad77271a.a05.12.g07630_p1	0.122876	0.328933	0.438816
RVE4/RVE8	Ad77271a.a05.13.g02150_p1	0.132769	0.466935	0.503744
SPA1	Ad77271a.a05.15.g04080_p1	0.387829	0.444841	0.621685
PRR5	Ad77271a.a05.15.g05430_p1	0.201159	0.426565	0.399427
RVE1/RVE2/RVE7	Ad77271a.a05.15.g06550_p1	0.0530308	0.209101	0.2973
RVE3/RVE5/RVE6	Ad77271a.a05.15.g06560_p1	0.0530308	0.209101	0.2973
PRR1	Ad77271a.a05.15.g09890_p1	0.0289252	0.600983	0.597397
UVR8_3	Ad77271a.a05.16.g07110_p1	0.424909	0.810922	0.59546
UVR8_2	Ad77271a.a05.16.g07120_p1	0.0829881	0.376235	0.421958
UVR8_3	Ad77271a.a05.16.g07150_p1	0.175827	0.675216	0.372083
PIF3	Ad77271a.a05.17.g00100_p1	0.00472625	0.596519	0.594201
DET1	Ad77271a.a05.18.g03600_p1	0.0322307	0.112338	0.24802
LNK1	Ad77271a.a05.18.g04020_p1	0.215993	0.598602	0.670079
GI	Ad77271a.a05.19.g04030_p1	0.0398458	0.212067	0.280172
VIN3	Ad77271a.a05.2.g00930_p1	0.11226	0.429566	0.436494
VIN3	Ad77271a.a05.2.g00940_p1	0.11226	0.429566	0.436494
ZTL/LKP2	Ad77271a.a05.2.g00970_p1	0.194746	0.23109	0.36329
HY5/HYH	Ad77271a.a05.20.g04890_p1	0.00968447	0.186237	0.280524
PHYB/PHYD/PHYE	Ad77271a.a05.21.g00750_p1	0.0234891	0.316308	0.377422
COP1	Ad77271a.a05.22.g01460_p1	0.0853555	0.418355	0.464165
PHYC	Ad77271a.a05.22.g01950_p1	0.329756	0.770313	0.833061
CCA1/LHY	Ad77271a.a05.22.g09400_p1	0.174291	0.103153	0.251639
PRR9	Ad77271a.a05.22.g09430_p1	0.139187	0.492781	0.528432
SPA1	Ad77271a.a05.22.g10330_p1	0.297623	0.62432	0.635188
SPA1	Ad77271a.a05.22.g10340_p1	0.195284	0.62432	0.378616
RVE3/RVE5/RVE6	Ad77271a.a05.23.g02910_p1	0.257326	0.164836	0.449874
RVE1/RVE2/RVE7	Ad77271a.a05.23.g04370_p1	0.476884	0.424992	0.653425
ELF3	Ad77271a.a05.24.g02760_p1	-0.0310281	0.29756	0.348615
PHYB/PHYD/PHYE	Ad77271a.a05.24.g05240_p1	0.07166	0.69093	0.619099
PIF4/PIL6	Ad77271a.a05.25.g05480_p1	-0.00446261	0.716612	0.6589
CCA1/LHY	Ad77271a.a05.26.g04410_p1	0.193055	0.682469	0.617767
PRR9	Ad77271a.a05.26.g04420_p1	0.120224	0.394943	0.42772
ELF3	Ad77271a.a05.27.g00930_p1	0.306972	0.490825	0.696522
CRY1	Ad77271a.a05.28.g03700_p1	0.326961	0.582593	0.471807
CRY2	Ad77271a.a05.29.g02360_p1	0.0148494	0.0873451	0.25959
RVE1/RVE2/RVE7	Ad77271a.a05.3.g03790_p1	-0.0296082	0.29851	0.317999
PRR5	Ad77271a.a05.3.g07830_p1	0.101121	0.143782	0.292096
SPA1	Ad77271a.a05.3.g09350_p1	0.200576	0.554923	0.554516
PRR5	Ad77271a.a05.32.g02100_p1	0.135174	0.516956	0.542209
RVE3/RVE5/RVE6	Ad77271a.a05.32.g02540_p1	0.27198	0.524233	0.621837
ELF4	Ad77271a.a05.33.g00800_p1	0.022314	0.229653	0.271514
PRR3/7	Ad77271a.a05.33.g03370_p1	0.220086	0.861389	0.872955
LNK2	Ad77271a.a05.33.g05620_p1	0.0303189	0.339457	0.392374
LNK2	Ad77271a.a05.33.g05630_p1	0.0303189	0.339457	0.392374
PHYB/PHYD/PHYE	Ad77271a.a05.34.g04160_p1	0.0306456	0.379418	0.510418
RVE3/RVE5/RVE6	Ad77271a.a05.35.g02220_p1	0.173147	0.713116	0.7595
PRR9	Ad77271a.a05.35.g03050_p1	0.0837427	0.334991	0.470438
PRR3/7	Ad77271a.a05.36.g04570_p1	0.327961	0.532678	0.27405
PRR3/7	Ad77271a.a05.36.g04580_p1	0.111766	0.0650256	0.16555
LNK2	Ad77271a.a05.36.g06630_p1	0.0672966	0.385028	0.443
UVR8_4	Ad77271a.a05.388.g00010_p1	0.115585	0.513241	0.59489
RVE1/RVE2/RVE7	Ad77271a.a05.4.g03100_p1	0.299667	0.541108	0.574366
RVE4/RVE8	Ad77271a.a05.4.g03110_p1	0.178144	0.385674	0.480656
PHYA	Ad77271a.a05.4.g15210_p1	0.0525851	0.75	0.653466
PIF3	Ad77271a.a05.4.g16940_p1	0.0893353	0.233883	0.205235
PIF3	Ad77271a.a05.41.g02840_p1	0.0616943	0.159828	0.386354
PIF3	Ad77271a.a05.41.g02850_p1	0.0616943	0.159828	0.386354
LNK1	Ad77271a.a05.5.g07160_p1	0.0912402	0.423591	0.512379
FKF1	Ad77271a.a05.5.g13320_p1	0.0600631	0.618851	0.615698
LUX	Ad77271a.a05.6.g03190_p1	0.0558763	0.333706	0.473016
VIN3	Ad77271a.a05.6.g08170_p1	0.0947258	0.387277	0.455114
VIN3	Ad77271a.a05.6.g08180_p1	0.191771	0.387277	0.503576
ZTL/LKP2	Ad77271a.a05.6.g08210_p1	-0.01944	0.750784	0.68331
HY5/HYH	Ad77271a.a05.6.g14130_p1	0.208177	0.348134	0.399304
ELF3	Ad77271a.a05.7.g02680_p1	-0.0199764	0.413087	0.45409
VIN3	Ad77271a.a05.7.g08060_p1	-0.0186836	0.535556	0.595512
VIN3	Ad77271a.a05.7.g08070_p1	-0.0186836	0.535556	0.595512
ZTL/LKP2	Ad77271a.a05.7.g08150_p1	0.284218	0.319314	0.547733
ELF4	Ad77271a.a05.7.g12350_p1	0.228095	0.359186	0.425209
LUX	Ad77271a.a05.7.g13190_p1	0.188645	0.156055	0.351057
LNK1	Ad77271a.a05.8.g09920_p1	-0.0171806	0.178512	0.264876
LUX	Ad77271a.a05.9.g01910_p1	-0.00815047	0.398187	0.467115
ZTL/LKP2	Ad77271a.a05.9.g06410_p1	0.157803	0.694573	0.656753
VIN3	Ad77271a.a05.9.g06490_p1	-0.125092	0.385319	0.426181
VIN3	Ad77271a.a05.9.g06500_p1	-0.125092	0.385319	0.426181
HY5/HYH	Ad77271a.a05.9.g07410_p1	0.252898	0.426671	0.531642
ELF3	Ad77271a.a05.9.g10830_p1	0.088727	0.51427	0.554402
