# Supplementary material for: Chromosome-level baobab genome illuminates its evolutionary trajectory and environmental adaptation
Source: Nat Commun. 2024 Oct 12;15:8833. doi: 10.1038/s41467-024-53157-w (PMC11470940; doi:10.1038/s41467-024-53157-w)
Supplement: Supplementary file 16 — Supplementary Data 13 [file 41467_2024_53157_MOESM16_ESM.xlsx]

## Sheet: Sheet1
Supplementary Data 13: Significant gene ontology (GO) terms for 3,212 expanded genes in Ad77271a across 878 orthogroups (FDR < 0.01). Statistical analysis was performed using GOATOOLS 1. Fisher’s exact test was used, and adjustments for multiple comparisons were made using the Benjamini-Hochberg False Discovery Rate (FDR) method.
GO	NS	enrichment	name	ratio_in_study	ratio_in_pop	p_uncorrected	depth	Count	P_FDR_BH
GO:0050896	BP	e	response to stimulus	803/3512	7535/43192	1.40739e-17	1	803	1.04231e-13
GO:0008150	BP	e	biological_process	1590/3512	16791/43192	8.5329e-16	0	1590	2.29953e-12
GO:0051169	BP	e	nuclear transport	56/3512	211/43192	1.24198e-15	5	56	2.29953e-12
GO:0006913	BP	e	nucleocytoplasmic transport	56/3512	211/43192	1.24198e-15	6	56	2.29953e-12
GO:0050789	BP	e	regulation of biological process	752/3512	7142/43192	3.83159e-15	2	752	5.67535e-12
GO:0065007	BP	e	biological regulation	822/3512	7996/43192	3.38804e-14	1	822	4.18197e-11
GO:0044271	BP	e	cellular nitrogen compound biosynthetic process	190/3512	1362/43192	2.42245e-13	4	190	2.56295e-10
GO:0050794	BP	e	regulation of cellular process	692/3512	6615/43192	2.90879e-13	3	692	2.69281e-10
GO:0006807	BP	e	nitrogen compound metabolic process	706/3512	6786/43192	5.09029e-13	2	706	4.18875e-10
GO:0006606	BP	e	protein import into nucleus	35/3512	110/43192	8.47197e-13	8	35	6.27434e-10
GO:0043604	BP	e	amide biosynthetic process	91/3512	509/43192	1.11914e-12	5	91	7.53487e-10
GO:1901564	BP	e	organonitrogen compound metabolic process	517/3512	4747/43192	1.41412e-12	3	517	8.30265e-10
GO:0009987	BP	e	cellular process	1283/3512	13457/43192	1.45739e-12	1	1283	8.30265e-10
GO:0019538	BP	e	protein metabolic process	418/3512	3714/43192	3.38949e-12	4	418	1.79304e-09
GO:0051170	BP	e	import into nucleus	35/3512	116/43192	4.7587e-12	7	35	2.34953e-09
GO:0044237	BP	e	cellular metabolic process	841/3512	8404/43192	8.10326e-12	2	841	3.7508e-09
GO:0048579	BP	e	negative regulation of long-day photoperiodism, flowering	22/3512	50/43192	9.30089e-12	7	22	4.05191e-09
GO:0043043	BP	e	peptide biosynthetic process	78/3512	425/43192	1.13796e-11	6	78	4.68209e-09
GO:0006412	BP	e	translation	77/3512	417/43192	1.29124e-11	7	77	5.03312e-09
GO:0006898	BP	e	receptor-mediated endocytosis	25/3512	67/43192	2.96468e-11	6	25	1.09782e-08
GO:0043170	BP	e	macromolecule metabolic process	635/3512	6140/43192	3.12331e-11	3	635	1.10149e-08
GO:0048585	BP	e	negative regulation of response to stimulus	96/3512	581/43192	3.55685e-11	4	96	1.19737e-08
GO:0048583	BP	e	regulation of response to stimulus	201/3512	1552/43192	5.00028e-11	3	201	1.61009e-08
GO:2000026	BP	e	regulation of multicellular organismal development	145/3512	1022/43192	5.61071e-11	4	145	1.73137e-08
GO:0034504	BP	e	protein localization to nucleus	35/3512	128/43192	1.02368e-10	6	35	3.03254e-08
GO:0042989	BP	e	sequestering of actin monomers	9/3512	9/43192	1.5391e-10	12	9	4.38407e-08
GO:0048519	BP	e	negative regulation of biological process	252/3512	2085/43192	1.62275e-10	3	252	4.45115e-08
GO:0007166	BP	e	cell surface receptor signaling pathway	70/3512	384/43192	1.92517e-10	5	70	5.09208e-08
GO:0010468	BP	e	regulation of gene expression	379/3512	3419/43192	2.80723e-10	7	379	7.16908e-08
GO:0098657	BP	e	import into cell	45/3512	201/43192	3.61583e-10	4	45	8.72638e-08
GO:0007165	BP	e	signal transduction	256/3512	2143/43192	3.65268e-10	4	256	8.72638e-08
GO:0006897	BP	e	endocytosis	37/3512	147/43192	4.04782e-10	5	37	9.36818e-08
GO:0007178	BP	e	transmembrane receptor protein serine/threonine kinase signaling pathway	57/3512	291/43192	4.70114e-10	7	57	1.05505e-07
GO:0044238	BP	e	primary metabolic process	762/3512	7683/43192	6.56538e-10	2	762	1.43009e-07
GO:0016310	BP	e	phosphorylation	195/3512	1552/43192	1.13924e-09	5	195	2.38242e-07
GO:0071704	BP	e	organic substance metabolic process	827/3512	8450/43192	1.15808e-09	2	827	2.38242e-07
GO:0002714	BP	e	positive regulation of B cell mediated immunity	9/3512	10/43192	1.42674e-09	8	9	2.39742e-07
GO:0002824	BP	e	positive regulation of adaptive immune response based on somatic recombination of immune receptors built from immunoglobulin superfamily domains	9/3512	10/43192	1.42674e-09	7	9	2.39742e-07
GO:0002702	BP	e	positive regulation of production of molecular mediator of immune response	9/3512	10/43192	1.42674e-09	9	9	2.39742e-07
GO:0002708	BP	e	positive regulation of lymphocyte mediated immunity	9/3512	10/43192	1.42674e-09	7	9	2.39742e-07
GO:0045830	BP	e	positive regulation of isotype switching	9/3512	10/43192	1.42674e-09	11	9	2.39742e-07
GO:0002891	BP	e	positive regulation of immunoglobulin mediated immune response	9/3512	10/43192	1.42674e-09	9	9	2.39742e-07
GO:0002821	BP	e	positive regulation of adaptive immune response	9/3512	10/43192	1.42674e-09	6	9	2.39742e-07
GO:0002639	BP	e	positive regulation of immunoglobulin production	9/3512	10/43192	1.42674e-09	10	9	2.39742e-07
GO:0051093	BP	e	negative regulation of developmental process	58/3512	307/43192	1.46802e-09	4	58	2.39742e-07
GO:0060249	BP	e	anatomical structure homeostasis	24/3512	73/43192	1.48908e-09	3	24	2.39742e-07
GO:0048523	BP	e	negative regulation of cellular process	219/3512	1804/43192	1.872e-09	4	219	2.94979e-07
GO:0033260	BP	e	nuclear DNA replication	12/3512	19/43192	2.40193e-09	10	12	3.67299e-07
GO:0008152	BP	e	metabolic process	904/3512	9365/43192	2.43015e-09	1	904	3.67299e-07
GO:0051276	BP	e	chromosome organization	105/3512	710/43192	2.58208e-09	5	105	3.7524e-07
GO:0051239	BP	e	regulation of multicellular organismal process	154/3512	1168/43192	2.58402e-09	3	154	3.7524e-07
GO:2000028	BP	e	regulation of photoperiodism, flowering	33/3512	130/43192	2.77112e-09	4	33	3.94672e-07
GO:0006405	BP	e	RNA export from nucleus	30/3512	111/43192	2.91285e-09	8	30	4.07029e-07
GO:0031326	BP	e	regulation of cellular biosynthetic process	395/3512	3660/43192	3.1509e-09	5	395	4.3214e-07
GO:0006518	BP	e	peptide metabolic process	80/3512	491/43192	3.22095e-09	4	80	4.33716e-07
GO:0023052	BP	e	signaling	249/3512	2125/43192	4.04042e-09	3	249	5.34346e-07
GO:0051241	BP	e	negative regulation of multicellular organismal process	54/3512	283/43192	4.29824e-09	4	54	5.58469e-07
GO:0031323	BP	e	regulation of cellular metabolic process	448/3512	4244/43192	4.43455e-09	4	448	5.66246e-07
GO:0071103	BP	e	DNA conformation change	36/3512	153/43192	4.93171e-09	6	36	6.19055e-07
GO:0007167	BP	e	enzyme-linked receptor protein signaling pathway	57/3512	306/43192	5.12235e-09	6	57	6.32269e-07
GO:0042770	BP	e	signal transduction in response to DNA damage	20/3512	56/43192	6.72185e-09	6	20	7.92289e-07
GO:0050658	BP	e	RNA transport	30/3512	115/43192	7.20258e-09	7	30	7.92289e-07
GO:0050657	BP	e	nucleic acid transport	30/3512	115/43192	7.20258e-09	6	30	7.92289e-07
GO:0051236	BP	e	establishment of RNA localization	30/3512	115/43192	7.20258e-09	3	30	7.92289e-07
GO:0045911	BP	e	positive regulation of DNA recombination	9/3512	11/43192	7.27459e-09	8	9	7.92289e-07
GO:0046398	BP	e	UDP-glucuronate metabolic process	9/3512	11/43192	7.27459e-09	7	9	7.92289e-07
GO:0002705	BP	e	positive regulation of leukocyte mediated immunity	9/3512	11/43192	7.27459e-09	6	9	7.92289e-07
GO:0050871	BP	e	positive regulation of B cell activation	9/3512	11/43192	7.27459e-09	8	9	7.92289e-07
GO:0009889	BP	e	regulation of biosynthetic process	395/3512	3687/43192	7.60946e-09	4	395	8.16749e-07
GO:0070601	BP	e	centromeric sister chromatid cohesion	10/3512	14/43192	9.20282e-09	7	10	9.59945e-07
GO:0006808	BP	e	regulation of nitrogen utilization	10/3512	14/43192	9.20282e-09	7	10	9.59945e-07
GO:0010556	BP	e	regulation of macromolecule biosynthetic process	383/3512	3564/43192	9.53508e-09	6	383	9.80789e-07
GO:0061061	BP	e	muscle structure development	13/3512	25/43192	1.3564e-08	3	13	1.37609e-06
GO:0043603	BP	e	amide metabolic process	95/3512	641/43192	1.38067e-08	3	95	1.38179e-06
GO:0052575	BP	e	carbohydrate localization	8/3512	9/43192	1.58401e-08	3	8	1.54358e-06
GO:0052576	BP	e	carbohydrate storage	8/3512	9/43192	1.58401e-08	4	8	1.54358e-06
GO:0019222	BP	e	regulation of metabolic process	450/3512	4318/43192	1.97127e-08	3	450	1.896e-06
GO:0006302	BP	e	double-strand break repair	31/3512	127/43192	2.23968e-08	8	31	2.08534e-06
GO:0018175	BP	e	protein nucleotidylation	7/3512	7/43192	2.33707e-08	6	7	2.08534e-06
GO:0009868	BP	e	jasmonic acid and ethylene-dependent systemic resistance, jasmonic acid mediated signaling pathway	7/3512	7/43192	2.33707e-08	7	7	2.08534e-06
GO:0090293	BP	e	nitrogen catabolite regulation of transcription	7/3512	7/43192	2.33707e-08	9	7	2.08534e-06
GO:0042539	BP	e	hypotonic salinity response	7/3512	7/43192	2.33707e-08	5	7	2.08534e-06
GO:0018177	BP	e	protein uridylylation	7/3512	7/43192	2.33707e-08	7	7	2.08534e-06
GO:0051168	BP	e	nuclear export	30/3512	121/43192	2.5602e-08	7	30	2.25725e-06
GO:0006468	BP	e	protein phosphorylation	157/3512	1240/43192	3.47567e-08	6	157	3.02833e-06
GO:0006793	BP	e	phosphorus metabolic process	251/3512	2208/43192	5.01205e-08	3	251	4.31619e-06
GO:1900111	BP	e	positive regulation of histone H3-K9 dimethylation	8/3512	10/43192	7.34936e-08	12	8	6.20654e-06
GO:0017038	BP	e	protein import	42/3512	212/43192	7.4354e-08	7	42	6.20654e-06
GO:0002822	BP	e	regulation of adaptive immune response based on somatic recombination of immune receptors built from immunoglobulin superfamily domains	9/3512	13/43192	8.12901e-08	6	9	6.20654e-06
GO:0002700	BP	e	regulation of production of molecular mediator of immune response	9/3512	13/43192	8.12901e-08	8	9	6.20654e-06
GO:0002819	BP	e	regulation of adaptive immune response	9/3512	13/43192	8.12901e-08	5	9	6.20654e-06
GO:0002706	BP	e	regulation of lymphocyte mediated immunity	9/3512	13/43192	8.12901e-08	6	9	6.20654e-06
GO:0045191	BP	e	regulation of isotype switching	9/3512	13/43192	8.12901e-08	10	9	6.20654e-06
GO:0002889	BP	e	regulation of immunoglobulin mediated immune response	9/3512	13/43192	8.12901e-08	8	9	6.20654e-06
GO:0002712	BP	e	regulation of B cell mediated immunity	9/3512	13/43192	8.12901e-08	7	9	6.20654e-06
GO:0002637	BP	e	regulation of immunoglobulin production	9/3512	13/43192	8.12901e-08	9	9	6.20654e-06
GO:0002699	BP	e	positive regulation of immune effector process	9/3512	13/43192	8.12901e-08	5	9	6.20654e-06
GO:0007154	BP	e	cell communication	271/3512	2432/43192	8.38322e-08	2	271	6.33532e-06
GO:0060255	BP	e	regulation of macromolecule metabolic process	415/3512	3986/43192	9.71349e-08	4	415	7.26647e-06
GO:0006334	BP	e	nucleosome assembly	14/3512	33/43192	9.96274e-08	9	14	7.3784e-06
GO:0072583	BP	e	clathrin-dependent endocytosis	17/3512	48/43192	1.04332e-07	7	17	7.65036e-06
GO:0051716	BP	e	cellular response to stimulus	377/3512	3573/43192	1.06555e-07	2	377	7.73672e-06
GO:0048586	BP	e	regulation of long-day photoperiodism, flowering	22/3512	77/43192	1.23192e-07	5	22	8.85789e-06
GO:0006403	BP	e	RNA localization	30/3512	130/43192	1.43533e-07	3	30	1.02212e-05
GO:1901796	BP	e	regulation of signal transduction by p53 class mediator	11/3512	21/43192	1.65314e-07	7	11	1.16602e-05
GO:0010467	BP	e	gene expression	184/3512	1546/43192	1.68137e-07	5	184	1.17474e-05
GO:0050793	BP	e	regulation of developmental process	168/3512	1382/43192	1.72001e-07	3	168	1.1905e-05
GO:0034641	BP	e	cellular nitrogen compound metabolic process	355/3512	3353/43192	1.90725e-07	3	355	1.30788e-05
GO:0031325	BP	e	positive regulation of cellular metabolic process	169/3512	1397/43192	2.01409e-07	5	169	1.36847e-05
GO:0050864	BP	e	regulation of B cell activation	9/3512	14/43192	2.11047e-07	7	9	1.40812e-05
GO:0002703	BP	e	regulation of leukocyte mediated immunity	9/3512	14/43192	2.11047e-07	5	9	1.40812e-05
GO:0048871	BP	e	multicellular organismal-level homeostasis	24/3512	92/43192	2.22028e-07	2	24	1.46816e-05
GO:0120261	BP	e	regulation of heterochromatin organization	11/3512	22/43192	3.06196e-07	6	11	1.9892e-05
GO:0031445	BP	e	regulation of heterochromatin formation	11/3512	22/43192	3.06196e-07	8	11	1.9892e-05
GO:1902531	BP	e	regulation of intracellular signal transduction	47/3512	263/43192	3.19061e-07	6	47	2.05475e-05
GO:0031503	BP	e	protein-containing complex localization	27/3512	114/43192	3.39483e-07	2	27	2.16742e-05
GO:1901566	BP	e	organonitrogen compound biosynthetic process	152/3512	1236/43192	3.48522e-07	4	152	2.20611e-05
GO:0010628	BP	e	positive regulation of gene expression	115/3512	877/43192	3.65428e-07	8	115	2.27488e-05
GO:0000018	BP	e	regulation of DNA recombination	14/3512	36/43192	3.65529e-07	7	14	2.27488e-05
GO:0009893	BP	e	positive regulation of metabolic process	172/3512	1441/43192	3.96189e-07	4	172	2.44515e-05
GO:0048455	BP	e	stamen formation	12/3512	27/43192	4.46289e-07	5	12	2.73158e-05
GO:0022402	BP	e	cell cycle process	89/3512	633/43192	4.84909e-07	2	89	2.92209e-05
GO:0002696	BP	e	positive regulation of leukocyte activation	9/3512	15/43192	4.89251e-07	6	9	2.92209e-05
GO:0051251	BP	e	positive regulation of lymphocyte activation	9/3512	15/43192	4.89251e-07	7	9	2.92209e-05
GO:0007062	BP	e	sister chromatid cohesion	13/3512	32/43192	5.25915e-07	6	13	3.11594e-05
GO:0051570	BP	e	regulation of histone H3-K9 methylation	10/3512	19/43192	5.80015e-07	10	10	3.4092e-05
GO:0051574	BP	e	positive regulation of histone H3-K9 methylation	8/3512	12/43192	6.96278e-07	11	8	4.02862e-05
GO:0006734	BP	e	NADH metabolic process	8/3512	12/43192	6.96278e-07	11	8	4.02862e-05
GO:0051179	BP	e	localization	333/3512	3166/43192	7.89386e-07	1	333	4.50401e-05
GO:0018107	BP	e	peptidyl-threonine phosphorylation	14/3512	38/43192	7.96685e-07	8	14	4.50401e-05
GO:0018210	BP	e	peptidyl-threonine modification	14/3512	38/43192	7.96685e-07	7	14	4.50401e-05
GO:0010604	BP	e	positive regulation of macromolecule metabolic process	158/3512	1317/43192	8.08065e-07	5	158	4.53373e-05
GO:0006996	BP	e	organelle organization	248/3512	2251/43192	8.49348e-07	4	248	4.72953e-05
GO:0048581	BP	e	negative regulation of post-embryonic development	37/3512	193/43192	8.97776e-07	6	37	4.96189e-05
GO:0009059	BP	e	macromolecule biosynthetic process	242/3512	2189/43192	9.14344e-07	4	242	5.01602e-05
GO:0035556	BP	e	intracellular signal transduction	109/3512	832/43192	9.43368e-07	5	109	5.1372e-05
GO:0032508	BP	e	DNA duplex unwinding	20/3512	73/43192	9.53128e-07	8	20	5.15246e-05
GO:0050867	BP	e	positive regulation of cell activation	9/3512	16/43192	1.03703e-06	5	9	5.56542e-05
GO:0019674	BP	e	NAD metabolic process	10/3512	20/43192	1.07502e-06	10	10	5.68687e-05
GO:0045332	BP	e	phospholipid translocation	10/3512	20/43192	1.07502e-06	7	10	5.68687e-05
GO:0071166	BP	e	ribonucleoprotein complex localization	24/3512	100/43192	1.15676e-06	3	24	6.07586e-05
GO:0010557	BP	e	positive regulation of macromolecule biosynthetic process	122/3512	970/43192	1.74233e-06	7	122	8.99049e-05
GO:0051571	BP	e	positive regulation of histone H3-K4 methylation	12/3512	30/43192	1.76185e-06	11	12	8.99049e-05
GO:0007049	BP	e	cell cycle	88/3512	642/43192	1.83087e-06	2	88	8.99049e-05
GO:0046686	BP	e	response to cadmium ion	74/3512	513/43192	1.86825e-06	5	74	8.99049e-05
GO:0006023	BP	e	aminoglycan biosynthetic process	6/3512	7/43192	1.87489e-06	5	6	8.99049e-05
GO:0006065	BP	e	UDP-glucuronate biosynthetic process	6/3512	7/43192	1.87489e-06	8	6	8.99049e-05
GO:0006024	BP	e	glycosaminoglycan biosynthetic process	6/3512	7/43192	1.87489e-06	6	6	8.99049e-05
GO:0006259	BP	e	DNA metabolic process	86/3512	624/43192	1.88323e-06	6	86	8.99049e-05
GO:2000242	BP	e	negative regulation of reproductive process	28/3512	131/43192	1.9019e-06	4	28	8.99049e-05
GO:0030323	BP	e	respiratory tube development	10/3512	21/43192	1.90203e-06	4	10	8.99049e-05
GO:0034204	BP	e	lipid translocation	10/3512	21/43192	1.90203e-06	6	10	8.99049e-05
GO:0097035	BP	e	regulation of membrane lipid distribution	10/3512	21/43192	1.90203e-06	5	10	8.99049e-05
GO:0060541	BP	e	respiratory system development	10/3512	21/43192	1.90203e-06	4	10	8.99049e-05
GO:0030324	BP	e	lung development	10/3512	21/43192	1.90203e-06	4	10	8.99049e-05
GO:0032392	BP	e	DNA geometric change	20/3512	76/43192	1.9059e-06	7	20	8.99049e-05
GO:0001822	BP	e	kidney development	9/3512	17/43192	2.04372e-06	4	9	9.55629e-05
GO:0031328	BP	e	positive regulation of cellular biosynthetic process	125/3512	1006/43192	2.05165e-06	6	125	9.55629e-05
GO:0035524	BP	e	proline transmembrane transport	7/3512	10/43192	2.24903e-06	9	7	0.000102186
GO:0015824	BP	e	proline transport	7/3512	10/43192	2.24903e-06	9	7	0.000102186
GO:0010771	BP	e	negative regulation of cell morphogenesis	7/3512	10/43192	2.24903e-06	7	7	0.000102186
GO:1902969	BP	e	mitotic DNA replication	7/3512	10/43192	2.24903e-06	11	7	0.000102186
GO:0048518	BP	e	positive regulation of biological process	250/3512	2303/43192	2.4447e-06	3	250	0.000110399
GO:0051129	BP	e	negative regulation of cellular component organization	38/3512	209/43192	2.64875e-06	5	38	0.00011874
GO:0051569	BP	e	regulation of histone H3-K4 methylation	12/3512	31/43192	2.66146e-06	10	12	0.00011874
GO:0006796	BP	e	phosphate-containing compound metabolic process	237/3512	2168/43192	2.75793e-06	4	237	0.000122307
GO:0051252	BP	e	regulation of RNA metabolic process	318/3512	3044/43192	2.79978e-06	6	318	0.000123423
GO:0006810	BP	e	transport	298/3512	2825/43192	2.96509e-06	3	298	0.000129938
GO:0006611	BP	e	protein export from nucleus	24/3512	106/43192	3.49265e-06	8	24	0.000137458
GO:0030890	BP	e	positive regulation of B cell proliferation	5/3512	5/43192	3.54503e-06	9	5	0.000137458
GO:0046651	BP	e	lymphocyte proliferation	5/3512	5/43192	3.54503e-06	5	5	0.000137458
GO:1902253	BP	e	regulation of intrinsic apoptotic signaling pathway by p53 class mediator	5/3512	5/43192	3.54503e-06	8	5	0.000137458
GO:0030888	BP	e	regulation of B cell proliferation	5/3512	5/43192	3.54503e-06	8	5	0.000137458
GO:0030513	BP	e	positive regulation of BMP signaling pathway	5/3512	5/43192	3.54503e-06	8	5	0.000137458
GO:0060384	BP	e	innervation	5/3512	5/43192	3.54503e-06	2	5	0.000137458
GO:0048304	BP	e	positive regulation of isotype switching to IgG isotypes	5/3512	5/43192	3.54503e-06	12	5	0.000137458
GO:0035136	BP	e	forelimb morphogenesis	5/3512	5/43192	3.54503e-06	5	5	0.000137458
GO:0035108	BP	e	limb morphogenesis	5/3512	5/43192	3.54503e-06	4	5	0.000137458
GO:0032943	BP	e	mononuclear cell proliferation	5/3512	5/43192	3.54503e-06	4	5	0.000137458
GO:0048302	BP	e	regulation of isotype switching to IgG isotypes	5/3512	5/43192	3.54503e-06	11	5	0.000137458
GO:0070661	BP	e	leukocyte proliferation	5/3512	5/43192	3.54503e-06	3	5	0.000137458
GO:2001243	BP	e	negative regulation of intrinsic apoptotic signaling pathway	5/3512	5/43192	3.54503e-06	8	5	0.000137458
GO:1902254	BP	e	negative regulation of intrinsic apoptotic signaling pathway by p53 class mediator	5/3512	5/43192	3.54503e-06	9	5	0.000137458
GO:1902165	BP	e	regulation of intrinsic apoptotic signaling pathway in response to DNA damage by p53 class mediator	5/3512	5/43192	3.54503e-06	9	5	0.000137458
GO:1901797	BP	e	negative regulation of signal transduction by p53 class mediator	5/3512	5/43192	3.54503e-06	8	5	0.000137458
GO:0008045	BP	e	motor neuron axon guidance	5/3512	5/43192	3.54503e-06	9	5	0.000137458
GO:1902230	BP	e	negative regulation of intrinsic apoptotic signaling pathway in response to DNA damage	5/3512	5/43192	3.54503e-06	9	5	0.000137458
GO:1902166	BP	e	negative regulation of intrinsic apoptotic signaling pathway in response to DNA damage by p53 class mediator	5/3512	5/43192	3.54503e-06	10	5	0.000137458
GO:0042100	BP	e	B cell proliferation	5/3512	5/43192	3.54503e-06	6	5	0.000137458
GO:0021675	BP	e	nerve development	5/3512	5/43192	3.54503e-06	3	5	0.000137458
GO:1900109	BP	e	regulation of histone H3-K9 dimethylation	8/3512	14/43192	3.63921e-06	11	8	0.000140082
GO:0010228	BP	e	vegetative to reproductive phase transition of meristem	44/3512	261/43192	3.65052e-06	3	44	0.000140082
GO:2000146	BP	e	negative regulation of cell motility	9/3512	18/43192	3.79095e-06	5	9	0.000142516
GO:0040013	BP	e	negative regulation of locomotion	9/3512	18/43192	3.79095e-06	4	9	0.000142516
GO:0048167	BP	e	regulation of synaptic plasticity	9/3512	18/43192	3.79095e-06	7	9	0.000142516
GO:0051249	BP	e	regulation of lymphocyte activation	9/3512	18/43192	3.79095e-06	6	9	0.000142516
GO:0009855	BP	e	determination of bilateral symmetry	11/3512	27/43192	3.858e-06	4	11	0.00014358
GO:0009799	BP	e	specification of symmetry	11/3512	27/43192	3.858e-06	3	11	0.00014358
GO:0009891	BP	e	positive regulation of biosynthetic process	125/3512	1017/43192	4.02517e-06	5	125	0.000149052
GO:0048522	BP	e	positive regulation of cellular process	215/3512	1950/43192	4.44968e-06	4	215	0.000163952
GO:0048507	BP	e	meristem development	58/3512	382/43192	4.67353e-06	4	58	0.000171347
GO:0019219	BP	e	regulation of nucleobase-containing compound metabolic process	327/3512	3162/43192	4.89371e-06	5	327	0.000178536
GO:0048511	BP	e	rhythmic process	36/3512	198/43192	5.04979e-06	1	36	0.000182242
GO:0007623	BP	e	circadian rhythm	36/3512	198/43192	5.04979e-06	2	36	0.000182242
GO:0033044	BP	e	regulation of chromosome organization	37/3512	207/43192	5.06911e-06	6	37	0.000182242
GO:0048194	BP	e	Golgi vesicle budding	10/3512	23/43192	5.29987e-06	7	10	0.000189617
GO:0006974	BP	e	DNA damage response	64/3512	437/43192	5.56561e-06	4	64	0.000198168
GO:0008215	BP	e	spermine metabolic process	6/3512	8/43192	6.97851e-06	7	6	0.000244942
GO:0030203	BP	e	glycosaminoglycan metabolic process	6/3512	8/43192	6.97851e-06	5	6	0.000244942
GO:0006597	BP	e	spermine biosynthetic process	6/3512	8/43192	6.97851e-06	8	6	0.000244942
GO:0002697	BP	e	regulation of immune effector process	18/3512	69/43192	7.01354e-06	4	18	0.000245011
GO:0015931	BP	e	nucleobase-containing compound transport	36/3512	202/43192	7.27669e-06	5	36	0.00025301
GO:0080167	BP	e	response to karrikin	32/3512	171/43192	7.93069e-06	3	32	0.000274461
GO:0072331	BP	e	signal transduction by p53 class mediator	12/3512	34/43192	8.20996e-06	6	12	0.000282805
GO:0030178	BP	e	negative regulation of Wnt signaling pathway	10/3512	24/43192	8.42164e-06	7	10	0.000286104
GO:0090090	BP	e	negative regulation of canonical Wnt signaling pathway	10/3512	24/43192	8.42164e-06	8	10	0.000286104
GO:0006595	BP	e	polyamine metabolic process	10/3512	24/43192	8.42164e-06	6	10	0.000286104
GO:0006413	BP	e	translational initiation	18/3512	70/43192	8.72707e-06	3	18	0.000294433
GO:0032501	BP	e	multicellular organismal process	394/3512	3926/43192	8.75804e-06	1	394	0.000294433
GO:0044773	BP	e	mitotic DNA damage checkpoint signaling	11/3512	29/43192	8.78608e-06	11	11	0.000294433
GO:0036211	BP	e	protein modification process	282/3512	2699/43192	1.05252e-05	5	282	0.000348092
GO:0051171	BP	e	regulation of nitrogen compound metabolic process	373/3512	3703/43192	1.0551e-05	4	373	0.000348092
GO:0010118	BP	e	stomatal movement	25/3512	120/43192	1.0608e-05	2	25	0.000348092
GO:0044786	BP	e	cell cycle DNA replication	14/3512	46/43192	1.06112e-05	9	14	0.000348092
GO:0016192	BP	e	vesicle-mediated transport	87/3512	662/43192	1.06223e-05	4	87	0.000348092
GO:0051234	BP	e	establishment of localization	301/3512	2908/43192	1.10038e-05	2	301	0.000359004
GO:1902275	BP	e	regulation of chromatin organization	29/3512	148/43192	1.12317e-05	5	29	0.000364392
GO:0002694	BP	e	regulation of leukocyte activation	9/3512	20/43192	1.12673e-05	5	9	0.000364392
GO:0048232	BP	e	male gamete generation	26/3512	128/43192	1.15093e-05	4	26	0.000370598
GO:0009862	BP	e	systemic acquired resistance, salicylic acid mediated signaling pathway	12/3512	35/43192	1.15692e-05	6	12	0.000370917
GO:0015804	BP	e	neutral amino acid transport	11/3512	30/43192	1.28527e-05	8	11	0.000409759
GO:0045944	BP	e	positive regulation of transcription by RNA polymerase II	40/3512	239/43192	1.28914e-05	10	40	0.000409759
GO:0030111	BP	e	regulation of Wnt signaling pathway	10/3512	25/43192	1.30113e-05	6	10	0.000410049
GO:0060828	BP	e	regulation of canonical Wnt signaling pathway	10/3512	25/43192	1.30113e-05	7	10	0.000410049
GO:0006022	BP	e	aminoglycan metabolic process	8/3512	16/43192	1.34413e-05	4	8	0.000421805
GO:1902680	BP	e	positive regulation of RNA biosynthetic process	98/3512	773/43192	1.40416e-05	8	98	0.000438785
GO:0010243	BP	e	response to organonitrogen compound	73/3512	535/43192	1.45255e-05	4	73	0.000451998
GO:1903047	BP	e	mitotic cell cycle process	57/3512	389/43192	1.47255e-05	3	57	0.000456305
GO:2001141	BP	e	regulation of RNA biosynthetic process	296/3512	2866/43192	1.56189e-05	7	296	0.000481974
GO:0050776	BP	e	regulation of immune response	42/3512	258/43192	1.64739e-05	4	42	0.000506246
GO:0051050	BP	e	positive regulation of transport	21/3512	94/43192	1.72887e-05	5	21	0.00052909
GO:0045935	BP	e	positive regulation of nucleobase-containing compound metabolic process	112/3512	918/43192	1.76351e-05	6	112	0.000530205
GO:0080090	BP	e	regulation of primary metabolic process	376/3512	3754/43192	1.81679e-05	4	376	0.000530205
GO:0050865	BP	e	regulation of cell activation	9/3512	21/43192	1.82913e-05	4	9	0.000530205
GO:0006355	BP	e	regulation of DNA-templated transcription	291/3512	2816/43192	1.83004e-05	8	291	0.000530205
GO:0060027	BP	e	convergent extension involved in gastrulation	6/3512	9/43192	1.94832e-05	6	6	0.000530205
GO:0010097	BP	e	specification of stamen identity	6/3512	9/43192	1.94832e-05	6	6	0.000530205
GO:0008295	BP	e	spermidine biosynthetic process	6/3512	9/43192	1.94832e-05	8	6	0.000530205
GO:0008216	BP	e	spermidine metabolic process	6/3512	9/43192	1.94832e-05	7	6	0.000530205
GO:0003283	BP	e	atrial septum development	6/3512	9/43192	1.94832e-05	4	6	0.000530205
GO:0060026	BP	e	convergent extension	6/3512	9/43192	1.94832e-05	5	6	0.000530205
GO:0003230	BP	e	cardiac atrium development	6/3512	9/43192	1.94832e-05	4	6	0.000530205
GO:2000273	BP	e	positive regulation of signaling receptor activity	6/3512	9/43192	1.94832e-05	7	6	0.000530205
GO:2000095	BP	e	regulation of Wnt signaling pathway, planar cell polarity pathway	6/3512	9/43192	1.94832e-05	8	6	0.000530205
GO:0003205	BP	e	cardiac chamber development	6/3512	9/43192	1.94832e-05	3	6	0.000530205
GO:0003279	BP	e	cardiac septum development	6/3512	9/43192	1.94832e-05	3	6	0.000530205
GO:0010721	BP	e	negative regulation of cell development	10/3512	26/43192	1.96008e-05	6	10	0.000530205
GO:0005978	BP	e	glycogen biosynthetic process	10/3512	26/43192	1.96008e-05	7	10	0.000530205
GO:0002381	BP	e	immunoglobulin production involved in immunoglobulin-mediated immune response	5/3512	6/43192	1.98308e-05	8	5	0.000530205
GO:0016064	BP	e	immunoglobulin mediated immune response	5/3512	6/43192	1.98308e-05	6	5	0.000530205
GO:0002285	BP	e	lymphocyte activation involved in immune response	5/3512	6/43192	1.98308e-05	5	5	0.000530205
GO:0045190	BP	e	isotype switching	5/3512	6/43192	1.98308e-05	12	5	0.000530205
GO:0120262	BP	e	negative regulation of heterochromatin organization	5/3512	6/43192	1.98308e-05	7	5	0.000530205
GO:0002208	BP	e	somatic diversification of immunoglobulins involved in immune response	5/3512	6/43192	1.98308e-05	4	5	0.000530205
GO:0006799	BP	e	polyphosphate biosynthetic process	5/3512	6/43192	1.98308e-05	6	5	0.000530205
GO:1902229	BP	e	regulation of intrinsic apoptotic signaling pathway in response to DNA damage	5/3512	6/43192	1.98308e-05	8	5	0.000530205
GO:0033262	BP	e	regulation of nuclear cell cycle DNA replication	5/3512	6/43192	1.98308e-05	9	5	0.000530205
GO:0002460	BP	e	adaptive immune response based on somatic recombination of immune receptors built from immunoglobulin superfamily domains	5/3512	6/43192	1.98308e-05	4	5	0.000530205
GO:0006797	BP	e	polyphosphate metabolic process	5/3512	6/43192	1.98308e-05	5	5	0.000530205
GO:0002312	BP	e	B cell activation involved in immune response	5/3512	6/43192	1.98308e-05	6	5	0.000530205
GO:0031452	BP	e	negative regulation of heterochromatin formation	5/3512	6/43192	1.98308e-05	9	5	0.000530205
GO:0002562	BP	e	somatic diversification of immune receptors via germline recombination within a single locus	5/3512	6/43192	1.98308e-05	9	5	0.000530205
GO:0002204	BP	e	somatic recombination of immunoglobulin genes involved in immune response	5/3512	6/43192	1.98308e-05	11	5	0.000530205
GO:0002449	BP	e	lymphocyte mediated immunity	5/3512	6/43192	1.98308e-05	4	5	0.000530205
GO:0019724	BP	e	B cell mediated immunity	5/3512	6/43192	1.98308e-05	5	5	0.000530205
GO:0016447	BP	e	somatic recombination of immunoglobulin gene segments	5/3512	6/43192	1.98308e-05	10	5	0.000530205
GO:0045893	BP	e	positive regulation of DNA-templated transcription	93/3512	733/43192	2.12078e-05	9	93	0.000564983
GO:0050778	BP	e	positive regulation of immune response	29/3512	155/43192	2.1442e-05	5	29	0.000569175
GO:0048448	BP	e	stamen morphogenesis	12/3512	37/43192	2.20275e-05	6	12	0.000582627
GO:0042221	BP	e	response to chemical	425/3512	4317/43192	2.33142e-05	2	425	0.000614467
GO:0006310	BP	e	DNA recombination	28/3512	148/43192	2.52575e-05	7	28	0.000661133
GO:0019953	BP	e	sexual reproduction	44/3512	281/43192	2.52634e-05	2	44	0.000661133
GO:0044774	BP	e	mitotic DNA integrity checkpoint signaling	11/3512	32/43192	2.60611e-05	10	11	0.000679608
GO:0050804	BP	e	modulation of chemical synaptic transmission	9/3512	22/43192	2.8717e-05	6	9	0.000741039
GO:0032922	BP	e	circadian regulation of gene expression	9/3512	22/43192	2.8717e-05	8	9	0.000741039
GO:0099177	BP	e	regulation of trans-synaptic signaling	9/3512	22/43192	2.8717e-05	5	9	0.000741039
GO:0018193	BP	e	peptidyl-amino acid modification	70/3512	517/43192	3.11177e-05	6	70	0.000800201
GO:0048449	BP	e	floral organ formation	15/3512	57/43192	3.58086e-05	4	15	0.000914478
GO:0000723	BP	e	telomere maintenance	15/3512	57/43192	3.58086e-05	7	15	0.000914478
GO:0000278	BP	e	mitotic cell cycle	58/3512	410/43192	3.70708e-05	3	58	0.000943457
GO:0042771	BP	e	intrinsic apoptotic signaling pathway in response to DNA damage by p53 class mediator	8/3512	18/43192	3.93976e-05	8	8	0.000999243
GO:0034087	BP	e	establishment of mitotic sister chromatid cohesion	4/3512	4/43192	4.36438e-05	4	4	0.00106986
GO:1902295	BP	e	synthesis of RNA primer involved in cell cycle DNA replication	4/3512	4/43192	4.36438e-05	9	4	0.00106986
GO:1902318	BP	e	synthesis of RNA primer involved in nuclear cell cycle DNA replication	4/3512	4/43192	4.36438e-05	10	4	0.00106986
GO:0097298	BP	e	regulation of nucleus size	4/3512	4/43192	4.36438e-05	5	4	0.00106986
GO:0071962	BP	e	mitotic sister chromatid cohesion, centromeric	4/3512	4/43192	4.36438e-05	8	4	0.00106986
GO:1902981	BP	e	synthesis of RNA primer involved in mitotic DNA replication	4/3512	4/43192	4.36438e-05	11	4	0.00106986
GO:0009722	BP	e	detection of cytokinin stimulus	4/3512	4/43192	4.36438e-05	6	4	0.00106986
GO:0090173	BP	e	regulation of synaptonemal complex assembly	4/3512	4/43192	4.36438e-05	7	4	0.00106986
GO:1900030	BP	e	regulation of pectin biosynthetic process	4/3512	4/43192	4.36438e-05	8	4	0.00106986
GO:0060629	BP	e	regulation of homologous chromosome segregation	4/3512	4/43192	4.36438e-05	7	4	0.00106986
GO:0046520	BP	e	sphingoid biosynthetic process	9/3512	23/43192	4.37709e-05	8	9	0.00106986
GO:0032200	BP	e	telomere organization	15/3512	58/43192	4.46891e-05	6	15	0.00108871
GO:0031038	BP	e	myosin II filament organization	6/3512	10/43192	4.53345e-05	8	6	0.00109009
GO:0031037	BP	e	myosin II filament disassembly	6/3512	10/43192	4.53345e-05	9	6	0.00109009
GO:2000010	BP	e	positive regulation of protein localization to cell surface	6/3512	10/43192	4.53345e-05	7	6	0.00109009
GO:0031035	BP	e	myosin filament disassembly	6/3512	10/43192	4.53345e-05	8	6	0.00109009
GO:0032260	BP	e	response to jasmonic acid stimulus involved in jasmonic acid and ethylene-dependent systemic resistance	7/3512	14/43192	4.79869e-05	7	7	0.00113543
GO:0048572	BP	e	short-day photoperiodism	7/3512	14/43192	4.79869e-05	6	7	0.00113543
GO:0002443	BP	e	leukocyte mediated immunity	7/3512	14/43192	4.79869e-05	3	7	0.00113543
GO:0048575	BP	e	short-day photoperiodism, flowering	7/3512	14/43192	4.79869e-05	7	7	0.00113543
GO:0031345	BP	e	negative regulation of cell projection organization	7/3512	14/43192	4.79869e-05	6	7	0.00113543
GO:0009863	BP	e	salicylic acid mediated signaling pathway	16/3512	65/43192	4.8576e-05	5	16	0.00114571
GO:0010093	BP	e	specification of floral organ identity	12/3512	40/43192	5.27833e-05	5	12	0.00123707
GO:0090701	BP	e	specification of plant organ identity	12/3512	40/43192	5.27833e-05	4	12	0.00123707
GO:0002181	BP	e	cytoplasmic translation	19/3512	87/43192	5.94889e-05	8	19	0.00138983
GO:0000724	BP	e	double-strand break repair via homologous recombination	17/3512	73/43192	6.10227e-05	9	17	0.00142118
GO:0070206	BP	e	protein trimerization	8/3512	19/43192	6.31917e-05	7	8	0.00145794
GO:0072332	BP	e	intrinsic apoptotic signaling pathway by p53 class mediator	8/3512	19/43192	6.31917e-05	7	8	0.00145794
GO:0008630	BP	e	intrinsic apoptotic signaling pathway in response to DNA damage	8/3512	19/43192	6.31917e-05	7	8	0.00145794
GO:1901698	BP	e	response to nitrogen compound	90/3512	724/43192	6.3467e-05	3	90	0.00145974
GO:0002250	BP	e	adaptive immune response	5/3512	7/43192	6.47205e-05	3	5	0.00147031
GO:0000727	BP	e	double-strand break repair via break-induced replication	5/3512	7/43192	6.47205e-05	10	5	0.00147031
GO:0034394	BP	e	protein localization to cell surface	5/3512	7/43192	6.47205e-05	5	5	0.00147031
GO:0090306	BP	e	meiotic spindle assembly	5/3512	7/43192	6.47205e-05	9	5	0.00147031
GO:0072001	BP	e	renal system development	9/3512	24/43192	6.49804e-05	4	9	0.0014717
GO:0010073	BP	e	meristem maintenance	40/3512	253/43192	6.57898e-05	2	40	0.00148549
GO:0000165	BP	e	MAPK cascade	15/3512	60/43192	6.84062e-05	6	15	0.00153987
GO:0006607	BP	e	NLS-bearing protein import into nucleus	12/3512	41/43192	6.91243e-05	9	12	0.00155132
GO:0044249	BP	e	cellular biosynthetic process	361/3512	3650/43192	7.49908e-05	3	361	0.00167789
GO:0009735	BP	e	response to cytokinin	51/3512	354/43192	7.72301e-05	5	51	0.00171843
GO:0052546	BP	e	cell wall pectin metabolic process	14/3512	54/43192	7.72668e-05	7	14	0.00171843
GO:0009968	BP	e	negative regulation of signal transduction	47/3512	321/43192	8.29452e-05	6	47	0.00183268
GO:0006971	BP	e	hypotonic response	7/3512	15/43192	8.36411e-05	4	7	0.00183268
GO:0007112	BP	e	male meiosis cytokinesis	7/3512	15/43192	8.36411e-05	6	7	0.00183268
GO:0010272	BP	e	response to silver ion	7/3512	15/43192	8.36411e-05	5	7	0.00183268
GO:0071217	BP	e	cellular response to external biotic stimulus	7/3512	15/43192	8.36411e-05	4	7	0.00183268
GO:0048580	BP	e	regulation of post-embryonic development	87/3512	699/43192	8.5043e-05	5	87	0.0018579
GO:0051173	BP	e	positive regulation of nitrogen compound metabolic process	139/3512	1230/43192	8.54284e-05	5	139	0.00186083
GO:0080134	BP	e	regulation of response to stress	87/3512	701/43192	8.75485e-05	4	87	0.00189752
GO:0000725	BP	e	recombinational repair	17/3512	75/43192	8.76253e-05	8	17	0.00189752
GO:0051254	BP	e	positive regulation of RNA metabolic process	103/3512	864/43192	9.19497e-05	7	103	0.00197011
GO:0046928	BP	e	regulation of neurotransmitter secretion	6/3512	11/43192	9.28393e-05	7	6	0.00197011
GO:0010094	BP	e	specification of carpel identity	6/3512	11/43192	9.28393e-05	6	6	0.00197011
GO:2000008	BP	e	regulation of protein localization to cell surface	6/3512	11/43192	9.28393e-05	6	6	0.00197011
GO:0051588	BP	e	regulation of neurotransmitter transport	6/3512	11/43192	9.28393e-05	5	6	0.00197011
GO:0050687	BP	e	negative regulation of defense response to virus	6/3512	11/43192	9.28393e-05	7	6	0.00197011
GO:0001894	BP	e	tissue homeostasis	6/3512	11/43192	9.28393e-05	4	6	0.00197011
GO:0009648	BP	e	photoperiodism	25/3512	135/43192	9.46144e-05	5	25	0.00200204
GO:0018105	BP	e	peptidyl-serine phosphorylation	24/3512	126/43192	9.53756e-05	8	24	0.0020124
GO:1901990	BP	e	regulation of mitotic cell cycle phase transition	19/3512	90/43192	9.66115e-05	7	19	0.00203268
GO:2001242	BP	e	regulation of intrinsic apoptotic signaling pathway	8/3512	20/43192	9.7808e-05	7	8	0.00205203
GO:0002684	BP	e	positive regulation of immune system process	29/3512	168/43192	0.000100008	4	29	0.00209226
GO:0007093	BP	e	mitotic cell cycle checkpoint signaling	15/3512	62/43192	0.000102467	9	15	0.00213766
GO:0002682	BP	e	regulation of immune system process	48/3512	332/43192	0.000106306	3	48	0.00221152
GO:1901576	BP	e	organic substance biosynthetic process	370/3512	3769/43192	0.000108467	3	370	0.00225016
GO:0032101	BP	e	regulation of response to external stimulus	54/3512	387/43192	0.000109003	4	54	0.00225496
GO:0000054	BP	e	ribosomal subunit export from nucleus	10/3512	31/43192	0.000112165	8	10	0.00230108
GO:0033750	BP	e	ribosome localization	10/3512	31/43192	0.000112165	3	10	0.00230108
GO:0016043	BP	e	cellular component organization	354/3512	3598/43192	0.000130606	3	354	0.00267201
GO:0001655	BP	e	urogenital system development	9/3512	26/43192	0.000133714	4	9	0.00272335
GO:0009861	BP	e	jasmonic acid and ethylene-dependent systemic resistance	13/3512	50/43192	0.000133851	6	13	0.00272335
GO:0033036	BP	e	macromolecule localization	119/3512	1032/43192	0.00013423	2	119	0.00272359
GO:0018209	BP	e	peptidyl-serine modification	24/3512	130/43192	0.000137368	7	24	0.00277963
GO:0032329	BP	e	serine transport	7/3512	16/43192	0.000138241	9	7	0.0027821
GO:0015825	BP	e	L-serine transport	7/3512	16/43192	0.000138241	10	7	0.0027821
GO:0010089	BP	e	xylem development	18/3512	85/43192	0.00013995	5	18	0.00280887
GO:0061087	BP	e	positive regulation of histone H3-K27 methylation	8/3512	21/43192	0.000146741	11	8	0.00292929
GO:0070413	BP	e	trehalose metabolism in response to stress	8/3512	21/43192	0.000146741	7	8	0.00292929
GO:0010648	BP	e	negative regulation of cell communication	47/3512	328/43192	0.000149382	5	47	0.00296601
GO:0023057	BP	e	negative regulation of signaling	47/3512	328/43192	0.000149382	4	47	0.00296601
GO:0071840	BP	e	cellular component organization or biogenesis	385/3512	3955/43192	0.000152369	2	385	0.00301723
GO:0006624	BP	e	vacuolar protein processing	5/3512	8/43192	0.000160957	7	5	0.00314525
GO:0007095	BP	e	mitotic G2 DNA damage checkpoint signaling	5/3512	8/43192	0.000160957	12	5	0.00314525
GO:0009102	BP	e	biotin biosynthetic process	5/3512	8/43192	0.000160957	8	5	0.00314525
GO:0060173	BP	e	limb development	5/3512	8/43192	0.000160957	4	5	0.00314525
GO:0006768	BP	e	biotin metabolic process	5/3512	8/43192	0.000160957	7	5	0.00314525
GO:0010033	BP	e	response to organic substance	336/3512	3407/43192	0.00017079	3	336	0.00332861
GO:0045806	BP	e	negative regulation of endocytosis	6/3512	12/43192	0.00017286	7	6	0.00334256
GO:0001887	BP	e	selenium compound metabolic process	6/3512	12/43192	0.00017286	3	6	0.00334256
GO:0048462	BP	e	carpel formation	6/3512	12/43192	0.00017286	5	6	0.00334256
GO:0010014	BP	e	meristem initiation	14/3512	58/43192	0.000177334	2	14	0.00342015
GO:0023051	BP	e	regulation of signaling	101/3512	859/43192	0.000189185	3	101	0.00363923
GO:0048481	BP	e	plant ovule development	18/3512	87/43192	0.000190862	4	18	0.00365253
GO:0035670	BP	e	plant-type ovary development	18/3512	87/43192	0.000190862	4	18	0.00365253
GO:0044703	BP	e	multi-organism reproductive process	44/3512	305/43192	0.000201114	2	44	0.00372195
GO:0010048	BP	e	vernalization response	10/3512	33/43192	0.000201337	5	10	0.00372195
GO:0010497	BP	e	plasmodesmata-mediated intercellular transport	10/3512	33/43192	0.000201337	5	10	0.00372195
GO:0071908	BP	e	determination of intestine left/right asymmetry	4/3512	5/43192	0.000204039	7	4	0.00372195
GO:0071909	BP	e	determination of stomach left/right asymmetry	4/3512	5/43192	0.000204039	7	4	0.00372195
GO:1905276	BP	e	regulation of epithelial tube formation	4/3512	5/43192	0.000204039	6	4	0.00372195
GO:0034085	BP	e	establishment of sister chromatid cohesion	4/3512	5/43192	0.000204039	3	4	0.00372195
GO:0060993	BP	e	kidney morphogenesis	4/3512	5/43192	0.000204039	4	4	0.00372195
GO:2000286	BP	e	receptor internalization involved in canonical Wnt signaling pathway	4/3512	5/43192	0.000204039	8	4	0.00372195
GO:2000370	BP	e	positive regulation of clathrin-dependent endocytosis	4/3512	5/43192	0.000204039	9	4	0.00372195
GO:0048496	BP	e	maintenance of animal organ identity	4/3512	5/43192	0.000204039	6	4	0.00372195
GO:0090178	BP	e	regulation of establishment of planar polarity involved in neural tube closure	4/3512	5/43192	0.000204039	7	4	0.00372195
GO:0072189	BP	e	ureter development	4/3512	5/43192	0.000204039	4	4	0.00372195
GO:0045494	BP	e	photoreceptor cell maintenance	4/3512	5/43192	0.000204039	2	4	0.00372195
GO:2000369	BP	e	regulation of clathrin-dependent endocytosis	4/3512	5/43192	0.000204039	8	4	0.00372195
GO:0001895	BP	e	retina homeostasis	4/3512	5/43192	0.000204039	5	4	0.00372195
GO:0009727	BP	e	detection of ethylene stimulus	4/3512	5/43192	0.000204039	6	4	0.00372195
GO:2000167	BP	e	regulation of planar cell polarity pathway involved in neural tube closure	4/3512	5/43192	0.000204039	9	4	0.00372195
GO:0010479	BP	e	stele development	4/3512	5/43192	0.000204039	4	4	0.00372195
GO:1903533	BP	e	regulation of protein targeting	7/3512	17/43192	0.000218509	9	7	0.00394702
GO:0002263	BP	e	cell activation involved in immune response	7/3512	17/43192	0.000218509	3	7	0.00394702
GO:0033206	BP	e	meiotic cytokinesis	7/3512	17/43192	0.000218509	5	7	0.00394702
GO:0002366	BP	e	leukocyte activation involved in immune response	7/3512	17/43192	0.000218509	4	7	0.00394702
GO:0031062	BP	e	positive regulation of histone methylation	12/3512	46/43192	0.000232391	10	12	0.00418539
GO:0043933	BP	e	protein-containing complex organization	142/3512	1290/43192	0.000232836	4	142	0.00418539
GO:0006260	BP	e	DNA replication	29/3512	175/43192	0.000235076	7	29	0.00421543
GO:0010646	BP	e	regulation of cell communication	101/3512	864/43192	0.000251116	4	101	0.00449219
GO:0007276	BP	e	gamete generation	28/3512	165/43192	0.000258779	3	28	0.00461812
GO:0006576	BP	e	biogenic amine metabolic process	14/3512	60/43192	0.000259948	5	14	0.00462782
GO:0008285	BP	e	negative regulation of cell population proliferation	21/3512	109/43192	0.000264881	5	21	0.00470434
GO:0010639	BP	e	negative regulation of organelle organization	28/3512	167/43192	0.000282067	6	28	0.00499759
GO:0015807	BP	e	L-amino acid transport	12/3512	47/43192	0.000289155	8	12	0.00509877
GO:1902475	BP	e	L-alpha-amino acid transmembrane transport	12/3512	47/43192	0.000289155	9	12	0.00509877
GO:0006950	BP	e	response to stress	398/3512	4135/43192	0.000292053	2	398	0.00513609
GO:2000241	BP	e	regulation of reproductive process	72/3512	578/43192	0.000298401	3	72	0.00513609
GO:0002698	BP	e	negative regulation of immune effector process	6/3512	13/43192	0.0002989	5	6	0.00513609
GO:1902883	BP	e	negative regulation of response to oxidative stress	6/3512	13/43192	0.0002989	6	6	0.00513609
GO:0048168	BP	e	regulation of neuronal synaptic plasticity	6/3512	13/43192	0.0002989	8	6	0.00513609
GO:2000050	BP	e	regulation of non-canonical Wnt signaling pathway	6/3512	13/43192	0.0002989	7	6	0.00513609
GO:0034551	BP	e	mitochondrial respiratory chain complex III assembly	6/3512	13/43192	0.0002989	8	6	0.00513609
GO:0090175	BP	e	regulation of establishment of planar polarity	6/3512	13/43192	0.0002989	6	6	0.00513609
GO:1905330	BP	e	regulation of morphogenesis of an epithelium	6/3512	13/43192	0.0002989	5	6	0.00513609
GO:0070863	BP	e	positive regulation of protein exit from endoplasmic reticulum	6/3512	13/43192	0.0002989	10	6	0.00513609
GO:0017062	BP	e	respiratory chain complex III assembly	6/3512	13/43192	0.0002989	7	6	0.00513609
GO:0031627	BP	e	telomeric loop formation	8/3512	23/43192	0.000305071	8	8	0.00522999
GO:0006261	BP	e	DNA-templated DNA replication	25/3512	144/43192	0.000309331	8	25	0.00529078
GO:1903829	BP	e	positive regulation of protein localization	14/3512	61/43192	0.000312376	6	14	0.00533054
GO:0018205	BP	e	peptidyl-lysine modification	33/3512	212/43192	0.000333523	7	33	0.00567832
GO:0042113	BP	e	B cell activation	5/3512	9/43192	0.0003378	5	5	0.00571175
GO:0090100	BP	e	positive regulation of transmembrane receptor protein serine/threonine kinase signaling pathway	5/3512	9/43192	0.0003378	7	5	0.00571175
GO:0006107	BP	e	oxaloacetate metabolic process	5/3512	9/43192	0.0003378	7	5	0.00571175
GO:0010044	BP	e	response to aluminum ion	9/3512	29/43192	0.000342653	5	9	0.00575638
GO:0000184	BP	e	nuclear-transcribed mRNA catabolic process, nonsense-mediated decay	9/3512	29/43192	0.000342653	11	9	0.00575638
GO:0010496	BP	e	intercellular transport	10/3512	35/43192	0.000343548	4	10	0.00575638
GO:0072359	BP	e	circulatory system development	10/3512	35/43192	0.000343548	4	10	0.00575638
GO:2000145	BP	e	regulation of cell motility	12/3512	48/43192	0.000357253	4	12	0.00597249
GO:0031347	BP	e	regulation of defense response	61/3512	474/43192	0.000360505	5	61	0.00601329
GO:0033157	BP	e	regulation of intracellular protein transport	15/3512	69/43192	0.00036312	8	15	0.00604329
GO:0009409	BP	e	response to cold	71/3512	571/43192	0.000365039	4	71	0.00606161
GO:0019932	BP	e	second-messenger-mediated signaling	22/3512	123/43192	0.000391426	6	22	0.00648524
GO:0090316	BP	e	positive regulation of intracellular protein transport	11/3512	42/43192	0.000404525	9	11	0.00667241
GO:0052325	BP	e	cell wall pectin biosynthetic process	11/3512	42/43192	0.000404525	8	11	0.00667241
GO:0048440	BP	e	carpel development	21/3512	115/43192	0.000422428	5	21	0.00695223
GO:0007369	BP	e	gastrulation	8/3512	24/43192	0.000425116	4	8	0.00698095
GO:0097164	BP	e	ammonium ion metabolic process	15/3512	70/43192	0.000427801	3	15	0.0070095
GO:0009628	BP	e	response to abiotic stimulus	293/3512	2967/43192	0.000435222	2	293	0.00704122
GO:0006900	BP	e	vesicle budding from membrane	10/3512	36/43192	0.00044126	6	10	0.00704122
GO:0010452	BP	e	histone H3-K36 methylation	6/3512	14/43192	0.000487085	10	6	0.00704122
GO:0015801	BP	e	aromatic amino acid transport	6/3512	14/43192	0.000487085	8	6	0.00704122
GO:0070861	BP	e	regulation of protein exit from endoplasmic reticulum	6/3512	14/43192	0.000487085	9	6	0.00704122
GO:0007275	BP	e	multicellular organism development	340/3512	3501/43192	0.000489951	3	340	0.00704122
GO:0071483	BP	e	cellular response to blue light	11/3512	43/43192	0.000503982	7	11	0.00704122
GO:0045596	BP	e	negative regulation of cell differentiation	14/3512	64/43192	0.0005272	5	14	0.00704122
GO:0046626	BP	e	regulation of insulin receptor signaling pathway	3/3512	3/43192	0.000537171	6	3	0.00704122
GO:0071354	BP	e	cellular response to interleukin-6	3/3512	3/43192	0.000537171	6	3	0.00704122
GO:2000782	BP	e	regulation of establishment of cell polarity regulating cell shape	3/3512	3/43192	0.000537171	8	3	0.00704122
GO:0099514	BP	e	synaptic vesicle cytoskeletal transport	3/3512	3/43192	0.000537171	7	3	0.00704122
GO:0071362	BP	e	cellular response to ether	3/3512	3/43192	0.000537171	5	3	0.00704122
GO:0061097	BP	e	regulation of protein tyrosine kinase activity	3/3512	3/43192	0.000537171	10	3	0.00704122
GO:1902950	BP	e	regulation of dendritic spine maintenance	3/3512	3/43192	0.000537171	7	3	0.00704122
GO:1903378	BP	e	positive regulation of oxidative stress-induced neuron intrinsic apoptotic signaling pathway	3/3512	3/43192	0.000537171	10	3	0.00704122
GO:1903010	BP	e	regulation of bone development	3/3512	3/43192	0.000537171	5	3	0.00704122
GO:0071689	BP	e	muscle thin filament assembly	3/3512	3/43192	0.000537171	6	3	0.00704122
GO:0014033	BP	e	neural crest cell differentiation	3/3512	3/43192	0.000537171	5	3	0.00704122
GO:1904783	BP	e	positive regulation of NMDA glutamate receptor activity	3/3512	3/43192	0.000537171	9	3	0.00704122
GO:1903011	BP	e	negative regulation of bone development	3/3512	3/43192	0.000537171	6	3	0.00704122
GO:0010592	BP	e	positive regulation of lamellipodium assembly	3/3512	3/43192	0.000537171	9	3	0.00704122
GO:0014031	BP	e	mesenchymal cell development	3/3512	3/43192	0.000537171	4	3	0.00704122
GO:0106058	BP	e	positive regulation of calcineurin-mediated signaling	3/3512	3/43192	0.000537171	9	3	0.00704122
GO:0001570	BP	e	vasculogenesis	3/3512	3/43192	0.000537171	4	3	0.00704122
GO:2000677	BP	e	regulation of transcription regulatory region DNA binding	3/3512	3/43192	0.000537171	5	3	0.00704122
GO:1903376	BP	e	regulation of oxidative stress-induced neuron intrinsic apoptotic signaling pathway	3/3512	3/43192	0.000537171	9	3	0.00704122
GO:1905875	BP	e	negative regulation of postsynaptic density organization	3/3512	3/43192	0.000537171	8	3	0.00704122
GO:0071364	BP	e	cellular response to epidermal growth factor stimulus	3/3512	3/43192	0.000537171	5	3	0.00704122
GO:0007176	BP	e	regulation of epidermal growth factor-activated receptor activity	3/3512	3/43192	0.000537171	11	3	0.00704122
GO:0006235	BP	e	dTTP biosynthetic process	3/3512	3/43192	0.000537171	12	3	0.00704122
GO:0150117	BP	e	positive regulation of cell-substrate junction organization	3/3512	3/43192	0.000537171	6	3	0.00704122
GO:0001842	BP	e	neural fold formation	3/3512	3/43192	0.000537171	6	3	0.00704122
GO:2001205	BP	e	negative regulation of osteoclast development	3/3512	3/43192	0.000537171	11	3	0.00704122
GO:1905871	BP	e	regulation of protein localization to cell leading edge	3/3512	3/43192	0.000537171	6	3	0.00704122
GO:0120033	BP	e	negative regulation of plasma membrane bounded cell projection assembly	3/3512	3/43192	0.000537171	8	3	0.00704122
GO:0021766	BP	e	hippocampus development	3/3512	3/43192	0.000537171	3	3	0.00704122
GO:0070849	BP	e	response to epidermal growth factor	3/3512	3/43192	0.000537171	4	3	0.00704122
GO:1900076	BP	e	regulation of cellular response to insulin stimulus	3/3512	3/43192	0.000537171	4	3	0.00704122
GO:2000784	BP	e	positive regulation of establishment of cell polarity regulating cell shape	3/3512	3/43192	0.000537171	9	3	0.00704122
GO:0070741	BP	e	response to interleukin-6	3/3512	3/43192	0.000537171	5	3	0.00704122
GO:1902745	BP	e	positive regulation of lamellipodium organization	3/3512	3/43192	0.000537171	8	3	0.00704122
GO:0045741	BP	e	positive regulation of epidermal growth factor-activated receptor activity	3/3512	3/43192	0.000537171	12	3	0.00704122
GO:1903670	BP	e	regulation of sprouting angiogenesis	3/3512	3/43192	0.000537171	7	3	0.00704122
GO:0001755	BP	e	neural crest cell migration	3/3512	3/43192	0.000537171	6	3	0.00704122
GO:0048762	BP	e	mesenchymal cell differentiation	3/3512	3/43192	0.000537171	4	3	0.00704122
GO:0010591	BP	e	regulation of lamellipodium assembly	3/3512	3/43192	0.000537171	8	3	0.00704122
GO:0043525	BP	e	positive regulation of neuron apoptotic process	3/3512	3/43192	0.000537171	7	3	0.00704122
GO:1903464	BP	e	negative regulation of mitotic cell cycle DNA replication	3/3512	3/43192	0.000537171	11	3	0.00704122
GO:1903025	BP	e	regulation of RNA polymerase II regulatory region sequence-specific DNA binding	3/3512	3/43192	0.000537171	6	3	0.00704122
GO:0045792	BP	e	negative regulation of cell size	3/3512	3/43192	0.000537171	6	3	0.00704122
GO:0045638	BP	e	negative regulation of myeloid cell differentiation	3/3512	3/43192	0.000537171	8	3	0.00704122
GO:0046077	BP	e	dUDP metabolic process	3/3512	3/43192	0.000537171	11	3	0.00704122
GO:1903393	BP	e	positive regulation of adherens junction organization	3/3512	3/43192	0.000537171	6	3	0.00704122
GO:0009212	BP	e	pyrimidine deoxyribonucleoside triphosphate biosynthetic process	3/3512	3/43192	0.000537171	10	3	0.00704122
GO:0006233	BP	e	dTDP biosynthetic process	3/3512	3/43192	0.000537171	12	3	0.00704122
GO:2000814	BP	e	positive regulation of barbed-end actin filament capping	3/3512	3/43192	0.000537171	12	3	0.00704122
GO:1990314	BP	e	cellular response to insulin-like growth factor stimulus	3/3512	3/43192	0.000537171	8	3	0.00704122
GO:0060485	BP	e	mesenchyme development	3/3512	3/43192	0.000537171	4	3	0.00704122
GO:0090497	BP	e	mesenchymal cell migration	3/3512	3/43192	0.000537171	5	3	0.00704122
GO:1901186	BP	e	positive regulation of ERBB signaling pathway	3/3512	3/43192	0.000537171	7	3	0.00704122
GO:0048490	BP	e	anterograde synaptic vesicle transport	3/3512	3/43192	0.000537171	10	3	0.00704122
GO:0051894	BP	e	positive regulation of focal adhesion assembly	3/3512	3/43192	0.000537171	8	3	0.00704122
GO:0060267	BP	e	positive regulation of respiratory burst	3/3512	3/43192	0.000537171	5	3	0.00704122
GO:0045742	BP	e	positive regulation of epidermal growth factor receptor signaling pathway	3/3512	3/43192	0.000537171	8	3	0.00704122
GO:1905873	BP	e	positive regulation of protein localization to cell leading edge	3/3512	3/43192	0.000537171	7	3	0.00704122
GO:0099517	BP	e	synaptic vesicle transport along microtubule	3/3512	3/43192	0.000537171	9	3	0.00704122
GO:0106056	BP	e	regulation of calcineurin-mediated signaling	3/3512	3/43192	0.000537171	8	3	0.00704122
GO:0061001	BP	e	regulation of dendritic spine morphogenesis	3/3512	3/43192	0.000537171	8	3	0.00704122
GO:0070884	BP	e	regulation of calcineurin-NFAT signaling cascade	3/3512	3/43192	0.000537171	9	3	0.00704122
GO:0045670	BP	e	regulation of osteoclast differentiation	3/3512	3/43192	0.000537171	9	3	0.00704122
GO:1902576	BP	e	negative regulation of nuclear cell cycle DNA replication	3/3512	3/43192	0.000537171	10	3	0.00704122
GO:0046072	BP	e	dTDP metabolic process	3/3512	3/43192	0.000537171	11	3	0.00704122
GO:0045671	BP	e	negative regulation of osteoclast differentiation	3/3512	3/43192	0.000537171	10	3	0.00704122
GO:0021543	BP	e	pallium development	3/3512	3/43192	0.000537171	3	3	0.00704122
GO:1901890	BP	e	positive regulation of cell junction assembly	3/3512	3/43192	0.000537171	6	3	0.00704122
GO:1903146	BP	e	regulation of autophagy of mitochondrion	3/3512	3/43192	0.000537171	7	3	0.00704122
GO:1900451	BP	e	positive regulation of glutamate receptor signaling pathway	3/3512	3/43192	0.000537171	7	3	0.00704122
GO:0010593	BP	e	negative regulation of lamellipodium assembly	3/3512	3/43192	0.000537171	9	3	0.00704122
GO:1902743	BP	e	regulation of lamellipodium organization	3/3512	3/43192	0.000537171	7	3	0.00704122
GO:0007219	BP	e	Notch signaling pathway	3/3512	3/43192	0.000537171	6	3	0.00704122
GO:0099175	BP	e	regulation of postsynapse organization	3/3512	3/43192	0.000537171	6	3	0.00704122
GO:1903026	BP	e	negative regulation of RNA polymerase II regulatory region sequence-specific DNA binding	3/3512	3/43192	0.000537171	7	3	0.00704122
GO:0061098	BP	e	positive regulation of protein tyrosine kinase activity	3/3512	3/43192	0.000537171	11	3	0.00704122
GO:2001204	BP	e	regulation of osteoclast development	3/3512	3/43192	0.000537171	7	3	0.00704122
GO:0006227	BP	e	dUDP biosynthetic process	3/3512	3/43192	0.000537171	12	3	0.00704122
GO:1905874	BP	e	regulation of postsynaptic density organization	3/3512	3/43192	0.000537171	7	3	0.00704122
GO:1902106	BP	e	negative regulation of leukocyte differentiation	3/3512	3/43192	0.000537171	8	3	0.00704122
GO:0070886	BP	e	positive regulation of calcineurin-NFAT signaling cascade	3/3512	3/43192	0.000537171	10	3	0.00704122
GO:0060263	BP	e	regulation of respiratory burst	3/3512	3/43192	0.000537171	4	3	0.00704122
GO:2000001	BP	e	regulation of DNA damage checkpoint	3/3512	3/43192	0.000537171	8	3	0.00704122
GO:0030043	BP	e	actin filament fragmentation	3/3512	3/43192	0.000537171	8	3	0.00704122
GO:0014032	BP	e	neural crest cell development	3/3512	3/43192	0.000537171	5	3	0.00704122
GO:0001954	BP	e	positive regulation of cell-matrix adhesion	3/3512	3/43192	0.000537171	7	3	0.00704122
GO:1900087	BP	e	positive regulation of G1/S transition of mitotic cell cycle	3/3512	3/43192	0.000537171	9	3	0.00704122
GO:0060571	BP	e	morphogenesis of an epithelial fold	3/3512	3/43192	0.000537171	5	3	0.00704122
GO:0046075	BP	e	dTTP metabolic process	3/3512	3/43192	0.000537171	11	3	0.00704122
GO:0090049	BP	e	regulation of cell migration involved in sprouting angiogenesis	3/3512	3/43192	0.000537171	9	3	0.00704122
GO:1902177	BP	e	positive regulation of oxidative stress-induced intrinsic apoptotic signaling pathway	3/3512	3/43192	0.000537171	9	3	0.00704122
GO:1903463	BP	e	regulation of mitotic cell cycle DNA replication	3/3512	3/43192	0.000537171	10	3	0.00704122
GO:1902977	BP	e	mitotic DNA replication preinitiation complex assembly	3/3512	3/43192	0.000537171	8	3	0.00704122
GO:0002762	BP	e	negative regulation of myeloid leukocyte differentiation	3/3512	3/43192	0.000537171	9	3	0.00704122
GO:1902951	BP	e	negative regulation of dendritic spine maintenance	3/3512	3/43192	0.000537171	8	3	0.00704122
GO:0009197	BP	e	pyrimidine deoxyribonucleoside diphosphate biosynthetic process	3/3512	3/43192	0.000537171	10	3	0.00704122
GO:2000771	BP	e	positive regulation of establishment or maintenance of cell polarity regulating cell shape	3/3512	3/43192	0.000537171	8	3	0.00704122
GO:2000678	BP	e	negative regulation of transcription regulatory region DNA binding	3/3512	3/43192	0.000537171	6	3	0.00704122
GO:2000812	BP	e	regulation of barbed-end actin filament capping	3/3512	3/43192	0.000537171	11	3	0.00704122
GO:0009139	BP	e	pyrimidine nucleoside diphosphate biosynthetic process	3/3512	3/43192	0.000537171	9	3	0.00704122
GO:1902744	BP	e	negative regulation of lamellipodium organization	3/3512	3/43192	0.000537171	8	3	0.00704122
GO:0070374	BP	e	positive regulation of ERK1 and ERK2 cascade	3/3512	3/43192	0.000537171	9	3	0.00704122
GO:0009196	BP	e	pyrimidine deoxyribonucleoside diphosphate metabolic process	3/3512	3/43192	0.000537171	9	3	0.00704122
GO:0032984	BP	e	protein-containing complex disassembly	16/3512	79/43192	0.000544753	5	16	0.00711542
GO:0070417	BP	e	cellular response to cold	16/3512	79/43192	0.000544753	5	16	0.00711542
GO:0048573	BP	e	photoperiodism, flowering	21/3512	118/43192	0.000566618	6	21	0.00732229
GO:0032482	BP	e	Rab protein signal transduction	4/3512	6/43192	0.000572456	8	4	0.00732229
GO:0019935	BP	e	cyclic-nucleotide-mediated signaling	4/3512	6/43192	0.000572456	7	4	0.00732229
GO:0055047	BP	e	generative cell mitosis	4/3512	6/43192	0.000572456	8	4	0.00732229
GO:0007064	BP	e	mitotic sister chromatid cohesion	4/3512	6/43192	0.000572456	7	4	0.00732229
GO:0060631	BP	e	regulation of meiosis I	4/3512	6/43192	0.000572456	8	4	0.00732229
GO:0050771	BP	e	negative regulation of axonogenesis	4/3512	6/43192	0.000572456	9	4	0.00732229
GO:0050770	BP	e	regulation of axonogenesis	4/3512	6/43192	0.000572456	8	4	0.00732229
GO:0040010	BP	e	positive regulation of growth rate	4/3512	6/43192	0.000572456	5	4	0.00732229
GO:0090315	BP	e	negative regulation of protein targeting to membrane	4/3512	6/43192	0.000572456	11	4	0.00732229
GO:0019933	BP	e	cAMP-mediated signaling	4/3512	6/43192	0.000572456	8	4	0.00732229
GO:0031623	BP	e	receptor internalization	4/3512	6/43192	0.000572456	7	4	0.00732229
GO:0097193	BP	e	intrinsic apoptotic signaling pathway	8/3512	25/43192	0.000580835	6	8	0.00741666
GO:0002683	BP	e	negative regulation of immune system process	15/3512	72/43192	0.000587134	4	15	0.00748418
GO:2000142	BP	e	regulation of DNA-templated transcription initiation	9/3512	31/43192	0.000594389	9	9	0.00756365
GO:0045088	BP	e	regulation of innate immune response	32/3512	212/43192	0.000605384	6	32	0.00769035
GO:0006325	BP	e	chromatin organization	72/3512	592/43192	0.000622805	6	72	0.00784494
GO:0051494	BP	e	negative regulation of cytoskeleton organization	16/3512	80/43192	0.000630214	7	16	0.00784494
GO:1902904	BP	e	negative regulation of supramolecular fiber organization	16/3512	80/43192	0.000630214	6	16	0.00784494
GO:0032946	BP	e	positive regulation of mononuclear cell proliferation	5/3512	10/43192	0.000630265	7	5	0.00784494
GO:0050671	BP	e	positive regulation of lymphocyte proliferation	5/3512	10/43192	0.000630265	8	5	0.00784494
GO:0044818	BP	e	mitotic G2/M transition checkpoint	5/3512	10/43192	0.000630265	10	5	0.00784494
GO:0009720	BP	e	detection of hormone stimulus	5/3512	10/43192	0.000630265	5	5	0.00784494
GO:0032944	BP	e	regulation of mononuclear cell proliferation	5/3512	10/43192	0.000630265	6	5	0.00784494
GO:0009726	BP	e	detection of endogenous stimulus	5/3512	10/43192	0.000630265	3	5	0.00784494
GO:0050670	BP	e	regulation of lymphocyte proliferation	5/3512	10/43192	0.000630265	7	5	0.00784494
GO:0070665	BP	e	positive regulation of leukocyte proliferation	5/3512	10/43192	0.000630265	6	5	0.00784494
GO:0034051	BP	e	negative regulation of plant-type hypersensitive response	5/3512	10/43192	0.000630265	8	5	0.00784494
GO:0040012	BP	e	regulation of locomotion	12/3512	51/43192	0.000647917	3	12	0.00803765
GO:0010078	BP	e	maintenance of root meristem identity	7/3512	20/43192	0.000700533	5	7	0.00867583
GO:0034728	BP	e	nucleosome organization	14/3512	66/43192	0.000731396	8	14	0.00902787
GO:0046496	BP	e	nicotinamide nucleotide metabolic process	20/3512	112/43192	0.000743966	9	20	0.00916774
GO:0065008	BP	e	regulation of biological quality	188/3512	1825/43192	0.000745404	2	188	0.0091702
GO:0030336	BP	e	negative regulation of cell migration	6/3512	15/43192	0.000756048	6	6	0.00928573
GO:0000077	BP	e	DNA damage checkpoint signaling	11/3512	45/43192	0.000764665	10	11	0.00937601
GO:0046519	BP	e	sphingoid metabolic process	9/3512	32/43192	0.000767771	7	9	0.00939853
GO:0042254	BP	e	ribosome biogenesis	47/3512	351/43192	0.000773698	5	47	0.00945546
GO:0045930	BP	e	negative regulation of mitotic cell cycle	15/3512	74/43192	0.000794423	6	15	0.00969275
GO:0034654	BP	e	nucleobase-containing compound biosynthetic process	80/3512	676/43192	0.000812307	5	80	0.00989465
GO:0009624	BP	e	response to nematode	28/3512	179/43192	0.000823298	5	28	0.0100121
GO:0006406	BP	e	mRNA export from nucleus	14/3512	67/43192	0.000856306	9	14	0.0103794
GO:0051028	BP	e	mRNA transport	14/3512	67/43192	0.000856306	8	14	0.0103794
GO:0019362	BP	e	pyridine nucleotide metabolic process	20/3512	114/43192	0.000906678	8	20	0.010972
GO:0090304	BP	e	nucleic acid metabolic process	228/3512	2275/43192	0.000925672	5	228	0.0111836
GO:0009955	BP	e	adaxial/abaxial pattern specification	12/3512	53/43192	0.000935364	4	12	0.0112823
GO:0032502	BP	e	developmental process	419/3512	4438/43192	0.000943404	1	419	0.0113607
GO:0009058	BP	e	biosynthetic process	375/3512	3935/43192	0.000948272	2	375	0.0114008
GO:0046898	BP	e	response to cycloheximide	7/3512	21/43192	0.000977429	5	7	0.0117133
GO:0030042	BP	e	actin filament depolymerization	7/3512	21/43192	0.000977429	7	7	0.0117133
GO:0010067	BP	e	procambium histogenesis	9/3512	33/43192	0.000980183	7	9	0.0117274
GO:1901987	BP	e	regulation of cell cycle phase transition	22/3512	130/43192	0.000992528	6	22	0.0118559
GO:0002832	BP	e	negative regulation of response to biotic stimulus	14/3512	68/43192	0.000998715	5	14	0.0119106
GO:0005992	BP	e	trehalose biosynthetic process	8/3512	27/43192	0.00102941	7	8	0.0122373
GO:0048587	BP	e	regulation of short-day photoperiodism, flowering	8/3512	27/43192	0.00102941	5	8	0.0122373
GO:0006139	BP	e	nucleobase-containing compound metabolic process	265/3512	2692/43192	0.00103905	4	265	0.0123124
GO:0033043	BP	e	regulation of organelle organization	58/3512	462/43192	0.00106555	5	58	0.0125861
GO:0010726	BP	e	positive regulation of hydrogen peroxide metabolic process	5/3512	11/43192	0.00107812	7	5	0.0125939
GO:0016445	BP	e	somatic diversification of immunoglobulins	5/3512	11/43192	0.00107812	3	5	0.0125939
GO:0051282	BP	e	regulation of sequestering of calcium ion	5/3512	11/43192	0.00107812	4	5	0.0125939
GO:2001259	BP	e	positive regulation of cation channel activity	5/3512	11/43192	0.00107812	9	5	0.0125939
GO:0002377	BP	e	immunoglobulin production	5/3512	11/43192	0.00107812	7	5	0.0125939
GO:0002200	BP	e	somatic diversification of immune receptors	5/3512	11/43192	0.00107812	2	5	0.0125939
GO:0002440	BP	e	production of molecular mediator of immune response	5/3512	11/43192	0.00107812	6	5	0.0125939
GO:1905269	BP	e	positive regulation of chromatin organization	12/3512	54/43192	0.00111474	8	12	0.0129808
GO:0043467	BP	e	regulation of generation of precursor metabolites and energy	12/3512	54/43192	0.00111474	5	12	0.0129808
GO:0031033	BP	e	myosin filament organization	6/3512	16/43192	0.00112673	7	6	0.0130998
GO:0043412	BP	e	macromolecule modification	320/3512	3318/43192	0.00118711	4	320	0.0137801
GO:0009226	BP	e	nucleotide-sugar biosynthetic process	9/3512	34/43192	0.00123781	7	9	0.0141886
GO:0015827	BP	e	tryptophan transport	4/3512	7/43192	0.00124944	9	4	0.0141886
GO:0006598	BP	e	polyamine catabolic process	4/3512	7/43192	0.00124944	7	4	0.0141886
GO:0015810	BP	e	aspartate transmembrane transport	4/3512	7/43192	0.00124944	9	4	0.0141886
GO:0001504	BP	e	neurotransmitter uptake	4/3512	7/43192	0.00124944	5	4	0.0141886
GO:0006858	BP	e	extracellular transport	4/3512	7/43192	0.00124944	4	4	0.0141886
GO:0098712	BP	e	L-glutamate import across plasma membrane	4/3512	7/43192	0.00124944	11	4	0.0141886
GO:0089718	BP	e	amino acid import across plasma membrane	4/3512	7/43192	0.00124944	9	4	0.0141886
GO:0060287	BP	e	epithelial cilium movement involved in determination of left/right asymmetry	4/3512	7/43192	0.00124944	6	4	0.0141886
GO:0006868	BP	e	glutamine transport	4/3512	7/43192	0.00124944	9	4	0.0141886
GO:0003351	BP	e	epithelial cilium movement involved in extracellular fluid movement	4/3512	7/43192	0.00124944	5	4	0.0141886
GO:0006269	BP	e	DNA replication, synthesis of RNA primer	4/3512	7/43192	0.00124944	8	4	0.0141886
GO:0000973	BP	e	post-transcriptional tethering of RNA polymerase II gene DNA at nuclear periphery	4/3512	7/43192	0.00124944	7	4	0.0141886
GO:0051054	BP	e	positive regulation of DNA metabolic process	13/3512	62/43192	0.00125103	7	13	0.0141886
GO:0071824	BP	e	protein-DNA complex organization	75/3512	637/43192	0.00126038	5	75	0.0142728
GO:0009966	BP	e	regulation of signal transduction	93/3512	824/43192	0.00127219	5	93	0.0143845
GO:0010200	BP	e	response to chitin	38/3512	276/43192	0.00127977	5	38	0.0144481
GO:0030148	BP	e	sphingolipid biosynthetic process	12/3512	55/43192	0.00132173	7	12	0.0148992
GO:0052553	BP	e	symbiont-mediated perturbation of host immune response	7/3512	22/43192	0.00133361	8	7	0.014926
GO:0052572	BP	e	response to host immune response	7/3512	22/43192	0.00133361	7	7	0.014926
GO:0060992	BP	e	response to fungicide	7/3512	22/43192	0.00133361	4	7	0.014926
GO:0052167	BP	e	perturbation of host innate immune response	7/3512	22/43192	0.00133361	9	7	0.014926
GO:0009266	BP	e	response to temperature stimulus	91/3512	801/43192	0.00133442	3	91	0.014926
GO:0042401	BP	e	biogenic amine biosynthetic process	10/3512	41/43192	0.00133822	6	10	0.014926
GO:0009309	BP	e	amine biosynthetic process	10/3512	41/43192	0.00133822	5	10	0.014926
GO:0072594	BP	e	establishment of protein localization to organelle	48/3512	370/43192	0.0014875	6	48	0.0165412
GO:1902882	BP	e	regulation of response to oxidative stress	9/3512	35/43192	0.00154736	5	9	0.0171631
GO:0010038	BP	e	response to metal ion	89/3512	787/43192	0.00154992	4	89	0.0171631
GO:0031060	BP	e	regulation of histone methylation	14/3512	71/43192	0.00155038	9	14	0.0171631
GO:0007584	BP	e	response to nutrient	12/3512	56/43192	0.00155948	5	12	0.0172381
GO:0002831	BP	e	regulation of response to biotic stimulus	44/3512	332/43192	0.00162064	4	44	0.0178149
GO:0006596	BP	e	polyamine biosynthetic process	6/3512	17/43192	0.00162213	7	6	0.0178149
GO:0006772	BP	e	thiamine metabolic process	6/3512	17/43192	0.00162213	6	6	0.0178149
GO:0055070	BP	e	copper ion homeostasis	6/3512	17/43192	0.00162213	5	6	0.0178149
GO:0051222	BP	e	positive regulation of protein transport	11/3512	49/43192	0.00162369	8	11	0.0178149
GO:0015914	BP	e	phospholipid transport	10/3512	42/43192	0.00163	6	10	0.0178576
GO:0048467	BP	e	gynoecium development	21/3512	127/43192	0.00164573	4	21	0.0180034
GO:0002758	BP	e	innate immune response-activating signaling pathway	13/3512	64/43192	0.0016986	9	13	0.0185543
GO:0097190	BP	e	apoptotic signaling pathway	8/3512	29/43192	0.00171903	5	8	0.0186745
GO:0015800	BP	e	acidic amino acid transport	5/3512	12/43192	0.00172473	8	5	0.0186745
GO:0070663	BP	e	regulation of leukocyte proliferation	5/3512	12/43192	0.00172473	5	5	0.0186745
GO:0016444	BP	e	somatic cell DNA recombination	5/3512	12/43192	0.00172473	8	5	0.0186745
GO:2001234	BP	e	negative regulation of apoptotic signaling pathway	5/3512	12/43192	0.00172473	7	5	0.0186745
GO:0000212	BP	e	meiotic spindle organization	5/3512	12/43192	0.00172473	8	5	0.0186745
GO:0048437	BP	e	floral organ development	49/3512	382/43192	0.0017715	4	49	0.0190336
GO:0051094	BP	e	positive regulation of developmental process	42/3512	316/43192	0.00177155	4	42	0.0190336
GO:0052031	BP	e	symbiont-mediated perturbation of host defense response	7/3512	23/43192	0.0017836	7	7	0.0190336
GO:0052173	BP	e	response to defenses of other organism	7/3512	23/43192	0.0017836	5	7	0.0190336
GO:0060260	BP	e	regulation of transcription initiation by RNA polymerase II	7/3512	23/43192	0.0017836	10	7	0.0190336
GO:2000144	BP	e	positive regulation of DNA-templated transcription initiation	7/3512	23/43192	0.0017836	10	7	0.0190336
GO:0060261	BP	e	positive regulation of transcription initiation by RNA polymerase II	7/3512	23/43192	0.0017836	11	7	0.0190336
GO:0075136	BP	e	response to host	7/3512	23/43192	0.0017836	5	7	0.0190336
GO:0052200	BP	e	response to host defenses	7/3512	23/43192	0.0017836	6	7	0.0190336
GO:0010948	BP	e	negative regulation of cell cycle process	20/3512	118/43192	0.00182194	6	20	0.0194148
GO:0006338	BP	e	chromatin remodeling	49/3512	385/43192	0.0018669	7	49	0.0198453
GO:0032507	BP	e	maintenance of protein location in cell	9/3512	36/43192	0.00191606	4	9	0.0198453
GO:0010075	BP	e	regulation of meristem growth	16/3512	85/43192	0.00198449	5	16	0.0198453
GO:0006177	BP	e	GMP biosynthetic process	3/3512	4/43192	0.00201775	11	3	0.0198453
GO:1902292	BP	e	cell cycle DNA replication initiation	3/3512	4/43192	0.00201775	8	3	0.0198453
GO:0051283	BP	e	negative regulation of sequestering of calcium ion	3/3512	4/43192	0.00201775	5	3	0.0198453
GO:1900449	BP	e	regulation of glutamate receptor signaling pathway	3/3512	4/43192	0.00201775	6	3	0.0198453
GO:1903955	BP	e	positive regulation of protein targeting to mitochondrion	3/3512	4/43192	0.00201775	11	3	0.0198453
GO:0060999	BP	e	positive regulation of dendritic spine development	3/3512	4/43192	0.00201775	5	3	0.0198453
GO:0052651	BP	e	monoacylglycerol catabolic process	3/3512	4/43192	0.00201775	8	3	0.0198453
GO:0039532	BP	e	negative regulation of cytoplasmic pattern recognition receptor signaling pathway	3/3512	4/43192	0.00201775	9	3	0.0198453
GO:0036388	BP	e	pre-replicative complex assembly	3/3512	4/43192	0.00201775	7	3	0.0198453
GO:1905809	BP	e	negative regulation of synapse organization	3/3512	4/43192	0.00201775	6	3	0.0198453
GO:0046740	BP	e	transport of virus in host, cell to cell	3/3512	4/43192	0.00201775	7	3	0.0198453
GO:0051209	BP	e	release of sequestered calcium ion into cytosol	3/3512	4/43192	0.00201775	10	3	0.0198453
GO:1903214	BP	e	regulation of protein targeting to mitochondrion	3/3512	4/43192	0.00201775	10	3	0.0198453
GO:0031915	BP	e	positive regulation of synaptic plasticity	3/3512	4/43192	0.00201775	8	3	0.0198453
GO:0052573	BP	e	UDP-D-galactose metabolic process	3/3512	4/43192	0.00201775	7	3	0.0198453
GO:1902553	BP	e	positive regulation of catalase activity	3/3512	4/43192	0.00201775	7	3	0.0198453
GO:2000310	BP	e	regulation of NMDA receptor activity	3/3512	4/43192	0.00201775	8	3	0.0198453
GO:2000470	BP	e	positive regulation of peroxidase activity	3/3512	4/43192	0.00201775	6	3	0.0198453
GO:0009186	BP	e	deoxyribonucleoside diphosphate metabolic process	3/3512	4/43192	0.00201775	8	3	0.0198453
GO:0045445	BP	e	myoblast differentiation	3/3512	4/43192	0.00201775	4	3	0.0198453
GO:0080112	BP	e	seed growth	3/3512	4/43192	0.00201775	3	3	0.0198453
GO:0039536	BP	e	negative regulation of RIG-I signaling pathway	3/3512	4/43192	0.00201775	10	3	0.0198453
GO:0046462	BP	e	monoacylglycerol metabolic process	3/3512	4/43192	0.00201775	7	3	0.0198453
GO:0050731	BP	e	positive regulation of peptidyl-tyrosine phosphorylation	3/3512	4/43192	0.00201775	10	3	0.0198453
GO:1902299	BP	e	pre-replicative complex assembly involved in cell cycle DNA replication	3/3512	4/43192	0.00201775	8	3	0.0198453
GO:0050730	BP	e	regulation of peptidyl-tyrosine phosphorylation	3/3512	4/43192	0.00201775	9	3	0.0198453
GO:1903749	BP	e	positive regulation of establishment of protein localization to mitochondrion	3/3512	4/43192	0.00201775	8	3	0.0198453
GO:1990570	BP	e	GDP-mannose transmembrane transport	3/3512	4/43192	0.00201775	8	3	0.0198453
GO:0050848	BP	e	regulation of calcium-mediated signaling	3/3512	4/43192	0.00201775	7	3	0.0198453
GO:0032480	BP	e	negative regulation of type I interferon production	3/3512	4/43192	0.00201775	10	3	0.0198453
GO:0050850	BP	e	positive regulation of calcium-mediated signaling	3/3512	4/43192	0.00201775	8	3	0.0198453
GO:0060998	BP	e	regulation of dendritic spine development	3/3512	4/43192	0.00201775	4	3	0.0198453
GO:0006267	BP	e	pre-replicative complex assembly involved in nuclear cell cycle DNA replication	3/3512	4/43192	0.00201775	9	3	0.0198453
GO:1901976	BP	e	regulation of cell cycle checkpoint	3/3512	4/43192	0.00201775	7	3	0.0198453
GO:0071349	BP	e	cellular response to interleukin-12	3/3512	4/43192	0.00201775	6	3	0.0198453
GO:0048459	BP	e	floral whorl structural organization	3/3512	4/43192	0.00201775	3	3	0.0198453
GO:0014866	BP	e	skeletal myofibril assembly	3/3512	4/43192	0.00201775	9	3	0.0198453
GO:0032231	BP	e	regulation of actin filament bundle assembly	3/3512	4/43192	0.00201775	9	3	0.0198453
GO:0014020	BP	e	primary neural tube formation	3/3512	4/43192	0.00201775	6	3	0.0198453
GO:0070671	BP	e	response to interleukin-12	3/3512	4/43192	0.00201775	5	3	0.0198453
GO:0099601	BP	e	regulation of neurotransmitter receptor activity	3/3512	4/43192	0.00201775	7	3	0.0198453
GO:0009133	BP	e	nucleoside diphosphate biosynthetic process	3/3512	4/43192	0.00201775	8	3	0.0198453
GO:0030240	BP	e	skeletal muscle thin filament assembly	3/3512	4/43192	0.00201775	6	3	0.0198453
GO:0048461	BP	e	flower structural organization	3/3512	4/43192	0.00201775	3	3	0.0198453
GO:1902315	BP	e	nuclear cell cycle DNA replication initiation	3/3512	4/43192	0.00201775	9	3	0.0198453
GO:1903747	BP	e	regulation of establishment of protein localization to mitochondrion	3/3512	4/43192	0.00201775	7	3	0.0198453
GO:0006116	BP	e	NADH oxidation	3/3512	4/43192	0.00201775	2	3	0.0198453
GO:0035722	BP	e	interleukin-12-mediated signaling pathway	3/3512	4/43192	0.00201775	7	3	0.0198453
GO:1902975	BP	e	mitotic DNA replication initiation	3/3512	4/43192	0.00201775	10	3	0.0198453
GO:1902551	BP	e	regulation of catalase activity	3/3512	4/43192	0.00201775	6	3	0.0198453
GO:0051511	BP	e	negative regulation of unidimensional cell growth	3/3512	4/43192	0.00201775	8	3	0.0198453
GO:0032232	BP	e	negative regulation of actin filament bundle assembly	3/3512	4/43192	0.00201775	10	3	0.0198453
GO:0046716	BP	e	muscle cell cellular homeostasis	3/3512	4/43192	0.00201775	3	3	0.0198453
GO:0071163	BP	e	DNA replication preinitiation complex assembly	3/3512	4/43192	0.00201775	7	3	0.0198453
GO:0009189	BP	e	deoxyribonucleoside diphosphate biosynthetic process	3/3512	4/43192	0.00201775	9	3	0.0198453
GO:1902533	BP	e	positive regulation of intracellular signal transduction	16/3512	86/43192	0.00209625	7	16	0.0205627
GO:0015740	BP	e	C4-dicarboxylate transport	8/3512	30/43192	0.0021789	8	8	0.0213452
GO:0072524	BP	e	pyridine-containing compound metabolic process	20/3512	121/43192	0.00219837	4	20	0.0215074
GO:0008104	BP	e	protein localization	90/3512	807/43192	0.00221545	4	90	0.0216459
GO:0019941	BP	e	modification-dependent protein catabolic process	66/3512	558/43192	0.0022664	7	66	0.0220039
GO:0042723	BP	e	thiamine-containing compound metabolic process	6/3512	18/43192	0.00226695	5	6	0.0220039
GO:0032885	BP	e	regulation of polysaccharide biosynthetic process	6/3512	18/43192	0.00226695	7	6	0.0220039
GO:0048445	BP	e	carpel morphogenesis	6/3512	18/43192	0.00226695	6	6	0.0220039
GO:0042724	BP	e	thiamine-containing compound biosynthetic process	6/3512	18/43192	0.00226695	6	6	0.0220039
GO:1904951	BP	e	positive regulation of establishment of protein localization	11/3512	51/43192	0.00228367	7	11	0.0220584
GO:0032388	BP	e	positive regulation of intracellular transport	11/3512	51/43192	0.00228367	6	11	0.0220584
GO:0065004	BP	e	protein-DNA complex assembly	17/3512	97/43192	0.00228417	6	17	0.0220584
GO:0042127	BP	e	regulation of cell population proliferation	34/3512	247/43192	0.00228447	4	34	0.0220584
GO:0051052	BP	e	regulation of DNA metabolic process	29/3512	197/43192	0.00230527	6	29	0.0222303
GO:0048856	BP	e	anatomical structure development	390/3512	4157/43192	0.00231894	2	390	0.0223321
GO:0051049	BP	e	regulation of transport	50/3512	400/43192	0.00232419	4	50	0.0223321
GO:0070207	BP	e	protein homotrimerization	4/3512	8/43192	0.00233791	8	4	0.0223321
GO:0036377	BP	e	arbuscular mycorrhizal association	4/3512	8/43192	0.00233791	3	4	0.0223321
GO:0090317	BP	e	negative regulation of intracellular protein transport	4/3512	8/43192	0.00233791	9	4	0.0223321
GO:0032387	BP	e	negative regulation of intracellular transport	4/3512	8/43192	0.00233791	6	4	0.0223321
GO:0071497	BP	e	cellular response to freezing	4/3512	8/43192	0.00233791	6	4	0.0223321
GO:1901001	BP	e	negative regulation of response to salt stress	7/3512	24/43192	0.00234297	7	7	0.0223321
GO:0031670	BP	e	cellular response to nutrient	7/3512	24/43192	0.00234297	6	7	0.0223321
GO:0048438	BP	e	floral whorl development	39/3512	292/43192	0.00239895	3	39	0.0228363
GO:0006366	BP	e	transcription by RNA polymerase II	33/3512	235/43192	0.00246578	9	33	0.0234423
GO:0008360	BP	e	regulation of cell shape	12/3512	59/43192	0.00249184	6	12	0.0236597
GO:0018130	BP	e	heterocycle biosynthetic process	103/3512	943/43192	0.00252552	4	103	0.0239488
GO:0022414	BP	e	reproductive process	216/3512	2184/43192	0.0025655	1	216	0.0242968
GO:0034605	BP	e	cellular response to heat	13/3512	67/43192	0.00261149	5	13	0.0246792
GO:0055001	BP	e	muscle cell development	5/3512	13/43192	0.00261588	4	5	0.0246792
GO:0042692	BP	e	muscle cell differentiation	5/3512	13/43192	0.00261588	4	5	0.0246792
GO:0005991	BP	e	trehalose metabolic process	8/3512	31/43192	0.00273004	6	8	0.0255933
GO:0061085	BP	e	regulation of histone H3-K27 methylation	8/3512	31/43192	0.00273004	10	8	0.0255933
GO:2001233	BP	e	regulation of apoptotic signaling pathway	8/3512	31/43192	0.00273004	6	8	0.0255933
GO:0010476	BP	e	gibberellin mediated signaling pathway	17/3512	99/43192	0.00275074	6	17	0.0257547
GO:0045185	BP	e	maintenance of protein location	9/3512	38/43192	0.00286224	3	9	0.0266974
GO:0010065	BP	e	primary meristem tissue development	9/3512	38/43192	0.00286224	6	9	0.0266974
GO:0000003	BP	e	reproduction	216/3512	2190/43192	0.00296216	1	216	0.0275947
GO:0043090	BP	e	amino acid import	7/3512	25/43192	0.00302824	8	7	0.028129
GO:0006401	BP	e	RNA catabolic process	24/3512	158/43192	0.00303091	7	24	0.028129
GO:0051641	BP	e	cellular localization	138/3512	1327/43192	0.00303776	2	138	0.0281572
GO:2000045	BP	e	regulation of G1/S transition of mitotic cell cycle	6/3512	19/43192	0.00308727	8	6	0.0285804
GO:1901875	BP	e	positive regulation of post-translational protein modification	15/3512	81/43192	0.0031028	8	15	0.0286883
GO:0006091	BP	e	generation of precursor metabolites and energy	45/3512	353/43192	0.0031246	3	45	0.0288539
GO:0009740	BP	e	gibberellic acid mediated signaling pathway	16/3512	92/43192	0.00332565	7	16	0.0306722
GO:0050821	BP	e	protein stabilization	10/3512	46/43192	0.0033518	4	10	0.0307983
GO:0032104	BP	e	regulation of response to extracellular stimulus	10/3512	46/43192	0.0033518	5	10	0.0307983
GO:0032107	BP	e	regulation of response to nutrient levels	10/3512	46/43192	0.0033518	6	10	0.0307983
GO:0009567	BP	e	double fertilization forming a zygote and endosperm	9/3512	39/43192	0.00345651	3	9	0.0317211
GO:0071446	BP	e	cellular response to salicylic acid stimulus	16/3512	93/43192	0.00363847	6	16	0.0333084
GO:0071236	BP	e	cellular response to antibiotic	21/3512	134/43192	0.00368533	4	21	0.0336617
GO:0033365	BP	e	protein localization to organelle	53/3512	439/43192	0.00368615	5	53	0.0336617
GO:0051240	BP	e	positive regulation of multicellular organismal process	39/3512	299/43192	0.00383876	4	39	0.0350121
GO:1900057	BP	e	positive regulation of leaf senescence	7/3512	26/43192	0.00385671	5	7	0.0350539
GO:1905623	BP	e	positive regulation of leaf development	7/3512	26/43192	0.00385671	5	7	0.0350539
GO:0090567	BP	e	reproductive shoot system development	68/3512	591/43192	0.00386628	5	68	0.0350539
GO:0051649	BP	e	establishment of localization in cell	110/3512	1032/43192	0.00386926	3	110	0.0350539
GO:0034655	BP	e	nucleobase-containing compound catabolic process	34/3512	255/43192	0.00393517	5	34	0.0350539
GO:0051292	BP	e	nuclear pore complex assembly	4/3512	9/43192	0.00393801	7	4	0.0350539
GO:0042402	BP	e	cellular biogenic amine catabolic process	4/3512	9/43192	0.00393801	6	4	0.0350539
GO:0006878	BP	e	intracellular copper ion homeostasis	4/3512	9/43192	0.00393801	6	4	0.0350539
GO:2000758	BP	e	positive regulation of peptidyl-lysine acetylation	4/3512	9/43192	0.00393801	9	4	0.0350539
GO:0046443	BP	e	FAD metabolic process	4/3512	9/43192	0.00393801	9	4	0.0350539
GO:0035066	BP	e	positive regulation of histone acetylation	4/3512	9/43192	0.00393801	10	4	0.0350539
GO:0009310	BP	e	amine catabolic process	4/3512	9/43192	0.00393801	5	4	0.0350539
GO:0035469	BP	e	determination of pancreatic left/right asymmetry	4/3512	9/43192	0.00393801	6	4	0.0350539
GO:0071910	BP	e	determination of liver left/right asymmetry	4/3512	9/43192	0.00393801	6	4	0.0350539
GO:1901985	BP	e	positive regulation of protein acetylation	4/3512	9/43192	0.00393801	8	4	0.0350539
GO:0060070	BP	e	canonical Wnt signaling pathway	4/3512	9/43192	0.00393801	7	4	0.0350539
GO:0071907	BP	e	determination of digestive tract left/right asymmetry	4/3512	9/43192	0.00393801	6	4	0.0350539
GO:0002092	BP	e	positive regulation of receptor internalization	4/3512	9/43192	0.00393801	9	4	0.0350539
GO:0046931	BP	e	pore complex assembly	4/3512	9/43192	0.00393801	6	4	0.0350539
GO:0048260	BP	e	positive regulation of receptor-mediated endocytosis	4/3512	9/43192	0.00393801	8	4	0.0350539
GO:0031329	BP	e	regulation of cellular catabolic process	39/3512	301/43192	0.00399617	5	39	0.0354864
GO:0006281	BP	e	DNA repair	41/3512	322/43192	0.00401315	7	41	0.0355945
GO:0018022	BP	e	peptidyl-lysine methylation	15/3512	85/43192	0.00410002	8	15	0.0363215
GO:0009908	BP	e	flower development	66/3512	569/43192	0.00411709	6	66	0.0364291
GO:0045824	BP	e	negative regulation of innate immune response	8/3512	33/43192	0.00415339	7	8	0.0367065
GO:0046467	BP	e	membrane lipid biosynthetic process	18/3512	110/43192	0.00425213	6	18	0.0374775
GO:0044087	BP	e	regulation of cellular component biogenesis	37/3512	284/43192	0.00436599	4	37	0.0384021
GO:0043254	BP	e	regulation of protein-containing complex assembly	25/3512	171/43192	0.00444309	5	25	0.0390339
GO:0000075	BP	e	cell cycle checkpoint signaling	15/3512	86/43192	0.00445085	8	15	0.0390557
GO:0046907	BP	e	intracellular transport	101/3512	940/43192	0.00447573	4	101	0.0392275
GO:0051128	BP	e	regulation of cellular component organization	90/3512	824/43192	0.00452755	4	90	0.0396347
GO:0006886	BP	e	intracellular protein transport	67/3512	582/43192	0.00455713	7	67	0.0398466
GO:0032774	BP	e	RNA biosynthetic process	45/3512	360/43192	0.00469628	7	45	0.0401971
GO:0090359	BP	e	negative regulation of abscisic acid biosynthetic process	3/3512	5/43192	0.00473832	8	3	0.0401971
GO:1902808	BP	e	positive regulation of cell cycle G1/S phase transition	3/3512	5/43192	0.00473832	8	3	0.0401971
GO:0030836	BP	e	positive regulation of actin filament depolymerization	3/3512	5/43192	0.00473832	11	3	0.0401971
GO:0010821	BP	e	regulation of mitochondrion organization	3/3512	5/43192	0.00473832	6	3	0.0401971
GO:1902931	BP	e	negative regulation of alcohol biosynthetic process	3/3512	5/43192	0.00473832	6	3	0.0401971
GO:0009221	BP	e	pyrimidine deoxyribonucleotide biosynthetic process	3/3512	5/43192	0.00473832	11	3	0.0401971
GO:0014823	BP	e	response to activity	3/3512	5/43192	0.00473832	2	3	0.0401971
GO:1901342	BP	e	regulation of vasculature development	3/3512	5/43192	0.00473832	5	3	0.0401971
GO:0009211	BP	e	pyrimidine deoxyribonucleoside triphosphate metabolic process	3/3512	5/43192	0.00473832	9	3	0.0401971
GO:0043392	BP	e	negative regulation of DNA binding	3/3512	5/43192	0.00473832	5	3	0.0401971
GO:0021761	BP	e	limbic system development	3/3512	5/43192	0.00473832	4	3	0.0401971
GO:0071492	BP	e	cellular response to UV-A	3/3512	5/43192	0.00473832	8	3	0.0401971
GO:0044794	BP	e	positive regulation by host of viral process	3/3512	5/43192	0.00473832	6	3	0.0401971
GO:0030239	BP	e	myofibril assembly	3/3512	5/43192	0.00473832	8	3	0.0401971
GO:0008612	BP	e	peptidyl-lysine modification to peptidyl-hypusine	3/3512	5/43192	0.00473832	8	3	0.0401971
GO:0045765	BP	e	regulation of angiogenesis	3/3512	5/43192	0.00473832	6	3	0.0401971
GO:0009202	BP	e	deoxyribonucleoside triphosphate biosynthetic process	3/3512	5/43192	0.00473832	9	3	0.0401971
GO:0048457	BP	e	floral whorl morphogenesis	3/3512	5/43192	0.00473832	4	3	0.0401971
GO:0045214	BP	e	sarcomere organization	3/3512	5/43192	0.00473832	8	3	0.0401971
GO:0070141	BP	e	response to UV-A	3/3512	5/43192	0.00473832	6	3	0.0401971
GO:1900006	BP	e	positive regulation of dendrite development	3/3512	5/43192	0.00473832	9	3	0.0401971
GO:0010306	BP	e	rhamnogalacturonan II biosynthetic process	3/3512	5/43192	0.00473832	9	3	0.0401971
GO:0010396	BP	e	rhamnogalacturonan II metabolic process	3/3512	5/43192	0.00473832	6	3	0.0401971
GO:0010822	BP	e	positive regulation of mitochondrion organization	3/3512	5/43192	0.00473832	7	3	0.0401971
GO:0009138	BP	e	pyrimidine nucleoside diphosphate metabolic process	3/3512	5/43192	0.00473832	8	3	0.0401971
GO:0048532	BP	e	anatomical structure arrangement	18/3512	112/43192	0.00483994	2	18	0.0410122
GO:0045321	BP	e	leukocyte activation	7/3512	27/43192	0.00484626	3	7	0.0410187
GO:0031570	BP	e	DNA integrity checkpoint signaling	11/3512	56/43192	0.00490901	9	11	0.0415024
GO:0043410	BP	e	positive regulation of MAPK cascade	9/3512	41/43192	0.00493243	8	9	0.0416529
GO:0009739	BP	e	response to gibberellin	29/3512	210/43192	0.00493807	5	29	0.041653
GO:0030100	BP	e	regulation of endocytosis	12/3512	64/43192	0.00501442	6	12	0.0422489
GO:0006835	BP	e	dicarboxylic acid transport	8/3512	34/43192	0.0050505	7	8	0.0425045
GO:0035295	BP	e	tube development	14/3512	78/43192	0.0051959	3	14	0.0435796
GO:0032102	BP	e	negative regulation of response to external stimulus	14/3512	78/43192	0.0051959	5	14	0.0435796
GO:0071370	BP	e	cellular response to gibberellin stimulus	17/3512	102/43192	0.00522642	6	17	0.0437861
GO:0007411	BP	e	axon guidance	5/3512	15/43192	0.00531979	8	5	0.0444175
GO:0030497	BP	e	fatty acid elongation	5/3512	15/43192	0.00531979	9	5	0.0444175
GO:0097485	BP	e	neuron projection guidance	5/3512	15/43192	0.00531979	7	5	0.0444175
GO:0009645	BP	e	response to low light intensity stimulus	6/3512	21/43192	0.00536325	6	6	0.0445294
GO:0006268	BP	e	DNA unwinding involved in DNA replication	6/3512	21/43192	0.00536325	9	6	0.0445294
GO:2000027	BP	e	regulation of animal organ morphogenesis	6/3512	21/43192	0.00536325	5	6	0.0445294
GO:0070727	BP	e	cellular macromolecule localization	93/3512	860/43192	0.00543454	3	93	0.0450708
GO:0051603	BP	e	proteolysis involved in protein catabolic process	72/3512	640/43192	0.00547283	6	72	0.0453376
GO:0045489	BP	e	pectin biosynthetic process	11/3512	57/43192	0.00564497	7	11	0.0466592
GO:0009312	BP	e	oligosaccharide biosynthetic process	11/3512	57/43192	0.00564497	5	11	0.0466592
GO:0001666	BP	e	response to hypoxia	24/3512	165/43192	0.00592536	5	24	0.0488677
GO:0043903	BP	e	regulation of biological process involved in symbiotic interaction	8/3512	35/43192	0.00608846	3	8	0.0497771
GO:0000082	BP	e	G1/S transition of mitotic cell cycle	8/3512	35/43192	0.00608846	5	8	0.0497771
GO:0080026	BP	e	response to indolebutyric acid	4/3512	10/43192	0.00614317	6	4	0.0497771
GO:0015813	BP	e	L-glutamate transmembrane transport	4/3512	10/43192	0.00614317	10	4	0.0497771
GO:0034397	BP	e	telomere localization	4/3512	10/43192	0.00614317	4	4	0.0497771
GO:0006311	BP	e	meiotic gene conversion	4/3512	10/43192	0.00614317	10	4	0.0497771
GO:0031016	BP	e	pancreas development	4/3512	10/43192	0.00614317	4	4	0.0497771
GO:0051938	BP	e	L-glutamate import	4/3512	10/43192	0.00614317	9	4	0.0497771
GO:0090313	BP	e	regulation of protein targeting to membrane	4/3512	10/43192	0.00614317	10	4	0.0497771
GO:0048259	BP	e	regulation of receptor-mediated endocytosis	4/3512	10/43192	0.00614317	7	4	0.0497771
GO:0032957	BP	e	inositol trisphosphate metabolic process	4/3512	10/43192	0.00614317	7	4	0.0497771
GO:0015808	BP	e	L-alanine transport	4/3512	10/43192	0.00614317	10	4	0.0497771
GO:0032328	BP	e	alanine transport	4/3512	10/43192	0.00614317	9	4	0.0497771
GO:0034398	BP	e	telomere tethering at nuclear periphery	4/3512	10/43192	0.00614317	5	4	0.0497771
GO:0002090	BP	e	regulation of receptor internalization	4/3512	10/43192	0.00614317	8	4	0.0497771
GO:1901988	BP	e	negative regulation of cell cycle phase transition	15/3512	90/43192	0.00632822	7	15	0.0511646
GO:0046483	BP	e	heterocycle metabolic process	286/3512	3023/43192	0.00639255	3	286	0.0516284
GO:0051651	BP	e	maintenance of location in cell	11/3512	58/43192	0.00646508	3	11	0.0519663
GO:0008213	BP	e	protein alkylation	19/3512	121/43192	0.00652081	6	19	0.0519663
GO:0006479	BP	e	protein methylation	19/3512	121/43192	0.00652081	7	19	0.0519663
GO:1900039	BP	e	positive regulation of cellular response to hypoxia	2/3512	2/43192	0.00660981	7	2	0.0519663
GO:1900079	BP	e	regulation of arginine biosynthetic process	2/3512	2/43192	0.00660981	9	2	0.0519663
GO:0010571	BP	e	positive regulation of nuclear cell cycle DNA replication	2/3512	2/43192	0.00660981	10	2	0.0519663
GO:0002100	BP	e	tRNA wobble adenosine to inosine editing	2/3512	2/43192	0.00660981	12	2	0.0519663
GO:0044245	BP	e	polysaccharide digestion	2/3512	2/43192	0.00660981	3	2	0.0519663
GO:0036270	BP	e	response to diuretic	2/3512	2/43192	0.00660981	3	2	0.0519663
GO:0000821	BP	e	regulation of arginine metabolic process	2/3512	2/43192	0.00660981	8	2	0.0519663
GO:0070537	BP	e	histone H2A K63-linked deubiquitination	2/3512	2/43192	0.00660981	11	2	0.0519663
GO:0007586	BP	e	digestion	2/3512	2/43192	0.00660981	2	2	0.0519663
GO:0090368	BP	e	regulation of ornithine metabolic process	2/3512	2/43192	0.00660981	7	2	0.0519663
GO:0006382	BP	e	adenosine to inosine editing	2/3512	2/43192	0.00660981	9	2	0.0519663
GO:0046396	BP	e	D-galacturonate metabolic process	2/3512	2/43192	0.00660981	9	2	0.0519663
GO:0009557	BP	e	antipodal cell differentiation	2/3512	2/43192	0.00660981	4	2	0.0519663
GO:0031000	BP	e	response to caffeine	2/3512	2/43192	0.00660981	6	2	0.0519663
GO:0043279	BP	e	response to alkaloid	2/3512	2/43192	0.00660981	5	2	0.0519663
GO:0015742	BP	e	alpha-ketoglutarate transport	2/3512	2/43192	0.00660981	8	2	0.0519663
GO:2000013	BP	e	regulation of arginine biosynthetic process via ornithine	2/3512	2/43192	0.00660981	10	2	0.0519663
GO:0034196	BP	e	acylglycerol transport	2/3512	2/43192	0.00660981	6	2	0.0519663
GO:1900037	BP	e	regulation of cellular response to hypoxia	2/3512	2/43192	0.00660981	6	2	0.0519663
GO:1905642	BP	e	negative regulation of DNA methylation	2/3512	2/43192	0.00660981	8	2	0.0519663
GO:0048508	BP	e	embryonic meristem development	13/3512	71/43192	0.00682978	5	13	0.0536388
GO:0009225	BP	e	nucleotide-sugar metabolic process	9/3512	43/43192	0.00685536	6	9	0.0537257
GO:0009767	BP	e	photosynthetic electron transport chain	9/3512	43/43192	0.00685536	5	9	0.0537257
GO:0071712	BP	e	ER-associated misfolded protein catabolic process	6/3512	22/43192	0.00687436	9	6	0.0537609
GO:0000463	BP	e	maturation of LSU-rRNA from tricistronic rRNA transcript (SSU-rRNA, 5.8S rRNA, LSU-rRNA)	6/3512	22/43192	0.00687436	11	6	0.0537609
GO:0016571	BP	e	histone methylation	17/3512	107/43192	0.00692572	8	17	0.0541054
GO:0006082	BP	e	organic acid metabolic process	118/3512	1138/43192	0.00697306	3	118	0.0543605
GO:0043436	BP	e	oxoacid metabolic process	118/3512	1138/43192	0.00697306	4	118	0.0543605
GO:0051321	BP	e	meiotic cell cycle	30/3512	226/43192	0.00707645	3	30	0.0551085
GO:0030837	BP	e	negative regulation of actin filament polymerization	13/3512	72/43192	0.0072133	11	13	0.0558598
GO:0009057	BP	e	macromolecule catabolic process	106/3512	1009/43192	0.0072209	4	106	0.0558598
GO:0007004	BP	e	telomere maintenance via telomerase	5/3512	16/43192	0.00722572	9	5	0.0558598
GO:1901992	BP	e	positive regulation of mitotic cell cycle phase transition	5/3512	16/43192	0.00722572	8	5	0.0558598
GO:0032411	BP	e	positive regulation of transporter activity	5/3512	16/43192	0.00722572	6	5	0.0558598
GO:0010833	BP	e	telomere maintenance via telomere lengthening	5/3512	16/43192	0.00722572	8	5	0.0558598
GO:0032414	BP	e	positive regulation of ion transmembrane transporter activity	5/3512	16/43192	0.00722572	8	5	0.0558598
GO:0009909	BP	e	regulation of flower development	37/3512	294/43192	0.00731597	6	37	0.0564985
GO:0043632	BP	e	modification-dependent macromolecule catabolic process	66/3512	583/43192	0.00735707	5	66	0.0567567
GO:0006511	BP	e	ubiquitin-dependent protein catabolic process	63/3512	554/43192	0.00758204	8	63	0.0584314
GO:0002764	BP	e	immune response-regulating signaling pathway	13/3512	73/43192	0.00767236	5	13	0.0589435
GO:0002757	BP	e	immune response-activating signaling pathway	13/3512	73/43192	0.00767236	7	13	0.0589435
GO:0032272	BP	e	negative regulation of protein polymerization	13/3512	73/43192	0.00767236	7	13	0.0589435
GO:0051235	BP	e	maintenance of location	14/3512	83/43192	0.00769679	2	14	0.0590087
GO:0009933	BP	e	meristem structural organization	14/3512	83/43192	0.00769679	3	14	0.0590087
GO:0045184	BP	e	establishment of protein localization	73/3512	661/43192	0.00782403	5	73	0.0599222
GO:0009644	BP	e	response to high light intensity	17/3512	109/43192	0.00793775	6	17	0.0607304
GO:0009686	BP	e	gibberellin biosynthetic process	13/3512	74/43192	0.00820984	9	13	0.0627473
GO:0046351	BP	e	disaccharide biosynthetic process	8/3512	37/43192	0.00864029	6	8	0.0656981
GO:0044843	BP	e	cell cycle G1/S phase transition	8/3512	37/43192	0.00864029	4	8	0.0656981
GO:0060341	BP	e	regulation of cellular localization	27/3512	199/43192	0.00866817	4	27	0.0658425
GO:0039535	BP	e	regulation of RIG-I signaling pathway	3/3512	6/43192	0.00890419	9	3	0.0660075
GO:0010235	BP	e	guard mother cell cytokinesis	3/3512	6/43192	0.00890419	5	3	0.0660075
GO:0002761	BP	e	regulation of myeloid leukocyte differentiation	3/3512	6/43192	0.00890419	8	3	0.0660075
GO:0086010	BP	e	membrane depolarization during action potential	3/3512	6/43192	0.00890419	5	3	0.0660075
GO:0000290	BP	e	deadenylation-dependent decapping of nuclear-transcribed mRNA	3/3512	6/43192	0.00890419	11	3	0.0660075
GO:0060538	BP	e	skeletal muscle organ development	3/3512	6/43192	0.00890419	5	3	0.0660075
GO:0001838	BP	e	embryonic epithelial tube formation	3/3512	6/43192	0.00890419	5	3	0.0660075
GO:0031032	BP	e	actomyosin structure organization	3/3512	6/43192	0.00890419	7	3	0.0660075
GO:0001841	BP	e	neural tube formation	3/3512	6/43192	0.00890419	6	3	0.0660075
GO:0009265	BP	e	2'-deoxyribonucleotide biosynthetic process	3/3512	6/43192	0.00890419	10	3	0.0660075
GO:0062207	BP	e	regulation of pattern recognition receptor signaling pathway	3/3512	6/43192	0.00890419	7	3	0.0660075
GO:0043243	BP	e	positive regulation of protein-containing complex disassembly	3/3512	6/43192	0.00890419	6	3	0.0660075
GO:0031573	BP	e	mitotic intra-S DNA damage checkpoint signaling	3/3512	6/43192	0.00890419	12	3	0.0660075
GO:0043535	BP	e	regulation of blood vessel endothelial cell migration	3/3512	6/43192	0.00890419	8	3	0.0660075
GO:0072175	BP	e	epithelial tube formation	3/3512	6/43192	0.00890419	4	3	0.0660075
GO:1901881	BP	e	positive regulation of protein depolymerization	3/3512	6/43192	0.00890419	7	3	0.0660075
GO:0039531	BP	e	regulation of cytoplasmic pattern recognition receptor signaling pathway	3/3512	6/43192	0.00890419	8	3	0.0660075
GO:0060402	BP	e	calcium ion transport into cytosol	3/3512	6/43192	0.00890419	10	3	0.0660075
GO:0046385	BP	e	deoxyribose phosphate biosynthetic process	3/3512	6/43192	0.00890419	6	3	0.0660075
GO:0009148	BP	e	pyrimidine nucleoside triphosphate biosynthetic process	3/3512	6/43192	0.00890419	9	3	0.0660075
GO:0051899	BP	e	membrane depolarization	3/3512	6/43192	0.00890419	4	3	0.0660075
GO:0043523	BP	e	regulation of neuron apoptotic process	3/3512	6/43192	0.00890419	6	3	0.0660075
GO:0007519	BP	e	skeletal muscle tissue development	3/3512	6/43192	0.00890419	5	3	0.0660075
GO:0001927	BP	e	exocyst assembly	3/3512	6/43192	0.00890419	6	3	0.0660075
GO:0099111	BP	e	microtubule-based transport	7/3512	30/43192	0.00896582	4	7	0.0660075
GO:1901654	BP	e	response to ketone	7/3512	30/43192	0.00896582	4	7	0.0660075
GO:0000972	BP	e	transcription-dependent tethering of RNA polymerase II gene DNA at nuclear periphery	4/3512	11/43192	0.00903748	6	4	0.0660075
GO:0003341	BP	e	cilium movement	4/3512	11/43192	0.00903748	4	4	0.0660075
GO:0050768	BP	e	negative regulation of neurogenesis	4/3512	11/43192	0.00903748	7	4	0.0660075
GO:0010977	BP	e	negative regulation of neuron projection development	4/3512	11/43192	0.00903748	8	4	0.0660075
GO:0034720	BP	e	histone H3-K4 demethylation	4/3512	11/43192	0.00903748	10	4	0.0660075
GO:0016055	BP	e	Wnt signaling pathway	4/3512	11/43192	0.00903748	6	4	0.0660075
GO:0048514	BP	e	blood vessel morphogenesis	4/3512	11/43192	0.00903748	4	4	0.0660075
GO:0198738	BP	e	cell-cell signaling by wnt	4/3512	11/43192	0.00903748	5	4	0.0660075
GO:0001944	BP	e	vasculature development	4/3512	11/43192	0.00903748	4	4	0.0660075
GO:0001568	BP	e	blood vessel development	4/3512	11/43192	0.00903748	3	4	0.0660075
GO:0045665	BP	e	negative regulation of neuron differentiation	4/3512	11/43192	0.00903748	6	4	0.0660075
GO:1905476	BP	e	negative regulation of protein localization to membrane	4/3512	11/43192	0.00903748	7	4	0.0660075
GO:0048229	BP	e	gametophyte development	68/3512	613/43192	0.00905396	4	68	0.0660627
GO:0043484	BP	e	regulation of RNA splicing	14/3512	85/43192	0.00916105	8	14	0.0666471
GO:0045488	BP	e	pectin metabolic process	14/3512	85/43192	0.00916105	6	14	0.0666471
GO:0030334	BP	e	regulation of cell migration	9/3512	45/43192	0.00930522	5	9	0.0676295
GO:0048584	BP	e	positive regulation of response to stimulus	65/3512	583/43192	0.00937999	4	65	0.0680412
GO:0019438	BP	e	aromatic compound biosynthetic process	107/3512	1032/43192	0.00942679	4	107	0.0682452
GO:0006112	BP	e	energy reserve metabolic process	10/3512	53/43192	0.00954552	5	10	0.0686765
GO:0005977	BP	e	glycogen metabolic process	10/3512	53/43192	0.00954552	6	10	0.0686765
GO:0042435	BP	e	indole-containing compound biosynthetic process	10/3512	53/43192	0.00954552	5	10	0.0686765
GO:0010972	BP	e	negative regulation of G2/M transition of mitotic cell cycle	5/3512	17/43192	0.00956056	9	5	0.0686765
GO:0030510	BP	e	regulation of BMP signaling pathway	5/3512	17/43192	0.00956056	7	5	0.0686765
GO:0046649	BP	e	lymphocyte activation	5/3512	17/43192	0.00956056	4	5	0.0686765
GO:1902750	BP	e	negative regulation of cell cycle G2/M phase transition	5/3512	17/43192	0.00956056	8	5	0.0686765
GO:0009788	BP	e	negative regulation of abscisic acid-activated signaling pathway	18/3512	118/43192	0.00993847	7	18	0.0711841
GO:1905958	BP	e	negative regulation of cellular response to alcohol	18/3512	118/43192	0.00993847	6	18	0.0711841
GO:1901420	BP	e	negative regulation of response to alcohol	18/3512	118/43192	0.00993847	5	18	0.0711841
GO:0030163	BP	e	protein catabolic process	80/3512	743/43192	0.0099962	5	80	0.0715284
GO:0045786	BP	e	negative regulation of cell cycle	20/3512	134/43192	0.0100299	5	20	0.0716307
GO:0045089	BP	e	positive regulation of innate immune response	20/3512	134/43192	0.0100299	7	20	0.0716307
GO:0090421	BP	e	embryonic meristem initiation	8/3512	38/43192	0.0101811	3	8	0.0725012
GO:0010088	BP	e	phloem development	8/3512	38/43192	0.0101811	5	8	0.0725012
GO:0043666	BP	e	regulation of phosphoprotein phosphatase activity	8/3512	38/43192	0.0101811	9	8	0.0725012
GO:0034968	BP	e	histone lysine methylation	13/3512	77/43192	0.0103248	9	13	0.0733833
GO:0031333	BP	e	negative regulation of protein-containing complex assembly	13/3512	77/43192	0.0103248	6	13	0.0733833
GO:0006805	BP	e	xenobiotic metabolic process	60/3512	533/43192	0.0105229	3	60	0.0747196
GO:0006865	BP	e	amino acid transport	16/3512	103/43192	0.0105645	7	16	0.0748711
GO:0003333	BP	e	amino acid transmembrane transport	16/3512	103/43192	0.0105645	8	16	0.0748711
GO:0007140	BP	e	male meiotic nuclear division	9/3512	46/43192	0.0107534	8	9	0.0760673
GO:0048831	BP	e	regulation of shoot system development	48/3512	410/43192	0.0107539	4	48	0.0760673
GO:0007507	BP	e	heart development	6/3512	24/43192	0.0107805	4	6	0.0760673
GO:0007265	BP	e	Ras protein signal transduction	7/3512	31/43192	0.0107846	7	7	0.0760673
GO:0001775	BP	e	cell activation	7/3512	31/43192	0.0107846	2	7	0.0760673
GO:1901362	BP	e	organic cyclic compound biosynthetic process	120/3512	1176/43192	0.0108811	4	120	0.0766081
GO:0031647	BP	e	regulation of protein stability	10/3512	54/43192	0.010882	3	10	0.0766081
GO:0080135	BP	e	regulation of cellular response to stress	20/3512	137/43192	0.0109633	5	20	0.0771078
GO:0032940	BP	e	secretion by cell	22/3512	155/43192	0.0111609	5	22	0.0784225
GO:0051701	BP	e	biological process involved in interaction with host	15/3512	93/43192	0.0113795	3	15	0.0798827
GO:1902532	BP	e	negative regulation of intracellular signal transduction	18/3512	121/43192	0.0114379	7	18	0.080217
GO:0071495	BP	e	cellular response to endogenous stimulus	108/3512	1048/43192	0.0116802	3	108	0.0818387
GO:0034308	BP	e	primary alcohol metabolic process	8/3512	39/43192	0.0119165	5	8	0.0832929
GO:0035304	BP	e	regulation of protein dephosphorylation	8/3512	39/43192	0.0119165	8	8	0.0832929
GO:0031056	BP	e	regulation of histone modification	15/3512	94/43192	0.011944	8	15	0.0832929
GO:0048444	BP	e	floral organ morphogenesis	15/3512	94/43192	0.011944	5	15	0.0832929
GO:0008284	BP	e	positive regulation of cell population proliferation	15/3512	94/43192	0.011944	5	15	0.0832929
GO:1901360	BP	e	organic cyclic compound metabolic process	309/3512	3326/43192	0.0120655	3	309	0.0840609
GO:0009566	BP	e	fertilization	9/3512	47/43192	0.012364	2	9	0.0859109
GO:0010363	BP	e	regulation of plant-type hypersensitive response	5/3512	18/43192	0.0123658	7	5	0.0859109
GO:1901989	BP	e	positive regulation of cell cycle phase transition	5/3512	18/43192	0.0123658	7	5	0.0859109
GO:0044403	BP	e	biological process involved in symbiotic interaction	33/3512	264/43192	0.0126675	2	33	0.0872894
GO:0061371	BP	e	determination of heart left/right asymmetry	4/3512	12/43192	0.0126939	6	4	0.0872894
GO:0040009	BP	e	regulation of growth rate	4/3512	12/43192	0.0126939	4	4	0.0872894
GO:1901959	BP	e	positive regulation of cutin biosynthetic process	4/3512	12/43192	0.0126939	8	4	0.0872894
GO:0035050	BP	e	embryonic heart tube development	4/3512	12/43192	0.0126939	5	4	0.0872894
GO:0048026	BP	e	positive regulation of mRNA splicing, via spliceosome	4/3512	12/43192	0.0126939	10	4	0.0872894
GO:0035822	BP	e	gene conversion	4/3512	12/43192	0.0126939	9	4	0.0872894
GO:0034756	BP	e	regulation of iron ion transport	4/3512	12/43192	0.0126939	7	4	0.0872894
GO:0001947	BP	e	heart looping	4/3512	12/43192	0.0126939	7	4	0.0872894
GO:0003143	BP	e	embryonic heart tube morphogenesis	4/3512	12/43192	0.0126939	6	4	0.0872894
GO:0033120	BP	e	positive regulation of RNA splicing	4/3512	12/43192	0.0126939	9	4	0.0872894
GO:0009944	BP	e	polarity specification of adaxial/abaxial axis	7/3512	32/43192	0.0128567	4	7	0.0883273
GO:2001252	BP	e	positive regulation of chromosome organization	12/3512	70/43192	0.0129831	7	12	0.0891132
GO:0010469	BP	e	regulation of signaling receptor activity	6/3512	25/43192	0.0132286	6	6	0.0907136
GO:0016102	BP	e	diterpenoid biosynthetic process	13/3512	80/43192	0.013268	8	13	0.0908996
GO:0048731	BP	e	system development	262/3512	2788/43192	0.0133833	3	262	0.0916051
GO:0070925	BP	e	organelle assembly	36/3512	295/43192	0.013691	5	36	0.0932802
GO:0042255	BP	e	ribosome assembly	15/3512	97/43192	0.0141432	7	15	0.0962134
GO:0010506	BP	e	regulation of autophagy	9/3512	48/43192	0.0141475	6	9	0.0962134
GO:0046903	BP	e	secretion	23/3512	166/43192	0.0143511	4	23	0.0974509
GO:0033554	BP	e	cellular response to stress	144/3512	1453/43192	0.0145134	3	144	0.0974509
GO:0010811	BP	e	positive regulation of cell-substrate adhesion	3/3512	7/43192	0.0146453	6	3	0.0974509
GO:0033356	BP	e	UDP-L-arabinose metabolic process	3/3512	7/43192	0.0146453	7	3	0.0974509
GO:0030187	BP	e	melatonin biosynthetic process	3/3512	7/43192	0.0146453	6	3	0.0974509
GO:0010964	BP	e	regulation of regulatory ncRNA-mediated heterochromatin formation	3/3512	7/43192	0.0146453	9	3	0.0974509
GO:0060537	BP	e	muscle tissue development	3/3512	7/43192	0.0146453	4	3	0.0974509
GO:0021537	BP	e	telencephalon development	3/3512	7/43192	0.0146453	3	3	0.0974509
GO:0014706	BP	e	striated muscle tissue development	3/3512	7/43192	0.0146453	5	3	0.0974509
GO:0030186	BP	e	melatonin metabolic process	3/3512	7/43192	0.0146453	5	3	0.0974509
GO:0009219	BP	e	pyrimidine deoxyribonucleotide metabolic process	3/3512	7/43192	0.0146453	10	3	0.0974509
GO:0097553	BP	e	calcium ion transmembrane import into cytosol	3/3512	7/43192	0.0146453	9	3	0.0974509
GO:0047496	BP	e	vesicle transport along microtubule	3/3512	7/43192	0.0146453	8	3	0.0974509
GO:2000468	BP	e	regulation of peroxidase activity	3/3512	7/43192	0.0146453	5	3	0.0974509
GO:0001667	BP	e	ameboidal-type cell migration	3/3512	7/43192	0.0146453	4	3	0.0974509
GO:0051443	BP	e	positive regulation of ubiquitin-protein transferase activity	3/3512	7/43192	0.0146453	11	3	0.0974509
GO:0010234	BP	e	anther wall tapetum cell fate specification	3/3512	7/43192	0.0146453	4	3	0.0974509
GO:0046037	BP	e	GMP metabolic process	3/3512	7/43192	0.0146453	10	3	0.0974509
GO:1902105	BP	e	regulation of leukocyte differentiation	3/3512	7/43192	0.0146453	7	3	0.0974509
GO:0007517	BP	e	muscle organ development	3/3512	7/43192	0.0146453	4	3	0.0974509
GO:0070536	BP	e	protein K63-linked deubiquitination	3/3512	7/43192	0.0146453	10	3	0.0974509
GO:0043457	BP	e	regulation of cellular respiration	3/3512	7/43192	0.0146453	6	3	0.0974509
GO:0016255	BP	e	attachment of GPI anchor to protein	3/3512	7/43192	0.0146453	6	3	0.0974509
GO:0090626	BP	p	plant epidermis morphogenesis	0/3512	162/43192	1.82036e-06	3	0	8.99049e-05
GO:0010090	BP	p	trichome morphogenesis	0/3512	117/43192	0.000109854	4	0	0.00226624
GO:0010026	BP	p	trichome differentiation	2/3512	151/43192	0.000489127	4	2	0.00704122
GO:0000272	BP	p	polysaccharide catabolic process	0/3512	97/43192	0.000536343	5	0	0.00704122
GO:0048528	BP	p	post-embryonic root development	5/3512	217/43192	0.000642058	5	5	0.00797833
GO:0051345	BP	p	positive regulation of hydrolase activity	1/3512	123/43192	0.000708559	5	1	0.00876059
GO:0043087	BP	p	regulation of GTPase activity	1/3512	118/43192	0.00103205	5	1	0.012249
GO:0048468	BP	p	cell development	29/3512	616/43192	0.00104479	3	29	0.0123606
GO:0031123	BP	p	RNA 3'-end processing	0/3512	87/43192	0.00119362	8	0	0.013834
GO:0071554	BP	p	cell wall organization or biogenesis	26/3512	565/43192	0.00140943	2	26	0.0156966
GO:0009646	BP	p	response to absence of light	0/3512	80/43192	0.00175392	6	0	0.0189628
GO:0008652	BP	p	amino acid biosynthetic process	4/3512	176/43192	0.00205674	7	4	0.0202019
GO:0006778	BP	p	porphyrin-containing compound metabolic process	0/3512	75/43192	0.00263793	5	0	0.0248556
GO:0000122	BP	p	negative regulation of transcription by RNA polymerase II	0/3512	77/43192	0.00266964	10	0	0.0251224
GO:0033013	BP	p	tetrapyrrole metabolic process	0/3512	79/43192	0.00282173	4	0	0.026386
GO:0048527	BP	p	lateral root development	5/3512	188/43192	0.00300104	6	5	0.0279217
GO:0044550	BP	p	secondary metabolite biosynthetic process	11/3512	292/43192	0.00362071	3	11	0.0331868
GO:0006081	BP	p	cellular aldehyde metabolic process	0/3512	71/43192	0.00396439	3	0	0.0352464
GO:0055081	BP	p	monoatomic anion homeostasis	0/3512	74/43192	0.00420599	4	0	0.037127
GO:0006470	BP	p	protein dephosphorylation	2/3512	123/43192	0.00425581	6	2	0.0374775
GO:0065009	BP	p	regulation of molecular function	42/3512	767/43192	0.00507379	2	42	0.0426521
GO:0098754	BP	p	detoxification	4/3512	159/43192	0.00533659	1	4	0.0444576
GO:1901607	BP	p	alpha-amino acid biosynthetic process	4/3512	159/43192	0.00533659	8	4	0.0444576
GO:0043086	BP	p	negative regulation of catalytic activity	7/3512	217/43192	0.0056687	4	7	0.0468031
GO:0006890	BP	p	retrograde vesicle-mediated transport, Golgi to endoplasmic reticulum	0/3512	66/43192	0.00596241	6	0	0.0491186
GO:0015718	BP	p	monocarboxylic acid transport	0/3512	69/43192	0.00627908	7	0	0.0508228
GO:0042044	BP	p	fluid transport	0/3512	70/43192	0.00651917	4	0	0.0519663
GO:0006833	BP	p	water transport	0/3512	70/43192	0.00651917	5	0	0.0519663
GO:0009746	BP	p	response to hexose	2/3512	110/43192	0.00839387	6	2	0.0640876
GO:0034284	BP	p	response to monosaccharide	2/3512	111/43192	0.00840286	5	2	0.0640902
GO:1902075	BP	p	cellular response to salt	2/3512	112/43192	0.00846311	4	2	0.0644833
GO:0033014	BP	p	tetrapyrrole biosynthetic process	0/3512	61/43192	0.00897893	5	0	0.0660075
GO:0120252	BP	p	hydrocarbon metabolic process	0/3512	63/43192	0.00915555	3	0	0.0666471
GO:0009581	BP	p	detection of external stimulus	0/3512	64/43192	0.00938943	3	0	0.0680412
GO:0009582	BP	p	detection of abiotic stimulus	0/3512	64/43192	0.00938943	3	0	0.0680412
GO:0010039	BP	p	response to iron ion	3/3512	131/43192	0.00955019	5	3	0.0686765
GO:0010193	BP	p	response to ozone	0/3512	57/43192	0.0135732	5	0	0.0925625
GO:1903338	BP	p	regulation of cell wall organization or biogenesis	0/3512	57/43192	0.0135732	4	0	0.0925625
GO:0006779	BP	p	porphyrin-containing compound biosynthetic process	0/3512	57/43192	0.0135732	6	0	0.0925625
GO:0015850	BP	p	organic hydroxy compound transport	0/3512	57/43192	0.0135732	5	0	0.0925625
GO:0009251	BP	p	glucan catabolic process	0/3512	60/43192	0.014528	6	0	0.0974509
GO:0110165	CC	e	cellular anatomical entity	1709/3512	16744/43192	2.14517e-35	1	1709	2.36827e-32
GO:0005575	CC	e	cellular_component	1709/3512	16760/43192	4.33509e-35	0	1709	2.39297e-32
GO:0005622	CC	e	intracellular anatomical structure	1442/3512	14098/43192	9.65438e-28	2	1442	3.55281e-25
GO:0005634	CC	e	nucleus	669/3512	5670/43192	5.82315e-25	5	669	1.60719e-22
GO:0043226	CC	e	organelle	1258/3512	12356/43192	4.30162e-22	2	1258	9.49798e-20
GO:0043229	CC	e	intracellular organelle	1250/3512	12306/43192	1.47185e-21	3	1250	2.7082e-19
GO:0043227	CC	e	membrane-bounded organelle	1206/3512	11893/43192	2.91141e-20	3	1206	4.59171e-18
GO:0043231	CC	e	intracellular membrane-bounded organelle	1196/3512	11826/43192	1.30524e-19	4	1196	1.80124e-17
GO:0071944	CC	e	cell periphery	544/3512	4685/43192	1.59657e-18	2	544	1.95845e-16
GO:0005737	CC	e	cytoplasm	1055/3512	10488/43192	4.5552e-16	2	1055	5.02894e-14
GO:0005618	CC	e	cell wall	129/3512	810/43192	1.62655e-13	3	129	1.63247e-11
GO:0030312	CC	e	external encapsulating structure	129/3512	821/43192	5.87126e-13	2	129	5.40156e-11
GO:0042788	CC	e	polysomal ribosome	37/3512	121/43192	7.51249e-13	6	37	6.37984e-11
GO:0005829	CC	e	cytosol	344/3512	2939/43192	3.67848e-12	2	344	2.90074e-10
GO:0043228	CC	e	non-membrane-bounded organelle	325/3512	2755/43192	5.02608e-12	3	325	3.468e-10
GO:0043232	CC	e	intracellular non-membrane-bounded organelle	325/3512	2755/43192	5.02608e-12	4	325	3.468e-10
GO:0000786	CC	e	nucleosome	14/3512	21/43192	3.61833e-11	3	14	2.34978e-09
GO:0044391	CC	e	ribosomal subunit	58/3512	292/43192	1.97961e-10	3	58	1.21416e-08
GO:0005886	CC	e	plasma membrane	434/3512	4001/43192	2.43352e-10	3	434	1.414e-08
GO:0005844	CC	e	polysome	37/3512	161/43192	6.02675e-09	3	37	3.32677e-07
GO:0016020	CC	e	membrane	662/3512	6665/43192	1.13876e-08	2	662	5.98665e-07
GO:0015934	CC	e	large ribosomal subunit	40/3512	191/43192	2.46907e-08	4	40	1.23902e-06
GO:0005840	CC	e	ribosome	65/3512	389/43192	3.44187e-08	5	65	1.6521e-06
GO:0022626	CC	e	cytosolic ribosome	56/3512	321/43192	5.27347e-08	6	56	2.42579e-06
GO:0030054	CC	e	cell junction	171/3512	1390/43192	6.12812e-08	2	171	2.70618e-06
GO:0070161	CC	e	anchoring junction	165/3512	1345/43192	1.1765e-07	3	165	4.81059e-06
GO:0005911	CC	e	cell-cell junction	165/3512	1345/43192	1.1765e-07	4	165	4.81059e-06
GO:0031981	CC	e	nuclear lumen	202/3512	1739/43192	2.40445e-07	5	202	9.48042e-06
GO:0055044	CC	e	symplast	160/3512	1314/43192	2.66598e-07	2	160	9.81081e-06
GO:0009506	CC	e	plasmodesma	160/3512	1314/43192	2.66598e-07	5	160	9.81081e-06
GO:0001650	CC	e	fibrillar center	9/3512	16/43192	1.03703e-06	2	9	3.69318e-05
GO:0000228	CC	e	nuclear chromosome	49/3512	297/43192	1.93013e-06	6	49	6.65896e-05
GO:0022625	CC	e	cytosolic large ribosomal subunit	33/3512	171/43192	3.19275e-06	5	33	0.000106812
GO:0030125	CC	e	clathrin vesicle coat	8/3512	14/43192	3.63921e-06	5	8	0.000114791
GO:0030118	CC	e	clathrin coat	8/3512	14/43192	3.63921e-06	4	8	0.000114791
GO:0005694	CC	e	chromosome	79/3512	573/43192	4.59512e-06	5	79	0.000140917
GO:0043233	CC	e	organelle lumen	216/3512	1966/43192	5.87974e-06	3	216	0.000166442
GO:0070013	CC	e	intracellular organelle lumen	216/3512	1966/43192	5.87974e-06	4	216	0.000166442
GO:0031974	CC	e	membrane-enclosed lumen	216/3512	1966/43192	5.87974e-06	2	216	0.000166442
GO:0090734	CC	e	site of DNA damage	9/3512	20/43192	1.12673e-05	2	9	0.000310978
GO:0000311	CC	e	plastid large ribosomal subunit	7/3512	12/43192	1.28185e-05	6	7	0.000345161
GO:0034399	CC	e	nuclear periphery	20/3512	86/43192	1.45063e-05	2	20	0.000381308
GO:0032991	CC	e	protein-containing complex	333/3512	3281/43192	2.05493e-05	1	333	0.00052759
GO:0000783	CC	e	nuclear telomere cap complex	8/3512	17/43192	2.35724e-05	4	8	0.000578311
GO:0000782	CC	e	telomere cap complex	8/3512	17/43192	2.35724e-05	3	8	0.000578311
GO:0009508	CC	e	plastid chromosome	7/3512	13/43192	2.5813e-05	6	7	0.000619513
GO:0032993	CC	e	protein-DNA complex	47/3512	311/43192	3.86018e-05	2	47	0.000906146
GO:0030665	CC	e	clathrin-coated vesicle membrane	8/3512	18/43192	3.93976e-05	7	8	0.000906146
GO:0015629	CC	e	actin cytoskeleton	26/3512	135/43192	4.10661e-05	6	26	0.000925245
GO:0016586	CC	e	RSC-type complex	4/3512	4/43192	4.36438e-05	5	4	0.000963656
GO:0005635	CC	e	nuclear envelope	34/3512	203/43192	5.02113e-05	4	34	0.00106602
GO:0099501	CC	e	exocytic vesicle membrane	6/3512	11/43192	9.28393e-05	7	6	0.00178001
GO:0030672	CC	e	synaptic vesicle membrane	6/3512	11/43192	9.28393e-05	8	6	0.00178001
GO:0098793	CC	e	presynapse	6/3512	11/43192	9.28393e-05	2	6	0.00178001
GO:0008021	CC	e	synaptic vesicle	6/3512	11/43192	9.28393e-05	9	6	0.00178001
GO:0005845	CC	e	mRNA cap binding complex	6/3512	11/43192	9.28393e-05	4	6	0.00178001
GO:0009536	CC	e	plastid	273/3512	2681/43192	9.3515e-05	5	273	0.00178001
GO:0031519	CC	e	PcG protein complex	8/3512	20/43192	9.7808e-05	3	8	0.00183017
GO:0009507	CC	e	chloroplast	262/3512	2570/43192	0.000124719	6	262	0.00229482
GO:0048046	CC	e	apoplast	52/3512	373/43192	0.000127465	3	52	0.0023069
GO:0042646	CC	e	plastid nucleoid	11/3512	38/43192	0.000153985	5	11	0.00274193
GO:0009295	CC	e	nucleoid	15/3512	65/43192	0.000180995	2	15	0.00312216
GO:0005730	CC	e	nucleolus	93/3512	779/43192	0.000200219	5	93	0.00340063
GO:0099503	CC	e	secretory vesicle	9/3512	28/43192	0.000254594	7	9	0.00425867
GO:0008278	CC	e	cohesin complex	6/3512	13/43192	0.0002989	2	6	0.00492516
GO:0005697	CC	e	telomerase holoenzyme complex	5/3512	9/43192	0.0003378	3	5	0.00548428
GO:0022627	CC	e	cytosolic small ribosomal subunit	16/3512	76/43192	0.000345155	5	16	0.00552247
GO:1990452	CC	e	Parkin-FBXW7-Cul1 ubiquitin ligase complex	3/3512	3/43192	0.000537171	5	3	0.00812379
GO:0033017	CC	e	sarcoplasmic reticulum membrane	3/3512	3/43192	0.000537171	5	3	0.00812379
GO:0090732	CC	e	cofilin-actin rod	3/3512	3/43192	0.000537171	4	3	0.00812379
GO:0031002	CC	e	actin rod	3/3512	3/43192	0.000537171	3	3	0.00812379
GO:0005652	CC	e	nuclear lamina	4/3512	6/43192	0.000572456	2	4	0.00854042
GO:0005677	CC	e	chromatin silencing complex	9/3512	31/43192	0.000594389	3	9	0.0087494
GO:0000315	CC	e	organellar large ribosomal subunit	7/3512	20/43192	0.000700533	5	7	0.0101762
GO:0031965	CC	e	nuclear membrane	15/3512	75/43192	0.000919412	4	15	0.0130132
GO:0009547	CC	e	plastid ribosome	7/3512	21/43192	0.000977429	7	7	0.0136593
GO:0034518	CC	e	RNA cap binding complex	6/3512	16/43192	0.00112673	3	6	0.0153569
GO:0070382	CC	e	exocytic vesicle	6/3512	16/43192	0.00112673	8	6	0.0153569
GO:0001673	CC	e	male germ cell nucleus	4/3512	7/43192	0.00124944	7	4	0.0168217
GO:0015935	CC	e	small ribosomal subunit	18/3512	101/43192	0.00143201	4	18	0.0190475
GO:0035861	CC	e	site of double-strand break	6/3512	17/43192	0.00162213	3	6	0.0213194
GO:0030136	CC	e	clathrin-coated vesicle	11/3512	50/43192	0.00193086	8	11	0.0239527
GO:0005656	CC	e	nuclear pre-replicative complex	3/3512	4/43192	0.00201775	4	3	0.0239527
GO:0034098	CC	e	VCP-NPL4-UFD1 AAA ATPase complex	3/3512	4/43192	0.00201775	3	3	0.0239527
GO:0005865	CC	e	striated muscle thin filament	3/3512	4/43192	0.00201775	3	3	0.0239527
GO:0036379	CC	e	myofilament	3/3512	4/43192	0.00201775	2	3	0.0239527
GO:0036387	CC	e	pre-replicative complex	3/3512	4/43192	0.00201775	3	3	0.0239527
GO:0033095	CC	e	aleurone grain	3/3512	4/43192	0.00201775	7	3	0.0239527
GO:0036501	CC	e	UFD1-NPL4 complex	3/3512	4/43192	0.00201775	2	3	0.0239527
GO:0005884	CC	e	actin filament	8/3512	30/43192	0.0021789	6	8	0.0255905
GO:0031897	CC	e	Tic complex	4/3512	8/43192	0.00233791	3	4	0.0263373
GO:0005662	CC	e	DNA replication factor A complex	4/3512	8/43192	0.00233791	3	4	0.0263373
GO:0005950	CC	e	anthranilate synthase complex	4/3512	8/43192	0.00233791	3	4	0.0263373
GO:0044666	CC	e	MLL3/4 complex	4/3512	8/43192	0.00233791	6	4	0.0263373
GO:0005576	CC	e	extracellular region	74/3512	642/43192	0.00274593	2	74	0.0302446
GO:0016604	CC	e	nuclear body	33/3512	242/43192	0.00307135	2	33	0.0326036
GO:1905369	CC	e	endopeptidase complex	16/3512	92/43192	0.00332565	4	16	0.0349166
GO:0031970	CC	e	organelle envelope lumen	8/3512	32/43192	0.00338413	5	8	0.0349166
GO:0005758	CC	e	mitochondrial intermembrane space	8/3512	32/43192	0.00338413	6	8	0.0349166
GO:0030864	CC	e	cortical actin cytoskeleton	9/3512	39/43192	0.00345651	7	9	0.035096
GO:0080008	CC	e	Cul4-RING E3 ubiquitin ligase complex	18/3512	106/43192	0.00346509	6	18	0.035096
GO:0044614	CC	e	nuclear pore cytoplasmic filaments	4/3512	9/43192	0.00393801	3	4	0.0394296
GO:0000785	CC	e	chromatin	35/3512	264/43192	0.0043955	3	35	0.0425669
GO:0031464	CC	e	Cul4A-RING E3 ubiquitin ligase complex	3/3512	5/43192	0.00473832	7	3	0.0447103
GO:0055087	CC	e	Ski complex	3/3512	5/43192	0.00473832	2	3	0.0447103
GO:0005826	CC	e	actomyosin contractile ring	6/3512	21/43192	0.00536325	3	6	0.0497531
GO:0070938	CC	e	contractile ring	6/3512	21/43192	0.00536325	2	6	0.0497531
GO:0000781	CC	e	chromosome, telomeric region	10/3512	49/43192	0.00540795	3	10	0.0497531
GO:0099512	CC	e	supramolecular fiber	32/3512	240/43192	0.00597128	4	32	0.0540352
GO:0099081	CC	e	supramolecular polymer	32/3512	240/43192	0.00597128	3	32	0.0540352
GO:0044615	CC	e	nuclear pore nuclear basket	4/3512	10/43192	0.00614317	3	4	0.0551387
GO:0000151	CC	e	ubiquitin ligase complex	37/3512	289/43192	0.00651447	4	37	0.0570096
GO:0070552	CC	e	BRISC complex	2/3512	2/43192	0.00660981	3	2	0.0570096
GO:0035580	CC	e	specific granule lumen	2/3512	2/43192	0.00660981	7	2	0.0570096
GO:0008290	CC	e	F-actin capping protein complex	2/3512	2/43192	0.00660981	2	2	0.0570096
GO:1904724	CC	e	tertiary granule lumen	2/3512	2/43192	0.00660981	5	2	0.0570096
GO:0005852	CC	e	eukaryotic translation initiation factor 3 complex	6/3512	22/43192	0.00687436	2	6	0.0588318
GO:0043596	CC	e	nuclear replication fork	7/3512	29/43192	0.00738221	3	7	0.062692
GO:0000347	CC	e	THO complex	6/3512	23/43192	0.00867111	3	6	0.0722811
GO:0031012	CC	e	extracellular matrix	6/3512	23/43192	0.00867111	3	6	0.0722811
GO:0098858	CC	e	actin-based cell projection	3/3512	6/43192	0.00890419	4	3	0.0722811
GO:0009328	CC	e	phenylalanine-tRNA ligase complex	3/3512	6/43192	0.00890419	3	3	0.0722811
GO:0030175	CC	e	filopodium	3/3512	6/43192	0.00890419	5	3	0.0722811
GO:0010168	CC	e	ER body	3/3512	6/43192	0.00890419	5	3	0.0722811
GO:0031461	CC	e	cullin-RING ubiquitin ligase complex	28/3512	208/43192	0.0101826	5	28	0.0820554
GO:0019005	CC	e	SCF ubiquitin ligase complex	13/3512	77/43192	0.0103248	6	13	0.0825983
GO:0045202	CC	e	synapse	9/3512	47/43192	0.012364	3	9	0.0961397
GO:0031674	CC	e	I band	5/3512	18/43192	0.0123658	2	5	0.0961397
GO:0030018	CC	e	Z disc	5/3512	18/43192	0.0123658	2	5	0.0961397
GO:0043073	CC	e	germ cell nucleus	4/3512	12/43192	0.0126939	6	4	0.0973195
GO:0042405	CC	e	nuclear inclusion body	4/3512	12/43192	0.0126939	4	4	0.0973195
GO:0005871	CC	p	kinesin complex	0/3512	125/43192	4.66893e-05	3	0	0.00101069
GO:0005770	CC	p	late endosome	0/3512	112/43192	0.000163009	8	0	0.00285654
GO:0030532	CC	p	small nuclear ribonucleoprotein complex	0/3512	93/43192	0.000824566	3	0	0.0118224
GO:0000775	CC	p	chromosome, centromeric region	0/3512	84/43192	0.00189585	3	0	0.0239527
GO:0005684	CC	p	U2-type spliceosomal complex	0/3512	77/43192	0.00266964	4	0	0.0297705
GO:0009705	CC	p	plant-type vacuole membrane	4/3512	170/43192	0.0028193	6	4	0.0302446
GO:0071013	CC	p	catalytic step 2 spliceosome	0/3512	79/43192	0.00282173	4	0	0.0302446
GO:0097525	CC	p	spliceosomal snRNP complex	0/3512	79/43192	0.00282173	4	0	0.0302446
GO:0005798	CC	p	Golgi-associated vesicle	0/3512	71/43192	0.00396439	7	0	0.0394296
GO:0005764	CC	p	lysosome	2/3512	122/43192	0.00419795	7	2	0.0413798
GO:0000139	CC	p	Golgi membrane	7/3512	222/43192	0.00424059	5	7	0.0414302
GO:0098552	CC	p	side of membrane	1/3512	96/43192	0.00454458	2	1	0.043628
GO:0005615	CC	p	extracellular space	2/3512	109/43192	0.0123649	2	2	0.0961397
GO:0005488	MF	e	binding	720/3512	6717/43192	3.42614e-16	1	720	8.80518e-13
GO:0003674	MF	e	molecular_function	1385/3512	14444/43192	8.94595e-15	0	1385	1.14955e-11
GO:0016717	MF	e	oxidoreductase activity, acting on paired donors, with oxidation of a pair of donors resulting in the reduction of molecular oxygen to two molecules of water	13/3512	19/43192	1.12965e-10	4	13	9.67732e-08
GO:0019199	MF	e	transmembrane receptor protein kinase activity	60/3512	308/43192	3.17651e-10	6	60	2.04091e-07
GO:0004675	MF	e	transmembrane receptor protein serine/threonine kinase activity	57/3512	291/43192	4.70114e-10	7	57	2.41639e-07
GO:0008139	MF	e	nuclear localization sequence binding	20/3512	50/43192	6.50291e-10	5	20	2.78541e-07
GO:0036094	MF	e	small molecule binding	402/3512	3706/43192	1.20155e-09	2	402	4.10351e-07
GO:0003735	MF	e	structural constituent of ribosome	59/3512	314/43192	1.27736e-09	2	59	4.10351e-07
GO:0005515	MF	e	protein binding	322/3512	2885/43192	3.57959e-09	2	322	1.02217e-06
GO:0042393	MF	e	histone binding	33/3512	132/43192	4.2014e-09	3	33	1.07976e-06
GO:0016301	MF	e	kinase activity	180/3512	1442/43192	8.20227e-09	4	180	1.91635e-06
GO:0005198	MF	e	structural molecule activity	74/3512	452/43192	1.00588e-08	1	74	2.0063e-06
GO:0003677	MF	e	DNA binding	203/3512	1674/43192	1.01486e-08	4	203	2.0063e-06
GO:0003676	MF	e	nucleic acid binding	330/3512	3001/43192	1.25027e-08	3	330	2.29513e-06
GO:0004707	MF	e	MAP kinase activity	13/3512	25/43192	1.3564e-08	7	13	2.32396e-06
GO:0042162	MF	e	telomeric DNA binding	18/3512	49/43192	2.28e-08	6	18	3.53309e-06
GO:0008301	MF	e	DNA binding, bending	7/3512	7/43192	2.33707e-08	5	7	3.53309e-06
GO:1901363	MF	e	heterocyclic compound binding	381/3512	3588/43192	3.89676e-08	3	381	5.5637e-06
GO:0016772	MF	e	transferase activity, transferring phosphorus-containing groups	193/3512	1615/43192	6.4766e-08	3	193	8.36932e-06
GO:0005048	MF	e	signal sequence binding	20/3512	63/43192	6.61433e-08	4	20	8.36932e-06
GO:0004888	MF	e	transmembrane signaling receptor activity	64/3512	390/43192	6.9368e-08	3	64	8.36932e-06
GO:0097159	MF	e	organic cyclic compound binding	381/3512	3607/43192	7.1644e-08	2	381	8.36932e-06
GO:0004672	MF	e	protein kinase activity	149/3512	1194/43192	1.65517e-07	5	149	1.84947e-05
GO:0004674	MF	e	protein serine/threonine kinase activity	131/3512	1018/43192	2.00718e-07	6	131	2.07049e-05
GO:0016773	MF	e	phosphotransferase activity, alcohol group as acceptor	169/3512	1397/43192	2.01409e-07	4	169	2.07049e-05
GO:0042284	MF	e	sphingolipid delta-4 desaturase activity	9/3512	14/43192	2.11047e-07	5	9	2.08612e-05
GO:0016262	MF	e	protein N-acetylglucosaminyltransferase activity	6/3512	6/43192	2.87874e-07	6	6	2.74013e-05
GO:0003785	MF	e	actin monomer binding	9/3512	15/43192	4.89251e-07	5	9	4.49062e-05
GO:0038023	MF	e	signaling receptor activity	67/3512	440/43192	6.58003e-07	2	67	5.83126e-05
GO:0010485	MF	e	histone H4 acetyltransferase activity	7/3512	9/43192	7.26154e-07	10	7	6.22072e-05
GO:0060089	MF	e	molecular transducer activity	73/3512	494/43192	7.58264e-07	1	73	6.28625e-05
GO:0008466	MF	e	glycogenin glucosyltransferase activity	10/3512	20/43192	1.07502e-06	7	10	8.12591e-05
GO:0140303	MF	e	intramembrane lipid transporter activity	10/3512	20/43192	1.07502e-06	3	10	8.12591e-05
GO:0140326	MF	e	ATPase-coupled intramembrane lipid transporter activity	10/3512	20/43192	1.07502e-06	4	10	8.12591e-05
GO:0140110	MF	e	transcription regulator activity	241/3512	2189/43192	1.37455e-06	1	241	0.000100931
GO:0003979	MF	e	UDP-glucose 6-dehydrogenase activity	6/3512	7/43192	1.87489e-06	5	6	0.000133846
GO:0015193	MF	e	L-proline transmembrane transporter activity	7/3512	10/43192	2.24903e-06	7	7	0.000152105
GO:0008097	MF	e	5S rRNA binding	7/3512	10/43192	2.24903e-06	6	7	0.000152105
GO:0003690	MF	e	double-stranded DNA binding	104/3512	807/43192	3.3756e-06	5	104	0.000216882
GO:0001046	MF	e	core promoter sequence-specific DNA binding	16/3512	54/43192	3.73432e-06	8	16	0.000234078
GO:0004014	MF	e	adenosylmethionine decarboxylase activity	6/3512	8/43192	6.97851e-06	5	6	0.000427018
GO:0015175	MF	e	neutral L-amino acid transmembrane transporter activity	11/3512	29/43192	8.78608e-06	6	11	0.000519034
GO:0016614	MF	e	oxidoreductase activity, acting on CH-OH group of donors	32/3512	172/43192	8.88618e-06	3	32	0.000519034
GO:0003700	MF	e	DNA-binding transcription factor activity	223/3512	2063/43192	1.16373e-05	2	223	0.000664617
GO:0003729	MF	e	mRNA binding	74/3512	545/43192	1.73423e-05	5	74	0.000968907
GO:0009927	MF	e	histidine phosphotransfer kinase activity	9/3512	21/43192	1.82913e-05	6	9	0.00100018
GO:0000339	MF	e	RNA cap binding	6/3512	9/43192	1.94832e-05	5	6	0.0010193
GO:0001094	MF	e	TFIID-class transcription factor complex binding	5/3512	6/43192	1.98308e-05	6	5	0.0010193
GO:0070180	MF	e	large ribosomal subunit rRNA binding	5/3512	6/43192	1.98308e-05	6	5	0.0010193
GO:0032050	MF	e	clathrin heavy chain binding	8/3512	17/43192	2.35724e-05	4	8	0.00118787
GO:0140096	MF	e	catalytic activity, acting on a protein	276/3512	2675/43192	3.58006e-05	2	276	0.00176938
GO:0009905	MF	e	ent-copalyl diphosphate synthase activity	4/3512	4/43192	4.36438e-05	4	4	0.00193387
GO:0052858	MF	e	peptidyl-lysine acetyltransferase activity	4/3512	4/43192	4.36438e-05	7	4	0.00193387
GO:0008703	MF	e	5-amino-6-(5-phosphoribosylamino)uracil reductase activity	4/3512	4/43192	4.36438e-05	5	4	0.00193387
GO:0004159	MF	e	dihydropyrimidine dehydrogenase (NAD+) activity	4/3512	4/43192	4.36438e-05	5	4	0.00193387
GO:0005078	MF	e	MAP-kinase scaffold activity	4/3512	4/43192	4.36438e-05	4	4	0.00193387
GO:0042389	MF	e	omega-3 fatty acid desaturase activity	4/3512	4/43192	4.36438e-05	4	4	0.00193387
GO:0016905	MF	e	myosin heavy chain kinase activity	6/3512	10/43192	4.53345e-05	8	6	0.00194183
GO:0030060	MF	e	L-malate dehydrogenase activity	6/3512	10/43192	4.53345e-05	5	6	0.00194183
GO:0001091	MF	e	RNA polymerase II general transcription initiation factor binding	5/3512	7/43192	6.47205e-05	5	5	0.00264019
GO:0044390	MF	e	ubiquitin-like protein conjugating enzyme binding	13/3512	47/43192	6.68278e-05	4	13	0.00268355
GO:0008375	MF	e	acetylglucosaminyltransferase activity	6/3512	11/43192	9.28393e-05	5	6	0.0036151
GO:0051059	MF	e	NF-kappaB binding	6/3512	11/43192	9.28393e-05	6	6	0.0036151
GO:0015179	MF	e	L-amino acid transmembrane transporter activity	12/3512	43/43192	0.000115194	6	12	0.00441862
GO:0030276	MF	e	clathrin binding	11/3512	37/43192	0.000118042	3	11	0.00446128
GO:0022889	MF	e	serine transmembrane transporter activity	7/3512	16/43192	0.000138241	7	7	0.00507542
GO:0015194	MF	e	L-serine transmembrane transporter activity	7/3512	16/43192	0.000138241	8	7	0.00507542
GO:0004316	MF	e	3-oxoacyl-[acyl-carrier-protein] reductase (NADPH) activity	5/3512	8/43192	0.000160957	5	5	0.00566658
GO:0016730	MF	e	oxidoreductase activity, acting on iron-sulfur proteins as donors	5/3512	8/43192	0.000160957	3	5	0.00566658
GO:0045544	MF	e	gibberellin 20-oxidase activity	5/3512	8/43192	0.000160957	5	5	0.00566658
GO:0008398	MF	e	sterol 14-demethylase activity	4/3512	5/43192	0.000204039	5	4	0.00681014
GO:0090430	MF	e	caffeoyl-CoA: alcohol caffeoyl transferase activity	4/3512	5/43192	0.000204039	5	4	0.00681014
GO:0004781	MF	e	sulfate adenylyltransferase (ATP) activity	4/3512	5/43192	0.000204039	7	4	0.00681014
GO:0004779	MF	e	sulfate adenylyltransferase activity	4/3512	5/43192	0.000204039	6	4	0.00681014
GO:0045159	MF	e	myosin II binding	8/3512	22/43192	0.000214184	5	8	0.00705708
GO:0016616	MF	e	oxidoreductase activity, acting on the CH-OH group of donors, NAD or NADP as acceptor	26/3512	150/43192	0.000230815	4	26	0.0075088
GO:0140030	MF	e	modification-dependent protein binding	19/3512	96/43192	0.000236	3	19	0.00758148
GO:0043565	MF	e	sequence-specific DNA binding	131/3512	1182/43192	0.000292937	5	131	0.00925511
GO:0016723	MF	e	oxidoreductase activity, acting on metal ions, NAD or NADP as acceptor	6/3512	13/43192	0.0002989	4	6	0.00925511
GO:0000293	MF	e	ferric-chelate reductase activity	6/3512	13/43192	0.0002989	4	6	0.00925511
GO:0046982	MF	e	protein heterodimerization activity	18/3512	91/43192	0.000342929	4	18	0.0103145
GO:0031624	MF	e	ubiquitin conjugating enzyme binding	10/3512	35/43192	0.000343548	5	10	0.0103145
GO:0019843	MF	e	rRNA binding	16/3512	76/43192	0.000345155	5	16	0.0103145
GO:0001216	MF	e	DNA-binding transcription activator activity	20/3512	105/43192	0.000414607	3	20	0.0121084
GO:0001228	MF	e	DNA-binding transcription activator activity, RNA polymerase II-specific	20/3512	105/43192	0.000414607	4	20	0.0121084
GO:0003697	MF	e	single-stranded DNA binding	18/3512	93/43192	0.000452309	5	18	0.0130086
GO:0003723	MF	e	RNA binding	153/3512	1426/43192	0.000455554	4	153	0.0130086
GO:0009669	MF	e	sucrose:monoatomic cation symporter activity	3/3512	3/43192	0.000537171	8	3	0.0131479
GO:0000249	MF	e	C-22 sterol desaturase activity	3/3512	3/43192	0.000537171	5	3	0.0131479
GO:0050816	MF	e	phosphothreonine residue binding	3/3512	3/43192	0.000537171	5	3	0.0131479
GO:0055106	MF	e	ubiquitin-protein transferase regulator activity	3/3512	3/43192	0.000537171	3	3	0.0131479
GO:0010309	MF	e	acireductone dioxygenase [iron(II)-requiring] activity	3/3512	3/43192	0.000537171	5	3	0.0131479
GO:0097027	MF	e	ubiquitin-protein transferase activator activity	3/3512	3/43192	0.000537171	4	3	0.0131479
GO:0004798	MF	e	thymidylate kinase activity	3/3512	3/43192	0.000537171	7	3	0.0131479
GO:0097371	MF	e	MDM2/MDM4 family protein binding	3/3512	3/43192	0.000537171	3	3	0.0131479
GO:1990482	MF	e	sphingolipid alpha-glucuronosyltransferase activity	3/3512	3/43192	0.000537171	5	3	0.0131479
GO:0042834	MF	e	peptidoglycan binding	3/3512	3/43192	0.000537171	4	3	0.0131479
GO:0070009	MF	e	serine-type aminopeptidase activity	3/3512	3/43192	0.000537171	6	3	0.0131479
GO:0003827	MF	e	alpha-1,3-mannosylglycoprotein 2-beta-N-acetylglucosaminyltransferase activity	3/3512	3/43192	0.000537171	6	3	0.0131479
GO:0000340	MF	e	RNA 7-methylguanosine cap binding	3/3512	3/43192	0.000537171	6	3	0.0131479
GO:0009041	MF	e	UMP/dUMP kinase activity	3/3512	3/43192	0.000537171	7	3	0.0131479
GO:0008506	MF	e	sucrose:proton symporter activity	3/3512	3/43192	0.000537171	9	3	0.0131479
GO:0005092	MF	e	GDP-dissociation inhibitor activity	4/3512	6/43192	0.000572456	5	4	0.0136223
GO:0004594	MF	e	pantothenate kinase activity	4/3512	6/43192	0.000572456	5	4	0.0136223
GO:0005093	MF	e	Rab GDP-dissociation inhibitor activity	4/3512	6/43192	0.000572456	6	4	0.0136223
GO:0019900	MF	e	kinase binding	29/3512	184/43192	0.000585499	4	29	0.0138049
GO:0004566	MF	e	beta-glucuronidase activity	5/3512	10/43192	0.000630265	5	5	0.0147253
GO:0031369	MF	e	translation initiation factor binding	6/3512	15/43192	0.000756048	3	6	0.0175049
GO:0033612	MF	e	receptor serine/threonine kinase binding	16/3512	82/43192	0.00083587	4	16	0.0191802
GO:0042277	MF	e	peptide binding	20/3512	114/43192	0.000906678	3	20	0.0206209
GO:0003691	MF	e	double-stranded telomeric DNA binding	8/3512	27/43192	0.00102941	7	8	0.023207
GO:0005548	MF	e	phospholipid transporter activity	10/3512	40/43192	0.00109037	3	10	0.0243675
GO:0035591	MF	e	signaling adaptor activity	4/3512	7/43192	0.00124944	3	4	0.0269836
GO:1990841	MF	e	promoter-specific chromatin binding	4/3512	7/43192	0.00124944	4	4	0.0269836
GO:0015186	MF	e	L-glutamine transmembrane transporter activity	4/3512	7/43192	0.00124944	7	4	0.0269836
GO:0046592	MF	e	polyamine oxidase activity	4/3512	7/43192	0.00124944	5	4	0.0269836
GO:0015172	MF	e	acidic amino acid transmembrane transporter activity	5/3512	12/43192	0.00172473	6	5	0.036938
GO:0003922	MF	e	GMP synthase (glutamine-hydrolyzing) activity	3/3512	4/43192	0.00201775	5	3	0.0386987
GO:0003921	MF	e	GMP synthase activity	3/3512	4/43192	0.00201775	4	3	0.0386987
GO:0042131	MF	e	thiamine phosphate phosphatase activity	3/3512	4/43192	0.00201775	7	3	0.0386987
GO:0016805	MF	e	dipeptidase activity	3/3512	4/43192	0.00201775	5	3	0.0386987
GO:0005458	MF	e	GDP-mannose transmembrane transporter activity	3/3512	4/43192	0.00201775	6	3	0.0386987
GO:0005539	MF	e	glycosaminoglycan binding	3/3512	4/43192	0.00201775	3	3	0.0386987
GO:0047338	MF	e	UTP:xylose-1-phosphate uridylyltransferase activity	3/3512	4/43192	0.00201775	7	3	0.0386987
GO:0004059	MF	e	aralkylamine N-acetyltransferase activity	3/3512	4/43192	0.00201775	7	3	0.0386987
GO:0017103	MF	e	UTP:galactose-1-phosphate uridylyltransferase activity	3/3512	4/43192	0.00201775	7	3	0.0386987
GO:0019135	MF	e	deoxyhypusine monooxygenase activity	3/3512	4/43192	0.00201775	4	3	0.0386987
GO:0010491	MF	e	UTP:arabinose-1-phosphate uridylyltransferase activity	3/3512	4/43192	0.00201775	7	3	0.0386987
GO:0008825	MF	e	cyclopropane-fatty-acyl-phospholipid synthase activity	3/3512	4/43192	0.00201775	6	3	0.0386987
GO:0070704	MF	e	sterol desaturase activity	3/3512	4/43192	0.00201775	4	3	0.0386987
GO:0047350	MF	e	glucuronate-1-phosphate uridylyltransferase activity	3/3512	4/43192	0.00201775	6	3	0.0386987
GO:0043021	MF	e	ribonucleoprotein complex binding	16/3512	87/43192	0.00223228	3	16	0.0421836
GO:0033218	MF	e	amide binding	25/3512	164/43192	0.00226937	2	25	0.0425612
GO:0016872	MF	e	intramolecular lyase activity	4/3512	8/43192	0.00233791	3	4	0.0425612
GO:0004049	MF	e	anthranilate synthase activity	4/3512	8/43192	0.00233791	5	4	0.0425612
GO:0004402	MF	e	histone acetyltransferase activity	7/3512	24/43192	0.00234297	9	7	0.0425612
GO:0061733	MF	e	peptide-lysine-N-acetyltransferase activity	7/3512	24/43192	0.00234297	8	7	0.0425612
GO:0004565	MF	e	beta-galactosidase activity	9/3512	37/43192	0.00235163	6	9	0.0425612
GO:0001067	MF	e	transcription regulatory region nucleic acid binding	73/3512	633/43192	0.00258607	4	73	0.0461542
GO:0000976	MF	e	transcription cis-regulatory region binding	73/3512	633/43192	0.00258607	7	73	0.0461542
GO:0044325	MF	e	transmembrane transporter binding	5/3512	13/43192	0.00261588	3	5	0.0463642
GO:0140296	MF	e	general transcription initiation factor binding	8/3512	31/43192	0.00273004	4	8	0.0477293
GO:0019888	MF	e	protein phosphatase regulator activity	8/3512	31/43192	0.00273004	4	8	0.0477293
GO:0008080	MF	e	N-acetyltransferase activity	10/3512	45/43192	0.00282574	6	10	0.048715
GO:0140034	MF	e	methylation-dependent protein binding	9/3512	38/43192	0.00286224	4	9	0.048715
GO:0035064	MF	e	methylated histone binding	9/3512	38/43192	0.00286224	5	9	0.048715
GO:1990837	MF	e	sequence-specific double-stranded DNA binding	78/3512	687/43192	0.00302061	6	78	0.0508666
GO:0016597	MF	e	amino acid binding	7/3512	25/43192	0.00302824	5	7	0.0508666
GO:0019903	MF	e	protein phosphatase binding	6/3512	19/43192	0.00308727	5	6	0.0515213
GO:0016208	MF	e	AMP binding	5/3512	14/43192	0.00379854	8	5	0.0629823
GO:0004445	MF	e	inositol-polyphosphate 5-phosphatase activity	4/3512	9/43192	0.00393801	8	4	0.0648761
GO:0008061	MF	e	chitin binding	6/3512	20/43192	0.00411016	3	6	0.0664346
GO:0019902	MF	e	phosphatase binding	6/3512	20/43192	0.00411016	4	6	0.0664346
GO:0019208	MF	e	phosphatase regulator activity	8/3512	33/43192	0.00415339	3	8	0.0667139
GO:0003713	MF	e	transcription coactivator activity	14/3512	76/43192	0.00459969	3	14	0.0734236
GO:0019781	MF	e	NEDD8 activating enzyme activity	3/3512	5/43192	0.00473832	5	3	0.0747085
GO:0003923	MF	e	GPI-anchor transamidase activity	3/3512	5/43192	0.00473832	6	3	0.0747085
GO:0005310	MF	e	dicarboxylic acid transmembrane transporter activity	8/3512	34/43192	0.0050505	5	8	0.0781914
GO:0004177	MF	e	aminopeptidase activity	8/3512	34/43192	0.0050505	5	8	0.0781914
GO:0032451	MF	e	demethylase activity	8/3512	34/43192	0.0050505	2	8	0.0781914
GO:0070034	MF	e	telomerase RNA binding	5/3512	15/43192	0.00531979	5	5	0.0818674
GO:0016615	MF	e	malate dehydrogenase activity	6/3512	21/43192	0.00536325	4	6	0.0820449
GO:0003743	MF	e	translation initiation factor activity	9/3512	42/43192	0.0058331	6	9	0.0887045
GO:0004020	MF	e	adenylylsulfate kinase activity	4/3512	10/43192	0.00614317	5	4	0.0902168
GO:0005313	MF	e	L-glutamate transmembrane transporter activity	4/3512	10/43192	0.00614317	7	4	0.0902168
GO:0015180	MF	e	L-alanine transmembrane transporter activity	4/3512	10/43192	0.00614317	8	4	0.0902168
GO:0022858	MF	e	alanine transmembrane transporter activity	4/3512	10/43192	0.00614317	7	4	0.0902168
GO:0032453	MF	e	histone H3K4 demethylase activity	4/3512	10/43192	0.00614317	6	4	0.0902168
GO:0004015	MF	e	adenosylmethionine-8-amino-7-oxononanoate transaminase activity	2/3512	2/43192	0.00660981	5	2	0.0903575
GO:0047912	MF	e	galacturonokinase activity	2/3512	2/43192	0.00660981	5	2	0.0903575
GO:0004141	MF	e	dethiobiotin synthase activity	2/3512	2/43192	0.00660981	5	2	0.0903575
GO:0015139	MF	e	alpha-ketoglutarate transmembrane transporter activity	2/3512	2/43192	0.00660981	6	2	0.0903575
GO:0008995	MF	e	ribonuclease E activity	2/3512	2/43192	0.00660981	6	2	0.0903575
GO:0016731	MF	e	oxidoreductase activity, acting on iron-sulfur proteins as donors, NAD or NADP as acceptor	2/3512	2/43192	0.00660981	4	2	0.0903575
GO:0008658	MF	e	penicillin binding	2/3512	2/43192	0.00660981	6	2	0.0903575
GO:2001066	MF	e	amylopectin binding	2/3512	2/43192	0.00660981	3	2	0.0903575
GO:0080084	MF	e	5S rDNA binding	2/3512	2/43192	0.00660981	8	2	0.0903575
GO:0010307	MF	e	acetylglutamate kinase regulator activity	2/3512	2/43192	0.00660981	4	2	0.0903575
GO:0004622	MF	e	lysophospholipase activity	2/3512	2/43192	0.00660981	6	2	0.0903575
GO:0003846	MF	e	2-acylglycerol O-acyltransferase activity	2/3512	2/43192	0.00660981	7	2	0.0903575
GO:2001071	MF	e	maltoheptaose binding	2/3512	2/43192	0.00660981	4	2	0.0903575
GO:0003774	MF	p	cytoskeletal motor activity	0/3512	156/43192	2.70746e-06	1	0	0.000178414
GO:0003777	MF	p	microtubule motor activity	0/3512	125/43192	4.66893e-05	2	0	0.00196708
GO:0008270	MF	p	zinc ion binding	3/3512	205/43192	5.46941e-05	6	3	0.00226716
GO:0016765	MF	p	transferase activity, transferring alkyl or aryl (other than methyl) groups	1/3512	107/43192	0.00215559	3	1	0.0410361
GO:0016709	MF	p	oxidoreductase activity, acting on paired donors, with incorporation or reduction of molecular oxygen, NAD(P)H as one donor, and incorporation of one atom of oxygen	4/3512	169/43192	0.00280433	4	4	0.0486969
GO:1904680	MF	p	peptide transmembrane transporter activity	0/3512	73/43192	0.00408041	4	0	0.0664346
GO:0046910	MF	p	pectinesterase inhibitor activity	0/3512	66/43192	0.00596241	4	0	0.0901376
1. Klopfenstein, D. V. et al. GOATOOLS: A Python library for Gene Ontology analyses. Sci. Rep. 8, 10872 (2018).
