# Supplementary material for: Chromosome-level baobab genome illuminates its evolutionary trajectory and environmental adaptation
Source: Nat Commun. 2024 Oct 12;15:8833. doi: 10.1038/s41467-024-53157-w (PMC11470940; doi:10.1038/s41467-024-53157-w)
Supplement: Supplementary file 18 — Source Data [file 41467_2024_53157_MOESM18_ESM.zip]

Archive with 23 entries (23 files):
- Fig. 2b- Species telomeres.xlsx
- Fig. 2f- Centromere arrays-chromosome-lengths.xlsx
- Fig. 3c-TE_00000631_DNA_DTM.fasta
- Fig. 3c-TE_00000845_DNA_DTM.fasta
- Fig. 3c-TE_00000927_DNA_DTM.fasta
- Fig. 3c-TE_00000967_DNA_DTM.fasta
- Fig. 3d-Ty1_soloIntactRatio.tsv
- Fig. 3d-Ty3_soloIntactRatio.tsv
- Fig. 5c-ad77271a5.ad77271a5.ks
- Fig. 5c-ad77271b4.ad77271b4.ks
- Fig. 5c-AdKB.AdKB.ks
- Fig. 5c-AdOHT.AdOHT.ks
- Fig. 5c-bombax.bombax.ks
- Fig. 5c-cacao.cacao.ks
- Fig. 5c-cotton.cotton.ks
- Supplementary Fig. 13-timetree.fasta
- Supplementary Fig. 14i-ad77271a5.amborellaHap1.lifted.anchors
- Supplementary Fig. 16a-genes#7570B3_orange_LS2.txt
- Supplementary Fig. 16a-genes#7570B3_purple_LS3.txt
- Supplementary Fig. 16a-genes_#1B9E77_green_LS1.txt
- Supplementary Fig. 16b-baobabs25_resequenced.vcf.gz.tbi
- Supplementary Fig. 6b-intact.AdOHT.TE.txt
- Supplementary Fig. 6c-intact.Aza135.TE.txt
