# Supplementary material for: Chromosome-level baobab genome illuminates its evolutionary trajectory and environmental adaptation
Source: Nat Commun. 2024 Oct 12;15:8833. doi: 10.1038/s41467-024-53157-w (PMC11470940; doi:10.1038/s41467-024-53157-w)
Supplement: Supplementary file 18 — Source Data [file 41467_2024_53157_MOESM18_ESM.zip › Fig. 2b- Species telomeres.xlsx]

## Sheet: telos
Species	Reads (#)	Mean	std	min	P0.25	P0.5	P0.75	max
pennycress	562	1840	400	433	1539	1810	2153	2846
Armenian plum	590	1538	463	302	1255	1576	1857	3057
Col-0	16	2875	1023	501	2467	3083	3411	4681
maize	62	3285	1223	318	2358	3369	4261	6467
cotton	1366	7742	2411	331	6201	8502	9551	12434
willow	1917	11218	6920	270	4988	12922	16451	30452
breadfruit	605	8722	5091	321	4244	9241	12362	30914
red maple	1650	13051	5940	280	9903	13504	17134	35105
AdPI77271a	344	16631	7839	943	11153	15545	20935	39336
AdPI77271b	578	15326	7229	455	11005	14399	18794	49392
