# Supplementary material for: Chromosome-level baobab genome illuminates its evolutionary trajectory and environmental adaptation
Source: Nat Commun. 2024 Oct 12;15:8833. doi: 10.1038/s41467-024-53157-w (PMC11470940; doi:10.1038/s41467-024-53157-w)
Supplement: Supplementary file 18 — Source Data [file 41467_2024_53157_MOESM18_ESM.zip › Fig. 2f- Centromere arrays-chromosome-lengths.xlsx]

## Sheet: Ad77271a_CEN42
chromosome	Start	End	Size	Length
chr1	12404235	12404590	355	23603483
chr1	12656156	12678594	22438	23603483
chr1	13041686	13184028	142342	23603483
chr1	15169649	15234838	65189	23603483
chr2	1	91493	91492	20831803
chr2	11857183	11857568	385	20831803
chr2	11969689	11970053	364	20831803
chr2	12075007	12160324	85317	20831803
chr2	12276383	12276453	70	20831803
chr2	12418678	12418737	59	20831803
chr2	12528584	12736199	207615	20831803
chr2	12852062	12896045	43983	20831803
chr2	13020857	13327169	306312	20831803
chr2	13551462	15535981	1984519	20831803
chr3	5779035	5802449	23414	20455271
chr3	5949686	6018005	68319	20455271
chr3	6149703	6224898	75195	20455271
chr3	6346991	6347339	348	20455271
chr3	6602473	7127400	524927	20455271
chr3	7376990	7478388	101398	20455271
chr3	7611058	7680006	68948	20455271
chr3	7993549	7993699	150	20455271
chr3	8183793	8491935	308142	20455271
chr4	9168859	9172418	3559	20158151
chr4	9966203	9966357	154	20158151
chr4	10754971	10755098	127	20158151
chr4	10879522	10879615	93	20158151
chr4	11286926	11291927	5001	20158151
chr5	21	12585	12564	20119037
chr5	7935198	8231205	296007	20119037
chr5	8338712	8344597	5885	20119037
chr5	9012709	9217994	205285	20119037
chr5	9752468	10431850	679382	20119037
chr5	10626087	11670612	1044525	20119037
chr6	8304963	8409989	105026	19818122
chr6	8646909	8647271	362	19818122
chr6	8864841	9097616	232775	19818122
chr6	9214871	9215155	284	19818122
chr6	15004218	15005665	1447	19818122
chr7	9083486	10608193	1524707	19569000
chr7	11193046	11211093	18047	19569000
chr8	7704916	7813669	108753	19460145
chr8	8051273	8855221	803948	19460145
chr8	9022798	9087475	64677	19460145
chr8	9372802	9773129	400327	19460145
chr9	8309974	8310074	100	18834924
chr9	8481611	8481710	99	18834924
chr9	8647501	9741801	1094300	18834924
chr10	5741770	5775782	34012	18753490
chr10	5900215	5900451	236	18753490
chr10	6036401	6511184	474783	18753490
chr10	6697525	8183153	1485628	18753490
chr11	4353102	4399911	46809	18384566
chr11	5135386	5135542	156	18384566
chr11	5284510	5284948	438	18384566
chr11	5458437	5520212	61775	18384566
chr11	6112722	8998729	2886007	18384566
chr11	10912109	10938221	26112	18384566
chr11	12351895	12402101	50206	18384566
chr12	13155949	15544206	2388257	18176665
chr12	16084324	16084555	231	18176665
chr12	16289533	18126906	1837373	18176665
chr13	6013120	6060798	47678	17798579
chr13	7069055	7165010	95955	17798579
chr13	7469304	7570253	100949	17798579
chr13	7894790	8128890	234100	17798579
chr13	9449189	9449319	130	17798579
chr13	9608332	10989025	1380693	17798579
chr13	12033760	12034228	468	17798579
chr14	8857242	9369717	512475	17549375
chr14	9514149	10784200	1270051	17549375
chr14	10932093	11533101	601008	17549375
chr14	11721924	11724296	2372	17549375
chr15	9734846	9735038	192	17010800
chr15	11031418	12675380	1643962	17010800
chr16	8267237	10881552	2614315	16980997
chr16	11629823	11672062	42239	16980997
chr17	4167850	4170005	2155	15426730
chr17	6387489	6387580	91	15426730
chr17	6802343	7971120	1168777	15426730
chr17	9771786	9772152	366	15426730
chr18	29194	48500	19306	15293049
chr18	5823117	5823263	146	15293049
chr18	6775343	6775782	439	15293049
chr18	6876330	6876428	98	15293049
chr18	7395714	7406465	10751	15293049
chr19	6361549	6365449	3900	15104713
chr19	6514451	6592944	78493	15104713
chr19	6706202	8240018	1533816	15104713
chr20	3005644	3006926	1282	15104000
chr20	6738709	6911838	173129	15104000
chr20	7169928	8105676	935748	15104000
chr20	8211521	8211631	110	15104000
chr20	8335449	8632076	296627	15104000
chr21	4097408	4101381	3973	15002267
chr21	6071580	6149311	77731	15002267
chr21	7192696	7299955	107259	15002267
chr21	7424020	9395039	1971019	15002267
chr21	10144002	10144072	70	15002267
chr22	3522084	3523162	1078	14662702
chr22	3778952	3779060	108	14662702
chr22	4057926	4194122	136196	14662702
chr23	6807785	7107630	299845	14652169
chr23	8348338	8415608	67270	14652169
chr23	8550613	9026291	475678	14652169
chr23	9157768	9522922	365154	14652169
chr24	141632	141723	91	14398335
chr24	2198437	2272193	73756	14398335
chr24	2964341	2964488	147	14398335
chr24	3191299	3203356	12057	14398335
chr25	7378569	7378992	423	14059508
chr25	7509068	7544042	34974	14059508
chr25	8534463	8537550	3087	14059508
chr25	9151407	9940024	788617	14059508
chr26	6455304	6497733	42429	14056043
chr26	9508059	9508303	244	14056043
chr26	9749286	9868915	119629	14056043
chr26	9989151	10000462	11311	14056043
chr26	10178122	10178512	390	14056043
chr26	10354929	10653196	298267	14056043
chr26	10808456	12055420	1246964	14056043
chr26	14003366	14056031	52665	14056043
chr27	5426111	5438512	12401	13891504
chr27	7157998	7587199	429201	13891504
chr27	7928595	8317530	388935	13891504
chr27	8588466	8794135	205669	13891504
chr27	9183627	9369617	185990	13891504
chr28	974823	974951	128	13253737
chr28	1424407	1424528	121	13253737
chr28	1551252	1846344	295092	13253737
chr29	6614234	6945980	331746	13206635
chr29	7217708	7348117	130409	13206635
chr29	7567531	7567660	129	13206635
chr29	7679450	7679581	131	13206635
chr29	8326532	8390308	63776	13206635
chr29	8745840	8901182	155342	13206635
chr30	3647766	3678981	31215	12991609
chr30	5310673	5407655	96982	12991609
chr30	5611672	5611802	130	12991609
chr30	6116027	6735148	619121	12991609
chr31	5153622	5180328	26706	12967308
chr31	5283501	5289061	5560	12967308
chr31	5527618	5527724	106	12967308
chr32	6578485	7001010	422525	12912757
chr32	7303672	8321456	1017784	12912757
chr32	8521678	8895830	374152	12912757
chr32	9221777	9236817	15040	12912757
chr32	9339769	9843135	503366	12912757
chr33	6457834	6457960	126	12835366
chr33	6664462	6704265	39803	12835366
chr33	6890944	6891092	148	12835366
chr33	7072292	7072437	145	12835366
chr33	7503087	7513237	10150	12835366
chr33	7673389	7673537	148	12835366
chr33	8700445	8700748	303	12835366
chr34	3707669	4792792	1085123	12569823
chr34	5094038	5222177	128139	12569823
chr34	5420751	5423979	3228	12569823
chr34	8841455	8850459	9004	12569823
chr35	8243877	8243964	87	12260474
chr35	8976395	8976504	109	12260474
chr36	7629346	8701211	1071865	11985684
chr36	11972204	11979405	7201	11985684
chr37	5026974	6079189	1052215	11984615
chr37	11965573	11984484	18911	11984615
chr38	1	1024756	1024755	11348696
chr38	2212996	2237309	24313	11348696
chr38	2817072	3314236	497164	11348696
chr38	11291941	11292031	90	11348696
chr39	7316707	7439701	122994	11347416
chr39	9345609	11347364	2001755	11347416
chr40	5622316	5707068	84752	11096177
chr40	6279212	6297975	18763	11096177
chr40	6426401	6426546	145	11096177
chr40	6557339	6602046	44707	11096177
chr41	2751129	3177100	425971	9361648
chr41	4249844	4304299	54455	9361648
chr41	4528500	4543592	15092	9361648
chr42	3323407	3774446	451039	9003961
chr42	3972021	4139728	167707	9003961
chr42	4245438	4292969	47531	9003961
chr42	5033147	5052245	19098	9003961
chr42	5522631	5582074	59443	9003961
