# Supplementary material for: Chromosome-level baobab genome illuminates its evolutionary trajectory and environmental adaptation
Source: Nat Commun. 2024 Oct 12;15:8833. doi: 10.1038/s41467-024-53157-w (PMC11470940; doi:10.1038/s41467-024-53157-w)
Supplement: Supplementary file 18 — Source Data [file 41467_2024_53157_MOESM18_ESM.zip › Fig. 3c-TE_00000631_DNA_DTM.fasta]

>TE_00000631#DNA/DTM
GATAAACTTTGACTCCATGGAAAATGGTGGAAAGGAAAGCTTTTCTTACCAAACCAAAGCATCGATATCATGTATCTCGATGAAATAAATGTGTTTGTAGTGACTAATCATTAAGAGAGTGGAGATTATTATGAGAACCAAGTTTGTTTCATTTGATGAATGAACTTAGACTCTAAGGAAAATGGTAAAAATAAAAGCTTTTCCCACCAACCCAAAGCCTTAATATCGTGTATACCGATAAAGAGAACTATTTATAGTTCTTCACCATGAAAGGAACAGAGATTATTGTAAGAATCCAAGTTTGTCTCGCTCGACAAATAAACTTTGATTCTAAGGAAAATAGAGGAAAAAGCTTTAAAGCTTTTCTTACCATACTGAAGCATCAACATCATATATCCCAGTGAGGAGACTACGCTTATAGTGCCTAATCATGAAAGAATAAAATTAAGTTTGTCCAACTCGACAGATGAACTTTGACTCTAAGAAAAACGGTGGAAACAAAAACTTTTTTACCAAACTAGAGCATTAATATCTTGTACCCCAATAAAGAGAATGTCTTTAATGTGCCTAATCATGAAAAAGAATAGAGATTACTATAGGATAATAGGGAAACATGTTTGTAGTGCCCAATCATTAGAAGAATGGAGATTATTATGAGAATCTAAGTTGGTTTGATTCGATTCATTTGACGGATGAACTTTGACTCCAACAAAAATGTTGGAAATAAAAGCTCTTCTTGCCAACCAAACTATCAATATCGTTTATGCCAATAACGACAACTATTTATAAAGAATCCAAGCTCCCACTCGATAGACAACTATTGACTTTATGGTCAATGATGGAAACAACTTATTTTGCCAAGCCAAAACATTAATATCATGTATCCAAATGAGAAGAATGTGTTTACAGTGCCTAATCATAAGAGATGAATAGAGAATATTATGAGAATCCAAGTTTGTCTCATTCGAGGAATAGGCTTTAACTCTGAGGAAAATGGTGGAAAGAAAAGTTTTTTCTTGCCAAGCAAAAGCATCAATTTTGTGTATCCCAATAAGTAAAACATTTTTATGGCATGTAATCATGAAGAGAATGGAGATTACTATAAGAGTCTGAGTTTGTTTGATTCGATGAATAAACTTTGAATCTAATGAAAATAGTGGAAAGAAAAGATTTTCTTGCTAAACCAAAGCATCAATCTCGTGTTTCATGACAAGTAGAATGTGTTTGTAGTGCCTAATCATGACAAGAGTAGAGATTTTTAAGAAAATAATGAAGAGACTGTTTATACTGCCAAACAACGAAAAGAATAGATAATATTTTGAATAATATCATATATCTCAACGAAAAAAAGTGTTTATAGTGCCTAATCATGAAAAGAATAGAGAATTTTAAAAGAATCCAAGTTTGCCTCATTCGATGATGAACTTTAGATCTAAACAAAATGGTGGAAAGAAAAGCTTTTCTTGCTAAACCAAAGCATAAATTTTGTGTACCTTGATATGGAGAATGTGTTTGTAGTGCCTAATCGTGAAAAGAATGGAGAATCTTACGAGAATCTGAGTTTGTCTAATTCATGGGATGAACTTTGACTCTAAGAAAAAAGGTGGAAAGAAGAGTTTACTTGAACAAAGTATAAATATAGTGTACCATGACAAGTAGAATGCATTTGCAGAGCTTAATCATGAAACGAGTGGGGATTATTACAAAAATCCAACTTTATCTCATTTGATGAACGTACCTATGACTATATAGAAAATTGTGGAAAGAAAAGCTTTTCTTGCCAAATAAAAGCATCAATATCGTGTATCCCAACATGGAGACTATGTTAGTGCCTAATAACAAAAAGAATATAGAATATTTCAAGAATCCAAGTTTATCTCAGTTGACAGACAAACTTGGACTCTAAGAAAAATGATGGAAACATAAGCTTTTTTTGTGAAACCAATGCATCAATATAATGTATCCCAATGAGGAGAATGTGTTTATAGTACCTAATCATTAAAAGAATGGAGAATATTATAAGAATCCAGGTTTGCATCATTCGACGGATGGGTTTTGACTCTAAGGAAAATAGTGAAAAAAAATGTTTCTTGCCAAAGGAAAGCATCAATTTCATGTATCCTGATAAAGAGAACATGTTTGTAGTACCTAATAATGAAAAGAATGGAGATTATTATGAGAATCCAAGTTTGTCTCATTCAATGGATAAACTTTAACTCCAACAAAAATTGTGGAAATAAAACCTCTTCTTGCCAACCAAAGCATTAATATTGTGTATCCCGATAACAATAACTATTTATAGAGAATCCAAGTCTTTCACTTGACTGATGAACTTTGATTCTAAGGAAATTGGTGGAAAGAAAAGCTTTTATTGCTAAACTAAAGCACCAATATCATGTATCCCAATGAAAAAAATGTGTTTATAGTGCCTAATGATGCTCACCAAACCAAAGCATAAATTTTATGTATCCCGATAAGAATAACATGCCTATAGTGCCTAATCATGAAAGGAAAGGAGATTATTACAAGAATCCAAGTTTATC
