# Supplementary material for: Chromosome-level baobab genome illuminates its evolutionary trajectory and environmental adaptation
Source: Nat Commun. 2024 Oct 12;15:8833. doi: 10.1038/s41467-024-53157-w (PMC11470940; doi:10.1038/s41467-024-53157-w)
Supplement: Supplementary file 18 — Source Data [file 41467_2024_53157_MOESM18_ESM.zip › Fig. 3d-Ty1_soloIntactRatio.tsv]

ltrType	assemblyID	chrID	soloCount	intactCount	SIRatio
Ty1	Ad77271a	1	23	20	1.15
Ty1	Ad77271a	2	20	23	0.87
Ty1	Ad77271a	3	27	24	1.125
Ty1	Ad77271a	4	27	15	1.8
Ty1	Ad77271a	5	27	15	1.8
Ty1	Ad77271a	6	27	11	2.455
Ty1	Ad77271a	7	18	16	1.125
Ty1	Ad77271a	8	37	19	1.947
Ty1	Ad77271a	9	27	14	1.929
Ty1	Ad77271a	10	39	16	2.438
Ty1	Ad77271a	11	30	11	2.727
Ty1	Ad77271a	12	13	5	2.6
Ty1	Ad77271a	13	32	21	1.524
Ty1	Ad77271a	14	20	13	1.538
Ty1	Ad77271a	15	26	11	2.364
Ty1	Ad77271a	16	23	18	1.278
Ty1	Ad77271a	17	37	13	2.846
Ty1	Ad77271a	18	26	16	1.625
Ty1	Ad77271a	19	21	7	3.0
Ty1	Ad77271a	20	24	7	3.429
Ty1	Ad77271a	21	22	4	5.5
Ty1	Ad77271a	22	15	6	2.5
Ty1	Ad77271a	23	18	15	1.2
Ty1	Ad77271a	24	22	16	1.375
Ty1	Ad77271a	25	17	16	1.062
Ty1	Ad77271a	26	26	15	1.733
Ty1	Ad77271a	27	24	10	2.4
Ty1	Ad77271a	28	21	18	1.167
Ty1	Ad77271a	29	23	8	2.875
Ty1	Ad77271a	30	11	16	0.688
Ty1	Ad77271a	31	27	16	1.688
Ty1	Ad77271a	32	24	13	1.846
Ty1	Ad77271a	33	14	19	0.737
Ty1	Ad77271a	34	25	13	1.923
Ty1	Ad77271a	35	25	10	2.5
Ty1	Ad77271a	36	10	7	1.429
Ty1	Ad77271a	37	13	7	1.857
Ty1	Ad77271a	38	25	7	3.571
Ty1	Ad77271a	39	23	10	2.3
Ty1	Ad77271a	40	16	10	1.6
Ty1	Ad77271a	41	22	7	3.143
Ty1	Ad77271a	42	16	9	1.778
Ty1	Ad77271a	58	0	1	0.0
Ty1	Ad77271a	64	0	1	0.0
Ty1	Ad77271a	80	0	1	0.0
Ty1	Ad77271a	88	0	1	0.0
Ty1	Ad77271a	179	0	1	0.0
Ty1	Ad77271a	223	0	1	0.0
Ty1	Ad77271a	288	0	1	0.0
Ty1	Ad77271a	546	0	1	0.0
Ty1	Ad77271a	736	0	1	0.0
Ty1	Ad77271a	861	0	1	0.0
