# Supplementary material for: Chromosome-level baobab genome illuminates its evolutionary trajectory and environmental adaptation
Source: Nat Commun. 2024 Oct 12;15:8833. doi: 10.1038/s41467-024-53157-w (PMC11470940; doi:10.1038/s41467-024-53157-w)
Supplement: Supplementary file 18 — Source Data [file 41467_2024_53157_MOESM18_ESM.zip › Fig. 3d-Ty3_soloIntactRatio.tsv]

ltrType	assemblyID	chrID	soloCount	intactCount	SIRatio
Ty3	Ad77271a	1	23	3	7.667
Ty3	Ad77271a	2	10	6	1.667
Ty3	Ad77271a	3	14	5	2.8
Ty3	Ad77271a	4	20	5	4.0
Ty3	Ad77271a	5	20	10	2.0
Ty3	Ad77271a	6	21	4	5.25
Ty3	Ad77271a	7	16	5	3.2
Ty3	Ad77271a	8	8	5	1.6
Ty3	Ad77271a	9	9	6	1.5
Ty3	Ad77271a	10	13	3	4.333
Ty3	Ad77271a	11	6	2	3.0
Ty3	Ad77271a	12	14	3	4.667
Ty3	Ad77271a	13	13	11	1.182
Ty3	Ad77271a	14	15	5	3.0
Ty3	Ad77271a	15	11	4	2.75
Ty3	Ad77271a	16	6	1	6.0
Ty3	Ad77271a	17	6	6	1.0
Ty3	Ad77271a	18	10	3	3.333
Ty3	Ad77271a	19	11	5	2.2
Ty3	Ad77271a	20	5	1	5.0
Ty3	Ad77271a	22	8	1	8.0
Ty3	Ad77271a	23	9	2	4.5
Ty3	Ad77271a	24	5	6	0.833
Ty3	Ad77271a	25	10	2	5.0
Ty3	Ad77271a	26	16	1	16.0
Ty3	Ad77271a	27	8	5	1.6
Ty3	Ad77271a	28	10	7	1.429
Ty3	Ad77271a	29	11	2	5.5
Ty3	Ad77271a	30	7	3	2.333
Ty3	Ad77271a	31	14	9	1.556
Ty3	Ad77271a	32	7	4	1.75
Ty3	Ad77271a	33	4	6	0.667
Ty3	Ad77271a	34	11	3	3.667
Ty3	Ad77271a	35	4	1	4.0
Ty3	Ad77271a	36	5	2	2.5
Ty3	Ad77271a	37	8	3	2.667
Ty3	Ad77271a	38	7	6	1.167
Ty3	Ad77271a	39	7	3	2.333
Ty3	Ad77271a	40	8	1	8.0
Ty3	Ad77271a	41	6	1	6.0
Ty3	Ad77271a	42	13	1	13.0
Ty3	Ad77271a	80	0	1	0.0
Ty3	Ad77271a	169	0	1	0.0
Ty3	Ad77271a	296	0	1	0.0
Ty3	Ad77271a	370	0	1	0.0
Ty3	Ad77271a	21	8	0	nan
