# Supplementary material for: Chromosome-level baobab genome illuminates its evolutionary trajectory and environmental adaptation
Source: Nat Commun. 2024 Oct 12;15:8833. doi: 10.1038/s41467-024-53157-w (PMC11470940; doi:10.1038/s41467-024-53157-w)
Supplement: Supplementary file 18 — Source Data [file 41467_2024_53157_MOESM18_ESM.zip › Fig. 5c-ad77271a5.ad77271a5.ks]

name	yn_ks	yn_ka	ng_ks	ng_ka
Ad77271a.a05.1.g10360_p1;Ad77271a.a05.10.g02200_p1	0.4059	0.1468	0.3795	0.1470
Ad77271a.a05.1.g10370_p1;Ad77271a.a05.10.g02230_p1	0.5911	0.2274	0.5238	0.2295
Ad77271a.a05.1.g10380_p1;Ad77271a.a05.10.g02260_p1	0.3087	0.0826	0.3825	0.0767
Ad77271a.a05.1.g10390_p1;Ad77271a.a05.10.g02250_p1	0.3517	0.0729	0.3849	0.0700
Ad77271a.a05.1.g10420_p1;Ad77271a.a05.10.g02280_p1	0.4014	0.052	0.3459	0.0527
Ad77271a.a05.1.g10510_p1;Ad77271a.a05.10.g02430_p1	0.2437	0.0869	0.2979	0.0805
Ad77271a.a05.1.g10310_p1;Ad77271a.a05.10.g02270_p1	0.7985	0.5987	0.6982	0.5815
Ad77271a.a05.1.g10350_p1;Ad77271a.a05.10.g02200_p1	0.2396	0.0713	0.2799	0.0672
Ad77271a.a05.1.g10370_p1;Ad77271a.a05.10.g02220_p1	0.3639	0.0813	0.4038	0.0765
Ad77271a.a05.1.g10520_p1;Ad77271a.a05.10.g02420_p1	0.4177	0.1663	0.3927	0.1666
Ad77271a.a05.1.g10570_p1;Ad77271a.a05.10.g02400_p1	0.3278	0.1247	0.3608	0.1200
Ad77271a.a05.1.g15950_p1;Ad77271a.a05.10.g01610_p1	0.3475	0.1661	0.3535	0.1632
Ad77271a.a05.1.g16020_p1;Ad77271a.a05.10.g01600_p1	1.6828	0.318	2.1697	0.3108
Ad77271a.a05.1.g16110_p1;Ad77271a.a05.10.g01590_p1	0.5438	0.11	0.5351	0.1082
Ad77271a.a05.1.g16160_p1;Ad77271a.a05.10.g01560_p1	0.4123	0.1277	0.4720	0.1213
Ad77271a.a05.1.g16180_p1;Ad77271a.a05.10.g01550_p1	0.6639	0.111	0.7162	0.1065
Ad77271a.a05.1.g16230_p1;Ad77271a.a05.10.g01510_p1	0.3121	0.0681	0.3100	0.0676
Ad77271a.a05.1.g15910_p1;Ad77271a.a05.10.g01620_p1	2.3739	1.1969	1.9553	1.2084
Ad77271a.a05.1.g15940_p1;Ad77271a.a05.10.g01610_p1	0.2662	0.1601	0.3089	0.1489
Ad77271a.a05.1.g16010_p1;Ad77271a.a05.10.g01600_p1	0.6442	0.4051	0.7131	0.3848
Ad77271a.a05.1.g16140_p1;Ad77271a.a05.10.g01580_p1	1.7293	0.4427	1.9554	0.4366
Ad77271a.a05.1.g16140_p1;Ad77271a.a05.10.g01570_p1	1.4364	0.3812	1.9981	0.3653
Ad77271a.a05.1.g16150_p1;Ad77271a.a05.10.g01580_p1	1.7159	0.4736	2.2284	0.4570
Ad77271a.a05.1.g16180_p1;Ad77271a.a05.10.g01540_p1	0.8223	0.4389	0.8439	0.4289
Ad77271a.a05.1.g16190_p1;Ad77271a.a05.10.g01550_p1	1.7157	0.3775	-1.0000	0.3444
Ad77271a.a05.1.g16220_p1;Ad77271a.a05.10.g01530_p1	0.5383	0.0254	0.5169	0.0254
Ad77271a.a05.1.g16260_p1;Ad77271a.a05.10.g01500_p1	0.4276	0.1762	0.3642	0.1790
Ad77271a.a05.1.g16510_p1;Ad77271a.a05.10.g01410_p1	0.2585	0.0355	0.2610	0.0352
Ad77271a.a05.1.g16710_p1;Ad77271a.a05.10.g01320_p1	0.3131	0.0675	0.3818	0.0631
Ad77271a.a05.1.g16820_p1;Ad77271a.a05.10.g01300_p1	0.4896	0.2696	0.5405	0.2551
Ad77271a.a05.1.g16920_p1;Ad77271a.a05.10.g01220_p1	0.4927	0.0869	0.4842	0.0857
Ad77271a.a05.1.g17060_p1;Ad77271a.a05.10.g01180_p1	0.4762	0.0891	0.5340	0.0855
Ad77271a.a05.1.g17090_p1;Ad77271a.a05.10.g01170_p1	0.4346	0.1095	0.4658	0.1047
Ad77271a.a05.1.g17190_p1;Ad77271a.a05.10.g01140_p1	0.4151	0.0892	0.4849	0.0839
Ad77271a.a05.1.g17360_p1;Ad77271a.a05.10.g01050_p1	0.6095	0.2047	0.5364	0.2061
Ad77271a.a05.1.g17400_p1;Ad77271a.a05.10.g01020_p1	1.3877	0.3038	1.0174	0.3011
Ad77271a.a05.1.g17500_p1;Ad77271a.a05.10.g00930_p1	0.3258	0.1139	0.3586	0.1093
Ad77271a.a05.1.g17520_p1;Ad77271a.a05.10.g00920_p1	0.7321	0.032	0.4258	0.0346
Ad77271a.a05.1.g17640_p1;Ad77271a.a05.10.g00880_p1	0.3759	0.1201	0.3730	0.1187
Ad77271a.a05.1.g17690_p1;Ad77271a.a05.10.g00820_p1	0.2844	0.0238	0.3128	0.0229
Ad77271a.a05.1.g16580_p1;Ad77271a.a05.10.g01400_p1	0.4102	0.191	0.4680	0.1799
Ad77271a.a05.1.g16830_p1;Ad77271a.a05.10.g01280_p1	0.6092	0.1981	0.5609	0.2005
Ad77271a.a05.1.g16830_p1;Ad77271a.a05.10.g01290_p1	0.3265	0.095	0.3509	0.0910
Ad77271a.a05.1.g16830_p1;Ad77271a.a05.10.g01270_p1	4.0581	1.0501	3.0255	1.0663
Ad77271a.a05.1.g16890_p1;Ad77271a.a05.10.g01250_p1	0.3904	0.0953	0.4137	0.0918
Ad77271a.a05.1.g17020_p1;Ad77271a.a05.10.g01190_p1	1.9351	0.3825	2.5182	0.3753
Ad77271a.a05.1.g17030_p1;Ad77271a.a05.10.g01190_p1	1.3589	0.3378	2.2331	0.3200
Ad77271a.a05.1.g17040_p1;Ad77271a.a05.10.g01190_p1	1.2659	0.3156	2.1354	0.2959
Ad77271a.a05.1.g17360_p1;Ad77271a.a05.10.g01060_p1	0.3135	0.1933	0.3209	0.1897
Ad77271a.a05.1.g17370_p1;Ad77271a.a05.10.g01040_p1	0.6652	0.2764	0.5640	0.2836
Ad77271a.a05.1.g17370_p1;Ad77271a.a05.10.g01030_p1	0.6264	0.231	0.5802	0.2285
Ad77271a.a05.1.g17410_p1;Ad77271a.a05.10.g01020_p1	0.4124	0.2389	0.4433	0.2289
Ad77271a.a05.1.g17430_p1;Ad77271a.a05.10.g00980_p1	0.1835	0.1183	0.2419	0.1064
Ad77271a.a05.1.g17430_p1;Ad77271a.a05.10.g00990_p1	0.2571	0.1647	0.2574	0.1620
Ad77271a.a05.1.g17430_p1;Ad77271a.a05.10.g01010_p1	0.3573	0.1248	0.4252	0.1150
Ad77271a.a05.1.g17430_p1;Ad77271a.a05.10.g00970_p1	0.3786	0.1528	0.3535	0.1528
Ad77271a.a05.1.g17430_p1;Ad77271a.a05.10.g00960_p1	0.1783	0.1698	0.2026	0.1610
Ad77271a.a05.1.g17430_p1;Ad77271a.a05.10.g01000_p1	0.509	0.2817	0.4576	0.2830
Ad77271a.a05.1.g17520_p1;Ad77271a.a05.10.g00890_p1	1.7459	0.331	-1.0000	0.3041
Ad77271a.a05.1.g17550_p1;Ad77271a.a05.10.g00900_p1	1.927	1.084	-1.0000	0.9346
Ad77271a.a05.1.g17560_p1;Ad77271a.a05.10.g00900_p1	0.3074	0.0844	0.2149	0.0914
Ad77271a.a05.1.g17570_p1;Ad77271a.a05.10.g00900_p1	0.9735	0.5383	1.1550	0.5109
Ad77271a.a05.1.g18040_p1;Ad77271a.a05.10.g00760_p1	0.2696	0.0421	0.3042	0.0403
Ad77271a.a05.1.g18130_p1;Ad77271a.a05.10.g00710_p1	0.2984	0.088	0.3312	0.0838
Ad77271a.a05.1.g18160_p1;Ad77271a.a05.10.g00640_p1	0.3075	0.1103	0.2982	0.1099
Ad77271a.a05.1.g18230_p1;Ad77271a.a05.10.g00630_p1	0.3076	0.0487	0.3099	0.0482
Ad77271a.a05.1.g18250_p1;Ad77271a.a05.10.g00620_p1	0.2878	0.1141	0.3220	0.1085
Ad77271a.a05.1.g18270_p1;Ad77271a.a05.10.g00610_p1	0.1616	0.0204	0.1427	0.0209
Ad77271a.a05.1.g18320_p1;Ad77271a.a05.10.g00590_p1	0.4875	0.0743	0.3741	0.0781
Ad77271a.a05.1.g18330_p1;Ad77271a.a05.10.g00580_p1	0.1965	0.0823	0.2270	0.0778
Ad77271a.a05.1.g18400_p1;Ad77271a.a05.10.g00560_p1	0.7812	0.4066	0.8870	0.3730
Ad77271a.a05.1.g18420_p1;Ad77271a.a05.10.g00550_p1	0.2407	0.0129	0.2513	0.0126
Ad77271a.a05.1.g18580_p1;Ad77271a.a05.10.g00520_p1	0.2389	0.0205	0.2838	0.0191
Ad77271a.a05.1.g18590_p1;Ad77271a.a05.10.g00510_p1	0.3008	0.056	0.2682	0.0569
Ad77271a.a05.1.g18720_p1;Ad77271a.a05.10.g00440_p1	0.2616	0.0571	0.2782	0.0555
Ad77271a.a05.1.g18830_p1;Ad77271a.a05.10.g00380_p1	0.3264	0.1824	0.3285	0.1806
Ad77271a.a05.1.g18850_p1;Ad77271a.a05.10.g00360_p1	0.3905	0.032	0.4283	0.0310
Ad77271a.a05.1.g18970_p1;Ad77271a.a05.10.g00340_p1	0.5268	0.1669	0.4327	0.1727
Ad77271a.a05.1.g18990_p1;Ad77271a.a05.10.g00310_p1	0.2567	0.0196	0.2477	0.0197
Ad77271a.a05.1.g18390_p1;Ad77271a.a05.10.g00570_p1	0.308	0.1478	0.3185	0.1440
Ad77271a.a05.1.g18600_p1;Ad77271a.a05.10.g00490_p1	0.38	0.2775	0.4071	0.2697
Ad77271a.a05.1.g18810_p1;Ad77271a.a05.10.g00410_p1	1.1851	0.7709	1.0323	0.7574
Ad77271a.a05.1.g18860_p1;Ad77271a.a05.10.g00350_p1	0.5621	0.3793	0.5875	0.3707
Ad77271a.a05.1.g18970_p1;Ad77271a.a05.10.g00330_p1	0.4312	0.0663	0.4287	0.0655
Ad77271a.a05.1.g02430_p1;Ad77271a.a05.13.g00090_p1	0.2702	0.0917	0.2664	0.0915
Ad77271a.a05.1.g02520_p1;Ad77271a.a05.13.g00120_p1	99.0	0.8881	-1.0000	0.9394
Ad77271a.a05.1.g02530_p1;Ad77271a.a05.13.g00160_p1	0.3776	0.1134	0.3254	0.1160
Ad77271a.a05.1.g02540_p1;Ad77271a.a05.13.g00170_p1	0.3789	0.0614	0.3210	0.0631
Ad77271a.a05.1.g02560_p1;Ad77271a.a05.13.g00230_p1	0.2778	0.155	0.2787	0.1526
Ad77271a.a05.1.g02610_p1;Ad77271a.a05.13.g00260_p1	0.3784	0.059	0.3994	0.0573
Ad77271a.a05.1.g02640_p1;Ad77271a.a05.13.g00270_p1	0.2796	0.0379	0.2594	0.0386
Ad77271a.a05.1.g02650_p1;Ad77271a.a05.13.g00280_p1	0.434	0.0746	0.3667	0.0765
Ad77271a.a05.1.g02680_p1;Ad77271a.a05.13.g00290_p1	0.4101	0.1255	0.4094	0.1239
Ad77271a.a05.1.g02700_p1;Ad77271a.a05.13.g00310_p1	1.935	0.9751	2.1092	0.9349
Ad77271a.a05.1.g02720_p1;Ad77271a.a05.13.g00350_p1	0.4831	0.04	0.4305	0.0405
Ad77271a.a05.1.g02730_p1;Ad77271a.a05.13.g00360_p1	0.2713	0.0466	0.2694	0.0463
Ad77271a.a05.1.g02820_p1;Ad77271a.a05.13.g00440_p1	0.5119	0.1984	0.4980	0.1978
Ad77271a.a05.1.g02830_p1;Ad77271a.a05.13.g00450_p1	0.2798	0.0654	0.2805	0.0645
Ad77271a.a05.1.g02860_p1;Ad77271a.a05.13.g00490_p1	0.3154	0.2091	0.3535	0.1982
Ad77271a.a05.1.g02870_p1;Ad77271a.a05.13.g00520_p1	0.3607	0.1612	0.4171	0.1514
Ad77271a.a05.1.g03000_p1;Ad77271a.a05.13.g00570_p1	0.3707	0.172	0.4830	0.1550
Ad77271a.a05.1.g03010_p1;Ad77271a.a05.13.g00580_p1	0.3965	0.0681	0.4131	0.0666
Ad77271a.a05.1.g03080_p1;Ad77271a.a05.13.g00670_p1	0.3046	0.1057	0.3713	0.0988
Ad77271a.a05.1.g03090_p1;Ad77271a.a05.13.g00680_p1	0.8549	0.1208	0.7018	0.1220
Ad77271a.a05.1.g03110_p1;Ad77271a.a05.13.g00710_p1	0.3509	0.019	0.3998	0.0182
Ad77271a.a05.1.g03120_p1;Ad77271a.a05.13.g00730_p1	1.1545	0.415	1.1145	0.3997
Ad77271a.a05.1.g03160_p1;Ad77271a.a05.13.g00770_p1	0.1925	0.0459	0.2236	0.0433
Ad77271a.a05.1.g03180_p1;Ad77271a.a05.13.g00790_p1	0.3183	0.1445	0.3908	0.1344
Ad77271a.a05.1.g03330_p1;Ad77271a.a05.13.g00950_p1	0.3762	0.1806	0.4088	0.1749
Ad77271a.a05.1.g03350_p1;Ad77271a.a05.13.g00960_p1	1.465	0.1846	2.1677	0.1780
Ad77271a.a05.1.g03360_p1;Ad77271a.a05.13.g00990_p1	0.3504	0.079	0.3400	0.0786
Ad77271a.a05.1.g03510_p1;Ad77271a.a05.13.g01130_p1	0.2593	0.1047	0.2832	0.1007
Ad77271a.a05.1.g03600_p1;Ad77271a.a05.13.g01210_p1	0.3594	0.1154	0.3754	0.1123
Ad77271a.a05.1.g02460_p1;Ad77271a.a05.13.g00110_p1	3.1965	0.4329	2.7927	0.4105
Ad77271a.a05.1.g02470_p1;Ad77271a.a05.13.g00110_p1	3.5186	0.3418	-1.0000	0.3375
Ad77271a.a05.1.g02540_p1;Ad77271a.a05.13.g00160_p1	2.377	1.0173	3.0245	0.9899
Ad77271a.a05.1.g02630_p1;Ad77271a.a05.13.g00270_p1	1.9217	0.5361	2.1226	0.5288
Ad77271a.a05.1.g02710_p1;Ad77271a.a05.13.g00340_p1	4.1653	0.4541	-1.0000	0.4521
Ad77271a.a05.1.g02770_p1;Ad77271a.a05.13.g00370_p1	0.3528	0.067	0.2933	0.0693
Ad77271a.a05.1.g02820_p1;Ad77271a.a05.13.g00430_p1	0.2363	0.0735	0.3455	0.0644
Ad77271a.a05.1.g02870_p1;Ad77271a.a05.13.g00540_p1	0.3893	0.1703	0.4389	0.1619
Ad77271a.a05.1.g02870_p1;Ad77271a.a05.13.g00530_p1	1.2308	0.4681	1.2450	0.4401
Ad77271a.a05.1.g02990_p1;Ad77271a.a05.13.g00560_p1	0.3451	0.1085	0.3071	0.1098
Ad77271a.a05.1.g03070_p1;Ad77271a.a05.13.g00640_p1	0.2962	0.2231	0.3089	0.2164
Ad77271a.a05.1.g03090_p1;Ad77271a.a05.13.g00690_p1	0.404	0.065	0.4326	0.0628
Ad77271a.a05.1.g03130_p1;Ad77271a.a05.13.g00740_p1	0.2635	0.0232	0.2965	0.0223
Ad77271a.a05.1.g03190_p1;Ad77271a.a05.13.g00800_p1	0.2999	0.0543	0.3353	0.0520
Ad77271a.a05.1.g03310_p1;Ad77271a.a05.13.g00910_p1	0.5756	0.1166	0.6438	0.1107
Ad77271a.a05.1.g03320_p1;Ad77271a.a05.13.g00940_p1	0.3839	0.0663	0.3852	0.0651
Ad77271a.a05.1.g03560_p1;Ad77271a.a05.13.g01200_p1	0.2156	0.0739	0.2521	0.0698
Ad77271a.a05.1.g03650_p1;Ad77271a.a05.13.g01220_p1	0.3938	0.0899	0.4129	0.0873
Ad77271a.a05.1.g03680_p1;Ad77271a.a05.13.g02150_p1	0.4648	0.1718	0.4800	0.1667
Ad77271a.a05.1.g03710_p1;Ad77271a.a05.13.g02140_p1	0.2273	0.0565	0.2949	0.0520
Ad77271a.a05.1.g03770_p1;Ad77271a.a05.13.g02100_p1	0.3496	0.0911	0.3443	0.0901
Ad77271a.a05.1.g03940_p1;Ad77271a.a05.13.g01950_p1	0.3202	0.1437	0.3215	0.1410
Ad77271a.a05.1.g04010_p1;Ad77271a.a05.13.g01920_p1	0.2482	0.0125	0.2691	0.0122
Ad77271a.a05.1.g04030_p1;Ad77271a.a05.13.g01910_p1	0.2566	0.133	0.3158	0.1240
Ad77271a.a05.1.g04040_p1;Ad77271a.a05.13.g01890_p1	0.483	0.0177	0.4043	0.0181
Ad77271a.a05.1.g04050_p1;Ad77271a.a05.13.g01870_p1	0.4733	0.1773	0.4799	0.1714
Ad77271a.a05.1.g04070_p1;Ad77271a.a05.13.g01850_p1	0.1407	0.0371	0.1996	0.0327
Ad77271a.a05.1.g04110_p1;Ad77271a.a05.13.g01840_p1	0.7415	0.3607	0.6439	0.3635
Ad77271a.a05.1.g04130_p1;Ad77271a.a05.13.g01780_p1	0.5182	-0.0	0.5221	0.0000
Ad77271a.a05.1.g04150_p1;Ad77271a.a05.13.g01760_p1	0.3744	0.1706	0.3759	0.1673
Ad77271a.a05.1.g04190_p1;Ad77271a.a05.13.g01730_p1	0.3236	0.0131	0.3413	0.0128
Ad77271a.a05.1.g04200_p1;Ad77271a.a05.13.g01720_p1	0.4203	0.0779	0.4497	0.0757
Ad77271a.a05.1.g04360_p1;Ad77271a.a05.13.g01610_p1	0.3383	0.0966	0.3089	0.0970
Ad77271a.a05.1.g04370_p1;Ad77271a.a05.13.g01590_p1	0.2814	0.1241	0.2619	0.1248
Ad77271a.a05.1.g04430_p1;Ad77271a.a05.13.g01560_p1	0.484	0.0452	0.4892	0.0442
Ad77271a.a05.1.g04450_p1;Ad77271a.a05.13.g01550_p1	0.2817	0.1487	0.2812	0.1470
Ad77271a.a05.1.g04460_p1;Ad77271a.a05.13.g01540_p1	0.2667	0.0486	0.3129	0.0458
Ad77271a.a05.1.g04510_p1;Ad77271a.a05.13.g01510_p1	0.5634	0.2724	0.5176	0.2721
Ad77271a.a05.1.g04530_p1;Ad77271a.a05.13.g01460_p1	0.774	0.3347	0.7846	0.3226
Ad77271a.a05.1.g04540_p1;Ad77271a.a05.13.g01440_p1	0.3347	0.0625	0.3885	0.0589
Ad77271a.a05.1.g04630_p1;Ad77271a.a05.13.g01400_p1	0.3977	0.1566	0.3932	0.1543
Ad77271a.a05.1.g04800_p1;Ad77271a.a05.13.g01280_p1	0.4041	0.0474	0.4881	0.0443
Ad77271a.a05.1.g04830_p1;Ad77271a.a05.13.g01250_p1	0.5053	0.1691	0.5538	0.1614
Ad77271a.a05.1.g04840_p1;Ad77271a.a05.13.g01240_p1	0.5982	0.1397	0.4815	0.1435
Ad77271a.a05.1.g03780_p1;Ad77271a.a05.13.g02090_p1	0.5736	0.2194	0.5908	0.2150
Ad77271a.a05.1.g03970_p1;Ad77271a.a05.13.g01930_p1	3.0839	1.1185	-1.0000	1.1682
Ad77271a.a05.1.g04060_p1;Ad77271a.a05.13.g01860_p1	0.3508	0.1189	0.3207	0.1198
Ad77271a.a05.1.g04100_p1;Ad77271a.a05.13.g01840_p1	0.3437	0.1096	0.3267	0.1097
Ad77271a.a05.1.g04110_p1;Ad77271a.a05.13.g01830_p1	4.159	1.0523	2.3439	1.0964
Ad77271a.a05.1.g04120_p1;Ad77271a.a05.13.g01820_p1	0.3392	0.0694	0.3935	0.0654
Ad77271a.a05.1.g04120_p1;Ad77271a.a05.13.g01810_p1	0.3482	0.0654	0.3557	0.0640
Ad77271a.a05.1.g04310_p1;Ad77271a.a05.13.g01670_p1	0.3163	0.0766	0.3058	0.0762
Ad77271a.a05.1.g04370_p1;Ad77271a.a05.13.g01600_p1	0.219	0.1171	0.2133	0.1167
Ad77271a.a05.1.g04390_p1;Ad77271a.a05.13.g01580_p1	3.0067	1.1159	-1.0000	1.0427
Ad77271a.a05.1.g04400_p1;Ad77271a.a05.13.g01570_p1	0.7342	0.2766	0.6004	0.2832
Ad77271a.a05.1.g04410_p1;Ad77271a.a05.13.g01570_p1	0.6741	0.3591	0.7179	0.3447
Ad77271a.a05.1.g04500_p1;Ad77271a.a05.13.g01510_p1	0.3235	0.1274	0.2670	0.1325
Ad77271a.a05.1.g04500_p1;Ad77271a.a05.13.g01520_p1	0.3475	0.0268	0.2650	0.0279
Ad77271a.a05.1.g04510_p1;Ad77271a.a05.13.g01500_p1	0.555	0.2773	0.5501	0.2725
Ad77271a.a05.1.g04610_p1;Ad77271a.a05.13.g01430_p1	5.0992	0.3545	2.9623	0.3567
Ad77271a.a05.1.g04640_p1;Ad77271a.a05.13.g01400_p1	0.4037	0.295	0.4883	0.2681
Ad77271a.a05.1.g04810_p1;Ad77271a.a05.13.g01260_p1	2.7603	0.9702	-1.0000	0.9394
Ad77271a.a05.1.g04870_p1;Ad77271a.a05.13.g02200_p1	0.3498	0.0614	0.3648	0.0596
Ad77271a.a05.1.g04890_p1;Ad77271a.a05.13.g02250_p1	0.2508	0.1446	0.2683	0.1389
Ad77271a.a05.1.g04900_p1;Ad77271a.a05.13.g02260_p1	0.2696	0.1377	0.2643	0.1361
Ad77271a.a05.1.g04920_p1;Ad77271a.a05.13.g02270_p1	0.3607	0.1341	0.4415	0.1241
Ad77271a.a05.1.g04940_p1;Ad77271a.a05.13.g02320_p1	0.4441	0.0009	0.3610	0.0010
Ad77271a.a05.1.g04950_p1;Ad77271a.a05.13.g02310_p1	0.3812	0.073	0.4040	0.0712
Ad77271a.a05.1.g04960_p1;Ad77271a.a05.13.g02300_p1	0.3711	0.1421	0.4549	0.1314
Ad77271a.a05.1.g05010_p1;Ad77271a.a05.13.g02350_p1	0.2125	0.0715	0.2198	0.0705
Ad77271a.a05.1.g05030_p1;Ad77271a.a05.13.g02370_p1	0.5483	0.188	0.4245	0.1964
Ad77271a.a05.1.g05060_p1;Ad77271a.a05.13.g02380_p1	0.2885	0.1064	0.2739	0.1062
Ad77271a.a05.1.g05100_p1;Ad77271a.a05.13.g02400_p1	0.2704	0.0896	0.2824	0.0871
Ad77271a.a05.1.g05110_p1;Ad77271a.a05.13.g02410_p1	0.2158	0.0305	0.2544	0.0288
Ad77271a.a05.1.g05200_p1;Ad77271a.a05.13.g02450_p1	0.254	0.0261	0.3033	0.0244
Ad77271a.a05.1.g05240_p1;Ad77271a.a05.13.g02500_p1	0.2376	0.066	0.2162	0.0675
Ad77271a.a05.1.g05260_p1;Ad77271a.a05.13.g02530_p1	0.3439	0.0337	0.3723	0.0325
Ad77271a.a05.1.g05300_p1;Ad77271a.a05.13.g02540_p1	0.5071	0.167	0.5026	0.1652
Ad77271a.a05.1.g05400_p1;Ad77271a.a05.13.g02570_p1	0.2646	0.1296	0.2438	0.1313
Ad77271a.a05.1.g05480_p1;Ad77271a.a05.13.g02580_p1	0.5943	0.2527	0.5950	0.2435
Ad77271a.a05.1.g05540_p1;Ad77271a.a05.13.g02600_p1	0.6747	0.1153	0.7253	0.1100
Ad77271a.a05.1.g05560_p1;Ad77271a.a05.13.g02610_p1	0.2879	0.066	0.2120	0.0702
Ad77271a.a05.1.g05580_p1;Ad77271a.a05.13.g02630_p1	0.3789	0.0782	0.3261	0.0803
Ad77271a.a05.1.g05760_p1;Ad77271a.a05.13.g02720_p1	0.9364	0.2282	0.7742	0.2263
Ad77271a.a05.1.g05950_p1;Ad77271a.a05.13.g02770_p1	0.5295	0.2227	0.4821	0.2246
Ad77271a.a05.1.g05990_p1;Ad77271a.a05.13.g02870_p1	0.4042	0.0189	0.3927	0.0188
Ad77271a.a05.1.g06000_p1;Ad77271a.a05.13.g02880_p1	0.4811	0.1298	0.5373	0.1241
Ad77271a.a05.1.g06020_p1;Ad77271a.a05.13.g02890_p1	0.4292	0.0875	0.4008	0.0872
Ad77271a.a05.1.g06040_p1;Ad77271a.a05.13.g02910_p1	0.3077	0.0233	0.3025	0.0232
Ad77271a.a05.1.g06090_p1;Ad77271a.a05.13.g02950_p1	0.4582	0.1602	0.4779	0.1537
Ad77271a.a05.1.g06100_p1;Ad77271a.a05.13.g02960_p1	0.3186	0.0242	0.3482	0.0235
Ad77271a.a05.1.g06130_p1;Ad77271a.a05.13.g02970_p1	0.3417	0.1067	0.4023	0.0995
Ad77271a.a05.1.g06150_p1;Ad77271a.a05.13.g02990_p1	0.379	0.0261	0.3602	0.0259
Ad77271a.a05.1.g06160_p1;Ad77271a.a05.13.g03010_p1	0.3097	0.0956	0.3173	0.0930
Ad77271a.a05.1.g06260_p1;Ad77271a.a05.13.g03070_p1	0.4896	0.1567	0.5149	0.1527
Ad77271a.a05.1.g06270_p1;Ad77271a.a05.13.g03080_p1	0.4834	0.0446	0.4250	0.0454
Ad77271a.a05.1.g06290_p1;Ad77271a.a05.13.g03090_p1	0.4228	0.1486	0.4119	0.1465
Ad77271a.a05.1.g06360_p1;Ad77271a.a05.13.g03200_p1	0.373	0.0804	0.4355	0.0757
Ad77271a.a05.1.g06410_p1;Ad77271a.a05.13.g03230_p1	0.4399	0.1189	0.4649	0.1154
Ad77271a.a05.1.g06420_p1;Ad77271a.a05.13.g03240_p1	0.4381	0.079	0.4499	0.0776
Ad77271a.a05.1.g06450_p1;Ad77271a.a05.13.g03280_p1	0.3416	0.1314	0.4129	0.1227
Ad77271a.a05.1.g06480_p1;Ad77271a.a05.13.g03310_p1	0.5351	0.1708	0.5754	0.1642
Ad77271a.a05.1.g06520_p1;Ad77271a.a05.13.g03320_p1	0.4908	0.0736	0.6243	0.0679
Ad77271a.a05.1.g06530_p1;Ad77271a.a05.13.g03330_p1	0.5542	0.2242	0.5013	0.2240
Ad77271a.a05.1.g06550_p1;Ad77271a.a05.13.g03340_p1	0.2663	0.0359	0.2362	0.0366
Ad77271a.a05.1.g06560_p1;Ad77271a.a05.13.g03370_p1	0.2812	0.0857	0.2808	0.0847
Ad77271a.a05.1.g06570_p1;Ad77271a.a05.13.g03380_p1	0.2712	0.1156	0.2987	0.1118
Ad77271a.a05.1.g06580_p1;Ad77271a.a05.13.g03410_p1	0.521	0.1107	0.5038	0.1091
Ad77271a.a05.1.g06610_p1;Ad77271a.a05.13.g03440_p1	0.4807	0.1096	0.4896	0.1060
Ad77271a.a05.1.g06620_p1;Ad77271a.a05.13.g03460_p1	0.4629	0.3064	0.5385	0.2873
Ad77271a.a05.1.g06640_p1;Ad77271a.a05.13.g03480_p1	0.2687	0.1023	0.2907	0.0980
Ad77271a.a05.1.g06660_p1;Ad77271a.a05.13.g03490_p1	0.4094	0.1876	0.4035	0.1845
Ad77271a.a05.1.g06670_p1;Ad77271a.a05.13.g03500_p1	0.4464	0.1127	0.4350	0.1114
Ad77271a.a05.1.g06690_p1;Ad77271a.a05.13.g03510_p1	0.1861	0.0058	0.2342	0.0054
Ad77271a.a05.1.g06740_p1;Ad77271a.a05.13.g03520_p1	0.2785	0.0687	0.2813	0.0678
Ad77271a.a05.1.g06750_p1;Ad77271a.a05.13.g03530_p1	3.1471	0.2362	1.2120	0.2349
Ad77271a.a05.1.g06780_p1;Ad77271a.a05.13.g03540_p1	0.7548	0.3155	0.7934	0.2985
Ad77271a.a05.1.g06860_p1;Ad77271a.a05.13.g03640_p1	0.3917	0.1082	0.4548	0.1029
Ad77271a.a05.1.g06890_p1;Ad77271a.a05.13.g03670_p1	0.5901	0.2613	0.5119	0.2652
Ad77271a.a05.1.g04880_p1;Ad77271a.a05.13.g02210_p1	3.8429	0.8496	-1.0000	0.8889
Ad77271a.a05.1.g04910_p1;Ad77271a.a05.13.g02270_p1	0.373	-0.0	0.4198	0.0000
Ad77271a.a05.1.g05000_p1;Ad77271a.a05.13.g02340_p1	0.4192	0.1546	0.4840	0.1451
Ad77271a.a05.1.g05080_p1;Ad77271a.a05.13.g02390_p1	0.4359	0.2091	0.3778	0.2156
Ad77271a.a05.1.g05210_p1;Ad77271a.a05.13.g02460_p1	2.5755	0.3044	2.0655	0.2869
Ad77271a.a05.1.g05230_p1;Ad77271a.a05.13.g02490_p1	0.5045	0.1892	0.4425	0.1932
Ad77271a.a05.1.g05250_p1;Ad77271a.a05.13.g02510_p1	0.3945	0.1294	0.3774	0.1286
Ad77271a.a05.1.g05250_p1;Ad77271a.a05.13.g02500_p1	3.8085	0.6576	1.5804	0.6985
Ad77271a.a05.1.g05410_p1;Ad77271a.a05.13.g02570_p1	1.0455	0.3514	0.8650	0.3495
Ad77271a.a05.1.g05480_p1;Ad77271a.a05.13.g02590_p1	0.8173	0.3196	0.9371	0.2958
Ad77271a.a05.1.g05510_p1;Ad77271a.a05.13.g02590_p1	0.9709	0.6119	2.0222	0.5035
Ad77271a.a05.1.g05520_p1;Ad77271a.a05.13.g02590_p1	0.2918	0.2328	0.4151	0.2042
Ad77271a.a05.1.g05520_p1;Ad77271a.a05.13.g02580_p1	1.267	0.3313	1.1519	0.3138
Ad77271a.a05.1.g05760_p1;Ad77271a.a05.13.g02730_p1	1.1136	0.3998	0.9460	0.3881
Ad77271a.a05.1.g05970_p1;Ad77271a.a05.13.g02850_p1	1.93	0.7683	1.5375	0.7728
Ad77271a.a05.1.g06020_p1;Ad77271a.a05.13.g02850_p1	4.2615	1.1554	-1.0000	1.1810
Ad77271a.a05.1.g06080_p1;Ad77271a.a05.13.g02930_p1	0.5368	0.2607	0.5476	0.2492
Ad77271a.a05.1.g06090_p1;Ad77271a.a05.13.g02940_p1	0.3447	0.1837	0.4268	0.1670
Ad77271a.a05.1.g06110_p1;Ad77271a.a05.13.g02970_p1	2.723	0.8227	-1.0000	0.7789
Ad77271a.a05.1.g06120_p1;Ad77271a.a05.13.g02970_p1	0.3204	0.1087	0.3496	0.1044
Ad77271a.a05.1.g06140_p1;Ad77271a.a05.13.g02970_p1	0.3186	0.1073	0.3507	0.1024
Ad77271a.a05.1.g06220_p1;Ad77271a.a05.13.g03030_p1	1.0332	0.5305	0.8598	0.5278
Ad77271a.a05.1.g06230_p1;Ad77271a.a05.13.g03040_p1	0.3052	0.1421	0.3048	0.1400
Ad77271a.a05.1.g06320_p1;Ad77271a.a05.13.g03180_p1	0.6849	0.345	0.6923	0.3378
Ad77271a.a05.1.g06320_p1;Ad77271a.a05.13.g03170_p1	2.9829	0.6421	2.1902	0.6562
Ad77271a.a05.1.g06370_p1;Ad77271a.a05.13.g03200_p1	0.3152	0.109	0.3200	0.1080
Ad77271a.a05.1.g06380_p1;Ad77271a.a05.13.g03210_p1	0.6881	0.2728	0.7734	0.2542
Ad77271a.a05.1.g06590_p1;Ad77271a.a05.13.g03430_p1	0.6093	0.1496	0.7126	0.1376
Ad77271a.a05.1.g06740_p1;Ad77271a.a05.13.g03530_p1	4.2621	0.9732	3.8032	0.9926
Ad77271a.a05.1.g06760_p1;Ad77271a.a05.13.g03530_p1	0.9187	0.164	0.8795	0.1605
Ad77271a.a05.1.g06810_p1;Ad77271a.a05.13.g03590_p1	1.0869	0.4086	0.9341	0.3997
Ad77271a.a05.1.g06880_p1;Ad77271a.a05.13.g03650_p1	0.503	0.1579	0.4899	0.1566
Ad77271a.a05.1.g07210_p1;Ad77271a.a05.13.g03700_p1	0.5381	0.235	0.4888	0.2380
Ad77271a.a05.1.g07220_p1;Ad77271a.a05.13.g03740_p1	0.3605	0.1052	0.3524	0.1039
Ad77271a.a05.1.g07260_p1;Ad77271a.a05.13.g03790_p1	0.259	0.0675	0.3116	0.0629
Ad77271a.a05.1.g07360_p1;Ad77271a.a05.13.g03830_p1	0.6677	0.3233	0.7053	0.3095
Ad77271a.a05.1.g07420_p1;Ad77271a.a05.13.g03870_p1	0.3183	0.1234	0.3464	0.1182
Ad77271a.a05.1.g07450_p1;Ad77271a.a05.13.g03880_p1	0.4339	0.1503	0.4627	0.1452
Ad77271a.a05.1.g07500_p1;Ad77271a.a05.13.g03930_p1	0.3411	0.126	0.3384	0.1236
Ad77271a.a05.1.g07550_p1;Ad77271a.a05.13.g03950_p1	0.3975	0.0598	0.4756	0.0559
Ad77271a.a05.1.g07650_p1;Ad77271a.a05.13.g03970_p1	0.3555	0.0771	0.4251	0.0718
Ad77271a.a05.1.g07680_p1;Ad77271a.a05.13.g04000_p1	0.3739	0.1559	0.4064	0.1508
Ad77271a.a05.1.g07720_p1;Ad77271a.a05.13.g04010_p1	0.4756	0.0235	0.4612	0.0232
Ad77271a.a05.1.g07760_p1;Ad77271a.a05.13.g04020_p1	0.3059	0.0849	0.3045	0.0842
Ad77271a.a05.1.g07850_p1;Ad77271a.a05.13.g04060_p1	0.3224	0.0774	0.3834	0.0723
Ad77271a.a05.1.g07860_p1;Ad77271a.a05.13.g04070_p1	0.4163	0.1224	0.4226	0.1201
Ad77271a.a05.1.g07870_p1;Ad77271a.a05.13.g04080_p1	0.3502	0.0658	0.4125	0.0624
Ad77271a.a05.1.g07900_p1;Ad77271a.a05.13.g04090_p1	1.2342	0.3504	1.1079	0.3387
Ad77271a.a05.1.g07940_p1;Ad77271a.a05.13.g04130_p1	0.2479	0.0239	0.2504	0.0237
Ad77271a.a05.1.g07950_p1;Ad77271a.a05.13.g04150_p1	0.4752	0.0052	0.3975	0.0053
Ad77271a.a05.1.g08130_p1;Ad77271a.a05.13.g04190_p1	1.7325	0.2562	1.4089	0.2489
Ad77271a.a05.1.g08140_p1;Ad77271a.a05.13.g04200_p1	0.3272	0.1434	0.3210	0.1415
Ad77271a.a05.1.g08150_p1;Ad77271a.a05.13.g04220_p1	0.3568	0.0898	0.3608	0.0881
Ad77271a.a05.1.g08200_p1;Ad77271a.a05.13.g04270_p1	0.1949	0.1725	0.1999	0.1674
Ad77271a.a05.1.g08220_p1;Ad77271a.a05.13.g04310_p1	0.7273	0.271	0.8325	0.2517
Ad77271a.a05.1.g08370_p1;Ad77271a.a05.13.g04360_p1	0.3248	0.0278	0.3028	0.0279
Ad77271a.a05.1.g08380_p1;Ad77271a.a05.13.g04380_p1	0.299	0.0749	0.3311	0.0718
Ad77271a.a05.1.g08410_p1;Ad77271a.a05.13.g04390_p1	0.3925	0.1791	0.1422	0.2113
Ad77271a.a05.1.g08470_p1;Ad77271a.a05.13.g04420_p1	0.4176	0.1416	0.5337	0.1282
Ad77271a.a05.1.g08510_p1;Ad77271a.a05.13.g04430_p1	0.2671	0.0931	0.3160	0.0880
Ad77271a.a05.1.g08550_p1;Ad77271a.a05.13.g04450_p1	0.4105	0.1307	0.4136	0.1287
Ad77271a.a05.1.g08570_p1;Ad77271a.a05.13.g04460_p1	0.2952	0.0767	0.3219	0.0738
Ad77271a.a05.1.g08670_p1;Ad77271a.a05.13.g04490_p1	0.2527	0.105	0.2465	0.1041
Ad77271a.a05.1.g08700_p1;Ad77271a.a05.13.g04500_p1	0.4158	0.1259	0.4108	0.1243
Ad77271a.a05.1.g08710_p1;Ad77271a.a05.13.g04520_p1	1.4763	2.5065	-1.0000	1.4098
Ad77271a.a05.1.g08780_p1;Ad77271a.a05.13.g04580_p1	0.2843	0.0593	0.3305	0.0559
Ad77271a.a05.1.g08820_p1;Ad77271a.a05.13.g04600_p1	0.2823	0.1088	0.2997	0.1064
Ad77271a.a05.1.g07220_p1;Ad77271a.a05.13.g03730_p1	0.2918	0.0213	0.3130	0.0207
Ad77271a.a05.1.g07230_p1;Ad77271a.a05.13.g03750_p1	0.7039	0.2168	0.6843	0.2155
Ad77271a.a05.1.g07270_p1;Ad77271a.a05.13.g03800_p1	0.3003	0.1317	0.3196	0.1273
Ad77271a.a05.1.g07340_p1;Ad77271a.a05.13.g03820_p1	0.4692	0.2009	0.5107	0.1935
Ad77271a.a05.1.g07350_p1;Ad77271a.a05.13.g03820_p1	1.1883	0.3807	0.9447	0.3888
Ad77271a.a05.1.g07390_p1;Ad77271a.a05.13.g03860_p1	0.3146	0.2855	0.3934	0.2597
Ad77271a.a05.1.g07410_p1;Ad77271a.a05.13.g03870_p1	0.3272	0.1215	0.4087	0.1121
Ad77271a.a05.1.g07460_p1;Ad77271a.a05.13.g03910_p1	0.386	0.2209	0.4176	0.2135
Ad77271a.a05.1.g07540_p1;Ad77271a.a05.13.g03950_p1	0.3528	0.0402	0.4208	0.0378
Ad77271a.a05.1.g07670_p1;Ad77271a.a05.13.g03990_p1	0.2168	0.0378	0.2411	0.0364
Ad77271a.a05.1.g07670_p1;Ad77271a.a05.13.g04000_p1	3.6067	0.8081	3.0939	0.8535
Ad77271a.a05.1.g07770_p1;Ad77271a.a05.13.g04050_p1	0.9443	0.2915	0.7047	0.3049
Ad77271a.a05.1.g08110_p1;Ad77271a.a05.13.g04190_p1	1.4492	0.3837	1.8670	0.3717
Ad77271a.a05.1.g08180_p1;Ad77271a.a05.13.g04230_p1	0.4058	0.2226	0.4033	0.2192
Ad77271a.a05.1.g08180_p1;Ad77271a.a05.13.g04240_p1	0.4271	0.2058	0.4541	0.2004
Ad77271a.a05.1.g08190_p1;Ad77271a.a05.13.g04240_p1	2.5094	1.0019	1.6005	1.0406
Ad77271a.a05.1.g08200_p1;Ad77271a.a05.13.g04280_p1	2.8544	0.8344	2.4395	0.9196
Ad77271a.a05.1.g08210_p1;Ad77271a.a05.13.g04280_p1	2.9754	0.7481	2.0925	0.7851
Ad77271a.a05.1.g08220_p1;Ad77271a.a05.13.g04290_p1	0.4464	0.2369	0.5610	0.2165
Ad77271a.a05.1.g08230_p1;Ad77271a.a05.13.g04320_p1	0.4735	0.2304	0.4927	0.2224
Ad77271a.a05.1.g08420_p1;Ad77271a.a05.13.g04400_p1	0.2859	0.0637	0.3034	0.0621
Ad77271a.a05.1.g08530_p1;Ad77271a.a05.13.g04440_p1	0.8906	0.4872	0.9970	0.4598
Ad77271a.a05.1.g08560_p1;Ad77271a.a05.13.g04460_p1	0.3469	0.0908	0.3705	0.0872
Ad77271a.a05.1.g08700_p1;Ad77271a.a05.13.g04510_p1	0.4537	0.1041	0.4049	0.1042
Ad77271a.a05.1.g08730_p1;Ad77271a.a05.13.g04540_p1	0.6675	0.3467	0.7704	0.3129
Ad77271a.a05.1.g08830_p1;Ad77271a.a05.13.g04610_p1	0.2962	0.362	0.3336	0.3428
Ad77271a.a05.1.g08840_p1;Ad77271a.a05.13.g04610_p1	0.824	0.3862	0.5913	0.3999
Ad77271a.a05.1.g08850_p1;Ad77271a.a05.13.g04610_p1	2.7878	0.7824	2.2781	0.8492
Ad77271a.a05.1.g12590_p1;Ad77271a.a05.13.g05620_p1	0.4559	0.0523	0.5215	0.0493
Ad77271a.a05.1.g12680_p1;Ad77271a.a05.13.g05730_p1	0.2548	0.1045	0.2904	0.0990
Ad77271a.a05.1.g12690_p1;Ad77271a.a05.13.g05740_p1	0.2816	0.0477	0.3153	0.0458
Ad77271a.a05.1.g12780_p1;Ad77271a.a05.13.g05910_p1	0.5277	0.2533	0.4685	0.2579
Ad77271a.a05.1.g12810_p1;Ad77271a.a05.13.g05770_p1	3.018	0.5087	1.0189	0.5328
Ad77271a.a05.1.g12850_p1;Ad77271a.a05.13.g05820_p1	0.2827	0.1971	0.2737	0.1965
Ad77271a.a05.1.g12860_p1;Ad77271a.a05.13.g05860_p1	0.5784	0.1374	0.4541	0.1434
Ad77271a.a05.1.g12970_p1;Ad77271a.a05.13.g05920_p1	0.3592	0.1059	0.4396	0.0991
Ad77271a.a05.1.g12840_p1;Ad77271a.a05.13.g05810_p1	0.2961	0.1901	0.3202	0.1836
Ad77271a.a05.1.g12850_p1;Ad77271a.a05.13.g05810_p1	0.3584	0.1812	0.3697	0.1770
Ad77271a.a05.1.g12850_p1;Ad77271a.a05.13.g05830_p1	0.5964	0.2884	0.6548	0.2764
Ad77271a.a05.1.g12860_p1;Ad77271a.a05.13.g05850_p1	0.3117	0.0402	0.2842	0.0410
Ad77271a.a05.1.g12870_p1;Ad77271a.a05.13.g05850_p1	2.9763	0.8361	2.2409	0.8136
Ad77271a.a05.1.g12870_p1;Ad77271a.a05.13.g05860_p1	2.3955	0.8513	2.2720	0.8425
Ad77271a.a05.1.g12920_p1;Ad77271a.a05.13.g05900_p1	0.9965	0.3312	1.2687	0.3038
Ad77271a.a05.1.g12960_p1;Ad77271a.a05.13.g05900_p1	0.2604	0.0863	0.3040	0.0810
Ad77271a.a05.1.g12980_p1;Ad77271a.a05.13.g05940_p1	1.2595	0.4493	0.8856	0.4415
Ad77271a.a05.1.g13220_p1;Ad77271a.a05.13.g06080_p1	0.5214	0.3742	0.5371	0.3674
Ad77271a.a05.1.g13270_p1;Ad77271a.a05.13.g06130_p1	0.3604	0.1382	0.3417	0.1379
Ad77271a.a05.1.g13290_p1;Ad77271a.a05.13.g06140_p1	0.355	0.1646	0.3809	0.1592
Ad77271a.a05.1.g13330_p1;Ad77271a.a05.13.g06150_p1	0.3333	0.0433	0.3881	0.0410
Ad77271a.a05.1.g13390_p1;Ad77271a.a05.13.g06210_p1	0.2657	0.1004	0.2750	0.0984
Ad77271a.a05.1.g13580_p1;Ad77271a.a05.13.g06390_p1	0.3812	0.066	0.3592	0.0657
Ad77271a.a05.1.g13650_p1;Ad77271a.a05.13.g06470_p1	0.386	0.0915	0.4493	0.0874
Ad77271a.a05.1.g13670_p1;Ad77271a.a05.13.g06490_p1	0.4202	0.125	0.5037	0.1166
Ad77271a.a05.1.g13840_p1;Ad77271a.a05.13.g06520_p1	0.3262	0.0617	0.3309	0.0606
Ad77271a.a05.1.g13850_p1;Ad77271a.a05.13.g06540_p1	0.2599	0.0356	0.2188	0.0367
Ad77271a.a05.1.g13860_p1;Ad77271a.a05.13.g06560_p1	0.3539	0.1056	0.3900	0.1004
Ad77271a.a05.1.g13870_p1;Ad77271a.a05.13.g06570_p1	0.4771	0.2546	0.3969	0.2617
Ad77271a.a05.1.g13880_p1;Ad77271a.a05.13.g06580_p1	0.9144	0.2161	0.6518	0.2235
Ad77271a.a05.1.g13950_p1;Ad77271a.a05.13.g06650_p1	0.37	0.0868	0.4251	0.0821
Ad77271a.a05.1.g14010_p1;Ad77271a.a05.13.g06670_p1	0.317	0.0424	0.3267	0.0416
Ad77271a.a05.1.g14100_p1;Ad77271a.a05.13.g06690_p1	0.6094	0.2387	0.5112	0.2442
Ad77271a.a05.1.g14120_p1;Ad77271a.a05.13.g06700_p1	0.5834	0.2893	0.6433	0.2743
Ad77271a.a05.1.g14230_p1;Ad77271a.a05.13.g06730_p1	3.1129	0.9535	3.4032	0.9525
Ad77271a.a05.1.g14240_p1;Ad77271a.a05.13.g06760_p1	0.8682	0.3456	0.5778	0.3640
Ad77271a.a05.1.g14270_p1;Ad77271a.a05.13.g06790_p1	0.1396	0.054	0.1609	0.0508
Ad77271a.a05.1.g14290_p1;Ad77271a.a05.13.g06800_p1	0.2492	0.055	0.2664	0.0532
Ad77271a.a05.1.g14310_p1;Ad77271a.a05.13.g06810_p1	0.3766	0.112	0.4206	0.1075
Ad77271a.a05.1.g14320_p1;Ad77271a.a05.13.g06820_p1	0.4297	0.1155	0.4880	0.1093
Ad77271a.a05.1.g14510_p1;Ad77271a.a05.13.g06710_p1	0.9065	0.2404	0.7190	0.2361
Ad77271a.a05.1.g13230_p1;Ad77271a.a05.13.g06090_p1	0.5856	0.2471	0.5861	0.2411
Ad77271a.a05.1.g13260_p1;Ad77271a.a05.13.g06130_p1	0.3803	0.1244	0.3222	0.1272
Ad77271a.a05.1.g13590_p1;Ad77271a.a05.13.g06400_p1	1.9626	0.7806	1.7976	0.7827
Ad77271a.a05.1.g13640_p1;Ad77271a.a05.13.g06470_p1	0.7891	0.1382	0.6562	0.1385
Ad77271a.a05.1.g13950_p1;Ad77271a.a05.13.g06640_p1	2.4172	0.3201	-1.0000	0.3100
Ad77271a.a05.1.g13950_p1;Ad77271a.a05.13.g06630_p1	4.1065	0.3499	-1.0000	0.3432
Ad77271a.a05.1.g13950_p1;Ad77271a.a05.13.g06620_p1	4.0475	0.3142	-1.0000	0.3069
Ad77271a.a05.1.g13980_p1;Ad77271a.a05.13.g06660_p1	0.667	0.225	0.6979	0.2192
Ad77271a.a05.1.g14150_p1;Ad77271a.a05.13.g06720_p1	0.4073	0.2105	0.7241	0.1597
Ad77271a.a05.1.g14240_p1;Ad77271a.a05.13.g06780_p1	0.4521	0.2284	0.4473	0.2269
Ad77271a.a05.1.g14300_p1;Ad77271a.a05.13.g06800_p1	2.4384	0.8892	-1.0000	0.8134
Ad77271a.a05.1.g14470_p1;Ad77271a.a05.13.g06710_p1	1.1645	0.4974	0.8265	0.5113
Ad77271a.a05.1.g14480_p1;Ad77271a.a05.13.g06710_p1	1.031	0.3401	0.7706	0.3389
Ad77271a.a05.1.g14490_p1;Ad77271a.a05.13.g06710_p1	1.2179	0.4525	0.8833	0.4466
Ad77271a.a05.1.g14500_p1;Ad77271a.a05.13.g06710_p1	1.4517	0.9042	3.3040	0.8258
Ad77271a.a05.1.g14770_p1;Ad77271a.a05.13.g07140_p1	0.3113	0.0624	0.3149	0.0614
Ad77271a.a05.1.g14930_p1;Ad77271a.a05.13.g07030_p1	0.2732	0.1127	0.2713	0.1114
Ad77271a.a05.1.g14940_p1;Ad77271a.a05.13.g07010_p1	0.3828	0.1814	0.4546	0.1700
Ad77271a.a05.1.g14950_p1;Ad77271a.a05.13.g07000_p1	0.6571	0.0909	0.5084	0.0934
Ad77271a.a05.1.g14960_p1;Ad77271a.a05.13.g06990_p1	0.2541	0.0863	0.2970	0.0816
Ad77271a.a05.1.g14780_p1;Ad77271a.a05.13.g07110_p1	1.5348	0.1486	1.9015	0.1455
Ad77271a.a05.1.g14780_p1;Ad77271a.a05.13.g07130_p1	1.2279	0.2745	0.9422	0.2784
Ad77271a.a05.1.g14780_p1;Ad77271a.a05.13.g07120_p1	2.8747	0.2072	1.3383	0.2168
Ad77271a.a05.1.g14790_p1;Ad77271a.a05.13.g07110_p1	1.5364	0.2563	2.6872	0.2456
Ad77271a.a05.1.g14800_p1;Ad77271a.a05.13.g07110_p1	1.8661	0.2054	1.9923	0.2039
Ad77271a.a05.1.g14810_p1;Ad77271a.a05.13.g07110_p1	2.3734	0.4038	-1.0000	0.3946
Ad77271a.a05.1.g14880_p1;Ad77271a.a05.13.g07070_p1	0.3743	0.1043	0.4076	0.1002
Ad77271a.a05.1.g14910_p1;Ad77271a.a05.13.g07050_p1	0.4193	0.0575	0.3943	0.0573
Ad77271a.a05.1.g14920_p1;Ad77271a.a05.13.g07050_p1	0.2779	0.0451	0.2993	0.0438
Ad77271a.a05.1.g14930_p1;Ad77271a.a05.13.g07020_p1	0.2865	0.1626	0.2779	0.1618
Ad77271a.a05.1.g14970_p1;Ad77271a.a05.13.g06950_p1	1.6127	0.387	1.4374	0.3714
Ad77271a.a05.1.g14980_p1;Ad77271a.a05.13.g06950_p1	0.6137	0.0771	0.4029	0.0826
Ad77271a.a05.1.g14980_p1;Ad77271a.a05.13.g06980_p1	0.9069	0.5058	0.8651	0.4874
Ad77271a.a05.1.g14980_p1;Ad77271a.a05.13.g06960_p1	1.7194	0.1362	1.0246	0.1338
Ad77271a.a05.1.g14980_p1;Ad77271a.a05.13.g06970_p1	1.8224	0.5751	1.3526	0.5751
Ad77271a.a05.1.g14990_p1;Ad77271a.a05.13.g06930_p1	0.5657	0.3216	0.5536	0.3153
Ad77271a.a05.1.g15250_p1;Ad77271a.a05.13.g07210_p1	0.3447	0.1004	0.3924	0.0948
Ad77271a.a05.1.g15270_p1;Ad77271a.a05.13.g07220_p1	0.3371	0.0865	0.3797	0.0825
Ad77271a.a05.1.g15330_p1;Ad77271a.a05.13.g07260_p1	0.3147	0.1005	0.3792	0.0941
Ad77271a.a05.1.g15480_p1;Ad77271a.a05.13.g07370_p1	0.352	0.1243	0.3656	0.1215
Ad77271a.a05.1.g15500_p1;Ad77271a.a05.13.g07400_p1	0.3126	0.0555	0.3433	0.0535
Ad77271a.a05.1.g15520_p1;Ad77271a.a05.13.g07410_p1	0.369	0.0462	0.3868	0.0451
Ad77271a.a05.1.g15590_p1;Ad77271a.a05.13.g07450_p1	0.2485	0.0925	0.2625	0.0900
Ad77271a.a05.1.g15600_p1;Ad77271a.a05.13.g07460_p1	0.7147	0.2123	0.6622	0.2060
Ad77271a.a05.1.g15620_p1;Ad77271a.a05.13.g07490_p1	0.2622	0.0836	0.2922	0.0800
Ad77271a.a05.1.g15630_p1;Ad77271a.a05.13.g07520_p1	0.4857	0.2455	0.5123	0.2368
Ad77271a.a05.1.g15680_p1;Ad77271a.a05.13.g07550_p1	0.3704	0.0914	0.3638	0.0906
Ad77271a.a05.1.g15690_p1;Ad77271a.a05.13.g07560_p1	0.2764	0.1379	0.3210	0.1305
Ad77271a.a05.1.g15840_p1;Ad77271a.a05.13.g07640_p1	0.4528	0.1735	0.4034	0.1741
Ad77271a.a05.1.g15860_p1;Ad77271a.a05.13.g07660_p1	0.3737	0.0923	0.4331	0.0870
Ad77271a.a05.1.g16030_p1;Ad77271a.a05.13.g07710_p1	0.3804	0.0517	0.4077	0.0503
Ad77271a.a05.1.g16040_p1;Ad77271a.a05.13.g07720_p1	0.5236	0.0912	0.5440	0.0881
Ad77271a.a05.1.g16090_p1;Ad77271a.a05.13.g07810_p1	0.1752	0.2087	0.2136	0.1884
Ad77271a.a05.1.g16270_p1;Ad77271a.a05.13.g07920_p1	0.4045	0.0851	0.4151	0.0832
Ad77271a.a05.1.g16310_p1;Ad77271a.a05.13.g07940_p1	0.3726	0.0929	0.4011	0.0903
Ad77271a.a05.1.g16320_p1;Ad77271a.a05.13.g07950_p1	0.4402	0.1232	0.4237	0.1230
Ad77271a.a05.1.g16330_p1;Ad77271a.a05.13.g07960_p1	0.3378	0.0625	0.3176	0.0626
Ad77271a.a05.1.g16440_p1;Ad77271a.a05.13.g08030_p1	0.4087	0.1049	0.4659	0.0995
Ad77271a.a05.1.g16560_p1;Ad77271a.a05.13.g08070_p1	0.2521	0.0405	0.2668	0.0393
Ad77271a.a05.1.g16610_p1;Ad77271a.a05.13.g08160_p1	0.4294	0.1707	0.4443	0.1675
Ad77271a.a05.1.g16620_p1;Ad77271a.a05.13.g08170_p1	0.6151	0.2163	0.6388	0.2100
Ad77271a.a05.1.g16690_p1;Ad77271a.a05.13.g08180_p1	0.5756	0.2086	0.5865	0.2030
Ad77271a.a05.1.g16700_p1;Ad77271a.a05.13.g08190_p1	0.2611	0.0552	0.2392	0.0560
Ad77271a.a05.1.g16710_p1;Ad77271a.a05.13.g08220_p1	0.4871	0.1614	0.4257	0.1626
Ad77271a.a05.1.g16720_p1;Ad77271a.a05.13.g08240_p1	0.3174	0.096	0.2927	0.0958
Ad77271a.a05.1.g16860_p1;Ad77271a.a05.13.g08300_p1	0.899	0.3434	0.7735	0.3405
Ad77271a.a05.1.g16880_p1;Ad77271a.a05.13.g08310_p1	0.55	0.0512	0.5291	0.0509
Ad77271a.a05.1.g16980_p1;Ad77271a.a05.13.g08350_p1	0.314	0.0782	0.3491	0.0748
Ad77271a.a05.1.g16990_p1;Ad77271a.a05.13.g08370_p1	0.3332	0.1473	0.3971	0.1350
Ad77271a.a05.1.g17130_p1;Ad77271a.a05.13.g08390_p1	0.3918	0.088	0.3124	0.0907
Ad77271a.a05.1.g17150_p1;Ad77271a.a05.13.g08410_p1	0.3562	0.0683	0.4460	0.0626
Ad77271a.a05.1.g17170_p1;Ad77271a.a05.13.g08440_p1	0.3603	0.0697	0.3296	0.0703
Ad77271a.a05.1.g17190_p1;Ad77271a.a05.13.g08450_p1	0.4578	0.1353	0.4556	0.1324
Ad77271a.a05.1.g17200_p1;Ad77271a.a05.13.g08460_p1	0.3106	0.0332	0.2847	0.0334
Ad77271a.a05.1.g17280_p1;Ad77271a.a05.13.g08480_p1	0.4543	0.1329	0.4795	0.1286
Ad77271a.a05.1.g17300_p1;Ad77271a.a05.13.g08510_p1	0.3537	0.1973	0.3432	0.1951
Ad77271a.a05.1.g17330_p1;Ad77271a.a05.13.g08540_p1	0.2587	0.098	0.2490	0.0979
Ad77271a.a05.1.g17350_p1;Ad77271a.a05.13.g08560_p1	0.4136	0.3978	0.5165	0.3588
Ad77271a.a05.1.g17430_p1;Ad77271a.a05.13.g08610_p1	0.2706	0.1254	0.2754	0.1230
Ad77271a.a05.1.g17470_p1;Ad77271a.a05.13.g08650_p1	0.337	0.1125	0.3763	0.1067
Ad77271a.a05.1.g17500_p1;Ad77271a.a05.13.g08700_p1	0.3418	0.0946	0.3653	0.0912
Ad77271a.a05.1.g17580_p1;Ad77271a.a05.13.g08720_p1	0.4882	0.084	0.4849	0.0823
Ad77271a.a05.1.g17590_p1;Ad77271a.a05.13.g08760_p1	0.3299	0.1676	0.3672	0.1595
Ad77271a.a05.1.g17690_p1;Ad77271a.a05.13.g08800_p1	0.4069	0.0374	0.4589	0.0355
Ad77271a.a05.1.g15320_p1;Ad77271a.a05.13.g07260_p1	0.4599	0.074	0.4719	0.0718
Ad77271a.a05.1.g15320_p1;Ad77271a.a05.13.g07270_p1	0.2712	0.1091	0.3303	0.1011
Ad77271a.a05.1.g15330_p1;Ad77271a.a05.13.g07280_p1	0.3237	0.1123	0.4438	0.1003
Ad77271a.a05.1.g15330_p1;Ad77271a.a05.13.g07270_p1	0.2745	0.1153	0.3413	0.1061
Ad77271a.a05.1.g15530_p1;Ad77271a.a05.13.g07420_p1	0.3528	0.1313	0.3091	0.1344
Ad77271a.a05.1.g15540_p1;Ad77271a.a05.13.g07430_p1	0.3638	0.138	0.3715	0.1348
Ad77271a.a05.1.g15580_p1;Ad77271a.a05.13.g07440_p1	0.3216	0.1589	0.3361	0.1543
Ad77271a.a05.1.g15610_p1;Ad77271a.a05.13.g07470_p1	0.7025	0.2841	0.7375	0.2696
Ad77271a.a05.1.g15620_p1;Ad77271a.a05.13.g07480_p1	0.4123	0.2481	0.4103	0.2430
Ad77271a.a05.1.g15630_p1;Ad77271a.a05.13.g07510_p1	0.5704	0.2198	0.5804	0.2123
Ad77271a.a05.1.g15650_p1;Ad77271a.a05.13.g07540_p1	1.8354	0.5786	1.5158	0.5695
Ad77271a.a05.1.g16020_p1;Ad77271a.a05.13.g07790_p1	3.0441	0.4886	-1.0000	0.4760
Ad77271a.a05.1.g16060_p1;Ad77271a.a05.13.g07780_p1	1.5159	0.0843	0.8741	0.0859
Ad77271a.a05.1.g16250_p1;Ad77271a.a05.13.g07870_p1	0.4296	0.0723	0.4621	0.0700
Ad77271a.a05.1.g16260_p1;Ad77271a.a05.13.g07880_p1	0.4021	0.1098	0.3769	0.1098
Ad77271a.a05.1.g16350_p1;Ad77271a.a05.13.g07980_p1	0.3884	0.1927	0.3876	0.1895
Ad77271a.a05.1.g16360_p1;Ad77271a.a05.13.g08000_p1	0.3532	0.1654	0.2982	0.1701
Ad77271a.a05.1.g16370_p1;Ad77271a.a05.13.g08000_p1	0.83	0.1065	0.5882	0.1113
Ad77271a.a05.1.g16520_p1;Ad77271a.a05.13.g08050_p1	0.2785	0.1719	0.4158	0.1425
Ad77271a.a05.1.g16530_p1;Ad77271a.a05.13.g08060_p1	2.3413	0.5432	1.3437	0.5508
Ad77271a.a05.1.g16550_p1;Ad77271a.a05.13.g08070_p1	0.2828	0.0927	0.3088	0.0893
Ad77271a.a05.1.g16580_p1;Ad77271a.a05.13.g08150_p1	0.3427	0.1959	0.3020	0.1989
Ad77271a.a05.1.g16580_p1;Ad77271a.a05.13.g08140_p1	0.2479	0.1493	0.3110	0.1369
Ad77271a.a05.1.g16630_p1;Ad77271a.a05.13.g08170_p1	1.7877	0.363	3.0313	0.3481
Ad77271a.a05.1.g16760_p1;Ad77271a.a05.13.g08250_p1	0.5479	0.1389	0.5768	0.1325
Ad77271a.a05.1.g16830_p1;Ad77271a.a05.13.g08270_p1	0.3887	0.1936	0.3426	0.1974
Ad77271a.a05.1.g17130_p1;Ad77271a.a05.13.g08400_p1	0.5816	0.2127	0.5221	0.2133
Ad77271a.a05.1.g17150_p1;Ad77271a.a05.13.g08420_p1	0.4648	0.0914	0.5580	0.0847
Ad77271a.a05.1.g17290_p1;Ad77271a.a05.13.g08500_p1	0.4182	0.0993	0.4219	0.0979
Ad77271a.a05.1.g17310_p1;Ad77271a.a05.13.g08510_p1	0.6174	0.1984	0.5812	0.1962
Ad77271a.a05.1.g17320_p1;Ad77271a.a05.13.g08520_p1	0.6411	0.1797	0.6405	0.1768
Ad77271a.a05.1.g17320_p1;Ad77271a.a05.13.g08530_p1	0.5637	0.1661	0.4757	0.1708
Ad77271a.a05.1.g17520_p1;Ad77271a.a05.13.g08750_p1	2.5989	0.3271	-1.0000	0.3093
Ad77271a.a05.1.g18010_p1;Ad77271a.a05.13.g08860_p1	0.4464	0.0736	0.4220	0.0731
Ad77271a.a05.1.g18030_p1;Ad77271a.a05.13.g08890_p1	0.2686	0.0928	0.3231	0.0866
Ad77271a.a05.1.g18040_p1;Ad77271a.a05.13.g08910_p1	0.3389	0.0734	0.3869	0.0700
Ad77271a.a05.1.g18060_p1;Ad77271a.a05.13.g08940_p1	0.3528	0.0658	0.3585	0.0649
Ad77271a.a05.1.g18070_p1;Ad77271a.a05.13.g08950_p1	0.3398	0.1425	0.3041	0.1440
Ad77271a.a05.1.g18190_p1;Ad77271a.a05.13.g09040_p1	0.2692	0.1095	0.2867	0.1059
Ad77271a.a05.1.g18210_p1;Ad77271a.a05.13.g09060_p1	0.3174	0.0566	0.2426	0.0596
Ad77271a.a05.1.g18270_p1;Ad77271a.a05.13.g09110_p1	0.3024	0.0131	0.3372	0.0125
Ad77271a.a05.1.g18280_p1;Ad77271a.a05.13.g09160_p1	0.3127	0.0744	0.3261	0.0728
Ad77271a.a05.1.g18290_p1;Ad77271a.a05.13.g09180_p1	0.2651	0.1373	0.2726	0.1349
Ad77271a.a05.1.g18300_p1;Ad77271a.a05.13.g09190_p1	0.5301	0.1316	0.5119	0.1313
Ad77271a.a05.1.g18330_p1;Ad77271a.a05.13.g09240_p1	0.3131	0.1088	0.4003	0.0987
Ad77271a.a05.1.g18380_p1;Ad77271a.a05.13.g09260_p1	0.4002	0.1097	0.4285	0.1067
Ad77271a.a05.1.g18410_p1;Ad77271a.a05.13.g09290_p1	0.4361	0.1926	0.4551	0.1882
Ad77271a.a05.1.g18420_p1;Ad77271a.a05.13.g09300_p1	0.3228	0.0107	0.3186	0.0106
Ad77271a.a05.1.g18440_p1;Ad77271a.a05.13.g09310_p1	1.8931	0.7012	0.9919	0.7277
Ad77271a.a05.1.g18450_p1;Ad77271a.a05.13.g09320_p1	0.7713	0.4246	0.8390	0.4069
Ad77271a.a05.1.g18480_p1;Ad77271a.a05.13.g09360_p1	0.5849	0.1669	0.4990	0.1678
Ad77271a.a05.1.g18500_p1;Ad77271a.a05.13.g09390_p1	0.5715	0.1127	0.6548	0.1068
Ad77271a.a05.1.g18530_p1;Ad77271a.a05.13.g09400_p1	0.3159	0.0298	0.2890	0.0300
Ad77271a.a05.1.g18600_p1;Ad77271a.a05.13.g09480_p1	0.3392	0.1645	0.3596	0.1603
Ad77271a.a05.1.g18730_p1;Ad77271a.a05.13.g09550_p1	0.3473	0.0974	0.3597	0.0949
Ad77271a.a05.1.g18780_p1;Ad77271a.a05.13.g09570_p1	0.5623	0.1202	0.5080	0.1209
Ad77271a.a05.1.g18940_p1;Ad77271a.a05.13.g09660_p1	0.2572	0.1018	0.2843	0.0972
Ad77271a.a05.1.g18010_p1;Ad77271a.a05.13.g08870_p1	0.4168	0.086	0.4248	0.0837
Ad77271a.a05.1.g18010_p1;Ad77271a.a05.13.g08890_p1	1.4786	0.8006	1.7400	0.7781
Ad77271a.a05.1.g18020_p1;Ad77271a.a05.13.g08890_p1	1.2608	0.393	1.1521	0.3841
Ad77271a.a05.1.g18090_p1;Ad77271a.a05.13.g08960_p1	0.3176	0.1624	0.3190	0.1604
Ad77271a.a05.1.g18170_p1;Ad77271a.a05.13.g09030_p1	0.27	0.1272	0.2800	0.1239
Ad77271a.a05.1.g18220_p1;Ad77271a.a05.13.g09070_p1	0.3313	0.0944	0.3427	0.0924
Ad77271a.a05.1.g18250_p1;Ad77271a.a05.13.g09090_p1	0.3748	0.1149	0.4132	0.1093
Ad77271a.a05.1.g18250_p1;Ad77271a.a05.13.g09100_p1	0.3467	0.1142	0.3816	0.1092
Ad77271a.a05.1.g18310_p1;Ad77271a.a05.13.g09210_p1	0.6597	0.2681	0.4344	0.2851
Ad77271a.a05.1.g18340_p1;Ad77271a.a05.13.g09250_p1	0.5313	0.2081	0.5981	0.1983
Ad77271a.a05.1.g18390_p1;Ad77271a.a05.13.g09280_p1	0.2401	0.1359	0.2575	0.1314
Ad77271a.a05.1.g18440_p1;Ad77271a.a05.13.g09320_p1	1.3579	0.5261	0.8561	0.5513
Ad77271a.a05.1.g18480_p1;Ad77271a.a05.13.g09350_p1	0.6267	0.5054	0.6729	0.4869
Ad77271a.a05.1.g18490_p1;Ad77271a.a05.13.g09370_p1	0.4625	0.1394	0.5378	0.1311
Ad77271a.a05.1.g18490_p1;Ad77271a.a05.13.g09390_p1	2.341	0.4238	-1.0000	0.4108
Ad77271a.a05.1.g18500_p1;Ad77271a.a05.13.g09370_p1	3.9691	0.4463	-1.0000	0.4326
Ad77271a.a05.1.g18510_p1;Ad77271a.a05.13.g09390_p1	2.2313	1.31	3.0205	1.1895
Ad77271a.a05.1.g18520_p1;Ad77271a.a05.13.g09400_p1	0.3467	0.1216	0.3886	0.1166
Ad77271a.a05.1.g18580_p1;Ad77271a.a05.13.g09420_p1	0.6059	0.225	0.5602	0.2246
Ad77271a.a05.1.g18690_p1;Ad77271a.a05.13.g09500_p1	0.4352	0.2734	0.4871	0.2613
Ad77271a.a05.1.g18700_p1;Ad77271a.a05.13.g09530_p1	0.7273	0.1637	0.6599	0.1619
Ad77271a.a05.1.g18710_p1;Ad77271a.a05.13.g09530_p1	0.2935	0.1295	0.3583	0.1169
Ad77271a.a05.1.g18820_p1;Ad77271a.a05.13.g09590_p1	0.7732	0.3616	0.8096	0.3447
Ad77271a.a05.1.g03090_p1;Ad77271a.a05.17.g10010_p1	0.5472	0.1152	0.5436	0.1121
Ad77271a.a05.1.g03120_p1;Ad77271a.a05.17.g09960_p1	0.7923	0.5756	0.8884	0.5398
Ad77271a.a05.1.g03280_p1;Ad77271a.a05.17.g09900_p1	0.404	0.035	0.4205	0.0341
Ad77271a.a05.1.g03290_p1;Ad77271a.a05.17.g09890_p1	2.0994	1.328	1.9955	1.3356
Ad77271a.a05.1.g03090_p1;Ad77271a.a05.17.g10000_p1	0.7422	0.2075	0.6715	0.2070
Ad77271a.a05.1.g03090_p1;Ad77271a.a05.17.g09990_p1	0.5229	0.1087	0.5064	0.1073
Ad77271a.a05.1.g03110_p1;Ad77271a.a05.17.g09970_p1	0.2725	0.0144	0.3367	0.0135
Ad77271a.a05.1.g03110_p1;Ad77271a.a05.17.g09980_p1	0.187	0.0502	0.1991	0.0488
Ad77271a.a05.1.g03130_p1;Ad77271a.a05.17.g09950_p1	0.2667	0.0169	0.2939	0.0163
Ad77271a.a05.1.g03360_p1;Ad77271a.a05.17.g09880_p1	0.6492	0.1789	0.5390	0.1811
Ad77271a.a05.1.g03360_p1;Ad77271a.a05.17.g09870_p1	0.1492	0.1454	0.1725	0.1392
Ad77271a.a05.1.g03770_p1;Ad77271a.a05.17.g09130_p1	0.4058	0.1128	0.4111	0.1105
Ad77271a.a05.1.g03910_p1;Ad77271a.a05.17.g09260_p1	0.3586	0.0741	0.3979	0.0706
Ad77271a.a05.1.g03940_p1;Ad77271a.a05.17.g09290_p1	0.3478	0.1704	0.3466	0.1676
Ad77271a.a05.1.g03950_p1;Ad77271a.a05.17.g09320_p1	0.5508	0.1515	0.5813	0.1457
Ad77271a.a05.1.g03970_p1;Ad77271a.a05.17.g09360_p1	0.3366	0.0941	0.3676	0.0904
Ad77271a.a05.1.g03980_p1;Ad77271a.a05.17.g09390_p1	0.4202	0.119	0.4607	0.1137
Ad77271a.a05.1.g04010_p1;Ad77271a.a05.17.g09420_p1	0.2718	0.0124	0.2786	0.0122
Ad77271a.a05.1.g04120_p1;Ad77271a.a05.17.g09450_p1	0.3696	0.0608	0.3908	0.0587
Ad77271a.a05.1.g04130_p1;Ad77271a.a05.17.g09470_p1	0.2963	-0.0	0.3098	0.0000
Ad77271a.a05.1.g04240_p1;Ad77271a.a05.17.g09490_p1	0.4279	0.1111	0.4174	0.1100
Ad77271a.a05.1.g04360_p1;Ad77271a.a05.17.g09530_p1	0.3342	0.1055	0.3104	0.1055
Ad77271a.a05.1.g04370_p1;Ad77271a.a05.17.g09540_p1	0.2516	0.111	0.2430	0.1107
Ad77271a.a05.1.g04430_p1;Ad77271a.a05.17.g09580_p1	0.3458	0.0475	0.3440	0.0469
Ad77271a.a05.1.g04620_p1;Ad77271a.a05.17.g09670_p1	0.5074	0.1872	0.4940	0.1841
Ad77271a.a05.1.g04760_p1;Ad77271a.a05.17.g09700_p1	3.246	1.0991	-1.0000	1.0664
Ad77271a.a05.1.g03800_p1;Ad77271a.a05.17.g09180_p1	4.3243	0.7205	1.7482	0.7542
Ad77271a.a05.1.g03850_p1;Ad77271a.a05.17.g09230_p1	0.7857	0.17	0.7724	0.1664
Ad77271a.a05.1.g03880_p1;Ad77271a.a05.17.g09240_p1	0.4088	0.1118	0.3300	0.1147
Ad77271a.a05.1.g03900_p1;Ad77271a.a05.17.g09260_p1	3.1599	0.5419	-1.0000	0.5259
Ad77271a.a05.1.g03960_p1;Ad77271a.a05.17.g09330_p1	0.1978	0.1007	0.2266	0.0955
Ad77271a.a05.1.g03970_p1;Ad77271a.a05.17.g09370_p1	0.6881	0.2848	0.8388	0.2635
Ad77271a.a05.1.g03980_p1;Ad77271a.a05.17.g09400_p1	2.5332	0.7893	1.8536	0.7633
Ad77271a.a05.1.g04060_p1;Ad77271a.a05.17.g09410_p1	4.3253	0.9474	1.6936	1.0136
Ad77271a.a05.1.g04220_p1;Ad77271a.a05.17.g09480_p1	0.6508	0.1862	0.5717	0.1882
Ad77271a.a05.1.g04390_p1;Ad77271a.a05.17.g09560_p1	0.5311	0.2201	0.6448	0.2039
Ad77271a.a05.1.g04390_p1;Ad77271a.a05.17.g09550_p1	1.6725	1.2266	2.5013	1.1463
Ad77271a.a05.1.g04610_p1;Ad77271a.a05.17.g09630_p1	2.7875	0.3942	2.4508	0.3960
Ad77271a.a05.1.g04620_p1;Ad77271a.a05.17.g09680_p1	0.3381	0.1958	0.3449	0.1918
Ad77271a.a05.1.g04790_p1;Ad77271a.a05.17.g09710_p1	0.2647	0.0606	0.2874	0.0587
Ad77271a.a05.1.g04910_p1;Ad77271a.a05.17.g09100_p1	0.4117	-0.0	0.4018	0.0000
Ad77271a.a05.1.g04940_p1;Ad77271a.a05.17.g09060_p1	0.2812	0.0044	0.2391	0.0046
Ad77271a.a05.1.g04960_p1;Ad77271a.a05.17.g09070_p1	0.2928	0.1338	0.3542	0.1245
Ad77271a.a05.1.g04970_p1;Ad77271a.a05.17.g09090_p1	0.3103	0.1112	0.3362	0.1073
Ad77271a.a05.1.g05120_p1;Ad77271a.a05.17.g09000_p1	0.3068	0.0935	0.2832	0.0944
Ad77271a.a05.1.g05230_p1;Ad77271a.a05.17.g08920_p1	0.4072	0.0858	0.4236	0.0838
Ad77271a.a05.1.g05300_p1;Ad77271a.a05.17.g08890_p1	0.5318	0.1154	0.5969	0.1093
Ad77271a.a05.1.g05320_p1;Ad77271a.a05.17.g08860_p1	0.4391	0.0846	0.4763	0.0813
Ad77271a.a05.1.g05380_p1;Ad77271a.a05.17.g08850_p1	0.3452	0.0092	0.3287	0.0092
Ad77271a.a05.1.g05550_p1;Ad77271a.a05.17.g08810_p1	0.2921	0.0527	0.2871	0.0524
Ad77271a.a05.1.g05640_p1;Ad77271a.a05.17.g08790_p1	0.3933	0.0449	0.3466	0.0457
Ad77271a.a05.1.g05720_p1;Ad77271a.a05.17.g08770_p1	0.4024	0.0999	0.4615	0.0949
Ad77271a.a05.1.g05740_p1;Ad77271a.a05.17.g08760_p1	0.3223	0.0706	0.3901	0.0665
Ad77271a.a05.1.g05830_p1;Ad77271a.a05.17.g08680_p1	0.3516	0.2324	0.4264	0.2159
Ad77271a.a05.1.g05130_p1;Ad77271a.a05.17.g08960_p1	0.7363	0.2536	0.7771	0.2453
Ad77271a.a05.1.g05210_p1;Ad77271a.a05.17.g08950_p1	0.4193	0.0466	0.4559	0.0449
Ad77271a.a05.1.g05310_p1;Ad77271a.a05.17.g08870_p1	0.9767	0.3291	0.8409	0.3292
Ad77271a.a05.1.g05400_p1;Ad77271a.a05.17.g08830_p1	1.6762	0.5961	1.0470	0.6144
Ad77271a.a05.1.g05400_p1;Ad77271a.a05.17.g08840_p1	1.3631	0.5506	2.3098	0.5179
Ad77271a.a05.1.g05410_p1;Ad77271a.a05.17.g08830_p1	0.5921	0.4012	0.5307	0.4031
Ad77271a.a05.1.g05480_p1;Ad77271a.a05.17.g08820_p1	1.5345	0.5585	-1.0000	0.5100
Ad77271a.a05.1.g05520_p1;Ad77271a.a05.17.g08820_p1	1.295	0.621	1.9404	0.5468
Ad77271a.a05.1.g05710_p1;Ad77271a.a05.17.g08770_p1	1.04	0.2418	1.1948	0.2274
Ad77271a.a05.1.g05760_p1;Ad77271a.a05.17.g08750_p1	0.774	0.2443	0.6898	0.2443
Ad77271a.a05.1.g05770_p1;Ad77271a.a05.17.g08740_p1	0.3996	0.0951	0.3556	0.0957
Ad77271a.a05.1.g05790_p1;Ad77271a.a05.17.g08710_p1	1.5646	0.2383	1.6453	0.2262
Ad77271a.a05.1.g05790_p1;Ad77271a.a05.17.g08700_p1	2.1521	0.8589	-1.0000	0.7941
Ad77271a.a05.1.g05820_p1;Ad77271a.a05.17.g08670_p1	1.6268	0.3662	2.3962	0.3533
Ad77271a.a05.1.g05820_p1;Ad77271a.a05.17.g08680_p1	1.1578	0.5213	1.0394	0.4971
Ad77271a.a05.1.g05820_p1;Ad77271a.a05.17.g08650_p1	1.0153	0.5302	1.0978	0.5091
Ad77271a.a05.1.g05820_p1;Ad77271a.a05.17.g08690_p1	1.8818	0.6988	2.1258	0.6658
Ad77271a.a05.1.g05830_p1;Ad77271a.a05.17.g08670_p1	1.328	0.4093	1.4102	0.3856
Ad77271a.a05.1.g05830_p1;Ad77271a.a05.17.g08690_p1	0.8716	0.4001	1.0356	0.3721
Ad77271a.a05.1.g05830_p1;Ad77271a.a05.17.g08660_p1	3.4302	0.542	-1.0000	0.5293
Ad77271a.a05.1.g05850_p1;Ad77271a.a05.17.g08670_p1	2.979	0.851	3.4979	0.8361
Ad77271a.a05.1.g05850_p1;Ad77271a.a05.17.g08690_p1	2.9271	1.226	-1.0000	1.1803
Ad77271a.a05.1.g05860_p1;Ad77271a.a05.17.g08670_p1	2.0476	0.3601	-1.0000	0.3459
Ad77271a.a05.1.g05860_p1;Ad77271a.a05.17.g08690_p1	3.6287	0.4499	-1.0000	0.4319
Ad77271a.a05.1.g05860_p1;Ad77271a.a05.17.g08650_p1	1.4521	0.3548	2.0791	0.3397
Ad77271a.a05.1.g05860_p1;Ad77271a.a05.17.g08660_p1	3.8371	0.4472	-1.0000	0.4446
Ad77271a.a05.1.g05860_p1;Ad77271a.a05.17.g08680_p1	3.2889	0.4609	-1.0000	0.4690
Ad77271a.a05.1.g06260_p1;Ad77271a.a05.17.g08520_p1	0.4805	0.1414	0.4994	0.1387
Ad77271a.a05.1.g06270_p1;Ad77271a.a05.17.g08510_p1	0.4963	0.0338	0.3878	0.0353
Ad77271a.a05.1.g06290_p1;Ad77271a.a05.17.g08500_p1	0.3531	0.1433	0.3612	0.1401
Ad77271a.a05.1.g06320_p1;Ad77271a.a05.17.g08460_p1	0.3392	0.1699	0.3759	0.1637
Ad77271a.a05.1.g06350_p1;Ad77271a.a05.17.g08450_p1	0.2655	0.124	0.2636	0.1225
Ad77271a.a05.1.g06450_p1;Ad77271a.a05.17.g08400_p1	0.5701	0.0945	0.5234	0.0941
Ad77271a.a05.1.g06600_p1;Ad77271a.a05.17.g08330_p1	0.4383	0.1971	0.4666	0.1907
Ad77271a.a05.1.g06770_p1;Ad77271a.a05.17.g08300_p1	0.2172	0.012	0.2098	0.0120
Ad77271a.a05.1.g06880_p1;Ad77271a.a05.17.g08230_p1	0.4169	0.1562	0.4409	0.1516
Ad77271a.a05.1.g06920_p1;Ad77271a.a05.17.g08220_p1	1.2409	0.4433	1.2174	0.4298
Ad77271a.a05.1.g07000_p1;Ad77271a.a05.17.g08200_p1	0.4253	0.2068	0.4340	0.1997
Ad77271a.a05.1.g07020_p1;Ad77271a.a05.17.g08190_p1	0.2596	0.0159	0.3132	0.0150
Ad77271a.a05.1.g07050_p1;Ad77271a.a05.17.g08160_p1	0.3216	0.1404	0.4208	0.1261
Ad77271a.a05.1.g07090_p1;Ad77271a.a05.17.g08150_p1	0.2805	0.1505	0.2782	0.1484
Ad77271a.a05.1.g06200_p1;Ad77271a.a05.17.g08530_p1	0.2843	0.0862	0.2815	0.0853
Ad77271a.a05.1.g06340_p1;Ad77271a.a05.17.g08450_p1	0.2783	0.0597	0.3452	0.0548
Ad77271a.a05.1.g06390_p1;Ad77271a.a05.17.g08440_p1	2.4855	0.7132	1.2918	0.7436
Ad77271a.a05.1.g06500_p1;Ad77271a.a05.17.g08380_p1	1.3997	0.7342	1.2412	0.7246
Ad77271a.a05.1.g06510_p1;Ad77271a.a05.17.g08380_p1	3.5482	1.0068	-1.0000	0.9888
Ad77271a.a05.1.g06570_p1;Ad77271a.a05.17.g08370_p1	3.657	0.9591	1.6635	0.9656
Ad77271a.a05.1.g06720_p1;Ad77271a.a05.17.g08320_p1	3.5413	0.3002	2.8046	0.3029
Ad77271a.a05.1.g06720_p1;Ad77271a.a05.17.g08310_p1	2.6253	0.4371	1.3566	0.4310
Ad77271a.a05.1.g06730_p1;Ad77271a.a05.17.g08320_p1	0.7626	0.1821	0.6185	0.1855
Ad77271a.a05.1.g06730_p1;Ad77271a.a05.17.g08310_p1	0.5692	0.222	0.5568	0.2161
Ad77271a.a05.1.g06810_p1;Ad77271a.a05.17.g08280_p1	1.9042	0.3864	1.1239	0.3867
Ad77271a.a05.1.g06910_p1;Ad77271a.a05.17.g08220_p1	2.403	0.4446	-1.0000	0.4252
Ad77271a.a05.1.g06930_p1;Ad77271a.a05.17.g08220_p1	1.4427	0.2499	2.2814	0.2385
Ad77271a.a05.1.g06930_p1;Ad77271a.a05.17.g08210_p1	2.0325	0.6815	2.0633	0.6766
Ad77271a.a05.1.g06960_p1;Ad77271a.a05.17.g08220_p1	1.8278	0.4365	-1.0000	0.4116
Ad77271a.a05.1.g06970_p1;Ad77271a.a05.17.g08220_p1	1.9083	0.4688	2.9758	0.4293
Ad77271a.a05.1.g06980_p1;Ad77271a.a05.17.g08220_p1	1.9457	0.4215	2.1780	0.4030
Ad77271a.a05.1.g06990_p1;Ad77271a.a05.17.g08220_p1	2.1625	0.4623	-1.0000	0.4415
Ad77271a.a05.1.g07040_p1;Ad77271a.a05.17.g08170_p1	1.5876	0.71	1.3919	0.6826
Ad77271a.a05.1.g07110_p1;Ad77271a.a05.17.g08140_p1	3.1935	1.0164	-1.0000	0.9860
Ad77271a.a05.1.g07260_p1;Ad77271a.a05.17.g07560_p1	0.3627	0.0999	0.4162	0.0952
Ad77271a.a05.1.g07310_p1;Ad77271a.a05.17.g07600_p1	0.4513	0.1011	0.4559	0.0991
Ad77271a.a05.1.g07460_p1;Ad77271a.a05.17.g07640_p1	0.3067	0.1292	0.3365	0.1239
Ad77271a.a05.1.g07480_p1;Ad77271a.a05.17.g07650_p1	0.4996	0.09	0.4537	0.0902
Ad77271a.a05.1.g07510_p1;Ad77271a.a05.17.g07660_p1	0.3847	0.0633	0.4190	0.0609
Ad77271a.a05.1.g07550_p1;Ad77271a.a05.17.g07700_p1	0.4829	0.0916	0.5153	0.0888
Ad77271a.a05.1.g07590_p1;Ad77271a.a05.17.g07720_p1	0.3493	0.1277	0.3549	0.1253
Ad77271a.a05.1.g07680_p1;Ad77271a.a05.17.g07740_p1	0.1881	0.1217	0.1997	0.1170
Ad77271a.a05.1.g07720_p1;Ad77271a.a05.17.g07750_p1	0.3655	0.0379	0.3635	0.0372
Ad77271a.a05.1.g07730_p1;Ad77271a.a05.17.g07760_p1	0.3111	-0.0	0.3240	0.0000
Ad77271a.a05.1.g07920_p1;Ad77271a.a05.17.g07800_p1	0.2835	0.0146	0.3366	0.0138
Ad77271a.a05.1.g07950_p1;Ad77271a.a05.17.g07830_p1	0.836	0.0026	0.6518	0.0027
Ad77271a.a05.1.g07970_p1;Ad77271a.a05.17.g07840_p1	0.3765	0.1419	0.3678	0.1407
Ad77271a.a05.1.g08060_p1;Ad77271a.a05.17.g07880_p1	0.5042	0.1649	0.4204	0.1675
Ad77271a.a05.1.g08070_p1;Ad77271a.a05.17.g07980_p1	0.3361	0.1124	0.3836	0.1063
Ad77271a.a05.1.g08080_p1;Ad77271a.a05.17.g07990_p1	0.324	0.1388	0.3260	0.1369
Ad77271a.a05.1.g08170_p1;Ad77271a.a05.17.g08010_p1	0.7672	0.2798	0.5152	0.2919
Ad77271a.a05.1.g08310_p1;Ad77271a.a05.17.g08060_p1	0.7185	0.3201	0.6556	0.3194
Ad77271a.a05.1.g08360_p1;Ad77271a.a05.17.g08070_p1	0.6338	0.2458	0.5192	0.2529
Ad77271a.a05.1.g08380_p1;Ad77271a.a05.17.g08080_p1	0.2508	0.0752	0.2797	0.0717
Ad77271a.a05.1.g08390_p1;Ad77271a.a05.17.g08090_p1	0.3627	0.0289	0.3556	0.0285
Ad77271a.a05.1.g08530_p1;Ad77271a.a05.17.g08120_p1	0.529	0.0597	0.5674	0.0571
Ad77271a.a05.1.g07540_p1;Ad77271a.a05.17.g07690_p1	3.0164	0.8974	2.2740	0.9225
Ad77271a.a05.1.g07570_p1;Ad77271a.a05.17.g07710_p1	3.6046	1.1547	1.9939	1.2293
Ad77271a.a05.1.g07580_p1;Ad77271a.a05.17.g07710_p1	3.2873	0.702	1.6138	0.7366
Ad77271a.a05.1.g07670_p1;Ad77271a.a05.17.g07730_p1	0.36	0.1008	0.3403	0.1010
Ad77271a.a05.1.g07760_p1;Ad77271a.a05.17.g07770_p1	0.2931	0.1248	0.3603	0.1160
Ad77271a.a05.1.g07760_p1;Ad77271a.a05.17.g07780_p1	0.6153	0.3916	0.6680	0.3710
Ad77271a.a05.1.g07770_p1;Ad77271a.a05.17.g07790_p1	0.7154	0.2846	0.5920	0.2903
Ad77271a.a05.1.g08040_p1;Ad77271a.a05.17.g07880_p1	0.4663	0.1514	0.4387	0.1497
Ad77271a.a05.1.g08050_p1;Ad77271a.a05.17.g07880_p1	0.3641	0.1739	0.3217	0.1738
Ad77271a.a05.1.g08180_p1;Ad77271a.a05.17.g08020_p1	0.4553	0.1518	0.5167	0.1441
Ad77271a.a05.1.g08180_p1;Ad77271a.a05.17.g08030_p1	0.4954	0.1632	0.5170	0.1594
Ad77271a.a05.1.g08180_p1;Ad77271a.a05.17.g08040_p1	0.5854	0.3634	0.5714	0.3617
Ad77271a.a05.1.g08190_p1;Ad77271a.a05.17.g08040_p1	2.6381	1.2808	-1.0000	1.2333
Ad77271a.a05.1.g08320_p1;Ad77271a.a05.17.g08060_p1	0.6002	0.3314	0.5970	0.3264
Ad77271a.a05.1.g08440_p1;Ad77271a.a05.17.g08090_p1	2.6907	0.1866	-1.0000	0.1801
Ad77271a.a05.1.g08450_p1;Ad77271a.a05.17.g08090_p1	4.0764	0.2654	-1.0000	0.2651
Ad77271a.a05.1.g08540_p1;Ad77271a.a05.17.g08120_p1	0.4627	0.0517	0.3826	0.0532
Ad77271a.a05.1.g08550_p1;Ad77271a.a05.17.g08130_p1	0.4711	0.1393	0.5253	0.1323
Ad77271a.a05.1.g08680_p1;Ad77271a.a05.17.g07550_p1	0.2877	0.0754	0.2807	0.0751
Ad77271a.a05.1.g08690_p1;Ad77271a.a05.17.g07530_p1	0.3372	0.117	0.3607	0.1135
Ad77271a.a05.1.g08710_p1;Ad77271a.a05.17.g07520_p1	2.7909	1.4285	-1.0000	1.2658
Ad77271a.a05.1.g08780_p1;Ad77271a.a05.17.g07480_p1	0.4355	0.1107	0.4634	0.1071
Ad77271a.a05.1.g08800_p1;Ad77271a.a05.17.g07460_p1	0.2727	0.0585	0.2778	0.0575
Ad77271a.a05.1.g08930_p1;Ad77271a.a05.17.g07420_p1	0.2948	0.045	0.3291	0.0432
Ad77271a.a05.1.g08960_p1;Ad77271a.a05.17.g07410_p1	0.498	0.1434	0.4351	0.1473
Ad77271a.a05.1.g08980_p1;Ad77271a.a05.17.g07400_p1	0.3511	0.0873	0.3902	0.0835
Ad77271a.a05.1.g08730_p1;Ad77271a.a05.17.g07500_p1	0.6522	0.3406	0.7931	0.3002
Ad77271a.a05.1.g08730_p1;Ad77271a.a05.17.g07510_p1	1.3359	0.5756	2.0041	0.5062
Ad77271a.a05.1.g08740_p1;Ad77271a.a05.17.g07490_p1	0.4191	0.0844	0.4566	0.0812
Ad77271a.a05.1.g08940_p1;Ad77271a.a05.17.g07430_p1	4.1702	0.7243	-1.0000	0.7417
Ad77271a.a05.1.g00770_p1;Ad77271a.a05.19.g06410_p1	0.6657	0.1415	0.5233	0.1449
Ad77271a.a05.1.g00820_p1;Ad77271a.a05.19.g06550_p1	0.5593	0.0704	0.5980	0.0679
Ad77271a.a05.1.g00950_p1;Ad77271a.a05.19.g06710_p1	0.4089	0.0109	0.4653	0.0102
Ad77271a.a05.1.g00960_p1;Ad77271a.a05.19.g06720_p1	0.3312	0.1454	0.3358	0.1424
Ad77271a.a05.1.g01040_p1;Ad77271a.a05.19.g06770_p1	0.4565	0.1021	0.4791	0.0987
Ad77271a.a05.1.g01070_p1;Ad77271a.a05.19.g06800_p1	1.0919	0.0078	0.9525	0.0076
Ad77271a.a05.1.g01090_p1;Ad77271a.a05.19.g06850_p1	0.3532	0.1303	0.3680	0.1272
Ad77271a.a05.1.g01100_p1;Ad77271a.a05.19.g06860_p1	0.3389	0.0699	0.3439	0.0685
Ad77271a.a05.1.g01150_p1;Ad77271a.a05.19.g06880_p1	0.7257	0.3793	0.8995	0.3475
Ad77271a.a05.1.g01170_p1;Ad77271a.a05.19.g06890_p1	0.3583	0.1088	0.3649	0.1068
Ad77271a.a05.1.g01200_p1;Ad77271a.a05.19.g06920_p1	0.7321	0.2647	0.5800	0.2687
Ad77271a.a05.1.g01210_p1;Ad77271a.a05.19.g06940_p1	0.3093	0.0724	0.3041	0.0714
Ad77271a.a05.1.g01260_p1;Ad77271a.a05.19.g06980_p1	0.2304	0.049	0.2010	0.0505
Ad77271a.a05.1.g01300_p1;Ad77271a.a05.19.g07090_p1	0.3438	0.1704	0.3978	0.1596
Ad77271a.a05.1.g00750_p1;Ad77271a.a05.19.g06370_p1	0.2972	0.1211	0.2835	0.1217
Ad77271a.a05.1.g00760_p1;Ad77271a.a05.19.g06370_p1	0.2615	0.1375	0.2947	0.1314
Ad77271a.a05.1.g00770_p1;Ad77271a.a05.19.g06470_p1	0.6482	0.141	0.5042	0.1449
Ad77271a.a05.1.g00780_p1;Ad77271a.a05.19.g06410_p1	0.2791	0.114	0.2491	0.1160
Ad77271a.a05.1.g00780_p1;Ad77271a.a05.19.g06470_p1	0.304	0.1153	0.2808	0.1160
Ad77271a.a05.1.g00800_p1;Ad77271a.a05.19.g06510_p1	0.5262	0.0765	0.5887	0.0726
Ad77271a.a05.1.g00850_p1;Ad77271a.a05.19.g06590_p1	4.7022	0.5215	3.0289	0.5237
Ad77271a.a05.1.g00850_p1;Ad77271a.a05.19.g06610_p1	3.6867	0.3571	-1.0000	0.3617
Ad77271a.a05.1.g00850_p1;Ad77271a.a05.19.g06600_p1	1.5203	0.4852	1.6545	0.4777
Ad77271a.a05.1.g00850_p1;Ad77271a.a05.19.g06570_p1	3.9426	0.4823	2.4854	0.4934
Ad77271a.a05.1.g00860_p1;Ad77271a.a05.19.g06590_p1	3.5086	0.4713	-1.0000	0.4754
Ad77271a.a05.1.g00870_p1;Ad77271a.a05.19.g06590_p1	4.5207	0.5275	3.3143	0.5336
Ad77271a.a05.1.g00880_p1;Ad77271a.a05.19.g06570_p1	3.9433	0.6478	3.1336	0.6730
Ad77271a.a05.1.g01050_p1;Ad77271a.a05.19.g06770_p1	0.5702	0.1961	0.5764	0.1881
Ad77271a.a05.1.g01070_p1;Ad77271a.a05.19.g06820_p1	0.2658	0.0075	0.2377	0.0076
Ad77271a.a05.1.g01150_p1;Ad77271a.a05.19.g06870_p1	0.3465	0.1594	0.3573	0.1549
Ad77271a.a05.1.g01170_p1;Ad77271a.a05.19.g06900_p1	0.5483	0.092	0.6130	0.0884
Ad77271a.a05.1.g01180_p1;Ad77271a.a05.19.g06910_p1	0.6281	0.2581	0.7006	0.2487
Ad77271a.a05.1.g01280_p1;Ad77271a.a05.19.g07050_p1	4.2298	1.1464	3.3369	1.2155
Ad77271a.a05.1.g01350_p1;Ad77271a.a05.19.g07130_p1	1.3097	0.1298	0.9676	0.1294
Ad77271a.a05.1.g01440_p1;Ad77271a.a05.19.g07300_p1	0.3064	0.0556	0.3828	0.0513
Ad77271a.a05.1.g01460_p1;Ad77271a.a05.19.g07380_p1	0.7282	0.1282	0.7784	0.1232
Ad77271a.a05.1.g01500_p1;Ad77271a.a05.19.g07400_p1	0.3809	0.1369	0.3514	0.1383
Ad77271a.a05.1.g01510_p1;Ad77271a.a05.19.g07410_p1	0.3391	0.058	0.3425	0.0569
Ad77271a.a05.1.g01530_p1;Ad77271a.a05.19.g07440_p1	1.1767	0.5536	1.1622	0.5397
Ad77271a.a05.1.g01560_p1;Ad77271a.a05.19.g07460_p1	0.3941	0.0499	0.4067	0.0487
Ad77271a.a05.1.g01570_p1;Ad77271a.a05.19.g07590_p1	0.3657	0.0117	0.3149	0.0120
Ad77271a.a05.1.g01550_p1;Ad77271a.a05.19.g07460_p1	0.4334	0.1808	0.4936	0.1722
Ad77271a.a05.1.g01610_p1;Ad77271a.a05.19.g07600_p1	0.428	0.1008	0.4800	0.0958
Ad77271a.a05.1.g01620_p1;Ad77271a.a05.19.g07620_p1	0.4154	0.2072	0.4789	0.1932
Ad77271a.a05.1.g01840_p1;Ad77271a.a05.19.g07930_p1	0.564	0.1343	0.6176	0.1271
Ad77271a.a05.1.g01860_p1;Ad77271a.a05.19.g07900_p1	0.3459	0.1012	0.3537	0.0989
Ad77271a.a05.1.g01870_p1;Ad77271a.a05.19.g07890_p1	0.3156	0.0726	0.3598	0.0685
Ad77271a.a05.1.g01890_p1;Ad77271a.a05.19.g07860_p1	0.2962	0.0718	0.3610	0.0664
Ad77271a.a05.1.g01910_p1;Ad77271a.a05.19.g07850_p1	0.3219	0.1563	0.3191	0.1537
Ad77271a.a05.1.g01950_p1;Ad77271a.a05.19.g07810_p1	0.2331	0.0105	0.3103	0.0096
Ad77271a.a05.1.g01980_p1;Ad77271a.a05.19.g08040_p1	0.2971	0.0713	0.3395	0.0676
Ad77271a.a05.1.g01990_p1;Ad77271a.a05.19.g08080_p1	0.2662	0.0334	0.2598	0.0333
Ad77271a.a05.1.g02000_p1;Ad77271a.a05.19.g08090_p1	0.4102	0.0887	0.4455	0.0853
Ad77271a.a05.1.g02040_p1;Ad77271a.a05.19.g08110_p1	0.351	0.1361	0.3561	0.1343
Ad77271a.a05.1.g02090_p1;Ad77271a.a05.19.g08140_p1	0.2281	0.0147	0.2786	0.0137
Ad77271a.a05.1.g02100_p1;Ad77271a.a05.19.g08150_p1	0.2185	0.05	0.2252	0.0491
Ad77271a.a05.1.g02120_p1;Ad77271a.a05.19.g08180_p1	0.4378	0.1848	0.3881	0.1887
Ad77271a.a05.1.g02150_p1;Ad77271a.a05.19.g08190_p1	1.0225	0.1713	0.9027	0.1683
Ad77271a.a05.1.g02200_p1;Ad77271a.a05.19.g08200_p1	0.2499	0.0569	0.2664	0.0550
Ad77271a.a05.1.g02210_p1;Ad77271a.a05.19.g08210_p1	0.4483	0.2188	0.4663	0.2139
Ad77271a.a05.1.g02220_p1;Ad77271a.a05.19.g08220_p1	0.3791	0.225	0.3752	0.2236
Ad77271a.a05.1.g02250_p1;Ad77271a.a05.19.g08250_p1	0.2311	0.0612	0.2356	0.0603
Ad77271a.a05.1.g02260_p1;Ad77271a.a05.19.g08320_p1	0.5056	0.191	0.4825	0.1885
Ad77271a.a05.1.g02280_p1;Ad77271a.a05.19.g08330_p1	0.4662	0.1169	0.4817	0.1149
Ad77271a.a05.1.g02310_p1;Ad77271a.a05.19.g08340_p1	0.189	0.0292	0.1984	0.0286
Ad77271a.a05.1.g02320_p1;Ad77271a.a05.19.g08350_p1	0.4886	0.1156	0.3961	0.1206
Ad77271a.a05.1.g02330_p1;Ad77271a.a05.19.g08360_p1	0.3902	0.0717	0.3465	0.0727
Ad77271a.a05.1.g02360_p1;Ad77271a.a05.19.g08380_p1	0.3077	0.1661	0.2796	0.1672
Ad77271a.a05.1.g01830_p1;Ad77271a.a05.19.g07990_p1	0.272	0.1109	0.2514	0.1118
Ad77271a.a05.1.g01830_p1;Ad77271a.a05.19.g07960_p1	0.278	0.1155	0.2739	0.1138
Ad77271a.a05.1.g01830_p1;Ad77271a.a05.19.g08000_p1	0.2688	0.1024	0.2532	0.1028
Ad77271a.a05.1.g01830_p1;Ad77271a.a05.19.g07970_p1	0.2322	0.0735	0.2154	0.0742
Ad77271a.a05.1.g01830_p1;Ad77271a.a05.19.g07950_p1	0.2721	0.0421	0.3120	0.0395
Ad77271a.a05.1.g01830_p1;Ad77271a.a05.19.g07980_p1	0.3869	0.1123	0.4250	0.1071
Ad77271a.a05.1.g01960_p1;Ad77271a.a05.19.g08010_p1	0.3717	0.007	0.4767	0.0065
Ad77271a.a05.1.g01970_p1;Ad77271a.a05.19.g08010_p1	0.47	0.0499	0.4563	0.0490
Ad77271a.a05.1.g02010_p1;Ad77271a.a05.19.g08110_p1	1.0574	0.3045	0.7472	0.3190
Ad77271a.a05.1.g02020_p1;Ad77271a.a05.19.g08110_p1	0.7723	0.1975	0.6548	0.1975
Ad77271a.a05.1.g02070_p1;Ad77271a.a05.19.g08130_p1	0.409	0.1092	0.4261	0.1054
Ad77271a.a05.1.g02080_p1;Ad77271a.a05.19.g08130_p1	0.4757	0.2139	0.4692	0.2119
Ad77271a.a05.1.g02090_p1;Ad77271a.a05.19.g08130_p1	3.7652	0.9271	-1.0000	0.9405
Ad77271a.a05.1.g02110_p1;Ad77271a.a05.19.g08160_p1	0.2901	0.0806	0.2969	0.0793
Ad77271a.a05.1.g02130_p1;Ad77271a.a05.19.g08190_p1	0.2554	0.1608	0.2775	0.1543
Ad77271a.a05.1.g02140_p1;Ad77271a.a05.19.g08190_p1	0.4208	0.1901	0.4156	0.1886
Ad77271a.a05.1.g02160_p1;Ad77271a.a05.19.g08190_p1	1.1462	0.1503	1.4341	0.1454
Ad77271a.a05.1.g02190_p1;Ad77271a.a05.19.g08200_p1	0.3957	0.1741	0.3744	0.1751
Ad77271a.a05.1.g02240_p1;Ad77271a.a05.19.g08220_p1	3.6334	0.4753	2.9202	0.4772
Ad77271a.a05.1.g02240_p1;Ad77271a.a05.19.g08240_p1	3.8095	0.8205	-1.0000	0.8521
Ad77271a.a05.1.g02240_p1;Ad77271a.a05.19.g08210_p1	1.4863	0.4255	1.2875	0.4180
Ad77271a.a05.1.g02260_p1;Ad77271a.a05.19.g08310_p1	0.2488	0.1077	0.2826	0.1025
Ad77271a.a05.1.g02350_p1;Ad77271a.a05.19.g08380_p1	0.3679	0.1887	0.3789	0.1826
Ad77271a.a05.1.g02360_p1;Ad77271a.a05.19.g08390_p1	0.4016	0.1822	0.3857	0.1824
Ad77271a.a05.1.g02390_p1;Ad77271a.a05.19.g08400_p1	3.1151	0.7775	-1.0000	0.8261
Ad77271a.a05.1.g10380_p1;Ad77271a.a05.19.g04450_p1	0.3409	0.0823	0.3440	0.0814
Ad77271a.a05.1.g10390_p1;Ad77271a.a05.19.g04440_p1	0.3658	0.0642	0.3926	0.0620
Ad77271a.a05.1.g10520_p1;Ad77271a.a05.19.g04250_p1	0.2721	0.0945	0.3314	0.0881
Ad77271a.a05.1.g10550_p1;Ad77271a.a05.19.g04300_p1	0.2821	0.0752	0.2831	0.0744
Ad77271a.a05.1.g10590_p1;Ad77271a.a05.19.g04350_p1	0.2967	0.118	0.3044	0.1153
Ad77271a.a05.1.g10510_p1;Ad77271a.a05.19.g04190_p1	1.9065	0.2873	-1.0000	0.2743
Ad77271a.a05.1.g10570_p1;Ad77271a.a05.19.g04330_p1	0.3384	0.1264	0.3731	0.1214
Ad77271a.a05.1.g10580_p1;Ad77271a.a05.19.g04340_p1	1.2446	1.4884	1.1328	1.4231
Ad77271a.a05.1.g10590_p1;Ad77271a.a05.19.g04380_p1	0.3388	0.1646	0.3540	0.1599
Ad77271a.a05.1.g11080_p1;Ad77271a.a05.19.g04110_p1	0.2968	0.1127	0.3672	0.1043
Ad77271a.a05.1.g11110_p1;Ad77271a.a05.19.g04090_p1	0.3132	0.0874	0.3157	0.0860
Ad77271a.a05.1.g11170_p1;Ad77271a.a05.19.g04040_p1	0.291	0.0684	0.2944	0.0669
Ad77271a.a05.1.g11180_p1;Ad77271a.a05.19.g04030_p1	0.3189	0.0726	0.3488	0.0692
Ad77271a.a05.1.g11190_p1;Ad77271a.a05.19.g04020_p1	0.2922	0.0053	0.2155	0.0057
Ad77271a.a05.1.g11330_p1;Ad77271a.a05.19.g03960_p1	0.3283	0.1335	0.3330	0.1309
Ad77271a.a05.1.g11360_p1;Ad77271a.a05.19.g03920_p1	0.4802	0.2108	0.3581	0.2224
Ad77271a.a05.1.g11370_p1;Ad77271a.a05.19.g03910_p1	0.4672	0.071	0.3671	0.0733
Ad77271a.a05.1.g11490_p1;Ad77271a.a05.19.g03900_p1	0.3907	0.1437	0.5061	0.1327
Ad77271a.a05.1.g11540_p1;Ad77271a.a05.19.g03890_p1	0.2648	0.091	0.2832	0.0886
Ad77271a.a05.1.g11600_p1;Ad77271a.a05.19.g03850_p1	0.2729	0.0453	0.2950	0.0436
Ad77271a.a05.1.g11720_p1;Ad77271a.a05.19.g03760_p1	0.6985	0.2029	0.8254	0.1886
Ad77271a.a05.1.g11730_p1;Ad77271a.a05.19.g03750_p1	1.0107	0.4128	0.9287	0.4040
Ad77271a.a05.1.g11740_p1;Ad77271a.a05.19.g03740_p1	0.3197	0.0655	0.3343	0.0640
Ad77271a.a05.1.g11750_p1;Ad77271a.a05.19.g03720_p1	0.2807	0.0565	0.2366	0.0584
Ad77271a.a05.1.g11790_p1;Ad77271a.a05.19.g03680_p1	0.322	0.1007	0.3512	0.0963
Ad77271a.a05.1.g11820_p1;Ad77271a.a05.19.g03630_p1	0.2723	0.0799	0.3092	0.0755
Ad77271a.a05.1.g11860_p1;Ad77271a.a05.19.g03620_p1	0.3521	0.0697	0.3770	0.0675
Ad77271a.a05.1.g11950_p1;Ad77271a.a05.19.g03540_p1	1.617	0.3359	2.7375	0.3218
Ad77271a.a05.1.g11110_p1;Ad77271a.a05.19.g04080_p1	0.2003	0.0435	0.1399	0.0469
Ad77271a.a05.1.g11200_p1;Ad77271a.a05.19.g04010_p1	99.0	1.0467	-1.0000	1.1434
Ad77271a.a05.1.g11360_p1;Ad77271a.a05.19.g03930_p1	0.3878	0.0342	0.3577	0.0341
Ad77271a.a05.1.g11570_p1;Ad77271a.a05.19.g03860_p1	0.384	0.1813	0.4622	0.1667
Ad77271a.a05.1.g11650_p1;Ad77271a.a05.19.g03820_p1	0.8839	0.5092	0.9372	0.4906
Ad77271a.a05.1.g11660_p1;Ad77271a.a05.19.g03820_p1	0.4761	0.2503	0.4434	0.2509
Ad77271a.a05.1.g11670_p1;Ad77271a.a05.19.g03790_p1	0.7072	0.1792	0.7961	0.1708
Ad77271a.a05.1.g11680_p1;Ad77271a.a05.19.g03790_p1	0.8741	0.2693	0.8072	0.2605
Ad77271a.a05.1.g11720_p1;Ad77271a.a05.19.g03770_p1	1.0392	0.3108	1.0958	0.2914
Ad77271a.a05.1.g11720_p1;Ad77271a.a05.19.g03750_p1	4.5956	1.2414	2.6635	1.2283
Ad77271a.a05.1.g11730_p1;Ad77271a.a05.19.g03770_p1	2.2599	1.3206	4.1483	1.2454
Ad77271a.a05.1.g11750_p1;Ad77271a.a05.19.g03710_p1	2.8306	0.6147	-1.0000	0.6330
Ad77271a.a05.1.g11780_p1;Ad77271a.a05.19.g03680_p1	0.3844	0.2867	0.3992	0.2725
Ad77271a.a05.1.g11800_p1;Ad77271a.a05.19.g03680_p1	0.2917	0.1009	0.3250	0.0963
Ad77271a.a05.1.g11820_p1;Ad77271a.a05.19.g03690_p1	4.611	0.86	-1.0000	0.8612
Ad77271a.a05.1.g11850_p1;Ad77271a.a05.19.g03620_p1	0.4814	0.1097	0.3548	0.1156
Ad77271a.a05.1.g11970_p1;Ad77271a.a05.19.g03600_p1	1.6609	0.584	1.7632	0.5755
Ad77271a.a05.1.g12200_p1;Ad77271a.a05.19.g03340_p1	2.3131	0.3193	1.4358	0.3134
Ad77271a.a05.1.g12210_p1;Ad77271a.a05.19.g03320_p1	0.316	0.063	0.3291	0.0616
Ad77271a.a05.1.g12280_p1;Ad77271a.a05.19.g03230_p1	1.7374	1.1158	-1.0000	0.9783
Ad77271a.a05.1.g12310_p1;Ad77271a.a05.19.g03200_p1	0.6438	0.2562	0.5147	0.2620
Ad77271a.a05.1.g12320_p1;Ad77271a.a05.19.g03190_p1	0.574	0.0444	0.5163	0.0441
Ad77271a.a05.1.g12410_p1;Ad77271a.a05.19.g03100_p1	0.2982	0.1584	0.3704	0.1451
Ad77271a.a05.1.g12530_p1;Ad77271a.a05.19.g03060_p1	0.2286	0.0633	0.2645	0.0599
Ad77271a.a05.1.g12740_p1;Ad77271a.a05.19.g03000_p1	0.3211	0.0424	0.2921	0.0429
Ad77271a.a05.1.g12830_p1;Ad77271a.a05.19.g02980_p1	0.6381	0.5011	0.8727	0.4482
Ad77271a.a05.1.g12920_p1;Ad77271a.a05.19.g02970_p1	0.3004	0.1705	0.3380	0.1633
Ad77271a.a05.1.g13110_p1;Ad77271a.a05.19.g02870_p1	0.6901	0.1097	0.6278	0.1086
Ad77271a.a05.1.g13180_p1;Ad77271a.a05.19.g02810_p1	0.4478	0.058	0.5078	0.0555
Ad77271a.a05.1.g13240_p1;Ad77271a.a05.19.g02770_p1	0.2803	0.0976	0.2608	0.0980
Ad77271a.a05.1.g13270_p1;Ad77271a.a05.19.g02740_p1	0.3362	0.1622	0.3114	0.1631
Ad77271a.a05.1.g13350_p1;Ad77271a.a05.19.g02730_p1	0.4406	0.0903	0.4035	0.0904
Ad77271a.a05.1.g13390_p1;Ad77271a.a05.19.g02690_p1	0.3573	0.0946	0.3707	0.0922
Ad77271a.a05.1.g13460_p1;Ad77271a.a05.19.g02670_p1	0.5708	0.2439	0.6814	0.2295
Ad77271a.a05.1.g13500_p1;Ad77271a.a05.19.g02660_p1	0.9976	0.2026	0.8221	0.2027
Ad77271a.a05.1.g13620_p1;Ad77271a.a05.19.g02610_p1	0.4577	0.1199	0.4599	0.1171
Ad77271a.a05.1.g13780_p1;Ad77271a.a05.19.g02560_p1	0.401	0.1065	0.3887	0.1058
Ad77271a.a05.1.g12250_p1;Ad77271a.a05.19.g03270_p1	0.4364	0.1116	0.4040	0.1118
Ad77271a.a05.1.g12270_p1;Ad77271a.a05.19.g03260_p1	0.5565	0.4062	0.6386	0.3814
Ad77271a.a05.1.g12290_p1;Ad77271a.a05.19.g03220_p1	0.4309	0.1409	0.4976	0.1332
Ad77271a.a05.1.g12290_p1;Ad77271a.a05.19.g03210_p1	0.1804	0.102	0.1862	0.1000
Ad77271a.a05.1.g12290_p1;Ad77271a.a05.19.g03200_p1	2.4434	0.553	0.9092	0.6029
Ad77271a.a05.1.g12330_p1;Ad77271a.a05.19.g03190_p1	0.4712	0.057	0.3606	0.0585
Ad77271a.a05.1.g12370_p1;Ad77271a.a05.19.g03130_p1	0.7706	0.2212	0.7973	0.2155
Ad77271a.a05.1.g12460_p1;Ad77271a.a05.19.g03080_p1	0.1958	0.0732	0.2643	0.0658
Ad77271a.a05.1.g12660_p1;Ad77271a.a05.19.g03020_p1	1.5067	0.9234	1.9438	0.8822
Ad77271a.a05.1.g12710_p1;Ad77271a.a05.19.g03010_p1	1.7428	0.9845	2.9491	0.8954
Ad77271a.a05.1.g12720_p1;Ad77271a.a05.19.g03010_p1	0.8671	0.3034	0.9366	0.2873
Ad77271a.a05.1.g12920_p1;Ad77271a.a05.19.g02950_p1	1.103	0.267	1.2302	0.2507
Ad77271a.a05.1.g12920_p1;Ad77271a.a05.19.g02960_p1	0.4134	0.081	0.4071	0.0807
Ad77271a.a05.1.g12960_p1;Ad77271a.a05.19.g02950_p1	0.3223	0.0724	0.3702	0.0689
Ad77271a.a05.1.g12960_p1;Ad77271a.a05.19.g02970_p1	0.9128	0.328	1.1918	0.3048
Ad77271a.a05.1.g12960_p1;Ad77271a.a05.19.g02960_p1	1.4173	0.2097	1.2153	0.2054
Ad77271a.a05.1.g12970_p1;Ad77271a.a05.19.g02930_p1	0.3957	0.1424	0.4768	0.1330
Ad77271a.a05.1.g13120_p1;Ad77271a.a05.19.g02860_p1	3.522	0.81	-1.0000	0.8221
Ad77271a.a05.1.g13150_p1;Ad77271a.a05.19.g02830_p1	0.3811	0.1475	0.4333	0.1389
Ad77271a.a05.1.g13160_p1;Ad77271a.a05.19.g02830_p1	2.7875	0.9423	-1.0000	0.8965
Ad77271a.a05.1.g13190_p1;Ad77271a.a05.19.g02810_p1	2.2984	0.5346	1.5165	0.5237
Ad77271a.a05.1.g13250_p1;Ad77271a.a05.19.g02760_p1	3.0547	0.7034	2.9432	0.7007
Ad77271a.a05.1.g13250_p1;Ad77271a.a05.19.g02750_p1	0.5975	0.2373	0.9334	0.2043
Ad77271a.a05.1.g13260_p1;Ad77271a.a05.19.g02740_p1	0.3356	0.1145	0.2781	0.1182
Ad77271a.a05.1.g13360_p1;Ad77271a.a05.19.g02720_p1	0.6945	0.1321	0.6235	0.1325
Ad77271a.a05.1.g13640_p1;Ad77271a.a05.19.g02600_p1	0.7238	0.1055	0.6065	0.1081
Ad77271a.a05.1.g13650_p1;Ad77271a.a05.19.g02600_p1	0.9709	0.1432	0.9817	0.1406
Ad77271a.a05.1.g13750_p1;Ad77271a.a05.19.g02570_p1	3.2695	0.8454	-1.0000	0.9015
Ad77271a.a05.1.g13860_p1;Ad77271a.a05.19.g02550_p1	0.5303	0.2813	0.5957	0.2645
Ad77271a.a05.1.g14860_p1;Ad77271a.a05.19.g02260_p1	0.2429	0.0924	0.2361	0.0915
Ad77271a.a05.1.g14880_p1;Ad77271a.a05.19.g02270_p1	0.3193	0.0847	0.3314	0.0829
Ad77271a.a05.1.g15040_p1;Ad77271a.a05.19.g02290_p1	0.3571	0.1239	0.3806	0.1203
Ad77271a.a05.1.g15070_p1;Ad77271a.a05.19.g02310_p1	0.4055	0.0783	0.3772	0.0783
Ad77271a.a05.1.g15120_p1;Ad77271a.a05.19.g02360_p1	0.3163	0.0183	0.3465	0.0176
Ad77271a.a05.1.g15180_p1;Ad77271a.a05.19.g02200_p1	0.3154	0.096	0.2950	0.0967
Ad77271a.a05.1.g15290_p1;Ad77271a.a05.19.g02180_p1	0.3662	0.0946	0.4381	0.0883
Ad77271a.a05.1.g15380_p1;Ad77271a.a05.19.g02070_p1	0.3556	0.0643	0.4064	0.0612
Ad77271a.a05.1.g15420_p1;Ad77271a.a05.19.g02060_p1	0.3359	0.1948	0.3361	0.1910
Ad77271a.a05.1.g15500_p1;Ad77271a.a05.19.g02010_p1	0.3409	0.0534	0.3598	0.0519
Ad77271a.a05.1.g15510_p1;Ad77271a.a05.19.g01990_p1	1.8237	0.5265	1.1180	0.5296
Ad77271a.a05.1.g15520_p1;Ad77271a.a05.19.g01970_p1	0.323	0.0365	0.3412	0.0357
Ad77271a.a05.1.g15530_p1;Ad77271a.a05.19.g01960_p1	0.3715	0.1154	0.3527	0.1156
Ad77271a.a05.1.g15580_p1;Ad77271a.a05.19.g01950_p1	0.3014	0.1308	0.3095	0.1282
Ad77271a.a05.1.g15630_p1;Ad77271a.a05.19.g01940_p1	0.4206	0.2617	0.4240	0.2592
Ad77271a.a05.1.g15640_p1;Ad77271a.a05.19.g01930_p1	0.3847	0.0805	0.3504	0.0809
Ad77271a.a05.1.g15680_p1;Ad77271a.a05.19.g01910_p1	0.3656	0.1306	0.3622	0.1290
Ad77271a.a05.1.g15740_p1;Ad77271a.a05.19.g01840_p1	0.3276	0.0998	0.2957	0.1009
Ad77271a.a05.1.g15750_p1;Ad77271a.a05.19.g01830_p1	0.538	0.1558	0.6088	0.1470
Ad77271a.a05.1.g15860_p1;Ad77271a.a05.19.g01780_p1	0.3927	0.1271	0.4068	0.1237
Ad77271a.a05.1.g15910_p1;Ad77271a.a05.19.g01760_p1	0.3414	0.1794	0.3727	0.1718
Ad77271a.a05.1.g15980_p1;Ad77271a.a05.19.g01690_p1	0.3524	0.1109	0.3062	0.1129
Ad77271a.a05.1.g16020_p1;Ad77271a.a05.19.g01640_p1	2.7752	0.3544	1.9396	0.3352
Ad77271a.a05.1.g16050_p1;Ad77271a.a05.19.g01660_p1	0.3628	0.1588	0.2940	0.1650
Ad77271a.a05.1.g16080_p1;Ad77271a.a05.19.g01620_p1	0.433	0.2235	0.5318	0.2052
Ad77271a.a05.1.g16140_p1;Ad77271a.a05.19.g01560_p1	0.3633	0.072	0.3921	0.0694
Ad77271a.a05.1.g16220_p1;Ad77271a.a05.19.g01550_p1	0.4107	0.0422	0.4326	0.0411
Ad77271a.a05.1.g16330_p1;Ad77271a.a05.19.g01500_p1	0.2876	0.0694	0.2801	0.0693
Ad77271a.a05.1.g16360_p1;Ad77271a.a05.19.g01490_p1	0.4044	0.1498	0.3267	0.1563
Ad77271a.a05.1.g16440_p1;Ad77271a.a05.19.g01420_p1	0.421	0.0744	0.4019	0.0740
Ad77271a.a05.1.g16500_p1;Ad77271a.a05.19.g01370_p1	0.3495	0.1868	0.3529	0.1838
Ad77271a.a05.1.g16580_p1;Ad77271a.a05.19.g01360_p1	0.305	0.1748	0.3400	0.1657
Ad77271a.a05.1.g16650_p1;Ad77271a.a05.19.g01340_p1	0.8272	0.4265	1.3644	0.3670
Ad77271a.a05.1.g16670_p1;Ad77271a.a05.19.g01320_p1	0.4193	0.0496	0.5561	0.0455
Ad77271a.a05.1.g16750_p1;Ad77271a.a05.19.g01300_p1	0.3361	0.1199	0.4016	0.1129
Ad77271a.a05.1.g16760_p1;Ad77271a.a05.19.g01290_p1	0.2059	0.0596	0.2415	0.0562
Ad77271a.a05.1.g16810_p1;Ad77271a.a05.19.g01140_p1	0.4441	0.0825	0.3668	0.0849
Ad77271a.a05.1.g16850_p1;Ad77271a.a05.19.g01070_p1	0.3498	0.1319	0.3677	0.1282
Ad77271a.a05.1.g16880_p1;Ad77271a.a05.19.g01050_p1	0.4925	0.068	0.5031	0.0672
Ad77271a.a05.1.g17010_p1;Ad77271a.a05.19.g01040_p1	0.2797	0.1341	0.3089	0.1281
Ad77271a.a05.1.g17060_p1;Ad77271a.a05.19.g01030_p1	0.4419	0.0824	0.4623	0.0807
Ad77271a.a05.1.g17090_p1;Ad77271a.a05.19.g01020_p1	0.4006	0.0917	0.4293	0.0883
Ad77271a.a05.1.g17180_p1;Ad77271a.a05.19.g01010_p1	0.5729	0.106	0.5261	0.1060
Ad77271a.a05.1.g17190_p1;Ad77271a.a05.19.g00990_p1	0.2631	0.0616	0.2909	0.0591
Ad77271a.a05.1.g17240_p1;Ad77271a.a05.19.g00970_p1	0.3993	0.0523	0.4468	0.0496
Ad77271a.a05.1.g17440_p1;Ad77271a.a05.19.g00920_p1	0.4314	0.3114	0.5365	0.2863
Ad77271a.a05.1.g17460_p1;Ad77271a.a05.19.g00870_p1	0.4461	0.0925	0.3787	0.0945
Ad77271a.a05.1.g17540_p1;Ad77271a.a05.19.g00830_p1	0.3659	0.1709	0.3861	0.1655
Ad77271a.a05.1.g17670_p1;Ad77271a.a05.19.g00780_p1	0.3638	0.1673	0.4015	0.1595
Ad77271a.a05.1.g17750_p1;Ad77271a.a05.19.g00750_p1	0.2832	0.1237	0.3194	0.1178
Ad77271a.a05.1.g17800_p1;Ad77271a.a05.19.g00730_p1	0.4205	0.2103	0.4421	0.2038
Ad77271a.a05.1.g17900_p1;Ad77271a.a05.19.g00680_p1	0.3258	0.1173	0.3997	0.1096
Ad77271a.a05.1.g14840_p1;Ad77271a.a05.19.g02250_p1	0.7372	0.2524	0.8104	0.2402
Ad77271a.a05.1.g14840_p1;Ad77271a.a05.19.g02230_p1	2.3838	0.6158	-1.0000	0.5853
Ad77271a.a05.1.g15050_p1;Ad77271a.a05.19.g02300_p1	1.0411	0.2438	0.8087	0.2494
Ad77271a.a05.1.g15060_p1;Ad77271a.a05.19.g02300_p1	0.4438	0.2833	0.3581	0.2921
Ad77271a.a05.1.g15180_p1;Ad77271a.a05.19.g02210_p1	0.3106	0.1057	0.3136	0.1047
Ad77271a.a05.1.g15250_p1;Ad77271a.a05.19.g02190_p1	0.7603	0.1317	0.6768	0.1314
Ad77271a.a05.1.g15290_p1;Ad77271a.a05.19.g02170_p1	4.8549	0.5908	4.0458	0.5970
Ad77271a.a05.1.g15300_p1;Ad77271a.a05.19.g02170_p1	0.4472	0.1658	0.4729	0.1605
Ad77271a.a05.1.g15310_p1;Ad77271a.a05.19.g02170_p1	0.4279	0.1301	0.4829	0.1227
Ad77271a.a05.1.g15310_p1;Ad77271a.a05.19.g02180_p1	2.6428	0.5812	-1.0000	0.5687
Ad77271a.a05.1.g15430_p1;Ad77271a.a05.19.g02050_p1	0.4798	0.2664	0.5699	0.2515
Ad77271a.a05.1.g15470_p1;Ad77271a.a05.19.g02020_p1	0.4878	0.1387	0.3986	0.1430
Ad77271a.a05.1.g15500_p1;Ad77271a.a05.19.g02000_p1	0.655	0.3541	0.6079	0.3579
Ad77271a.a05.1.g15660_p1;Ad77271a.a05.19.g01920_p1	0.6427	0.2235	0.7338	0.2152
Ad77271a.a05.1.g15720_p1;Ad77271a.a05.19.g01900_p1	0.7032	0.2104	0.7474	0.2014
Ad77271a.a05.1.g15760_p1;Ad77271a.a05.19.g01810_p1	2.1093	0.5318	3.1301	0.5134
Ad77271a.a05.1.g15940_p1;Ad77271a.a05.19.g01740_p1	0.2155	0.1706	0.3298	0.1456
Ad77271a.a05.1.g15940_p1;Ad77271a.a05.19.g01730_p1	0.8188	0.2091	0.6692	0.2054
Ad77271a.a05.1.g15950_p1;Ad77271a.a05.19.g01720_p1	1.114	1.2334	1.0454	1.1765
Ad77271a.a05.1.g15960_p1;Ad77271a.a05.19.g01710_p1	0.4368	0.124	0.4321	0.1208
Ad77271a.a05.1.g15970_p1;Ad77271a.a05.19.g01710_p1	0.7137	0.1734	0.6505	0.1736
Ad77271a.a05.1.g16010_p1;Ad77271a.a05.19.g01670_p1	1.9249	1.1439	1.9865	1.0602
Ad77271a.a05.1.g16010_p1;Ad77271a.a05.19.g01640_p1	1.792	0.6425	2.0245	0.6319
Ad77271a.a05.1.g16020_p1;Ad77271a.a05.19.g01670_p1	1.4917	0.246	2.2591	0.2366
Ad77271a.a05.1.g16020_p1;Ad77271a.a05.19.g01600_p1	2.0414	0.4931	-1.0000	0.4764
Ad77271a.a05.1.g16140_p1;Ad77271a.a05.19.g01570_p1	3.4591	0.3956	1.4949	0.3852
Ad77271a.a05.1.g16140_p1;Ad77271a.a05.19.g01580_p1	1.4562	0.4766	2.3389	0.4507
Ad77271a.a05.1.g16150_p1;Ad77271a.a05.19.g01570_p1	2.8821	0.7166	1.8853	0.7271
Ad77271a.a05.1.g16320_p1;Ad77271a.a05.19.g01510_p1	0.2528	0.1373	0.3136	0.1266
Ad77271a.a05.1.g16340_p1;Ad77271a.a05.19.g01500_p1	4.2329	0.9272	5.7591	0.9441
Ad77271a.a05.1.g16370_p1;Ad77271a.a05.19.g01490_p1	0.3651	0.1045	0.4635	0.0963
Ad77271a.a05.1.g16370_p1;Ad77271a.a05.19.g01460_p1	4.3888	0.8002	2.0644	0.8215
Ad77271a.a05.1.g16370_p1;Ad77271a.a05.19.g01450_p1	3.8801	0.7598	2.8732	0.7716
Ad77271a.a05.1.g16380_p1;Ad77271a.a05.19.g01460_p1	3.0473	0.396	-1.0000	0.3901
Ad77271a.a05.1.g16380_p1;Ad77271a.a05.19.g01450_p1	2.4398	0.4224	3.2343	0.4174
Ad77271a.a05.1.g16380_p1;Ad77271a.a05.19.g01480_p1	1.7858	0.5704	3.6935	0.5436
Ad77271a.a05.1.g16400_p1;Ad77271a.a05.19.g01460_p1	1.5701	0.535	1.9274	0.5095
Ad77271a.a05.1.g16400_p1;Ad77271a.a05.19.g01450_p1	3.0307	0.4945	-1.0000	0.4839
Ad77271a.a05.1.g16400_p1;Ad77271a.a05.19.g01480_p1	1.2626	0.5462	1.3414	0.5310
Ad77271a.a05.1.g16430_p1;Ad77271a.a05.19.g01440_p1	0.3533	0.3046	0.3183	0.3073
Ad77271a.a05.1.g16620_p1;Ad77271a.a05.19.g01330_p1	1.3963	0.6802	2.3525	0.6284
Ad77271a.a05.1.g16630_p1;Ad77271a.a05.19.g01340_p1	2.4255	0.6707	-1.0000	0.6418
Ad77271a.a05.1.g16630_p1;Ad77271a.a05.19.g01330_p1	3.1256	0.478	-1.0000	0.4774
Ad77271a.a05.1.g16660_p1;Ad77271a.a05.19.g01320_p1	1.3269	0.2964	3.1541	0.2758
Ad77271a.a05.1.g16680_p1;Ad77271a.a05.19.g01310_p1	0.4417	0.2272	0.4044	0.2279
Ad77271a.a05.1.g16740_p1;Ad77271a.a05.19.g01300_p1	0.579	0.3817	0.6621	0.3582
Ad77271a.a05.1.g16780_p1;Ad77271a.a05.19.g01260_p1	0.5469	0.0094	0.4193	0.0097
Ad77271a.a05.1.g16790_p1;Ad77271a.a05.19.g01240_p1	1.4039	0.3227	2.7235	0.3030
Ad77271a.a05.1.g16790_p1;Ad77271a.a05.19.g01210_p1	2.675	0.2672	2.1693	0.2695
Ad77271a.a05.1.g16790_p1;Ad77271a.a05.19.g01250_p1	2.0148	0.2666	2.3554	0.2636
Ad77271a.a05.1.g16790_p1;Ad77271a.a05.19.g01150_p1	1.6328	0.3037	2.7246	0.2911
Ad77271a.a05.1.g16790_p1;Ad77271a.a05.19.g01230_p1	3.1902	0.2778	-1.0000	0.2779
Ad77271a.a05.1.g16790_p1;Ad77271a.a05.19.g01180_p1	3.0815	0.2945	1.7828	0.3105
Ad77271a.a05.1.g16790_p1;Ad77271a.a05.19.g01160_p1	1.6158	0.3974	-1.0000	0.3767
Ad77271a.a05.1.g16790_p1;Ad77271a.a05.19.g01170_p1	2.9563	1.0758	-1.0000	0.9385
Ad77271a.a05.1.g16820_p1;Ad77271a.a05.19.g01110_p1	0.3224	0.207	0.3719	0.1957
Ad77271a.a05.1.g16820_p1;Ad77271a.a05.19.g01100_p1	0.7083	0.7477	0.8196	0.6910
Ad77271a.a05.1.g17440_p1;Ad77271a.a05.19.g00910_p1	0.2664	0.203	0.3253	0.1883
Ad77271a.a05.1.g17440_p1;Ad77271a.a05.19.g00900_p1	0.1815	0.1887	0.2149	0.1729
Ad77271a.a05.1.g17450_p1;Ad77271a.a05.19.g00890_p1	3.2967	1.1039	2.9932	1.1093
Ad77271a.a05.1.g17460_p1;Ad77271a.a05.19.g00880_p1	0.3763	0.1139	0.4483	0.1058
Ad77271a.a05.1.g17530_p1;Ad77271a.a05.19.g00840_p1	0.2983	0.039	0.2723	0.0396
Ad77271a.a05.1.g17540_p1;Ad77271a.a05.19.g00820_p1	0.3224	0.0752	0.3120	0.0751
Ad77271a.a05.1.g17550_p1;Ad77271a.a05.19.g00810_p1	0.5877	0.3699	0.6735	0.3457
Ad77271a.a05.1.g17560_p1;Ad77271a.a05.19.g00810_p1	1.3522	0.1387	0.7366	0.1439
Ad77271a.a05.1.g17570_p1;Ad77271a.a05.19.g00810_p1	0.9916	0.6497	1.0027	0.6225
Ad77271a.a05.1.g17620_p1;Ad77271a.a05.19.g00790_p1	1.1795	0.7471	1.3002	0.7044
Ad77271a.a05.1.g17630_p1;Ad77271a.a05.19.g00790_p1	0.701	0.332	0.6811	0.3216
Ad77271a.a05.1.g17850_p1;Ad77271a.a05.19.g00710_p1	0.4531	0.1438	0.3884	0.1458
Ad77271a.a05.1.g17850_p1;Ad77271a.a05.19.g00720_p1	3.9769	0.9778	2.2263	1.0126
Ad77271a.a05.1.g17860_p1;Ad77271a.a05.19.g00700_p1	3.4342	1.373	2.2677	1.3738
Ad77271a.a05.1.g17870_p1;Ad77271a.a05.19.g00700_p1	0.518	0.3397	0.5903	0.3203
Ad77271a.a05.1.g17890_p1;Ad77271a.a05.19.g00690_p1	0.3308	0.1287	0.3338	0.1269
Ad77271a.a05.1.g17920_p1;Ad77271a.a05.19.g00670_p1	0.5142	0.3316	0.4813	0.3331
Ad77271a.a05.1.g17930_p1;Ad77271a.a05.19.g00670_p1	0.5841	0.4607	0.6120	0.4465
Ad77271a.a05.1.g17940_p1;Ad77271a.a05.19.g00650_p1	0.3676	0.2415	0.3673	0.2382
Ad77271a.a05.1.g18490_p1;Ad77271a.a05.19.g00450_p1	0.4036	0.1077	0.4408	0.1039
Ad77271a.a05.1.g18590_p1;Ad77271a.a05.19.g00380_p1	0.2225	0.0483	0.2216	0.0481
Ad77271a.a05.1.g18610_p1;Ad77271a.a05.19.g00360_p1	0.3731	0.1628	0.3717	0.1620
Ad77271a.a05.1.g18790_p1;Ad77271a.a05.19.g00310_p1	0.3581	0.2238	0.4026	0.2141
Ad77271a.a05.1.g18910_p1;Ad77271a.a05.19.g00250_p1	0.3379	0.058	0.3436	0.0573
Ad77271a.a05.1.g18460_p1;Ad77271a.a05.19.g00460_p1	2.5099	0.9839	2.0415	0.9990
Ad77271a.a05.1.g18470_p1;Ad77271a.a05.19.g00450_p1	3.559	1.1848	2.2545	1.1945
Ad77271a.a05.1.g18490_p1;Ad77271a.a05.19.g00420_p1	2.1841	0.3288	-1.0000	0.3170
Ad77271a.a05.1.g18490_p1;Ad77271a.a05.19.g00440_p1	3.297	1.0048	-1.0000	0.9863
Ad77271a.a05.1.g18500_p1;Ad77271a.a05.19.g00420_p1	0.4958	0.127	0.5973	0.1206
Ad77271a.a05.1.g18500_p1;Ad77271a.a05.19.g00450_p1	3.9009	0.3405	-1.0000	0.3372
Ad77271a.a05.1.g18510_p1;Ad77271a.a05.19.g00410_p1	0.1291	0.189	0.1573	0.1720
Ad77271a.a05.1.g18680_p1;Ad77271a.a05.19.g00350_p1	0.569	0.2863	0.4131	0.3018
Ad77271a.a05.1.g18690_p1;Ad77271a.a05.19.g00350_p1	0.4026	0.2823	0.4333	0.2737
Ad77271a.a05.1.g18780_p1;Ad77271a.a05.19.g00340_p1	3.3851	0.8801	2.0057	0.9221
Ad77271a.a05.1.g18800_p1;Ad77271a.a05.19.g00290_p1	0.4476	0.1494	0.4161	0.1502
Ad77271a.a05.1.g18800_p1;Ad77271a.a05.19.g00300_p1	0.3534	0.1912	0.3287	0.1931
Ad77271a.a05.1.g18870_p1;Ad77271a.a05.19.g00260_p1	0.272	0.0883	0.3372	0.0817
Ad77271a.a05.1.g02110_p1;Ad77271a.a05.2.g00190_p1	0.2801	0.1194	0.2889	0.1169
Ad77271a.a05.1.g02310_p1;Ad77271a.a05.2.g00160_p1	0.2222	0.0437	0.2335	0.0427
Ad77271a.a05.1.g02380_p1;Ad77271a.a05.2.g00110_p1	0.9649	0.5888	0.9673	0.5819
Ad77271a.a05.1.g02400_p1;Ad77271a.a05.2.g00080_p1	0.2053	0.039	0.2136	0.0382
Ad77271a.a05.1.g02070_p1;Ad77271a.a05.2.g00220_p1	0.5248	0.2038	0.4858	0.1988
Ad77271a.a05.1.g02070_p1;Ad77271a.a05.2.g00210_p1	2.1948	0.9657	1.9722	0.9732
Ad77271a.a05.1.g02080_p1;Ad77271a.a05.2.g00210_p1	0.4886	0.3682	0.4985	0.3574
Ad77271a.a05.1.g02190_p1;Ad77271a.a05.2.g00180_p1	0.3607	0.0989	0.3491	0.0977
Ad77271a.a05.1.g02350_p1;Ad77271a.a05.2.g00130_p1	0.6892	0.4512	0.6156	0.4560
Ad77271a.a05.1.g02360_p1;Ad77271a.a05.2.g00120_p1	0.7054	0.3116	0.6156	0.3095
Ad77271a.a05.1.g10320_p1;Ad77271a.a05.28.g00660_p1	0.6768	0.2511	0.5187	0.2578
Ad77271a.a05.1.g10350_p1;Ad77271a.a05.28.g00480_p1	0.6427	0.1237	0.6282	0.1226
Ad77271a.a05.1.g10360_p1;Ad77271a.a05.28.g00490_p1	0.4731	0.1095	0.5270	0.1044
Ad77271a.a05.1.g10510_p1;Ad77271a.a05.28.g00560_p1	0.228	0.0765	0.2796	0.0708
Ad77271a.a05.1.g10270_p1;Ad77271a.a05.28.g00670_p1	0.3415	0.062	0.3191	0.0612
Ad77271a.a05.1.g10280_p1;Ad77271a.a05.28.g00660_p1	0.7611	0.4454	0.6095	0.4535
Ad77271a.a05.1.g10290_p1;Ad77271a.a05.28.g00650_p1	3.0012	1.2742	1.7295	1.3431
Ad77271a.a05.1.g10290_p1;Ad77271a.a05.28.g00660_p1	3.2365	0.9528	2.4439	1.0592
Ad77271a.a05.1.g10320_p1;Ad77271a.a05.28.g00670_p1	0.3644	0.0526	0.3402	0.0521
Ad77271a.a05.1.g10330_p1;Ad77271a.a05.28.g00650_p1	1.8454	1.2478	1.4983	1.2526
Ad77271a.a05.1.g10330_p1;Ad77271a.a05.28.g00660_p1	3.1616	0.9686	1.9959	1.0366
Ad77271a.a05.1.g10630_p1;Ad77271a.a05.28.g01300_p1	0.5878	0.1031	0.6763	0.0962
Ad77271a.a05.1.g10650_p1;Ad77271a.a05.28.g01310_p1	0.2496	0.1033	0.2456	0.1025
Ad77271a.a05.1.g10740_p1;Ad77271a.a05.28.g01340_p1	0.2974	0.0936	0.2947	0.0922
Ad77271a.a05.1.g10810_p1;Ad77271a.a05.28.g01370_p1	0.3009	0.049	0.3521	0.0463
Ad77271a.a05.1.g10860_p1;Ad77271a.a05.28.g01390_p1	0.478	0.0824	0.3872	0.0852
Ad77271a.a05.1.g10870_p1;Ad77271a.a05.28.g01410_p1	0.3708	0.0684	0.3861	0.0665
Ad77271a.a05.1.g10920_p1;Ad77271a.a05.28.g01430_p1	0.788	0.1849	0.8006	0.1785
Ad77271a.a05.1.g10750_p1;Ad77271a.a05.28.g01350_p1	0.2705	0.0345	0.2677	0.0344
Ad77271a.a05.1.g10750_p1;Ad77271a.a05.28.g01360_p1	0.5369	0.0684	0.4093	0.0710
Ad77271a.a05.1.g10780_p1;Ad77271a.a05.28.g01370_p1	0.3	0.053	0.3223	0.0515
Ad77271a.a05.1.g10780_p1;Ad77271a.a05.28.g01410_p1	2.1679	0.4712	1.7571	0.4491
Ad77271a.a05.1.g10780_p1;Ad77271a.a05.28.g01420_p1	1.9124	0.4781	1.7099	0.4672
Ad77271a.a05.1.g10780_p1;Ad77271a.a05.28.g01430_p1	1.7418	0.467	2.0027	0.4596
Ad77271a.a05.1.g10780_p1;Ad77271a.a05.28.g01390_p1	1.5997	0.5383	3.0163	0.5075
Ad77271a.a05.1.g10790_p1;Ad77271a.a05.28.g01370_p1	0.5608	0.0878	0.4412	0.0908
Ad77271a.a05.1.g10790_p1;Ad77271a.a05.28.g01410_p1	2.2103	0.3597	1.7787	0.3404
Ad77271a.a05.1.g10790_p1;Ad77271a.a05.28.g01420_p1	3.5085	0.4073	-1.0000	0.4146
Ad77271a.a05.1.g10790_p1;Ad77271a.a05.28.g01430_p1	3.465	0.3496	-1.0000	0.3587
Ad77271a.a05.1.g10790_p1;Ad77271a.a05.28.g01400_p1	1.1231	1.6296	1.2718	1.4317
Ad77271a.a05.1.g10790_p1;Ad77271a.a05.28.g01390_p1	3.4799	0.9994	4.4842	1.0104
Ad77271a.a05.1.g10800_p1;Ad77271a.a05.28.g01370_p1	0.4093	0.0671	0.4285	0.0657
Ad77271a.a05.1.g10800_p1;Ad77271a.a05.28.g01410_p1	1.8994	0.3073	1.4414	0.3015
Ad77271a.a05.1.g10800_p1;Ad77271a.a05.28.g01420_p1	3.5351	0.4156	-1.0000	0.4155
Ad77271a.a05.1.g10800_p1;Ad77271a.a05.28.g01430_p1	3.5102	0.3774	-1.0000	0.3796
Ad77271a.a05.1.g10800_p1;Ad77271a.a05.28.g01400_p1	0.9272	1.6487	1.0552	1.4358
Ad77271a.a05.1.g10800_p1;Ad77271a.a05.28.g01390_p1	4.1588	1.0045	2.3367	1.0228
Ad77271a.a05.1.g10810_p1;Ad77271a.a05.28.g01410_p1	1.8779	0.4737	1.7379	0.4494
Ad77271a.a05.1.g10810_p1;Ad77271a.a05.28.g01420_p1	3.917	0.4602	1.8916	0.4511
Ad77271a.a05.1.g10810_p1;Ad77271a.a05.28.g01430_p1	1.6279	0.4597	1.9451	0.4499
Ad77271a.a05.1.g10810_p1;Ad77271a.a05.28.g01390_p1	1.7515	0.5649	3.8365	0.5358
Ad77271a.a05.1.g10860_p1;Ad77271a.a05.28.g01410_p1	1.7597	0.3266	1.3975	0.3158
Ad77271a.a05.1.g10860_p1;Ad77271a.a05.28.g01400_p1	3.152	1.0768	-1.0000	1.0590
Ad77271a.a05.1.g10860_p1;Ad77271a.a05.28.g01370_p1	1.5254	0.5121	1.8847	0.4987
Ad77271a.a05.1.g10860_p1;Ad77271a.a05.28.g01420_p1	1.8435	0.5294	2.2373	0.5190
Ad77271a.a05.1.g10860_p1;Ad77271a.a05.28.g01430_p1	1.4359	0.5472	1.8637	0.5273
Ad77271a.a05.1.g10870_p1;Ad77271a.a05.28.g01370_p1	3.3306	0.4762	1.8237	0.4525
Ad77271a.a05.1.g10870_p1;Ad77271a.a05.28.g01420_p1	2.438	0.4794	-1.0000	0.4706
Ad77271a.a05.1.g10870_p1;Ad77271a.a05.28.g01430_p1	2.3099	0.4925	2.5116	0.4896
Ad77271a.a05.1.g10870_p1;Ad77271a.a05.28.g01390_p1	2.0098	0.3994	1.3990	0.3864
Ad77271a.a05.1.g10880_p1;Ad77271a.a05.28.g01410_p1	0.4048	0.1238	0.4276	0.1197
Ad77271a.a05.1.g10880_p1;Ad77271a.a05.28.g01370_p1	3.9068	0.4428	1.6900	0.4265
Ad77271a.a05.1.g10880_p1;Ad77271a.a05.28.g01390_p1	2.3655	0.406	1.4563	0.3958
Ad77271a.a05.1.g10880_p1;Ad77271a.a05.28.g01430_p1	1.9733	0.4835	2.1886	0.4784
Ad77271a.a05.1.g10880_p1;Ad77271a.a05.28.g01420_p1	2.3252	0.4856	-1.0000	0.4703
Ad77271a.a05.1.g10880_p1;Ad77271a.a05.28.g01400_p1	3.2234	0.8998	-1.0000	0.8564
Ad77271a.a05.1.g10910_p1;Ad77271a.a05.28.g01430_p1	3.0282	0.7947	-1.0000	0.7965
Ad77271a.a05.1.g10910_p1;Ad77271a.a05.28.g01410_p1	2.1959	0.9821	1.5874	0.9752
Ad77271a.a05.1.g10910_p1;Ad77271a.a05.28.g01420_p1	7.466	0.9576	-1.0000	0.9227
Ad77271a.a05.1.g10910_p1;Ad77271a.a05.28.g01370_p1	3.0065	0.9251	-1.0000	0.9311
Ad77271a.a05.1.g10910_p1;Ad77271a.a05.28.g01390_p1	1.9203	1.1304	-1.0000	1.0396
Ad77271a.a05.1.g10920_p1;Ad77271a.a05.28.g01420_p1	1.5076	0.3173	2.1901	0.3062
Ad77271a.a05.1.g10920_p1;Ad77271a.a05.28.g01370_p1	1.5234	0.4805	1.7704	0.4713
Ad77271a.a05.1.g10920_p1;Ad77271a.a05.28.g01410_p1	2.7022	0.5317	1.7412	0.5213
Ad77271a.a05.1.g11130_p1;Ad77271a.a05.28.g01570_p1	0.3614	0.2519	0.3766	0.2478
Ad77271a.a05.1.g11160_p1;Ad77271a.a05.28.g01590_p1	0.4519	0.0668	0.3972	0.0674
Ad77271a.a05.1.g11190_p1;Ad77271a.a05.28.g01610_p1	0.592	0.0025	0.2996	0.0028
Ad77271a.a05.1.g11240_p1;Ad77271a.a05.28.g01660_p1	1.276	0.6742	1.3314	0.6378
Ad77271a.a05.1.g11250_p1;Ad77271a.a05.28.g01670_p1	0.6604	0.1704	0.6249	0.1685
Ad77271a.a05.1.g11280_p1;Ad77271a.a05.28.g01720_p1	0.4109	0.0839	0.4233	0.0827
Ad77271a.a05.1.g11320_p1;Ad77271a.a05.28.g01730_p1	0.617	0.1958	0.6614	0.1889
Ad77271a.a05.1.g11410_p1;Ad77271a.a05.28.g01750_p1	0.3844	0.0075	0.3057	0.0078
Ad77271a.a05.1.g11420_p1;Ad77271a.a05.28.g01760_p1	0.4662	0.1522	0.4452	0.1475
Ad77271a.a05.1.g11450_p1;Ad77271a.a05.28.g01770_p1	3.2445	1.4387	3.4430	1.4525
Ad77271a.a05.1.g11460_p1;Ad77271a.a05.28.g01780_p1	0.2531	0.2904	0.2342	0.2939
Ad77271a.a05.1.g11470_p1;Ad77271a.a05.28.g01800_p1	0.3383	0.0376	0.3648	0.0363
Ad77271a.a05.1.g11530_p1;Ad77271a.a05.28.g01860_p1	0.446	0.0762	0.5224	0.0716
Ad77271a.a05.1.g11560_p1;Ad77271a.a05.28.g01870_p1	0.326	0.0798	0.3054	0.0802
Ad77271a.a05.1.g11600_p1;Ad77271a.a05.28.g01910_p1	0.3407	0.0693	0.3032	0.0704
Ad77271a.a05.1.g11620_p1;Ad77271a.a05.28.g01920_p1	0.3599	0.0971	0.3407	0.0971
Ad77271a.a05.1.g11630_p1;Ad77271a.a05.28.g01900_p1	3.131	0.8691	2.5796	0.9065
Ad77271a.a05.1.g11640_p1;Ad77271a.a05.28.g01930_p1	0.4628	0.0343	0.4328	0.0342
Ad77271a.a05.1.g11110_p1;Ad77271a.a05.28.g01540_p1	0.6955	0.2201	0.6029	0.2181
Ad77271a.a05.1.g11130_p1;Ad77271a.a05.28.g01580_p1	3.1769	0.7685	-1.0000	0.7910
Ad77271a.a05.1.g11160_p1;Ad77271a.a05.28.g01580_p1	0.4274	0.0984	0.2576	0.1059
Ad77271a.a05.1.g11200_p1;Ad77271a.a05.28.g01620_p1	0.5665	0.3011	0.5573	0.2962
Ad77271a.a05.1.g11230_p1;Ad77271a.a05.28.g01650_p1	0.4497	0.2799	0.4274	0.2788
Ad77271a.a05.1.g11320_p1;Ad77271a.a05.28.g01740_p1	1.0978	0.3549	1.0312	0.3435
Ad77271a.a05.1.g11430_p1;Ad77271a.a05.28.g01760_p1	0.2622	0.2521	0.2448	0.2535
Ad77271a.a05.1.g11440_p1;Ad77271a.a05.28.g01760_p1	1.5232	0.537	1.8987	0.5146
Ad77271a.a05.1.g11450_p1;Ad77271a.a05.28.g01760_p1	0.982	0.4191	0.7186	0.4324
Ad77271a.a05.1.g11460_p1;Ad77271a.a05.28.g01770_p1	3.3788	0.9101	1.7682	0.9582
Ad77271a.a05.1.g11470_p1;Ad77271a.a05.28.g01810_p1	0.3532	0.1035	0.3499	0.1024
Ad77271a.a05.1.g11570_p1;Ad77271a.a05.28.g01890_p1	0.3762	0.2614	0.4598	0.2397
Ad77271a.a05.1.g12230_p1;Ad77271a.a05.28.g02140_p1	0.319	0.1714	0.2853	0.1739
Ad77271a.a05.1.g12250_p1;Ad77271a.a05.28.g02150_p1	0.3589	0.098	0.3584	0.0967
Ad77271a.a05.1.g12270_p1;Ad77271a.a05.28.g02160_p1	0.7431	0.3856	0.7270	0.3805
Ad77271a.a05.1.g12290_p1;Ad77271a.a05.28.g02200_p1	0.2925	0.1043	0.3051	0.1008
Ad77271a.a05.1.g12370_p1;Ad77271a.a05.28.g02230_p1	0.3853	0.0484	0.4074	0.0471
Ad77271a.a05.1.g12380_p1;Ad77271a.a05.28.g02260_p1	0.3272	0.1407	0.3510	0.1359
Ad77271a.a05.1.g12410_p1;Ad77271a.a05.28.g02270_p1	0.4543	0.1541	0.5608	0.1419
Ad77271a.a05.1.g12500_p1;Ad77271a.a05.28.g02360_p1	0.4476	0.0657	0.3929	0.0670
Ad77271a.a05.1.g12520_p1;Ad77271a.a05.28.g02380_p1	0.8364	0.1358	0.7793	0.1340
Ad77271a.a05.1.g12540_p1;Ad77271a.a05.28.g02390_p1	0.334	0.0689	0.3672	0.0659
Ad77271a.a05.1.g12550_p1;Ad77271a.a05.28.g02400_p1	0.2825	0.0844	0.3328	0.0793
Ad77271a.a05.1.g12560_p1;Ad77271a.a05.28.g02410_p1	0.5996	0.1708	0.5475	0.1731
Ad77271a.a05.1.g12570_p1;Ad77271a.a05.28.g02420_p1	0.2729	0.1521	0.2124	0.1603
Ad77271a.a05.1.g12590_p1;Ad77271a.a05.28.g02430_p1	0.4921	0.0444	0.5703	0.0418
Ad77271a.a05.1.g12620_p1;Ad77271a.a05.28.g02500_p1	0.311	0.095	0.2974	0.0948
Ad77271a.a05.1.g12630_p1;Ad77271a.a05.28.g02530_p1	0.497	0.2295	0.5547	0.2181
Ad77271a.a05.1.g12680_p1;Ad77271a.a05.28.g02560_p1	0.348	0.1005	0.4033	0.0946
Ad77271a.a05.1.g12690_p1;Ad77271a.a05.28.g02570_p1	0.2748	0.0724	0.2969	0.0702
Ad77271a.a05.1.g12750_p1;Ad77271a.a05.28.g02600_p1	1.4181	0.6097	1.1166	0.5975
Ad77271a.a05.1.g12790_p1;Ad77271a.a05.28.g02750_p1	0.6501	0.1702	0.6010	0.1667
Ad77271a.a05.1.g12800_p1;Ad77271a.a05.28.g02740_p1	0.217	0.0923	0.2501	0.0875
Ad77271a.a05.1.g12890_p1;Ad77271a.a05.28.g02690_p1	0.1916	0.1424	0.2389	0.1308
Ad77271a.a05.1.g12900_p1;Ad77271a.a05.28.g02700_p1	0.3114	0.1837	0.3006	0.1828
Ad77271a.a05.1.g12970_p1;Ad77271a.a05.28.g02760_p1	0.5648	0.2762	0.6012	0.2664
Ad77271a.a05.1.g12990_p1;Ad77271a.a05.28.g02780_p1	0.4708	0.0648	0.4979	0.0623
Ad77271a.a05.1.g13000_p1;Ad77271a.a05.28.g02790_p1	0.3308	0.0493	0.3750	0.0469
Ad77271a.a05.1.g13020_p1;Ad77271a.a05.28.g02840_p1	0.3677	0.0985	0.3584	0.0977
Ad77271a.a05.1.g13050_p1;Ad77271a.a05.28.g02860_p1	0.4354	0.0524	0.4778	0.0493
Ad77271a.a05.1.g13080_p1;Ad77271a.a05.28.g02880_p1	0.6436	0.3926	0.8089	0.3572
Ad77271a.a05.1.g13140_p1;Ad77271a.a05.28.g02950_p1	0.3103	0.0884	0.3295	0.0856
Ad77271a.a05.1.g13160_p1;Ad77271a.a05.28.g02980_p1	0.2515	0.0331	0.2858	0.0317
Ad77271a.a05.1.g13230_p1;Ad77271a.a05.28.g03020_p1	0.2612	0.1016	0.2514	0.1020
Ad77271a.a05.1.g13240_p1;Ad77271a.a05.28.g03050_p1	0.2512	0.1076	0.2323	0.1089
Ad77271a.a05.1.g13250_p1;Ad77271a.a05.28.g03060_p1	0.6716	0.3294	0.6894	0.3229
Ad77271a.a05.1.g13280_p1;Ad77271a.a05.28.g03070_p1	0.3492	0.0297	0.3355	0.0296
Ad77271a.a05.1.g13290_p1;Ad77271a.a05.28.g03080_p1	0.2977	0.1534	0.3531	0.1439
Ad77271a.a05.1.g13300_p1;Ad77271a.a05.28.g03090_p1	0.3005	0.1197	0.3274	0.1144
Ad77271a.a05.1.g13320_p1;Ad77271a.a05.28.g03100_p1	0.4253	0.0575	0.4069	0.0572
Ad77271a.a05.1.g13330_p1;Ad77271a.a05.28.g03110_p1	0.3165	0.0533	0.3913	0.0494
Ad77271a.a05.1.g13340_p1;Ad77271a.a05.28.g03120_p1	0.2687	0.1104	0.3115	0.1042
Ad77271a.a05.1.g13400_p1;Ad77271a.a05.28.g03220_p1	0.5203	0.4439	0.6614	0.3983
Ad77271a.a05.1.g13420_p1;Ad77271a.a05.28.g03280_p1	0.4085	0.1182	0.3278	0.1221
Ad77271a.a05.1.g13450_p1;Ad77271a.a05.28.g03300_p1	0.4895	0.1894	0.4353	0.1922
Ad77271a.a05.1.g13460_p1;Ad77271a.a05.28.g03310_p1	0.2085	0.1532	0.2964	0.1350
Ad77271a.a05.1.g13470_p1;Ad77271a.a05.28.g03320_p1	0.6276	0.2704	0.5380	0.2763
Ad77271a.a05.1.g13510_p1;Ad77271a.a05.28.g03340_p1	0.546	0.157	0.5222	0.1559
Ad77271a.a05.1.g13520_p1;Ad77271a.a05.28.g03360_p1	0.3211	0.2381	0.3188	0.2356
Ad77271a.a05.1.g13570_p1;Ad77271a.a05.28.g03390_p1	1.8364	1.2762	3.1483	1.1924
Ad77271a.a05.1.g13590_p1;Ad77271a.a05.28.g03440_p1	0.2681	0.0684	0.3167	0.0646
Ad77271a.a05.1.g13610_p1;Ad77271a.a05.28.g03470_p1	0.2983	0.0559	0.3473	0.0528
Ad77271a.a05.1.g13620_p1;Ad77271a.a05.28.g03480_p1	0.4175	0.1085	0.4644	0.1034
Ad77271a.a05.1.g13650_p1;Ad77271a.a05.28.g03490_p1	0.3302	0.0938	0.3436	0.0921
Ad77271a.a05.1.g13670_p1;Ad77271a.a05.28.g03510_p1	0.4923	0.0944	0.5553	0.0893
Ad77271a.a05.1.g13680_p1;Ad77271a.a05.28.g03520_p1	0.2624	0.1568	0.2602	0.1557
Ad77271a.a05.1.g13710_p1;Ad77271a.a05.28.g03550_p1	0.2702	0.0744	0.3137	0.0700
Ad77271a.a05.1.g13720_p1;Ad77271a.a05.28.g03560_p1	0.2803	0.1136	0.2619	0.1140
Ad77271a.a05.1.g13740_p1;Ad77271a.a05.28.g03590_p1	0.9909	0.2579	0.9428	0.2458
Ad77271a.a05.1.g13800_p1;Ad77271a.a05.28.g03680_p1	2.8376	1.0536	1.9404	1.0843
Ad77271a.a05.1.g13810_p1;Ad77271a.a05.28.g03690_p1	0.3798	0.1249	0.3725	0.1232
Ad77271a.a05.1.g13820_p1;Ad77271a.a05.28.g03700_p1	0.518	0.0883	0.4361	0.0902
Ad77271a.a05.1.g13840_p1;Ad77271a.a05.28.g03720_p1	0.2497	0.0608	0.2614	0.0594
Ad77271a.a05.1.g13850_p1;Ad77271a.a05.28.g03740_p1	0.2035	0.0424	0.2162	0.0412
Ad77271a.a05.1.g13900_p1;Ad77271a.a05.28.g03780_p1	1.4397	0.3787	1.2043	0.3811
Ad77271a.a05.1.g13910_p1;Ad77271a.a05.28.g03800_p1	0.332	0.0349	0.3022	0.0352
Ad77271a.a05.1.g13950_p1;Ad77271a.a05.28.g03920_p1	0.4211	0.0976	0.4666	0.0930
Ad77271a.a05.1.g13960_p1;Ad77271a.a05.28.g03940_p1	0.251	0.0498	0.2345	0.0504
Ad77271a.a05.1.g13980_p1;Ad77271a.a05.28.g03950_p1	0.3894	0.0878	0.4458	0.0836
Ad77271a.a05.1.g14000_p1;Ad77271a.a05.28.g04000_p1	0.4233	0.088	0.4575	0.0846
Ad77271a.a05.1.g14010_p1;Ad77271a.a05.28.g04020_p1	0.3088	0.0452	0.3634	0.0426
Ad77271a.a05.1.g14050_p1;Ad77271a.a05.28.g04050_p1	0.2675	0.1203	0.3660	0.1053
Ad77271a.a05.1.g14060_p1;Ad77271a.a05.28.g04080_p1	0.3064	0.0829	0.3730	0.0775
Ad77271a.a05.1.g14110_p1;Ad77271a.a05.28.g04120_p1	3.0086	1.3849	6.3691	1.4801
Ad77271a.a05.1.g14120_p1;Ad77271a.a05.28.g04130_p1	0.5244	0.3379	0.6172	0.3170
Ad77271a.a05.1.g14150_p1;Ad77271a.a05.28.g04150_p1	0.3545	0.1571	0.4364	0.1409
Ad77271a.a05.1.g14190_p1;Ad77271a.a05.28.g04160_p1	0.2874	0.1011	0.3205	0.0964
Ad77271a.a05.1.g14200_p1;Ad77271a.a05.28.g04170_p1	0.2962	0.0847	0.3270	0.0816
Ad77271a.a05.1.g14220_p1;Ad77271a.a05.28.g04230_p1	0.3541	0.0792	0.4390	0.0736
Ad77271a.a05.1.g14250_p1;Ad77271a.a05.28.g04270_p1	0.6084	0.1971	0.4828	0.2053
Ad77271a.a05.1.g14260_p1;Ad77271a.a05.28.g04290_p1	0.3247	0.0537	0.3256	0.0530
Ad77271a.a05.1.g14290_p1;Ad77271a.a05.28.g04300_p1	0.2219	0.0525	0.2365	0.0509
Ad77271a.a05.1.g14310_p1;Ad77271a.a05.28.g04320_p1	0.3148	0.0663	0.3662	0.0632
Ad77271a.a05.1.g14330_p1;Ad77271a.a05.28.g04340_p1	0.3807	0.1023	0.3278	0.1046
Ad77271a.a05.1.g12210_p1;Ad77271a.a05.28.g02120_p1	0.3145	0.1937	0.3176	0.1899
Ad77271a.a05.1.g12210_p1;Ad77271a.a05.28.g02130_p1	0.5738	0.237	0.5422	0.2355
Ad77271a.a05.1.g12240_p1;Ad77271a.a05.28.g02140_p1	0.4084	0.316	0.4200	0.3083
Ad77271a.a05.1.g12290_p1;Ad77271a.a05.28.g02190_p1	0.2808	0.1106	0.2558	0.1121
Ad77271a.a05.1.g12380_p1;Ad77271a.a05.28.g02250_p1	0.2367	0.0882	0.3144	0.0814
Ad77271a.a05.1.g12390_p1;Ad77271a.a05.28.g02250_p1	0.7218	0.256	0.8111	0.2467
Ad77271a.a05.1.g12390_p1;Ad77271a.a05.28.g02260_p1	1.5447	0.5981	1.8299	0.5839
Ad77271a.a05.1.g12460_p1;Ad77271a.a05.28.g02340_p1	0.2367	0.0777	0.3198	0.0696
Ad77271a.a05.1.g12580_p1;Ad77271a.a05.28.g02420_p1	2.2908	0.3014	0.9161	0.3197
Ad77271a.a05.1.g12600_p1;Ad77271a.a05.28.g02430_p1	0.4617	0.1691	0.4610	0.1678
Ad77271a.a05.1.g12620_p1;Ad77271a.a05.28.g02520_p1	0.3108	0.089	0.3018	0.0891
Ad77271a.a05.1.g12620_p1;Ad77271a.a05.28.g02510_p1	0.5546	0.2509	0.5059	0.2537
Ad77271a.a05.1.g12650_p1;Ad77271a.a05.28.g02540_p1	0.4311	0.0706	0.4825	0.0668
Ad77271a.a05.1.g12660_p1;Ad77271a.a05.28.g02540_p1	0.372	0.0853	0.3806	0.0839
Ad77271a.a05.1.g12740_p1;Ad77271a.a05.28.g02590_p1	0.2809	0.0613	0.2623	0.0618
Ad77271a.a05.1.g12840_p1;Ad77271a.a05.28.g02650_p1	0.3555	0.1851	0.3492	0.1831
Ad77271a.a05.1.g12850_p1;Ad77271a.a05.28.g02650_p1	0.2481	0.1833	0.2839	0.1731
Ad77271a.a05.1.g12910_p1;Ad77271a.a05.28.g02700_p1	0.3473	0.2206	0.4508	0.1976
Ad77271a.a05.1.g12920_p1;Ad77271a.a05.28.g02720_p1	1.0635	0.265	1.2353	0.2482
Ad77271a.a05.1.g12920_p1;Ad77271a.a05.28.g02730_p1	1.5926	0.4294	-1.0000	0.4000
Ad77271a.a05.1.g12960_p1;Ad77271a.a05.28.g02720_p1	0.2817	0.0703	0.3289	0.0666
Ad77271a.a05.1.g12960_p1;Ad77271a.a05.28.g02730_p1	1.5783	0.3935	1.7095	0.3719
Ad77271a.a05.1.g12980_p1;Ad77271a.a05.28.g02770_p1	0.2745	0.1353	0.2840	0.1320
Ad77271a.a05.1.g13020_p1;Ad77271a.a05.28.g02850_p1	0.6634	0.0789	0.5343	0.0806
Ad77271a.a05.1.g13120_p1;Ad77271a.a05.28.g02930_p1	3.4156	1.119	-1.0000	1.1303
Ad77271a.a05.1.g13120_p1;Ad77271a.a05.28.g02940_p1	2.8679	1.0561	-1.0000	0.9681
Ad77271a.a05.1.g13130_p1;Ad77271a.a05.28.g02950_p1	0.3862	0.1609	0.3735	0.1597
Ad77271a.a05.1.g13150_p1;Ad77271a.a05.28.g02970_p1	0.4533	0.1419	0.5491	0.1318
Ad77271a.a05.1.g13160_p1;Ad77271a.a05.28.g02970_p1	0.2411	0.0893	0.2488	0.0874
Ad77271a.a05.1.g13310_p1;Ad77271a.a05.28.g03090_p1	0.5659	0.157	0.5675	0.1533
Ad77271a.a05.1.g13350_p1;Ad77271a.a05.28.g03170_p1	0.3888	0.0452	0.3094	0.0471
Ad77271a.a05.1.g13350_p1;Ad77271a.a05.28.g03160_p1	0.7328	0.1808	0.5026	0.1898
Ad77271a.a05.1.g13350_p1;Ad77271a.a05.28.g03150_p1	0.6713	0.1987	0.6911	0.1935
Ad77271a.a05.1.g13360_p1;Ad77271a.a05.28.g03180_p1	0.4098	0.159	0.4815	0.1505
Ad77271a.a05.1.g13420_p1;Ad77271a.a05.28.g03270_p1	2.73	0.857	-1.0000	0.8964
Ad77271a.a05.1.g13430_p1;Ad77271a.a05.28.g03290_p1	3.0514	0.6495	1.6745	0.6692
Ad77271a.a05.1.g13440_p1;Ad77271a.a05.28.g03300_p1	1.208	0.5921	0.9412	0.5975
Ad77271a.a05.1.g13550_p1;Ad77271a.a05.28.g03370_p1	1.7947	0.5569	1.9949	0.5495
Ad77271a.a05.1.g13560_p1;Ad77271a.a05.28.g03370_p1	0.482	0.1384	0.4683	0.1372
Ad77271a.a05.1.g13580_p1;Ad77271a.a05.28.g03420_p1	0.7824	0.2224	0.6351	0.2237
Ad77271a.a05.1.g13580_p1;Ad77271a.a05.28.g03410_p1	0.7785	0.3683	0.7508	0.3634
Ad77271a.a05.1.g13590_p1;Ad77271a.a05.28.g03430_p1	2.8553	1.1684	-1.0000	1.0944
Ad77271a.a05.1.g13600_p1;Ad77271a.a05.28.g03470_p1	0.2927	0.1007	0.3574	0.0940
Ad77271a.a05.1.g13640_p1;Ad77271a.a05.28.g03490_p1	0.5958	0.1043	0.5592	0.1043
Ad77271a.a05.1.g13690_p1;Ad77271a.a05.28.g03540_p1	1.563	0.6173	1.2452	0.5800
Ad77271a.a05.1.g13690_p1;Ad77271a.a05.28.g03530_p1	3.1707	1.1261	-1.0000	1.1699
Ad77271a.a05.1.g13730_p1;Ad77271a.a05.28.g03590_p1	1.4809	0.3128	1.0407	0.3052
Ad77271a.a05.1.g13730_p1;Ad77271a.a05.28.g03580_p1	3.6739	0.724	-1.0000	0.7265
Ad77271a.a05.1.g13740_p1;Ad77271a.a05.28.g03580_p1	1.1877	0.327	0.8820	0.3219
Ad77271a.a05.1.g13750_p1;Ad77271a.a05.28.g03620_p1	3.5042	0.8286	-1.0000	0.7870
Ad77271a.a05.1.g13780_p1;Ad77271a.a05.28.g03670_p1	0.387	0.1747	0.4531	0.1658
Ad77271a.a05.1.g13780_p1;Ad77271a.a05.28.g03660_p1	0.6028	0.306	0.5836	0.3067
Ad77271a.a05.1.g13830_p1;Ad77271a.a05.28.g03700_p1	0.3633	0.0824	0.3912	0.0790
Ad77271a.a05.1.g13910_p1;Ad77271a.a05.28.g03790_p1	0.2791	0.0435	0.2763	0.0435
Ad77271a.a05.1.g13940_p1;Ad77271a.a05.28.g03820_p1	3.212	1.0043	3.1636	1.0668
Ad77271a.a05.1.g13950_p1;Ad77271a.a05.28.g03900_p1	4.0602	0.3027	-1.0000	0.3034
Ad77271a.a05.1.g13950_p1;Ad77271a.a05.28.g03910_p1	3.1549	0.2974	-1.0000	0.2899
Ad77271a.a05.1.g13950_p1;Ad77271a.a05.28.g03870_p1	2.3411	0.3843	-1.0000	0.3726
Ad77271a.a05.1.g13960_p1;Ad77271a.a05.28.g03930_p1	3.0439	1.0211	-1.0000	1.0241
Ad77271a.a05.1.g13970_p1;Ad77271a.a05.28.g03950_p1	0.3855	0.0542	0.5118	0.0495
Ad77271a.a05.1.g13990_p1;Ad77271a.a05.28.g03980_p1	0.4052	0.1349	0.3866	0.1344
Ad77271a.a05.1.g14000_p1;Ad77271a.a05.28.g04010_p1	0.4833	0.1705	0.4695	0.1694
Ad77271a.a05.1.g14000_p1;Ad77271a.a05.28.g03990_p1	3.746	1.1704	4.2990	1.1622
Ad77271a.a05.1.g14020_p1;Ad77271a.a05.28.g04040_p1	0.5466	0.114	0.6362	0.1071
Ad77271a.a05.1.g14020_p1;Ad77271a.a05.28.g04030_p1	0.5367	0.0801	0.5130	0.0793
Ad77271a.a05.1.g14080_p1;Ad77271a.a05.28.g04110_p1	0.4045	0.1295	0.3390	0.1321
Ad77271a.a05.1.g14080_p1;Ad77271a.a05.28.g04100_p1	0.4759	0.2046	0.4441	0.2068
Ad77271a.a05.1.g14220_p1;Ad77271a.a05.28.g04240_p1	3.0114	0.3349	2.0215	0.3202
Ad77271a.a05.1.g14220_p1;Ad77271a.a05.28.g04220_p1	0.3969	0.1404	0.4312	0.1348
Ad77271a.a05.1.g14300_p1;Ad77271a.a05.28.g04300_p1	1.9802	0.8209	-1.0000	0.7671
Ad77271a.a05.1.g14680_p1;Ad77271a.a05.28.g05030_p1	0.3952	0.1806	0.4033	0.1768
Ad77271a.a05.1.g14690_p1;Ad77271a.a05.28.g05010_p1	0.3699	0.0854	0.3933	0.0837
Ad77271a.a05.1.g14710_p1;Ad77271a.a05.28.g04950_p1	0.2926	0.0453	0.2664	0.0459
Ad77271a.a05.1.g14740_p1;Ad77271a.a05.28.g04940_p1	1.6876	0.2239	1.5855	0.2155
Ad77271a.a05.1.g14750_p1;Ad77271a.a05.28.g04900_p1	0.5608	0.0651	0.4917	0.0651
Ad77271a.a05.1.g14760_p1;Ad77271a.a05.28.g04880_p1	0.245	0.1188	0.3453	0.1059
Ad77271a.a05.1.g14770_p1;Ad77271a.a05.28.g04860_p1	0.2898	0.0971	0.3026	0.0944
Ad77271a.a05.1.g14780_p1;Ad77271a.a05.28.g04850_p1	1.356	0.1993	1.2169	0.1927
Ad77271a.a05.1.g14820_p1;Ad77271a.a05.28.g04770_p1	0.3149	0.0751	0.2792	0.0765
Ad77271a.a05.1.g14900_p1;Ad77271a.a05.28.g04590_p1	0.3455	0.1306	0.3398	0.1285
Ad77271a.a05.1.g14910_p1;Ad77271a.a05.28.g04580_p1	0.3862	0.0602	0.3924	0.0589
Ad77271a.a05.1.g14980_p1;Ad77271a.a05.28.g04550_p1	0.315	0.0527	0.3397	0.0508
Ad77271a.a05.1.g15010_p1;Ad77271a.a05.28.g04520_p1	1.1363	0.3648	0.7865	0.3709
Ad77271a.a05.1.g15030_p1;Ad77271a.a05.28.g04490_p1	0.3359	0.1135	0.3710	0.1089
Ad77271a.a05.1.g15040_p1;Ad77271a.a05.28.g04470_p1	0.4747	0.1183	0.4876	0.1150
Ad77271a.a05.1.g15080_p1;Ad77271a.a05.28.g04410_p1	0.2743	0.0703	0.2952	0.0677
Ad77271a.a05.1.g15120_p1;Ad77271a.a05.28.g04380_p1	0.3342	0.0228	0.4279	0.0210
Ad77271a.a05.1.g15130_p1;Ad77271a.a05.28.g04370_p1	0.3941	0.0716	0.5011	0.0649
Ad77271a.a05.1.g15140_p1;Ad77271a.a05.28.g04360_p1	0.3313	0.132	0.3185	0.1317
Ad77271a.a05.1.g14680_p1;Ad77271a.a05.28.g05040_p1	0.8477	0.465	0.8586	0.4491
Ad77271a.a05.1.g14680_p1;Ad77271a.a05.28.g05020_p1	1.7931	0.5798	1.2269	0.5786
Ad77271a.a05.1.g14680_p1;Ad77271a.a05.28.g05010_p1	1.0077	0.5363	1.0477	0.5249
Ad77271a.a05.1.g14690_p1;Ad77271a.a05.28.g05020_p1	0.5737	0.1887	0.5471	0.1884
Ad77271a.a05.1.g14690_p1;Ad77271a.a05.28.g05000_p1	1.2079	0.3258	0.8685	0.3317
Ad77271a.a05.1.g14690_p1;Ad77271a.a05.28.g05040_p1	1.6112	0.3706	1.2724	0.3553
Ad77271a.a05.1.g14690_p1;Ad77271a.a05.28.g05030_p1	0.9496	0.5298	1.0373	0.4982
Ad77271a.a05.1.g14700_p1;Ad77271a.a05.28.g04960_p1	0.8252	0.355	0.8192	0.3476
Ad77271a.a05.1.g14730_p1;Ad77271a.a05.28.g04940_p1	1.8811	0.4104	1.5558	0.4127
Ad77271a.a05.1.g14730_p1;Ad77271a.a05.28.g04920_p1	0.3677	0.1198	0.3898	0.1147
Ad77271a.a05.1.g14740_p1;Ad77271a.a05.28.g04910_p1	1.7546	0.8372	1.7612	0.8245
Ad77271a.a05.1.g14740_p1;Ad77271a.a05.28.g04930_p1	1.5556	0.2985	2.6730	0.2860
Ad77271a.a05.1.g14780_p1;Ad77271a.a05.28.g04810_p1	1.4618	0.1888	1.9789	0.1831
Ad77271a.a05.1.g14780_p1;Ad77271a.a05.28.g04840_p1	0.7419	0.284	0.6935	0.2799
Ad77271a.a05.1.g14780_p1;Ad77271a.a05.28.g04820_p1	2.4356	0.2126	1.4470	0.2057
Ad77271a.a05.1.g14780_p1;Ad77271a.a05.28.g04830_p1	0.5913	0.2105	0.6503	0.2020
Ad77271a.a05.1.g14790_p1;Ad77271a.a05.28.g04850_p1	1.8287	0.2499	-1.0000	0.2378
Ad77271a.a05.1.g14790_p1;Ad77271a.a05.28.g04810_p1	1.7298	0.2344	1.5337	0.2278
Ad77271a.a05.1.g14790_p1;Ad77271a.a05.28.g04840_p1	1.3439	0.2983	1.4270	0.2862
Ad77271a.a05.1.g14790_p1;Ad77271a.a05.28.g04820_p1	2.2746	0.2741	-1.0000	0.2532
Ad77271a.a05.1.g14800_p1;Ad77271a.a05.28.g04810_p1	1.2607	0.2394	1.7658	0.2278
Ad77271a.a05.1.g14800_p1;Ad77271a.a05.28.g04850_p1	2.1062	0.2745	1.6743	0.2561
Ad77271a.a05.1.g14810_p1;Ad77271a.a05.28.g04810_p1	1.4747	0.2467	1.5679	0.2313
Ad77271a.a05.1.g14810_p1;Ad77271a.a05.28.g04840_p1	1.6161	0.3271	2.8604	0.3122
Ad77271a.a05.1.g14820_p1;Ad77271a.a05.28.g04760_p1	0.2839	0.0566	0.2918	0.0555
Ad77271a.a05.1.g14880_p1;Ad77271a.a05.28.g04630_p1	0.5666	0.211	0.5049	0.2149
Ad77271a.a05.1.g14880_p1;Ad77271a.a05.28.g04620_p1	0.4635	0.1576	0.3868	0.1625
Ad77271a.a05.1.g14880_p1;Ad77271a.a05.28.g04610_p1	0.5149	0.0576	0.5036	0.0576
Ad77271a.a05.1.g14920_p1;Ad77271a.a05.28.g04580_p1	0.3093	0.0273	0.3395	0.0264
Ad77271a.a05.1.g14930_p1;Ad77271a.a05.28.g04570_p1	1.2811	0.4491	0.7659	0.4612
Ad77271a.a05.1.g14970_p1;Ad77271a.a05.28.g04550_p1	4.2081	1.2256	2.4089	1.2283
Ad77271a.a05.1.g14980_p1;Ad77271a.a05.28.g04540_p1	3.7893	1.0545	1.7232	1.1018
Ad77271a.a05.1.g14980_p1;Ad77271a.a05.28.g04560_p1	0.362	0.1175	0.3480	0.1162
Ad77271a.a05.1.g15000_p1;Ad77271a.a05.28.g04530_p1	1.378	0.4255	0.8173	0.4456
Ad77271a.a05.1.g15030_p1;Ad77271a.a05.28.g04480_p1	0.968	0.4994	0.9269	0.4925
Ad77271a.a05.1.g15050_p1;Ad77271a.a05.28.g04460_p1	0.947	0.3043	0.6831	0.3127
Ad77271a.a05.1.g15060_p1;Ad77271a.a05.28.g04460_p1	0.4802	0.2811	0.3787	0.2892
Ad77271a.a05.1.g15070_p1;Ad77271a.a05.28.g04460_p1	3.5773	0.6449	-1.0000	0.6515
Ad77271a.a05.1.g15090_p1;Ad77271a.a05.28.g04400_p1	0.3162	0.1822	0.3313	0.1772
Ad77271a.a05.1.g15100_p1;Ad77271a.a05.28.g04400_p1	0.4599	0.1089	0.3696	0.1139
Ad77271a.a05.1.g15110_p1;Ad77271a.a05.28.g04400_p1	0.7515	0.4062	0.7971	0.3944
Ad77271a.a05.1.g15170_p1;Ad77271a.a05.28.g05060_p1	0.3702	0.122	0.4538	0.1130
Ad77271a.a05.1.g15180_p1;Ad77271a.a05.28.g05080_p1	0.2697	0.0659	0.2585	0.0659
Ad77271a.a05.1.g15190_p1;Ad77271a.a05.28.g05090_p1	0.3992	0.0771	0.4309	0.0745
Ad77271a.a05.1.g15240_p1;Ad77271a.a05.28.g05190_p1	0.4535	0.1928	0.5244	0.1785
Ad77271a.a05.1.g15270_p1;Ad77271a.a05.28.g05220_p1	0.2991	0.0736	0.3467	0.0693
Ad77271a.a05.1.g15280_p1;Ad77271a.a05.28.g05230_p1	0.2261	0.0558	0.2371	0.0544
Ad77271a.a05.1.g15290_p1;Ad77271a.a05.28.g05250_p1	0.3264	0.0981	0.3710	0.0933
Ad77271a.a05.1.g15330_p1;Ad77271a.a05.28.g05320_p1	0.4187	0.0736	0.5598	0.0663
Ad77271a.a05.1.g15360_p1;Ad77271a.a05.28.g05360_p1	0.3919	0.1159	0.3290	0.1203
Ad77271a.a05.1.g15370_p1;Ad77271a.a05.28.g05370_p1	0.3723	0.1839	0.4143	0.1736
Ad77271a.a05.1.g15380_p1;Ad77271a.a05.28.g05380_p1	0.3328	0.0657	0.3741	0.0625
Ad77271a.a05.1.g15400_p1;Ad77271a.a05.28.g05390_p1	3.1023	1.1603	-1.0000	1.1633
Ad77271a.a05.1.g15430_p1;Ad77271a.a05.28.g05400_p1	0.4568	0.186	0.4106	0.1889
Ad77271a.a05.1.g15440_p1;Ad77271a.a05.28.g05430_p1	0.3011	0.0617	0.3266	0.0597
Ad77271a.a05.1.g15470_p1;Ad77271a.a05.28.g05470_p1	0.3201	0.0928	0.3202	0.0916
Ad77271a.a05.1.g15480_p1;Ad77271a.a05.28.g05480_p1	0.4012	0.1298	0.4226	0.1263
Ad77271a.a05.1.g15490_p1;Ad77271a.a05.28.g05510_p1	0.4293	0.2024	0.4326	0.1989
Ad77271a.a05.1.g15500_p1;Ad77271a.a05.28.g05530_p1	0.298	0.0649	0.3284	0.0625
Ad77271a.a05.1.g15520_p1;Ad77271a.a05.28.g05540_p1	0.3727	0.045	0.3856	0.0441
Ad77271a.a05.1.g15540_p1;Ad77271a.a05.28.g05550_p1	0.3463	0.0713	0.3533	0.0701
Ad77271a.a05.1.g15580_p1;Ad77271a.a05.28.g05560_p1	0.319	0.1269	0.3409	0.1219
Ad77271a.a05.1.g15600_p1;Ad77271a.a05.28.g05580_p1	0.6737	0.1622	0.6083	0.1610
Ad77271a.a05.1.g15610_p1;Ad77271a.a05.28.g05590_p1	0.3337	0.1727	0.3983	0.1589
Ad77271a.a05.1.g15650_p1;Ad77271a.a05.28.g05630_p1	0.7301	0.3213	0.6197	0.3293
Ad77271a.a05.1.g15660_p1;Ad77271a.a05.28.g05640_p1	0.4947	0.1928	0.5661	0.1840
Ad77271a.a05.1.g15670_p1;Ad77271a.a05.28.g05650_p1	0.2696	0.1044	0.2652	0.1036
Ad77271a.a05.1.g15690_p1;Ad77271a.a05.28.g05670_p1	0.3313	0.1167	0.3598	0.1124
Ad77271a.a05.1.g15700_p1;Ad77271a.a05.28.g05680_p1	0.2473	0.047	0.2766	0.0449
Ad77271a.a05.1.g15720_p1;Ad77271a.a05.28.g05740_p1	0.6096	0.1702	0.6200	0.1656
Ad77271a.a05.1.g15730_p1;Ad77271a.a05.28.g05810_p1	0.4376	0.1701	0.4528	0.1666
Ad77271a.a05.1.g15770_p1;Ad77271a.a05.28.g05860_p1	0.4266	0.0759	0.4217	0.0751
Ad77271a.a05.1.g15780_p1;Ad77271a.a05.28.g05880_p1	0.3295	0.0698	0.3589	0.0673
Ad77271a.a05.1.g15790_p1;Ad77271a.a05.28.g05890_p1	0.3266	0.0353	0.4000	0.0326
Ad77271a.a05.1.g15820_p1;Ad77271a.a05.28.g05920_p1	0.9659	0.4843	0.8428	0.4866
Ad77271a.a05.1.g15840_p1;Ad77271a.a05.28.g05940_p1	0.3783	0.1031	0.3306	0.1043
Ad77271a.a05.1.g15850_p1;Ad77271a.a05.28.g05960_p1	0.2811	0.1002	0.3026	0.0969
Ad77271a.a05.1.g15860_p1;Ad77271a.a05.28.g05970_p1	0.33	0.0928	0.3483	0.0903
Ad77271a.a05.1.g15890_p1;Ad77271a.a05.28.g05990_p1	0.4616	0.0959	0.4740	0.0940
Ad77271a.a05.1.g15910_p1;Ad77271a.a05.28.g06000_p1	0.3952	0.1417	0.3999	0.1399
Ad77271a.a05.1.g15920_p1;Ad77271a.a05.28.g06010_p1	0.5049	0.3494	0.4559	0.3547
Ad77271a.a05.1.g15940_p1;Ad77271a.a05.28.g06040_p1	0.3418	0.1653	0.3919	0.1560
Ad77271a.a05.1.g15980_p1;Ad77271a.a05.28.g06100_p1	0.3403	0.1144	0.3235	0.1144
Ad77271a.a05.1.g16050_p1;Ad77271a.a05.28.g06140_p1	0.4091	0.1761	0.3309	0.1818
Ad77271a.a05.1.g16060_p1;Ad77271a.a05.28.g06180_p1	0.3213	0.1157	0.3777	0.1084
Ad77271a.a05.1.g16070_p1;Ad77271a.a05.28.g06190_p1	0.2636	0.1531	0.3279	0.1405
Ad77271a.a05.1.g16080_p1;Ad77271a.a05.28.g06200_p1	0.2606	0.1255	0.2731	0.1221
Ad77271a.a05.1.g16090_p1;Ad77271a.a05.28.g06270_p1	2.2284	1.6548	3.6472	1.4770
Ad77271a.a05.1.g16110_p1;Ad77271a.a05.28.g06280_p1	0.4647	0.1025	0.4399	0.1026
Ad77271a.a05.1.g16130_p1;Ad77271a.a05.28.g06290_p1	0.1627	0.1607	0.1700	0.1565
Ad77271a.a05.1.g16160_p1;Ad77271a.a05.28.g06360_p1	0.3688	0.0977	0.4130	0.0939
Ad77271a.a05.1.g16180_p1;Ad77271a.a05.28.g06380_p1	0.5227	0.1446	0.5617	0.1398
Ad77271a.a05.1.g16190_p1;Ad77271a.a05.28.g06390_p1	0.6955	0.369	0.6376	0.3664
Ad77271a.a05.1.g16220_p1;Ad77271a.a05.28.g06410_p1	0.4256	0.0291	0.4249	0.0288
Ad77271a.a05.1.g16230_p1;Ad77271a.a05.28.g06440_p1	0.3141	0.0662	0.3214	0.0651
Ad77271a.a05.1.g16240_p1;Ad77271a.a05.28.g06460_p1	0.5142	0.3011	0.5274	0.2928
Ad77271a.a05.1.g16250_p1;Ad77271a.a05.28.g06480_p1	0.3212	0.0653	0.3458	0.0631
Ad77271a.a05.1.g16260_p1;Ad77271a.a05.28.g06490_p1	0.3551	0.0959	0.3363	0.0951
Ad77271a.a05.1.g16270_p1;Ad77271a.a05.28.g06510_p1	0.4918	0.184	0.5812	0.1727
Ad77271a.a05.1.g16300_p1;Ad77271a.a05.28.g06560_p1	0.3073	0.0988	0.3062	0.0973
Ad77271a.a05.1.g16310_p1;Ad77271a.a05.28.g06580_p1	0.3627	0.0725	0.3409	0.0728
Ad77271a.a05.1.g16320_p1;Ad77271a.a05.28.g06590_p1	0.3262	0.0914	0.3583	0.0874
Ad77271a.a05.1.g16330_p1;Ad77271a.a05.28.g06600_p1	0.3567	0.0694	0.3248	0.0701
Ad77271a.a05.1.g16350_p1;Ad77271a.a05.28.g06610_p1	0.4046	0.1906	0.4402	0.1812
Ad77271a.a05.1.g16380_p1;Ad77271a.a05.28.g06720_p1	0.3063	0.0907	0.3464	0.0865
Ad77271a.a05.1.g16410_p1;Ad77271a.a05.28.g06730_p1	0.4111	0.105	0.3922	0.1055
Ad77271a.a05.1.g16440_p1;Ad77271a.a05.28.g06760_p1	0.2882	0.0686	0.3278	0.0653
Ad77271a.a05.1.g16460_p1;Ad77271a.a05.28.g06770_p1	0.4181	0.1846	0.3754	0.1870
Ad77271a.a05.1.g16480_p1;Ad77271a.a05.28.g06780_p1	0.6302	0.1498	0.5327	0.1533
Ad77271a.a05.1.g16520_p1;Ad77271a.a05.28.g06860_p1	0.3013	0.1299	0.3635	0.1206
Ad77271a.a05.1.g16540_p1;Ad77271a.a05.28.g06880_p1	0.3472	0.1022	0.3795	0.0981
Ad77271a.a05.1.g16560_p1;Ad77271a.a05.28.g06920_p1	0.4334	0.0557	0.3133	0.0576
Ad77271a.a05.1.g16570_p1;Ad77271a.a05.28.g06940_p1	0.2849	0.0338	0.3071	0.0329
Ad77271a.a05.1.g16580_p1;Ad77271a.a05.28.g06950_p1	0.2748	0.1345	0.2896	0.1306
Ad77271a.a05.1.g16590_p1;Ad77271a.a05.28.g06970_p1	0.4061	0.0911	0.5091	0.0849
Ad77271a.a05.1.g16670_p1;Ad77271a.a05.28.g06980_p1	0.6603	0.0916	0.7965	0.0863
Ad77271a.a05.1.g16680_p1;Ad77271a.a05.28.g06990_p1	0.328	0.1113	0.3308	0.1092
Ad77271a.a05.1.g16690_p1;Ad77271a.a05.28.g07000_p1	0.5696	0.1501	0.5797	0.1463
Ad77271a.a05.1.g16700_p1;Ad77271a.a05.28.g07010_p1	0.3564	0.0514	0.2970	0.0528
Ad77271a.a05.1.g16780_p1;Ad77271a.a05.28.g07070_p1	0.4262	0.0221	0.3574	0.0227
Ad77271a.a05.1.g16790_p1;Ad77271a.a05.28.g07120_p1	0.3328	0.1072	0.3430	0.1052
Ad77271a.a05.1.g16820_p1;Ad77271a.a05.28.g07130_p1	0.4337	0.2253	0.4376	0.2184
Ad77271a.a05.1.g16830_p1;Ad77271a.a05.28.g07150_p1	0.3085	0.0644	0.3092	0.0636
Ad77271a.a05.1.g16850_p1;Ad77271a.a05.28.g07180_p1	0.3223	0.0916	0.3511	0.0885
Ad77271a.a05.1.g16880_p1;Ad77271a.a05.28.g07200_p1	0.4473	0.0627	0.4905	0.0601
Ad77271a.a05.1.g16890_p1;Ad77271a.a05.28.g07210_p1	0.3173	0.094	0.3161	0.0927
Ad77271a.a05.1.g16910_p1;Ad77271a.a05.28.g07220_p1	0.2847	0.1018	0.2930	0.1005
Ad77271a.a05.1.g16930_p1;Ad77271a.a05.28.g07280_p1	1.5013	0.5054	1.1846	0.4928
Ad77271a.a05.1.g16940_p1;Ad77271a.a05.28.g07320_p1	0.3343	0.0893	0.3416	0.0870
Ad77271a.a05.1.g16950_p1;Ad77271a.a05.28.g07330_p1	3.4048	1.4055	2.9366	1.1646
Ad77271a.a05.1.g16960_p1;Ad77271a.a05.28.g07350_p1	0.3338	0.0187	0.3456	0.0183
Ad77271a.a05.1.g16970_p1;Ad77271a.a05.28.g07380_p1	0.6107	0.155	0.5871	0.1518
Ad77271a.a05.1.g17000_p1;Ad77271a.a05.28.g07440_p1	0.2156	0.039	0.2108	0.0390
Ad77271a.a05.1.g17010_p1;Ad77271a.a05.28.g07450_p1	0.2792	0.1117	0.2965	0.1085
Ad77271a.a05.1.g17020_p1;Ad77271a.a05.28.g07510_p1	0.4016	0.091	0.4066	0.0896
Ad77271a.a05.1.g17080_p1;Ad77271a.a05.28.g07550_p1	0.3996	0.1057	0.4301	0.1017
Ad77271a.a05.1.g17100_p1;Ad77271a.a05.28.g07560_p1	0.3874	0.205	0.4437	0.1925
Ad77271a.a05.1.g17160_p1;Ad77271a.a05.28.g07640_p1	0.4515	0.1789	0.4620	0.1732
Ad77271a.a05.1.g17170_p1;Ad77271a.a05.28.g07660_p1	0.2722	0.0615	0.2881	0.0600
Ad77271a.a05.1.g17190_p1;Ad77271a.a05.28.g07690_p1	0.3101	0.059	0.3259	0.0573
Ad77271a.a05.1.g17230_p1;Ad77271a.a05.28.g07710_p1	0.3173	0.0636	0.3148	0.0628
Ad77271a.a05.1.g17260_p1;Ad77271a.a05.28.g07730_p1	0.4396	0.2369	0.4425	0.2314
Ad77271a.a05.1.g17290_p1;Ad77271a.a05.28.g07770_p1	0.3217	0.0397	0.2876	0.0404
Ad77271a.a05.1.g17300_p1;Ad77271a.a05.28.g07780_p1	0.3324	0.1746	0.3576	0.1678
Ad77271a.a05.1.g17340_p1;Ad77271a.a05.28.g07840_p1	0.2681	0.0867	0.2899	0.0837
Ad77271a.a05.1.g17370_p1;Ad77271a.a05.28.g07850_p1	0.4148	0.0796	0.4454	0.0770
Ad77271a.a05.1.g17400_p1;Ad77271a.a05.28.g07860_p1	0.4351	0.135	0.4832	0.1272
Ad77271a.a05.1.g17420_p1;Ad77271a.a05.28.g07880_p1	0.4654	0.1708	0.3880	0.1755
Ad77271a.a05.1.g17440_p1;Ad77271a.a05.28.g07930_p1	0.2448	0.1679	0.2440	0.1658
Ad77271a.a05.1.g17450_p1;Ad77271a.a05.28.g07960_p1	0.3439	0.0472	0.4081	0.0449
Ad77271a.a05.1.g17460_p1;Ad77271a.a05.28.g07980_p1	0.4115	0.1419	0.3932	0.1416
Ad77271a.a05.1.g17480_p1;Ad77271a.a05.28.g08000_p1	0.4923	0.1772	0.4554	0.1760
Ad77271a.a05.1.g17490_p1;Ad77271a.a05.28.g08050_p1	0.307	0.0872	0.3369	0.0841
Ad77271a.a05.1.g17520_p1;Ad77271a.a05.28.g08080_p1	0.3495	0.0456	0.4387	0.0428
Ad77271a.a05.1.g17600_p1;Ad77271a.a05.28.g08160_p1	0.3463	0.1312	0.3681	0.1283
Ad77271a.a05.1.g17640_p1;Ad77271a.a05.28.g08180_p1	0.3715	0.1012	0.3482	0.1015
Ad77271a.a05.1.g17700_p1;Ad77271a.a05.28.g08270_p1	0.3404	0.2042	0.3207	0.2035
Ad77271a.a05.1.g17720_p1;Ad77271a.a05.28.g08290_p1	0.3122	0.0723	0.3168	0.0709
Ad77271a.a05.1.g17730_p1;Ad77271a.a05.28.g08300_p1	0.3785	0.1212	0.3833	0.1199
Ad77271a.a05.1.g17760_p1;Ad77271a.a05.28.g08310_p1	0.2202	0.0473	0.2673	0.0444
Ad77271a.a05.1.g17770_p1;Ad77271a.a05.28.g08320_p1	0.2774	0.0737	0.2858	0.0725
Ad77271a.a05.1.g17780_p1;Ad77271a.a05.28.g08330_p1	0.3255	0.0567	0.3122	0.0569
Ad77271a.a05.1.g17790_p1;Ad77271a.a05.28.g08340_p1	2.1028	0.968	2.0707	0.9554
Ad77271a.a05.1.g17800_p1;Ad77271a.a05.28.g08350_p1	0.3012	0.2297	0.3308	0.2206
Ad77271a.a05.1.g17830_p1;Ad77271a.a05.28.g08360_p1	0.4973	0.1139	0.5660	0.1088
Ad77271a.a05.1.g17840_p1;Ad77271a.a05.28.g08370_p1	0.331	0.1272	0.3191	0.1264
Ad77271a.a05.1.g17860_p1;Ad77271a.a05.28.g08400_p1	0.4865	0.2615	0.4815	0.2563
Ad77271a.a05.1.g17880_p1;Ad77271a.a05.28.g08420_p1	0.299	0.0748	0.3456	0.0713
Ad77271a.a05.1.g17900_p1;Ad77271a.a05.28.g08450_p1	0.3692	0.1391	0.4334	0.1313
Ad77271a.a05.1.g17990_p1;Ad77271a.a05.28.g08540_p1	0.354	0.0452	0.3985	0.0432
Ad77271a.a05.1.g18010_p1;Ad77271a.a05.28.g08570_p1	0.3344	0.0576	0.3653	0.0551
Ad77271a.a05.1.g18040_p1;Ad77271a.a05.28.g08660_p1	0.1916	0.0247	0.2181	0.0235
Ad77271a.a05.1.g18070_p1;Ad77271a.a05.28.g08730_p1	0.3121	0.1518	0.2939	0.1515
Ad77271a.a05.1.g18090_p1;Ad77271a.a05.28.g08750_p1	0.3052	0.1038	0.3229	0.1012
Ad77271a.a05.1.g18110_p1;Ad77271a.a05.28.g08770_p1	0.2994	0.1183	0.3211	0.1144
Ad77271a.a05.1.g18150_p1;Ad77271a.a05.28.g08870_p1	0.1966	0.1004	0.2362	0.0933
Ad77271a.a05.1.g18190_p1;Ad77271a.a05.28.g08930_p1	0.2948	0.1681	0.3151	0.1623
Ad77271a.a05.1.g18230_p1;Ad77271a.a05.28.g08960_p1	0.1927	0.0688	0.1865	0.0693
Ad77271a.a05.1.g18250_p1;Ad77271a.a05.28.g08970_p1	0.2437	0.1066	0.2816	0.1006
Ad77271a.a05.1.g18270_p1;Ad77271a.a05.28.g08980_p1	0.1477	0.026	0.1605	0.0251
Ad77271a.a05.1.g18290_p1;Ad77271a.a05.28.g09050_p1	0.2327	0.1343	0.2340	0.1323
Ad77271a.a05.1.g18320_p1;Ad77271a.a05.28.g09090_p1	0.3122	0.0913	0.3885	0.0849
Ad77271a.a05.1.g18350_p1;Ad77271a.a05.28.g09110_p1	0.3132	0.1586	0.3147	0.1563
Ad77271a.a05.1.g18360_p1;Ad77271a.a05.28.g09120_p1	0.3456	0.0743	0.3367	0.0740
Ad77271a.a05.1.g18370_p1;Ad77271a.a05.28.g09130_p1	0.1061	0.055	0.1206	0.0525
Ad77271a.a05.1.g18420_p1;Ad77271a.a05.28.g09160_p1	0.2451	0.0083	0.2556	0.0082
Ad77271a.a05.1.g18470_p1;Ad77271a.a05.28.g09210_p1	1.2353	0.9838	1.2512	0.9340
Ad77271a.a05.1.g18490_p1;Ad77271a.a05.28.g09220_p1	0.5236	0.2072	0.5357	0.2030
Ad77271a.a05.1.g18500_p1;Ad77271a.a05.28.g09240_p1	0.4468	0.0888	0.5280	0.0835
Ad77271a.a05.1.g18530_p1;Ad77271a.a05.28.g09250_p1	0.239	0.0182	0.2733	0.0174
Ad77271a.a05.1.g18570_p1;Ad77271a.a05.28.g09380_p1	0.2696	0.0544	0.2759	0.0535
Ad77271a.a05.1.g18580_p1;Ad77271a.a05.28.g09390_p1	0.2227	0.0119	0.2582	0.0112
Ad77271a.a05.1.g18610_p1;Ad77271a.a05.28.g09440_p1	0.3725	0.1316	0.3781	0.1302
Ad77271a.a05.1.g18620_p1;Ad77271a.a05.28.g09460_p1	2.725	1.1873	-1.0000	1.2100
Ad77271a.a05.1.g18670_p1;Ad77271a.a05.28.g09470_p1	0.4029	0.1518	0.4460	0.1448
Ad77271a.a05.1.g18720_p1;Ad77271a.a05.28.g09530_p1	0.2397	0.0358	0.2559	0.0350
Ad77271a.a05.1.g18770_p1;Ad77271a.a05.28.g09560_p1	0.3013	0.0923	0.2785	0.0936
Ad77271a.a05.1.g18780_p1;Ad77271a.a05.28.g09570_p1	0.379	0.117	0.4053	0.1135
Ad77271a.a05.1.g18800_p1;Ad77271a.a05.28.g09600_p1	0.3932	0.0902	0.3523	0.0912
Ad77271a.a05.1.g18830_p1;Ad77271a.a05.28.g09650_p1	0.3256	0.1412	0.3697	0.1344
Ad77271a.a05.1.g18850_p1;Ad77271a.a05.28.g09670_p1	0.3888	0.0309	0.4056	0.0304
Ad77271a.a05.1.g18860_p1;Ad77271a.a05.28.g09690_p1	0.2551	0.0555	0.2838	0.0533
Ad77271a.a05.1.g18890_p1;Ad77271a.a05.28.g09720_p1	0.4147	0.1384	0.3685	0.1409
Ad77271a.a05.1.g18940_p1;Ad77271a.a05.28.g09760_p1	0.2197	0.0917	0.2416	0.0881
Ad77271a.a05.1.g18990_p1;Ad77271a.a05.28.g09820_p1	0.225	0.0146	0.2419	0.0142
Ad77271a.a05.1.g19010_p1;Ad77271a.a05.28.g09900_p1	0.2802	0.1025	0.3658	0.0932
Ad77271a.a05.1.g19040_p1;Ad77271a.a05.28.g09920_p1	2.2001	0.3665	2.0951	0.3599
Ad77271a.a05.1.g15150_p1;Ad77271a.a05.28.g05050_p1	0.3971	0.0949	0.4109	0.0921
Ad77271a.a05.1.g15160_p1;Ad77271a.a05.28.g05050_p1	0.3884	0.0834	0.3605	0.0828
Ad77271a.a05.1.g15180_p1;Ad77271a.a05.28.g05070_p1	0.3738	0.1267	0.4038	0.1228
Ad77271a.a05.1.g15220_p1;Ad77271a.a05.28.g05160_p1	1.3596	0.2658	3.6649	0.2458
Ad77271a.a05.1.g15220_p1;Ad77271a.a05.28.g05130_p1	2.2701	0.412	2.0296	0.3830
Ad77271a.a05.1.g15220_p1;Ad77271a.a05.28.g05110_p1	4.8862	0.5179	-1.0000	0.5089
Ad77271a.a05.1.g15220_p1;Ad77271a.a05.28.g05150_p1	2.0022	0.4875	1.6686	0.4532
Ad77271a.a05.1.g15220_p1;Ad77271a.a05.28.g05190_p1	0.9521	0.3202	1.0759	0.2946
Ad77271a.a05.1.g15220_p1;Ad77271a.a05.28.g05180_p1	1.2319	0.4826	2.3327	0.4416
Ad77271a.a05.1.g15220_p1;Ad77271a.a05.28.g05170_p1	1.7306	0.4285	1.5946	0.4268
Ad77271a.a05.1.g15220_p1;Ad77271a.a05.28.g05120_p1	2.077	0.5898	3.8658	0.5705
Ad77271a.a05.1.g15230_p1;Ad77271a.a05.28.g05160_p1	0.8323	0.1827	0.7930	0.1767
Ad77271a.a05.1.g15230_p1;Ad77271a.a05.28.g05150_p1	0.5651	0.2652	0.5999	0.2560
Ad77271a.a05.1.g15230_p1;Ad77271a.a05.28.g05170_p1	0.6544	0.2267	0.5948	0.2197
Ad77271a.a05.1.g15230_p1;Ad77271a.a05.28.g05110_p1	4.1366	0.471	2.3547	0.4784
Ad77271a.a05.1.g15230_p1;Ad77271a.a05.28.g05180_p1	0.9384	0.3411	1.1328	0.3107
Ad77271a.a05.1.g15240_p1;Ad77271a.a05.28.g05130_p1	1.7531	0.7409	3.9161	0.7000
Ad77271a.a05.1.g15290_p1;Ad77271a.a05.28.g05260_p1	0.3601	0.1146	0.5128	0.1023
Ad77271a.a05.1.g15290_p1;Ad77271a.a05.28.g05270_p1	4.8637	0.5789	-1.0000	0.5824
Ad77271a.a05.1.g15300_p1;Ad77271a.a05.28.g05270_p1	0.2948	0.1354	0.3377	0.1288
Ad77271a.a05.1.g15310_p1;Ad77271a.a05.28.g05270_p1	0.3497	0.1243	0.3840	0.1191
Ad77271a.a05.1.g15320_p1;Ad77271a.a05.28.g05310_p1	0.3256	0.0597	0.3818	0.0560
Ad77271a.a05.1.g15330_p1;Ad77271a.a05.28.g05310_p1	0.2527	0.0822	0.2651	0.0803
Ad77271a.a05.1.g15350_p1;Ad77271a.a05.28.g05360_p1	0.9357	0.213	0.7368	0.2159
Ad77271a.a05.1.g15440_p1;Ad77271a.a05.28.g05420_p1	2.8476	0.225	1.3324	0.2218
Ad77271a.a05.1.g15590_p1;Ad77271a.a05.28.g05570_p1	0.4452	0.0887	0.4179	0.0872
Ad77271a.a05.1.g15600_p1;Ad77271a.a05.28.g05590_p1	1.2834	0.5741	1.2166	0.5554
Ad77271a.a05.1.g15630_p1;Ad77271a.a05.28.g05600_p1	0.3641	0.287	0.3729	0.2803
Ad77271a.a05.1.g15630_p1;Ad77271a.a05.28.g05610_p1	3.1105	0.8819	-1.0000	0.8614
Ad77271a.a05.1.g15680_p1;Ad77271a.a05.28.g05660_p1	0.3853	0.1572	0.4447	0.1467
Ad77271a.a05.1.g15760_p1;Ad77271a.a05.28.g05850_p1	2.0847	0.4389	1.4443	0.4540
Ad77271a.a05.1.g15840_p1;Ad77271a.a05.28.g05950_p1	0.3311	0.2308	0.3242	0.2280
Ad77271a.a05.1.g15950_p1;Ad77271a.a05.28.g06040_p1	0.2974	0.1024	0.2885	0.1013
Ad77271a.a05.1.g15960_p1;Ad77271a.a05.28.g06060_p1	0.4744	0.1635	0.4486	0.1611
Ad77271a.a05.1.g15960_p1;Ad77271a.a05.28.g06070_p1	0.5313	0.2599	0.5571	0.2505
Ad77271a.a05.1.g15970_p1;Ad77271a.a05.28.g06060_p1	0.5744	0.2124	0.5178	0.2135
Ad77271a.a05.1.g15970_p1;Ad77271a.a05.28.g06080_p1	0.58	0.3195	0.5167	0.3218
Ad77271a.a05.1.g15970_p1;Ad77271a.a05.28.g06070_p1	2.9359	1.153	2.6992	1.0673
Ad77271a.a05.1.g16010_p1;Ad77271a.a05.28.g06220_p1	2.4658	0.6999	2.8301	0.6929
Ad77271a.a05.1.g16020_p1;Ad77271a.a05.28.g06250_p1	3.8002	0.3787	-1.0000	0.3765
Ad77271a.a05.1.g16020_p1;Ad77271a.a05.28.g06220_p1	1.9311	0.4518	-1.0000	0.4349
Ad77271a.a05.1.g16020_p1;Ad77271a.a05.28.g06150_p1	1.8565	0.4205	3.5999	0.4056
Ad77271a.a05.1.g16020_p1;Ad77271a.a05.28.g06230_p1	1.7622	0.3683	-1.0000	0.3382
Ad77271a.a05.1.g16140_p1;Ad77271a.a05.28.g06350_p1	0.9318	0.1967	0.8567	0.1915
Ad77271a.a05.1.g16140_p1;Ad77271a.a05.28.g06340_p1	0.8159	0.2137	0.7804	0.2088
Ad77271a.a05.1.g16140_p1;Ad77271a.a05.28.g06310_p1	3.7605	0.3028	1.2903	0.2972
Ad77271a.a05.1.g16150_p1;Ad77271a.a05.28.g06350_p1	2.9337	0.35	-1.0000	0.3542
Ad77271a.a05.1.g16180_p1;Ad77271a.a05.28.g06390_p1	0.8951	0.6094	1.1158	0.5666
Ad77271a.a05.1.g16190_p1;Ad77271a.a05.28.g06380_p1	2.4948	0.4044	2.3356	0.3851
Ad77271a.a05.1.g16200_p1;Ad77271a.a05.28.g06400_p1	0.9932	0.4717	0.9298	0.4609
Ad77271a.a05.1.g16210_p1;Ad77271a.a05.28.g06400_p1	0.7662	0.5721	0.8931	0.5202
Ad77271a.a05.1.g16290_p1;Ad77271a.a05.28.g06560_p1	0.4778	0.0817	0.4662	0.0808
Ad77271a.a05.1.g16360_p1;Ad77271a.a05.28.g06620_p1	0.414	0.1698	0.3350	0.1763
Ad77271a.a05.1.g16370_p1;Ad77271a.a05.28.g06620_p1	0.3249	0.1193	0.2866	0.1226
Ad77271a.a05.1.g16370_p1;Ad77271a.a05.28.g06710_p1	3.0244	1.0187	1.5695	1.0132
Ad77271a.a05.1.g16380_p1;Ad77271a.a05.28.g06700_p1	2.6252	0.3484	2.7226	0.3476
Ad77271a.a05.1.g16380_p1;Ad77271a.a05.28.g06710_p1	1.8381	0.4909	3.0064	0.4730
Ad77271a.a05.1.g16380_p1;Ad77271a.a05.28.g06690_p1	2.4325	0.5573	-1.0000	0.5432
Ad77271a.a05.1.g16380_p1;Ad77271a.a05.28.g06670_p1	1.7191	0.4977	2.3609	0.4716
Ad77271a.a05.1.g16390_p1;Ad77271a.a05.28.g06720_p1	0.2542	0.219	0.3235	0.1979
Ad77271a.a05.1.g16400_p1;Ad77271a.a05.28.g06720_p1	0.5304	0.3069	0.4922	0.3105
Ad77271a.a05.1.g16400_p1;Ad77271a.a05.28.g06690_p1	2.025	0.4686	1.9532	0.4647
Ad77271a.a05.1.g16420_p1;Ad77271a.a05.28.g06740_p1	2.8989	1.3703	-1.0000	1.2524
Ad77271a.a05.1.g16430_p1;Ad77271a.a05.28.g06750_p1	0.3687	0.2607	0.2862	0.2721
Ad77271a.a05.1.g16470_p1;Ad77271a.a05.28.g06780_p1	0.7158	0.4054	0.8336	0.3805
Ad77271a.a05.1.g16510_p1;Ad77271a.a05.28.g06840_p1	0.563	0.1317	0.5762	0.1296
Ad77271a.a05.1.g16510_p1;Ad77271a.a05.28.g06850_p1	0.9958	0.3335	0.9385	0.3281
Ad77271a.a05.1.g16530_p1;Ad77271a.a05.28.g06880_p1	0.4349	0.1243	0.4627	0.1204
Ad77271a.a05.1.g16530_p1;Ad77271a.a05.28.g06870_p1	1.1015	0.384	1.1689	0.3616
Ad77271a.a05.1.g16550_p1;Ad77271a.a05.28.g06920_p1	0.261	0.0999	0.2314	0.1019
Ad77271a.a05.1.g16590_p1;Ad77271a.a05.28.g06960_p1	0.5556	0.0991	0.4055	0.1024
Ad77271a.a05.1.g16600_p1;Ad77271a.a05.28.g06970_p1	0.3174	0.1208	0.3755	0.1134
Ad77271a.a05.1.g16660_p1;Ad77271a.a05.28.g06980_p1	1.3463	0.4065	-1.0000	0.3724
Ad77271a.a05.1.g16760_p1;Ad77271a.a05.28.g07040_p1	0.6916	0.318	0.5790	0.3234
Ad77271a.a05.1.g16780_p1;Ad77271a.a05.28.g07060_p1	0.2106	-0.0	0.2849	0.0000
Ad77271a.a05.1.g16790_p1;Ad77271a.a05.28.g07110_p1	1.8435	0.2807	2.5319	0.2742
Ad77271a.a05.1.g16790_p1;Ad77271a.a05.28.g07080_p1	1.6131	0.4165	2.6144	0.3982
Ad77271a.a05.1.g16790_p1;Ad77271a.a05.28.g07100_p1	1.6172	0.2631	1.2999	0.2695
Ad77271a.a05.1.g16790_p1;Ad77271a.a05.28.g07090_p1	3.0836	0.2527	1.4466	0.2660
Ad77271a.a05.1.g16820_p1;Ad77271a.a05.28.g07140_p1	0.689	0.5014	0.6993	0.4792
Ad77271a.a05.1.g16830_p1;Ad77271a.a05.28.g07160_p1	3.9721	1.0705	-1.0000	1.0788
Ad77271a.a05.1.g16920_p1;Ad77271a.a05.28.g07270_p1	1.3269	0.2701	1.5178	0.2649
Ad77271a.a05.1.g16930_p1;Ad77271a.a05.28.g07290_p1	0.6656	0.487	0.7649	0.4589
Ad77271a.a05.1.g16970_p1;Ad77271a.a05.28.g07390_p1	1.3567	0.454	1.1218	0.4545
Ad77271a.a05.1.g16990_p1;Ad77271a.a05.28.g07440_p1	2.5474	1.1176	-1.0000	1.0622
Ad77271a.a05.1.g17020_p1;Ad77271a.a05.28.g07470_p1	1.593	0.3574	1.4787	0.3456
Ad77271a.a05.1.g17020_p1;Ad77271a.a05.28.g07500_p1	1.6573	0.3227	1.5960	0.3087
Ad77271a.a05.1.g17020_p1;Ad77271a.a05.28.g07520_p1	1.8039	0.4164	2.7201	0.4039
Ad77271a.a05.1.g17020_p1;Ad77271a.a05.28.g07480_p1	1.5987	0.4353	1.5965	0.4143
Ad77271a.a05.1.g17020_p1;Ad77271a.a05.28.g07530_p1	1.4494	0.3689	3.5855	0.3446
Ad77271a.a05.1.g17020_p1;Ad77271a.a05.28.g07490_p1	1.9091	0.2845	2.4145	0.2686
Ad77271a.a05.1.g17030_p1;Ad77271a.a05.28.g07520_p1	1.0138	0.2253	1.1785	0.2099
Ad77271a.a05.1.g17030_p1;Ad77271a.a05.28.g07530_p1	1.1346	0.2636	1.4898	0.2419
Ad77271a.a05.1.g17030_p1;Ad77271a.a05.28.g07510_p1	2.0976	0.3948	2.1149	0.3768
Ad77271a.a05.1.g17030_p1;Ad77271a.a05.28.g07470_p1	1.8842	0.4484	1.9671	0.4204
Ad77271a.a05.1.g17030_p1;Ad77271a.a05.28.g07500_p1	1.4525	0.3989	2.3428	0.3795
Ad77271a.a05.1.g17030_p1;Ad77271a.a05.28.g07490_p1	1.6259	0.3457	4.0120	0.3119
Ad77271a.a05.1.g17040_p1;Ad77271a.a05.28.g07520_p1	0.9908	0.2189	1.0980	0.2047
Ad77271a.a05.1.g17040_p1;Ad77271a.a05.28.g07530_p1	1.0033	0.2606	1.2496	0.2403
Ad77271a.a05.1.g17040_p1;Ad77271a.a05.28.g07510_p1	3.3287	0.3648	2.3005	0.3487
Ad77271a.a05.1.g17040_p1;Ad77271a.a05.28.g07470_p1	1.4584	0.419	2.6331	0.3949
Ad77271a.a05.1.g17040_p1;Ad77271a.a05.28.g07500_p1	1.5075	0.4045	2.7792	0.3825
Ad77271a.a05.1.g17040_p1;Ad77271a.a05.28.g07490_p1	1.5476	0.3335	-1.0000	0.3078
Ad77271a.a05.1.g17040_p1;Ad77271a.a05.28.g07480_p1	1.6669	0.4801	-1.0000	0.4502
Ad77271a.a05.1.g17060_p1;Ad77271a.a05.28.g07540_p1	0.3851	0.1807	0.4386	0.1714
Ad77271a.a05.1.g17160_p1;Ad77271a.a05.28.g07650_p1	1.6761	0.5111	1.3448	0.5035
Ad77271a.a05.1.g17250_p1;Ad77271a.a05.28.g07730_p1	0.7709	0.4669	0.8243	0.4445
Ad77271a.a05.1.g17300_p1;Ad77271a.a05.28.g07790_p1	0.4962	0.1715	0.4488	0.1692
Ad77271a.a05.1.g17310_p1;Ad77271a.a05.28.g07800_p1	0.8813	0.1741	0.5922	0.1798
Ad77271a.a05.1.g17310_p1;Ad77271a.a05.28.g07790_p1	3.1585	1.1893	2.2402	1.2391
Ad77271a.a05.1.g17330_p1;Ad77271a.a05.28.g07820_p1	0.3714	0.1715	0.3154	0.1772
Ad77271a.a05.1.g17330_p1;Ad77271a.a05.28.g07810_p1	0.6067	0.2676	0.5594	0.2690
Ad77271a.a05.1.g17410_p1;Ad77271a.a05.28.g07860_p1	0.3671	0.1668	0.3805	0.1623
Ad77271a.a05.1.g17440_p1;Ad77271a.a05.28.g07920_p1	0.4001	0.2523	0.4602	0.2388
Ad77271a.a05.1.g17440_p1;Ad77271a.a05.28.g07940_p1	0.5336	0.385	0.5122	0.3822
Ad77271a.a05.1.g17470_p1;Ad77271a.a05.28.g07990_p1	0.2825	0.1985	0.3170	0.1872
Ad77271a.a05.1.g17490_p1;Ad77271a.a05.28.g08040_p1	0.4357	0.2884	0.5013	0.2606
Ad77271a.a05.1.g17520_p1;Ad77271a.a05.28.g08150_p1	5.2131	0.2988	5.2121	0.2978
Ad77271a.a05.1.g17530_p1;Ad77271a.a05.28.g08090_p1	0.3449	0.0284	0.3723	0.0274
Ad77271a.a05.1.g17550_p1;Ad77271a.a05.28.g08100_p1	0.7536	0.3437	0.7884	0.3268
Ad77271a.a05.1.g17560_p1;Ad77271a.a05.28.g08100_p1	0.4581	0.0856	0.3134	0.0915
Ad77271a.a05.1.g17570_p1;Ad77271a.a05.28.g08100_p1	0.9578	0.6393	1.0932	0.5969
Ad77271a.a05.1.g17580_p1;Ad77271a.a05.28.g08120_p1	0.6016	0.1682	0.5856	0.1669
Ad77271a.a05.1.g17600_p1;Ad77271a.a05.28.g08170_p1	0.5957	0.1858	0.5980	0.1800
Ad77271a.a05.1.g17690_p1;Ad77271a.a05.28.g08250_p1	0.5534	0.2968	0.6286	0.2780
Ad77271a.a05.1.g17700_p1;Ad77271a.a05.28.g08280_p1	0.4257	0.1546	0.4543	0.1480
Ad77271a.a05.1.g17710_p1;Ad77271a.a05.28.g08290_p1	3.3872	1.0791	-1.0000	1.0568
Ad77271a.a05.1.g17740_p1;Ad77271a.a05.28.g08300_p1	1.182	0.1715	1.1798	0.1666
Ad77271a.a05.1.g17840_p1;Ad77271a.a05.28.g08380_p1	1.5438	0.5065	1.4415	0.5057
Ad77271a.a05.1.g17850_p1;Ad77271a.a05.28.g08390_p1	0.398	0.0772	0.3605	0.0780
Ad77271a.a05.1.g17870_p1;Ad77271a.a05.28.g08400_p1	0.404	0.2228	0.4250	0.2174
Ad77271a.a05.1.g17890_p1;Ad77271a.a05.28.g08440_p1	0.33	0.1237	0.3445	0.1209
Ad77271a.a05.1.g17920_p1;Ad77271a.a05.28.g08460_p1	0.6198	0.2708	0.5039	0.2791
Ad77271a.a05.1.g17930_p1;Ad77271a.a05.28.g08460_p1	1.7942	0.4916	0.9594	0.5100
Ad77271a.a05.1.g17980_p1;Ad77271a.a05.28.g08540_p1	0.3093	0.0572	0.2983	0.0571
Ad77271a.a05.1.g18020_p1;Ad77271a.a05.28.g08590_p1	1.3568	0.4723	1.1648	0.4685
Ad77271a.a05.1.g18060_p1;Ad77271a.a05.28.g08700_p1	0.2239	0.0459	0.2401	0.0449
Ad77271a.a05.1.g18070_p1;Ad77271a.a05.28.g08740_p1	0.3213	0.2037	0.2853	0.2079
Ad77271a.a05.1.g18110_p1;Ad77271a.a05.28.g08780_p1	0.2854	0.2156	0.3153	0.2078
Ad77271a.a05.1.g18130_p1;Ad77271a.a05.28.g08820_p1	0.3693	0.2057	0.4048	0.1960
Ad77271a.a05.1.g18130_p1;Ad77271a.a05.28.g08830_p1	0.3733	0.1539	0.3873	0.1487
Ad77271a.a05.1.g18140_p1;Ad77271a.a05.28.g08850_p1	3.6763	0.9204	1.4832	0.9230
Ad77271a.a05.1.g18170_p1;Ad77271a.a05.28.g08920_p1	0.2408	0.126	0.2517	0.1226
Ad77271a.a05.1.g18220_p1;Ad77271a.a05.28.g08940_p1	0.4537	0.2614	0.4521	0.2543
Ad77271a.a05.1.g18220_p1;Ad77271a.a05.28.g08950_p1	0.6074	0.234	0.5048	0.2384
Ad77271a.a05.1.g18280_p1;Ad77271a.a05.28.g09040_p1	0.3352	0.1072	0.3440	0.1049
Ad77271a.a05.1.g18280_p1;Ad77271a.a05.28.g09030_p1	0.3808	0.0611	0.3483	0.0620
Ad77271a.a05.1.g18340_p1;Ad77271a.a05.28.g09100_p1	0.4228	0.2261	0.5299	0.2109
Ad77271a.a05.1.g18360_p1;Ad77271a.a05.28.g09130_p1	1.0332	0.1902	1.2039	0.1769
Ad77271a.a05.1.g18370_p1;Ad77271a.a05.28.g09120_p1	1.2257	0.3807	1.2218	0.3656
Ad77271a.a05.1.g18390_p1;Ad77271a.a05.28.g09140_p1	0.4369	0.2358	0.4677	0.2286
Ad77271a.a05.1.g18390_p1;Ad77271a.a05.28.g09150_p1	1.6003	0.5296	0.8134	0.5571
Ad77271a.a05.1.g18470_p1;Ad77271a.a05.28.g09200_p1	1.2962	0.6531	1.1418	0.6491
Ad77271a.a05.1.g18490_p1;Ad77271a.a05.28.g09240_p1	2.3536	0.4455	-1.0000	0.4293
Ad77271a.a05.1.g18500_p1;Ad77271a.a05.28.g09220_p1	3.9277	0.3633	-1.0000	0.3599
Ad77271a.a05.1.g18510_p1;Ad77271a.a05.28.g09240_p1	1.4473	1.098	1.2162	1.1181
Ad77271a.a05.1.g18520_p1;Ad77271a.a05.28.g09250_p1	0.3244	0.1252	0.3280	0.1229
Ad77271a.a05.1.g18540_p1;Ad77271a.a05.28.g09280_p1	0.3977	0.104	0.4041	0.1020
Ad77271a.a05.1.g18540_p1;Ad77271a.a05.28.g09290_p1	0.3346	0.0936	0.3636	0.0896
Ad77271a.a05.1.g18540_p1;Ad77271a.a05.28.g09310_p1	0.4786	0.0977	0.4551	0.0971
Ad77271a.a05.1.g18560_p1;Ad77271a.a05.28.g09380_p1	0.4138	0.1046	0.4077	0.1037
Ad77271a.a05.1.g18610_p1;Ad77271a.a05.28.g09450_p1	1.9888	0.3857	1.3647	0.3798
Ad77271a.a05.1.g18660_p1;Ad77271a.a05.28.g09470_p1	0.3846	0.125	0.3755	0.1229
Ad77271a.a05.1.g18680_p1;Ad77271a.a05.28.g09490_p1	0.4766	0.2148	0.4257	0.2166
Ad77271a.a05.1.g18690_p1;Ad77271a.a05.28.g09490_p1	0.4122	0.2812	0.4300	0.2754
Ad77271a.a05.1.g18700_p1;Ad77271a.a05.28.g09530_p1	0.4955	0.1551	0.5224	0.1506
Ad77271a.a05.1.g18710_p1;Ad77271a.a05.28.g09530_p1	0.288	0.1206	0.2839	0.1198
Ad77271a.a05.1.g18730_p1;Ad77271a.a05.28.g09550_p1	0.5153	0.1689	0.5049	0.1671
Ad77271a.a05.1.g18790_p1;Ad77271a.a05.28.g09590_p1	1.0621	0.501	0.9519	0.5046
Ad77271a.a05.1.g18870_p1;Ad77271a.a05.28.g09710_p1	0.8319	0.2793	1.0734	0.2558
Ad77271a.a05.1.g18900_p1;Ad77271a.a05.28.g09730_p1	0.7949	0.5099	0.8116	0.4941
Ad77271a.a05.1.g18900_p1;Ad77271a.a05.28.g09720_p1	0.8888	0.5917	1.0863	0.5456
Ad77271a.a05.1.g19030_p1;Ad77271a.a05.28.g09910_p1	2.3571	1.1319	1.8673	1.0271
Ad77271a.a05.1.g19040_p1;Ad77271a.a05.28.g09910_p1	3.3942	1.0615	-1.0000	1.0287
Ad77271a.a05.1.g00610_p1;Ad77271a.a05.37.g00750_p1	1.6532	0.4735	1.2440	0.4841
Ad77271a.a05.1.g00690_p1;Ad77271a.a05.37.g00620_p1	0.3853	0.1536	0.3221	0.1579
Ad77271a.a05.1.g00820_p1;Ad77271a.a05.37.g00610_p1	0.5573	0.0898	0.5379	0.0887
Ad77271a.a05.1.g00850_p1;Ad77271a.a05.37.g00520_p1	0.7047	0.1797	0.7076	0.1755
Ad77271a.a05.1.g00590_p1;Ad77271a.a05.37.g00750_p1	3.0514	0.4959	1.4622	0.4861
Ad77271a.a05.1.g00850_p1;Ad77271a.a05.37.g00600_p1	2.2653	0.4293	2.3926	0.4263
Ad77271a.a05.1.g00850_p1;Ad77271a.a05.37.g00540_p1	1.2932	0.3138	0.9802	0.3119
Ad77271a.a05.1.g00850_p1;Ad77271a.a05.37.g00590_p1	1.7802	0.2375	1.6464	0.2388
Ad77271a.a05.1.g00850_p1;Ad77271a.a05.37.g00580_p1	1.5075	0.2513	1.1030	0.2433
Ad77271a.a05.1.g00850_p1;Ad77271a.a05.37.g00550_p1	1.6355	0.2264	1.4012	0.2209
Ad77271a.a05.1.g00860_p1;Ad77271a.a05.37.g00520_p1	0.9903	0.1746	0.8177	0.1757
Ad77271a.a05.1.g00860_p1;Ad77271a.a05.37.g00550_p1	2.8778	0.1723	1.0840	0.1762
Ad77271a.a05.1.g00860_p1;Ad77271a.a05.37.g00590_p1	1.5287	0.5382	1.7379	0.5284
Ad77271a.a05.1.g00860_p1;Ad77271a.a05.37.g00600_p1	1.7842	0.3756	1.4122	0.3848
Ad77271a.a05.1.g00870_p1;Ad77271a.a05.37.g00520_p1	0.8703	0.1694	0.7348	0.1694
Ad77271a.a05.1.g00870_p1;Ad77271a.a05.37.g00540_p1	1.159	0.2814	0.9024	0.2818
Ad77271a.a05.1.g00870_p1;Ad77271a.a05.37.g00600_p1	2.7475	0.4448	3.0964	0.4409
Ad77271a.a05.1.g00870_p1;Ad77271a.a05.37.g00590_p1	1.7552	0.8422	2.1469	0.8146
Ad77271a.a05.1.g00870_p1;Ad77271a.a05.37.g00580_p1	0.8206	0.2765	1.0119	0.2503
Ad77271a.a05.1.g00880_p1;Ad77271a.a05.37.g00520_p1	1.0487	0.2809	0.9041	0.2807
Ad77271a.a05.1.g00880_p1;Ad77271a.a05.37.g00550_p1	1.5744	0.1806	0.9379	0.1823
Ad77271a.a05.1.g00880_p1;Ad77271a.a05.37.g00540_p1	1.6187	0.3295	1.6764	0.3274
Ad77271a.a05.1.g00880_p1;Ad77271a.a05.37.g00590_p1	2.2951	0.361	1.5317	0.3715
Ad77271a.a05.1.g00880_p1;Ad77271a.a05.37.g00600_p1	2.0715	0.3899	-1.0000	0.3764
Ad77271a.a05.1.g00880_p1;Ad77271a.a05.37.g00580_p1	1.3884	0.392	2.2626	0.3689
Ad77271a.a05.1.g00890_p1;Ad77271a.a05.37.g00540_p1	1.1331	0.3637	0.9749	0.3563
Ad77271a.a05.1.g00890_p1;Ad77271a.a05.37.g00520_p1	1.3775	0.321	1.1835	0.3103
Ad77271a.a05.1.g00890_p1;Ad77271a.a05.37.g00600_p1	2.3831	0.4906	1.7391	0.5009
Ad77271a.a05.1.g01410_p1;Ad77271a.a05.37.g00320_p1	0.595	0.2714	0.6562	0.2574
Ad77271a.a05.1.g01570_p1;Ad77271a.a05.37.g00200_p1	0.3692	0.0109	0.3483	0.0110
Ad77271a.a05.1.g01640_p1;Ad77271a.a05.37.g00180_p1	0.466	0.1152	0.3935	0.1183
Ad77271a.a05.1.g01680_p1;Ad77271a.a05.37.g00160_p1	0.5292	0.1324	0.6010	0.1239
Ad77271a.a05.1.g01720_p1;Ad77271a.a05.37.g00120_p1	0.4818	0.1125	0.4739	0.1108
Ad77271a.a05.1.g01840_p1;Ad77271a.a05.37.g00040_p1	0.3318	0.1157	0.4102	0.1055
Ad77271a.a05.1.g01690_p1;Ad77271a.a05.37.g00120_p1	0.4613	0.0936	0.4402	0.0929
Ad77271a.a05.1.g01690_p1;Ad77271a.a05.37.g00130_p1	0.5022	0.1366	0.4938	0.1340
Ad77271a.a05.1.g01690_p1;Ad77271a.a05.37.g00140_p1	1.4307	0.0684	0.7380	0.0709
Ad77271a.a05.1.g01700_p1;Ad77271a.a05.37.g00140_p1	0.8123	0.0849	0.5026	0.0915
Ad77271a.a05.1.g01710_p1;Ad77271a.a05.37.g00120_p1	0.5844	0.1066	0.5564	0.1053
Ad77271a.a05.1.g01710_p1;Ad77271a.a05.37.g00130_p1	0.6461	0.0958	0.6980	0.0917
Ad77271a.a05.1.g01720_p1;Ad77271a.a05.37.g00130_p1	0.712	0.1136	0.6796	0.1114
Ad77271a.a05.1.g01720_p1;Ad77271a.a05.37.g00140_p1	1.7565	0.1089	0.9174	0.1169
Ad77271a.a05.1.g01730_p1;Ad77271a.a05.37.g00110_p1	1.5885	0.3136	1.4201	0.3165
Ad77271a.a05.1.g01730_p1;Ad77271a.a05.37.g00100_p1	2.1555	0.3461	1.7949	0.3285
Ad77271a.a05.1.g01800_p1;Ad77271a.a05.37.g00050_p1	0.4798	0.1592	0.4609	0.1576
Ad77271a.a05.1.g01910_p1;Ad77271a.a05.37.g00020_p1	0.442	0.2371	0.4566	0.2242
Ad77271a.a05.1.g01910_p1;Ad77271a.a05.37.g00030_p1	0.5888	0.2993	0.5410	0.2992
Ad77271a.a05.1.g03760_p1;Ad77271a.a05.37.g03670_p1	0.4547	0.1995	0.4468	0.1961
Ad77271a.a05.1.g03950_p1;Ad77271a.a05.37.g03760_p1	0.5192	0.1105	0.5892	0.1051
Ad77271a.a05.1.g04030_p1;Ad77271a.a05.37.g03790_p1	0.5295	0.093	0.5622	0.0894
Ad77271a.a05.1.g04050_p1;Ad77271a.a05.37.g03800_p1	0.4075	0.1566	0.4437	0.1510
Ad77271a.a05.1.g04070_p1;Ad77271a.a05.37.g03810_p1	0.332	0.097	0.3926	0.0909
Ad77271a.a05.1.g04130_p1;Ad77271a.a05.37.g03820_p1	0.4694	-0.0	0.4567	0.0000
Ad77271a.a05.1.g04190_p1;Ad77271a.a05.37.g03850_p1	0.4385	0.0157	0.4250	0.0155
Ad77271a.a05.1.g03750_p1;Ad77271a.a05.37.g03670_p1	0.3064	0.1629	0.2519	0.1696
Ad77271a.a05.1.g03820_p1;Ad77271a.a05.37.g03680_p1	1.3551	0.179	1.3753	0.1724
Ad77271a.a05.1.g03830_p1;Ad77271a.a05.37.g03680_p1	3.3928	0.8802	-1.0000	0.8702
Ad77271a.a05.1.g03840_p1;Ad77271a.a05.37.g03680_p1	1.5263	1.0372	-1.0000	0.8826
Ad77271a.a05.1.g03910_p1;Ad77271a.a05.37.g03710_p1	3.7851	1.2138	-1.0000	1.1808
Ad77271a.a05.1.g04230_p1;Ad77271a.a05.37.g03870_p1	3.0393	1.4186	5.0964	1.3772
Ad77271a.a05.1.g04240_p1;Ad77271a.a05.37.g03880_p1	0.3357	0.123	0.3377	0.1213
Ad77271a.a05.1.g04910_p1;Ad77271a.a05.37.g03640_p1	0.2981	-0.0	0.3351	0.0000
Ad77271a.a05.1.g05010_p1;Ad77271a.a05.37.g03610_p1	0.2399	0.0842	0.2430	0.0835
Ad77271a.a05.1.g05190_p1;Ad77271a.a05.37.g03570_p1	1.6612	0.6406	0.9758	0.6701
Ad77271a.a05.1.g05260_p1;Ad77271a.a05.37.g03490_p1	0.5027	0.0533	0.5885	0.0501
Ad77271a.a05.1.g05270_p1;Ad77271a.a05.37.g03480_p1	0.3722	0.0488	0.4150	0.0468
Ad77271a.a05.1.g04900_p1;Ad77271a.a05.37.g03650_p1	0.2426	0.1846	0.2425	0.1816
Ad77271a.a05.1.g05000_p1;Ad77271a.a05.37.g03620_p1	0.4209	0.1953	0.4710	0.1845
Ad77271a.a05.1.g05130_p1;Ad77271a.a05.37.g03580_p1	0.9933	0.3064	0.9145	0.3030
Ad77271a.a05.1.g05130_p1;Ad77271a.a05.37.g03590_p1	0.4502	0.209	0.4568	0.2036
Ad77271a.a05.1.g05210_p1;Ad77271a.a05.37.g03560_p1	0.5312	0.062	0.5714	0.0598
Ad77271a.a05.1.g05230_p1;Ad77271a.a05.37.g03540_p1	0.8923	0.3561	0.7822	0.3634
Ad77271a.a05.1.g05240_p1;Ad77271a.a05.37.g03530_p1	0.4564	0.1471	0.4713	0.1426
Ad77271a.a05.1.g05250_p1;Ad77271a.a05.37.g03510_p1	0.4324	0.1965	0.4198	0.1949
Ad77271a.a05.1.g05250_p1;Ad77271a.a05.37.g03520_p1	0.5944	0.236	0.5384	0.2368
Ad77271a.a05.1.g05250_p1;Ad77271a.a05.37.g03500_p1	0.4472	0.1536	0.5224	0.1436
Ad77271a.a05.1.g05250_p1;Ad77271a.a05.37.g03530_p1	3.5114	0.7168	-1.0000	0.7364
Ad77271a.a05.1.g05740_p1;Ad77271a.a05.37.g03370_p1	0.3586	0.0889	0.4659	0.0815
Ad77271a.a05.1.g05800_p1;Ad77271a.a05.37.g03340_p1	0.2838	0.0697	0.3138	0.0673
Ad77271a.a05.1.g05810_p1;Ad77271a.a05.37.g03330_p1	0.2376	0.0516	0.2283	0.0516
Ad77271a.a05.1.g05820_p1;Ad77271a.a05.37.g03320_p1	1.5677	0.4091	1.8218	0.4010
Ad77271a.a05.1.g05990_p1;Ad77271a.a05.37.g03290_p1	0.3214	0.0338	0.3012	0.0339
Ad77271a.a05.1.g06010_p1;Ad77271a.a05.37.g03280_p1	0.2908	0.0292	0.3239	0.0282
Ad77271a.a05.1.g06060_p1;Ad77271a.a05.37.g03260_p1	0.3733	0.0623	0.3895	0.0606
Ad77271a.a05.1.g05830_p1;Ad77271a.a05.37.g03320_p1	1.6592	0.4044	1.6583	0.3816
Ad77271a.a05.1.g05850_p1;Ad77271a.a05.37.g03320_p1	3.6188	0.9211	-1.0000	0.8804
Ad77271a.a05.1.g05860_p1;Ad77271a.a05.37.g03320_p1	2.0304	0.3871	-1.0000	0.3650
Ad77271a.a05.1.g06040_p1;Ad77271a.a05.37.g03270_p1	0.7637	0.2983	0.7467	0.2932
Ad77271a.a05.1.g06070_p1;Ad77271a.a05.37.g03260_p1	0.3478	0.1642	0.3374	0.1636
Ad77271a.a05.1.g00170_p1;Ad77271a.a05.38.g00440_p1	0.2628	0.0645	0.2524	0.0647
Ad77271a.a05.1.g00290_p1;Ad77271a.a05.38.g00530_p1	1.7324	0.1756	2.1225	0.1669
Ad77271a.a05.1.g00310_p1;Ad77271a.a05.38.g00580_p1	2.5242	0.6516	1.5104	0.6385
Ad77271a.a05.1.g00320_p1;Ad77271a.a05.38.g00650_p1	0.4619	0.2013	0.3958	0.2064
Ad77271a.a05.1.g00290_p1;Ad77271a.a05.38.g00540_p1	2.461	0.3615	3.6740	0.3562
Ad77271a.a05.1.g00410_p1;Ad77271a.a05.38.g04290_p1	0.2834	0.0916	0.3198	0.0875
Ad77271a.a05.1.g00430_p1;Ad77271a.a05.38.g04360_p1	1.5728	0.5291	1.1120	0.5328
Ad77271a.a05.1.g00510_p1;Ad77271a.a05.38.g04530_p1	0.3495	0.1616	0.4011	0.1515
Ad77271a.a05.1.g00520_p1;Ad77271a.a05.38.g04540_p1	0.3471	0.1174	0.3344	0.1173
Ad77271a.a05.1.g00550_p1;Ad77271a.a05.38.g04560_p1	0.3776	0.1258	0.4191	0.1204
Ad77271a.a05.1.g00560_p1;Ad77271a.a05.38.g04580_p1	0.5691	0.0937	0.4833	0.0954
Ad77271a.a05.1.g00690_p1;Ad77271a.a05.38.g04720_p1	0.4359	0.1956	0.4180	0.1943
Ad77271a.a05.1.g00720_p1;Ad77271a.a05.38.g04750_p1	0.5149	0.2538	0.4644	0.2556
Ad77271a.a05.1.g00730_p1;Ad77271a.a05.38.g04760_p1	3.2993	0.3375	0.7946	0.3615
Ad77271a.a05.1.g00760_p1;Ad77271a.a05.38.g04790_p1	0.2162	0.1057	0.2468	0.1006
Ad77271a.a05.1.g00800_p1;Ad77271a.a05.38.g04860_p1	0.4241	0.0743	0.4165	0.0726
Ad77271a.a05.1.g00820_p1;Ad77271a.a05.38.g04990_p1	0.4162	0.0497	0.4175	0.0492
Ad77271a.a05.1.g00490_p1;Ad77271a.a05.38.g04500_p1	0.3034	0.1189	0.3526	0.1117
Ad77271a.a05.1.g00500_p1;Ad77271a.a05.38.g04510_p1	0.3651	0.1089	0.3396	0.1097
Ad77271a.a05.1.g00560_p1;Ad77271a.a05.38.g04570_p1	3.9056	0.5194	-1.0000	0.5362
Ad77271a.a05.1.g00750_p1;Ad77271a.a05.38.g04790_p1	0.5148	0.1372	0.4328	0.1409
Ad77271a.a05.1.g00750_p1;Ad77271a.a05.38.g04780_p1	0.436	0.1702	0.4411	0.1667
Ad77271a.a05.1.g00770_p1;Ad77271a.a05.38.g04800_p1	0.4813	0.1479	0.4834	0.1449
Ad77271a.a05.1.g00770_p1;Ad77271a.a05.38.g04810_p1	2.4724	1.061	2.1210	0.9942
Ad77271a.a05.1.g00780_p1;Ad77271a.a05.38.g04810_p1	0.2962	0.1247	0.2812	0.1241
Ad77271a.a05.1.g00850_p1;Ad77271a.a05.38.g05040_p1	3.6083	0.3561	4.4223	0.3638
Ad77271a.a05.1.g00850_p1;Ad77271a.a05.38.g05030_p1	3.4116	0.4505	2.8574	0.4509
Ad77271a.a05.1.g00850_p1;Ad77271a.a05.38.g05010_p1	1.9615	0.4851	2.1122	0.4808
Ad77271a.a05.1.g00850_p1;Ad77271a.a05.38.g05020_p1	1.9311	0.4784	1.8554	0.4773
Ad77271a.a05.1.g00850_p1;Ad77271a.a05.38.g05050_p1	1.8785	0.7199	1.7878	0.7195
Ad77271a.a05.1.g00870_p1;Ad77271a.a05.38.g05030_p1	1.8238	0.4825	2.3808	0.4698
Ad77271a.a05.1.g00870_p1;Ad77271a.a05.38.g05010_p1	2.2017	0.4899	2.9102	0.4809
Ad77271a.a05.1.g00870_p1;Ad77271a.a05.38.g05020_p1	2.198	0.6667	1.3780	0.6510
Ad77271a.a05.1.g00890_p1;Ad77271a.a05.38.g05010_p1	1.6448	0.4984	1.8005	0.4909
Ad77271a.a05.1.g00940_p1;Ad77271a.a05.38.g05760_p1	0.315	0.082	0.3682	0.0771
Ad77271a.a05.1.g00950_p1;Ad77271a.a05.38.g05820_p1	0.4428	0.007	0.4661	0.0068
Ad77271a.a05.1.g00960_p1;Ad77271a.a05.38.g05830_p1	0.3902	0.1357	0.3617	0.1358
Ad77271a.a05.1.g00970_p1;Ad77271a.a05.38.g05840_p1	0.662	0.1258	0.6681	0.1230
Ad77271a.a05.1.g00990_p1;Ad77271a.a05.38.g05860_p1	0.3495	0.0487	0.3763	0.0473
Ad77271a.a05.1.g01000_p1;Ad77271a.a05.38.g05870_p1	0.9959	0.0528	0.8584	0.0528
Ad77271a.a05.1.g00920_p1;Ad77271a.a05.38.g05730_p1	1.8722	0.3556	2.3632	0.3491
Ad77271a.a05.1.g00920_p1;Ad77271a.a05.38.g05750_p1	1.538	0.3484	1.8108	0.3417
Ad77271a.a05.1.g00920_p1;Ad77271a.a05.38.g05710_p1	0.4522	0.0865	0.5457	0.0819
Ad77271a.a05.1.g00920_p1;Ad77271a.a05.38.g05720_p1	0.4832	0.2121	0.5360	0.2025
Ad77271a.a05.1.g00920_p1;Ad77271a.a05.38.g05740_p1	0.8879	0.2852	0.8684	0.2802
Ad77271a.a05.1.g00930_p1;Ad77271a.a05.38.g05730_p1	1.847	0.3635	2.4850	0.3554
Ad77271a.a05.1.g00930_p1;Ad77271a.a05.38.g05750_p1	1.4528	0.3538	1.7286	0.3460
Ad77271a.a05.1.g00930_p1;Ad77271a.a05.38.g05710_p1	0.4356	0.0936	0.5508	0.0875
Ad77271a.a05.1.g00930_p1;Ad77271a.a05.38.g05720_p1	0.5367	0.1911	0.5841	0.1832
Ad77271a.a05.1.g00930_p1;Ad77271a.a05.38.g05740_p1	0.8452	0.29	0.8646	0.2848
Ad77271a.a05.1.g01010_p1;Ad77271a.a05.38.g05870_p1	0.6664	0.1623	0.6728	0.1605
Ad77271a.a05.1.g01020_p1;Ad77271a.a05.38.g06080_p1	0.3305	0.0259	0.3949	0.0244
Ad77271a.a05.1.g01040_p1;Ad77271a.a05.38.g06120_p1	0.2897	0.1325	0.3157	0.1273
Ad77271a.a05.1.g01060_p1;Ad77271a.a05.38.g06160_p1	0.6291	0.4186	0.6102	0.4077
Ad77271a.a05.1.g01070_p1;Ad77271a.a05.38.g06140_p1	1.8514	0.0067	0.5260	0.0076
Ad77271a.a05.1.g01080_p1;Ad77271a.a05.38.g06200_p1	0.5914	0.1138	0.5811	0.1128
Ad77271a.a05.1.g01140_p1;Ad77271a.a05.38.g06280_p1	0.4815	0.285	0.4568	0.2828
Ad77271a.a05.1.g01170_p1;Ad77271a.a05.38.g06360_p1	0.3311	0.0881	0.3323	0.0872
Ad77271a.a05.1.g01220_p1;Ad77271a.a05.38.g06510_p1	0.4903	0.0671	0.4852	0.0660
Ad77271a.a05.1.g01260_p1;Ad77271a.a05.38.g06570_p1	0.2814	0.0591	0.2794	0.0584
Ad77271a.a05.1.g01280_p1;Ad77271a.a05.38.g06600_p1	0.2933	0.0357	0.2804	0.0359
Ad77271a.a05.1.g01300_p1;Ad77271a.a05.38.g06640_p1	0.336	0.1775	0.3714	0.1677
Ad77271a.a05.1.g01340_p1;Ad77271a.a05.38.g06780_p1	0.442	0.081	0.4182	0.0809
Ad77271a.a05.1.g01350_p1;Ad77271a.a05.38.g06790_p1	0.3369	0.0348	0.3559	0.0339
Ad77271a.a05.1.g01400_p1;Ad77271a.a05.38.g06870_p1	0.4958	0.1031	0.3590	0.1081
Ad77271a.a05.1.g01410_p1;Ad77271a.a05.38.g06920_p1	0.6313	0.2253	0.6851	0.2170
Ad77271a.a05.1.g01440_p1;Ad77271a.a05.38.g07110_p1	0.2383	0.0507	0.3220	0.0457
Ad77271a.a05.1.g01460_p1;Ad77271a.a05.38.g07180_p1	0.7789	0.1107	0.7506	0.1083
Ad77271a.a05.1.g01490_p1;Ad77271a.a05.38.g07200_p1	0.431	0.1055	0.5133	0.0982
Ad77271a.a05.1.g01510_p1;Ad77271a.a05.38.g07250_p1	0.2926	0.0894	0.3208	0.0859
Ad77271a.a05.1.g01540_p1;Ad77271a.a05.38.g07310_p1	0.3522	0.0378	0.3571	0.0372
Ad77271a.a05.1.g01580_p1;Ad77271a.a05.38.g07510_p1	0.2994	0.0938	0.3437	0.0889
Ad77271a.a05.1.g01630_p1;Ad77271a.a05.38.g07580_p1	0.3768	0.2044	0.3334	0.2088
Ad77271a.a05.1.g01640_p1;Ad77271a.a05.38.g07590_p1	0.4413	0.0908	0.3397	0.0953
Ad77271a.a05.1.g01730_p1;Ad77271a.a05.38.g07790_p1	1.5104	0.3348	2.1730	0.3225
Ad77271a.a05.1.g01740_p1;Ad77271a.a05.38.g07930_p1	0.4994	0.1234	0.5511	0.1192
Ad77271a.a05.1.g01790_p1;Ad77271a.a05.38.g08050_p1	0.2843	0.2085	0.2695	0.2084
Ad77271a.a05.1.g01800_p1;Ad77271a.a05.38.g08060_p1	0.3468	0.0528	0.3441	0.0524
Ad77271a.a05.1.g01810_p1;Ad77271a.a05.38.g08070_p1	0.4681	0.1076	0.4298	0.1080
Ad77271a.a05.1.g01830_p1;Ad77271a.a05.38.g08090_p1	0.29	0.0986	0.2685	0.0991
Ad77271a.a05.1.g01840_p1;Ad77271a.a05.38.g08130_p1	0.4496	0.3365	0.5135	0.3177
Ad77271a.a05.1.g01870_p1;Ad77271a.a05.38.g08230_p1	0.3888	0.1154	0.4283	0.1097
Ad77271a.a05.1.g01880_p1;Ad77271a.a05.38.g08250_p1	2.4378	0.3187	1.0358	0.3462
Ad77271a.a05.1.g01940_p1;Ad77271a.a05.38.g08280_p1	0.5103	0.0916	0.5086	0.0890
Ad77271a.a05.1.g01980_p1;Ad77271a.a05.38.g08310_p1	0.2908	0.0765	0.3238	0.0731
Ad77271a.a05.1.g02050_p1;Ad77271a.a05.38.g08390_p1	0.4528	0.1163	0.4745	0.1141
Ad77271a.a05.1.g02060_p1;Ad77271a.a05.38.g08410_p1	0.2617	0.0741	0.2949	0.0711
Ad77271a.a05.1.g01030_p1;Ad77271a.a05.38.g06100_p1	0.5899	0.1687	0.5878	0.1649
Ad77271a.a05.1.g01030_p1;Ad77271a.a05.38.g06110_p1	0.8623	0.2086	0.8243	0.2043
Ad77271a.a05.1.g01050_p1;Ad77271a.a05.38.g06120_p1	0.6423	0.1811	0.6064	0.1797
Ad77271a.a05.1.g01070_p1;Ad77271a.a05.38.g06170_p1	0.2482	0.0207	0.3127	0.0191
Ad77271a.a05.1.g01140_p1;Ad77271a.a05.38.g06320_p1	1.2846	0.4402	1.1975	0.4445
Ad77271a.a05.1.g01140_p1;Ad77271a.a05.38.g06290_p1	3.0351	0.228	1.5952	0.2402
Ad77271a.a05.1.g01180_p1;Ad77271a.a05.38.g06380_p1	0.8062	0.2189	0.8410	0.2086
Ad77271a.a05.1.g01210_p1;Ad77271a.a05.38.g06450_p1	0.434	0.1851	0.3906	0.1860
Ad77271a.a05.1.g01210_p1;Ad77271a.a05.38.g06460_p1	0.4676	0.0929	0.5446	0.0867
Ad77271a.a05.1.g01330_p1;Ad77271a.a05.38.g06780_p1	0.2406	0.1059	0.2837	0.0972
Ad77271a.a05.1.g01330_p1;Ad77271a.a05.38.g06770_p1	0.7216	0.4826	0.7621	0.4675
Ad77271a.a05.1.g01380_p1;Ad77271a.a05.38.g06810_p1	0.2921	0.1616	0.3670	0.1464
Ad77271a.a05.1.g01390_p1;Ad77271a.a05.38.g06810_p1	1.429	0.5483	1.2025	0.5567
Ad77271a.a05.1.g01500_p1;Ad77271a.a05.38.g07220_p1	0.3811	0.1634	0.3899	0.1603
Ad77271a.a05.1.g01550_p1;Ad77271a.a05.38.g07300_p1	0.3353	0.1679	0.4516	0.1498
Ad77271a.a05.1.g01560_p1;Ad77271a.a05.38.g07300_p1	0.5135	0.0498	0.5032	0.0478
Ad77271a.a05.1.g01610_p1;Ad77271a.a05.38.g07520_p1	0.412	0.0901	0.4330	0.0871
Ad77271a.a05.1.g01620_p1;Ad77271a.a05.38.g07550_p1	0.3607	0.2099	0.4247	0.1939
Ad77271a.a05.1.g01640_p1;Ad77271a.a05.38.g07600_p1	0.6332	0.1187	0.5460	0.1181
Ad77271a.a05.1.g01650_p1;Ad77271a.a05.38.g07600_p1	0.7792	0.15	0.8393	0.1435
Ad77271a.a05.1.g01730_p1;Ad77271a.a05.38.g07760_p1	1.659	0.3199	1.4698	0.3068
Ad77271a.a05.1.g01730_p1;Ad77271a.a05.38.g07750_p1	1.5959	0.35	1.4358	0.3342
Ad77271a.a05.1.g01730_p1;Ad77271a.a05.38.g07820_p1	1.5291	0.341	2.9761	0.3235
Ad77271a.a05.1.g01730_p1;Ad77271a.a05.38.g07810_p1	2.0173	0.223	1.3079	0.2198
Ad77271a.a05.1.g01730_p1;Ad77271a.a05.38.g07800_p1	1.1788	0.3439	1.2065	0.3412
Ad77271a.a05.1.g01730_p1;Ad77271a.a05.38.g07770_p1	3.2258	0.2554	3.4695	0.2545
Ad77271a.a05.1.g01730_p1;Ad77271a.a05.38.g07780_p1	3.4046	0.3727	-1.0000	0.3657
Ad77271a.a05.1.g01750_p1;Ad77271a.a05.38.g07930_p1	0.5788	0.2112	0.6719	0.1957
Ad77271a.a05.1.g01760_p1;Ad77271a.a05.38.g07930_p1	1.0472	0.2929	0.7887	0.2998
Ad77271a.a05.1.g01780_p1;Ad77271a.a05.38.g07990_p1	3.5791	0.5303	-1.0000	0.5330
Ad77271a.a05.1.g01830_p1;Ad77271a.a05.38.g08120_p1	0.4453	0.0913	0.4508	0.0890
Ad77271a.a05.1.g01830_p1;Ad77271a.a05.38.g08110_p1	0.4337	0.2113	0.3904	0.2128
Ad77271a.a05.1.g01830_p1;Ad77271a.a05.38.g08100_p1	0.2448	0.1083	0.2688	0.1042
Ad77271a.a05.1.g01860_p1;Ad77271a.a05.38.g08220_p1	0.8393	0.2317	0.8251	0.2213
Ad77271a.a05.1.g01860_p1;Ad77271a.a05.38.g08140_p1	2.9222	0.5272	-1.0000	0.5353
Ad77271a.a05.1.g01960_p1;Ad77271a.a05.38.g08300_p1	0.3098	0.056	0.3856	0.0522
Ad77271a.a05.1.g01960_p1;Ad77271a.a05.38.g08290_p1	0.4475	0.0334	0.5038	0.0321
Ad77271a.a05.1.g01970_p1;Ad77271a.a05.38.g08300_p1	0.6283	0.1036	0.5379	0.1041
Ad77271a.a05.1.g01990_p1;Ad77271a.a05.38.g08360_p1	0.2512	0.0524	0.2495	0.0521
Ad77271a.a05.1.g02040_p1;Ad77271a.a05.38.g08370_p1	2.7574	0.4281	2.2217	0.4433
Ad77271a.a05.1.g02060_p1;Ad77271a.a05.38.g08420_p1	0.3338	0.0952	0.3331	0.0941
Ad77271a.a05.1.g02460_p1;Ad77271a.a05.4.g00240_p1	0.9897	0.2524	1.0227	0.2420
Ad77271a.a05.1.g02570_p1;Ad77271a.a05.4.g00280_p1	0.4799	0.2536	0.4752	0.2508
Ad77271a.a05.1.g02580_p1;Ad77271a.a05.4.g00290_p1	0.3747	0.1757	0.3503	0.1744
Ad77271a.a05.1.g02590_p1;Ad77271a.a05.4.g00320_p1	0.2778	0.0703	0.2764	0.0697
Ad77271a.a05.1.g02600_p1;Ad77271a.a05.4.g00330_p1	0.3632	0.1229	0.3284	0.1245
Ad77271a.a05.1.g02610_p1;Ad77271a.a05.4.g00350_p1	0.3274	0.0796	0.3272	0.0791
Ad77271a.a05.1.g02650_p1;Ad77271a.a05.4.g00380_p1	0.3648	0.0924	0.3192	0.0940
Ad77271a.a05.1.g02680_p1;Ad77271a.a05.4.g00400_p1	0.3838	0.1513	0.4362	0.1422
Ad77271a.a05.1.g02710_p1;Ad77271a.a05.4.g00440_p1	0.2696	0.0482	0.3222	0.0455
Ad77271a.a05.1.g02770_p1;Ad77271a.a05.4.g00470_p1	0.4297	0.0403	0.3619	0.0415
Ad77271a.a05.1.g02800_p1;Ad77271a.a05.4.g00550_p1	0.3137	0.1429	0.3269	0.1396
Ad77271a.a05.1.g02840_p1;Ad77271a.a05.4.g00620_p1	1.3443	0.4449	0.8771	0.4578
Ad77271a.a05.1.g02870_p1;Ad77271a.a05.4.g00710_p1	0.3569	0.1778	0.3992	0.1690
Ad77271a.a05.1.g02970_p1;Ad77271a.a05.4.g00730_p1	0.3212	0.1593	0.3554	0.1538
Ad77271a.a05.1.g02990_p1;Ad77271a.a05.4.g00740_p1	0.2462	0.0389	0.2483	0.0383
Ad77271a.a05.1.g03000_p1;Ad77271a.a05.4.g00750_p1	0.3472	0.1552	0.4501	0.1411
Ad77271a.a05.1.g03020_p1;Ad77271a.a05.4.g00760_p1	0.4979	0.3732	0.5673	0.3486
Ad77271a.a05.1.g03030_p1;Ad77271a.a05.4.g00780_p1	0.267	0.0269	0.2809	0.0263
Ad77271a.a05.1.g03070_p1;Ad77271a.a05.4.g00890_p1	0.2972	0.1936	0.2922	0.1913
Ad77271a.a05.1.g03080_p1;Ad77271a.a05.4.g00910_p1	0.4661	0.0844	0.4710	0.0822
Ad77271a.a05.1.g03100_p1;Ad77271a.a05.4.g00930_p1	0.33	0.1515	0.3591	0.1457
Ad77271a.a05.1.g03140_p1;Ad77271a.a05.4.g00960_p1	0.2564	0.0217	0.3133	0.0202
Ad77271a.a05.1.g03160_p1;Ad77271a.a05.4.g00980_p1	0.57	0.2724	0.5523	0.2697
Ad77271a.a05.1.g03190_p1;Ad77271a.a05.4.g01020_p1	0.2617	0.0351	0.3005	0.0334
Ad77271a.a05.1.g03220_p1;Ad77271a.a05.4.g01050_p1	0.3252	0.1066	0.3698	0.1010
Ad77271a.a05.1.g03230_p1;Ad77271a.a05.4.g01060_p1	0.2622	0.1282	0.2935	0.1223
Ad77271a.a05.1.g03240_p1;Ad77271a.a05.4.g01100_p1	0.2496	0.0439	0.2956	0.0412
Ad77271a.a05.1.g03260_p1;Ad77271a.a05.4.g01120_p1	2.3095	0.9596	1.1360	0.9988
Ad77271a.a05.1.g03280_p1;Ad77271a.a05.4.g01140_p1	0.3749	0.0392	0.4190	0.0373
Ad77271a.a05.1.g03290_p1;Ad77271a.a05.4.g01160_p1	3.3419	0.8562	-1.0000	0.8987
Ad77271a.a05.1.g03310_p1;Ad77271a.a05.4.g01180_p1	0.5091	0.0767	0.5726	0.0732
Ad77271a.a05.1.g03330_p1;Ad77271a.a05.4.g01210_p1	0.3093	0.0409	0.3330	0.0397
Ad77271a.a05.1.g03360_p1;Ad77271a.a05.4.g01230_p1	0.2843	0.0593	0.2832	0.0588
Ad77271a.a05.1.g03430_p1;Ad77271a.a05.4.g01240_p1	0.2444	0.0491	0.2535	0.0479
Ad77271a.a05.1.g03450_p1;Ad77271a.a05.4.g01260_p1	0.2794	0.0665	0.2812	0.0657
Ad77271a.a05.1.g03460_p1;Ad77271a.a05.4.g01280_p1	0.2653	0.0799	0.2982	0.0762
Ad77271a.a05.1.g03470_p1;Ad77271a.a05.4.g01320_p1	0.2769	0.0946	0.3099	0.0906
Ad77271a.a05.1.g03480_p1;Ad77271a.a05.4.g01330_p1	0.5976	0.2597	0.5742	0.2561
Ad77271a.a05.1.g03490_p1;Ad77271a.a05.4.g01360_p1	1.7185	1.0706	2.1835	1.0247
Ad77271a.a05.1.g03510_p1;Ad77271a.a05.4.g01380_p1	0.2992	0.0998	0.3079	0.0978
Ad77271a.a05.1.g03540_p1;Ad77271a.a05.4.g01450_p1	0.353	0.0745	0.4077	0.0708
Ad77271a.a05.1.g03560_p1;Ad77271a.a05.4.g01460_p1	0.2176	0.0575	0.2524	0.0545
Ad77271a.a05.1.g03570_p1;Ad77271a.a05.4.g01470_p1	0.3416	0.074	0.3758	0.0711
Ad77271a.a05.1.g03620_p1;Ad77271a.a05.4.g01530_p1	0.3287	0.0784	0.3218	0.0779
Ad77271a.a05.1.g03630_p1;Ad77271a.a05.4.g01540_p1	0.429	0.1486	0.4829	0.1403
Ad77271a.a05.1.g03640_p1;Ad77271a.a05.4.g01560_p1	0.3514	0.0913	0.3912	0.0875
Ad77271a.a05.1.g03650_p1;Ad77271a.a05.4.g01580_p1	0.301	0.0932	0.3184	0.0907
Ad77271a.a05.1.g03670_p1;Ad77271a.a05.4.g01590_p1	0.311	0.1388	0.3508	0.1299
Ad77271a.a05.1.g02470_p1;Ad77271a.a05.4.g00240_p1	1.41	0.1863	1.6162	0.1833
Ad77271a.a05.1.g02580_p1;Ad77271a.a05.4.g00280_p1	2.4683	0.7953	1.8477	0.8077
Ad77271a.a05.1.g02630_p1;Ad77271a.a05.4.g00370_p1	2.9491	1.3763	-1.0000	1.3755
Ad77271a.a05.1.g02640_p1;Ad77271a.a05.4.g00380_p1	0.6445	0.2753	0.6399	0.2624
Ad77271a.a05.1.g02640_p1;Ad77271a.a05.4.g00370_p1	2.0914	1.7608	1.8162	1.6459
Ad77271a.a05.1.g02660_p1;Ad77271a.a05.4.g00390_p1	1.8062	0.8597	1.7386	0.8307
Ad77271a.a05.1.g02670_p1;Ad77271a.a05.4.g00390_p1	3.2432	0.9393	5.4727	0.9513
Ad77271a.a05.1.g02740_p1;Ad77271a.a05.4.g00450_p1	0.7145	0.4861	0.7985	0.4547
Ad77271a.a05.1.g02780_p1;Ad77271a.a05.4.g00510_p1	1.4962	0.4836	1.3682	0.4630
Ad77271a.a05.1.g02780_p1;Ad77271a.a05.4.g00500_p1	1.8217	0.526	1.3520	0.5175
Ad77271a.a05.1.g02780_p1;Ad77271a.a05.4.g00490_p1	1.863	0.983	2.2491	0.9455
Ad77271a.a05.1.g02790_p1;Ad77271a.a05.4.g00550_p1	0.3738	0.145	0.4206	0.1375
Ad77271a.a05.1.g02820_p1;Ad77271a.a05.4.g00580_p1	0.3309	0.1281	0.3080	0.1300
Ad77271a.a05.1.g02830_p1;Ad77271a.a05.4.g00590_p1	0.4239	0.0951	0.3547	0.0972
Ad77271a.a05.1.g02830_p1;Ad77271a.a05.4.g00600_p1	99.0	0.9749	-1.0000	1.0350
Ad77271a.a05.1.g02860_p1;Ad77271a.a05.4.g00640_p1	0.5704	0.3809	0.6351	0.3569
Ad77271a.a05.1.g02870_p1;Ad77271a.a05.4.g00690_p1	0.3868	0.1834	0.4385	0.1734
Ad77271a.a05.1.g02870_p1;Ad77271a.a05.4.g00680_p1	0.632	0.2586	0.6009	0.2566
Ad77271a.a05.1.g02910_p1;Ad77271a.a05.4.g00730_p1	0.3278	0.1474	0.3530	0.1417
Ad77271a.a05.1.g02980_p1;Ad77271a.a05.4.g00730_p1	0.854	0.4439	0.8752	0.4318
Ad77271a.a05.1.g03130_p1;Ad77271a.a05.4.g00950_p1	0.3344	0.0237	0.3926	0.0224
Ad77271a.a05.1.g03220_p1;Ad77271a.a05.4.g01080_p1	1.378	0.406	1.2662	0.3880
Ad77271a.a05.1.g03220_p1;Ad77271a.a05.4.g01070_p1	1.716	0.3707	1.5985	0.3528
Ad77271a.a05.1.g03320_p1;Ad77271a.a05.4.g01200_p1	0.4003	0.0833	0.3989	0.0818
Ad77271a.a05.1.g03440_p1;Ad77271a.a05.4.g01240_p1	0.5861	0.1422	0.4929	0.1452
Ad77271a.a05.1.g03480_p1;Ad77271a.a05.4.g01340_p1	0.8672	0.3725	0.9679	0.3492
Ad77271a.a05.1.g03500_p1;Ad77271a.a05.4.g01370_p1	0.3676	0.1657	0.4230	0.1585
Ad77271a.a05.1.g03590_p1;Ad77271a.a05.4.g01520_p1	3.4152	0.3477	-1.0000	0.3502
Ad77271a.a05.1.g03640_p1;Ad77271a.a05.4.g01570_p1	0.7292	0.2404	0.8369	0.2271
Ad77271a.a05.1.g03680_p1;Ad77271a.a05.4.g03110_p1	0.5199	0.216	0.4839	0.2127
Ad77271a.a05.1.g03710_p1;Ad77271a.a05.4.g03090_p1	0.1668	0.0521	0.2180	0.0478
Ad77271a.a05.1.g03750_p1;Ad77271a.a05.4.g03050_p1	0.2556	0.1423	0.2059	0.1479
Ad77271a.a05.1.g03790_p1;Ad77271a.a05.4.g02980_p1	0.3432	0.0764	0.3567	0.0744
Ad77271a.a05.1.g03800_p1;Ad77271a.a05.4.g02970_p1	0.4716	0.2302	0.4540	0.2304
Ad77271a.a05.1.g03850_p1;Ad77271a.a05.4.g02910_p1	0.4258	0.0895	0.4514	0.0869
Ad77271a.a05.1.g03860_p1;Ad77271a.a05.4.g02900_p1	0.3484	0.131	0.3548	0.1287
Ad77271a.a05.1.g03870_p1;Ad77271a.a05.4.g02890_p1	0.4312	0.0398	0.3907	0.0401
Ad77271a.a05.1.g03890_p1;Ad77271a.a05.4.g02870_p1	0.5511	0.1304	0.5286	0.1295
Ad77271a.a05.1.g03900_p1;Ad77271a.a05.4.g02860_p1	0.3378	0.0825	0.3590	0.0794
Ad77271a.a05.1.g03940_p1;Ad77271a.a05.4.g02760_p1	0.2856	0.1485	0.3034	0.1435
Ad77271a.a05.1.g03960_p1;Ad77271a.a05.4.g02720_p1	0.213	0.05	0.1959	0.0508
Ad77271a.a05.1.g03970_p1;Ad77271a.a05.4.g02670_p1	0.3016	0.1336	0.3584	0.1250
Ad77271a.a05.1.g03980_p1;Ad77271a.a05.4.g02650_p1	0.3711	0.1032	0.4020	0.0998
Ad77271a.a05.1.g04000_p1;Ad77271a.a05.4.g02630_p1	0.344	0.0984	0.3907	0.0938
Ad77271a.a05.1.g04010_p1;Ad77271a.a05.4.g02620_p1	0.2415	0.0179	0.2130	0.0183
Ad77271a.a05.1.g04020_p1;Ad77271a.a05.4.g02610_p1	0.3083	0.0279	0.3726	0.0260
[truncated: 24,232 more rows]
