# Supplementary material for: Chromosome-level baobab genome illuminates its evolutionary trajectory and environmental adaptation
Source: Nat Commun. 2024 Oct 12;15:8833. doi: 10.1038/s41467-024-53157-w (PMC11470940; doi:10.1038/s41467-024-53157-w)
Supplement: Supplementary file 18 — Source Data [file 41467_2024_53157_MOESM18_ESM.zip › Fig. 5c-ad77271b4.ad77271b4.ks]

name	yn_ks	yn_ka	ng_ks	ng_ka
Ad77271b.a04.1.g00350_p1;Ad77271b.a04.11.g12580_p1	0.4817	0.1014	0.3959	0.1059
Ad77271b.a04.1.g00460_p1;Ad77271b.a04.11.g12570_p1	0.3897	0.0295	0.4287	0.0285
Ad77271b.a04.1.g00470_p1;Ad77271b.a04.11.g12560_p1	0.3159	0.1906	0.3244	0.1874
Ad77271b.a04.1.g00490_p1;Ad77271b.a04.11.g12550_p1	0.5864	0.233	0.5326	0.2326
Ad77271b.a04.1.g00330_p1;Ad77271b.a04.11.g12630_p1	0.3245	0.0132	0.2672	0.0136
Ad77271b.a04.1.g00330_p1;Ad77271b.a04.11.g12640_p1	0.2313	0.0231	0.2331	0.0230
Ad77271b.a04.1.g00350_p1;Ad77271b.a04.11.g12600_p1	0.4312	0.0663	0.4287	0.0655
Ad77271b.a04.1.g00350_p1;Ad77271b.a04.11.g12590_p1	0.6387	0.2592	0.5942	0.2589
Ad77271b.a04.1.g00710_p1;Ad77271b.a04.11.g12500_p1	0.2723	0.0315	0.3210	0.0295
Ad77271b.a04.1.g00830_p1;Ad77271b.a04.11.g12480_p1	0.2454	0.0119	0.2679	0.0116
Ad77271b.a04.1.g00850_p1;Ad77271b.a04.11.g12470_p1	0.6028	0.4493	0.8344	0.3861
Ad77271b.a04.1.g00910_p1;Ad77271b.a04.11.g12430_p1	0.1965	0.0823	0.2270	0.0778
Ad77271b.a04.1.g01000_p1;Ad77271b.a04.11.g12410_p1	0.2895	0.1118	0.3215	0.1067
Ad77271b.a04.1.g01020_p1;Ad77271b.a04.11.g12390_p1	0.2711	0.066	0.2838	0.0648
Ad77271b.a04.1.g01080_p1;Ad77271b.a04.11.g12380_p1	0.5677	0.2085	0.5367	0.2051
Ad77271b.a04.1.g01110_p1;Ad77271b.a04.11.g12340_p1	0.2976	0.0874	0.3294	0.0833
Ad77271b.a04.1.g01210_p1;Ad77271b.a04.11.g12310_p1	0.2878	0.055	0.3145	0.0533
Ad77271b.a04.1.g00700_p1;Ad77271b.a04.11.g12500_p1	0.3181	0.1259	0.2988	0.1266
Ad77271b.a04.1.g00860_p1;Ad77271b.a04.11.g12440_p1	0.7177	0.4132	0.5483	0.4290
Ad77271b.a04.1.g01000_p1;Ad77271b.a04.11.g12420_p1	0.3831	0.1493	0.4594	0.1370
Ad77271b.a04.1.g01450_p1;Ad77271b.a04.11.g12210_p1	0.4158	0.256	0.4491	0.2473
Ad77271b.a04.1.g01620_p1;Ad77271b.a04.11.g12160_p1	0.3585	0.1208	0.3542	0.1196
Ad77271b.a04.1.g01750_p1;Ad77271b.a04.11.g12110_p1	0.7321	0.032	0.4258	0.0346
Ad77271b.a04.1.g01760_p1;Ad77271b.a04.11.g12100_p1	0.324	0.1142	0.3572	0.1096
Ad77271b.a04.1.g01850_p1;Ad77271b.a04.11.g12000_p1	0.5947	0.3384	0.6325	0.3241
Ad77271b.a04.1.g01970_p1;Ad77271b.a04.11.g11940_p1	0.9679	0.2824	0.7933	0.2831
Ad77271b.a04.1.g02160_p1;Ad77271b.a04.11.g11840_p1	0.4242	0.1113	0.4493	0.1070
Ad77271b.a04.1.g02350_p1;Ad77271b.a04.11.g11780_p1	0.4989	0.0474	0.5188	0.0461
Ad77271b.a04.1.g02460_p1;Ad77271b.a04.11.g11700_p1	0.523	0.2637	0.5656	0.2494
Ad77271b.a04.1.g02550_p1;Ad77271b.a04.11.g11680_p1	0.3673	0.0786	0.3446	0.0789
Ad77271b.a04.1.g01570_p1;Ad77271b.a04.11.g12200_p1	1.0486	0.6336	0.8972	0.6233
Ad77271b.a04.1.g01690_p1;Ad77271b.a04.11.g12140_p1	0.9427	0.5365	1.0921	0.5107
Ad77271b.a04.1.g01700_p1;Ad77271b.a04.11.g12140_p1	0.3074	0.0844	0.2149	0.0914
Ad77271b.a04.1.g01710_p1;Ad77271b.a04.11.g12140_p1	0.7881	0.3756	0.8604	0.3537
Ad77271b.a04.1.g01750_p1;Ad77271b.a04.11.g12150_p1	1.7459	0.331	-1.0000	0.3041
Ad77271b.a04.1.g01830_p1;Ad77271b.a04.11.g12030_p1	0.2587	0.151	0.2706	0.1464
Ad77271b.a04.1.g01830_p1;Ad77271b.a04.11.g12010_p1	0.3408	0.1108	0.3969	0.1031
Ad77271b.a04.1.g01830_p1;Ad77271b.a04.11.g12040_p1	0.2714	0.089	0.2627	0.0890
Ad77271b.a04.1.g01830_p1;Ad77271b.a04.11.g12050_p1	3.5313	0.8089	1.8731	0.8218
Ad77271b.a04.1.g01830_p1;Ad77271b.a04.11.g12060_p1	0.5238	0.3171	0.5333	0.3107
Ad77271b.a04.1.g01830_p1;Ad77271b.a04.11.g12020_p1	2.9717	0.7105	1.4560	0.7426
Ad77271b.a04.1.g01860_p1;Ad77271b.a04.11.g12000_p1	1.3357	0.3096	1.0266	0.3055
Ad77271b.a04.1.g01880_p1;Ad77271b.a04.11.g11990_p1	0.9798	0.3651	0.7970	0.3707
Ad77271b.a04.1.g01890_p1;Ad77271b.a04.11.g11990_p1	0.5623	0.1774	0.5109	0.1794
Ad77271b.a04.1.g01900_p1;Ad77271b.a04.11.g11970_p1	0.5534	0.0924	0.4870	0.0913
Ad77271b.a04.1.g01900_p1;Ad77271b.a04.11.g11980_p1	0.7253	0.3085	0.5754	0.3189
Ad77271b.a04.1.g01900_p1;Ad77271b.a04.11.g11960_p1	0.3402	0.2137	0.3382	0.2130
Ad77271b.a04.1.g01980_p1;Ad77271b.a04.11.g11930_p1	0.4243	0.184	0.5177	0.1704
Ad77271b.a04.1.g02220_p1;Ad77271b.a04.11.g11830_p1	1.4402	0.2669	2.6189	0.2522
Ad77271b.a04.1.g02220_p1;Ad77271b.a04.11.g11820_p1	1.1935	0.3753	2.1168	0.3470
Ad77271b.a04.1.g02230_p1;Ad77271b.a04.11.g11820_p1	1.8208	0.4012	1.6846	0.3781
Ad77271b.a04.1.g02230_p1;Ad77271b.a04.11.g11830_p1	1.7078	0.2765	-1.0000	0.2629
Ad77271b.a04.1.g02240_p1;Ad77271b.a04.11.g11830_p1	1.4479	0.2947	2.0615	0.2833
Ad77271b.a04.1.g02350_p1;Ad77271b.a04.11.g11790_p1	0.5876	0.1942	0.6193	0.1886
Ad77271b.a04.1.g02390_p1;Ad77271b.a04.11.g11750_p1	0.3871	0.0968	0.4044	0.0940
Ad77271b.a04.1.g02450_p1;Ad77271b.a04.11.g11710_p1	0.6807	0.187	0.5653	0.1925
Ad77271b.a04.1.g02450_p1;Ad77271b.a04.11.g11720_p1	4.1112	1.0028	2.4808	1.0254
Ad77271b.a04.1.g02880_p1;Ad77271b.a04.11.g11540_p1	0.3855	0.1032	0.4376	0.0983
Ad77271b.a04.1.g03010_p1;Ad77271b.a04.11.g11510_p1	0.3012	0.0658	0.3052	0.0650
Ad77271b.a04.1.g03020_p1;Ad77271b.a04.11.g11480_p1	0.4785	0.0202	0.5321	0.0194
Ad77271b.a04.1.g03060_p1;Ad77271b.a04.11.g11470_p1	0.5918	0.1362	0.6127	0.1329
Ad77271b.a04.1.g03080_p1;Ad77271b.a04.11.g11460_p1	0.441	0.1351	0.5015	0.1288
Ad77271b.a04.1.g03120_p1;Ad77271b.a04.11.g11440_p1	0.5435	0.1088	0.5413	0.1068
Ad77271b.a04.1.g02820_p1;Ad77271b.a04.11.g11570_p1	0.489	0.0876	0.4576	0.0877
Ad77271b.a04.1.g02860_p1;Ad77271b.a04.11.g11540_p1	0.6975	0.3732	0.7598	0.3612
Ad77271b.a04.1.g02870_p1;Ad77271b.a04.11.g11540_p1	0.4118	0.2603	0.4815	0.2383
Ad77271b.a04.1.g02980_p1;Ad77271b.a04.11.g11520_p1	0.4233	0.1805	0.3645	0.1829
Ad77271b.a04.1.g03100_p1;Ad77271b.a04.11.g11450_p1	1.5226	0.3807	1.8137	0.3724
Ad77271b.a04.1.g03900_p1;Ad77271b.a04.11.g11260_p1	0.4681	0.201	0.4595	0.1991
Ad77271b.a04.1.g03940_p1;Ad77271b.a04.11.g11230_p1	0.3946	0.1086	0.4328	0.1038
Ad77271b.a04.1.g03960_p1;Ad77271b.a04.11.g11220_p1	0.437	0.1521	0.4813	0.1459
Ad77271b.a04.1.g04020_p1;Ad77271b.a04.11.g11200_p1	0.4199	0.0543	0.3861	0.0551
Ad77271b.a04.1.g03870_p1;Ad77271b.a04.11.g11280_p1	0.4792	0.1621	0.4132	0.1644
Ad77271b.a04.1.g03880_p1;Ad77271b.a04.11.g11280_p1	0.7947	0.1487	0.4681	0.1588
Ad77271b.a04.1.g03900_p1;Ad77271b.a04.11.g11270_p1	0.6567	0.0822	0.8388	0.0760
Ad77271b.a04.1.g03910_p1;Ad77271b.a04.11.g11240_p1	0.4423	0.0907	0.5269	0.0847
Ad77271b.a04.1.g03920_p1;Ad77271b.a04.11.g11240_p1	0.3561	0.1463	0.3805	0.1413
Ad77271b.a04.1.g03930_p1;Ad77271b.a04.11.g11240_p1	0.3064	0.1425	0.3334	0.1375
Ad77271b.a04.1.g03940_p1;Ad77271b.a04.11.g11240_p1	4.8605	0.5781	-1.0000	0.5795
Ad77271b.a04.1.g03940_p1;Ad77271b.a04.11.g11210_p1	0.4492	0.1649	0.4831	0.1592
Ad77271b.a04.1.g04260_p1;Ad77271b.a04.11.g11090_p1	0.3008	0.1308	0.3132	0.1272
Ad77271b.a04.1.g04310_p1;Ad77271b.a04.11.g11100_p1	0.449	0.1897	0.5370	0.1776
Ad77271b.a04.1.g04410_p1;Ad77271b.a04.11.g11120_p1	0.2899	0.101	0.2909	0.0997
Ad77271b.a04.1.g04430_p1;Ad77271b.a04.11.g11140_p1	0.2557	0.0729	0.2393	0.0733
Ad77271b.a04.1.g04190_p1;Ad77271b.a04.11.g11070_p1	0.6699	0.4139	0.7109	0.4033
Ad77271b.a04.1.g04400_p1;Ad77271b.a04.11.g11110_p1	0.549	0.3278	0.6211	0.3076
Ad77271b.a04.1.g04410_p1;Ad77271b.a04.11.g11110_p1	2.2069	0.5798	1.7592	0.5892
Ad77271b.a04.1.g07170_p1;Ad77271b.a04.11.g10790_p1	0.4438	0.0088	0.3757	0.0089
Ad77271b.a04.1.g07270_p1;Ad77271b.a04.11.g10780_p1	2.0327	0.8676	1.6710	0.8825
Ad77271b.a04.1.g07420_p1;Ad77271b.a04.11.g10760_p1	0.2593	0.0328	0.2671	0.0323
Ad77271b.a04.1.g07500_p1;Ad77271b.a04.11.g10740_p1	0.3756	0.0618	0.3741	0.0613
Ad77271b.a04.1.g07580_p1;Ad77271b.a04.11.g10720_p1	0.4258	0.0452	0.4310	0.0443
Ad77271b.a04.1.g07590_p1;Ad77271b.a04.11.g10710_p1	0.6476	0.027	0.5734	0.0270
Ad77271b.a04.1.g07280_p1;Ad77271b.a04.11.g10780_p1	0.3432	0.3048	0.3024	0.3081
Ad77271b.a04.1.g07510_p1;Ad77271b.a04.11.g10740_p1	0.2936	0.0513	0.3144	0.0502
Ad77271b.a04.1.g07550_p1;Ad77271b.a04.11.g10730_p1	0.5832	0.1707	0.4104	0.1804
Ad77271b.a04.1.g07560_p1;Ad77271b.a04.11.g10730_p1	0.4425	0.1206	0.4133	0.1199
Ad77271b.a04.1.g07570_p1;Ad77271b.a04.11.g10720_p1	0.6102	0.1294	0.6142	0.1267
Ad77271b.a04.1.g08100_p1;Ad77271b.a04.11.g10000_p1	0.2543	0.0882	0.3110	0.0818
Ad77271b.a04.1.g08180_p1;Ad77271b.a04.11.g10130_p1	0.3927	0.053	0.3416	0.0536
Ad77271b.a04.1.g08230_p1;Ad77271b.a04.11.g10160_p1	0.3517	0.0729	0.3849	0.0700
Ad77271b.a04.1.g08240_p1;Ad77271b.a04.11.g10150_p1	0.3087	0.0826	0.3825	0.0767
Ad77271b.a04.1.g08280_p1;Ad77271b.a04.11.g10190_p1	0.1007	0.1432	0.1183	0.1345
Ad77271b.a04.1.g08050_p1;Ad77271b.a04.11.g10030_p1	0.3258	0.1333	0.3521	0.1293
Ad77271b.a04.1.g08090_p1;Ad77271b.a04.11.g10010_p1	0.5187	0.2913	0.4629	0.2966
Ad77271b.a04.1.g08270_p1;Ad77271b.a04.11.g10140_p1	1.1702	0.6303	1.1469	0.6069
Ad77271b.a04.1.g00380_p1;Ad77271b.a04.14.g00990_p1	0.2568	0.0965	0.2766	0.0928
Ad77271b.a04.1.g00520_p1;Ad77271b.a04.14.g01050_p1	0.514	0.0909	0.4785	0.0906
Ad77271b.a04.1.g00550_p1;Ad77271b.a04.14.g00970_p1	4.1986	0.4755	2.1288	0.4855
Ad77271b.a04.1.g00570_p1;Ad77271b.a04.14.g01070_p1	0.3473	0.0974	0.3597	0.0949
Ad77271b.a04.1.g00680_p1;Ad77271b.a04.14.g01140_p1	0.5052	0.1517	0.4550	0.1531
Ad77271b.a04.1.g00710_p1;Ad77271b.a04.14.g01190_p1	0.2444	0.0294	0.2946	0.0274
Ad77271b.a04.1.g00760_p1;Ad77271b.a04.14.g01210_p1	0.3139	0.0345	0.2945	0.0346
Ad77271b.a04.1.g00800_p1;Ad77271b.a04.14.g01260_p1	3.516	1.3572	-1.0000	1.2311
Ad77271b.a04.1.g00830_p1;Ad77271b.a04.14.g01300_p1	0.3491	0.0096	0.3233	0.0096
Ad77271b.a04.1.g00840_p1;Ad77271b.a04.14.g01310_p1	0.4247	0.1908	0.4510	0.1857
Ad77271b.a04.1.g00870_p1;Ad77271b.a04.14.g01350_p1	0.4351	0.1122	0.4449	0.1104
Ad77271b.a04.1.g00910_p1;Ad77271b.a04.14.g01370_p1	0.3131	0.1088	0.4003	0.0987
Ad77271b.a04.1.g00930_p1;Ad77271b.a04.14.g01400_p1	0.574	0.1709	0.5166	0.1702
Ad77271b.a04.1.g00940_p1;Ad77271b.a04.14.g01420_p1	0.5082	0.5899	0.5757	0.5589
Ad77271b.a04.1.g00970_p1;Ad77271b.a04.14.g01450_p1	0.2801	0.0494	0.2968	0.0481
Ad77271b.a04.1.g00980_p1;Ad77271b.a04.14.g01500_p1	0.3024	0.0131	0.3372	0.0125
Ad77271b.a04.1.g01020_p1;Ad77271b.a04.14.g01530_p1	0.3743	0.0669	0.3288	0.0687
Ad77271b.a04.1.g01060_p1;Ad77271b.a04.14.g01560_p1	0.2749	0.1107	0.2931	0.1072
Ad77271b.a04.1.g01070_p1;Ad77271b.a04.14.g01570_p1	0.23	0.1259	0.2507	0.1203
Ad77271b.a04.1.g01180_p1;Ad77271b.a04.14.g01650_p1	0.3338	0.1346	0.3105	0.1344
Ad77271b.a04.1.g01190_p1;Ad77271b.a04.14.g01660_p1	0.306	0.0696	0.3290	0.0678
Ad77271b.a04.1.g01210_p1;Ad77271b.a04.14.g01700_p1	0.2387	0.0298	0.2721	0.0285
Ad77271b.a04.1.g01240_p1;Ad77271b.a04.14.g01710_p1	0.2662	0.093	0.3233	0.0866
Ad77271b.a04.1.g00450_p1;Ad77271b.a04.14.g01010_p1	1.0091	0.5211	1.1200	0.5029
Ad77271b.a04.1.g00480_p1;Ad77271b.a04.14.g01030_p1	1.06	0.379	1.0897	0.3557
Ad77271b.a04.1.g00550_p1;Ad77271b.a04.14.g00940_p1	4.4679	0.6646	2.2130	0.6875
Ad77271b.a04.1.g00590_p1;Ad77271b.a04.14.g01090_p1	0.2935	0.1295	0.3583	0.1169
Ad77271b.a04.1.g00600_p1;Ad77271b.a04.14.g01090_p1	0.7273	0.1637	0.6599	0.1619
Ad77271b.a04.1.g00610_p1;Ad77271b.a04.14.g01120_p1	0.2848	0.1523	0.3283	0.1439
Ad77271b.a04.1.g00620_p1;Ad77271b.a04.14.g01120_p1	0.5649	0.1667	0.4015	0.1751
Ad77271b.a04.1.g00690_p1;Ad77271b.a04.14.g01140_p1	0.4156	0.1979	0.3375	0.2033
Ad77271b.a04.1.g00770_p1;Ad77271b.a04.14.g01220_p1	2.2313	1.31	3.0205	1.1895
Ad77271b.a04.1.g00780_p1;Ad77271b.a04.14.g01240_p1	2.5248	1.1498	-1.0000	1.0056
Ad77271b.a04.1.g00790_p1;Ad77271b.a04.14.g01250_p1	0.4535	0.0683	0.4878	0.0658
Ad77271b.a04.1.g00790_p1;Ad77271b.a04.14.g01240_p1	0.4604	0.1104	0.4636	0.1091
Ad77271b.a04.1.g00790_p1;Ad77271b.a04.14.g01220_p1	3.888	0.3013	-1.0000	0.2991
Ad77271b.a04.1.g00860_p1;Ad77271b.a04.14.g01320_p1	0.2462	0.1485	0.2505	0.1455
Ad77271b.a04.1.g00900_p1;Ad77271b.a04.14.g01360_p1	0.4933	0.208	0.5588	0.1983
Ad77271b.a04.1.g00950_p1;Ad77271b.a04.14.g01430_p1	0.7065	0.3246	0.5620	0.3368
Ad77271b.a04.1.g00960_p1;Ad77271b.a04.14.g01430_p1	0.2279	0.2196	0.2632	0.2064
Ad77271b.a04.1.g01000_p1;Ad77271b.a04.14.g01520_p1	0.3328	0.1175	0.3945	0.1093
Ad77271b.a04.1.g01000_p1;Ad77271b.a04.14.g01510_p1	0.3819	0.1054	0.4082	0.1015
Ad77271b.a04.1.g01160_p1;Ad77271b.a04.14.g01640_p1	0.3093	0.1586	0.3111	0.1568
Ad77271b.a04.1.g01250_p1;Ad77271b.a04.14.g01710_p1	4.113	1.0341	1.5415	1.0293
Ad77271b.a04.1.g01560_p1;Ad77271b.a04.14.g01770_p1	0.4069	0.0374	0.4589	0.0355
Ad77271b.a04.1.g01670_p1;Ad77271b.a04.14.g01810_p1	0.3414	0.1579	0.3778	0.1505
Ad77271b.a04.1.g01680_p1;Ad77271b.a04.14.g01850_p1	0.4768	0.0844	0.4849	0.0823
Ad77271b.a04.1.g01760_p1;Ad77271b.a04.14.g01870_p1	0.3526	0.0961	0.3733	0.0929
Ad77271b.a04.1.g01800_p1;Ad77271b.a04.14.g01920_p1	0.2996	0.108	0.3391	0.1027
Ad77271b.a04.1.g01830_p1;Ad77271b.a04.14.g01950_p1	0.2503	0.1223	0.2592	0.1194
Ad77271b.a04.1.g01920_p1;Ad77271b.a04.14.g01990_p1	1.1997	0.6041	1.0957	0.6051
Ad77271b.a04.1.g01940_p1;Ad77271b.a04.14.g02000_p1	0.2596	0.0978	0.2536	0.0973
Ad77271b.a04.1.g01980_p1;Ad77271b.a04.14.g02050_p1	0.418	0.1151	0.4352	0.1120
Ad77271b.a04.1.g02060_p1;Ad77271b.a04.14.g02070_p1	0.3021	0.0332	0.2757	0.0334
Ad77271b.a04.1.g02080_p1;Ad77271b.a04.14.g02090_p1	0.52	0.1056	0.4095	0.1088
Ad77271b.a04.1.g02100_p1;Ad77271b.a04.14.g02120_p1	0.3508	0.0682	0.4381	0.0626
Ad77271b.a04.1.g02120_p1;Ad77271b.a04.14.g02130_p1	0.3206	0.086	0.3229	0.0844
Ad77271b.a04.1.g02270_p1;Ad77271b.a04.14.g02150_p1	0.3347	0.1373	0.3947	0.1265
Ad77271b.a04.1.g02280_p1;Ad77271b.a04.14.g02180_p1	0.3236	0.0634	0.3519	0.0610
Ad77271b.a04.1.g02400_p1;Ad77271b.a04.14.g02220_p1	0.4703	0.042	0.4721	0.0415
Ad77271b.a04.1.g02420_p1;Ad77271b.a04.14.g02230_p1	0.5747	0.1971	0.5066	0.1991
Ad77271b.a04.1.g02450_p1;Ad77271b.a04.14.g02260_p1	0.5358	0.2746	0.4551	0.2806
Ad77271b.a04.1.g02540_p1;Ad77271b.a04.14.g02310_p1	0.331	0.0925	0.3094	0.0918
Ad77271b.a04.1.g02560_p1;Ad77271b.a04.14.g02370_p1	0.2543	0.0499	0.2441	0.0500
Ad77271b.a04.1.g02570_p1;Ad77271b.a04.14.g02380_p1	0.5276	0.1756	0.5446	0.1710
Ad77271b.a04.1.g02660_p1;Ad77271b.a04.14.g02390_p1	0.5776	0.2173	0.6041	0.2103
Ad77271b.a04.1.g02670_p1;Ad77271b.a04.14.g02400_p1	0.3044	0.091	0.3424	0.0867
Ad77271b.a04.1.g02690_p1;Ad77271b.a04.14.g02410_p1	0.2587	0.1483	0.2752	0.1431
Ad77271b.a04.1.g02720_p1;Ad77271b.a04.14.g02460_p1	0.2521	0.0405	0.2668	0.0393
Ad77271b.a04.1.g02750_p1;Ad77271b.a04.14.g02480_p1	0.4865	0.2141	0.5237	0.2018
Ad77271b.a04.1.g02790_p1;Ad77271b.a04.14.g02490_p1	0.2918	0.1052	0.3114	0.1017
Ad77271b.a04.1.g02820_p1;Ad77271b.a04.14.g02500_p1	0.403	0.1062	0.4590	0.1009
Ad77271b.a04.1.g02930_p1;Ad77271b.a04.14.g02560_p1	0.3378	0.0625	0.3176	0.0626
Ad77271b.a04.1.g02940_p1;Ad77271b.a04.14.g02570_p1	0.4435	0.111	0.4277	0.1107
Ad77271b.a04.1.g02950_p1;Ad77271b.a04.14.g02580_p1	0.357	0.0929	0.3852	0.0903
Ad77271b.a04.1.g02970_p1;Ad77271b.a04.14.g02600_p1	0.4071	0.0848	0.4362	0.0816
Ad77271b.a04.1.g03010_p1;Ad77271b.a04.14.g02680_p1	0.287	0.0552	0.3036	0.0536
Ad77271b.a04.1.g03140_p1;Ad77271b.a04.14.g02710_p1	0.2311	0.2045	0.2830	0.1829
Ad77271b.a04.1.g03200_p1;Ad77271b.a04.14.g02810_p1	0.4537	0.0683	0.6472	0.0614
Ad77271b.a04.1.g03210_p1;Ad77271b.a04.14.g02820_p1	0.38	0.0517	0.4077	0.0503
Ad77271b.a04.1.g03360_p1;Ad77271b.a04.14.g02840_p1	0.3515	0.0894	0.4093	0.0842
Ad77271b.a04.1.g03380_p1;Ad77271b.a04.14.g02860_p1	0.3103	0.1519	0.2946	0.1516
Ad77271b.a04.1.g03540_p1;Ad77271b.a04.14.g02940_p1	0.3616	0.0923	0.3601	0.0911
Ad77271b.a04.1.g03580_p1;Ad77271b.a04.14.g02950_p1	2.0751	0.6679	1.4500	0.6968
Ad77271b.a04.1.g03600_p1;Ad77271b.a04.14.g02960_p1	0.6013	0.3138	0.5661	0.3106
Ad77271b.a04.1.g03610_p1;Ad77271b.a04.14.g02980_p1	0.2985	0.1271	0.3238	0.1227
Ad77271b.a04.1.g03630_p1;Ad77271b.a04.14.g03010_p1	0.6028	0.1904	0.5822	0.1847
Ad77271b.a04.1.g03640_p1;Ad77271b.a04.14.g03020_p1	0.2629	0.0913	0.2771	0.0889
Ad77271b.a04.1.g03700_p1;Ad77271b.a04.14.g03070_p1	0.3767	0.0424	0.4041	0.0411
Ad77271b.a04.1.g03730_p1;Ad77271b.a04.14.g03080_p1	0.317	0.0526	0.3474	0.0508
Ad77271b.a04.1.g03750_p1;Ad77271b.a04.14.g03100_p1	0.4019	0.1801	0.4154	0.1766
Ad77271b.a04.1.g01750_p1;Ad77271b.a04.14.g01820_p1	3.1358	0.3159	-1.0000	0.3004
Ad77271b.a04.1.g01950_p1;Ad77271b.a04.14.g02000_p1	0.5935	0.1359	0.5646	0.1350
Ad77271b.a04.1.g01960_p1;Ad77271b.a04.14.g02010_p1	0.5223	0.2362	0.4812	0.2349
Ad77271b.a04.1.g01960_p1;Ad77271b.a04.14.g02020_p1	0.4631	0.1916	0.4070	0.1940
Ad77271b.a04.1.g01970_p1;Ad77271b.a04.14.g02030_p1	0.7503	0.193	0.7367	0.1893
Ad77271b.a04.1.g02100_p1;Ad77271b.a04.14.g02110_p1	0.5002	0.088	0.5937	0.0817
Ad77271b.a04.1.g02280_p1;Ad77271b.a04.14.g02170_p1	0.3331	0.0941	0.3891	0.0884
Ad77271b.a04.1.g02420_p1;Ad77271b.a04.14.g02240_p1	0.8707	0.3133	0.9904	0.2946
Ad77271b.a04.1.g02520_p1;Ad77271b.a04.14.g02290_p1	0.3346	0.1086	0.4111	0.1008
Ad77271b.a04.1.g02520_p1;Ad77271b.a04.14.g02280_p1	2.1367	1.22	1.1832	1.2650
Ad77271b.a04.1.g02550_p1;Ad77271b.a04.14.g02330_p1	0.2925	0.0974	0.3358	0.0925
Ad77271b.a04.1.g02550_p1;Ad77271b.a04.14.g02340_p1	0.3059	0.072	0.2793	0.0732
Ad77271b.a04.1.g02650_p1;Ad77271b.a04.14.g02390_p1	1.6444	0.3654	3.7366	0.3460
Ad77271b.a04.1.g02750_p1;Ad77271b.a04.14.g02470_p1	0.6653	0.3069	0.6901	0.2937
Ad77271b.a04.1.g02900_p1;Ad77271b.a04.14.g02530_p1	0.3485	0.1345	0.3087	0.1366
Ad77271b.a04.1.g02910_p1;Ad77271b.a04.14.g02540_p1	0.3884	0.1927	0.3876	0.1895
Ad77271b.a04.1.g02980_p1;Ad77271b.a04.14.g02650_p1	0.3972	0.1132	0.3761	0.1130
Ad77271b.a04.1.g02990_p1;Ad77271b.a04.14.g02660_p1	0.4131	0.0713	0.4442	0.0690
Ad77271b.a04.1.g03180_p1;Ad77271b.a04.14.g02740_p1	1.2915	0.0944	0.8817	0.0949
Ad77271b.a04.1.g03530_p1;Ad77271b.a04.14.g02930_p1	0.321	0.1682	0.3499	0.1620
Ad77271b.a04.1.g03610_p1;Ad77271b.a04.14.g02990_p1	1.8052	0.7488	3.7340	0.6880
Ad77271b.a04.1.g03620_p1;Ad77271b.a04.14.g03000_p1	0.7264	0.2742	0.7413	0.2616
Ad77271b.a04.1.g03650_p1;Ad77271b.a04.14.g03030_p1	0.3381	0.1495	0.3484	0.1456
Ad77271b.a04.1.g03680_p1;Ad77271b.a04.14.g03040_p1	0.3604	0.134	0.3584	0.1320
Ad77271b.a04.1.g03690_p1;Ad77271b.a04.14.g03060_p1	0.4518	0.1681	0.3802	0.1733
Ad77271b.a04.1.g04290_p1;Ad77271b.a04.14.g03400_p1	0.2571	0.0938	0.2906	0.0898
Ad77271b.a04.1.g04300_p1;Ad77271b.a04.14.g03390_p1	0.7362	0.0905	0.5114	0.0951
Ad77271b.a04.1.g04310_p1;Ad77271b.a04.14.g03380_p1	0.3863	0.1823	0.4528	0.1716
Ad77271b.a04.1.g04320_p1;Ad77271b.a04.14.g03370_p1	0.2385	0.1299	0.2468	0.1267
Ad77271b.a04.1.g04330_p1;Ad77271b.a04.14.g03350_p1	0.4128	0.0583	0.3844	0.0583
Ad77271b.a04.1.g04460_p1;Ad77271b.a04.14.g03300_p1	1.5546	0.1494	1.8699	0.1466
Ad77271b.a04.1.g04470_p1;Ad77271b.a04.14.g03280_p1	0.4014	0.1125	0.3416	0.1160
Ad77271b.a04.1.g04570_p1;Ad77271b.a04.14.g03270_p1	0.4932	0.1592	0.4303	0.1627
Ad77271b.a04.1.g04260_p1;Ad77271b.a04.14.g03450_p1	0.4336	0.2719	0.4621	0.2591
Ad77271b.a04.1.g04270_p1;Ad77271b.a04.14.g03410_p1	1.015	0.4702	0.9314	0.4619
Ad77271b.a04.1.g04270_p1;Ad77271b.a04.14.g03420_p1	0.9281	0.2184	0.9416	0.2082
Ad77271b.a04.1.g04270_p1;Ad77271b.a04.14.g03430_p1	1.4	0.348	0.8645	0.3551
Ad77271b.a04.1.g04280_p1;Ad77271b.a04.14.g03430_p1	1.9067	0.6271	1.9761	0.6096
Ad77271b.a04.1.g04360_p1;Ad77271b.a04.14.g03340_p1	0.4542	0.1412	0.4539	0.1390
Ad77271b.a04.1.g04410_p1;Ad77271b.a04.14.g03330_p1	0.3554	0.0705	0.3226	0.0716
Ad77271b.a04.1.g04410_p1;Ad77271b.a04.14.g03320_p1	0.2533	0.1	0.2809	0.0963
Ad77271b.a04.1.g04440_p1;Ad77271b.a04.14.g03300_p1	2.3137	0.3959	3.2541	0.3890
Ad77271b.a04.1.g04450_p1;Ad77271b.a04.14.g03300_p1	1.5768	0.2135	2.0400	0.2085
Ad77271b.a04.1.g04460_p1;Ad77271b.a04.14.g03290_p1	2.7114	0.1976	1.3383	0.2088
Ad77271b.a04.1.g04460_p1;Ad77271b.a04.14.g03280_p1	3.2342	0.9728	1.8753	1.0055
Ad77271b.a04.1.g04560_p1;Ad77271b.a04.14.g03260_p1	1.9463	0.3539	1.3993	0.3428
Ad77271b.a04.1.g04570_p1;Ad77271b.a04.14.g03260_p1	1.0066	0.4843	1.0138	0.4661
Ad77271b.a04.1.g04740_p1;Ad77271b.a04.14.g03550_p1	0.4306	0.116	0.4900	0.1099
Ad77271b.a04.1.g04750_p1;Ad77271b.a04.14.g03560_p1	0.4075	0.1205	0.4670	0.1145
Ad77271b.a04.1.g04770_p1;Ad77271b.a04.14.g03570_p1	0.2538	0.0549	0.2704	0.0532
Ad77271b.a04.1.g04790_p1;Ad77271b.a04.14.g03580_p1	0.2729	0.1182	0.2772	0.1146
Ad77271b.a04.1.g04820_p1;Ad77271b.a04.14.g03610_p1	0.5116	0.1846	0.4137	0.1908
Ad77271b.a04.1.g04830_p1;Ad77271b.a04.14.g03640_p1	0.4493	0.2927	0.5170	0.2715
Ad77271b.a04.1.g04920_p1;Ad77271b.a04.14.g03650_p1	1.3026	4.1577	-1.0000	1.8800
Ad77271b.a04.1.g04970_p1;Ad77271b.a04.14.g03670_p1	0.2584	0.1097	0.3010	0.1043
Ad77271b.a04.1.g04990_p1;Ad77271b.a04.14.g03680_p1	0.6058	0.2246	0.4969	0.2308
Ad77271b.a04.1.g05070_p1;Ad77271b.a04.14.g03700_p1	0.3663	0.042	0.3615	0.0416
Ad77271b.a04.1.g05180_p1;Ad77271b.a04.14.g03810_p1	0.9144	0.2161	0.6518	0.2235
Ad77271b.a04.1.g05190_p1;Ad77271b.a04.14.g03820_p1	0.4608	0.2528	0.3866	0.2597
Ad77271b.a04.1.g05200_p1;Ad77271b.a04.14.g03830_p1	0.3631	0.0974	0.3897	0.0934
Ad77271b.a04.1.g05210_p1;Ad77271b.a04.14.g03850_p1	0.2978	0.0661	0.2871	0.0660
Ad77271b.a04.1.g05220_p1;Ad77271b.a04.14.g03880_p1	0.2714	0.0497	0.2849	0.0484
Ad77271b.a04.1.g05330_p1;Ad77271b.a04.14.g03890_p1	0.3535	0.0528	0.3797	0.0511
Ad77271b.a04.1.g05480_p1;Ad77271b.a04.14.g03980_p1	0.4333	0.0892	0.4087	0.0888
Ad77271b.a04.1.g04760_p1;Ad77271b.a04.14.g03570_p1	5.0863	1.0818	3.1096	1.0783
Ad77271b.a04.1.g04820_p1;Ad77271b.a04.14.g03590_p1	0.4521	0.2284	0.4473	0.2269
Ad77271b.a04.1.g04930_p1;Ad77271b.a04.14.g03660_p1	0.6895	0.2414	0.5538	0.2445
Ad77271b.a04.1.g04940_p1;Ad77271b.a04.14.g03660_p1	0.9379	0.3613	0.7171	0.3694
Ad77271b.a04.1.g04950_p1;Ad77271b.a04.14.g03660_p1	1.3692	0.4956	1.0892	0.5144
Ad77271b.a04.1.g04960_p1;Ad77271b.a04.14.g03660_p1	1.0071	0.5434	0.7962	0.5642
Ad77271b.a04.1.g05100_p1;Ad77271b.a04.14.g03710_p1	0.8659	0.3814	0.7610	0.3782
Ad77271b.a04.1.g05120_p1;Ad77271b.a04.14.g03720_p1	0.4516	0.1416	0.4781	0.1375
Ad77271b.a04.1.g05120_p1;Ad77271b.a04.14.g03770_p1	4.0951	0.3928	-1.0000	0.3873
Ad77271b.a04.1.g05120_p1;Ad77271b.a04.14.g03730_p1	4.0267	0.2836	-1.0000	0.2808
Ad77271b.a04.1.g05120_p1;Ad77271b.a04.14.g03740_p1	4.1036	0.3303	-1.0000	0.3251
Ad77271b.a04.1.g05120_p1;Ad77271b.a04.14.g03760_p1	4.0332	0.3044	-1.0000	0.3082
Ad77271b.a04.1.g05120_p1;Ad77271b.a04.14.g03750_p1	2.8682	0.3518	-1.0000	0.3453
Ad77271b.a04.1.g05470_p1;Ad77271b.a04.14.g03970_p1	2.2528	0.7625	1.4432	0.7553
Ad77271b.a04.1.g05730_p1;Ad77271b.a04.14.g04160_p1	0.2702	0.1006	0.2803	0.0985
Ad77271b.a04.1.g05780_p1;Ad77271b.a04.14.g04210_p1	0.3619	0.0486	0.4349	0.0455
Ad77271b.a04.1.g05810_p1;Ad77271b.a04.14.g04220_p1	0.3438	0.1525	0.3584	0.1481
Ad77271b.a04.1.g05860_p1;Ad77271b.a04.14.g04230_p1	0.4622	0.1472	0.3736	0.1519
Ad77271b.a04.1.g05870_p1;Ad77271b.a04.14.g04240_p1	0.3598	0.1109	0.3076	0.1130
Ad77271b.a04.1.g05890_p1;Ad77271b.a04.14.g04250_p1	0.2156	0.1105	0.2061	0.1106
Ad77271b.a04.1.g06000_p1;Ad77271b.a04.14.g04410_p1	0.4101	0.0758	0.4349	0.0733
Ad77271b.a04.1.g06140_p1;Ad77271b.a04.14.g04510_p1	0.3592	0.1059	0.4396	0.0991
Ad77271b.a04.1.g06150_p1;Ad77271b.a04.14.g04520_p1	0.5235	0.1706	0.4345	0.1756
Ad77271b.a04.1.g06310_p1;Ad77271b.a04.14.g04650_p1	1.5906	0.4054	0.8743	0.4203
Ad77271b.a04.1.g06460_p1;Ad77271b.a04.14.g04760_p1	0.3908	0.1605	0.3944	0.1577
Ad77271b.a04.1.g06470_p1;Ad77271b.a04.14.g04770_p1	0.4657	0.047	0.5274	0.0445
Ad77271b.a04.1.g05840_p1;Ad77271b.a04.14.g04230_p1	3.2861	0.7049	-1.0000	0.6960
Ad77271b.a04.1.g05850_p1;Ad77271b.a04.14.g04230_p1	0.2955	0.0927	0.3494	0.0870
Ad77271b.a04.1.g05860_p1;Ad77271b.a04.14.g04240_p1	4.5495	1.1835	2.1838	1.2594
Ad77271b.a04.1.g05900_p1;Ad77271b.a04.14.g04280_p1	0.6272	0.2254	0.6211	0.2208
Ad77271b.a04.1.g06130_p1;Ad77271b.a04.14.g04490_p1	1.3989	0.3345	0.8832	0.3425
Ad77271b.a04.1.g06280_p1;Ad77271b.a04.14.g04600_p1	0.3621	0.1923	0.3922	0.1864
Ad77271b.a04.1.g08390_p1;Ad77271b.a04.14.g05400_p1	0.2682	0.0584	0.2649	0.0577
Ad77271b.a04.1.g08430_p1;Ad77271b.a04.14.g05580_p1	0.7777	0.654	0.7357	0.6487
Ad77271b.a04.1.g08450_p1;Ad77271b.a04.14.g05590_p1	1.3729	0.5014	0.8531	0.5230
Ad77271b.a04.1.g08570_p1;Ad77271b.a04.14.g05250_p1	0.441	0.3174	0.5171	0.2982
Ad77271b.a04.1.g08430_p1;Ad77271b.a04.14.g05570_p1	0.3128	0.2368	0.3682	0.2223
Ad77271b.a04.1.g08480_p1;Ad77271b.a04.14.g05250_p1	0.9936	0.5421	1.0505	0.5177
Ad77271b.a04.1.g08500_p1;Ad77271b.a04.14.g05260_p1	0.3932	0.22	0.3521	0.2222
Ad77271b.a04.1.g08510_p1;Ad77271b.a04.14.g05250_p1	1.3334	0.5665	1.4477	0.5319
Ad77271b.a04.1.g09740_p1;Ad77271b.a04.14.g06060_p1	0.0721	0.0225	0.0732	0.0222
Ad77271b.a04.1.g09750_p1;Ad77271b.a04.14.g06090_p1	0.3302	0.0631	0.3787	0.0599
Ad77271b.a04.1.g09860_p1;Ad77271b.a04.14.g06100_p1	0.4411	0.0659	0.4147	0.0655
Ad77271b.a04.1.g09910_p1;Ad77271b.a04.14.g06220_p1	0.2704	0.1126	0.2951	0.1091
Ad77271b.a04.1.g09940_p1;Ad77271b.a04.14.g06250_p1	0.2974	0.0671	0.3460	0.0634
Ad77271b.a04.1.g10000_p1;Ad77271b.a04.14.g06310_p1	1.4763	2.5065	-1.0000	1.4098
Ad77271b.a04.1.g10010_p1;Ad77271b.a04.14.g06320_p1	0.3746	0.108	0.3634	0.1070
Ad77271b.a04.1.g10020_p1;Ad77271b.a04.14.g06330_p1	0.6905	0.2221	0.6850	0.2148
Ad77271b.a04.1.g10050_p1;Ad77271b.a04.14.g06300_p1	0.2859	0.077	0.3903	0.0674
Ad77271b.a04.1.g10060_p1;Ad77271b.a04.14.g06290_p1	0.5721	0.3273	0.6763	0.3016
Ad77271b.a04.1.g10090_p1;Ad77271b.a04.14.g06340_p1	0.2551	0.1049	0.2472	0.1041
Ad77271b.a04.1.g10120_p1;Ad77271b.a04.14.g06350_p1	0.4774	0.3659	0.4481	0.3700
Ad77271b.a04.1.g10130_p1;Ad77271b.a04.14.g06360_p1	0.2294	0.1299	0.2481	0.1256
Ad77271b.a04.1.g10190_p1;Ad77271b.a04.14.g06390_p1	0.303	0.0742	0.3079	0.0730
Ad77271b.a04.1.g10220_p1;Ad77271b.a04.14.g06400_p1	0.2944	0.123	0.3126	0.1201
Ad77271b.a04.1.g10430_p1;Ad77271b.a04.14.g06420_p1	0.4621	0.1317	0.4913	0.1279
Ad77271b.a04.1.g10450_p1;Ad77271b.a04.14.g06450_p1	0.2822	0.0234	0.2747	0.0234
Ad77271b.a04.1.g10620_p1;Ad77271b.a04.14.g06490_p1	4.2258	1.1428	1.7015	1.2267
Ad77271b.a04.1.g10660_p1;Ad77271b.a04.14.g06540_p1	0.3121	0.1015	0.3352	0.0978
Ad77271b.a04.1.g10670_p1;Ad77271b.a04.14.g06560_p1	0.2355	0.1081	0.2417	0.1057
Ad77271b.a04.1.g10680_p1;Ad77271b.a04.14.g06580_p1	0.3712	0.1306	0.4225	0.1242
Ad77271b.a04.1.g10740_p1;Ad77271b.a04.14.g06590_p1	0.4952	0.1594	0.5117	0.1556
Ad77271b.a04.1.g10860_p1;Ad77271b.a04.14.g06600_p1	0.4571	0.0052	0.3831	0.0053
Ad77271b.a04.1.g10880_p1;Ad77271b.a04.14.g06620_p1	0.3224	0.0524	0.2967	0.0531
Ad77271b.a04.1.g10930_p1;Ad77271b.a04.14.g06650_p1	0.747	0.3057	0.7446	0.2997
Ad77271b.a04.1.g10970_p1;Ad77271b.a04.14.g06660_p1	0.3255	0.0695	0.3565	0.0668
Ad77271b.a04.1.g10980_p1;Ad77271b.a04.14.g06670_p1	0.3175	0.0777	0.3834	0.0723
Ad77271b.a04.1.g11060_p1;Ad77271b.a04.14.g06700_p1	0.2631	0.0818	0.2753	0.0801
Ad77271b.a04.1.g11150_p1;Ad77271b.a04.14.g06730_p1	0.2538	0.0604	0.2680	0.0590
Ad77271b.a04.1.g11170_p1;Ad77271b.a04.14.g06750_p1	0.3572	0.0773	0.4300	0.0719
Ad77271b.a04.1.g11270_p1;Ad77271b.a04.14.g06800_p1	0.615	0.167	0.6403	0.1620
Ad77271b.a04.1.g11310_p1;Ad77271b.a04.14.g06830_p1	0.3229	0.1259	0.3386	0.1218
Ad77271b.a04.1.g11360_p1;Ad77271b.a04.14.g06840_p1	0.5684	0.4403	0.7200	0.4024
Ad77271b.a04.1.g11380_p1;Ad77271b.a04.14.g06870_p1	0.4339	0.1503	0.4627	0.1452
Ad77271b.a04.1.g11400_p1;Ad77271b.a04.14.g06880_p1	0.3656	0.1202	0.4016	0.1151
Ad77271b.a04.1.g11440_p1;Ad77271b.a04.14.g06900_p1	1.9093	1.2781	1.8345	1.2051
Ad77271b.a04.1.g11460_p1;Ad77271b.a04.14.g06940_p1	0.4676	0.2011	0.5095	0.1936
Ad77271b.a04.1.g11530_p1;Ad77271b.a04.14.g06970_p1	0.3073	0.1338	0.3286	0.1291
Ad77271b.a04.1.g11540_p1;Ad77271b.a04.14.g06980_p1	0.255	0.0675	0.3065	0.0629
Ad77271b.a04.1.g11560_p1;Ad77271b.a04.14.g07000_p1	0.3414	0.0829	0.3652	0.0806
Ad77271b.a04.1.g11570_p1;Ad77271b.a04.14.g07040_p1	0.3405	0.1082	0.3341	0.1070
Ad77271b.a04.1.g11580_p1;Ad77271b.a04.14.g07050_p1	0.2397	0.0245	0.2919	0.0230
Ad77271b.a04.1.g11590_p1;Ad77271b.a04.14.g07080_p1	1.079	0.5107	1.0137	0.5087
Ad77271b.a04.1.g09870_p1;Ad77271b.a04.14.g06110_p1	3.0581	1.1079	-1.0000	1.0936
Ad77271b.a04.1.g09880_p1;Ad77271b.a04.14.g06120_p1	1.3537	0.4994	1.4957	0.4870
Ad77271b.a04.1.g09890_p1;Ad77271b.a04.14.g06200_p1	99.0	1.0398	1.7733	1.2080
Ad77271b.a04.1.g09890_p1;Ad77271b.a04.14.g06190_p1	2.285	0.6769	0.8367	0.7335
Ad77271b.a04.1.g09900_p1;Ad77271b.a04.14.g06200_p1	3.0391	0.7643	2.5400	0.7834
Ad77271b.a04.1.g10200_p1;Ad77271b.a04.14.g06390_p1	0.4308	0.0887	0.4576	0.0851
Ad77271b.a04.1.g10210_p1;Ad77271b.a04.14.g06400_p1	0.5085	0.1079	0.5564	0.1030
Ad77271b.a04.1.g10240_p1;Ad77271b.a04.14.g06410_p1	0.7792	0.489	0.8979	0.4598
Ad77271b.a04.1.g10440_p1;Ad77271b.a04.14.g06420_p1	0.2652	0.0656	0.2795	0.0639
Ad77271b.a04.1.g10610_p1;Ad77271b.a04.14.g06480_p1	3.0563	0.9235	2.9748	0.9626
Ad77271b.a04.1.g10610_p1;Ad77271b.a04.14.g06490_p1	2.0996	0.8462	1.4002	0.8924
Ad77271b.a04.1.g10630_p1;Ad77271b.a04.14.g06530_p1	0.3955	0.2152	0.3880	0.2130
Ad77271b.a04.1.g10630_p1;Ad77271b.a04.14.g06520_p1	0.3557	0.117	0.3728	0.1143
Ad77271b.a04.1.g10680_p1;Ad77271b.a04.14.g06570_p1	1.4567	0.2374	1.2274	0.2322
Ad77271b.a04.1.g10700_p1;Ad77271b.a04.14.g06570_p1	1.4899	0.3628	1.9762	0.3511
Ad77271b.a04.1.g10700_p1;Ad77271b.a04.14.g06580_p1	1.4781	0.3885	1.9903	0.3751
Ad77271b.a04.1.g10900_p1;Ad77271b.a04.14.g06630_p1	0.4214	0.4775	0.5209	0.4271
Ad77271b.a04.1.g10960_p1;Ad77271b.a04.14.g06660_p1	0.3358	0.0656	0.4025	0.0619
Ad77271b.a04.1.g11050_p1;Ad77271b.a04.14.g06680_p1	0.4552	0.2589	0.4440	0.2579
Ad77271b.a04.1.g11060_p1;Ad77271b.a04.14.g06710_p1	0.3826	0.1039	0.3599	0.1035
Ad77271b.a04.1.g11230_p1;Ad77271b.a04.14.g06780_p1	0.3236	0.1023	0.3231	0.1006
Ad77271b.a04.1.g11270_p1;Ad77271b.a04.14.g06810_p1	0.3279	0.063	0.3831	0.0598
Ad77271b.a04.1.g11320_p1;Ad77271b.a04.14.g06830_p1	0.5869	0.1482	0.4796	0.1490
Ad77271b.a04.1.g11370_p1;Ad77271b.a04.14.g06850_p1	0.5236	0.2765	0.4787	0.2779
Ad77271b.a04.1.g11420_p1;Ad77271b.a04.14.g06890_p1	0.768	0.4739	0.8449	0.4424
Ad77271b.a04.1.g11450_p1;Ad77271b.a04.14.g06940_p1	1.0201	0.4048	0.6517	0.4374
Ad77271b.a04.1.g11550_p1;Ad77271b.a04.14.g06990_p1	0.539	0.2559	0.6207	0.2370
Ad77271b.a04.1.g11580_p1;Ad77271b.a04.14.g07040_p1	0.4124	0.083	0.3495	0.0849
Ad77271b.a04.1.g11590_p1;Ad77271b.a04.14.g07070_p1	0.4706	0.4239	0.4554	0.4082
Ad77271b.a04.1.g11600_p1;Ad77271b.a04.14.g07080_p1	0.9327	0.3984	0.7317	0.4050
Ad77271b.a04.1.g11960_p1;Ad77271b.a04.14.g07100_p1	0.4893	0.1863	0.4902	0.1824
Ad77271b.a04.1.g11980_p1;Ad77271b.a04.14.g07110_p1	0.4793	0.2143	0.5024	0.2088
Ad77271b.a04.1.g12060_p1;Ad77271b.a04.14.g07220_p1	0.7793	0.4319	0.8224	0.4158
Ad77271b.a04.1.g12100_p1;Ad77271b.a04.14.g07260_p1	0.2558	0.0615	0.2765	0.0595
Ad77271b.a04.1.g12150_p1;Ad77271b.a04.14.g07270_p1	0.2409	0.079	0.2547	0.0775
Ad77271b.a04.1.g12160_p1;Ad77271b.a04.14.g07280_p1	0.3891	0.1013	0.3898	0.0995
Ad77271b.a04.1.g12170_p1;Ad77271b.a04.14.g07300_p1	0.5078	0.1809	0.5227	0.1747
Ad77271b.a04.1.g12190_p1;Ad77271b.a04.14.g07310_p1	0.4413	0.1852	0.4409	0.1811
Ad77271b.a04.1.g12200_p1;Ad77271b.a04.14.g07320_p1	0.3768	0.2676	0.4559	0.2493
Ad77271b.a04.1.g12210_p1;Ad77271b.a04.14.g07350_p1	0.4185	0.1046	0.4512	0.1002
Ad77271b.a04.1.g12220_p1;Ad77271b.a04.14.g07360_p1	0.5259	0.2559	0.5612	0.2473
Ad77271b.a04.1.g12240_p1;Ad77271b.a04.14.g07380_p1	0.5162	0.1051	0.4922	0.1036
Ad77271b.a04.1.g12250_p1;Ad77271b.a04.14.g07400_p1	0.3089	0.1225	0.3333	0.1179
Ad77271b.a04.1.g12260_p1;Ad77271b.a04.14.g07410_p1	0.2226	0.0378	0.2401	0.0366
Ad77271b.a04.1.g12270_p1;Ad77271b.a04.14.g07440_p1	0.2737	0.0369	0.2433	0.0377
Ad77271b.a04.1.g12290_p1;Ad77271b.a04.14.g07450_p1	0.3739	0.1244	0.3775	0.1220
Ad77271b.a04.1.g12300_p1;Ad77271b.a04.14.g07460_p1	0.4908	0.0736	0.6243	0.0679
Ad77271b.a04.1.g12340_p1;Ad77271b.a04.14.g07470_p1	0.5351	0.1708	0.5754	0.1642
Ad77271b.a04.1.g12370_p1;Ad77271b.a04.14.g07500_p1	0.3117	0.1246	0.3799	0.1163
Ad77271b.a04.1.g12380_p1;Ad77271b.a04.14.g07560_p1	0.5193	0.1172	0.5138	0.1162
Ad77271b.a04.1.g12390_p1;Ad77271b.a04.14.g07570_p1	0.4154	0.1271	0.4407	0.1232
Ad77271b.a04.1.g12430_p1;Ad77271b.a04.14.g07600_p1	0.2605	0.0302	0.3080	0.0284
Ad77271b.a04.1.g12490_p1;Ad77271b.a04.14.g07640_p1	0.4141	0.125	0.3745	0.1258
Ad77271b.a04.1.g12530_p1;Ad77271b.a04.14.g07680_p1	0.412	0.1481	0.4101	0.1450
Ad77271b.a04.1.g12550_p1;Ad77271b.a04.14.g07690_p1	0.5082	0.0518	0.4307	0.0531
Ad77271b.a04.1.g12630_p1;Ad77271b.a04.14.g07740_p1	0.2914	0.0947	0.3052	0.0920
Ad77271b.a04.1.g12640_p1;Ad77271b.a04.14.g07760_p1	0.3715	0.0271	0.3554	0.0269
Ad77271b.a04.1.g12660_p1;Ad77271b.a04.14.g07780_p1	0.3074	0.1118	0.3827	0.1027
Ad77271b.a04.1.g12690_p1;Ad77271b.a04.14.g07790_p1	0.3109	0.025	0.3618	0.0238
Ad77271b.a04.1.g12700_p1;Ad77271b.a04.14.g07800_p1	0.3445	0.1436	0.3821	0.1351
Ad77271b.a04.1.g12770_p1;Ad77271b.a04.14.g07840_p1	0.4365	0.0887	0.4036	0.0887
Ad77271b.a04.1.g12790_p1;Ad77271b.a04.14.g07850_p1	0.4525	0.1423	0.5292	0.1343
Ad77271b.a04.1.g12800_p1;Ad77271b.a04.14.g07860_p1	0.4134	0.0158	0.3640	0.0161
Ad77271b.a04.1.g12830_p1;Ad77271b.a04.14.g07950_p1	0.2961	0.0692	0.2881	0.0690
Ad77271b.a04.1.g13020_p1;Ad77271b.a04.14.g08010_p1	0.5662	0.199	0.5505	0.1956
Ad77271b.a04.1.g11980_p1;Ad77271b.a04.14.g07120_p1	0.376	0.1165	0.4125	0.1125
Ad77271b.a04.1.g12080_p1;Ad77271b.a04.14.g07240_p1	1.2701	0.1918	1.0391	0.1886
Ad77271b.a04.1.g12080_p1;Ad77271b.a04.14.g07230_p1	0.6536	0.1619	0.5826	0.1621
Ad77271b.a04.1.g12090_p1;Ad77271b.a04.14.g07240_p1	2.3825	0.2253	1.1849	0.2264
Ad77271b.a04.1.g12180_p1;Ad77271b.a04.14.g07250_p1	1.8598	0.6386	1.5259	0.6491
Ad77271b.a04.1.g12400_p1;Ad77271b.a04.14.g07570_p1	0.5178	0.1315	0.5383	0.1282
Ad77271b.a04.1.g12420_p1;Ad77271b.a04.14.g07590_p1	0.6919	0.1522	0.6636	0.1477
Ad77271b.a04.1.g12460_p1;Ad77271b.a04.14.g07610_p1	1.3499	0.3855	1.2326	0.3709
Ad77271b.a04.1.g12470_p1;Ad77271b.a04.14.g07630_p1	0.5166	0.2108	0.5147	0.2074
Ad77271b.a04.1.g12500_p1;Ad77271b.a04.14.g07660_p1	0.8003	0.5598	0.7953	0.5486
Ad77271b.a04.1.g12580_p1;Ad77271b.a04.14.g07720_p1	0.3062	0.1449	0.3020	0.1434
Ad77271b.a04.1.g12590_p1;Ad77271b.a04.14.g07730_p1	0.9962	0.5491	0.8676	0.5414
Ad77271b.a04.1.g12650_p1;Ad77271b.a04.14.g07780_p1	0.3679	0.1243	0.3567	0.1237
Ad77271b.a04.1.g12670_p1;Ad77271b.a04.14.g07780_p1	0.3587	0.1492	0.3567	0.1471
Ad77271b.a04.1.g12680_p1;Ad77271b.a04.14.g07780_p1	0.3015	0.21	0.3231	0.2040
Ad77271b.a04.1.g12710_p1;Ad77271b.a04.14.g07810_p1	0.6073	0.3863	0.6453	0.3643
Ad77271b.a04.1.g12770_p1;Ad77271b.a04.14.g07880_p1	4.2355	1.1592	-1.0000	1.2199
Ad77271b.a04.1.g12810_p1;Ad77271b.a04.14.g07880_p1	1.6555	1.4293	2.5653	1.2322
Ad77271b.a04.1.g13010_p1;Ad77271b.a04.14.g08000_p1	0.734	0.345	0.6859	0.3342
Ad77271b.a04.1.g13550_p1;Ad77271b.a04.14.g08210_p1	0.505	0.1771	0.5044	0.1748
Ad77271b.a04.1.g13590_p1;Ad77271b.a04.14.g08220_p1	0.3561	0.0352	0.3911	0.0338
Ad77271b.a04.1.g13610_p1;Ad77271b.a04.14.g08260_p1	0.4086	0.0837	0.3293	0.0867
Ad77271b.a04.1.g13660_p1;Ad77271b.a04.14.g08290_p1	0.2474	0.0229	0.2732	0.0220
Ad77271b.a04.1.g13730_p1;Ad77271b.a04.14.g08330_p1	0.2275	0.0307	0.2625	0.0291
Ad77271b.a04.1.g13740_p1;Ad77271b.a04.14.g08340_p1	0.2637	0.0745	0.2795	0.0723
Ad77271b.a04.1.g13800_p1;Ad77271b.a04.14.g08360_p1	0.2966	0.098	0.2746	0.0986
Ad77271b.a04.1.g13830_p1;Ad77271b.a04.14.g08370_p1	0.5003	0.1845	0.3869	0.1930
Ad77271b.a04.1.g13850_p1;Ad77271b.a04.14.g08390_p1	0.2166	0.0804	0.2492	0.0763
Ad77271b.a04.1.g13860_p1;Ad77271b.a04.14.g08400_p1	0.9796	0.3561	0.9202	0.3521
Ad77271b.a04.1.g13910_p1;Ad77271b.a04.14.g08440_p1	0.4161	0.0988	0.4245	0.0973
Ad77271b.a04.1.g13920_p1;Ad77271b.a04.14.g08430_p1	0.4441	0.0009	0.3610	0.0010
Ad77271b.a04.1.g13930_p1;Ad77271b.a04.14.g08480_p1	0.2966	0.1447	0.3701	0.1329
Ad77271b.a04.1.g13940_p1;Ad77271b.a04.14.g08490_p1	0.3721	-0.0	0.4198	0.0000
Ad77271b.a04.1.g13960_p1;Ad77271b.a04.14.g08500_p1	0.3271	0.1797	0.3365	0.1751
Ad77271b.a04.1.g13970_p1;Ad77271b.a04.14.g08510_p1	0.2433	0.1313	0.2697	0.1252
Ad77271b.a04.1.g13980_p1;Ad77271b.a04.14.g08560_p1	3.6386	0.764	-1.0000	0.7955
Ad77271b.a04.1.g13990_p1;Ad77271b.a04.14.g08580_p1	0.4312	0.0712	0.4333	0.0697
Ad77271b.a04.1.g13600_p1;Ad77271b.a04.14.g08240_p1	0.4029	0.1273	0.3788	0.1269
Ad77271b.a04.1.g13600_p1;Ad77271b.a04.14.g08250_p1	0.3669	0.1045	0.3366	0.1057
Ad77271b.a04.1.g13650_p1;Ad77271b.a04.14.g08280_p1	0.6892	0.192	0.7363	0.1858
Ad77271b.a04.1.g13760_p1;Ad77271b.a04.14.g08350_p1	0.4918	0.2414	0.4201	0.2468
Ad77271b.a04.1.g13770_p1;Ad77271b.a04.14.g08350_p1	1.4571	0.4575	0.9218	0.4770
Ad77271b.a04.1.g13790_p1;Ad77271b.a04.14.g08360_p1	3.1283	0.7393	-1.0000	0.7926
Ad77271b.a04.1.g13940_p1;Ad77271b.a04.14.g08480_p1	3.6731	1.0716	3.0658	1.0460
Ad77271b.a04.1.g13950_p1;Ad77271b.a04.14.g08500_p1	0.2937	0.1862	0.2768	0.1859
Ad77271b.a04.1.g13970_p1;Ad77271b.a04.14.g08520_p1	0.3076	0.1992	0.3249	0.1906
Ad77271b.a04.1.g13980_p1;Ad77271b.a04.14.g08570_p1	3.6196	0.8668	2.1000	0.8884
Ad77271b.a04.1.g13990_p1;Ad77271b.a04.14.g08590_p1	0.394	0.0652	0.3706	0.0654
Ad77271b.a04.1.g14020_p1;Ad77271b.a04.14.g09550_p1	0.585	0.1411	0.4666	0.1452
Ad77271b.a04.1.g14030_p1;Ad77271b.a04.14.g09540_p1	0.5682	0.2237	0.5555	0.2203
Ad77271b.a04.1.g14070_p1;Ad77271b.a04.14.g09510_p1	0.3721	0.0353	0.4605	0.0327
Ad77271b.a04.1.g14080_p1;Ad77271b.a04.14.g09500_p1	0.375	0.085	0.4271	0.0810
Ad77271b.a04.1.g14060_p1;Ad77271b.a04.14.g09530_p1	3.3375	0.7116	1.9515	0.7172
Ad77271b.a04.1.g14070_p1;Ad77271b.a04.14.g09500_p1	2.6047	1.1287	-1.0000	1.0765
Ad77271b.a04.1.g14360_p1;Ad77271b.a04.14.g09320_p1	0.3232	0.0691	0.3799	0.0648
Ad77271b.a04.1.g14420_p1;Ad77271b.a04.14.g09250_p1	0.2669	0.0589	0.2456	0.0596
Ad77271b.a04.1.g14460_p1;Ad77271b.a04.14.g09230_p1	0.2645	0.0478	0.3190	0.0446
Ad77271b.a04.1.g14470_p1;Ad77271b.a04.14.g09220_p1	0.3097	0.1692	0.3017	0.1687
Ad77271b.a04.1.g14490_p1;Ad77271b.a04.14.g09210_p1	0.6707	0.1664	0.6716	0.1625
Ad77271b.a04.1.g14550_p1;Ad77271b.a04.14.g09140_p1	0.4176	0.1345	0.3686	0.1360
Ad77271b.a04.1.g14720_p1;Ad77271b.a04.14.g09040_p1	0.4146	0.0788	0.4520	0.0762
Ad77271b.a04.1.g14730_p1;Ad77271b.a04.14.g09030_p1	0.3399	0.0116	0.3413	0.0114
Ad77271b.a04.1.g14790_p1;Ad77271b.a04.14.g08980_p1	0.5182	-0.0	0.5221	0.0000
Ad77271b.a04.1.g14810_p1;Ad77271b.a04.14.g08930_p1	0.4461	0.1953	0.4086	0.1968
Ad77271b.a04.1.g14840_p1;Ad77271b.a04.14.g08920_p1	0.3145	0.1337	0.2826	0.1352
Ad77271b.a04.1.g14860_p1;Ad77271b.a04.14.g08910_p1	0.5083	0.1859	0.5042	0.1809
Ad77271b.a04.1.g14870_p1;Ad77271b.a04.14.g08890_p1	0.4819	0.0209	0.4200	0.0212
Ad77271b.a04.1.g14900_p1;Ad77271b.a04.14.g08860_p1	0.2215	0.015	0.2528	0.0143
Ad77271b.a04.1.g14960_p1;Ad77271b.a04.14.g08830_p1	0.3196	0.1479	0.3213	0.1454
Ad77271b.a04.1.g15150_p1;Ad77271b.a04.14.g08690_p1	0.354	0.0898	0.3502	0.0887
Ad77271b.a04.1.g15210_p1;Ad77271b.a04.14.g08650_p1	0.2276	0.0552	0.2941	0.0507
Ad77271b.a04.1.g14320_p1;Ad77271b.a04.14.g09330_p1	0.4517	0.1646	0.4264	0.1627
Ad77271b.a04.1.g14330_p1;Ad77271b.a04.14.g09330_p1	0.3596	0.0857	0.3152	0.0872
Ad77271b.a04.1.g14390_p1;Ad77271b.a04.14.g09250_p1	2.2179	0.3104	1.4053	0.3024
Ad77271b.a04.1.g14400_p1;Ad77271b.a04.14.g09250_p1	0.3932	0.1891	0.4681	0.1776
Ad77271b.a04.1.g14410_p1;Ad77271b.a04.14.g09250_p1	0.3397	0.1464	0.3260	0.1464
Ad77271b.a04.1.g14510_p1;Ad77271b.a04.14.g09200_p1	0.5533	0.275	0.5915	0.2646
Ad77271b.a04.1.g14520_p1;Ad77271b.a04.14.g09200_p1	0.6646	0.3197	0.5772	0.3248
Ad77271b.a04.1.g14530_p1;Ad77271b.a04.14.g09190_p1	0.3477	0.178	0.3717	0.1725
Ad77271b.a04.1.g14540_p1;Ad77271b.a04.14.g09170_p1	0.271	0.1137	0.2579	0.1135
Ad77271b.a04.1.g14540_p1;Ad77271b.a04.14.g09180_p1	0.3017	0.1379	0.2737	0.1397
Ad77271b.a04.1.g14540_p1;Ad77271b.a04.14.g09160_p1	0.2674	0.1453	0.2498	0.1466
Ad77271b.a04.1.g14540_p1;Ad77271b.a04.14.g09150_p1	0.6229	0.1238	0.5135	0.1273
Ad77271b.a04.1.g14600_p1;Ad77271b.a04.14.g09090_p1	0.3163	0.0766	0.3058	0.0762
Ad77271b.a04.1.g14610_p1;Ad77271b.a04.14.g09090_p1	0.3226	0.1693	0.3154	0.1660
Ad77271b.a04.1.g14770_p1;Ad77271b.a04.14.g09000_p1	0.394	0.2201	0.4292	0.2121
Ad77271b.a04.1.g14800_p1;Ad77271b.a04.14.g08950_p1	0.3355	0.0633	0.3314	0.0626
Ad77271b.a04.1.g14810_p1;Ad77271b.a04.14.g08940_p1	4.3917	1.0591	2.2367	1.1008
Ad77271b.a04.1.g14880_p1;Ad77271b.a04.14.g08870_p1	0.2404	0.1595	0.3018	0.1461
Ad77271b.a04.1.g14930_p1;Ad77271b.a04.14.g08850_p1	0.519	0.607	0.5639	0.5813
Ad77271b.a04.1.g15010_p1;Ad77271b.a04.14.g08790_p1	0.5655	0.1164	0.5349	0.1156
Ad77271b.a04.1.g15240_p1;Ad77271b.a04.14.g08640_p1	0.3637	0.1462	0.3876	0.1412
Ad77271b.a04.1.g15270_p1;Ad77271b.a04.14.g09570_p1	0.3885	0.0889	0.4108	0.0862
Ad77271b.a04.1.g15320_p1;Ad77271b.a04.14.g09580_p1	0.4152	0.1907	0.4676	0.1815
Ad77271b.a04.1.g15360_p1;Ad77271b.a04.14.g09600_p1	0.299	0.0331	0.3332	0.0316
Ad77271b.a04.1.g15400_p1;Ad77271b.a04.14.g09660_p1	0.254	0.1036	0.2743	0.0999
Ad77271b.a04.1.g15570_p1;Ad77271b.a04.14.g09810_p1	2.5541	0.184	1.9969	0.1768
Ad77271b.a04.1.g15590_p1;Ad77271b.a04.14.g09820_p1	0.298	0.0803	0.3118	0.0788
Ad77271b.a04.1.g15770_p1;Ad77271b.a04.14.g09990_p1	0.2618	0.0198	0.3077	0.0188
Ad77271b.a04.1.g15800_p1;Ad77271b.a04.14.g10040_p1	0.6126	0.0696	0.4904	0.0716
Ad77271b.a04.1.g15820_p1;Ad77271b.a04.14.g10070_p1	0.4034	0.0625	0.4338	0.0602
Ad77271b.a04.1.g15830_p1;Ad77271b.a04.14.g10080_p1	0.6927	0.0982	0.5608	0.0999
Ad77271b.a04.1.g15930_p1;Ad77271b.a04.14.g10190_p1	0.4807	0.1262	0.4723	0.1237
Ad77271b.a04.1.g16050_p1;Ad77271b.a04.14.g10220_p1	0.4102	0.1702	0.4612	0.1620
Ad77271b.a04.1.g16060_p1;Ad77271b.a04.14.g10270_p1	0.3451	0.1855	0.3757	0.1774
Ad77271b.a04.1.g16090_p1;Ad77271b.a04.14.g10310_p1	0.3736	0.0952	0.3346	0.0963
Ad77271b.a04.1.g16100_p1;Ad77271b.a04.14.g10320_p1	0.2546	0.045	0.3055	0.0424
Ad77271b.a04.1.g16140_p1;Ad77271b.a04.14.g10360_p1	0.2065	0.0207	0.2587	0.0191
Ad77271b.a04.1.g16190_p1;Ad77271b.a04.14.g10370_p1	0.5004	0.0397	0.4309	0.0405
Ad77271b.a04.1.g16240_p1;Ad77271b.a04.14.g10430_p1	0.3914	0.1157	0.3889	0.1143
Ad77271b.a04.1.g16270_p1;Ad77271b.a04.14.g10440_p1	0.4635	0.0748	0.3945	0.0765
Ad77271b.a04.1.g16330_p1;Ad77271b.a04.14.g10450_p1	0.5782	0.0763	0.5093	0.0766
Ad77271b.a04.1.g16410_p1;Ad77271b.a04.14.g10510_p1	0.3707	0.0582	0.3117	0.0599
Ad77271b.a04.1.g16420_p1;Ad77271b.a04.14.g10520_p1	0.3453	0.1117	0.2798	0.1172
Ad77271b.a04.1.g16430_p1;Ad77271b.a04.14.g10550_p1	1.5729	0.4041	1.2456	0.4146
Ad77271b.a04.1.g16530_p1;Ad77271b.a04.14.g10580_p1	0.1936	0.0769	0.1860	0.0775
Ad77271b.a04.1.g15350_p1;Ad77271b.a04.14.g09590_p1	0.2074	0.0692	0.2441	0.0651
Ad77271b.a04.1.g15550_p1;Ad77271b.a04.14.g09780_p1	0.3879	0.1084	0.3704	0.1083
Ad77271b.a04.1.g15600_p1;Ad77271b.a04.14.g09830_p1	0.3873	0.0691	0.3845	0.0681
Ad77271b.a04.1.g15610_p1;Ad77271b.a04.14.g09850_p1	0.5603	0.1133	0.6016	0.1091
Ad77271b.a04.1.g15630_p1;Ad77271b.a04.14.g09860_p1	1.0383	0.6989	0.9992	0.6986
Ad77271b.a04.1.g15710_p1;Ad77271b.a04.14.g09960_p1	0.6659	0.2088	0.7294	0.2008
Ad77271b.a04.1.g15800_p1;Ad77271b.a04.14.g10030_p1	3.4141	0.9189	-1.0000	0.9173
Ad77271b.a04.1.g15940_p1;Ad77271b.a04.14.g10210_p1	0.265	0.2516	0.4284	0.2073
Ad77271b.a04.1.g16050_p1;Ad77271b.a04.14.g10240_p1	3.0772	0.6955	-1.0000	0.6644
Ad77271b.a04.1.g16050_p1;Ad77271b.a04.14.g10230_p1	2.6706	0.577	-1.0000	0.5623
Ad77271b.a04.1.g16200_p1;Ad77271b.a04.14.g10380_p1	3.0694	0.4973	-1.0000	0.5154
Ad77271b.a04.1.g16200_p1;Ad77271b.a04.14.g10390_p1	1.838	0.3372	2.2371	0.3322
Ad77271b.a04.1.g16200_p1;Ad77271b.a04.14.g10400_p1	3.2117	0.8969	-1.0000	0.9122
Ad77271b.a04.1.g16280_p1;Ad77271b.a04.14.g10440_p1	0.649	0.1943	0.5231	0.2000
Ad77271b.a04.1.g16330_p1;Ad77271b.a04.14.g10460_p1	0.2366	0.0437	0.2897	0.0407
Ad77271b.a04.1.g16530_p1;Ad77271b.a04.14.g10590_p1	0.1726	0.2182	0.1399	0.2295
Ad77271b.a04.1.g01340_p1;Ad77271b.a04.19.g08330_p1	0.487	0.1863	0.4834	0.1846
Ad77271b.a04.1.g01380_p1;Ad77271b.a04.19.g08300_p1	0.3226	0.1851	0.3660	0.1750
Ad77271b.a04.1.g01450_p1;Ad77271b.a04.19.g08280_p1	0.3976	0.177	0.4251	0.1704
Ad77271b.a04.1.g01510_p1;Ad77271b.a04.19.g08270_p1	0.3206	0.129	0.3551	0.1236
Ad77271b.a04.1.g01590_p1;Ad77271b.a04.19.g08240_p1	0.421	0.1509	0.5003	0.1414
Ad77271b.a04.1.g01650_p1;Ad77271b.a04.19.g08220_p1	0.954	0.353	0.8873	0.3430
Ad77271b.a04.1.g01720_p1;Ad77271b.a04.19.g08170_p1	0.3336	0.1342	0.3434	0.1320
Ad77271b.a04.1.g01730_p1;Ad77271b.a04.19.g08160_p1	0.2942	0.0246	0.2695	0.0249
Ad77271b.a04.1.g01810_p1;Ad77271b.a04.19.g08130_p1	0.4413	0.0943	0.3636	0.0972
Ad77271b.a04.1.g01820_p1;Ad77271b.a04.19.g08090_p1	0.2707	0.2348	0.3729	0.2087
Ad77271b.a04.1.g02020_p1;Ad77271b.a04.19.g08040_p1	0.4728	0.0546	0.5117	0.0520
Ad77271b.a04.1.g02050_p1;Ad77271b.a04.19.g08020_p1	3.7208	1.7231	-1.0000	1.5951
Ad77271b.a04.1.g02070_p1;Ad77271b.a04.19.g07990_p1	0.5521	0.106	0.5102	0.1060
Ad77271b.a04.1.g02160_p1;Ad77271b.a04.19.g07980_p1	0.4107	0.0953	0.4267	0.0927
Ad77271b.a04.1.g02200_p1;Ad77271b.a04.19.g07970_p1	0.4422	0.0824	0.4629	0.0807
Ad77271b.a04.1.g02250_p1;Ad77271b.a04.19.g07960_p1	0.276	0.1331	0.3084	0.1265
Ad77271b.a04.1.g02400_p1;Ad77271b.a04.19.g07950_p1	0.5811	0.0874	0.5611	0.0874
Ad77271b.a04.1.g02470_p1;Ad77271b.a04.19.g07860_p1	0.4428	0.1087	0.3737	0.1115
Ad77271b.a04.1.g02500_p1;Ad77271b.a04.19.g07750_p1	0.5469	0.0094	0.4193	0.0097
Ad77271b.a04.1.g02520_p1;Ad77271b.a04.19.g07720_p1	0.2137	0.0708	0.2504	0.0667
Ad77271b.a04.1.g02530_p1;Ad77271b.a04.19.g07710_p1	0.3664	0.1334	0.4122	0.1277
Ad77271b.a04.1.g02600_p1;Ad77271b.a04.19.g07690_p1	0.4193	0.0496	0.5561	0.0455
Ad77271b.a04.1.g02690_p1;Ad77271b.a04.19.g07640_p1	0.2945	0.1629	0.3299	0.1540
Ad77271b.a04.1.g02770_p1;Ad77271b.a04.19.g07630_p1	0.3492	0.1868	0.3529	0.1838
Ad77271b.a04.1.g02780_p1;Ad77271b.a04.19.g07600_p1	3.0664	0.8154	-1.0000	0.8114
Ad77271b.a04.1.g02790_p1;Ad77271b.a04.19.g07590_p1	0.3517	0.1188	0.3164	0.1205
Ad77271b.a04.1.g02820_p1;Ad77271b.a04.19.g07560_p1	0.4108	0.0745	0.3947	0.0740
Ad77271b.a04.1.g02930_p1;Ad77271b.a04.19.g07490_p1	0.2876	0.0694	0.2801	0.0693
Ad77271b.a04.1.g02940_p1;Ad77271b.a04.19.g07480_p1	0.2522	0.1207	0.3154	0.1111
Ad77271b.a04.1.g03020_p1;Ad77271b.a04.19.g07430_p1	0.3691	0.0337	0.4037	0.0325
Ad77271b.a04.1.g03100_p1;Ad77271b.a04.19.g07420_p1	0.3594	0.0734	0.3890	0.0706
Ad77271b.a04.1.g03190_p1;Ad77271b.a04.19.g07340_p1	0.4563	0.1964	0.3814	0.2019
Ad77271b.a04.1.g03260_p1;Ad77271b.a04.19.g07310_p1	0.3365	0.1086	0.2925	0.1107
Ad77271b.a04.1.g03330_p1;Ad77271b.a04.19.g07250_p1	0.3342	0.179	0.3682	0.1710
Ad77271b.a04.1.g03360_p1;Ad77271b.a04.19.g07230_p1	0.406	0.1274	0.4200	0.1241
Ad77271b.a04.1.g03460_p1;Ad77271b.a04.19.g07170_p1	0.508	0.1562	0.5626	0.1485
Ad77271b.a04.1.g03470_p1;Ad77271b.a04.19.g07160_p1	0.467	0.1248	0.4394	0.1242
Ad77271b.a04.1.g03490_p1;Ad77271b.a04.19.g07140_p1	0.2148	0.1094	0.2377	0.1050
Ad77271b.a04.1.g03590_p1;Ad77271b.a04.19.g07070_p1	0.3985	0.0963	0.3681	0.0965
Ad77271b.a04.1.g03600_p1;Ad77271b.a04.19.g07060_p1	0.4364	0.2617	0.4406	0.2592
Ad77271b.a04.1.g03650_p1;Ad77271b.a04.19.g07050_p1	0.2941	0.1344	0.3002	0.1318
Ad77271b.a04.1.g03690_p1;Ad77271b.a04.19.g07040_p1	0.3696	0.1168	0.3522	0.1168
Ad77271b.a04.1.g03700_p1;Ad77271b.a04.19.g07030_p1	0.3292	0.0366	0.3478	0.0357
Ad77271b.a04.1.g03710_p1;Ad77271b.a04.19.g07020_p1	0.3207	0.0641	0.4012	0.0589
Ad77271b.a04.1.g03720_p1;Ad77271b.a04.19.g07010_p1	2.0585	0.5256	1.1180	0.5296
Ad77271b.a04.1.g03730_p1;Ad77271b.a04.19.g06990_p1	0.34	0.0546	0.3595	0.0531
Ad77271b.a04.1.g03760_p1;Ad77271b.a04.19.g06980_p1	0.4894	0.1401	0.3990	0.1445
Ad77271b.a04.1.g03810_p1;Ad77271b.a04.19.g06900_p1	0.3359	0.1948	0.3361	0.1910
Ad77271b.a04.1.g03850_p1;Ad77271b.a04.19.g06890_p1	0.3556	0.0643	0.4064	0.0612
Ad77271b.a04.1.g03940_p1;Ad77271b.a04.19.g06790_p1	0.3818	0.1015	0.4226	0.0972
Ad77271b.a04.1.g04120_p1;Ad77271b.a04.19.g06600_p1	0.3615	0.0813	0.3989	0.0779
Ad77271b.a04.1.g04170_p1;Ad77271b.a04.19.g06650_p1	0.2607	0.0574	0.2884	0.0550
Ad77271b.a04.1.g04200_p1;Ad77271b.a04.19.g06670_p1	0.3554	0.126	0.3801	0.1221
Ad77271b.a04.1.g04360_p1;Ad77271b.a04.19.g06690_p1	0.3752	0.1243	0.3706	0.1234
Ad77271b.a04.1.g04380_p1;Ad77271b.a04.19.g06700_p1	0.2429	0.0924	0.2361	0.0915
Ad77271b.a04.1.g04410_p1;Ad77271b.a04.19.g06730_p1	0.2502	0.1006	0.2520	0.0992
Ad77271b.a04.1.g01300_p1;Ad77271b.a04.19.g08360_p1	0.5341	0.2906	0.4806	0.2943
Ad77271b.a04.1.g01310_p1;Ad77271b.a04.19.g08340_p1	0.5841	0.4607	0.6120	0.4465
Ad77271b.a04.1.g01320_p1;Ad77271b.a04.19.g08340_p1	0.5474	0.349	0.5082	0.3510
Ad77271b.a04.1.g01350_p1;Ad77271b.a04.19.g08320_p1	0.2139	0.1546	0.2447	0.1464
Ad77271b.a04.1.g01350_p1;Ad77271b.a04.19.g08310_p1	0.9782	0.2907	0.7622	0.2964
Ad77271b.a04.1.g01390_p1;Ad77271b.a04.19.g08290_p1	0.4168	0.1055	0.3986	0.1042
Ad77271b.a04.1.g01570_p1;Ad77271b.a04.19.g08250_p1	1.5501	0.5264	1.1976	0.5454
Ad77271b.a04.1.g01630_p1;Ad77271b.a04.19.g08230_p1	0.6746	0.34	0.6728	0.3272
Ad77271b.a04.1.g01640_p1;Ad77271b.a04.19.g08230_p1	0.4885	0.3184	0.6053	0.2890
Ad77271b.a04.1.g01690_p1;Ad77271b.a04.19.g08180_p1	1.0357	0.6532	1.1319	0.6210
Ad77271b.a04.1.g01700_p1;Ad77271b.a04.19.g08180_p1	1.3522	0.1387	0.7366	0.1439
Ad77271b.a04.1.g01710_p1;Ad77271b.a04.19.g08180_p1	0.5877	0.3699	0.6735	0.3457
Ad77271b.a04.1.g01750_p1;Ad77271b.a04.19.g08210_p1	2.283	0.3741	-1.0000	0.3548
Ad77271b.a04.1.g01810_p1;Ad77271b.a04.19.g08120_p1	0.7854	0.226	0.8856	0.2074
Ad77271b.a04.1.g01820_p1;Ad77271b.a04.19.g08100_p1	0.2661	0.1829	0.2548	0.1817
Ad77271b.a04.1.g01820_p1;Ad77271b.a04.19.g08110_p1	0.1815	0.1887	0.2149	0.1729
Ad77271b.a04.1.g02430_p1;Ad77271b.a04.19.g07930_p1	0.274	0.0926	0.3269	0.0873
Ad77271b.a04.1.g02430_p1;Ad77271b.a04.19.g07920_p1	0.6068	0.1216	0.4033	0.1277
Ad77271b.a04.1.g02460_p1;Ad77271b.a04.19.g07880_p1	0.3271	0.2066	0.3719	0.1957
Ad77271b.a04.1.g02460_p1;Ad77271b.a04.19.g07890_p1	0.6825	0.744	0.7780	0.6891
Ad77271b.a04.1.g02490_p1;Ad77271b.a04.19.g07760_p1	1.9721	0.2362	2.7161	0.2316
Ad77271b.a04.1.g02490_p1;Ad77271b.a04.19.g07770_p1	2.8959	0.3389	2.0698	0.3162
Ad77271b.a04.1.g02490_p1;Ad77271b.a04.19.g07810_p1	1.2913	0.3408	2.2095	0.3188
Ad77271b.a04.1.g02490_p1;Ad77271b.a04.19.g07800_p1	2.4648	0.241	2.0152	0.2434
Ad77271b.a04.1.g02490_p1;Ad77271b.a04.19.g07850_p1	1.5592	0.2772	2.3720	0.2664
Ad77271b.a04.1.g02490_p1;Ad77271b.a04.19.g07840_p1	3.0413	0.3385	2.0241	0.3447
Ad77271b.a04.1.g02490_p1;Ad77271b.a04.19.g07820_p1	2.0575	0.2658	6.0389	0.2580
Ad77271b.a04.1.g02490_p1;Ad77271b.a04.19.g07780_p1	3.1743	0.2466	-1.0000	0.2472
Ad77271b.a04.1.g02580_p1;Ad77271b.a04.19.g07700_p1	0.3711	0.2136	0.3600	0.2118
Ad77271b.a04.1.g02590_p1;Ad77271b.a04.19.g07700_p1	3.9572	0.917	2.3772	0.9710
Ad77271b.a04.1.g02610_p1;Ad77271b.a04.19.g07690_p1	1.3269	0.2964	3.1541	0.2758
Ad77271b.a04.1.g02620_p1;Ad77271b.a04.19.g07660_p1	0.8239	0.427	1.3644	0.3670
Ad77271b.a04.1.g02630_p1;Ad77271b.a04.19.g07660_p1	0.9354	0.4332	0.9055	0.4213
Ad77271b.a04.1.g02650_p1;Ad77271b.a04.19.g07680_p1	3.1195	0.4737	-1.0000	0.4730
Ad77271b.a04.1.g02650_p1;Ad77271b.a04.19.g07670_p1	0.4485	0.2405	0.5133	0.2277
Ad77271b.a04.1.g02660_p1;Ad77271b.a04.19.g07680_p1	1.386	0.6811	2.2763	0.6299
Ad77271b.a04.1.g02790_p1;Ad77271b.a04.19.g07580_p1	0.2451	0.1489	0.2861	0.1394
Ad77271b.a04.1.g02830_p1;Ad77271b.a04.19.g07550_p1	0.8425	0.3858	0.6025	0.3979
Ad77271b.a04.1.g02860_p1;Ad77271b.a04.19.g07530_p1	1.5701	0.535	1.9274	0.5095
Ad77271b.a04.1.g02860_p1;Ad77271b.a04.19.g07540_p1	2.5141	0.5579	-1.0000	0.5422
Ad77271b.a04.1.g02860_p1;Ad77271b.a04.19.g07510_p1	1.1667	0.6185	1.2214	0.6013
Ad77271b.a04.1.g02880_p1;Ad77271b.a04.19.g07530_p1	3.5542	0.3948	-1.0000	0.3890
Ad77271b.a04.1.g02880_p1;Ad77271b.a04.19.g07540_p1	2.5696	0.3877	2.9282	0.3854
Ad77271b.a04.1.g02880_p1;Ad77271b.a04.19.g07510_p1	2.5961	0.6565	3.0377	0.6175
Ad77271b.a04.1.g02890_p1;Ad77271b.a04.19.g07530_p1	0.4336	0.277	0.4908	0.2629
Ad77271b.a04.1.g02890_p1;Ad77271b.a04.19.g07540_p1	1.831	0.8748	2.1823	0.8515
Ad77271b.a04.1.g02890_p1;Ad77271b.a04.19.g07550_p1	3.0121	0.6879	2.8303	0.7161
Ad77271b.a04.1.g02900_p1;Ad77271b.a04.19.g07500_p1	0.3629	0.1196	0.3056	0.1233
Ad77271b.a04.1.g02920_p1;Ad77271b.a04.19.g07490_p1	4.1601	0.8872	2.7641	0.9101
Ad77271b.a04.1.g03090_p1;Ad77271b.a04.19.g07410_p1	0.9521	0.6455	1.0258	0.6003
Ad77271b.a04.1.g03100_p1;Ad77271b.a04.19.g07410_p1	4.244	0.3916	1.5461	0.3787
Ad77271b.a04.1.g03100_p1;Ad77271b.a04.19.g07400_p1	1.5446	0.4603	2.2287	0.4393
Ad77271b.a04.1.g03220_p1;Ad77271b.a04.19.g07330_p1	1.5205	0.3186	2.2285	0.3072
Ad77271b.a04.1.g03220_p1;Ad77271b.a04.19.g07360_p1	2.2368	0.3557	1.8748	0.3360
Ad77271b.a04.1.g03220_p1;Ad77271b.a04.19.g07380_p1	1.9715	0.5104	-1.0000	0.4917
Ad77271b.a04.1.g03230_p1;Ad77271b.a04.19.g07330_p1	0.5353	0.371	0.6071	0.3499
Ad77271b.a04.1.g03230_p1;Ad77271b.a04.19.g07360_p1	1.5612	0.6428	1.7147	0.6323
Ad77271b.a04.1.g03270_p1;Ad77271b.a04.19.g07290_p1	0.6181	0.1769	0.5990	0.1753
Ad77271b.a04.1.g03280_p1;Ad77271b.a04.19.g07290_p1	0.4368	0.124	0.4321	0.1208
Ad77271b.a04.1.g03290_p1;Ad77271b.a04.19.g07280_p1	1.0517	0.6834	1.0849	0.6502
Ad77271b.a04.1.g03300_p1;Ad77271b.a04.19.g07270_p1	0.2236	0.147	0.2756	0.1370
Ad77271b.a04.1.g03300_p1;Ad77271b.a04.19.g07280_p1	0.7258	0.1413	0.6115	0.1390
Ad77271b.a04.1.g03450_p1;Ad77271b.a04.19.g07190_p1	2.9994	0.5825	-1.0000	0.5696
Ad77271b.a04.1.g03500_p1;Ad77271b.a04.19.g07100_p1	0.7032	0.2104	0.7474	0.2014
Ad77271b.a04.1.g03540_p1;Ad77271b.a04.19.g07090_p1	0.363	0.1298	0.3587	0.1285
Ad77271b.a04.1.g03560_p1;Ad77271b.a04.19.g07080_p1	0.6427	0.2235	0.7338	0.2152
Ad77271b.a04.1.g03730_p1;Ad77271b.a04.19.g07000_p1	0.253	0.106	0.3019	0.0993
Ad77271b.a04.1.g03770_p1;Ad77271b.a04.19.g06970_p1	3.5807	0.7616	1.8630	0.8015
Ad77271b.a04.1.g03800_p1;Ad77271b.a04.19.g06910_p1	0.5156	0.2518	0.6020	0.2400
Ad77271b.a04.1.g03910_p1;Ad77271b.a04.19.g06800_p1	0.583	0.1573	0.6238	0.1500
Ad77271b.a04.1.g03920_p1;Ad77271b.a04.19.g06800_p1	0.3626	0.1581	0.3822	0.1533
Ad77271b.a04.1.g03930_p1;Ad77271b.a04.19.g06800_p1	0.438	0.1667	0.4744	0.1604
Ad77271b.a04.1.g03940_p1;Ad77271b.a04.19.g06800_p1	4.7886	0.576	2.9564	0.5877
Ad77271b.a04.1.g03980_p1;Ad77271b.a04.19.g06770_p1	0.4707	0.1458	0.5300	0.1391
Ad77271b.a04.1.g03980_p1;Ad77271b.a04.19.g06780_p1	3.1439	1.2331	-1.0000	1.1486
Ad77271b.a04.1.g04120_p1;Ad77271b.a04.19.g06520_p1	2.4571	0.3021	2.1033	0.3046
Ad77271b.a04.1.g04180_p1;Ad77271b.a04.19.g06660_p1	0.4304	0.2766	0.3580	0.2834
Ad77271b.a04.1.g04190_p1;Ad77271b.a04.19.g06660_p1	1.0411	0.2438	0.8087	0.2494
Ad77271b.a04.1.g04370_p1;Ad77271b.a04.19.g06700_p1	0.2573	0.0949	0.2099	0.0990
Ad77271b.a04.1.g04400_p1;Ad77271b.a04.19.g06710_p1	0.7893	0.3073	0.8575	0.2874
Ad77271b.a04.1.g04410_p1;Ad77271b.a04.19.g06710_p1	2.3869	0.5136	2.1722	0.5157
Ad77271b.a04.1.g05200_p1;Ad77271b.a04.19.g06440_p1	0.4509	0.2076	0.5087	0.1959
Ad77271b.a04.1.g05260_p1;Ad77271b.a04.19.g06430_p1	0.388	0.0785	0.3781	0.0777
Ad77271b.a04.1.g05440_p1;Ad77271b.a04.19.g06370_p1	0.4723	0.1262	0.4769	0.1229
Ad77271b.a04.1.g05590_p1;Ad77271b.a04.19.g06340_p1	1.0094	0.1997	0.8224	0.2004
Ad77271b.a04.1.g05630_p1;Ad77271b.a04.19.g06330_p1	0.7496	0.3367	0.8119	0.3168
Ad77271b.a04.1.g05730_p1;Ad77271b.a04.19.g06310_p1	0.3617	0.1011	0.3887	0.0974
Ad77271b.a04.1.g05750_p1;Ad77271b.a04.19.g06280_p1	0.5866	0.0693	0.6841	0.0656
Ad77271b.a04.1.g05760_p1;Ad77271b.a04.19.g06270_p1	0.448	0.084	0.4180	0.0839
Ad77271b.a04.1.g05880_p1;Ad77271b.a04.19.g06230_p1	0.3723	0.1796	0.6245	0.1494
Ad77271b.a04.1.g05950_p1;Ad77271b.a04.19.g06170_p1	0.4348	0.0555	0.5078	0.0527
Ad77271b.a04.1.g06010_p1;Ad77271b.a04.19.g06110_p1	0.6901	0.1097	0.6278	0.1086
Ad77271b.a04.1.g06190_p1;Ad77271b.a04.19.g06050_p1	0.3849	0.1186	0.4421	0.1129
Ad77271b.a04.1.g06230_p1;Ad77271b.a04.19.g06040_p1	0.2621	0.1133	0.3007	0.1078
Ad77271b.a04.1.g06370_p1;Ad77271b.a04.19.g06010_p1	1.1922	0.3294	1.1631	0.3136
Ad77271b.a04.1.g06530_p1;Ad77271b.a04.19.g05970_p1	0.2286	0.0633	0.2645	0.0599
Ad77271b.a04.1.g06560_p1;Ad77271b.a04.19.g05920_p1	0.4359	0.0674	0.4049	0.0678
Ad77271b.a04.1.g06650_p1;Ad77271b.a04.19.g05880_p1	0.3008	0.1611	0.3704	0.1480
Ad77271b.a04.1.g06710_p1;Ad77271b.a04.19.g05840_p1	0.3804	0.1913	0.3835	0.1877
Ad77271b.a04.1.g06750_p1;Ad77271b.a04.19.g05800_p1	0.4084	0.0726	0.3887	0.0716
Ad77271b.a04.1.g06760_p1;Ad77271b.a04.19.g05790_p1	0.5486	0.0418	0.5036	0.0414
Ad77271b.a04.1.g06770_p1;Ad77271b.a04.19.g05780_p1	0.3723	0.0746	0.3422	0.0740
Ad77271b.a04.1.g06800_p1;Ad77271b.a04.19.g05750_p1	0.6441	0.2258	0.5964	0.2256
Ad77271b.a04.1.g05160_p1;Ad77271b.a04.19.g06460_p1	0.3272	0.1042	0.3139	0.1039
Ad77271b.a04.1.g05210_p1;Ad77271b.a04.19.g06520_p1	3.7576	0.2966	-1.0000	0.2925
Ad77271b.a04.1.g05260_p1;Ad77271b.a04.19.g06420_p1	0.3872	0.1683	0.3959	0.1654
Ad77271b.a04.1.g05410_p1;Ad77271b.a04.19.g06390_p1	0.4661	0.1547	0.4692	0.1511
Ad77271b.a04.1.g05410_p1;Ad77271b.a04.19.g06380_p1	1.0149	0.1424	0.9817	0.1406
Ad77271b.a04.1.g05420_p1;Ad77271b.a04.19.g06380_p1	0.8	0.1052	0.6440	0.1081
Ad77271b.a04.1.g05850_p1;Ad77271b.a04.19.g06260_p1	0.2874	0.1138	0.2896	0.1123
Ad77271b.a04.1.g05860_p1;Ad77271b.a04.19.g06240_p1	0.6505	0.3601	0.5671	0.3671
Ad77271b.a04.1.g05860_p1;Ad77271b.a04.19.g06250_p1	0.4024	0.109	0.3275	0.1132
Ad77271b.a04.1.g05890_p1;Ad77271b.a04.19.g06220_p1	0.2965	0.0972	0.3075	0.0942
Ad77271b.a04.1.g05890_p1;Ad77271b.a04.19.g06210_p1	0.2495	0.1012	0.2254	0.1031
Ad77271b.a04.1.g05940_p1;Ad77271b.a04.19.g06170_p1	1.4601	0.5324	1.6163	0.5217
Ad77271b.a04.1.g05970_p1;Ad77271b.a04.19.g06150_p1	0.3283	0.1387	0.3420	0.1357
Ad77271b.a04.1.g06000_p1;Ad77271b.a04.19.g06120_p1	4.2219	1.2524	-1.0000	1.2720
Ad77271b.a04.1.g06130_p1;Ad77271b.a04.19.g06070_p1	0.7661	0.4539	0.6525	0.4625
Ad77271b.a04.1.g06180_p1;Ad77271b.a04.19.g06050_p1	1.8811	1.1254	2.1050	0.9927
Ad77271b.a04.1.g06190_p1;Ad77271b.a04.19.g06040_p1	0.857	0.3285	1.0582	0.3085
Ad77271b.a04.1.g06190_p1;Ad77271b.a04.19.g05960_p1	1.0203	0.4677	1.1764	0.4406
Ad77271b.a04.1.g06230_p1;Ad77271b.a04.19.g06050_p1	1.0298	0.2516	1.1370	0.2376
Ad77271b.a04.1.g06230_p1;Ad77271b.a04.19.g05960_p1	0.4334	0.2028	0.4762	0.1931
Ad77271b.a04.1.g06350_p1;Ad77271b.a04.19.g06020_p1	0.3244	0.04	0.3084	0.0400
Ad77271b.a04.1.g06360_p1;Ad77271b.a04.19.g06010_p1	2.4862	0.3443	1.3436	0.3455
Ad77271b.a04.1.g06410_p1;Ad77271b.a04.19.g06000_p1	0.2804	0.0736	0.3238	0.0698
Ad77271b.a04.1.g06420_p1;Ad77271b.a04.19.g06000_p1	0.3403	0.0559	0.4236	0.0511
Ad77271b.a04.1.g06590_p1;Ad77271b.a04.19.g05910_p1	0.2136	0.0759	0.2778	0.0694
Ad77271b.a04.1.g06690_p1;Ad77271b.a04.19.g05860_p1	1.0194	0.3132	0.9326	0.3068
Ad77271b.a04.1.g06700_p1;Ad77271b.a04.19.g05840_p1	0.8989	0.2624	0.6993	0.2687
Ad77271b.a04.1.g06790_p1;Ad77271b.a04.19.g05760_p1	0.4234	0.1348	0.4976	0.1266
Ad77271b.a04.1.g06790_p1;Ad77271b.a04.19.g05770_p1	0.4732	0.25	0.3257	0.2687
Ad77271b.a04.1.g06810_p1;Ad77271b.a04.19.g05700_p1	0.5792	0.4145	0.6402	0.3958
Ad77271b.a04.1.g06830_p1;Ad77271b.a04.19.g05690_p1	0.4311	0.1058	0.3898	0.1067
Ad77271b.a04.1.g06960_p1;Ad77271b.a04.19.g04860_p1	0.2665	0.0454	0.2897	0.0436
Ad77271b.a04.1.g06980_p1;Ad77271b.a04.19.g04840_p1	0.2884	0.0975	0.3263	0.0928
Ad77271b.a04.1.g07030_p1;Ad77271b.a04.19.g04810_p1	0.2185	0.0509	0.2577	0.0479
Ad77271b.a04.1.g07170_p1;Ad77271b.a04.19.g04800_p1	0.4364	0.0098	0.3571	0.0101
Ad77271b.a04.1.g07230_p1;Ad77271b.a04.19.g04790_p1	0.5007	0.0703	0.3671	0.0733
Ad77271b.a04.1.g07240_p1;Ad77271b.a04.19.g04780_p1	0.4846	0.2134	0.3517	0.2260
Ad77271b.a04.1.g07290_p1;Ad77271b.a04.19.g04740_p1	0.3321	0.1399	0.3310	0.1381
Ad77271b.a04.1.g07420_p1;Ad77271b.a04.19.g04710_p1	0.2769	0.0346	0.2789	0.0342
Ad77271b.a04.1.g07430_p1;Ad77271b.a04.19.g04700_p1	0.2922	0.0053	0.2155	0.0057
Ad77271b.a04.1.g07440_p1;Ad77271b.a04.19.g04690_p1	0.323	0.0673	0.3547	0.0640
Ad77271b.a04.1.g07460_p1;Ad77271b.a04.19.g04680_p1	0.2376	0.0773	0.2999	0.0706
Ad77271b.a04.1.g07560_p1;Ad77271b.a04.19.g04640_p1	0.2927	0.0928	0.2704	0.0933
Ad77271b.a04.1.g07600_p1;Ad77271b.a04.19.g04620_p1	0.2876	0.1124	0.3531	0.1043
Ad77271b.a04.1.g07640_p1;Ad77271b.a04.19.g04610_p1	2.7339	0.9131	3.1018	0.9574
Ad77271b.a04.1.g07240_p1;Ad77271b.a04.19.g04770_p1	0.4317	0.0262	0.3643	0.0266
Ad77271b.a04.1.g07450_p1;Ad77271b.a04.19.g04680_p1	0.5304	0.2319	0.4804	0.2332
Ad77271b.a04.1.g07550_p1;Ad77271b.a04.19.g04640_p1	0.3686	0.1442	0.2483	0.1566
Ad77271b.a04.1.g08040_p1;Ad77271b.a04.19.g04330_p1	0.3878	0.1735	0.3714	0.1723
Ad77271b.a04.1.g08070_p1;Ad77271b.a04.19.g04420_p1	0.2821	0.0736	0.2756	0.0734
Ad77271b.a04.1.g08090_p1;Ad77271b.a04.19.g04470_p1	0.277	0.1029	0.3408	0.0953
Ad77271b.a04.1.g08170_p1;Ad77271b.a04.19.g04280_p1	0.3562	0.1475	0.3148	0.1502
Ad77271b.a04.1.g08230_p1;Ad77271b.a04.19.g04270_p1	0.3658	0.0642	0.3926	0.0620
Ad77271b.a04.1.g08240_p1;Ad77271b.a04.19.g04260_p1	0.3273	0.0829	0.3377	0.0815
Ad77271b.a04.1.g08040_p1;Ad77271b.a04.19.g04350_p1	0.3288	0.122	0.3174	0.1212
Ad77271b.a04.1.g08040_p1;Ad77271b.a04.19.g04360_p1	0.4099	0.1454	0.5179	0.1299
Ad77271b.a04.1.g08050_p1;Ad77271b.a04.19.g04380_p1	0.339	0.1257	0.3704	0.1210
Ad77271b.a04.1.g08100_p1;Ad77271b.a04.19.g04520_p1	2.0249	0.2958	-1.0000	0.2830
Ad77271b.a04.1.g08170_p1;Ad77271b.a04.19.g04290_p1	1.2473	0.1761	0.6086	0.1890
Ad77271b.a04.1.g16590_p1;Ad77271b.a04.19.g00090_p1	0.3228	0.1732	0.3025	0.1728
Ad77271b.a04.1.g16620_p1;Ad77271b.a04.19.g00110_p1	0.4811	0.1169	0.3888	0.1222
Ad77271b.a04.1.g16630_p1;Ad77271b.a04.19.g00120_p1	0.1881	0.028	0.1941	0.0276
Ad77271b.a04.1.g16680_p1;Ad77271b.a04.19.g00130_p1	0.4264	0.1522	0.4195	0.1498
Ad77271b.a04.1.g16700_p1;Ad77271b.a04.19.g00190_p1	0.3222	0.1091	0.3018	0.1100
Ad77271b.a04.1.g16730_p1;Ad77271b.a04.19.g00220_p1	0.4187	0.2266	0.4201	0.2241
Ad77271b.a04.1.g16740_p1;Ad77271b.a04.19.g00230_p1	0.6006	0.2422	0.6004	0.2362
Ad77271b.a04.1.g16750_p1;Ad77271b.a04.19.g00240_p1	0.2188	0.0539	0.2225	0.0529
Ad77271b.a04.1.g16800_p1;Ad77271b.a04.19.g00250_p1	1.1839	0.1564	0.9056	0.1556
Ad77271b.a04.1.g16830_p1;Ad77271b.a04.19.g00260_p1	0.9388	0.318	0.7409	0.3269
Ad77271b.a04.1.g16860_p1;Ad77271b.a04.19.g00280_p1	0.2185	0.05	0.2252	0.0491
Ad77271b.a04.1.g16910_p1;Ad77271b.a04.19.g00320_p1	1.2665	0.23	1.2170	0.2257
Ad77271b.a04.1.g16940_p1;Ad77271b.a04.19.g00350_p1	0.4133	0.0869	0.4459	0.0837
Ad77271b.a04.1.g16950_p1;Ad77271b.a04.19.g00360_p1	0.2783	0.0309	0.2747	0.0307
Ad77271b.a04.1.g16960_p1;Ad77271b.a04.19.g00400_p1	0.308	0.0741	0.3507	0.0703
Ad77271b.a04.1.g16970_p1;Ad77271b.a04.19.g00430_p1	0.3785	0.0095	0.4185	0.0091
Ad77271b.a04.1.g16980_p1;Ad77271b.a04.19.g00670_p1	0.2284	0.0103	0.3062	0.0094
Ad77271b.a04.1.g17020_p1;Ad77271b.a04.19.g00620_p1	0.3626	0.1452	0.3677	0.1414
Ad77271b.a04.1.g17050_p1;Ad77271b.a04.19.g00570_p1	0.3125	0.0726	0.3559	0.0685
Ad77271b.a04.1.g17060_p1;Ad77271b.a04.19.g00560_p1	0.2963	0.0857	0.3106	0.0831
Ad77271b.a04.1.g17080_p1;Ad77271b.a04.19.g00510_p1	0.6071	0.1953	0.6276	0.1850
Ad77271b.a04.1.g17190_p1;Ad77271b.a04.19.g00720_p1	0.3118	0.1072	0.3801	0.1000
Ad77271b.a04.1.g16550_p1;Ad77271b.a04.19.g00060_p1	1.6029	0.9698	4.3530	0.8743
Ad77271b.a04.1.g16550_p1;Ad77271b.a04.19.g00050_p1	0.4333	0.1472	0.4373	0.1451
Ad77271b.a04.1.g16570_p1;Ad77271b.a04.19.g00070_p1	3.1104	0.7615	-1.0000	0.8021
Ad77271b.a04.1.g16590_p1;Ad77271b.a04.19.g00080_p1	0.4037	0.1739	0.3960	0.1730
Ad77271b.a04.1.g16660_p1;Ad77271b.a04.19.g00130_p1	0.5875	0.1376	0.5465	0.1382
Ad77271b.a04.1.g16690_p1;Ad77271b.a04.19.g00190_p1	0.2314	0.0621	0.2612	0.0594
Ad77271b.a04.1.g16710_p1;Ad77271b.a04.19.g00200_p1	3.8514	0.8963	-1.0000	0.9123
Ad77271b.a04.1.g16710_p1;Ad77271b.a04.19.g00220_p1	1.8532	0.3724	2.1653	0.3675
Ad77271b.a04.1.g16710_p1;Ad77271b.a04.19.g00230_p1	2.1528	0.4739	1.4528	0.4630
Ad77271b.a04.1.g16760_p1;Ad77271b.a04.19.g00240_p1	0.2985	0.0809	0.3016	0.0794
Ad77271b.a04.1.g16790_p1;Ad77271b.a04.19.g00250_p1	1.1611	0.1531	1.4407	0.1483
Ad77271b.a04.1.g16810_p1;Ad77271b.a04.19.g00250_p1	0.8312	0.2899	0.8835	0.2801
Ad77271b.a04.1.g16820_p1;Ad77271b.a04.19.g00250_p1	0.4954	0.287	0.5067	0.2807
Ad77271b.a04.1.g16840_p1;Ad77271b.a04.19.g00270_p1	0.4934	0.1627	0.4609	0.1638
Ad77271b.a04.1.g16850_p1;Ad77271b.a04.19.g00270_p1	0.2534	0.0751	0.2605	0.0736
Ad77271b.a04.1.g16870_p1;Ad77271b.a04.19.g00290_p1	0.9057	0.3124	0.8807	0.3101
Ad77271b.a04.1.g16880_p1;Ad77271b.a04.19.g00290_p1	0.472	0.1795	0.4543	0.1779
Ad77271b.a04.1.g16920_p1;Ad77271b.a04.19.g00330_p1	0.3281	0.1346	0.3249	0.1339
Ad77271b.a04.1.g16930_p1;Ad77271b.a04.19.g00330_p1	0.4572	0.1467	0.4558	0.1445
Ad77271b.a04.1.g17020_p1;Ad77271b.a04.19.g00610_p1	0.3995	0.2338	0.3907	0.2322
Ad77271b.a04.1.g17040_p1;Ad77271b.a04.19.g00600_p1	0.4835	0.195	0.5324	0.1837
Ad77271b.a04.1.g17090_p1;Ad77271b.a04.19.g00450_p1	0.2626	0.1133	0.2474	0.1137
Ad77271b.a04.1.g17090_p1;Ad77271b.a04.19.g00440_p1	0.2682	0.1008	0.2532	0.1012
Ad77271b.a04.1.g17090_p1;Ad77271b.a04.19.g00480_p1	0.2718	0.1161	0.2689	0.1144
Ad77271b.a04.1.g17090_p1;Ad77271b.a04.19.g00470_p1	0.2322	0.0735	0.2154	0.0742
Ad77271b.a04.1.g17090_p1;Ad77271b.a04.19.g00460_p1	0.4244	0.1214	0.4381	0.1175
Ad77271b.a04.1.g17090_p1;Ad77271b.a04.19.g00490_p1	0.277	0.0438	0.3181	0.0410
Ad77271b.a04.1.g17140_p1;Ad77271b.a04.19.g00710_p1	3.6544	0.5158	-1.0000	0.5203
Ad77271b.a04.1.g17180_p1;Ad77271b.a04.19.g00710_p1	0.5282	0.0903	0.5320	0.0885
Ad77271b.a04.1.g17250_p1;Ad77271b.a04.19.g00750_p1	3.0982	0.7941	3.1684	0.8019
Ad77271b.a04.1.g17420_p1;Ad77271b.a04.19.g00910_p1	0.3311	0.0139	0.3049	0.0140
Ad77271b.a04.1.g17430_p1;Ad77271b.a04.19.g01060_p1	0.3788	0.0499	0.3894	0.0487
Ad77271b.a04.1.g17480_p1;Ad77271b.a04.19.g01110_p1	0.3318	0.0618	0.3405	0.0604
Ad77271b.a04.1.g17490_p1;Ad77271b.a04.19.g01120_p1	0.3732	0.1406	0.3509	0.1412
Ad77271b.a04.1.g17540_p1;Ad77271b.a04.19.g01140_p1	0.6466	0.0757	0.6846	0.0732
Ad77271b.a04.1.g17560_p1;Ad77271b.a04.19.g01210_p1	0.3183	0.0565	0.3934	0.0523
Ad77271b.a04.1.g17640_p1;Ad77271b.a04.19.g01310_p1	0.38	0.1739	0.3542	0.1730
Ad77271b.a04.1.g17800_p1;Ad77271b.a04.19.g01420_p1	0.34	0.1474	0.3918	0.1384
Ad77271b.a04.1.g17840_p1;Ad77271b.a04.19.g01570_p1	0.2296	0.0529	0.2010	0.0545
Ad77271b.a04.1.g17900_p1;Ad77271b.a04.19.g01610_p1	0.2981	0.0697	0.2961	0.0686
Ad77271b.a04.1.g17910_p1;Ad77271b.a04.19.g01630_p1	0.306	0.1166	0.4114	0.1048
Ad77271b.a04.1.g17950_p1;Ad77271b.a04.19.g01650_p1	0.3744	0.065	0.3939	0.0634
Ad77271b.a04.1.g17970_p1;Ad77271b.a04.19.g01660_p1	0.7716	0.3729	0.8995	0.3475
Ad77271b.a04.1.g18010_p1;Ad77271b.a04.19.g01680_p1	0.3128	0.0753	0.3192	0.0738
Ad77271b.a04.1.g18020_p1;Ad77271b.a04.19.g01690_p1	0.3459	0.1317	0.3617	0.1286
Ad77271b.a04.1.g18040_p1;Ad77271b.a04.19.g01730_p1	0.2707	0.0081	0.2291	0.0084
Ad77271b.a04.1.g18070_p1;Ad77271b.a04.19.g01780_p1	0.4731	0.1029	0.5050	0.0988
Ad77271b.a04.1.g18170_p1;Ad77271b.a04.19.g01830_p1	0.3236	0.1053	0.3631	0.1003
Ad77271b.a04.1.g18180_p1;Ad77271b.a04.19.g01840_p1	0.4089	0.0109	0.4653	0.0102
Ad77271b.a04.1.g18350_p1;Ad77271b.a04.19.g02000_p1	0.5462	0.1188	0.5536	0.1156
Ad77271b.a04.1.g18530_p1;Ad77271b.a04.19.g02170_p1	0.4006	0.0603	0.3908	0.0595
Ad77271b.a04.1.g18620_p1;Ad77271b.a04.19.g02230_p1	0.3818	0.1064	0.3632	0.1066
Ad77271b.a04.1.g18660_p1;Ad77271b.a04.19.g02290_p1	0.3519	0.1585	0.3982	0.1500
Ad77271b.a04.1.g18710_p1;Ad77271b.a04.19.g02380_p1	0.331	0.1447	0.3403	0.1415
Ad77271b.a04.1.g17380_p1;Ad77271b.a04.19.g00880_p1	0.4501	0.2306	0.5265	0.2148
Ad77271b.a04.1.g17390_p1;Ad77271b.a04.19.g00900_p1	0.439	0.0979	0.4870	0.0934
Ad77271b.a04.1.g17440_p1;Ad77271b.a04.19.g01060_p1	0.6198	0.3222	0.5951	0.3218
Ad77271b.a04.1.g17460_p1;Ad77271b.a04.19.g01080_p1	0.8194	0.2302	0.6601	0.2331
Ad77271b.a04.1.g17630_p1;Ad77271b.a04.19.g01300_p1	0.4198	0.1303	0.4743	0.1246
Ad77271b.a04.1.g17650_p1;Ad77271b.a04.19.g01310_p1	1.9168	0.8754	1.1384	0.9135
Ad77271b.a04.1.g17680_p1;Ad77271b.a04.19.g01360_p1	0.607	0.3223	0.6051	0.3188
Ad77271b.a04.1.g17820_p1;Ad77271b.a04.19.g01500_p1	3.4911	1.1119	1.9573	1.1643
Ad77271b.a04.1.g17930_p1;Ad77271b.a04.19.g01640_p1	0.4928	0.1885	0.4916	0.1854
Ad77271b.a04.1.g17940_p1;Ad77271b.a04.19.g01640_p1	0.7418	0.3038	0.7717	0.2985
Ad77271b.a04.1.g17970_p1;Ad77271b.a04.19.g01670_p1	0.5382	0.2547	0.4768	0.2552
Ad77271b.a04.1.g18040_p1;Ad77271b.a04.19.g01760_p1	0.9863	0.0078	0.9059	0.0076
Ad77271b.a04.1.g18060_p1;Ad77271b.a04.19.g01780_p1	0.5842	0.2449	0.5898	0.2366
Ad77271b.a04.1.g18290_p1;Ad77271b.a04.19.g01970_p1	2.1347	0.5193	2.9785	0.5079
Ad77271b.a04.1.g18300_p1;Ad77271b.a04.19.g01960_p1	3.8442	0.3764	-1.0000	0.3828
Ad77271b.a04.1.g18300_p1;Ad77271b.a04.19.g01980_p1	1.6644	0.6206	1.6481	0.6172
Ad77271b.a04.1.g18310_p1;Ad77271b.a04.19.g01950_p1	3.0795	0.562	-1.0000	0.5928
Ad77271b.a04.1.g18320_p1;Ad77271b.a04.19.g01940_p1	1.5384	0.4771	1.6264	0.4718
Ad77271b.a04.1.g18320_p1;Ad77271b.a04.19.g01960_p1	3.6556	0.6781	3.0039	0.6773
Ad77271b.a04.1.g18330_p1;Ad77271b.a04.19.g01960_p1	3.6568	0.2364	3.1852	0.2430
Ad77271b.a04.1.g18330_p1;Ad77271b.a04.19.g01930_p1	4.0185	0.4232	2.9018	0.4331
Ad77271b.a04.1.g18330_p1;Ad77271b.a04.19.g01950_p1	3.4999	0.4783	-1.0000	0.4837
Ad77271b.a04.1.g18330_p1;Ad77271b.a04.19.g01980_p1	3.8742	0.4641	2.2776	0.4806
Ad77271b.a04.1.g18370_p1;Ad77271b.a04.19.g02040_p1	0.6108	0.2712	0.6429	0.2644
Ad77271b.a04.1.g18390_p1;Ad77271b.a04.19.g02080_p1	0.371	0.1592	0.3851	0.1564
Ad77271b.a04.1.g18630_p1;Ad77271b.a04.19.g02230_p1	0.3655	0.1639	0.3847	0.1597
Ad77271b.a04.1.g18670_p1;Ad77271b.a04.19.g02290_p1	0.4832	0.0911	0.4627	0.0899
Ad77271b.a04.1.g18700_p1;Ad77271b.a04.19.g02370_p1	0.7164	0.2704	0.6938	0.2689
Ad77271b.a04.1.g19150_p1;Ad77271b.a04.19.g02830_p1	0.5097	0.0935	0.4696	0.0937
Ad77271b.a04.1.g19180_p1;Ad77271b.a04.19.g02970_p1	0.4816	0.0577	0.4382	0.0575
Ad77271b.a04.1.g19220_p1;Ad77271b.a04.19.g02990_p1	0.6498	0.0652	0.5867	0.0655
Ad77271b.a04.1.g19110_p1;Ad77271b.a04.19.g02800_p1	1.3454	0.5071	1.0903	0.5003
Ad77271b.a04.1.g19110_p1;Ad77271b.a04.19.g02790_p1	1.5721	0.5116	2.2701	0.4905
Ad77271b.a04.1.g19130_p1;Ad77271b.a04.19.g02800_p1	0.5436	0.2401	0.4954	0.2358
Ad77271b.a04.1.g19130_p1;Ad77271b.a04.19.g02790_p1	0.5526	0.3271	0.7269	0.2901
Ad77271b.a04.1.g00310_p1;Ad77271b.a04.22.g00700_p1	0.2899	0.1025	0.3786	0.0932
Ad77271b.a04.1.g00330_p1;Ad77271b.a04.22.g00780_p1	0.2251	0.0137	0.2422	0.0134
Ad77271b.a04.1.g00380_p1;Ad77271b.a04.22.g00850_p1	0.2277	0.0863	0.2477	0.0833
Ad77271b.a04.1.g00430_p1;Ad77271b.a04.22.g00880_p1	0.3452	0.1097	0.3333	0.1094
Ad77271b.a04.1.g00450_p1;Ad77271b.a04.22.g00910_p1	0.2358	0.0593	0.2730	0.0562
Ad77271b.a04.1.g00460_p1;Ad77271b.a04.22.g00940_p1	0.552	0.1723	0.5449	0.1717
Ad77271b.a04.1.g00470_p1;Ad77271b.a04.22.g00960_p1	0.327	0.1456	0.3697	0.1387
Ad77271b.a04.1.g00500_p1;Ad77271b.a04.22.g01010_p1	0.3771	0.0904	0.3547	0.0904
Ad77271b.a04.1.g00520_p1;Ad77271b.a04.22.g01030_p1	0.3602	0.0889	0.3843	0.0862
Ad77271b.a04.1.g00530_p1;Ad77271b.a04.22.g01040_p1	0.2928	0.094	0.2716	0.0952
Ad77271b.a04.1.g00580_p1;Ad77271b.a04.22.g01070_p1	0.3639	0.0878	0.3790	0.0863
Ad77271b.a04.1.g00630_p1;Ad77271b.a04.22.g01130_p1	0.3549	0.1112	0.3770	0.1072
Ad77271b.a04.1.g00670_p1;Ad77271b.a04.22.g01170_p1	0.3782	0.1657	0.4053	0.1604
Ad77271b.a04.1.g00710_p1;Ad77271b.a04.22.g01220_p1	0.1972	0.0097	0.2476	0.0089
Ad77271b.a04.1.g00720_p1;Ad77271b.a04.22.g01230_p1	0.3078	0.0637	0.3066	0.0631
Ad77271b.a04.1.g00790_p1;Ad77271b.a04.22.g01390_p1	0.3441	0.0712	0.3797	0.0683
Ad77271b.a04.1.g00830_p1;Ad77271b.a04.22.g01430_p1	0.265	0.0072	0.2552	0.0072
Ad77271b.a04.1.g00880_p1;Ad77271b.a04.22.g01460_p1	0.125	0.1193	0.1593	0.1071
Ad77271b.a04.1.g00890_p1;Ad77271b.a04.22.g01470_p1	0.3227	0.159	0.3214	0.1570
Ad77271b.a04.1.g00920_p1;Ad77271b.a04.22.g01490_p1	0.3326	0.1009	0.4071	0.0939
Ad77271b.a04.1.g00950_p1;Ad77271b.a04.22.g01530_p1	0.6728	0.2031	0.5386	0.2081
Ad77271b.a04.1.g00980_p1;Ad77271b.a04.22.g01610_p1	0.1622	0.0244	0.1430	0.0251
Ad77271b.a04.1.g01000_p1;Ad77271b.a04.22.g01620_p1	0.242	0.1063	0.2825	0.0999
Ad77271b.a04.1.g01020_p1;Ad77271b.a04.22.g01630_p1	0.2336	0.0743	0.2412	0.0734
Ad77271b.a04.1.g01070_p1;Ad77271b.a04.22.g01690_p1	0.2695	0.1664	0.2861	0.1605
Ad77271b.a04.1.g01090_p1;Ad77271b.a04.22.g01740_p1	0.2415	0.0933	0.2392	0.0929
Ad77271b.a04.1.g01130_p1;Ad77271b.a04.22.g01840_p1	0.3006	0.1516	0.3109	0.1478
Ad77271b.a04.1.g01160_p1;Ad77271b.a04.22.g01870_p1	0.2976	0.1005	0.3155	0.0979
Ad77271b.a04.1.g01180_p1;Ad77271b.a04.22.g01880_p1	0.2899	0.1725	0.2698	0.1731
Ad77271b.a04.1.g01190_p1;Ad77271b.a04.22.g01930_p1	0.2248	0.0452	0.2396	0.0442
Ad77271b.a04.1.g01210_p1;Ad77271b.a04.22.g01970_p1	0.2942	0.0902	0.3189	0.0874
Ad77271b.a04.1.g01230_p1;Ad77271b.a04.22.g01990_p1	1.6924	0.202	1.4922	0.2042
Ad77271b.a04.1.g01250_p1;Ad77271b.a04.22.g02050_p1	0.4424	0.0712	0.4084	0.0711
Ad77271b.a04.1.g01340_p1;Ad77271b.a04.22.g02150_p1	0.5138	0.2034	0.5283	0.1976
Ad77271b.a04.1.g01370_p1;Ad77271b.a04.22.g02180_p1	0.3489	0.0839	0.3832	0.0811
Ad77271b.a04.1.g01380_p1;Ad77271b.a04.22.g02200_p1	0.4336	0.2378	0.4531	0.2304
Ad77271b.a04.1.g01390_p1;Ad77271b.a04.22.g02210_p1	0.3419	0.0874	0.3382	0.0864
Ad77271b.a04.1.g01400_p1;Ad77271b.a04.22.g02230_p1	1.2023	0.7127	1.0892	0.7053
Ad77271b.a04.1.g01410_p1;Ad77271b.a04.22.g02240_p1	0.2749	0.1125	0.2683	0.1115
Ad77271b.a04.1.g01420_p1;Ad77271b.a04.22.g02250_p1	0.48	0.0989	0.5361	0.0948
Ad77271b.a04.1.g01450_p1;Ad77271b.a04.22.g02270_p1	0.253	0.1936	0.2745	0.1868
Ad77271b.a04.1.g01460_p1;Ad77271b.a04.22.g02280_p1	1.3208	1.0435	1.2495	0.9859
Ad77271b.a04.1.g01470_p1;Ad77271b.a04.22.g02290_p1	0.3195	0.0605	0.3122	0.0604
Ad77271b.a04.1.g01480_p1;Ad77271b.a04.22.g02300_p1	0.2836	0.0577	0.2867	0.0571
Ad77271b.a04.1.g01490_p1;Ad77271b.a04.22.g02310_p1	0.2496	0.0535	0.2909	0.0509
Ad77271b.a04.1.g01540_p1;Ad77271b.a04.22.g02320_p1	0.3026	0.0489	0.3165	0.0476
Ad77271b.a04.1.g01550_p1;Ad77271b.a04.22.g02340_p1	0.5018	0.3205	0.5090	0.3103
Ad77271b.a04.1.g01660_p1;Ad77271b.a04.22.g02430_p1	0.372	0.1244	0.3825	0.1224
Ad77271b.a04.1.g01680_p1;Ad77271b.a04.22.g02480_p1	0.391	0.079	0.4429	0.0756
Ad77271b.a04.1.g01730_p1;Ad77271b.a04.22.g02510_p1	0.3477	0.0251	0.3641	0.0245
Ad77271b.a04.1.g01750_p1;Ad77271b.a04.22.g02520_p1	0.3382	0.0537	0.4251	0.0503
Ad77271b.a04.1.g01770_p1;Ad77271b.a04.22.g02550_p1	0.314	0.137	0.3195	0.1347
Ad77271b.a04.1.g01780_p1;Ad77271b.a04.22.g02560_p1	0.4406	0.1344	0.4185	0.1352
Ad77271b.a04.1.g01790_p1;Ad77271b.a04.22.g02600_p1	0.4539	0.1717	0.4364	0.1689
Ad77271b.a04.1.g01810_p1;Ad77271b.a04.22.g02630_p1	0.4107	0.1467	0.4204	0.1434
Ad77271b.a04.1.g01820_p1;Ad77271b.a04.22.g02680_p1	0.2062	0.1801	0.2061	0.1777
Ad77271b.a04.1.g01840_p1;Ad77271b.a04.22.g02730_p1	0.4852	0.1708	0.4014	0.1755
Ad77271b.a04.1.g01850_p1;Ad77271b.a04.22.g02750_p1	0.3564	0.2934	0.3666	0.2851
Ad77271b.a04.1.g01900_p1;Ad77271b.a04.22.g02760_p1	0.3851	0.1177	0.3484	0.1182
Ad77271b.a04.1.g01930_p1;Ad77271b.a04.22.g02810_p1	0.2751	0.0845	0.2999	0.0813
Ad77271b.a04.1.g01960_p1;Ad77271b.a04.22.g02850_p1	0.3911	0.1532	0.3558	0.1532
Ad77271b.a04.1.g01970_p1;Ad77271b.a04.22.g02860_p1	0.3908	0.0893	0.3724	0.0894
Ad77271b.a04.1.g02010_p1;Ad77271b.a04.22.g02890_p1	0.4008	0.2528	0.4104	0.2460
Ad77271b.a04.1.g02030_p1;Ad77271b.a04.22.g02910_p1	0.3254	0.052	0.3255	0.0511
Ad77271b.a04.1.g02080_p1;Ad77271b.a04.22.g02980_p1	0.2946	0.0847	0.2968	0.0840
Ad77271b.a04.1.g02090_p1;Ad77271b.a04.22.g02990_p1	1.019	0.2541	1.0484	0.2456
Ad77271b.a04.1.g02140_p1;Ad77271b.a04.22.g03040_p1	0.6526	0.4147	0.5691	0.4218
Ad77271b.a04.1.g02150_p1;Ad77271b.a04.22.g03080_p1	0.4081	0.2045	0.4771	0.1903
Ad77271b.a04.1.g02170_p1;Ad77271b.a04.22.g03100_p1	0.3248	0.0835	0.3385	0.0814
Ad77271b.a04.1.g02240_p1;Ad77271b.a04.22.g03160_p1	0.4083	0.0911	0.4162	0.0895
Ad77271b.a04.1.g02250_p1;Ad77271b.a04.22.g03220_p1	0.2877	0.116	0.3067	0.1124
Ad77271b.a04.1.g02260_p1;Ad77271b.a04.22.g03230_p1	0.2263	0.0405	0.2260	0.0401
Ad77271b.a04.1.g02290_p1;Ad77271b.a04.22.g03290_p1	0.4353	0.1003	0.4564	0.0974
Ad77271b.a04.1.g02300_p1;Ad77271b.a04.22.g03320_p1	0.3206	0.0187	0.3330	0.0183
Ad77271b.a04.1.g02310_p1;Ad77271b.a04.22.g03350_p1	0.3315	0.0826	0.3375	0.0807
Ad77271b.a04.1.g02320_p1;Ad77271b.a04.22.g03390_p1	0.6698	0.3876	0.8494	0.3530
Ad77271b.a04.1.g02390_p1;Ad77271b.a04.22.g03450_p1	0.313	0.0914	0.3082	0.0906
Ad77271b.a04.1.g02400_p1;Ad77271b.a04.22.g03460_p1	0.4249	0.0479	0.4595	0.0463
Ad77271b.a04.1.g02430_p1;Ad77271b.a04.22.g03480_p1	0.3412	0.1045	0.3582	0.1016
Ad77271b.a04.1.g02450_p1;Ad77271b.a04.22.g03510_p1	0.3691	0.0883	0.3584	0.0876
Ad77271b.a04.1.g02460_p1;Ad77271b.a04.22.g03530_p1	0.4246	0.2219	0.4242	0.2154
Ad77271b.a04.1.g02490_p1;Ad77271b.a04.22.g03540_p1	0.3227	0.0905	0.3366	0.0885
Ad77271b.a04.1.g02500_p1;Ad77271b.a04.22.g03600_p1	0.3119	-0.0	0.3467	0.0000
Ad77271b.a04.1.g02510_p1;Ad77271b.a04.22.g03860_p1	0.3566	0.4446	0.6850	0.3134
Ad77271b.a04.1.g02560_p1;Ad77271b.a04.22.g03650_p1	0.2989	0.0374	0.2589	0.0382
Ad77271b.a04.1.g02570_p1;Ad77271b.a04.22.g03660_p1	0.5321	0.1532	0.5361	0.1498
Ad77271b.a04.1.g02590_p1;Ad77271b.a04.22.g03670_p1	0.3356	0.1011	0.3324	0.0996
Ad77271b.a04.1.g02600_p1;Ad77271b.a04.22.g03680_p1	0.6484	0.0875	0.8341	0.0816
Ad77271b.a04.1.g02680_p1;Ad77271b.a04.22.g03690_p1	0.3608	0.0958	0.4166	0.0912
Ad77271b.a04.1.g02690_p1;Ad77271b.a04.22.g03710_p1	0.26	0.1144	0.3136	0.1066
Ad77271b.a04.1.g02710_p1;Ad77271b.a04.22.g03720_p1	0.3173	0.0493	0.3092	0.0492
Ad77271b.a04.1.g02720_p1;Ad77271b.a04.22.g03740_p1	0.4334	0.0557	0.3133	0.0576
Ad77271b.a04.1.g02730_p1;Ad77271b.a04.22.g03780_p1	0.4022	0.068	0.3972	0.0668
Ad77271b.a04.1.g02750_p1;Ad77271b.a04.22.g03790_p1	0.3285	0.1719	0.3935	0.1605
Ad77271b.a04.1.g02760_p1;Ad77271b.a04.22.g03810_p1	0.4012	0.0768	0.4256	0.0751
Ad77271b.a04.1.g02790_p1;Ad77271b.a04.22.g03870_p1	0.2553	0.0784	0.2641	0.0766
Ad77271b.a04.1.g02800_p1;Ad77271b.a04.22.g03880_p1	0.3054	0.1055	0.3346	0.1017
Ad77271b.a04.1.g02810_p1;Ad77271b.a04.22.g03890_p1	0.3279	0.137	0.2994	0.1383
Ad77271b.a04.1.g02820_p1;Ad77271b.a04.22.g03900_p1	0.2787	0.0679	0.3190	0.0645
Ad77271b.a04.1.g02840_p1;Ad77271b.a04.22.g03930_p1	1.3918	2.0861	3.0650	1.5596
Ad77271b.a04.1.g02850_p1;Ad77271b.a04.22.g03940_p1	0.2227	0.0239	0.2670	0.0224
Ad77271b.a04.1.g02880_p1;Ad77271b.a04.22.g03950_p1	0.2948	0.09	0.3346	0.0858
Ad77271b.a04.1.g02910_p1;Ad77271b.a04.22.g04070_p1	0.4046	0.1906	0.4402	0.1812
Ad77271b.a04.1.g02930_p1;Ad77271b.a04.22.g04080_p1	0.3581	0.0686	0.3248	0.0694
Ad77271b.a04.1.g02940_p1;Ad77271b.a04.22.g04090_p1	0.3206	0.0796	0.3615	0.0756
Ad77271b.a04.1.g02950_p1;Ad77271b.a04.22.g04100_p1	0.3763	0.0695	0.3560	0.0696
Ad77271b.a04.1.g02970_p1;Ad77271b.a04.22.g04160_p1	0.3574	0.1001	0.3984	0.0950
Ad77271b.a04.1.g02980_p1;Ad77271b.a04.22.g04190_p1	0.3447	0.099	0.3304	0.0979
Ad77271b.a04.1.g02990_p1;Ad77271b.a04.22.g04200_p1	0.3264	0.0653	0.3513	0.0631
Ad77271b.a04.1.g03000_p1;Ad77271b.a04.22.g04220_p1	0.9572	0.3422	0.7062	0.3491
Ad77271b.a04.1.g03010_p1;Ad77271b.a04.22.g04240_p1	0.3073	0.068	0.3136	0.0669
Ad77271b.a04.1.g03020_p1;Ad77271b.a04.22.g04280_p1	0.3888	0.0198	0.4115	0.0194
Ad77271b.a04.1.g03060_p1;Ad77271b.a04.22.g04300_p1	0.4304	0.1765	0.4726	0.1701
Ad77271b.a04.1.g03080_p1;Ad77271b.a04.22.g04310_p1	0.3744	0.1028	0.4424	0.0971
Ad77271b.a04.1.g03120_p1;Ad77271b.a04.22.g04390_p1	0.4	0.0927	0.3937	0.0923
Ad77271b.a04.1.g03140_p1;Ad77271b.a04.22.g04400_p1	0.2551	0.3274	0.2981	0.2986
Ad77271b.a04.1.g03150_p1;Ad77271b.a04.22.g04470_p1	0.2606	0.1255	0.2731	0.1221
Ad77271b.a04.1.g03170_p1;Ad77271b.a04.22.g04480_p1	0.2636	0.1531	0.3279	0.1405
Ad77271b.a04.1.g03180_p1;Ad77271b.a04.22.g04490_p1	0.3447	0.1122	0.4072	0.1052
Ad77271b.a04.1.g03260_p1;Ad77271b.a04.22.g04610_p1	0.3003	0.1083	0.2895	0.1081
Ad77271b.a04.1.g03290_p1;Ad77271b.a04.22.g04660_p1	0.2416	0.0758	0.2354	0.0754
Ad77271b.a04.1.g03300_p1;Ad77271b.a04.22.g04670_p1	0.3136	0.1515	0.3734	0.1411
Ad77271b.a04.1.g03320_p1;Ad77271b.a04.22.g04700_p1	0.4675	0.2061	0.4110	0.2111
Ad77271b.a04.1.g03330_p1;Ad77271b.a04.22.g04710_p1	0.4067	0.1404	0.4088	0.1387
Ad77271b.a04.1.g03340_p1;Ad77271b.a04.22.g04720_p1	0.379	0.073	0.3944	0.0712
Ad77271b.a04.1.g03360_p1;Ad77271b.a04.22.g04740_p1	0.3194	0.0849	0.3414	0.0822
Ad77271b.a04.1.g03370_p1;Ad77271b.a04.22.g04760_p1	0.2745	0.0416	0.2649	0.0419
Ad77271b.a04.1.g03380_p1;Ad77271b.a04.22.g04770_p1	0.3092	0.1567	0.2947	0.1563
Ad77271b.a04.1.g03400_p1;Ad77271b.a04.22.g04780_p1	0.6097	0.2689	0.4907	0.2784
Ad77271b.a04.1.g03420_p1;Ad77271b.a04.22.g04810_p1	0.3266	0.0353	0.4000	0.0326
Ad77271b.a04.1.g03430_p1;Ad77271b.a04.22.g04820_p1	0.3245	0.0516	0.3624	0.0494
Ad77271b.a04.1.g03440_p1;Ad77271b.a04.22.g04840_p1	0.4193	0.0759	0.4150	0.0751
Ad77271b.a04.1.g03490_p1;Ad77271b.a04.22.g04950_p1	0.2596	0.0981	0.2818	0.0943
Ad77271b.a04.1.g03500_p1;Ad77271b.a04.22.g04960_p1	0.6096	0.1702	0.6200	0.1656
Ad77271b.a04.1.g03520_p1;Ad77271b.a04.22.g05040_p1	0.2487	0.0458	0.2771	0.0439
Ad77271b.a04.1.g03530_p1;Ad77271b.a04.22.g05050_p1	0.338	0.1113	0.3651	0.1074
Ad77271b.a04.1.g03550_p1;Ad77271b.a04.22.g05070_p1	0.2227	0.093	0.2366	0.0906
Ad77271b.a04.1.g03560_p1;Ad77271b.a04.22.g05080_p1	0.4791	0.1925	0.5466	0.1838
Ad77271b.a04.1.g03580_p1;Ad77271b.a04.22.g05090_p1	0.3644	0.2405	0.3477	0.2414
Ad77271b.a04.1.g03620_p1;Ad77271b.a04.22.g05120_p1	0.3337	0.1727	0.3983	0.1589
Ad77271b.a04.1.g03630_p1;Ad77271b.a04.22.g05130_p1	0.6619	0.1639	0.5975	0.1628
Ad77271b.a04.1.g03640_p1;Ad77271b.a04.22.g05140_p1	0.4711	0.1524	0.4371	0.1505
Ad77271b.a04.1.g03650_p1;Ad77271b.a04.22.g05150_p1	0.3073	0.1372	0.3336	0.1309
Ad77271b.a04.1.g03680_p1;Ad77271b.a04.22.g05160_p1	0.3375	0.0706	0.3465	0.0694
Ad77271b.a04.1.g03730_p1;Ad77271b.a04.22.g05190_p1	0.3014	0.065	0.3323	0.0625
Ad77271b.a04.1.g03740_p1;Ad77271b.a04.22.g05210_p1	0.343	0.1431	0.3166	0.1447
Ad77271b.a04.1.g03750_p1;Ad77271b.a04.22.g05250_p1	0.3774	0.1004	0.4206	0.0963
Ad77271b.a04.1.g03760_p1;Ad77271b.a04.22.g05260_p1	0.351	0.1309	0.3403	0.1304
Ad77271b.a04.1.g03790_p1;Ad77271b.a04.22.g05310_p1	0.3127	0.0634	0.3312	0.0618
Ad77271b.a04.1.g03830_p1;Ad77271b.a04.22.g05350_p1	2.5825	1.1855	-1.0000	1.1229
Ad77271b.a04.1.g03850_p1;Ad77271b.a04.22.g05360_p1	0.3363	0.0671	0.3759	0.0639
Ad77271b.a04.1.g03860_p1;Ad77271b.a04.22.g05370_p1	0.3745	0.1782	0.4143	0.1688
Ad77271b.a04.1.g03900_p1;Ad77271b.a04.22.g05430_p1	0.466	0.1508	0.5108	0.1451
Ad77271b.a04.1.g03940_p1;Ad77271b.a04.22.g05480_p1	0.3594	0.1006	0.4016	0.0960
Ad77271b.a04.1.g03950_p1;Ad77271b.a04.22.g05500_p1	0.261	0.0769	0.2736	0.0750
Ad77271b.a04.1.g03960_p1;Ad77271b.a04.22.g05520_p1	0.3095	0.0714	0.3544	0.0675
Ad77271b.a04.1.g04000_p1;Ad77271b.a04.22.g05570_p1	0.3797	0.2415	0.4881	0.2201
Ad77271b.a04.1.g04040_p1;Ad77271b.a04.22.g05640_p1	0.4007	0.0763	0.4309	0.0738
Ad77271b.a04.1.g04060_p1;Ad77271b.a04.22.g05650_p1	0.4038	0.1414	0.3694	0.1424
Ad77271b.a04.1.g04070_p1;Ad77271b.a04.22.g05660_p1	0.3702	0.122	0.4538	0.1130
Ad77271b.a04.1.g04080_p1;Ad77271b.a04.22.g05670_p1	0.3597	0.0764	0.3629	0.0745
Ad77271b.a04.1.g00420_p1;Ad77271b.a04.22.g00880_p1	0.3903	0.3056	0.5230	0.2739
Ad77271b.a04.1.g00420_p1;Ad77271b.a04.22.g00870_p1	1.0479	0.6014	0.9086	0.6006
Ad77271b.a04.1.g00440_p1;Ad77271b.a04.22.g00890_p1	0.8981	0.331	1.0844	0.3099
Ad77271b.a04.1.g00570_p1;Ad77271b.a04.22.g01050_p1	0.5588	0.1723	0.5411	0.1702
Ad77271b.a04.1.g00590_p1;Ad77271b.a04.22.g01080_p1	0.2902	0.1285	0.3038	0.1253
Ad77271b.a04.1.g00600_p1;Ad77271b.a04.22.g01080_p1	0.6037	0.2577	0.6278	0.2509
Ad77271b.a04.1.g00610_p1;Ad77271b.a04.22.g01110_p1	0.2542	0.1754	0.2877	0.1663
Ad77271b.a04.1.g00620_p1;Ad77271b.a04.22.g01110_p1	0.4738	0.2095	0.4209	0.2115
Ad77271b.a04.1.g00670_p1;Ad77271b.a04.22.g01160_p1	1.7326	0.4913	1.1479	0.4953
Ad77271b.a04.1.g00730_p1;Ad77271b.a04.22.g01230_p1	0.4349	0.089	0.4277	0.0882
Ad77271b.a04.1.g00750_p1;Ad77271b.a04.22.g01290_p1	1.0041	0.3544	0.9436	0.3454
Ad77271b.a04.1.g00760_p1;Ad77271b.a04.22.g01360_p1	0.2461	0.0246	0.2689	0.0238
Ad77271b.a04.1.g00770_p1;Ad77271b.a04.22.g01370_p1	1.4473	1.098	1.2162	1.1181
Ad77271b.a04.1.g00780_p1;Ad77271b.a04.22.g01390_p1	3.0241	0.9667	-1.0000	0.9178
Ad77271b.a04.1.g00790_p1;Ad77271b.a04.22.g01370_p1	3.9042	0.3348	-1.0000	0.3293
Ad77271b.a04.1.g00810_p1;Ad77271b.a04.22.g01400_p1	1.5007	0.7014	1.2108	0.7227
Ad77271b.a04.1.g00860_p1;Ad77271b.a04.22.g01440_p1	0.2946	0.1715	0.2848	0.1701
Ad77271b.a04.1.g00870_p1;Ad77271b.a04.22.g01450_p1	1.977	0.9508	-1.0000	0.8934
Ad77271b.a04.1.g00900_p1;Ad77271b.a04.22.g01480_p1	0.4537	0.2263	0.5681	0.2109
Ad77271b.a04.1.g00960_p1;Ad77271b.a04.22.g01530_p1	0.2087	0.1722	0.2229	0.1647
Ad77271b.a04.1.g00970_p1;Ad77271b.a04.22.g01560_p1	0.4612	0.0866	0.4758	0.0851
Ad77271b.a04.1.g00970_p1;Ad77271b.a04.22.g01540_p1	0.314	0.1521	0.3252	0.1493
Ad77271b.a04.1.g00970_p1;Ad77271b.a04.22.g01550_p1	0.322	0.044	0.3833	0.0410
Ad77271b.a04.1.g01060_p1;Ad77271b.a04.22.g01680_p1	0.3026	0.1554	0.3248	0.1502
Ad77271b.a04.1.g01100_p1;Ad77271b.a04.22.g01750_p1	0.8401	0.3046	0.7952	0.2933
Ad77271b.a04.1.g01110_p1;Ad77271b.a04.22.g01790_p1	0.3626	0.1755	0.3819	0.1696
Ad77271b.a04.1.g01110_p1;Ad77271b.a04.22.g01780_p1	0.323	0.1055	0.3570	0.1005
Ad77271b.a04.1.g01110_p1;Ad77271b.a04.22.g01770_p1	1.2868	0.4263	1.2686	0.4241
Ad77271b.a04.1.g01130_p1;Ad77271b.a04.22.g01830_p1	0.2657	0.1596	0.3159	0.1495
Ad77271b.a04.1.g01140_p1;Ad77271b.a04.22.g01840_p1	0.5362	0.0695	0.4551	0.0694
Ad77271b.a04.1.g01180_p1;Ad77271b.a04.22.g01890_p1	0.2131	0.1338	0.2105	0.1314
Ad77271b.a04.1.g01210_p1;Ad77271b.a04.22.g01980_p1	0.2115	0.0497	0.2368	0.0478
Ad77271b.a04.1.g01220_p1;Ad77271b.a04.22.g01990_p1	0.3993	0.2883	0.4235	0.2750
Ad77271b.a04.1.g01250_p1;Ad77271b.a04.22.g02030_p1	1.4449	0.3941	1.2765	0.3884
Ad77271b.a04.1.g01310_p1;Ad77271b.a04.22.g02140_p1	1.5751	0.4106	1.0182	0.4141
Ad77271b.a04.1.g01320_p1;Ad77271b.a04.22.g02140_p1	0.6086	0.2857	0.4910	0.2957
Ad77271b.a04.1.g01350_p1;Ad77271b.a04.22.g02160_p1	0.3145	0.0837	0.3736	0.0789
Ad77271b.a04.1.g01550_p1;Ad77271b.a04.22.g02330_p1	0.5593	0.2538	0.5351	0.2505
Ad77271b.a04.1.g01550_p1;Ad77271b.a04.22.g02350_p1	0.4152	0.1993	0.3654	0.2024
Ad77271b.a04.1.g01550_p1;Ad77271b.a04.22.g02420_p1	4.0688	0.9857	2.3320	1.0167
Ad77271b.a04.1.g01560_p1;Ad77271b.a04.22.g02360_p1	0.5483	0.388	0.6333	0.3685
Ad77271b.a04.1.g01570_p1;Ad77271b.a04.22.g02370_p1	1.1695	0.5372	1.1513	0.5367
Ad77271b.a04.1.g01620_p1;Ad77271b.a04.22.g02420_p1	0.3901	0.1033	0.3669	0.1035
Ad77271b.a04.1.g01690_p1;Ad77271b.a04.22.g02500_p1	0.9247	0.6378	1.0387	0.5962
Ad77271b.a04.1.g01700_p1;Ad77271b.a04.22.g02500_p1	0.4581	0.0856	0.3134	0.0915
Ad77271b.a04.1.g01710_p1;Ad77271b.a04.22.g02500_p1	0.6521	0.3651	0.6945	0.3471
Ad77271b.a04.1.g01750_p1;Ad77271b.a04.22.g02440_p1	5.2131	0.2988	5.2121	0.2978
Ad77271b.a04.1.g01780_p1;Ad77271b.a04.22.g02570_p1	0.4044	0.2515	0.4847	0.2262
Ad77271b.a04.1.g01800_p1;Ad77271b.a04.22.g02620_p1	0.3041	0.1991	0.3421	0.1872
Ad77271b.a04.1.g01800_p1;Ad77271b.a04.22.g02610_p1	0.6939	0.3075	0.9139	0.2845
Ad77271b.a04.1.g01820_p1;Ad77271b.a04.22.g02690_p1	0.3363	0.2263	0.4320	0.2074
Ad77271b.a04.1.g01820_p1;Ad77271b.a04.22.g02670_p1	0.473	0.373	0.4664	0.3661
Ad77271b.a04.1.g01860_p1;Ad77271b.a04.22.g02750_p1	0.4351	0.135	0.4832	0.1272
Ad77271b.a04.1.g01880_p1;Ad77271b.a04.22.g02760_p1	0.6558	0.11	0.6097	0.1096
Ad77271b.a04.1.g01890_p1;Ad77271b.a04.22.g02760_p1	0.792	0.25	0.6574	0.2554
Ad77271b.a04.1.g01900_p1;Ad77271b.a04.22.g02770_p1	1.3364	0.7826	0.9844	0.8057
Ad77271b.a04.1.g01940_p1;Ad77271b.a04.22.g02830_p1	0.3906	0.1662	0.3171	0.1738
Ad77271b.a04.1.g01940_p1;Ad77271b.a04.22.g02840_p1	0.368	0.1077	0.3748	0.1050
Ad77271b.a04.1.g02080_p1;Ad77271b.a04.22.g02970_p1	0.332	0.053	0.3592	0.0510
Ad77271b.a04.1.g02170_p1;Ad77271b.a04.22.g03090_p1	0.3364	0.0832	0.4242	0.0762
Ad77271b.a04.1.g02180_p1;Ad77271b.a04.22.g03100_p1	0.5876	0.1819	0.5970	0.1761
Ad77271b.a04.1.g02200_p1;Ad77271b.a04.22.g03110_p1	0.3854	0.1806	0.4392	0.1713
Ad77271b.a04.1.g02220_p1;Ad77271b.a04.22.g03150_p1	0.8393	0.2697	0.9508	0.2505
Ad77271b.a04.1.g02220_p1;Ad77271b.a04.22.g03160_p1	3.721	0.365	2.2927	0.3487
Ad77271b.a04.1.g02220_p1;Ad77271b.a04.22.g03120_p1	0.9658	0.2146	1.1712	0.2005
Ad77271b.a04.1.g02220_p1;Ad77271b.a04.22.g03140_p1	1.3388	0.2295	1.4333	0.2145
Ad77271b.a04.1.g02220_p1;Ad77271b.a04.22.g03130_p1	0.9497	0.2498	1.2894	0.2241
Ad77271b.a04.1.g02220_p1;Ad77271b.a04.22.g03180_p1	1.6804	0.4089	-1.0000	0.3848
Ad77271b.a04.1.g02220_p1;Ad77271b.a04.22.g03200_p1	2.8216	0.2966	-1.0000	0.2922
Ad77271b.a04.1.g02220_p1;Ad77271b.a04.22.g03190_p1	1.51	0.417	3.0717	0.3924
Ad77271b.a04.1.g02220_p1;Ad77271b.a04.22.g03170_p1	1.4947	0.4099	2.8715	0.3864
Ad77271b.a04.1.g02220_p1;Ad77271b.a04.22.g03210_p1	3.2695	0.3738	-1.0000	0.3589
Ad77271b.a04.1.g02230_p1;Ad77271b.a04.22.g03150_p1	0.8591	0.2761	1.0131	0.2561
Ad77271b.a04.1.g02230_p1;Ad77271b.a04.22.g03160_p1	2.086	0.3968	2.0965	0.3788
Ad77271b.a04.1.g02230_p1;Ad77271b.a04.22.g03130_p1	0.9297	0.2538	1.2740	0.2284
Ad77271b.a04.1.g02230_p1;Ad77271b.a04.22.g03140_p1	1.5854	0.199	1.5575	0.1882
Ad77271b.a04.1.g02230_p1;Ad77271b.a04.22.g03120_p1	1.2966	0.2347	1.5296	0.2196
Ad77271b.a04.1.g02230_p1;Ad77271b.a04.22.g03180_p1	4.833	0.4366	2.8348	0.4091
Ad77271b.a04.1.g02230_p1;Ad77271b.a04.22.g03200_p1	1.7719	0.3195	3.0482	0.3084
Ad77271b.a04.1.g02230_p1;Ad77271b.a04.22.g03190_p1	1.8904	0.4446	1.9827	0.4168
Ad77271b.a04.1.g02230_p1;Ad77271b.a04.22.g03170_p1	1.4468	0.4271	2.3651	0.4052
Ad77271b.a04.1.g02230_p1;Ad77271b.a04.22.g03210_p1	3.9463	0.3878	-1.0000	0.3720
Ad77271b.a04.1.g02240_p1;Ad77271b.a04.22.g03180_p1	1.6157	0.3601	1.6802	0.3439
Ad77271b.a04.1.g02240_p1;Ad77271b.a04.22.g03170_p1	1.693	0.3633	1.6362	0.3458
Ad77271b.a04.1.g02240_p1;Ad77271b.a04.22.g03190_p1	1.6531	0.3501	1.5264	0.3379
Ad77271b.a04.1.g02240_p1;Ad77271b.a04.22.g03120_p1	1.6998	0.3113	2.1264	0.2897
Ad77271b.a04.1.g02240_p1;Ad77271b.a04.22.g03200_p1	2.6512	0.3181	-1.0000	0.3137
Ad77271b.a04.1.g02240_p1;Ad77271b.a04.22.g03140_p1	1.5334	0.3717	3.1885	0.3504
Ad77271b.a04.1.g02240_p1;Ad77271b.a04.22.g03210_p1	2.5216	0.3574	-1.0000	0.3475
Ad77271b.a04.1.g02240_p1;Ad77271b.a04.22.g03150_p1	2.1971	0.4685	2.6472	0.4626
Ad77271b.a04.1.g02240_p1;Ad77271b.a04.22.g03130_p1	2.3585	0.3745	-1.0000	0.3596
Ad77271b.a04.1.g02270_p1;Ad77271b.a04.22.g03230_p1	2.9668	1.0798	3.1197	0.9735
Ad77271b.a04.1.g02290_p1;Ad77271b.a04.22.g03270_p1	1.1268	0.3442	1.0267	0.3405
Ad77271b.a04.1.g02290_p1;Ad77271b.a04.22.g03280_p1	0.4769	0.1147	0.6954	0.1034
Ad77271b.a04.1.g02290_p1;Ad77271b.a04.22.g03300_p1	1.9708	0.9563	-1.0000	0.8934
Ad77271b.a04.1.g02320_p1;Ad77271b.a04.22.g03380_p1	0.5745	0.4365	0.6935	0.4090
Ad77271b.a04.1.g02350_p1;Ad77271b.a04.22.g03400_p1	0.4549	0.1782	0.4491	0.1761
Ad77271b.a04.1.g02360_p1;Ad77271b.a04.22.g03440_p1	0.3225	0.1223	0.3314	0.1208
Ad77271b.a04.1.g02450_p1;Ad77271b.a04.22.g03500_p1	4.059	1.1839	2.9696	1.2279
Ad77271b.a04.1.g02460_p1;Ad77271b.a04.22.g03520_p1	0.669	0.4985	0.6935	0.4720
Ad77271b.a04.1.g02490_p1;Ad77271b.a04.22.g03550_p1	2.6711	0.2811	-1.0000	0.2764
Ad77271b.a04.1.g02490_p1;Ad77271b.a04.22.g03570_p1	1.4556	0.2722	1.7319	0.2662
Ad77271b.a04.1.g02490_p1;Ad77271b.a04.22.g03590_p1	1.5407	0.4111	2.4797	0.3922
Ad77271b.a04.1.g02490_p1;Ad77271b.a04.22.g03560_p1	1.1206	0.275	1.3173	0.2629
Ad77271b.a04.1.g02520_p1;Ad77271b.a04.22.g03620_p1	0.8125	0.637	0.9087	0.5958
Ad77271b.a04.1.g02580_p1;Ad77271b.a04.22.g03670_p1	0.4449	0.1822	0.3953	0.1853
Ad77271b.a04.1.g02610_p1;Ad77271b.a04.22.g03680_p1	1.5746	0.3739	-1.0000	0.3469
Ad77271b.a04.1.g02690_p1;Ad77271b.a04.22.g03700_p1	0.3323	0.1659	0.2402	0.1773
Ad77271b.a04.1.g02700_p1;Ad77271b.a04.22.g03720_p1	0.3352	0.0375	0.3820	0.0360
Ad77271b.a04.1.g02740_p1;Ad77271b.a04.22.g03780_p1	0.4748	0.1382	0.4972	0.1346
Ad77271b.a04.1.g02750_p1;Ad77271b.a04.22.g03780_p1	3.583	1.0638	2.8622	1.1113
Ad77271b.a04.1.g02760_p1;Ad77271b.a04.22.g03800_p1	1.3997	0.4087	0.8535	0.4154
Ad77271b.a04.1.g02770_p1;Ad77271b.a04.22.g03830_p1	0.3408	0.1529	0.3307	0.1526
Ad77271b.a04.1.g02830_p1;Ad77271b.a04.22.g03910_p1	0.961	0.3436	0.5664	0.3636
Ad77271b.a04.1.g02860_p1;Ad77271b.a04.22.g03950_p1	0.5304	0.3069	0.4922	0.3105
Ad77271b.a04.1.g02860_p1;Ad77271b.a04.22.g03980_p1	2.025	0.4686	1.9532	0.4647
Ad77271b.a04.1.g02870_p1;Ad77271b.a04.22.g03950_p1	0.2542	0.219	0.3235	0.1979
Ad77271b.a04.1.g02880_p1;Ad77271b.a04.22.g03970_p1	2.7875	0.3484	2.9051	0.3476
Ad77271b.a04.1.g02880_p1;Ad77271b.a04.22.g03960_p1	1.8212	0.5105	3.2702	0.4892
Ad77271b.a04.1.g02880_p1;Ad77271b.a04.22.g03980_p1	2.4126	0.5505	-1.0000	0.5357
Ad77271b.a04.1.g02880_p1;Ad77271b.a04.22.g04010_p1	1.7191	0.4977	2.3609	0.4716
Ad77271b.a04.1.g02890_p1;Ad77271b.a04.22.g03960_p1	0.574	0.3052	0.6103	0.2903
Ad77271b.a04.1.g02900_p1;Ad77271b.a04.22.g04060_p1	0.3542	0.1375	0.2985	0.1417
Ad77271b.a04.1.g02960_p1;Ad77271b.a04.22.g04130_p1	2.6972	0.4419	4.0458	0.4366
Ad77271b.a04.1.g02970_p1;Ad77271b.a04.22.g04170_p1	1.7877	0.4771	1.6409	0.4769
Ad77271b.a04.1.g03040_p1;Ad77271b.a04.22.g04290_p1	0.7657	0.5723	0.8954	0.5199
Ad77271b.a04.1.g03050_p1;Ad77271b.a04.22.g04290_p1	1.0184	0.4729	0.9345	0.4658
Ad77271b.a04.1.g03090_p1;Ad77271b.a04.22.g04320_p1	1.6028	0.3264	1.3311	0.3203
Ad77271b.a04.1.g03100_p1;Ad77271b.a04.22.g04320_p1	0.9231	0.1992	0.8553	0.1937
Ad77271b.a04.1.g03100_p1;Ad77271b.a04.22.g04330_p1	0.8129	0.2154	0.7802	0.2102
Ad77271b.a04.1.g03100_p1;Ad77271b.a04.22.g04360_p1	3.4096	0.3316	1.3679	0.3214
Ad77271b.a04.1.g03100_p1;Ad77271b.a04.22.g04350_p1	0.9334	0.2605	0.7511	0.2639
Ad77271b.a04.1.g03110_p1;Ad77271b.a04.22.g04380_p1	0.4655	0.3689	0.5156	0.3491
Ad77271b.a04.1.g03190_p1;Ad77271b.a04.22.g04560_p1	0.4348	0.2044	0.3553	0.2099
Ad77271b.a04.1.g03190_p1;Ad77271b.a04.22.g04570_p1	0.5785	0.1296	0.5196	0.1302
Ad77271b.a04.1.g03220_p1;Ad77271b.a04.22.g04450_p1	1.9321	0.4501	-1.0000	0.4333
Ad77271b.a04.1.g03220_p1;Ad77271b.a04.22.g04520_p1	1.5611	0.3839	2.4824	0.3683
Ad77271b.a04.1.g03220_p1;Ad77271b.a04.22.g04540_p1	1.2391	0.2763	1.1738	0.2637
Ad77271b.a04.1.g03230_p1;Ad77271b.a04.22.g04450_p1	2.4851	0.6947	2.8381	0.6882
Ad77271b.a04.1.g03270_p1;Ad77271b.a04.22.g04640_p1	0.4698	0.2088	0.4551	0.2058
Ad77271b.a04.1.g03270_p1;Ad77271b.a04.22.g04630_p1	0.8667	0.5222	0.8335	0.5142
Ad77271b.a04.1.g03280_p1;Ad77271b.a04.22.g04640_p1	0.4744	0.1635	0.4486	0.1611
Ad77271b.a04.1.g03280_p1;Ad77271b.a04.22.g04630_p1	0.7167	0.2914	0.6428	0.2872
Ad77271b.a04.1.g03310_p1;Ad77271b.a04.22.g04680_p1	1.3589	0.5364	0.9079	0.5441
Ad77271b.a04.1.g03370_p1;Ad77271b.a04.22.g04750_p1	0.4731	0.2506	0.6123	0.2236
Ad77271b.a04.1.g03450_p1;Ad77271b.a04.22.g04850_p1	1.7185	0.4507	1.5311	0.4558
Ad77271b.a04.1.g03480_p1;Ad77271b.a04.22.g04890_p1	0.9553	0.3662	0.8157	0.3626
Ad77271b.a04.1.g03540_p1;Ad77271b.a04.22.g05060_p1	0.3346	0.1696	0.3749	0.1600
Ad77271b.a04.1.g03570_p1;Ad77271b.a04.22.g05090_p1	3.5844	1.0844	-1.0000	1.1033
Ad77271b.a04.1.g03600_p1;Ad77271b.a04.22.g05110_p1	0.3701	0.2573	0.3699	0.2536
Ad77271b.a04.1.g03630_p1;Ad77271b.a04.22.g05120_p1	1.2834	0.5741	1.2166	0.5554
Ad77271b.a04.1.g03700_p1;Ad77271b.a04.22.g05180_p1	0.3765	0.0474	0.3766	0.0467
Ad77271b.a04.1.g03700_p1;Ad77271b.a04.22.g05170_p1	0.4065	0.0612	0.4166	0.0600
Ad77271b.a04.1.g03750_p1;Ad77271b.a04.22.g05240_p1	0.3983	0.1699	0.4014	0.1669
Ad77271b.a04.1.g03760_p1;Ad77271b.a04.22.g05270_p1	0.4191	0.1005	0.4346	0.0980
Ad77271b.a04.1.g03790_p1;Ad77271b.a04.22.g05320_p1	2.847	0.2256	1.3393	0.2224
Ad77271b.a04.1.g03800_p1;Ad77271b.a04.22.g05330_p1	0.5426	0.2703	0.5884	0.2619
Ad77271b.a04.1.g03870_p1;Ad77271b.a04.22.g05380_p1	0.4324	0.1307	0.3652	0.1352
Ad77271b.a04.1.g03880_p1;Ad77271b.a04.22.g05380_p1	0.4225	0.1376	0.4712	0.1314
Ad77271b.a04.1.g03900_p1;Ad77271b.a04.22.g05420_p1	0.4179	0.071	0.5600	0.0640
Ad77271b.a04.1.g03910_p1;Ad77271b.a04.22.g05470_p1	0.3434	0.114	0.4048	0.1067
Ad77271b.a04.1.g03910_p1;Ad77271b.a04.22.g05480_p1	2.8496	0.5771	-1.0000	0.5539
Ad77271b.a04.1.g03920_p1;Ad77271b.a04.22.g05470_p1	0.351	0.1333	0.3720	0.1295
Ad77271b.a04.1.g03930_p1;Ad77271b.a04.22.g05470_p1	0.3141	0.1413	0.3442	0.1363
Ad77271b.a04.1.g03940_p1;Ad77271b.a04.22.g05470_p1	4.8641	0.5782	-1.0000	0.5820
Ad77271b.a04.1.g03990_p1;Ad77271b.a04.22.g05550_p1	3.2634	0.8126	-1.0000	0.8154
Ad77271b.a04.1.g03990_p1;Ad77271b.a04.22.g05560_p1	1.7099	0.99	1.6168	0.9364
Ad77271b.a04.1.g03990_p1;Ad77271b.a04.22.g05590_p1	3.8878	0.5851	-1.0000	0.5602
Ad77271b.a04.1.g04000_p1;Ad77271b.a04.22.g05610_p1	2.1926	0.3595	3.0010	0.3528
Ad77271b.a04.1.g04000_p1;Ad77271b.a04.22.g05560_p1	1.6	0.5854	1.3588	0.5504
Ad77271b.a04.1.g04010_p1;Ad77271b.a04.22.g05590_p1	2.588	0.3783	1.7933	0.3560
Ad77271b.a04.1.g04010_p1;Ad77271b.a04.22.g05550_p1	3.2179	0.6701	3.0129	0.6883
Ad77271b.a04.1.g04010_p1;Ad77271b.a04.22.g05610_p1	2.3244	0.3984	-1.0000	0.3731
Ad77271b.a04.1.g04010_p1;Ad77271b.a04.22.g05600_p1	1.616	0.5324	2.0656	0.5172
Ad77271b.a04.1.g04010_p1;Ad77271b.a04.22.g05560_p1	1.1932	0.4411	1.7982	0.4012
Ad77271b.a04.1.g04100_p1;Ad77271b.a04.22.g06350_p1	0.2713	0.0855	0.2852	0.0833
Ad77271b.a04.1.g04110_p1;Ad77271b.a04.22.g06340_p1	0.3754	0.147	0.3868	0.1432
Ad77271b.a04.1.g04120_p1;Ad77271b.a04.22.g06330_p1	0.3585	0.0261	0.4117	0.0248
Ad77271b.a04.1.g04160_p1;Ad77271b.a04.22.g06300_p1	0.3072	0.0937	0.3189	0.0913
Ad77271b.a04.1.g04200_p1;Ad77271b.a04.22.g06230_p1	0.4852	0.1208	0.5043	0.1169
Ad77271b.a04.1.g04220_p1;Ad77271b.a04.22.g06200_p1	0.3412	0.119	0.3617	0.1157
Ad77271b.a04.1.g04240_p1;Ad77271b.a04.22.g06160_p1	1.2129	0.4379	0.8644	0.4509
Ad77271b.a04.1.g04270_p1;Ad77271b.a04.22.g06130_p1	0.3759	0.0765	0.3541	0.0761
Ad77271b.a04.1.g04330_p1;Ad77271b.a04.22.g06120_p1	0.4101	0.088	0.4052	0.0868
Ad77271b.a04.1.g04340_p1;Ad77271b.a04.22.g06110_p1	0.3061	0.1314	0.3163	0.1280
Ad77271b.a04.1.g04360_p1;Ad77271b.a04.22.g06090_p1	0.3539	0.0979	0.3643	0.0961
Ad77271b.a04.1.g04430_p1;Ad77271b.a04.22.g05960_p1	0.3099	0.0707	0.2828	0.0716
Ad77271b.a04.1.g04460_p1;Ad77271b.a04.22.g05860_p1	1.3596	0.2028	1.2184	0.1958
Ad77271b.a04.1.g04470_p1;Ad77271b.a04.22.g05850_p1	0.3074	0.1004	0.3177	0.0979
Ad77271b.a04.1.g04480_p1;Ad77271b.a04.22.g05830_p1	0.5208	0.3719	0.5687	0.3595
Ad77271b.a04.1.g04500_p1;Ad77271b.a04.22.g05820_p1	0.5608	0.0651	0.4917	0.0651
Ad77271b.a04.1.g04520_p1;Ad77271b.a04.22.g05790_p1	1.5875	0.2476	1.4134	0.2444
Ad77271b.a04.1.g04540_p1;Ad77271b.a04.22.g05770_p1	0.309	0.0453	0.2746	0.0462
Ad77271b.a04.1.g04560_p1;Ad77271b.a04.22.g05710_p1	0.3866	0.0879	0.4136	0.0860
Ad77271b.a04.1.g04570_p1;Ad77271b.a04.22.g05690_p1	0.401	0.1802	0.4032	0.1768
Ad77271b.a04.1.g04130_p1;Ad77271b.a04.22.g06310_p1	1.0508	0.444	1.0874	0.4343
Ad77271b.a04.1.g04140_p1;Ad77271b.a04.22.g06310_p1	0.5367	0.1135	0.4300	0.1186
Ad77271b.a04.1.g04150_p1;Ad77271b.a04.22.g06310_p1	0.3428	0.18	0.3623	0.1739
Ad77271b.a04.1.g04170_p1;Ad77271b.a04.22.g06250_p1	2.661	1.3461	3.4716	1.3035
Ad77271b.a04.1.g04180_p1;Ad77271b.a04.22.g06240_p1	0.4685	0.2796	0.3749	0.2875
Ad77271b.a04.1.g04190_p1;Ad77271b.a04.22.g06240_p1	0.9758	0.2883	0.7712	0.2913
Ad77271b.a04.1.g04210_p1;Ad77271b.a04.22.g06220_p1	2.0729	0.9652	2.8439	0.9231
Ad77271b.a04.1.g04220_p1;Ad77271b.a04.22.g06220_p1	1.1065	0.5021	0.9688	0.5002
Ad77271b.a04.1.g04250_p1;Ad77271b.a04.22.g06140_p1	0.8628	0.3022	0.6839	0.3076
Ad77271b.a04.1.g04280_p1;Ad77271b.a04.22.g06130_p1	1.406	0.5135	1.7066	0.4922
Ad77271b.a04.1.g04320_p1;Ad77271b.a04.22.g06120_p1	4.4736	1.0984	3.4759	1.1319
Ad77271b.a04.1.g04410_p1;Ad77271b.a04.22.g06070_p1	0.8374	0.1993	0.5100	0.2133
Ad77271b.a04.1.g04410_p1;Ad77271b.a04.22.g06080_p1	0.4298	0.2553	0.5148	0.2406
Ad77271b.a04.1.g04440_p1;Ad77271b.a04.22.g05910_p1	1.5179	0.2512	1.5572	0.2363
Ad77271b.a04.1.g04440_p1;Ad77271b.a04.22.g05870_p1	1.6161	0.3271	2.8604	0.3122
Ad77271b.a04.1.g04440_p1;Ad77271b.a04.22.g05880_p1	1.9869	0.5532	2.0553	0.5492
Ad77271b.a04.1.g04450_p1;Ad77271b.a04.22.g05860_p1	1.3455	0.2896	2.2038	0.2748
Ad77271b.a04.1.g04450_p1;Ad77271b.a04.22.g05910_p1	1.8763	0.2338	1.7241	0.2215
Ad77271b.a04.1.g04450_p1;Ad77271b.a04.22.g05870_p1	3.8885	1.2091	-1.0000	1.2015
Ad77271b.a04.1.g04450_p1;Ad77271b.a04.22.g05900_p1	1.2391	0.5601	1.4753	0.5361
Ad77271b.a04.1.g04460_p1;Ad77271b.a04.22.g05910_p1	1.4424	0.1931	2.0092	0.1867
Ad77271b.a04.1.g04460_p1;Ad77271b.a04.22.g05870_p1	0.7419	0.284	0.6935	0.2799
Ad77271b.a04.1.g04460_p1;Ad77271b.a04.22.g05880_p1	0.6403	0.295	0.6359	0.2891
Ad77271b.a04.1.g04460_p1;Ad77271b.a04.22.g05900_p1	0.8536	0.2514	1.1002	0.2322
Ad77271b.a04.1.g04460_p1;Ad77271b.a04.22.g05890_p1	0.5913	0.2105	0.6503	0.2020
Ad77271b.a04.1.g04510_p1;Ad77271b.a04.22.g05790_p1	1.386	0.1803	1.4537	0.1733
Ad77271b.a04.1.g04510_p1;Ad77271b.a04.22.g05810_p1	0.4757	0.1965	0.5245	0.1904
Ad77271b.a04.1.g04520_p1;Ad77271b.a04.22.g05800_p1	0.6166	0.2409	0.6275	0.2367
Ad77271b.a04.1.g04550_p1;Ad77271b.a04.22.g05760_p1	0.8173	0.3596	0.8273	0.3510
Ad77271b.a04.1.g04560_p1;Ad77271b.a04.22.g05700_p1	0.532	0.1857	0.5012	0.1862
Ad77271b.a04.1.g04560_p1;Ad77271b.a04.22.g05720_p1	0.573	0.2167	0.5182	0.2197
Ad77271b.a04.1.g04560_p1;Ad77271b.a04.22.g05680_p1	1.6229	0.3727	1.2901	0.3569
Ad77271b.a04.1.g04560_p1;Ad77271b.a04.22.g05690_p1	0.8998	0.5229	0.9843	0.4944
Ad77271b.a04.1.g04570_p1;Ad77271b.a04.22.g05700_p1	2.4925	0.5885	1.2646	0.5945
Ad77271b.a04.1.g04570_p1;Ad77271b.a04.22.g05710_p1	1.0461	0.5306	1.0735	0.5207
Ad77271b.a04.1.g04570_p1;Ad77271b.a04.22.g05680_p1	0.8182	0.4628	0.8386	0.4464
Ad77271b.a04.1.g04730_p1;Ad77271b.a04.22.g06390_p1	0.3707	0.0886	0.3271	0.0898
Ad77271b.a04.1.g04750_p1;Ad77271b.a04.22.g06410_p1	0.3234	0.0663	0.3758	0.0632
Ad77271b.a04.1.g04770_p1;Ad77271b.a04.22.g06430_p1	0.2144	0.0538	0.2326	0.0518
Ad77271b.a04.1.g04800_p1;Ad77271b.a04.22.g06440_p1	0.3393	0.0589	0.3325	0.0585
Ad77271b.a04.1.g04810_p1;Ad77271b.a04.22.g06450_p1	0.3429	0.1827	0.3023	0.1874
Ad77271b.a04.1.g04860_p1;Ad77271b.a04.22.g06500_p1	0.3705	0.1378	0.4490	0.1280
Ad77271b.a04.1.g04890_p1;Ad77271b.a04.22.g06570_p1	0.6639	0.2566	0.6461	0.2526
Ad77271b.a04.1.g04910_p1;Ad77271b.a04.22.g06580_p1	0.314	0.1059	0.3798	0.0989
Ad77271b.a04.1.g04920_p1;Ad77271b.a04.22.g06600_p1	1.0854	4.1521	2.0819	1.8206
Ad77271b.a04.1.g04970_p1;Ad77271b.a04.22.g06620_p1	0.2903	0.1435	0.3813	0.1322
Ad77271b.a04.1.g05020_p1;Ad77271b.a04.22.g06660_p1	0.3604	-0.0	0.3756	0.0000
Ad77271b.a04.1.g05030_p1;Ad77271b.a04.22.g06690_p1	0.2802	0.1373	0.3798	0.1208
Ad77271b.a04.1.g05060_p1;Ad77271b.a04.22.g06700_p1	0.5479	0.0984	0.5801	0.0948
Ad77271b.a04.1.g05070_p1;Ad77271b.a04.22.g06710_p1	0.3294	0.0431	0.3814	0.0408
Ad77271b.a04.1.g05080_p1;Ad77271b.a04.22.g06730_p1	0.4026	0.0879	0.4357	0.0846
Ad77271b.a04.1.g05100_p1;Ad77271b.a04.22.g06780_p1	0.3947	0.0749	0.4679	0.0707
Ad77271b.a04.1.g05110_p1;Ad77271b.a04.22.g06790_p1	0.785	0.233	0.6876	0.2342
Ad77271b.a04.1.g05140_p1;Ad77271b.a04.22.g06880_p1	0.3258	0.0787	0.3037	0.0794
Ad77271b.a04.1.g05160_p1;Ad77271b.a04.22.g06900_p1	0.3068	0.0426	0.3119	0.0420
Ad77271b.a04.1.g05210_p1;Ad77271b.a04.22.g06940_p1	0.2948	0.0955	0.2972	0.0942
Ad77271b.a04.1.g05230_p1;Ad77271b.a04.22.g06980_p1	0.3744	0.0462	0.3625	0.0459
Ad77271b.a04.1.g05240_p1;Ad77271b.a04.22.g06990_p1	0.3842	0.1246	0.3725	0.1232
Ad77271b.a04.1.g05250_p1;Ad77271b.a04.22.g07000_p1	1.8315	1.0192	1.6927	1.0280
Ad77271b.a04.1.g05290_p1;Ad77271b.a04.22.g07060_p1	0.525	0.2855	0.6414	0.2609
Ad77271b.a04.1.g05300_p1;Ad77271b.a04.22.g07080_p1	1.2149	0.3074	1.1174	0.2913
Ad77271b.a04.1.g05320_p1;Ad77271b.a04.22.g07110_p1	0.2721	0.1151	0.2560	0.1154
Ad77271b.a04.1.g05330_p1;Ad77271b.a04.22.g07120_p1	0.2764	0.0708	0.3224	0.0666
Ad77271b.a04.1.g05360_p1;Ad77271b.a04.22.g07150_p1	0.2663	0.1571	0.2652	0.1557
Ad77271b.a04.1.g05380_p1;Ad77271b.a04.22.g07160_p1	0.4529	0.0971	0.5581	0.0899
Ad77271b.a04.1.g05410_p1;Ad77271b.a04.22.g07180_p1	0.3256	0.0601	0.3298	0.0593
Ad77271b.a04.1.g05440_p1;Ad77271b.a04.22.g07190_p1	0.4152	0.1102	0.4654	0.1048
Ad77271b.a04.1.g05450_p1;Ad77271b.a04.22.g07200_p1	0.2869	0.0558	0.3404	0.0522
Ad77271b.a04.1.g05460_p1;Ad77271b.a04.22.g07210_p1	0.9482	0.3771	0.9773	0.3630
Ad77271b.a04.1.g05470_p1;Ad77271b.a04.22.g07240_p1	0.2655	0.0702	0.3164	0.0662
Ad77271b.a04.1.g05500_p1;Ad77271b.a04.22.g07280_p1	3.1406	1.6772	1.9155	1.7372
Ad77271b.a04.1.g05570_p1;Ad77271b.a04.22.g07320_p1	0.4765	0.17	0.4690	0.1676
Ad77271b.a04.1.g05620_p1;Ad77271b.a04.22.g07340_p1	0.2759	0.1442	0.2695	0.1435
Ad77271b.a04.1.g05630_p1;Ad77271b.a04.22.g07350_p1	0.2876	0.1684	0.3887	0.1520
Ad77271b.a04.1.g05660_p1;Ad77271b.a04.22.g07360_p1	0.4895	0.1894	0.4353	0.1922
Ad77271b.a04.1.g05690_p1;Ad77271b.a04.22.g07380_p1	0.4119	0.1096	0.3479	0.1121
Ad77271b.a04.1.g05710_p1;Ad77271b.a04.22.g07450_p1	0.4822	0.3658	0.6441	0.3213
Ad77271b.a04.1.g05750_p1;Ad77271b.a04.22.g07490_p1	0.4661	0.0766	0.4936	0.0744
Ad77271b.a04.1.g05760_p1;Ad77271b.a04.22.g07510_p1	0.313	0.0629	0.3161	0.0622
Ad77271b.a04.1.g05770_p1;Ad77271b.a04.22.g07540_p1	0.2697	0.1102	0.3115	0.1042
Ad77271b.a04.1.g05780_p1;Ad77271b.a04.22.g07550_p1	0.3242	0.0518	0.3920	0.0483
Ad77271b.a04.1.g05790_p1;Ad77271b.a04.22.g07560_p1	0.5487	0.0924	0.4577	0.0945
Ad77271b.a04.1.g05800_p1;Ad77271b.a04.22.g07580_p1	0.3043	0.1051	0.3339	0.1006
Ad77271b.a04.1.g05810_p1;Ad77271b.a04.22.g07590_p1	0.3104	0.1541	0.3544	0.1468
Ad77271b.a04.1.g05820_p1;Ad77271b.a04.22.g07600_p1	0.5532	0.1015	0.4492	0.1041
Ad77271b.a04.1.g05880_p1;Ad77271b.a04.22.g07610_p1	0.6603	0.2782	0.6202	0.2764
Ad77271b.a04.1.g05890_p1;Ad77271b.a04.22.g07620_p1	0.2467	0.1107	0.2312	0.1116
Ad77271b.a04.1.g05900_p1;Ad77271b.a04.22.g07650_p1	0.3022	0.1315	0.2744	0.1341
Ad77271b.a04.1.g05970_p1;Ad77271b.a04.22.g07690_p1	0.4014	0.121	0.3882	0.1204
Ad77271b.a04.1.g05980_p1;Ad77271b.a04.22.g07710_p1	0.3084	0.0864	0.3263	0.0838
Ad77271b.a04.1.g06070_p1;Ad77271b.a04.22.g07780_p1	1.579	0.7389	1.1241	0.7472
Ad77271b.a04.1.g06100_p1;Ad77271b.a04.22.g07790_p1	0.423	0.0765	0.4013	0.0761
Ad77271b.a04.1.g06110_p1;Ad77271b.a04.22.g07840_p1	0.3109	0.0456	0.3732	0.0424
Ad77271b.a04.1.g06120_p1;Ad77271b.a04.22.g07850_p1	0.4384	0.0591	0.4824	0.0563
Ad77271b.a04.1.g06130_p1;Ad77271b.a04.22.g07860_p1	0.347	0.1477	0.3731	0.1435
Ad77271b.a04.1.g06140_p1;Ad77271b.a04.22.g07870_p1	0.4893	0.2167	0.5264	0.2100
Ad77271b.a04.1.g06160_p1;Ad77271b.a04.22.g07880_p1	0.6126	0.1754	0.5881	0.1707
Ad77271b.a04.1.g06230_p1;Ad77271b.a04.22.g07950_p1	0.3587	0.0755	0.3982	0.0727
Ad77271b.a04.1.g06240_p1;Ad77271b.a04.22.g07960_p1	0.2362	0.1237	0.2606	0.1182
Ad77271b.a04.1.g06290_p1;Ad77271b.a04.22.g08010_p1	2.9036	1.0042	-1.0000	1.1096
Ad77271b.a04.1.g06340_p1;Ad77271b.a04.22.g08060_p1	0.9592	0.5155	0.9288	0.4966
Ad77271b.a04.1.g06350_p1;Ad77271b.a04.22.g08070_p1	0.2531	0.0482	0.2404	0.0484
Ad77271b.a04.1.g06440_p1;Ad77271b.a04.22.g08200_p1	0.3155	0.0929	0.3045	0.0925
Ad77271b.a04.1.g06470_p1;Ad77271b.a04.22.g08260_p1	0.5013	0.0423	0.5725	0.0400
Ad77271b.a04.1.g06490_p1;Ad77271b.a04.22.g08270_p1	0.2579	0.1471	0.1976	0.1553
Ad77271b.a04.1.g06510_p1;Ad77271b.a04.22.g08290_p1	0.319	0.1114	0.3526	0.1070
Ad77271b.a04.1.g06520_p1;Ad77271b.a04.22.g08310_p1	0.3989	0.1354	0.4095	0.1322
Ad77271b.a04.1.g06540_p1;Ad77271b.a04.22.g08320_p1	0.8174	0.145	0.7451	0.1439
Ad77271b.a04.1.g06550_p1;Ad77271b.a04.22.g08170_p1	0.2785	0.0733	0.2732	0.0728
Ad77271b.a04.1.g06560_p1;Ad77271b.a04.22.g08340_p1	0.4429	0.0639	0.3842	0.0653
Ad77271b.a04.1.g06650_p1;Ad77271b.a04.22.g08420_p1	0.683	0.4349	0.8021	0.4082
Ad77271b.a04.1.g06680_p1;Ad77271b.a04.22.g08430_p1	0.3054	0.1271	0.3273	0.1230
Ad77271b.a04.1.g06690_p1;Ad77271b.a04.22.g08460_p1	0.3727	0.0433	0.3860	0.0424
Ad77271b.a04.1.g06790_p1;Ad77271b.a04.22.g08490_p1	0.2946	0.1033	0.3096	0.0997
Ad77271b.a04.1.g06810_p1;Ad77271b.a04.22.g08530_p1	0.7566	0.3944	0.7228	0.3911
Ad77271b.a04.1.g06850_p1;Ad77271b.a04.22.g08550_p1	0.358	0.2068	0.2920	0.2150
Ad77271b.a04.1.g04730_p1;Ad77271b.a04.22.g06380_p1	1.339	0.1712	0.5616	0.1874
Ad77271b.a04.1.g04760_p1;Ad77271b.a04.22.g06430_p1	3.7373	1.0473	4.4006	1.0442
Ad77271b.a04.1.g04780_p1;Ad77271b.a04.22.g06440_p1	4.1598	1.1626	2.1725	1.1975
Ad77271b.a04.1.g04850_p1;Ad77271b.a04.22.g06500_p1	0.4596	0.1344	0.4757	0.1306
Ad77271b.a04.1.g04850_p1;Ad77271b.a04.22.g06490_p1	4.1213	0.4616	1.9266	0.4716
Ad77271b.a04.1.g04860_p1;Ad77271b.a04.22.g06490_p1	1.8885	0.2881	2.0456	0.2723
Ad77271b.a04.1.g04860_p1;Ad77271b.a04.22.g06510_p1	0.3361	0.1661	0.3453	0.1629
Ad77271b.a04.1.g04880_p1;Ad77271b.a04.22.g06570_p1	0.9369	0.4766	0.9898	0.4542
Ad77271b.a04.1.g04980_p1;Ad77271b.a04.22.g06630_p1	1.5398	1.1954	1.3658	1.1189
Ad77271b.a04.1.g05010_p1;Ad77271b.a04.22.g06630_p1	0.9847	0.252	0.5626	0.2672
Ad77271b.a04.1.g05010_p1;Ad77271b.a04.22.g06640_p1	0.4521	0.203	0.4149	0.2063
Ad77271b.a04.1.g05080_p1;Ad77271b.a04.22.g06720_p1	0.4432	0.1685	0.4377	0.1671
Ad77271b.a04.1.g05080_p1;Ad77271b.a04.22.g06740_p1	2.2124	1.1898	2.9644	1.1476
Ad77271b.a04.1.g05090_p1;Ad77271b.a04.22.g06750_p1	0.3839	0.1038	0.3697	0.1028
Ad77271b.a04.1.g05120_p1;Ad77271b.a04.22.g06790_p1	0.5046	0.1626	0.5403	0.1571
Ad77271b.a04.1.g05120_p1;Ad77271b.a04.22.g06810_p1	4.0638	0.3194	-1.0000	0.3197
Ad77271b.a04.1.g05120_p1;Ad77271b.a04.22.g06800_p1	2.466	0.3344	-1.0000	0.3266
Ad77271b.a04.1.g05120_p1;Ad77271b.a04.22.g06840_p1	2.1466	0.4052	-1.0000	0.3933
Ad77271b.a04.1.g05220_p1;Ad77271b.a04.22.g06960_p1	0.2763	0.0653	0.2872	0.0639
Ad77271b.a04.1.g05260_p1;Ad77271b.a04.22.g07010_p1	0.4213	0.13	0.4912	0.1234
Ad77271b.a04.1.g05260_p1;Ad77271b.a04.22.g07020_p1	0.2913	0.1866	0.3130	0.1813
Ad77271b.a04.1.g05300_p1;Ad77271b.a04.22.g07090_p1	1.037	0.2898	0.8213	0.2834
Ad77271b.a04.1.g05310_p1;Ad77271b.a04.22.g07080_p1	1.278	0.4884	1.1934	0.4636
Ad77271b.a04.1.g05310_p1;Ad77271b.a04.22.g07090_p1	1.4774	0.7294	1.2158	0.7488
Ad77271b.a04.1.g05350_p1;Ad77271b.a04.22.g07130_p1	1.8556	0.5609	1.3824	0.5113
Ad77271b.a04.1.g05350_p1;Ad77271b.a04.22.g07140_p1	2.9948	0.8846	-1.0000	0.8710
Ad77271b.a04.1.g05390_p1;Ad77271b.a04.22.g07160_p1	1.1027	0.4345	1.2928	0.4019
Ad77271b.a04.1.g05420_p1;Ad77271b.a04.22.g07180_p1	0.5958	0.1043	0.5592	0.1043
Ad77271b.a04.1.g05470_p1;Ad77271b.a04.22.g07250_p1	2.9176	1.0015	-1.0000	0.9808
Ad77271b.a04.1.g05510_p1;Ad77271b.a04.22.g07300_p1	0.5175	0.2142	0.4838	0.2145
Ad77271b.a04.1.g05510_p1;Ad77271b.a04.22.g07310_p1	3.824	1.0903	-1.0000	1.0598
Ad77271b.a04.1.g05520_p1;Ad77271b.a04.22.g07310_p1	0.6501	0.2574	0.6367	0.2535
Ad77271b.a04.1.g05530_p1;Ad77271b.a04.22.g07310_p1	2.3439	0.5398	2.7853	0.5342
Ad77271b.a04.1.g05580_p1;Ad77271b.a04.22.g07320_p1	0.813	0.1659	0.7088	0.1669
Ad77271b.a04.1.g05670_p1;Ad77271b.a04.22.g07360_p1	1.2414	0.5896	0.9444	0.5971
Ad77271b.a04.1.g05680_p1;Ad77271b.a04.22.g07370_p1	2.0284	0.7102	1.2583	0.7414
Ad77271b.a04.1.g05760_p1;Ad77271b.a04.22.g07500_p1	0.4739	0.0611	0.3985	0.0627
Ad77271b.a04.1.g05790_p1;Ad77271b.a04.22.g07570_p1	0.3277	0.0225	0.4053	0.0209
Ad77271b.a04.1.g05830_p1;Ad77271b.a04.22.g07600_p1	0.4455	0.1133	0.4262	0.1128
Ad77271b.a04.1.g05990_p1;Ad77271b.a04.22.g07710_p1	0.3837	0.1582	0.3733	0.1567
Ad77271b.a04.1.g06000_p1;Ad77271b.a04.22.g07730_p1	0.4448	0.1679	0.5121	0.1582
Ad77271b.a04.1.g06000_p1;Ad77271b.a04.22.g07720_p1	0.2917	0.3357	0.4781	0.2742
Ad77271b.a04.1.g06170_p1;Ad77271b.a04.22.g07890_p1	0.414	0.3021	0.4334	0.2949
Ad77271b.a04.1.g06180_p1;Ad77271b.a04.22.g07940_p1	3.0499	1.142	-1.0000	1.2636
Ad77271b.a04.1.g06190_p1;Ad77271b.a04.22.g07910_p1	0.4351	0.1391	0.5158	0.1302
Ad77271b.a04.1.g06190_p1;Ad77271b.a04.22.g07920_p1	0.2217	0.0961	0.2669	0.0896
Ad77271b.a04.1.g06190_p1;Ad77271b.a04.22.g07950_p1	0.9952	0.2755	1.1554	0.2609
Ad77271b.a04.1.g06190_p1;Ad77271b.a04.22.g07900_p1	3.5521	0.4463	2.1564	0.4246
Ad77271b.a04.1.g06190_p1;Ad77271b.a04.22.g07940_p1	1.8698	1.1058	1.4965	1.1326
Ad77271b.a04.1.g06230_p1;Ad77271b.a04.22.g07910_p1	1.058	0.3414	1.2614	0.3170
Ad77271b.a04.1.g06230_p1;Ad77271b.a04.22.g07940_p1	3.4323	1.1056	-1.0000	1.1443
Ad77271b.a04.1.g06230_p1;Ad77271b.a04.22.g07920_p1	0.9466	0.2639	1.0272	0.2497
Ad77271b.a04.1.g06230_p1;Ad77271b.a04.22.g07900_p1	1.678	0.3968	-1.0000	0.3723
Ad77271b.a04.1.g06240_p1;Ad77271b.a04.22.g07970_p1	0.1921	0.1421	0.2378	0.1310
Ad77271b.a04.1.g06280_p1;Ad77271b.a04.22.g08000_p1	0.355	0.174	0.3524	0.1714
Ad77271b.a04.1.g06390_p1;Ad77271b.a04.22.g08100_p1	0.3337	0.0948	0.3841	0.0895
Ad77271b.a04.1.g06410_p1;Ad77271b.a04.22.g08120_p1	0.3041	0.0668	0.3458	0.0638
Ad77271b.a04.1.g06440_p1;Ad77271b.a04.22.g08140_p1	0.7878	0.319	0.6598	0.3267
Ad77271b.a04.1.g06440_p1;Ad77271b.a04.22.g08130_p1	0.5066	0.2292	0.5838	0.2155
Ad77271b.a04.1.g06460_p1;Ad77271b.a04.22.g08260_p1	0.4394	0.1173	0.4314	0.1164
Ad77271b.a04.1.g06480_p1;Ad77271b.a04.22.g08270_p1	1.0805	0.1748	0.6396	0.1829
Ad77271b.a04.1.g06520_p1;Ad77271b.a04.22.g08300_p1	1.5985	0.1898	0.8603	0.1924
Ad77271b.a04.1.g06590_p1;Ad77271b.a04.22.g08360_p1	0.2478	0.0843	0.3180	0.0770
Ad77271b.a04.1.g06660_p1;Ad77271b.a04.22.g08420_p1	2.4205	1.3461	-1.0000	1.2672
Ad77271b.a04.1.g06670_p1;Ad77271b.a04.22.g08440_p1	0.8431	0.2351	0.8850	0.2285
Ad77271b.a04.1.g06670_p1;Ad77271b.a04.22.g08430_p1	1.5134	0.5914	1.7310	0.5795
Ad77271b.a04.1.g06680_p1;Ad77271b.a04.22.g08440_p1	0.1978	0.0816	0.2728	0.0741
Ad77271b.a04.1.g06790_p1;Ad77271b.a04.22.g08500_p1	0.3173	0.1645	0.2859	0.1673
Ad77271b.a04.1.g06830_p1;Ad77271b.a04.22.g08540_p1	0.3596	0.0952	0.3546	0.0943
Ad77271b.a04.1.g06840_p1;Ad77271b.a04.22.g08550_p1	0.4061	0.3141	0.4163	0.3068
Ad77271b.a04.1.g06860_p1;Ad77271b.a04.22.g08550_p1	0.4936	0.2285	0.4332	0.2326
Ad77271b.a04.1.g06870_p1;Ad77271b.a04.22.g08550_p1	0.3361	0.1249	0.3260	0.1238
Ad77271b.a04.1.g06920_p1;Ad77271b.a04.22.g08760_p1	0.4698	0.0399	0.4795	0.0390
Ad77271b.a04.1.g06940_p1;Ad77271b.a04.22.g08770_p1	0.378	0.0974	0.3600	0.0971
Ad77271b.a04.1.g06960_p1;Ad77271b.a04.22.g08780_p1	0.3592	0.0738	0.3139	0.0751
Ad77271b.a04.1.g07000_p1;Ad77271b.a04.22.g08820_p1	0.2931	0.0651	0.2789	0.0652
Ad77271b.a04.1.g07040_p1;Ad77271b.a04.22.g08830_p1	0.4038	0.1029	0.3991	0.1009
Ad77271b.a04.1.g07090_p1;Ad77271b.a04.22.g08890_p1	0.331	0.0371	0.3517	0.0359
Ad77271b.a04.1.g07100_p1;Ad77271b.a04.22.g08900_p1	0.9042	0.4181	0.7965	0.4047
Ad77271b.a04.1.g07110_p1;Ad77271b.a04.22.g08910_p1	0.2531	0.2904	0.2342	0.2939
Ad77271b.a04.1.g07140_p1;Ad77271b.a04.22.g08920_p1	3.2232	1.2094	1.7314	1.4123
Ad77271b.a04.1.g07150_p1;Ad77271b.a04.22.g08930_p1	0.7837	0.4815	0.7628	0.4634
Ad77271b.a04.1.g07270_p1;Ad77271b.a04.22.g08980_p1	1.9602	0.7947	1.0175	0.8352
Ad77271b.a04.1.g07300_p1;Ad77271b.a04.22.g08960_p1	0.9881	0.3105	0.9770	0.2987
Ad77271b.a04.1.g07330_p1;Ad77271b.a04.22.g08990_p1	0.4105	0.0825	0.4226	0.0814
Ad77271b.a04.1.g07360_p1;Ad77271b.a04.22.g09010_p1	1.166	0.1282	0.7944	0.1289
Ad77271b.a04.1.g07370_p1;Ad77271b.a04.22.g09020_p1	0.4703	0.0947	0.5517	0.0900
Ad77271b.a04.1.g07380_p1;Ad77271b.a04.22.g09030_p1	1.0988	0.4693	1.1449	0.4495
Ad77271b.a04.1.g07390_p1;Ad77271b.a04.22.g09050_p1	0.3339	0.1962	0.3308	0.1929
Ad77271b.a04.1.g07400_p1;Ad77271b.a04.22.g09060_p1	0.5711	0.4597	0.4848	0.4728
Ad77271b.a04.1.g07410_p1;Ad77271b.a04.22.g09080_p1	0.3034	0.1496	0.3050	0.1465
Ad77271b.a04.1.g07430_p1;Ad77271b.a04.22.g09110_p1	0.592	0.0025	0.2996	0.0028
Ad77271b.a04.1.g07500_p1;Ad77271b.a04.22.g09130_p1	0.406	0.0659	0.3616	0.0665
Ad77271b.a04.1.g07540_p1;Ad77271b.a04.22.g09140_p1	1.0616	0.6011	0.9443	0.5945
Ad77271b.a04.1.g06910_p1;Ad77271b.a04.22.g08760_p1	0.7629	0.0681	0.5485	0.0707
Ad77271b.a04.1.g06980_p1;Ad77271b.a04.22.g08800_p1	0.286	0.154	0.3355	0.1444
Ad77271b.a04.1.g07090_p1;Ad77271b.a04.22.g08880_p1	0.3532	0.1035	0.3499	0.1024
Ad77271b.a04.1.g07130_p1;Ad77271b.a04.22.g08920_p1	0.3417	0.2729	0.2600	0.2805
Ad77271b.a04.1.g07140_p1;Ad77271b.a04.22.g08930_p1	1.1139	0.4998	0.8845	0.5068
Ad77271b.a04.1.g07160_p1;Ad77271b.a04.22.g08930_p1	0.4419	0.1679	0.3821	0.1664
Ad77271b.a04.1.g07170_p1;Ad77271b.a04.22.g08950_p1	0.2411	0.0061	0.2649	0.0060
Ad77271b.a04.1.g07170_p1;Ad77271b.a04.22.g08940_p1	0.4104	0.0377	0.3791	0.0379
Ad77271b.a04.1.g07250_p1;Ad77271b.a04.22.g08970_p1	1.8498	0.6074	1.3373	0.6026
Ad77271b.a04.1.g07300_p1;Ad77271b.a04.22.g08970_p1	0.6539	0.2	0.6731	0.1945
Ad77271b.a04.1.g07770_p1;Ad77271b.a04.22.g09320_p1	1.8118	0.2881	3.0667	0.2795
Ad77271b.a04.1.g07820_p1;Ad77271b.a04.22.g09330_p1	0.3357	0.0508	0.3551	0.0493
Ad77271b.a04.1.g07830_p1;Ad77271b.a04.22.g09340_p1	0.478	0.0824	0.3872	0.0852
Ad77271b.a04.1.g07910_p1;Ad77271b.a04.22.g09360_p1	0.269	0.0262	0.2835	0.0256
Ad77271b.a04.1.g07920_p1;Ad77271b.a04.22.g09370_p1	0.3508	0.1263	0.3284	0.1263
Ad77271b.a04.1.g07970_p1;Ad77271b.a04.22.g09400_p1	0.2644	0.1132	0.2584	0.1126
Ad77271b.a04.1.g07770_p1;Ad77271b.a04.22.g09330_p1	1.5508	0.4739	1.7848	0.4658
Ad77271b.a04.1.g07770_p1;Ad77271b.a04.22.g09340_p1	1.603	0.5918	2.2032	0.5687
Ad77271b.a04.1.g07810_p1;Ad77271b.a04.22.g09330_p1	0.4031	0.124	0.4278	0.1197
Ad77271b.a04.1.g07810_p1;Ad77271b.a04.22.g09340_p1	3.1687	0.4095	1.4136	0.3993
Ad77271b.a04.1.g07810_p1;Ad77271b.a04.22.g09320_p1	2.3894	0.4852	-1.0000	0.4695
Ad77271b.a04.1.g07820_p1;Ad77271b.a04.22.g09320_p1	2.0803	0.4696	3.7323	0.4572
Ad77271b.a04.1.g07820_p1;Ad77271b.a04.22.g09340_p1	2.7769	0.4143	1.4443	0.4029
Ad77271b.a04.1.g07830_p1;Ad77271b.a04.22.g09330_p1	1.8004	0.3238	1.3975	0.3135
Ad77271b.a04.1.g07830_p1;Ad77271b.a04.22.g09320_p1	1.9365	0.5253	2.3539	0.5158
Ad77271b.a04.1.g07870_p1;Ad77271b.a04.22.g09330_p1	1.7663	0.4354	1.6019	0.4180
Ad77271b.a04.1.g07870_p1;Ad77271b.a04.22.g09320_p1	1.822	0.455	2.1070	0.4487
Ad77271b.a04.1.g07870_p1;Ad77271b.a04.22.g09340_p1	1.4297	0.5701	2.0345	0.5424
Ad77271b.a04.1.g07880_p1;Ad77271b.a04.22.g09330_p1	2.1939	0.3641	1.7787	0.3445
Ad77271b.a04.1.g07880_p1;Ad77271b.a04.22.g09320_p1	3.5069	0.407	-1.0000	0.4144
Ad77271b.a04.1.g07880_p1;Ad77271b.a04.22.g09340_p1	3.4799	0.9994	4.4842	1.0104
Ad77271b.a04.1.g07890_p1;Ad77271b.a04.22.g09330_p1	2.1679	0.4712	1.7571	0.4491
Ad77271b.a04.1.g07890_p1;Ad77271b.a04.22.g09320_p1	1.9124	0.4781	1.7099	0.4672
Ad77271b.a04.1.g07890_p1;Ad77271b.a04.22.g09340_p1	1.5997	0.5383	3.0163	0.5075
Ad77271b.a04.1.g09760_p1;Ad77271b.a04.24.g05530_p1	0.6061	0.1801	0.5226	0.1847
Ad77271b.a04.1.g09790_p1;Ad77271b.a04.24.g05540_p1	0.2875	0.0515	0.3299	0.0489
Ad77271b.a04.1.g09920_p1;Ad77271b.a04.24.g05600_p1	0.2701	0.0583	0.2738	0.0575
Ad77271b.a04.1.g09940_p1;Ad77271b.a04.24.g05620_p1	0.4145	0.1186	0.4492	0.1140
Ad77271b.a04.1.g09970_p1;Ad77271b.a04.24.g05630_p1	0.4841	0.1189	0.5074	0.1154
Ad77271b.a04.1.g10000_p1;Ad77271b.a04.24.g05660_p1	1.4521	1.6681	-1.0000	1.0809
Ad77271b.a04.1.g10030_p1;Ad77271b.a04.24.g05670_p1	0.2381	0.0574	0.2949	0.0536
Ad77271b.a04.1.g10050_p1;Ad77271b.a04.24.g05650_p1	0.3406	0.085	0.4697	0.0749
Ad77271b.a04.1.g10060_p1;Ad77271b.a04.24.g05640_p1	0.4836	0.3362	0.6003	0.2922
Ad77271b.a04.1.g09730_p1;Ad77271b.a04.24.g05520_p1	0.361	0.0975	0.4396	0.0902
Ad77271b.a04.1.g09730_p1;Ad77271b.a04.24.g05510_p1	0.5317	0.1722	0.5273	0.1690
Ad77271b.a04.1.g09780_p1;Ad77271b.a04.24.g05560_p1	4.2858	0.7481	4.5097	0.7670
Ad77271b.a04.1.g09790_p1;Ad77271b.a04.24.g05550_p1	0.6959	0.2592	0.5277	0.2690
Ad77271b.a04.1.g10020_p1;Ad77271b.a04.24.g05670_p1	0.2594	0.1099	0.2992	0.1042
Ad77271b.a04.1.g10220_p1;Ad77271b.a04.24.g06320_p1	0.3401	0.1342	0.4240	0.1244
Ad77271b.a04.1.g10240_p1;Ad77271b.a04.24.g06310_p1	0.5674	0.0625	0.5868	0.0602
Ad77271b.a04.1.g10420_p1;Ad77271b.a04.24.g06280_p1	0.3461	0.0326	0.3407	0.0322
Ad77271b.a04.1.g10460_p1;Ad77271b.a04.24.g06250_p1	0.6129	0.2235	0.4864	0.2318
Ad77271b.a04.1.g10500_p1;Ad77271b.a04.24.g06240_p1	0.7345	0.3107	0.6515	0.3114
Ad77271b.a04.1.g10640_p1;Ad77271b.a04.24.g06120_p1	0.605	0.239	0.5521	0.2381
Ad77271b.a04.1.g10730_p1;Ad77271b.a04.24.g06090_p1	0.3276	0.1497	0.3276	0.1480
Ad77271b.a04.1.g10740_p1;Ad77271b.a04.24.g06080_p1	0.3475	0.1124	0.3880	0.1070
Ad77271b.a04.1.g10830_p1;Ad77271b.a04.24.g05980_p1	0.3798	0.1529	0.3680	0.1520
Ad77271b.a04.1.g10860_p1;Ad77271b.a04.24.g05970_p1	1.0142	0.0077	0.6332	0.0080
Ad77271b.a04.1.g10870_p1;Ad77271b.a04.24.g05960_p1	0.2835	0.3327	0.3359	0.3046
Ad77271b.a04.1.g10910_p1;Ad77271b.a04.24.g05940_p1	0.2784	0.0146	0.3292	0.0138
Ad77271b.a04.1.g11090_p1;Ad77271b.a04.24.g05900_p1	0.3882	0.0379	0.3853	0.0372
Ad77271b.a04.1.g11140_p1;Ad77271b.a04.24.g05890_p1	0.1973	0.1212	0.2045	0.1173
Ad77271b.a04.1.g11270_p1;Ad77271b.a04.24.g05850_p1	0.412	0.0669	0.4579	0.0643
Ad77271b.a04.1.g11300_p1;Ad77271b.a04.24.g05810_p1	0.3596	0.053	0.4011	0.0506
Ad77271b.a04.1.g11370_p1;Ad77271b.a04.24.g05790_p1	0.2993	0.1356	0.3348	0.1293
Ad77271b.a04.1.g11500_p1;Ad77271b.a04.24.g05750_p1	0.3493	0.0681	0.3863	0.0652
Ad77271b.a04.1.g11540_p1;Ad77271b.a04.24.g05710_p1	0.3831	0.098	0.4285	0.0941
Ad77271b.a04.1.g10210_p1;Ad77271b.a04.24.g06320_p1	0.6165	0.1747	0.5984	0.1708
Ad77271b.a04.1.g10230_p1;Ad77271b.a04.24.g06310_p1	0.5348	0.0338	0.4671	0.0342
Ad77271b.a04.1.g10380_p1;Ad77271b.a04.24.g06280_p1	4.7389	0.2175	-1.0000	0.2137
Ad77271b.a04.1.g10430_p1;Ad77271b.a04.24.g06270_p1	0.448	0.1545	0.5107	0.1460
Ad77271b.a04.1.g10430_p1;Ad77271b.a04.24.g06260_p1	3.6946	0.9861	1.7142	1.0513
Ad77271b.a04.1.g10440_p1;Ad77271b.a04.24.g06260_p1	0.2934	0.1312	0.2769	0.1317
Ad77271b.a04.1.g10490_p1;Ad77271b.a04.24.g06240_p1	0.4367	0.1972	0.4579	0.1915
Ad77271b.a04.1.g10530_p1;Ad77271b.a04.24.g06180_p1	0.2872	0.0998	0.2962	0.0982
Ad77271b.a04.1.g10530_p1;Ad77271b.a04.24.g06190_p1	0.7038	0.1273	0.6335	0.1255
Ad77271b.a04.1.g10630_p1;Ad77271b.a04.24.g06130_p1	0.3011	0.0807	0.3205	0.0782
Ad77271b.a04.1.g10630_p1;Ad77271b.a04.24.g06140_p1	0.1807	0.083	0.1960	0.0803
Ad77271b.a04.1.g10720_p1;Ad77271b.a04.24.g06100_p1	3.1691	0.9575	-1.0000	0.9666
Ad77271b.a04.1.g10750_p1;Ad77271b.a04.24.g06000_p1	0.543	0.2447	0.4781	0.2445
Ad77271b.a04.1.g10760_p1;Ad77271b.a04.24.g06000_p1	0.3456	0.1731	0.3025	0.1738
Ad77271b.a04.1.g10770_p1;Ad77271b.a04.24.g06000_p1	0.5876	0.1445	0.5120	0.1442
Ad77271b.a04.1.g11050_p1;Ad77271b.a04.24.g05930_p1	0.487	0.2315	0.5092	0.2220
Ad77271b.a04.1.g11060_p1;Ad77271b.a04.24.g05920_p1	0.4685	0.2788	0.5093	0.2690
Ad77271b.a04.1.g11150_p1;Ad77271b.a04.24.g05880_p1	0.4134	0.1227	0.3682	0.1244
Ad77271b.a04.1.g11230_p1;Ad77271b.a04.24.g05870_p1	0.3657	0.1558	0.3635	0.1534
Ad77271b.a04.1.g11240_p1;Ad77271b.a04.24.g05860_p1	1.9058	0.7379	1.4077	0.7660
Ad77271b.a04.1.g11270_p1;Ad77271b.a04.24.g05840_p1	3.0407	0.7247	-1.0000	0.7378
Ad77271b.a04.1.g11270_p1;Ad77271b.a04.24.g05830_p1	4.4852	1.1553	-1.0000	1.1461
Ad77271b.a04.1.g11340_p1;Ad77271b.a04.24.g05800_p1	0.4746	0.0668	0.4332	0.0671
Ad77271b.a04.1.g11350_p1;Ad77271b.a04.24.g05800_p1	0.5547	0.1601	0.5244	0.1575
Ad77271b.a04.1.g11710_p1;Ad77271b.a04.24.g06330_p1	0.4447	0.085	0.4142	0.0854
Ad77271b.a04.1.g11730_p1;Ad77271b.a04.24.g06350_p1	0.7105	0.2361	0.5063	0.2460
Ad77271b.a04.1.g11770_p1;Ad77271b.a04.24.g06360_p1	0.3753	0.1159	0.4366	0.1085
Ad77271b.a04.1.g11800_p1;Ad77271b.a04.24.g06390_p1	0.2707	0.0125	0.3132	0.0120
Ad77271b.a04.1.g11810_p1;Ad77271b.a04.24.g06400_p1	0.4702	0.2284	0.4821	0.2224
Ad77271b.a04.1.g11890_p1;Ad77271b.a04.24.g06420_p1	1.3625	0.2634	2.3113	0.2486
Ad77271b.a04.1.g11960_p1;Ad77271b.a04.24.g06430_p1	0.4602	0.1537	0.5203	0.1459
Ad77271b.a04.1.g12020_p1;Ad77271b.a04.24.g06470_p1	1.3292	0.2937	0.9972	0.2950
Ad77271b.a04.1.g12070_p1;Ad77271b.a04.24.g06490_p1	0.2154	0.012	0.2098	0.0120
Ad77271b.a04.1.g12220_p1;Ad77271b.a04.24.g06520_p1	0.4411	0.202	0.4807	0.1937
Ad77271b.a04.1.g12370_p1;Ad77271b.a04.24.g06620_p1	0.4891	0.0982	0.4746	0.0970
Ad77271b.a04.1.g12440_p1;Ad77271b.a04.24.g06680_p1	0.281	0.0945	0.2926	0.0920
Ad77271b.a04.1.g12490_p1;Ad77271b.a04.24.g06710_p1	0.4019	0.115	0.4245	0.1122
Ad77271b.a04.1.g12550_p1;Ad77271b.a04.24.g06770_p1	0.4818	0.0279	0.3886	0.0289
Ad77271b.a04.1.g12560_p1;Ad77271b.a04.24.g06780_p1	0.3868	0.1221	0.4250	0.1177
Ad77271b.a04.1.g12610_p1;Ad77271b.a04.24.g06800_p1	0.2849	0.0956	0.2828	0.0946
Ad77271b.a04.1.g12640_p1;Ad77271b.a04.24.g06810_p1	0.3048	0.0126	0.3330	0.0121
Ad77271b.a04.1.g11730_p1;Ad77271b.a04.24.g06340_p1	0.2689	0.1447	0.2875	0.1392
Ad77271b.a04.1.g11740_p1;Ad77271b.a04.24.g06350_p1	0.4535	0.2376	0.4114	0.2411
Ad77271b.a04.1.g11780_p1;Ad77271b.a04.24.g06370_p1	1.2646	0.6447	1.4402	0.6103
Ad77271b.a04.1.g11850_p1;Ad77271b.a04.24.g06420_p1	1.7883	0.4823	-1.0000	0.4593
Ad77271b.a04.1.g11860_p1;Ad77271b.a04.24.g06420_p1	1.8454	0.4314	2.0291	0.4124
Ad77271b.a04.1.g11870_p1;Ad77271b.a04.24.g06420_p1	1.7979	0.4491	-1.0000	0.4236
Ad77271b.a04.1.g11890_p1;Ad77271b.a04.24.g06410_p1	2.0325	0.6815	2.0633	0.6766
Ad77271b.a04.1.g11900_p1;Ad77271b.a04.24.g06420_p1	2.2879	0.4511	-1.0000	0.4322
Ad77271b.a04.1.g11990_p1;Ad77271b.a04.24.g06440_p1	1.2093	0.4834	1.0371	0.4785
Ad77271b.a04.1.g12110_p1;Ad77271b.a04.24.g06510_p1	1.5427	0.1836	0.9745	0.1857
Ad77271b.a04.1.g12110_p1;Ad77271b.a04.24.g06500_p1	0.7446	0.397	0.8551	0.3744
Ad77271b.a04.1.g12120_p1;Ad77271b.a04.24.g06510_p1	1.5789	0.4109	1.4969	0.4123
Ad77271b.a04.1.g12120_p1;Ad77271b.a04.24.g06500_p1	1.5458	0.6165	2.4756	0.5826
Ad77271b.a04.1.g12250_p1;Ad77271b.a04.24.g06570_p1	1.4387	1.4066	1.4472	1.2232
Ad77271b.a04.1.g12310_p1;Ad77271b.a04.24.g06590_p1	1.1937	0.4768	1.1927	0.4610
Ad77271b.a04.1.g12470_p1;Ad77271b.a04.24.g06700_p1	0.2664	0.1187	0.3156	0.1112
Ad77271b.a04.1.g12470_p1;Ad77271b.a04.24.g06690_p1	2.9132	0.6114	-1.0000	0.6045
Ad77271b.a04.1.g12530_p1;Ad77271b.a04.24.g06750_p1	0.3863	0.1409	0.3483	0.1419
Ad77271b.a04.1.g12530_p1;Ad77271b.a04.24.g06760_p1	0.2834	0.157	0.3164	0.1506
Ad77271b.a04.1.g12920_p1;Ad77271b.a04.24.g06950_p1	0.6134	0.1469	0.7020	0.1381
Ad77271b.a04.1.g12930_p1;Ad77271b.a04.24.g06970_p1	0.3001	0.2086	0.3758	0.1897
Ad77271b.a04.1.g13070_p1;Ad77271b.a04.24.g07050_p1	0.3976	0.1006	0.4593	0.0953
Ad77271b.a04.1.g13150_p1;Ad77271b.a04.24.g07070_p1	0.3763	0.0449	0.3311	0.0457
Ad77271b.a04.1.g13260_p1;Ad77271b.a04.24.g07100_p1	0.2879	0.0512	0.3002	0.0500
Ad77271b.a04.1.g13440_p1;Ad77271b.a04.24.g07130_p1	0.3365	0.0098	0.3287	0.0098
Ad77271b.a04.1.g13510_p1;Ad77271b.a04.24.g07140_p1	0.3937	0.0881	0.4541	0.0829
Ad77271b.a04.1.g13550_p1;Ad77271b.a04.24.g07170_p1	0.577	0.1162	0.6548	0.1093
Ad77271b.a04.1.g13620_p1;Ad77271b.a04.24.g07210_p1	0.4122	0.0963	0.4286	0.0940
Ad77271b.a04.1.g13650_p1;Ad77271b.a04.24.g07250_p1	0.3182	0.0114	0.3801	0.0107
Ad77271b.a04.1.g12910_p1;Ad77271b.a04.24.g06950_p1	1.9137	0.3584	-1.0000	0.3409
Ad77271b.a04.1.g12910_p1;Ad77271b.a04.24.g06930_p1	1.2773	0.5116	1.8204	0.4735
Ad77271b.a04.1.g12920_p1;Ad77271b.a04.24.g06970_p1	1.4732	0.4776	1.7439	0.4402
Ad77271b.a04.1.g12920_p1;Ad77271b.a04.24.g06930_p1	2.1303	0.5089	2.1256	0.4816
Ad77271b.a04.1.g12930_p1;Ad77271b.a04.24.g06950_p1	0.9352	0.43	1.0520	0.3972
Ad77271b.a04.1.g12940_p1;Ad77271b.a04.24.g06950_p1	1.4809	0.3307	1.9225	0.3207
Ad77271b.a04.1.g12940_p1;Ad77271b.a04.24.g06970_p1	1.782	0.6393	3.0629	0.6116
Ad77271b.a04.1.g12940_p1;Ad77271b.a04.24.g06930_p1	2.5749	0.6425	1.9329	0.6068
Ad77271b.a04.1.g12980_p1;Ad77271b.a04.24.g06990_p1	1.4276	0.238	1.5423	0.2263
Ad77271b.a04.1.g12980_p1;Ad77271b.a04.24.g06980_p1	1.7217	0.7177	1.9409	0.7026
Ad77271b.a04.1.g13020_p1;Ad77271b.a04.24.g07030_p1	0.5041	0.2079	0.4948	0.2056
Ad77271b.a04.1.g13040_p1;Ad77271b.a04.24.g07040_p1	0.3484	0.0538	0.4136	0.0509
Ad77271b.a04.1.g13050_p1;Ad77271b.a04.24.g07040_p1	0.5003	0.2957	0.5891	0.2787
Ad77271b.a04.1.g13080_p1;Ad77271b.a04.24.g07050_p1	1.0411	0.2402	1.1869	0.2263
Ad77271b.a04.1.g13090_p1;Ad77271b.a04.24.g07060_p1	2.0337	0.4105	1.7092	0.4152
Ad77271b.a04.1.g13290_p1;Ad77271b.a04.24.g07110_p1	1.531	0.5377	2.4232	0.4738
Ad77271b.a04.1.g13390_p1;Ad77271b.a04.24.g07120_p1	0.7126	0.4518	0.9275	0.4062
Ad77271b.a04.1.g13400_p1;Ad77271b.a04.24.g07120_p1	1.0877	0.3699	0.8137	0.3807
Ad77271b.a04.1.g13410_p1;Ad77271b.a04.24.g07120_p1	0.4158	0.2717	0.3822	0.2712
Ad77271b.a04.1.g13520_p1;Ad77271b.a04.24.g07150_p1	0.6076	0.2102	0.5718	0.2085
Ad77271b.a04.1.g13530_p1;Ad77271b.a04.24.g07150_p1	1.7139	0.2939	0.8358	0.3012
Ad77271b.a04.1.g13540_p1;Ad77271b.a04.24.g07150_p1	0.6397	0.1903	0.5855	0.1898
Ad77271b.a04.1.g13620_p1;Ad77271b.a04.24.g07200_p1	0.3873	0.0636	0.3844	0.0628
Ad77271b.a04.1.g13710_p1;Ad77271b.a04.24.g07260_p1	0.7616	0.2302	0.7055	0.2292
Ad77271b.a04.1.g14240_p1;Ad77271b.a04.24.g07990_p1	0.4481	0.0948	0.4344	0.0942
Ad77271b.a04.1.g14340_p1;Ad77271b.a04.24.g07940_p1	3.3263	1.8464	-1.0000	1.7918
Ad77271b.a04.1.g14490_p1;Ad77271b.a04.24.g07880_p1	0.5466	0.1703	0.5433	0.1681
Ad77271b.a04.1.g14540_p1;Ad77271b.a04.24.g07840_p1	0.2555	0.1113	0.2447	0.1111
Ad77271b.a04.1.g14550_p1;Ad77271b.a04.24.g07830_p1	0.338	0.1055	0.3143	0.1055
Ad77271b.a04.1.g14690_p1;Ad77271b.a04.24.g07790_p1	0.4087	0.1185	0.3729	0.1196
Ad77271b.a04.1.g14790_p1;Ad77271b.a04.24.g07770_p1	0.2963	-0.0	0.3098	0.0000
Ad77271b.a04.1.g14800_p1;Ad77271b.a04.24.g07750_p1	0.4009	0.068	0.4107	0.0666
Ad77271b.a04.1.g14900_p1;Ad77271b.a04.24.g07710_p1	0.2587	0.0147	0.2743	0.0143
Ad77271b.a04.1.g14920_p1;Ad77271b.a04.24.g07680_p1	0.5303	0.1811	0.5337	0.1764
Ad77271b.a04.1.g14960_p1;Ad77271b.a04.24.g07580_p1	0.3188	0.1569	0.3200	0.1540
Ad77271b.a04.1.g14990_p1;Ad77271b.a04.24.g07560_p1	0.363	0.0762	0.4073	0.0722
Ad77271b.a04.1.g15150_p1;Ad77271b.a04.24.g07430_p1	0.406	0.1127	0.4102	0.1106
Ad77271b.a04.1.g14230_p1;Ad77271b.a04.24.g08000_p1	0.3912	0.2057	0.3946	0.2025
Ad77271b.a04.1.g14270_p1;Ad77271b.a04.24.g07960_p1	3.1212	0.3806	2.3933	0.3843
Ad77271b.a04.1.g14320_p1;Ad77271b.a04.24.g07950_p1	0.3732	0.1605	0.3328	0.1630
Ad77271b.a04.1.g14330_p1;Ad77271b.a04.24.g07950_p1	0.4526	0.1036	0.3972	0.1053
Ad77271b.a04.1.g14530_p1;Ad77271b.a04.24.g07850_p1	0.5311	0.2201	0.6448	0.2039
Ad77271b.a04.1.g14700_p1;Ad77271b.a04.24.g07780_p1	0.7817	0.1704	0.5770	0.1750
Ad77271b.a04.1.g14800_p1;Ad77271b.a04.24.g07740_p1	0.4242	0.0668	0.4582	0.0637
Ad77271b.a04.1.g14840_p1;Ad77271b.a04.24.g07700_p1	4.2123	0.9868	2.6946	1.0423
Ad77271b.a04.1.g14920_p1;Ad77271b.a04.24.g07690_p1	1.1013	1.0471	1.0452	0.9924
Ad77271b.a04.1.g14930_p1;Ad77271b.a04.24.g07650_p1	2.7859	1.179	4.2985	1.1830
Ad77271b.a04.1.g14930_p1;Ad77271b.a04.24.g07660_p1	2.8965	1.3999	-1.0000	1.2876
Ad77271b.a04.1.g14940_p1;Ad77271b.a04.24.g07620_p1	0.3344	0.1146	0.3034	0.1157
Ad77271b.a04.1.g14950_p1;Ad77271b.a04.24.g07620_p1	0.4071	0.1619	0.4901	0.1519
Ad77271b.a04.1.g15000_p1;Ad77271b.a04.24.g07560_p1	3.9886	0.5335	-1.0000	0.5195
Ad77271b.a04.1.g15020_p1;Ad77271b.a04.24.g07540_p1	0.4278	0.1249	0.3351	0.1289
Ad77271b.a04.1.g15050_p1;Ad77271b.a04.24.g07530_p1	0.7392	0.1978	0.7574	0.1924
Ad77271b.a04.1.g15640_p1;Ad77271b.a04.24.g08270_p1	0.4035	0.0369	0.4205	0.0360
Ad77271b.a04.1.g15760_p1;Ad77271b.a04.24.g08320_p1	0.3094	0.0101	0.3232	0.0098
Ad77271b.a04.1.g15800_p1;Ad77271b.a04.24.g08340_p1	0.1813	0.0529	0.1878	0.0520
Ad77271b.a04.1.g15830_p1;Ad77271b.a04.24.g08370_p1	0.463	0.0987	0.4520	0.0973
Ad77271b.a04.1.g15890_p1;Ad77271b.a04.24.g08390_p1	3.4923	1.2158	-1.0000	1.2118
Ad77271b.a04.1.g16040_p1;Ad77271b.a04.24.g08450_p1	0.3939	0.029	0.3837	0.0288
Ad77271b.a04.1.g15550_p1;Ad77271b.a04.24.g08250_p1	0.6289	0.1734	0.5343	0.1748
Ad77271b.a04.1.g15620_p1;Ad77271b.a04.24.g08260_p1	0.2744	0.1434	0.2877	0.1389
Ad77271b.a04.1.g15800_p1;Ad77271b.a04.24.g08330_p1	0.285	0.0281	0.3300	0.0267
Ad77271b.a04.1.g15820_p1;Ad77271b.a04.24.g08360_p1	0.6593	0.1752	0.6491	0.1719
Ad77271b.a04.1.g15820_p1;Ad77271b.a04.24.g08350_p1	0.4386	0.109	0.4830	0.1043
Ad77271b.a04.1.g15870_p1;Ad77271b.a04.24.g08390_p1	3.475	0.9037	-1.0000	0.9118
Ad77271b.a04.1.g15880_p1;Ad77271b.a04.24.g08390_p1	2.471	1.4617	1.4337	1.5448
Ad77271b.a04.1.g15900_p1;Ad77271b.a04.24.g08420_p1	1.3073	0.9288	1.1008	0.9129
Ad77271b.a04.1.g15930_p1;Ad77271b.a04.24.g08430_p1	0.3624	0.0624	0.3714	0.0614
Ad77271b.a04.1.g16020_p1;Ad77271b.a04.24.g08450_p1	0.3291	0.0463	0.3026	0.0467
Ad77271b.a04.1.g16030_p1;Ad77271b.a04.24.g08450_p1	0.3315	0.0188	0.3457	0.0185
Ad77271b.a04.1.g16360_p1;Ad77271b.a04.24.g08540_p1	0.2989	0.0913	0.3248	0.0881
Ad77271b.a04.1.g16370_p1;Ad77271b.a04.24.g08560_p1	0.5339	0.2323	0.5487	0.2271
Ad77271b.a04.1.g16450_p1;Ad77271b.a04.24.g08600_p1	0.4352	0.1224	0.4597	0.1183
Ad77271b.a04.1.g16490_p1;Ad77271b.a04.24.g08640_p1	1.0979	0.2532	1.1030	0.2478
Ad77271b.a04.1.g16370_p1;Ad77271b.a04.24.g08550_p1	0.4152	0.2116	0.4561	0.1991
Ad77271b.a04.1.g16480_p1;Ad77271b.a04.24.g08620_p1	1.529	0.184	2.0645	0.1790
Ad77271b.a04.1.g16490_p1;Ad77271b.a04.24.g08630_p1	3.4101	0.1607	1.6497	0.1554
Ad77271b.a04.1.g07180_p1;Ad77271b.a04.26.g03800_p1	0.4931	0.3078	0.4482	0.3104
Ad77271b.a04.1.g07190_p1;Ad77271b.a04.26.g03790_p1	3.2542	1.0229	2.5065	1.0840
Ad77271b.a04.1.g07200_p1;Ad77271b.a04.26.g03780_p1	1.0111	0.2777	0.5826	0.2938
Ad77271b.a04.1.g07210_p1;Ad77271b.a04.26.g03770_p1	0.1859	0.1348	0.2255	0.1235
Ad77271b.a04.1.g12730_p1;Ad77271b.a04.36.g01430_p1	0.3692	0.064	0.3895	0.0621
Ad77271b.a04.1.g12780_p1;Ad77271b.a04.36.g01410_p1	0.4102	0.0363	0.3715	0.0369
Ad77271b.a04.1.g12800_p1;Ad77271b.a04.36.g01400_p1	0.2877	0.0339	0.2753	0.0339
Ad77271b.a04.1.g12960_p1;Ad77271b.a04.36.g01360_p1	0.2502	0.075	0.2303	0.0758
Ad77271b.a04.1.g12970_p1;Ad77271b.a04.36.g01350_p1	0.2838	0.0697	0.3138	0.0673
Ad77271b.a04.1.g13150_p1;Ad77271b.a04.36.g01310_p1	0.3781	0.0657	0.3947	0.0638
Ad77271b.a04.1.g13180_p1;Ad77271b.a04.36.g01290_p1	0.45	0.0127	0.5447	0.0118
Ad77271b.a04.1.g12720_p1;Ad77271b.a04.36.g01430_p1	0.441	0.1685	0.3970	0.1712
Ad77271b.a04.1.g12750_p1;Ad77271b.a04.36.g01420_p1	0.3674	0.1294	0.4233	0.1215
Ad77271b.a04.1.g12910_p1;Ad77271b.a04.36.g01370_p1	2.1016	0.3765	-1.0000	0.3563
Ad77271b.a04.1.g12920_p1;Ad77271b.a04.36.g01370_p1	1.6526	0.3751	1.9091	0.3513
Ad77271b.a04.1.g12930_p1;Ad77271b.a04.36.g01370_p1	1.3858	0.4714	1.8946	0.4498
Ad77271b.a04.1.g12940_p1;Ad77271b.a04.36.g01370_p1	1.6173	0.4064	1.8632	0.3989
Ad77271b.a04.1.g12950_p1;Ad77271b.a04.36.g01360_p1	0.2633	0.0524	0.2631	0.0518
Ad77271b.a04.1.g13230_p1;Ad77271b.a04.36.g01280_p1	0.823	0.3657	0.7462	0.3668
Ad77271b.a04.1.g13580_p1;Ad77271b.a04.36.g01200_p1	0.4553	0.0943	0.4477	0.0936
Ad77271b.a04.1.g13590_p1;Ad77271b.a04.36.g01190_p1	0.4821	0.0525	0.5624	0.0494
Ad77271b.a04.1.g13650_p1;Ad77271b.a04.36.g01140_p1	0.5409	0.0056	0.6005	0.0053
Ad77271b.a04.1.g13670_p1;Ad77271b.a04.36.g01120_p1	3.2296	0.931	-1.0000	1.0197
Ad77271b.a04.1.g13850_p1;Ad77271b.a04.36.g01080_p1	0.3052	0.0744	0.2481	0.0779
Ad77271b.a04.1.g13940_p1;Ad77271b.a04.36.g01050_p1	0.2904	-0.0	0.3351	0.0000
Ad77271b.a04.1.g13950_p1;Ad77271b.a04.36.g01040_p1	0.3236	0.2486	0.2878	0.2542
Ad77271b.a04.1.g13600_p1;Ad77271b.a04.36.g01170_p1	0.415	0.1853	0.4242	0.1815
Ad77271b.a04.1.g13600_p1;Ad77271b.a04.36.g01160_p1	0.7522	0.3487	0.6484	0.3536
Ad77271b.a04.1.g13600_p1;Ad77271b.a04.36.g01180_p1	3.7871	0.7312	3.4939	0.7311
Ad77271b.a04.1.g13670_p1;Ad77271b.a04.36.g01130_p1	3.1666	0.757	2.9687	0.7937
Ad77271b.a04.1.g13710_p1;Ad77271b.a04.36.g01100_p1	0.2991	0.0909	0.3545	0.0851
Ad77271b.a04.1.g13710_p1;Ad77271b.a04.36.g01110_p1	0.6222	0.268	0.7561	0.2497
Ad77271b.a04.1.g13860_p1;Ad77271b.a04.36.g01070_p1	1.5377	0.6886	1.2881	0.6751
Ad77271b.a04.1.g13960_p1;Ad77271b.a04.36.g01030_p1	0.7229	0.5039	0.6924	0.4910
Ad77271b.a04.1.g14730_p1;Ad77271b.a04.36.g00830_p1	0.4387	0.0157	0.4249	0.0155
Ad77271b.a04.1.g14790_p1;Ad77271b.a04.36.g00850_p1	0.6947	0.0335	0.5447	0.0340
Ad77271b.a04.1.g14860_p1;Ad77271b.a04.36.g00860_p1	0.5361	0.1802	0.5150	0.1787
Ad77271b.a04.1.g14880_p1;Ad77271b.a04.36.g00870_p1	0.6564	0.1139	0.6999	0.1084
Ad77271b.a04.1.g14950_p1;Ad77271b.a04.36.g00900_p1	0.4796	0.1179	0.6073	0.1096
Ad77271b.a04.1.g14690_p1;Ad77271b.a04.36.g00800_p1	0.3657	0.1634	0.3458	0.1637
Ad77271b.a04.1.g14690_p1;Ad77271b.a04.36.g00810_p1	2.612	1.5934	2.1038	1.5087
Ad77271b.a04.1.g14990_p1;Ad77271b.a04.36.g00940_p1	3.3306	1.113	3.0072	1.1085
Ad77271b.a04.1.g15250_p1;Ad77271b.a04.36.g00570_p1	0.3698	0.1216	0.3486	0.1220
Ad77271b.a04.1.g15260_p1;Ad77271b.a04.36.g00560_p1	0.3838	0.0586	0.3645	0.0585
Ad77271b.a04.1.g15460_p1;Ad77271b.a04.36.g00440_p1	0.3527	0.0455	0.3125	0.0465
Ad77271b.a04.1.g15550_p1;Ad77271b.a04.36.g00410_p1	0.2917	0.0694	0.2950	0.0684
Ad77271b.a04.1.g15690_p1;Ad77271b.a04.36.g00330_p1	0.415	0.2779	0.4275	0.2693
Ad77271b.a04.1.g15870_p1;Ad77271b.a04.36.g00200_p1	0.2628	0.1364	0.2408	0.1386
Ad77271b.a04.1.g16060_p1;Ad77271b.a04.36.g00170_p1	0.3323	0.1642	0.4213	0.1510
Ad77271b.a04.1.g16190_p1;Ad77271b.a04.36.g00160_p1	0.3847	0.0748	0.3598	0.0757
Ad77271b.a04.1.g16350_p1;Ad77271b.a04.36.g00130_p1	0.3043	0.102	0.3064	0.1006
Ad77271b.a04.1.g15260_p1;Ad77271b.a04.36.g00550_p1	0.4115	0.1636	0.5546	0.1443
Ad77271b.a04.1.g15290_p1;Ad77271b.a04.36.g00540_p1	0.3666	0.1411	0.4007	0.1355
Ad77271b.a04.1.g15470_p1;Ad77271b.a04.36.g00440_p1	0.2483	0.105	0.2820	0.0998
Ad77271b.a04.1.g15600_p1;Ad77271b.a04.36.g00380_p1	0.3432	0.0843	0.3261	0.0847
Ad77271b.a04.1.g15670_p1;Ad77271b.a04.36.g00370_p1	3.7839	1.1077	-1.0000	1.0989
Ad77271b.a04.1.g15680_p1;Ad77271b.a04.36.g00370_p1	1.643	0.3519	1.6248	0.3316
Ad77271b.a04.1.g15690_p1;Ad77271b.a04.36.g00340_p1	0.854	0.3016	0.8423	0.2956
Ad77271b.a04.1.g15700_p1;Ad77271b.a04.36.g00270_p1	2.0107	1.0077	2.0498	0.9774
Ad77271b.a04.1.g15710_p1;Ad77271b.a04.36.g00260_p1	0.2585	0.1609	0.2906	0.1527
Ad77271b.a04.1.g15880_p1;Ad77271b.a04.36.g00200_p1	3.2708	0.8645	3.4254	0.9278
Ad77271b.a04.1.g16200_p1;Ad77271b.a04.36.g00140_p1	2.2067	0.5034	3.5322	0.4930
Ad77271b.a04.1.g16200_p1;Ad77271b.a04.36.g00180_p1	4.0509	0.5734	-1.0000	0.5603
Ad77271b.a04.1.g17310_p1;Ad77271b.a04.36.g04910_p1	1.251	0.087	0.7086	0.0899
Ad77271b.a04.1.g17320_p1;Ad77271b.a04.36.g04870_p1	0.5115	0.1386	0.6010	0.1284
Ad77271b.a04.1.g17360_p1;Ad77271b.a04.36.g04850_p1	0.46	0.118	0.3895	0.1211
Ad77271b.a04.1.g17420_p1;Ad77271b.a04.36.g04830_p1	0.3485	0.0131	0.3483	0.0130
Ad77271b.a04.1.g17260_p1;Ad77271b.a04.36.g04940_p1	3.3223	0.356	1.9500	0.3363
Ad77271b.a04.1.g17270_p1;Ad77271b.a04.36.g04930_p1	0.4781	0.1102	0.4708	0.1086
Ad77271b.a04.1.g17270_p1;Ad77271b.a04.36.g04920_p1	0.712	0.1136	0.6796	0.1114
Ad77271b.a04.1.g17270_p1;Ad77271b.a04.36.g04910_p1	1.7565	0.1089	0.9174	0.1169
Ad77271b.a04.1.g17280_p1;Ad77271b.a04.36.g04930_p1	0.5845	0.1017	0.5736	0.0999
Ad77271b.a04.1.g17280_p1;Ad77271b.a04.36.g04920_p1	0.6776	0.1035	0.7174	0.0995
Ad77271b.a04.1.g17290_p1;Ad77271b.a04.36.g04910_p1	0.8123	0.0849	0.5026	0.0915
Ad77271b.a04.1.g17300_p1;Ad77271b.a04.36.g04930_p1	0.4577	0.0866	0.4418	0.0858
Ad77271b.a04.1.g17300_p1;Ad77271b.a04.36.g04920_p1	0.5022	0.1366	0.4938	0.1340
Ad77271b.a04.1.g16890_p1;Ad77271b.a04.39.g08310_p1	0.2679	0.0568	0.2841	0.0554
Ad77271b.a04.1.g16960_p1;Ad77271b.a04.39.g08260_p1	0.2908	0.0812	0.3270	0.0773
Ad77271b.a04.1.g16990_p1;Ad77271b.a04.39.g08220_p1	0.5103	0.0916	0.5086	0.0890
Ad77271b.a04.1.g17040_p1;Ad77271b.a04.39.g08200_p1	0.4472	0.1761	0.3977	0.1794
Ad77271b.a04.1.g17050_p1;Ad77271b.a04.39.g08160_p1	0.3882	0.0392	0.4117	0.0380
Ad77271b.a04.1.g17060_p1;Ad77271b.a04.39.g08150_p1	0.4314	0.1114	0.4565	0.1070
Ad77271b.a04.1.g17070_p1;Ad77271b.a04.39.g08040_p1	0.3313	0.0225	0.4100	0.0210
Ad77271b.a04.1.g17080_p1;Ad77271b.a04.39.g08030_p1	0.2825	0.1125	0.3145	0.1071
Ad77271b.a04.1.g17090_p1;Ad77271b.a04.39.g08020_p1	0.318	0.0908	0.3034	0.0906
Ad77271b.a04.1.g17110_p1;Ad77271b.a04.39.g07990_p1	0.4326	0.1199	0.4090	0.1198
Ad77271b.a04.1.g17120_p1;Ad77271b.a04.39.g07970_p1	0.4804	0.1077	0.4390	0.1084
Ad77271b.a04.1.g17130_p1;Ad77271b.a04.39.g07960_p1	0.2581	0.1751	0.2489	0.1742
Ad77271b.a04.1.g17160_p1;Ad77271b.a04.39.g07930_p1	0.2799	0.0928	0.3259	0.0877
Ad77271b.a04.1.g17190_p1;Ad77271b.a04.39.g07890_p1	0.3016	0.1132	0.3508	0.1069
Ad77271b.a04.1.g17210_p1;Ad77271b.a04.39.g07780_p1	0.3663	0.2661	0.3745	0.2622
Ad77271b.a04.1.g17220_p1;Ad77271b.a04.39.g07790_p1	0.2416	0.0527	0.2620	0.0506
Ad77271b.a04.1.g17230_p1;Ad77271b.a04.39.g07800_p1	0.7594	0.1013	0.7674	0.0984
Ad77271b.a04.1.g17250_p1;Ad77271b.a04.39.g07840_p1	0.4994	0.1234	0.5511	0.1192
Ad77271b.a04.1.g16890_p1;Ad77271b.a04.39.g08320_p1	0.2965	0.0686	0.3178	0.0663
Ad77271b.a04.1.g16970_p1;Ad77271b.a04.39.g08240_p1	0.3998	0.0404	0.4453	0.0388
Ad77271b.a04.1.g16980_p1;Ad77271b.a04.39.g08240_p1	1.8558	0.9047	1.9736	0.8872
Ad77271b.a04.1.g17040_p1;Ad77271b.a04.39.g08190_p1	0.3688	0.0758	0.3520	0.0745
Ad77271b.a04.1.g17050_p1;Ad77271b.a04.39.g08170_p1	0.4616	0.1606	0.4507	0.1580
Ad77271b.a04.1.g17060_p1;Ad77271b.a04.39.g08050_p1	4.2022	0.8018	-1.0000	0.8241
Ad77271b.a04.1.g17060_p1;Ad77271b.a04.39.g08060_p1	1.3854	0.1679	1.1397	0.1719
Ad77271b.a04.1.g17060_p1;Ad77271b.a04.39.g08100_p1	3.7754	1.1435	2.9738	1.1385
Ad77271b.a04.1.g17120_p1;Ad77271b.a04.39.g07980_p1	0.2802	0.0408	0.3157	0.0389
Ad77271b.a04.1.g17140_p1;Ad77271b.a04.39.g07900_p1	3.5819	0.5311	-1.0000	0.5330
Ad77271b.a04.1.g17180_p1;Ad77271b.a04.39.g07900_p1	0.4595	0.0902	0.5166	0.0866
Ad77271b.a04.1.g17200_p1;Ad77271b.a04.39.g07720_p1	0.5505	0.1604	0.5605	0.1557
Ad77271b.a04.1.g17200_p1;Ad77271b.a04.39.g07700_p1	1.2334	0.3452	1.7406	0.3287
Ad77271b.a04.1.g17200_p1;Ad77271b.a04.39.g07730_p1	1.2904	0.3547	1.6596	0.3416
Ad77271b.a04.1.g17200_p1;Ad77271b.a04.39.g07710_p1	2.6931	0.305	1.9717	0.3088
Ad77271b.a04.1.g17240_p1;Ad77271b.a04.39.g07840_p1	0.4633	0.1509	0.5347	0.1401
Ad77271b.a04.1.g17360_p1;Ad77271b.a04.39.g07530_p1	0.4497	0.0938	0.3682	0.0970
Ad77271b.a04.1.g17370_p1;Ad77271b.a04.39.g07520_p1	0.3423	0.2019	0.3355	0.2006
Ad77271b.a04.1.g17410_p1;Ad77271b.a04.39.g07440_p1	0.2521	0.072	0.3055	0.0665
Ad77271b.a04.1.g17420_p1;Ad77271b.a04.39.g07400_p1	0.3795	0.0168	0.3383	0.0170
Ad77271b.a04.1.g17440_p1;Ad77271b.a04.39.g07260_p1	0.4149	0.205	0.4223	0.2032
Ad77271b.a04.1.g17480_p1;Ad77271b.a04.39.g07180_p1	0.2441	0.0523	0.2753	0.0499
Ad77271b.a04.1.g17490_p1;Ad77271b.a04.39.g07150_p1	0.3921	0.1635	0.4024	0.1604
Ad77271b.a04.1.g17500_p1;Ad77271b.a04.39.g07130_p1	0.3817	0.1016	0.4794	0.0930
Ad77271b.a04.1.g17540_p1;Ad77271b.a04.39.g07110_p1	0.6992	0.0509	0.6327	0.0506
Ad77271b.a04.1.g17550_p1;Ad77271b.a04.39.g07080_p1	0.2562	0.0347	0.3505	0.0311
Ad77271b.a04.1.g17560_p1;Ad77271b.a04.39.g07030_p1	0.2336	0.0532	0.3172	0.0477
Ad77271b.a04.1.g17630_p1;Ad77271b.a04.39.g06880_p1	0.409	0.155	0.4912	0.1456
Ad77271b.a04.1.g17660_p1;Ad77271b.a04.39.g06830_p1	0.5611	0.2074	0.6329	0.1976
Ad77271b.a04.1.g17720_p1;Ad77271b.a04.39.g06770_p1	0.7303	0.1845	0.5917	0.1877
Ad77271b.a04.1.g17750_p1;Ad77271b.a04.39.g06760_p1	0.3347	0.0352	0.3551	0.0342
Ad77271b.a04.1.g17760_p1;Ad77271b.a04.39.g06740_p1	0.4807	0.0611	0.4548	0.0608
Ad77271b.a04.1.g17770_p1;Ad77271b.a04.39.g06730_p1	0.2927	0.0587	0.3273	0.0559
Ad77271b.a04.1.g17800_p1;Ad77271b.a04.39.g06560_p1	0.3361	0.1495	0.3634	0.1427
Ad77271b.a04.1.g17820_p1;Ad77271b.a04.39.g06530_p1	0.3106	0.0368	0.2953	0.0370
Ad77271b.a04.1.g17840_p1;Ad77271b.a04.39.g06500_p1	0.2866	0.0587	0.2781	0.0585
Ad77271b.a04.1.g17880_p1;Ad77271b.a04.39.g06450_p1	0.4899	0.0671	0.4852	0.0660
Ad77271b.a04.1.g17950_p1;Ad77271b.a04.39.g06300_p1	0.2956	0.0445	0.3125	0.0435
Ad77271b.a04.1.g17980_p1;Ad77271b.a04.39.g06230_p1	0.8104	0.3866	0.6628	0.3944
Ad77271b.a04.1.g18030_p1;Ad77271b.a04.39.g06150_p1	0.5029	0.0649	0.5248	0.0635
Ad77271b.a04.1.g18040_p1;Ad77271b.a04.39.g06080_p1	1.5834	0.0067	0.4992	0.0076
Ad77271b.a04.1.g18050_p1;Ad77271b.a04.39.g06100_p1	0.6386	0.422	0.6105	0.4125
Ad77271b.a04.1.g18070_p1;Ad77271b.a04.39.g06050_p1	0.3595	0.1264	0.3881	0.1219
Ad77271b.a04.1.g18080_p1;Ad77271b.a04.39.g06040_p1	1.0184	0.4031	0.8641	0.4081
Ad77271b.a04.1.g18120_p1;Ad77271b.a04.39.g06010_p1	0.3035	0.0317	0.3682	0.0296
Ad77271b.a04.1.g17350_p1;Ad77271b.a04.39.g07530_p1	0.8562	0.1446	0.8256	0.1409
Ad77271b.a04.1.g17370_p1;Ad77271b.a04.39.g07510_p1	0.3993	0.2925	0.4715	0.2711
Ad77271b.a04.1.g17380_p1;Ad77271b.a04.39.g07480_p1	0.3475	0.231	0.4210	0.2114
Ad77271b.a04.1.g17390_p1;Ad77271b.a04.39.g07450_p1	0.4188	0.0829	0.4506	0.0796
Ad77271b.a04.1.g17430_p1;Ad77271b.a04.39.g07250_p1	0.4706	0.0444	0.5001	0.0420
Ad77271b.a04.1.g17590_p1;Ad77271b.a04.39.g06970_p1	0.4715	0.2157	0.4319	0.2159
Ad77271b.a04.1.g17680_p1;Ad77271b.a04.39.g06790_p1	0.9125	0.3404	0.7531	0.3434
Ad77271b.a04.1.g17690_p1;Ad77271b.a04.39.g06790_p1	1.1178	0.4034	1.1040	0.3838
Ad77271b.a04.1.g17700_p1;Ad77271b.a04.39.g06790_p1	0.3667	0.1806	0.4243	0.1685
Ad77271b.a04.1.g17710_p1;Ad77271b.a04.39.g06790_p1	1.8186	0.6665	1.1611	0.6943
Ad77271b.a04.1.g17730_p1;Ad77271b.a04.39.g06770_p1	0.9745	0.2597	0.7291	0.2709
Ad77271b.a04.1.g17740_p1;Ad77271b.a04.39.g06770_p1	3.4649	0.1499	1.1134	0.1508
Ad77271b.a04.1.g17760_p1;Ad77271b.a04.39.g06750_p1	3.0671	0.7789	4.7215	0.7782
Ad77271b.a04.1.g17900_p1;Ad77271b.a04.39.g06390_p1	0.2611	0.0945	0.2456	0.0944
Ad77271b.a04.1.g17900_p1;Ad77271b.a04.39.g06400_p1	0.4552	0.1034	0.5592	0.0950
Ad77271b.a04.1.g17930_p1;Ad77271b.a04.39.g06310_p1	0.5833	0.1905	0.5486	0.1902
Ad77271b.a04.1.g17940_p1;Ad77271b.a04.39.g06310_p1	0.894	0.251	0.8420	0.2481
Ad77271b.a04.1.g17980_p1;Ad77271b.a04.39.g06260_p1	1.6133	0.4517	1.0731	0.4503
Ad77271b.a04.1.g17980_p1;Ad77271b.a04.39.g06250_p1	1.3131	0.466	1.2069	0.4708
Ad77271b.a04.1.g18040_p1;Ad77271b.a04.39.g06110_p1	0.2305	0.0208	0.2925	0.0191
Ad77271b.a04.1.g18060_p1;Ad77271b.a04.39.g06050_p1	0.7761	0.2492	0.7390	0.2457
Ad77271b.a04.1.g18090_p1;Ad77271b.a04.39.g06040_p1	0.8992	0.3137	0.7876	0.3147
Ad77271b.a04.1.g18100_p1;Ad77271b.a04.39.g06030_p1	0.6361	0.2079	0.6083	0.2044
Ad77271b.a04.1.g18120_p1;Ad77271b.a04.39.g05740_p1	0.6483	0.2269	0.6600	0.2214
Ad77271b.a04.1.g18130_p1;Ad77271b.a04.39.g05640_p1	0.5684	0.0367	0.6742	0.0350
Ad77271b.a04.1.g18140_p1;Ad77271b.a04.39.g05620_p1	0.3493	0.0487	0.3760	0.0473
Ad77271b.a04.1.g18160_p1;Ad77271b.a04.39.g05600_p1	0.6255	0.1336	0.6266	0.1309
Ad77271b.a04.1.g18170_p1;Ad77271b.a04.39.g05590_p1	0.4217	0.0898	0.4077	0.0887
Ad77271b.a04.1.g18180_p1;Ad77271b.a04.39.g05580_p1	0.4284	0.007	0.4489	0.0068
Ad77271b.a04.1.g18200_p1;Ad77271b.a04.39.g05530_p1	0.315	0.082	0.3682	0.0771
Ad77271b.a04.1.g18260_p1;Ad77271b.a04.39.g05430_p1	0.511	0.1266	0.4439	0.1280
Ad77271b.a04.1.g18280_p1;Ad77271b.a04.39.g05370_p1	0.4442	0.0792	0.4889	0.0746
Ad77271b.a04.1.g18190_p1;Ad77271b.a04.39.g05540_p1	0.3286	0.059	0.4128	0.0543
Ad77271b.a04.1.g18210_p1;Ad77271b.a04.39.g05480_p1	0.4846	0.103	0.5716	0.0977
Ad77271b.a04.1.g18210_p1;Ad77271b.a04.39.g05470_p1	0.877	0.233	0.8357	0.2262
Ad77271b.a04.1.g18210_p1;Ad77271b.a04.39.g05490_p1	1.6767	0.4358	3.5094	0.4127
Ad77271b.a04.1.g18210_p1;Ad77271b.a04.39.g05520_p1	1.8249	0.4258	5.7805	0.4065
Ad77271b.a04.1.g18220_p1;Ad77271b.a04.39.g05490_p1	1.4565	0.3391	2.0379	0.3270
Ad77271b.a04.1.g18220_p1;Ad77271b.a04.39.g05520_p1	1.538	0.3484	1.8108	0.3417
Ad77271b.a04.1.g18220_p1;Ad77271b.a04.39.g05470_p1	1.2819	0.2355	0.8698	0.2355
Ad77271b.a04.1.g18220_p1;Ad77271b.a04.39.g05480_p1	0.3936	0.1151	0.4691	0.1084
Ad77271b.a04.1.g18220_p1;Ad77271b.a04.39.g05460_p1	0.9125	0.2363	0.8860	0.2315
Ad77271b.a04.1.g18220_p1;Ad77271b.a04.39.g05510_p1	1.1997	0.3811	1.5023	0.3685
Ad77271b.a04.1.g18220_p1;Ad77271b.a04.39.g05500_p1	1.0076	0.3024	0.9736	0.2941
Ad77271b.a04.1.g18250_p1;Ad77271b.a04.39.g05430_p1	3.1978	1.2566	1.9332	1.3274
Ad77271b.a04.1.g18290_p1;Ad77271b.a04.39.g05290_p1	1.6195	0.3406	1.0506	0.3425
Ad77271b.a04.1.g18290_p1;Ad77271b.a04.39.g05320_p1	1.6484	0.5071	1.8240	0.4986
Ad77271b.a04.1.g18290_p1;Ad77271b.a04.39.g05330_p1	1.4994	0.5617	1.3327	0.5482
Ad77271b.a04.1.g18300_p1;Ad77271b.a04.39.g05330_p1	2.5425	0.5985	1.9150	0.6065
Ad77271b.a04.1.g18300_p1;Ad77271b.a04.39.g05340_p1	1.8506	0.6797	2.0538	0.6315
Ad77271b.a04.1.g18310_p1;Ad77271b.a04.39.g05330_p1	1.2861	0.4298	1.3944	0.4047
Ad77271b.a04.1.g18310_p1;Ad77271b.a04.39.g05340_p1	1.0607	0.4901	1.1994	0.4630
Ad77271b.a04.1.g18320_p1;Ad77271b.a04.39.g05320_p1	4.089	0.4547	-1.0000	0.4561
Ad77271b.a04.1.g18320_p1;Ad77271b.a04.39.g05330_p1	3.9918	0.513	2.2739	0.5213
Ad77271b.a04.1.g18330_p1;Ad77271b.a04.39.g05330_p1	1.8944	0.7537	2.5774	0.6962
Ad77271b.a04.1.g18330_p1;Ad77271b.a04.39.g05340_p1	2.0876	0.4633	1.3837	0.4525
Ad77271b.a04.1.g18350_p1;Ad77271b.a04.39.g04920_p1	0.4558	0.0857	0.4524	0.0846
Ad77271b.a04.1.g18370_p1;Ad77271b.a04.39.g04790_p1	0.3978	0.0754	0.4165	0.0726
Ad77271b.a04.1.g18400_p1;Ad77271b.a04.39.g04740_p1	0.2202	0.1075	0.2495	0.1025
Ad77271b.a04.1.g18430_p1;Ad77271b.a04.39.g04710_p1	0.2943	0.1969	0.3081	0.1910
Ad77271b.a04.1.g18600_p1;Ad77271b.a04.39.g04510_p1	0.3272	0.1153	0.3248	0.1142
Ad77271b.a04.1.g18290_p1;Ad77271b.a04.39.g04950_p1	1.563	0.5118	1.7303	0.5030
Ad77271b.a04.1.g18320_p1;Ad77271b.a04.39.g04950_p1	1.8995	0.4857	1.8431	0.4855
Ad77271b.a04.1.g18320_p1;Ad77271b.a04.39.g04970_p1	4.1901	0.4635	2.5970	0.4703
Ad77271b.a04.1.g18320_p1;Ad77271b.a04.39.g04960_p1	2.1307	1.1567	-1.0000	1.0753
Ad77271b.a04.1.g18330_p1;Ad77271b.a04.39.g04970_p1	4.0785	1.005	2.8804	1.0283
Ad77271b.a04.1.g18330_p1;Ad77271b.a04.39.g04960_p1	3.8587	0.7096	3.4346	0.7321
Ad77271b.a04.1.g18330_p1;Ad77271b.a04.39.g04990_p1	4.089	0.7588	2.0451	0.7756
Ad77271b.a04.1.g18390_p1;Ad77271b.a04.39.g04750_p1	0.3681	0.159	0.3928	0.1546
Ad77271b.a04.1.g18410_p1;Ad77271b.a04.39.g04740_p1	0.4916	0.1382	0.4131	0.1416
Ad77271b.a04.1.g18410_p1;Ad77271b.a04.39.g04730_p1	0.4478	0.1726	0.4414	0.1702
Ad77271b.a04.1.g18460_p1;Ad77271b.a04.39.g04670_p1	0.6198	0.3324	0.5782	0.3324
Ad77271b.a04.1.g18580_p1;Ad77271b.a04.39.g04510_p1	0.4237	0.037	0.3743	0.0375
Ad77271b.a04.1.g18590_p1;Ad77271b.a04.39.g04510_p1	0.6068	0.2864	0.5773	0.2863
Ad77271b.a04.1.g18610_p1;Ad77271b.a04.39.g04510_p1	0.3505	0.1962	0.4073	0.1836
Ad77271b.a04.1.g18620_p1;Ad77271b.a04.39.g04490_p1	0.4104	0.1098	0.3769	0.1107
Ad77271b.a04.1.g18630_p1;Ad77271b.a04.39.g04490_p1	0.3486	0.1459	0.3741	0.1408
Ad77271b.a04.1.g18700_p1;Ad77271b.a04.39.g04260_p1	0.4148	0.2527	0.4390	0.2472
Ad77271b.a04.1.g18750_p1;Ad77271b.a04.39.g04060_p1	0.2985	0.0825	0.3006	0.0810
Ad77271b.a04.1.g18760_p1;Ad77271b.a04.39.g04050_p1	0.4187	0.0841	0.4371	0.0821
Ad77271b.a04.1.g18770_p1;Ad77271b.a04.39.g04040_p1	0.294	0.0687	0.3434	0.0648
Ad77271b.a04.1.g18830_p1;Ad77271b.a04.39.g04010_p1	0.2589	0.066	0.2879	0.0628
Ad77271b.a04.1.g18840_p1;Ad77271b.a04.39.g04000_p1	0.393	0.0672	0.3651	0.0673
Ad77271b.a04.1.g18930_p1;Ad77271b.a04.39.g03950_p1	0.3988	0.0705	0.3653	0.0710
Ad77271b.a04.1.g18940_p1;Ad77271b.a04.39.g03930_p1	0.2858	0.1196	0.3265	0.1142
Ad77271b.a04.1.g18960_p1;Ad77271b.a04.39.g03920_p1	0.4137	0.0743	0.4176	0.0732
Ad77271b.a04.1.g18970_p1;Ad77271b.a04.39.g03910_p1	0.3532	0.1015	0.3267	0.1021
Ad77271b.a04.1.g18980_p1;Ad77271b.a04.39.g03870_p1	0.3439	0.1228	0.3309	0.1237
Ad77271b.a04.1.g19040_p1;Ad77271b.a04.39.g03740_p1	0.5083	0.1258	0.4737	0.1250
Ad77271b.a04.1.g19050_p1;Ad77271b.a04.39.g03700_p1	1.7127	0.5404	1.8649	0.5303
Ad77271b.a04.1.g19060_p1;Ad77271b.a04.39.g03690_p1	0.3563	0.1651	0.3487	0.1626
Ad77271b.a04.1.g19070_p1;Ad77271b.a04.39.g03680_p1	0.3037	0.1328	0.3340	0.1256
Ad77271b.a04.1.g19130_p1;Ad77271b.a04.39.g03490_p1	0.8744	0.3439	0.7961	0.3385
Ad77271b.a04.1.g18690_p1;Ad77271b.a04.39.g04330_p1	0.5893	0.4352	0.7169	0.3986
Ad77271b.a04.1.g18690_p1;Ad77271b.a04.39.g04340_p1	0.9085	0.5821	0.8672	0.5715
Ad77271b.a04.1.g18700_p1;Ad77271b.a04.39.g04270_p1	2.3628	0.9356	-1.0000	0.8658
Ad77271b.a04.1.g18730_p1;Ad77271b.a04.39.g04070_p1	0.3639	0.1992	0.3379	0.2000
Ad77271b.a04.1.g18740_p1;Ad77271b.a04.39.g04060_p1	0.328	0.057	0.2810	0.0582
Ad77271b.a04.1.g18850_p1;Ad77271b.a04.39.g04000_p1	0.1582	0.0757	0.1752	0.0724
Ad77271b.a04.1.g18950_p1;Ad77271b.a04.39.g03920_p1	0.1047	0.1308	0.1472	0.1169
Ad77271b.a04.1.g19010_p1;Ad77271b.a04.39.g03740_p1	2.0568	0.5903	1.3144	0.5798
Ad77271b.a04.1.g19110_p1;Ad77271b.a04.39.g03440_p1	1.4087	0.5235	1.6709	0.5080
Ad77271b.a04.1.g19110_p1;Ad77271b.a04.39.g03490_p1	1.3609	0.4284	1.7183	0.4152
Ad77271b.a04.1.g19110_p1;Ad77271b.a04.39.g03480_p1	1.1692	0.661	1.5433	0.5943
Ad77271b.a04.1.g19110_p1;Ad77271b.a04.39.g03450_p1	0.9357	0.4413	0.9947	0.4277
Ad77271b.a04.1.g19110_p1;Ad77271b.a04.39.g03460_p1	2.0099	1.16	1.9433	1.1162
Ad77271b.a04.1.g19120_p1;Ad77271b.a04.39.g03440_p1	1.8157	0.4625	1.1975	0.4818
Ad77271b.a04.1.g19130_p1;Ad77271b.a04.39.g03440_p1	0.8916	0.2971	0.7805	0.2853
Ad77271b.a04.1.g19130_p1;Ad77271b.a04.39.g03450_p1	1.0963	0.2953	0.7684	0.2921
Ad77271b.a04.1.g19130_p1;Ad77271b.a04.39.g03480_p1	0.775	0.4134	0.9158	0.3916
Ad77271b.a04.1.g19210_p1;Ad77271b.a04.39.g03130_p1	0.3759	0.0255	0.4368	0.0240
Ad77271b.a04.1.g19230_p1;Ad77271b.a04.39.g03070_p1	0.4564	0.1174	0.4348	0.1161
Ad77271b.a04.1.g19280_p1;Ad77271b.a04.39.g02870_p1	0.4214	0.087	0.4322	0.0851
Ad77271b.a04.1.g19290_p1;Ad77271b.a04.39.g02860_p1	0.4092	0.0542	0.4277	0.0523
Ad77271b.a04.1.g19320_p1;Ad77271b.a04.39.g02800_p1	0.5898	0.1958	0.6655	0.1835
Ad77271b.a04.1.g19180_p1;Ad77271b.a04.39.g03150_p1	0.3875	0.0627	0.4214	0.0603
Ad77271b.a04.1.g19220_p1;Ad77271b.a04.39.g03090_p1	1.5696	1.1368	1.5585	1.1175
Ad77271b.a04.1.g19320_p1;Ad77271b.a04.39.g02760_p1	1.4434	0.3951	1.4633	0.3713
Ad77271b.a04.1.g19320_p1;Ad77271b.a04.39.g02820_p1	0.8004	0.2071	0.7488	0.2008
Ad77271b.a04.1.g19320_p1;Ad77271b.a04.39.g02830_p1	0.6858	0.2256	0.6963	0.2164
Ad77271b.a04.1.g19320_p1;Ad77271b.a04.39.g02780_p1	1.1759	0.4117	1.0663	0.3948
Ad77271b.a04.1.g19320_p1;Ad77271b.a04.39.g02790_p1	1.1746	0.3108	1.1083	0.2955
Ad77271b.a04.1.g19320_p1;Ad77271b.a04.39.g02730_p1	3.0385	0.5123	2.0063	0.4806
Ad77271b.a04.1.g19320_p1;Ad77271b.a04.39.g02770_p1	1.3605	0.4616	1.8178	0.4429
Ad77271b.a04.1.g19320_p1;Ad77271b.a04.39.g02810_p1	3.5759	0.8836	2.5888	0.9155
Ad77271b.a04.1.g09060_p1;Ad77271b.a04.4.g09230_p1	0.2835	0.0443	0.3357	0.0417
Ad77271b.a04.1.g09250_p1;Ad77271b.a04.4.g09410_p1	0.3414	0.079	0.3876	0.0752
Ad77271b.a04.1.g09260_p1;Ad77271b.a04.4.g09420_p1	0.2184	0.1449	0.2249	0.1414
Ad77271b.a04.1.g09350_p1;Ad77271b.a04.4.g09430_p1	0.3113	0.0383	0.3699	0.0360
Ad77271b.a04.1.g09400_p1;Ad77271b.a04.4.g09490_p1	0.2188	0.0511	0.2280	0.0500
Ad77271b.a04.1.g09250_p1;Ad77271b.a04.4.g09400_p1	0.4321	0.1174	0.4376	0.1148
Ad77271b.a04.1.g09360_p1;Ad77271b.a04.4.g09450_p1	3.1245	0.6615	-1.0000	0.6885
Ad77271b.a04.1.g09730_p1;Ad77271b.a04.4.g09810_p1	0.2351	0.0594	0.2542	0.0575
Ad77271b.a04.1.g09740_p1;Ad77271b.a04.4.g09820_p1	0.3987	0.0397	0.3765	0.0394
Ad77271b.a04.1.g09760_p1;Ad77271b.a04.4.g09830_p1	0.3764	0.0853	0.4231	0.0813
Ad77271b.a04.1.g09790_p1;Ad77271b.a04.4.g09850_p1	0.3073	0.0436	0.3235	0.0425
Ad77271b.a04.1.g09800_p1;Ad77271b.a04.4.g09870_p1	0.3104	0.0759	0.3007	0.0757
Ad77271b.a04.1.g09930_p1;Ad77271b.a04.4.g09900_p1	0.2923	0.0765	0.2840	0.0762
Ad77271b.a04.1.g09680_p1;Ad77271b.a04.4.g09790_p1	2.0375	0.4373	1.5294	0.4315
Ad77271b.a04.1.g09950_p1;Ad77271b.a04.4.g09940_p1	3.0184	0.5044	-1.0000	0.5073
Ad77271b.a04.1.g10380_p1;Ad77271b.a04.4.g09970_p1	0.2862	0.0333	0.3320	0.0316
Ad77271b.a04.1.g10400_p1;Ad77271b.a04.4.g09990_p1	0.3985	0.1104	0.3850	0.1098
Ad77271b.a04.1.g10410_p1;Ad77271b.a04.4.g10000_p1	0.7159	0.2393	0.2115	0.2835
Ad77271b.a04.1.g10520_p1;Ad77271b.a04.4.g10120_p1	0.4047	0.1226	0.3629	0.1247
Ad77271b.a04.1.g10530_p1;Ad77271b.a04.4.g10130_p1	0.2804	0.0855	0.3159	0.0814
Ad77271b.a04.1.g10540_p1;Ad77271b.a04.4.g10150_p1	0.4528	0.1087	0.4149	0.1087
Ad77271b.a04.1.g10560_p1;Ad77271b.a04.4.g10160_p1	0.3292	0.0227	0.3120	0.0228
Ad77271b.a04.1.g10580_p1;Ad77271b.a04.4.g10190_p1	0.4166	0.2448	0.4324	0.2390
Ad77271b.a04.1.g10590_p1;Ad77271b.a04.4.g10230_p1	0.5483	0.3192	0.6773	0.2943
Ad77271b.a04.1.g10630_p1;Ad77271b.a04.4.g10300_p1	0.2833	0.0098	0.3330	0.0092
Ad77271b.a04.1.g10690_p1;Ad77271b.a04.4.g10320_p1	0.5242	0.174	0.5050	0.1720
Ad77271b.a04.1.g10710_p1;Ad77271b.a04.4.g10350_p1	0.3472	0.1919	0.3475	0.1884
Ad77271b.a04.1.g10740_p1;Ad77271b.a04.4.g10370_p1	0.3395	0.1108	0.3701	0.1074
Ad77271b.a04.1.g10780_p1;Ad77271b.a04.4.g10510_p1	0.2998	0.0189	0.3352	0.0182
Ad77271b.a04.1.g10820_p1;Ad77271b.a04.4.g10550_p1	0.3404	0.1121	0.3331	0.1105
Ad77271b.a04.1.g10830_p1;Ad77271b.a04.4.g10560_p1	0.3449	0.1385	0.3508	0.1360
Ad77271b.a04.1.g10840_p1;Ad77271b.a04.4.g10580_p1	0.4667	0.2297	0.4087	0.2345
Ad77271b.a04.1.g10850_p1;Ad77271b.a04.4.g10610_p1	0.7856	0.0963	0.8461	0.0916
Ad77271b.a04.1.g10880_p1;Ad77271b.a04.4.g10640_p1	0.2645	0.0519	0.2537	0.0522
Ad77271b.a04.1.g10910_p1;Ad77271b.a04.4.g10670_p1	0.3316	0.0125	0.3290	0.0125
Ad77271b.a04.1.g10920_p1;Ad77271b.a04.4.g10680_p1	0.2495	0.0635	0.2887	0.0605
Ad77271b.a04.1.g10940_p1;Ad77271b.a04.4.g10700_p1	0.7216	0.2625	0.8812	0.2433
Ad77271b.a04.1.g11090_p1;Ad77271b.a04.4.g10730_p1	0.3188	0.0097	0.3310	0.0094
Ad77271b.a04.1.g11160_p1;Ad77271b.a04.4.g10770_p1	0.3992	0.1019	0.3953	0.1002
Ad77271b.a04.1.g11240_p1;Ad77271b.a04.4.g10810_p1	0.2792	0.0833	0.2612	0.0832
Ad77271b.a04.1.g11250_p1;Ad77271b.a04.4.g10820_p1	0.1706	0.2049	0.1745	0.2006
Ad77271b.a04.1.g11280_p1;Ad77271b.a04.4.g10840_p1	0.2716	0.1062	0.2594	0.1070
Ad77271b.a04.1.g11290_p1;Ad77271b.a04.4.g10860_p1	0.3015	0.0925	0.3306	0.0877
Ad77271b.a04.1.g11300_p1;Ad77271b.a04.4.g10880_p1	0.4811	0.0596	0.4908	0.0584
Ad77271b.a04.1.g11370_p1;Ad77271b.a04.4.g10910_p1	0.2603	0.1394	0.2869	0.1331
Ad77271b.a04.1.g11390_p1;Ad77271b.a04.4.g10930_p1	0.3146	0.1166	0.3252	0.1143
Ad77271b.a04.1.g11420_p1;Ad77271b.a04.4.g10950_p1	0.6789	0.3316	0.7325	0.3139
Ad77271b.a04.1.g11430_p1;Ad77271b.a04.4.g10960_p1	0.3318	0.0843	0.3865	0.0788
Ad77271b.a04.1.g11460_p1;Ad77271b.a04.4.g10990_p1	0.3624	0.1931	0.3891	0.1866
Ad77271b.a04.1.g11540_p1;Ad77271b.a04.4.g11110_p1	0.436	0.1493	0.4404	0.1465
Ad77271b.a04.1.g11630_p1;Ad77271b.a04.4.g11200_p1	0.3283	0.1743	0.3100	0.1745
Ad77271b.a04.1.g11650_p1;Ad77271b.a04.4.g11210_p1	0.5183	0.1937	0.5726	0.1853
Ad77271b.a04.1.g11660_p1;Ad77271b.a04.4.g11250_p1	0.4856	0.0949	0.4380	0.0960
Ad77271b.a04.1.g11670_p1;Ad77271b.a04.4.g11260_p1	0.6351	0.3213	0.6377	0.3133
Ad77271b.a04.1.g11700_p1;Ad77271b.a04.4.g11270_p1	0.3417	0.0369	0.3673	0.0358
Ad77271b.a04.1.g11710_p1;Ad77271b.a04.4.g11280_p1	0.2581	0.0227	0.2826	0.0219
Ad77271b.a04.1.g11760_p1;Ad77271b.a04.4.g11290_p1	0.469	0.2297	0.4749	0.2253
Ad77271b.a04.1.g11920_p1;Ad77271b.a04.4.g11320_p1	1.6769	0.2769	1.4648	0.2698
Ad77271b.a04.1.g11960_p1;Ad77271b.a04.4.g11350_p1	0.4557	0.1644	0.4721	0.1600
Ad77271b.a04.1.g11980_p1;Ad77271b.a04.4.g11360_p1	0.5586	0.1687	0.5733	0.1648
Ad77271b.a04.1.g12000_p1;Ad77271b.a04.4.g11410_p1	0.3696	0.0854	0.3521	0.0850
Ad77271b.a04.1.g12010_p1;Ad77271b.a04.4.g11460_p1	0.2592	0.0311	0.2947	0.0294
Ad77271b.a04.1.g12020_p1;Ad77271b.a04.4.g11470_p1	0.6403	0.21	0.6148	0.2055
Ad77271b.a04.1.g12040_p1;Ad77271b.a04.4.g11490_p1	0.2299	0.0344	0.2662	0.0325
Ad77271b.a04.1.g12080_p1;Ad77271b.a04.4.g11580_p1	0.3582	0.1112	0.3429	0.1105
Ad77271b.a04.1.g12110_p1;Ad77271b.a04.4.g11630_p1	0.3191	0.1095	0.3517	0.1049
Ad77271b.a04.1.g12130_p1;Ad77271b.a04.4.g11660_p1	0.3651	0.1154	0.3830	0.1128
Ad77271b.a04.1.g12220_p1;Ad77271b.a04.4.g11710_p1	0.3571	0.1051	0.3829	0.1018
Ad77271b.a04.1.g12230_p1;Ad77271b.a04.4.g11720_p1	0.3876	0.1386	0.4077	0.1346
Ad77271b.a04.1.g12280_p1;Ad77271b.a04.4.g11830_p1	0.2745	0.0451	0.3063	0.0434
Ad77271b.a04.1.g12320_p1;Ad77271b.a04.4.g11910_p1	0.4772	0.0984	0.4901	0.0965
Ad77271b.a04.1.g12350_p1;Ad77271b.a04.4.g11940_p1	0.2376	0.1088	0.2826	0.1016
Ad77271b.a04.1.g12370_p1;Ad77271b.a04.4.g11960_p1	0.3679	0.171	0.4509	0.1600
Ad77271b.a04.1.g12380_p1;Ad77271b.a04.4.g12050_p1	0.693	0.1184	0.6115	0.1197
Ad77271b.a04.1.g12450_p1;Ad77271b.a04.4.g12100_p1	0.4404	0.073	0.4657	0.0705
Ad77271b.a04.1.g12470_p1;Ad77271b.a04.4.g12150_p1	0.3233	0.111	0.3906	0.1035
Ad77271b.a04.1.g12530_p1;Ad77271b.a04.4.g12190_p1	0.3527	0.1835	0.3911	0.1741
Ad77271b.a04.1.g12550_p1;Ad77271b.a04.4.g12220_p1	0.3309	0.0219	0.2889	0.0225
Ad77271b.a04.1.g12580_p1;Ad77271b.a04.4.g12240_p1	0.296	0.1613	0.2977	0.1580
Ad77271b.a04.1.g12600_p1;Ad77271b.a04.4.g12260_p1	0.3178	0.1401	0.3664	0.1316
Ad77271b.a04.1.g12620_p1;Ad77271b.a04.4.g12310_p1	0.3214	0.1864	0.3347	0.1813
Ad77271b.a04.1.g12640_p1;Ad77271b.a04.4.g12350_p1	0.4044	0.0178	0.3712	0.0178
Ad77271b.a04.1.g12710_p1;Ad77271b.a04.4.g12400_p1	2.035	0.3518	-1.0000	0.3407
Ad77271b.a04.1.g12780_p1;Ad77271b.a04.4.g12440_p1	0.8055	0.1209	0.5784	0.1254
Ad77271b.a04.1.g12790_p1;Ad77271b.a04.4.g12460_p1	0.5389	0.1435	0.5145	0.1417
[truncated: 22,984 more rows]
