# Supplementary material for: Chromosome-level baobab genome illuminates its evolutionary trajectory and environmental adaptation
Source: Nat Commun. 2024 Oct 12;15:8833. doi: 10.1038/s41467-024-53157-w (PMC11470940; doi:10.1038/s41467-024-53157-w)
Supplement: Supplementary file 18 — Source Data [file 41467_2024_53157_MOESM18_ESM.zip › Fig. 5c-AdKB.AdKB.ks]

name	yn_ks	yn_ka	ng_ks	ng_ka
KordBaoA.1.g01210_p1;KordBaoA.117.g00720_p1	0.2942	0.1775	0.4194	0.1553
KordBaoA.1.g01260_p1;KordBaoA.117.g00700_p1	0.2103	0.0175	0.2177	0.0172
KordBaoA.1.g01270_p1;KordBaoA.117.g00690_p1	0.2708	0.081	0.3079	0.0769
KordBaoA.1.g01290_p1;KordBaoA.117.g00680_p1	0.4382	0.1183	0.3690	0.1212
KordBaoA.1.g01300_p1;KordBaoA.117.g00670_p1	1.8725	0.4416	1.0995	0.4654
KordBaoA.1.g01500_p1;KordBaoA.117.g00600_p1	0.2907	0.0326	0.2710	0.0328
KordBaoA.1.g01530_p1;KordBaoA.117.g00560_p1	0.2983	0.0519	0.2675	0.0527
KordBaoA.1.g01720_p1;KordBaoA.117.g00500_p1	0.27	0.0856	0.2618	0.0858
KordBaoA.1.g01760_p1;KordBaoA.117.g00490_p1	0.3134	0.0398	0.3603	0.0379
KordBaoA.1.g01790_p1;KordBaoA.117.g00470_p1	0.3669	0.047	0.4179	0.0448
KordBaoA.1.g01510_p1;KordBaoA.117.g00600_p1	0.6018	0.2797	0.5617	0.2794
KordBaoA.1.g01720_p1;KordBaoA.117.g00510_p1	0.691	0.1775	0.6256	0.1801
KordBaoA.1.g08110_p1;KordBaoA.12.g01810_p1	0.2436	0.037	0.3317	0.0332
KordBaoA.1.g08140_p1;KordBaoA.12.g01900_p1	0.262	0.0858	0.3033	0.0814
KordBaoA.1.g08170_p1;KordBaoA.12.g01920_p1	0.5226	0.193	0.4823	0.1945
KordBaoA.1.g08190_p1;KordBaoA.12.g02000_p1	0.2892	0.1491	0.2648	0.1496
KordBaoA.1.g08200_p1;KordBaoA.12.g02020_p1	0.7446	0.3361	0.6680	0.3356
KordBaoA.1.g08230_p1;KordBaoA.12.g02060_p1	0.485	0.2658	0.4533	0.2683
KordBaoA.1.g08240_p1;KordBaoA.12.g02080_p1	0.4229	0.1517	0.3933	0.1527
KordBaoA.1.g08290_p1;KordBaoA.12.g02110_p1	0.3773	0.0181	0.4414	0.0170
KordBaoA.1.g08310_p1;KordBaoA.12.g02140_p1	0.2849	0.0767	0.2747	0.0763
KordBaoA.1.g08320_p1;KordBaoA.12.g02160_p1	0.3019	0.0431	0.3003	0.0424
KordBaoA.1.g08220_p1;KordBaoA.12.g02050_p1	0.4162	0.201	0.4270	0.1963
KordBaoA.1.g08240_p1;KordBaoA.12.g02070_p1	0.3303	0.1186	0.3380	0.1159
KordBaoA.1.g08250_p1;KordBaoA.12.g02080_p1	0.2876	0.1332	0.2772	0.1324
KordBaoA.1.g08250_p1;KordBaoA.12.g02070_p1	0.5114	0.2384	0.4243	0.2441
KordBaoA.1.g08300_p1;KordBaoA.12.g02130_p1	2.5304	0.477	3.6293	0.4652
KordBaoA.1.g08320_p1;KordBaoA.12.g02170_p1	0.423	0.1013	0.4563	0.0977
KordBaoA.1.g08340_p1;KordBaoA.12.g02220_p1	0.4836	0.0916	0.3663	0.0959
KordBaoA.1.g08350_p1;KordBaoA.12.g02220_p1	1.2752	0.3337	0.9766	0.3366
KordBaoA.1.g08460_p1;KordBaoA.12.g01690_p1	0.2185	0.0545	0.2284	0.0534
KordBaoA.1.g08620_p1;KordBaoA.12.g01500_p1	0.4726	0.2262	0.4556	0.2248
KordBaoA.1.g08630_p1;KordBaoA.12.g01510_p1	2.0934	1.0298	2.2862	1.0180
KordBaoA.1.g08650_p1;KordBaoA.12.g01520_p1	1.1023	0.6618	0.9472	0.6593
KordBaoA.1.g08620_p1;KordBaoA.12.g01490_p1	0.805	0.4392	0.7240	0.4468
KordBaoA.1.g08620_p1;KordBaoA.12.g01480_p1	0.8967	0.3947	0.8071	0.3836
KordBaoA.1.g08630_p1;KordBaoA.12.g01520_p1	1.4616	0.6466	1.1200	0.6449
KordBaoA.1.g08630_p1;KordBaoA.12.g01500_p1	2.463	0.9875	2.0844	1.0029
KordBaoA.1.g08640_p1;KordBaoA.12.g01500_p1	0.5897	0.3006	0.5470	0.2942
KordBaoA.1.g08640_p1;KordBaoA.12.g01520_p1	1.4403	0.4998	1.2083	0.4979
KordBaoA.1.g08650_p1;KordBaoA.12.g01500_p1	2.2114	0.9237	1.8948	0.9378
KordBaoA.1.g08650_p1;KordBaoA.12.g01510_p1	3.864	0.9501	-1.0000	0.9670
KordBaoA.1.g08760_p1;KordBaoA.12.g00950_p1	0.3357	0.0887	0.2990	0.0899
KordBaoA.1.g08850_p1;KordBaoA.12.g00910_p1	0.3532	0.153	0.3790	0.1481
KordBaoA.1.g08900_p1;KordBaoA.12.g00870_p1	0.3394	0.0833	0.3317	0.0831
KordBaoA.1.g09080_p1;KordBaoA.12.g00850_p1	0.2359	0.0969	0.2801	0.0906
KordBaoA.1.g09160_p1;KordBaoA.12.g00820_p1	0.8214	0.3829	0.7174	0.3804
KordBaoA.1.g08800_p1;KordBaoA.12.g00930_p1	1.0126	0.2441	1.3654	0.2248
KordBaoA.1.g08820_p1;KordBaoA.12.g00930_p1	0.44	0.1272	0.4759	0.1233
KordBaoA.1.g08840_p1;KordBaoA.12.g00930_p1	0.7439	0.3418	0.7782	0.3345
KordBaoA.1.g08850_p1;KordBaoA.12.g00920_p1	0.3294	0.0627	0.4213	0.0570
KordBaoA.1.g08900_p1;KordBaoA.12.g00880_p1	0.3573	0.1043	0.3218	0.1054
KordBaoA.1.g09110_p1;KordBaoA.12.g00860_p1	1.729	0.3434	1.0691	0.3372
KordBaoA.1.g09120_p1;KordBaoA.12.g00860_p1	0.6562	0.201	0.7292	0.1855
KordBaoA.1.g09130_p1;KordBaoA.12.g00860_p1	0.2558	0.1192	0.3167	0.1089
KordBaoA.1.g00920_p1;KordBaoA.13.g04970_p1	1.6494	0.6123	1.8462	0.5993
KordBaoA.1.g00960_p1;KordBaoA.13.g04790_p1	0.3624	0.1755	0.4445	0.1630
KordBaoA.1.g00970_p1;KordBaoA.13.g04800_p1	0.306	0.2417	0.3412	0.2304
KordBaoA.1.g01000_p1;KordBaoA.13.g04820_p1	0.2849	0.0275	0.2821	0.0273
KordBaoA.1.g01010_p1;KordBaoA.13.g04830_p1	0.2214	0.0459	0.2616	0.0434
KordBaoA.1.g01070_p1;KordBaoA.13.g04850_p1	0.4331	0.0897	0.4577	0.0871
KordBaoA.1.g01090_p1;KordBaoA.13.g04900_p1	0.5753	0.2326	0.6065	0.2255
KordBaoA.1.g00930_p1;KordBaoA.13.g04750_p1	0.3302	0.0626	0.3186	0.0623
KordBaoA.1.g00940_p1;KordBaoA.13.g04760_p1	0.5652	0.2212	0.4680	0.2243
KordBaoA.1.g00940_p1;KordBaoA.13.g04770_p1	0.3163	0.2105	0.3866	0.1942
KordBaoA.1.g00940_p1;KordBaoA.13.g04780_p1	0.4452	0.2907	0.5055	0.2708
KordBaoA.1.g00990_p1;KordBaoA.13.g04820_p1	0.3033	0.0393	0.2989	0.0391
KordBaoA.1.g01070_p1;KordBaoA.13.g04860_p1	0.3313	0.1283	0.3534	0.1236
KordBaoA.1.g01090_p1;KordBaoA.13.g04890_p1	2.3857	1.0966	-1.0000	1.0274
KordBaoA.1.g00490_p1;KordBaoA.14.g01190_p1	0.4626	0.0839	0.4737	0.0822
KordBaoA.1.g00620_p1;KordBaoA.14.g01060_p1	0.372	0.0883	0.3979	0.0857
KordBaoA.1.g00630_p1;KordBaoA.14.g01050_p1	0.4324	0.1622	0.5869	0.1479
KordBaoA.1.g00640_p1;KordBaoA.14.g01040_p1	0.4625	0.1408	0.5338	0.1325
KordBaoA.1.g00660_p1;KordBaoA.14.g00980_p1	0.7834	0.1961	0.6127	0.1984
KordBaoA.1.g00810_p1;KordBaoA.14.g00920_p1	0.6741	0.1003	0.7728	0.0952
KordBaoA.1.g00880_p1;KordBaoA.14.g00770_p1	0.297	0.0954	0.2757	0.0961
KordBaoA.1.g00900_p1;KordBaoA.14.g00740_p1	0.4255	0.2843	0.4244	0.2810
KordBaoA.1.g00930_p1;KordBaoA.14.g00730_p1	0.285	0.0638	0.2950	0.0623
KordBaoA.1.g00940_p1;KordBaoA.14.g00720_p1	0.4247	0.1001	0.3820	0.1013
KordBaoA.1.g01080_p1;KordBaoA.14.g00630_p1	0.4314	0.1535	0.4344	0.1507
KordBaoA.1.g00550_p1;KordBaoA.14.g01180_p1	1.0281	0.397	0.9379	0.3944
KordBaoA.1.g00590_p1;KordBaoA.14.g01120_p1	0.3864	0.0317	0.3596	0.0317
KordBaoA.1.g00620_p1;KordBaoA.14.g01070_p1	2.0727	0.7475	-1.0000	0.7056
KordBaoA.1.g00800_p1;KordBaoA.14.g00920_p1	1.4726	0.3053	1.7299	0.2893
KordBaoA.1.g00850_p1;KordBaoA.14.g00900_p1	0.7947	0.4085	0.6359	0.4191
KordBaoA.1.g00900_p1;KordBaoA.14.g00750_p1	1.0165	0.5268	1.0208	0.5141
KordBaoA.1.g01080_p1;KordBaoA.14.g00620_p1	0.2798	0.0414	0.2874	0.0408
KordBaoA.1.g01200_p1;KordBaoA.2.g08500_p1	0.3351	0.0838	0.4143	0.0777
KordBaoA.1.g01220_p1;KordBaoA.2.g08480_p1	0.6098	0.2502	0.6133	0.2439
KordBaoA.1.g01320_p1;KordBaoA.2.g08410_p1	0.3235	0.1471	0.3135	0.1455
KordBaoA.1.g01330_p1;KordBaoA.2.g08400_p1	0.2555	0.052	0.2959	0.0493
KordBaoA.1.g01340_p1;KordBaoA.2.g08370_p1	0.389	0.0458	0.3943	0.0451
KordBaoA.1.g01380_p1;KordBaoA.2.g08350_p1	0.4687	0.1283	0.4234	0.1295
KordBaoA.1.g01400_p1;KordBaoA.2.g08320_p1	0.3314	0.0835	0.3351	0.0821
KordBaoA.1.g01450_p1;KordBaoA.2.g08290_p1	0.214	0.0157	0.3073	0.0140
KordBaoA.1.g01530_p1;KordBaoA.2.g08250_p1	0.6678	0.1368	0.5122	0.1421
KordBaoA.1.g01590_p1;KordBaoA.2.g08120_p1	0.3988	0.1577	0.3683	0.1590
KordBaoA.1.g01600_p1;KordBaoA.2.g08160_p1	0.7102	0.1256	0.7149	0.1222
KordBaoA.1.g01650_p1;KordBaoA.2.g08200_p1	0.5376	0.1838	0.5399	0.1807
KordBaoA.1.g01730_p1;KordBaoA.2.g08040_p1	0.3089	0.0623	0.3372	0.0601
KordBaoA.1.g01780_p1;KordBaoA.2.g08010_p1	0.6727	0.3551	0.6137	0.3577
KordBaoA.1.g01790_p1;KordBaoA.2.g07950_p1	0.3303	0.0475	0.3322	0.0468
KordBaoA.1.g01890_p1;KordBaoA.2.g07850_p1	0.273	0.1312	0.3019	0.1261
KordBaoA.1.g01900_p1;KordBaoA.2.g07830_p1	0.2248	0.1765	0.2246	0.1729
KordBaoA.1.g01910_p1;KordBaoA.2.g07820_p1	0.2483	0.0655	0.2912	0.0618
KordBaoA.1.g01920_p1;KordBaoA.2.g07810_p1	0.227	0.0266	0.2601	0.0253
KordBaoA.1.g01960_p1;KordBaoA.2.g07800_p1	0.3406	0.077	0.3394	0.0761
KordBaoA.1.g02010_p1;KordBaoA.2.g07760_p1	0.45	0.1994	0.5533	0.1844
KordBaoA.1.g02020_p1;KordBaoA.2.g07750_p1	0.3506	0.0236	0.2562	0.0249
KordBaoA.1.g02050_p1;KordBaoA.2.g07730_p1	0.3651	0.1213	0.3576	0.1207
KordBaoA.1.g02080_p1;KordBaoA.2.g07720_p1	0.6427	0.1783	0.5284	0.1818
KordBaoA.1.g02170_p1;KordBaoA.2.g07690_p1	0.4559	0.0909	0.5496	0.0852
KordBaoA.1.g02180_p1;KordBaoA.2.g07680_p1	3.3246	0.738	2.1838	0.7603
KordBaoA.1.g02190_p1;KordBaoA.2.g07670_p1	0.3974	0.0928	0.4482	0.0883
KordBaoA.1.g02200_p1;KordBaoA.2.g07640_p1	0.3245	0.1001	0.3051	0.1012
KordBaoA.1.g02220_p1;KordBaoA.2.g07620_p1	0.3149	0.0906	0.3617	0.0859
KordBaoA.1.g02230_p1;KordBaoA.2.g07600_p1	0.2876	0.1886	0.3467	0.1743
KordBaoA.1.g02260_p1;KordBaoA.2.g07550_p1	0.3634	0.0977	0.3352	0.0979
KordBaoA.1.g02270_p1;KordBaoA.2.g07540_p1	0.2799	0.0557	0.2914	0.0547
KordBaoA.1.g02300_p1;KordBaoA.2.g07500_p1	0.2213	0.01	0.2362	0.0097
KordBaoA.1.g02350_p1;KordBaoA.2.g07390_p1	0.8485	0.4515	0.7212	0.4598
KordBaoA.1.g02370_p1;KordBaoA.2.g07370_p1	0.5773	0.3134	0.6585	0.2946
KordBaoA.1.g02400_p1;KordBaoA.2.g07290_p1	0.3155	0.0827	0.2980	0.0832
KordBaoA.1.g02420_p1;KordBaoA.2.g07170_p1	1.6247	1.4002	1.3561	1.2987
KordBaoA.1.g02430_p1;KordBaoA.2.g07150_p1	0.295	0.1109	0.3489	0.1040
KordBaoA.1.g02450_p1;KordBaoA.2.g07140_p1	0.2147	0.0839	0.2585	0.0780
KordBaoA.1.g02460_p1;KordBaoA.2.g07130_p1	0.3232	0.0427	0.3441	0.0414
KordBaoA.1.g02470_p1;KordBaoA.2.g07120_p1	0.3047	0.0499	0.2997	0.0498
KordBaoA.1.g02480_p1;KordBaoA.2.g07020_p1	0.3423	0.1321	0.2882	0.1369
KordBaoA.1.g02490_p1;KordBaoA.2.g07010_p1	0.4345	0.2116	0.4219	0.2107
KordBaoA.1.g02500_p1;KordBaoA.2.g06930_p1	0.2333	0.124	0.2698	0.1175
KordBaoA.1.g02510_p1;KordBaoA.2.g06900_p1	0.3653	0.1768	0.4062	0.1692
KordBaoA.1.g02520_p1;KordBaoA.2.g06890_p1	2.0614	0.3442	2.1831	0.3286
KordBaoA.1.g02540_p1;KordBaoA.2.g06830_p1	0.434	0.0481	0.4811	0.0461
KordBaoA.1.g02560_p1;KordBaoA.2.g06800_p1	0.4567	0.1853	0.4201	0.1853
KordBaoA.1.g02570_p1;KordBaoA.2.g06780_p1	0.2283	0.0437	0.2797	0.0408
KordBaoA.1.g02580_p1;KordBaoA.2.g07310_p1	2.835	0.9177	1.9900	0.9345
KordBaoA.1.g02590_p1;KordBaoA.2.g06760_p1	0.2147	0.1077	0.2441	0.1033
KordBaoA.1.g02640_p1;KordBaoA.2.g06720_p1	0.3034	0.0887	0.3331	0.0853
KordBaoA.1.g02650_p1;KordBaoA.2.g06710_p1	0.3489	0.1619	0.3648	0.1585
KordBaoA.1.g02660_p1;KordBaoA.2.g06700_p1	0.3257	0.1419	0.3622	0.1372
KordBaoA.1.g02670_p1;KordBaoA.2.g06690_p1	0.2549	0.0526	0.2654	0.0516
KordBaoA.1.g02680_p1;KordBaoA.2.g06680_p1	0.3433	0.1768	0.4051	0.1658
KordBaoA.1.g02690_p1;KordBaoA.2.g06670_p1	0.3671	0.0328	0.4460	0.0306
KordBaoA.1.g02700_p1;KordBaoA.2.g06660_p1	0.2888	0.1296	0.2570	0.1319
KordBaoA.1.g02710_p1;KordBaoA.2.g06600_p1	0.2554	0.1123	0.2706	0.1088
KordBaoA.1.g02760_p1;KordBaoA.2.g06570_p1	0.3303	0.0601	0.3060	0.0605
KordBaoA.1.g02780_p1;KordBaoA.2.g06560_p1	0.3935	0.0778	0.4164	0.0755
KordBaoA.1.g02800_p1;KordBaoA.2.g06540_p1	0.2574	0.0716	0.2637	0.0703
KordBaoA.1.g02850_p1;KordBaoA.2.g06510_p1	0.4314	0.1234	0.4563	0.1198
KordBaoA.1.g02860_p1;KordBaoA.2.g06500_p1	0.287	0.1937	0.2828	0.1926
KordBaoA.1.g02890_p1;KordBaoA.2.g06460_p1	0.6824	0.2855	0.6609	0.2748
KordBaoA.1.g02970_p1;KordBaoA.2.g06400_p1	0.4615	0.2276	0.4701	0.2250
KordBaoA.1.g02990_p1;KordBaoA.2.g06380_p1	0.325	0.1346	0.3602	0.1285
KordBaoA.1.g03000_p1;KordBaoA.2.g06370_p1	0.3206	0.1853	0.3194	0.1829
KordBaoA.1.g03010_p1;KordBaoA.2.g06360_p1	1.1558	0.3196	0.7398	0.3334
KordBaoA.1.g03030_p1;KordBaoA.2.g06330_p1	1.339	0.7214	0.9333	0.7380
KordBaoA.1.g03060_p1;KordBaoA.2.g06320_p1	0.3931	0.1128	0.3772	0.1128
KordBaoA.1.g03070_p1;KordBaoA.2.g06310_p1	0.4635	0.1656	0.4596	0.1645
KordBaoA.1.g03080_p1;KordBaoA.2.g06300_p1	0.3395	0.0801	0.4240	0.0742
KordBaoA.1.g03090_p1;KordBaoA.2.g06290_p1	0.3561	0.1747	0.3674	0.1692
KordBaoA.1.g03110_p1;KordBaoA.2.g06250_p1	0.4971	0.1403	0.5307	0.1340
KordBaoA.1.g03120_p1;KordBaoA.2.g06230_p1	0.2995	0.0351	0.3460	0.0330
KordBaoA.1.g03130_p1;KordBaoA.2.g06220_p1	0.3006	0.1265	0.3315	0.1210
KordBaoA.1.g03140_p1;KordBaoA.2.g06210_p1	0.3661	0.0673	0.3960	0.0652
KordBaoA.1.g03190_p1;KordBaoA.2.g06180_p1	0.2777	0.0554	0.2849	0.0541
KordBaoA.1.g03200_p1;KordBaoA.2.g06170_p1	0.3446	0.0927	0.3055	0.0946
KordBaoA.1.g03220_p1;KordBaoA.2.g06130_p1	1.5825	0.5188	0.9213	0.5501
KordBaoA.1.g03240_p1;KordBaoA.2.g06120_p1	0.3258	0.1055	0.3569	0.1013
KordBaoA.1.g03290_p1;KordBaoA.2.g06020_p1	0.3253	0.0679	0.3708	0.0645
KordBaoA.1.g03310_p1;KordBaoA.2.g05980_p1	0.4694	0.0854	0.4922	0.0826
KordBaoA.1.g03390_p1;KordBaoA.2.g05840_p1	0.2634	0.0687	0.2727	0.0674
KordBaoA.1.g03400_p1;KordBaoA.2.g05830_p1	0.3753	0.166	0.3743	0.1640
KordBaoA.1.g03430_p1;KordBaoA.2.g05800_p1	0.4512	0.1082	0.5023	0.1032
KordBaoA.1.g03460_p1;KordBaoA.2.g05740_p1	0.3482	0.1244	0.3891	0.1186
KordBaoA.1.g03480_p1;KordBaoA.2.g05710_p1	0.277	0.0967	0.2776	0.0945
KordBaoA.1.g03510_p1;KordBaoA.2.g05700_p1	0.3245	0.0894	0.3351	0.0871
KordBaoA.1.g03520_p1;KordBaoA.2.g05690_p1	0.5687	0.1461	0.6844	0.1353
KordBaoA.1.g03540_p1;KordBaoA.2.g05680_p1	0.528	0.1634	0.5356	0.1586
KordBaoA.1.g03550_p1;KordBaoA.2.g05670_p1	0.8384	0.548	0.7217	0.5459
KordBaoA.1.g03620_p1;KordBaoA.2.g05600_p1	3.2226	1.1682	-1.0000	1.1314
KordBaoA.1.g03630_p1;KordBaoA.2.g05590_p1	0.5266	0.089	0.4824	0.0881
KordBaoA.1.g03650_p1;KordBaoA.2.g05580_p1	0.283	0.1413	0.3313	0.1332
KordBaoA.1.g03670_p1;KordBaoA.2.g05570_p1	0.3348	0.022	0.4170	0.0206
KordBaoA.1.g03690_p1;KordBaoA.2.g05500_p1	0.3948	0.0559	0.4138	0.0544
KordBaoA.1.g03720_p1;KordBaoA.2.g05470_p1	0.2754	0.0984	0.2860	0.0961
KordBaoA.1.g03740_p1;KordBaoA.2.g05430_p1	0.3022	0.0956	0.3565	0.0886
KordBaoA.1.g03750_p1;KordBaoA.2.g05410_p1	0.3575	0.19	0.3185	0.1932
KordBaoA.1.g03780_p1;KordBaoA.2.g05400_p1	0.3429	0.166	0.3116	0.1673
KordBaoA.1.g03790_p1;KordBaoA.2.g05390_p1	0.1567	0.0886	0.1949	0.0813
KordBaoA.1.g03800_p1;KordBaoA.2.g05330_p1	0.3856	0.1736	0.4290	0.1668
KordBaoA.1.g03880_p1;KordBaoA.2.g05270_p1	0.729	0.4906	0.6866	0.4910
KordBaoA.1.g03890_p1;KordBaoA.2.g05250_p1	0.1899	0.0324	0.1908	0.0322
KordBaoA.1.g03900_p1;KordBaoA.2.g05200_p1	0.9655	0.2816	0.8928	0.2741
KordBaoA.1.g03920_p1;KordBaoA.2.g05170_p1	0.8649	0.4224	0.7343	0.4273
KordBaoA.1.g03940_p1;KordBaoA.2.g05140_p1	0.4301	0.0778	0.3738	0.0798
KordBaoA.1.g03950_p1;KordBaoA.2.g05090_p1	0.2116	0.1346	0.2295	0.1299
KordBaoA.1.g03970_p1;KordBaoA.2.g05080_p1	0.4161	0.2164	0.4438	0.2086
KordBaoA.1.g04020_p1;KordBaoA.2.g05060_p1	0.3601	0.2361	0.3030	0.2434
KordBaoA.1.g04090_p1;KordBaoA.2.g05000_p1	0.38	0.0864	0.4277	0.0831
KordBaoA.1.g04130_p1;KordBaoA.2.g04940_p1	0.3273	0.1637	0.3321	0.1611
KordBaoA.1.g04160_p1;KordBaoA.2.g04910_p1	0.388	0.0494	0.3909	0.0480
KordBaoA.1.g04190_p1;KordBaoA.2.g04900_p1	0.7474	0.0505	0.6599	0.0508
KordBaoA.1.g04210_p1;KordBaoA.2.g04890_p1	0.2783	0.0771	0.3367	0.0725
KordBaoA.1.g04240_p1;KordBaoA.2.g04880_p1	0.5088	0.1399	0.5856	0.1317
KordBaoA.1.g04250_p1;KordBaoA.2.g04870_p1	0.3019	0.1461	0.2892	0.1455
KordBaoA.1.g04260_p1;KordBaoA.2.g04840_p1	0.5233	0.0509	0.4323	0.0522
KordBaoA.1.g04280_p1;KordBaoA.2.g04820_p1	0.3755	0.1546	0.4265	0.1466
KordBaoA.1.g04290_p1;KordBaoA.2.g04810_p1	0.4561	0.0746	0.4349	0.0746
KordBaoA.1.g04300_p1;KordBaoA.2.g04790_p1	0.4601	0.1252	0.4589	0.1237
KordBaoA.1.g04320_p1;KordBaoA.2.g04770_p1	0.4847	0.2295	0.4590	0.2284
KordBaoA.1.g04380_p1;KordBaoA.2.g04710_p1	0.7068	0.5062	0.6325	0.5062
KordBaoA.1.g04400_p1;KordBaoA.2.g04700_p1	0.2272	0.0629	0.2286	0.0624
KordBaoA.1.g04410_p1;KordBaoA.2.g04680_p1	0.4321	0.0625	0.4246	0.0619
KordBaoA.1.g04420_p1;KordBaoA.2.g04660_p1	0.2325	0.019	0.2749	0.0179
KordBaoA.1.g04440_p1;KordBaoA.2.g04630_p1	0.2765	0.094	0.3067	0.0896
KordBaoA.1.g04490_p1;KordBaoA.2.g04570_p1	0.5222	0.2216	0.6279	0.2073
KordBaoA.1.g04500_p1;KordBaoA.2.g04560_p1	0.4095	0.0318	0.4979	0.0297
KordBaoA.1.g04550_p1;KordBaoA.2.g04500_p1	0.2748	0.0315	0.2889	0.0308
KordBaoA.1.g04560_p1;KordBaoA.2.g04490_p1	0.3539	0.1142	0.3799	0.1099
KordBaoA.1.g04580_p1;KordBaoA.2.g04400_p1	0.3474	0.1175	0.3821	0.1131
KordBaoA.1.g04600_p1;KordBaoA.2.g04330_p1	0.515	0.1445	0.5027	0.1426
KordBaoA.1.g04610_p1;KordBaoA.2.g04290_p1	0.2975	0.0476	0.3206	0.0460
KordBaoA.1.g04620_p1;KordBaoA.2.g04250_p1	0.2602	0.0902	0.2768	0.0878
KordBaoA.1.g04670_p1;KordBaoA.2.g04220_p1	0.4958	0.1157	0.5680	0.1093
KordBaoA.1.g04680_p1;KordBaoA.2.g04190_p1	0.4692	0.1043	0.4280	0.1041
KordBaoA.1.g04720_p1;KordBaoA.2.g04090_p1	0.4754	0.0121	0.5396	0.0114
KordBaoA.1.g04730_p1;KordBaoA.2.g04070_p1	0.3042	0.0704	0.2764	0.0710
KordBaoA.1.g04750_p1;KordBaoA.2.g04060_p1	0.2888	0.1385	0.3947	0.1241
KordBaoA.1.g04770_p1;KordBaoA.2.g04050_p1	0.2854	0.0597	0.2998	0.0581
KordBaoA.1.g04800_p1;KordBaoA.2.g04030_p1	0.4184	0.1576	0.5018	0.1435
KordBaoA.1.g04820_p1;KordBaoA.2.g04020_p1	0.2652	0.1006	0.2924	0.0961
KordBaoA.1.g04850_p1;KordBaoA.2.g04010_p1	0.4411	0.2002	0.4873	0.1907
KordBaoA.1.g04880_p1;KordBaoA.2.g03980_p1	0.1561	0.0429	0.1611	0.0423
KordBaoA.1.g04890_p1;KordBaoA.2.g03970_p1	0.3826	0.1591	0.3771	0.1584
KordBaoA.1.g04910_p1;KordBaoA.2.g03900_p1	0.6619	0.2965	0.7244	0.2830
KordBaoA.1.g04920_p1;KordBaoA.2.g03950_p1	0.3625	0.0308	0.3914	0.0298
KordBaoA.1.g04930_p1;KordBaoA.2.g03890_p1	0.4196	0.0752	0.2820	0.0803
KordBaoA.1.g04940_p1;KordBaoA.2.g03880_p1	0.6353	0.2881	0.4810	0.3013
KordBaoA.1.g05020_p1;KordBaoA.2.g03830_p1	0.2717	0.0411	0.2656	0.0409
KordBaoA.1.g05030_p1;KordBaoA.2.g03820_p1	0.283	0.2417	0.3459	0.2232
KordBaoA.1.g05080_p1;KordBaoA.2.g03760_p1	0.2612	0.0622	0.2429	0.0627
KordBaoA.1.g05090_p1;KordBaoA.2.g03730_p1	0.5316	0.0615	0.5259	0.0602
KordBaoA.1.g05100_p1;KordBaoA.2.g03690_p1	0.3735	0.1316	0.3619	0.1304
KordBaoA.1.g05140_p1;KordBaoA.2.g03650_p1	0.2528	0.0761	0.2767	0.0733
KordBaoA.1.g05150_p1;KordBaoA.2.g03640_p1	0.3927	0.0965	0.3977	0.0951
KordBaoA.1.g05160_p1;KordBaoA.2.g03610_p1	0.3441	0.0872	0.3785	0.0832
KordBaoA.1.g05170_p1;KordBaoA.2.g03600_p1	0.3994	0.1276	0.4732	0.1201
KordBaoA.1.g05180_p1;KordBaoA.2.g03560_p1	0.2111	0.0644	0.2315	0.0618
KordBaoA.1.g05190_p1;KordBaoA.2.g03530_p1	0.3677	0.0621	0.3381	0.0627
KordBaoA.1.g05270_p1;KordBaoA.2.g03510_p1	0.4549	0.2554	0.4940	0.2441
KordBaoA.1.g05280_p1;KordBaoA.2.g03460_p1	0.41	0.1497	0.4411	0.1439
KordBaoA.1.g05290_p1;KordBaoA.2.g03450_p1	0.3202	0.1047	0.3191	0.1037
KordBaoA.1.g05300_p1;KordBaoA.2.g03440_p1	0.1992	0.0299	0.2053	0.0294
KordBaoA.1.g05310_p1;KordBaoA.2.g03430_p1	0.4987	0.1364	0.5455	0.1314
KordBaoA.1.g05330_p1;KordBaoA.2.g03420_p1	0.2801	0.1003	0.3358	0.0931
KordBaoA.1.g05340_p1;KordBaoA.2.g03410_p1	0.3398	0.0638	0.3591	0.0616
KordBaoA.1.g05360_p1;KordBaoA.2.g03310_p1	0.423	0.2725	0.4539	0.2598
KordBaoA.1.g05400_p1;KordBaoA.2.g03280_p1	0.3559	0.0835	0.3599	0.0818
KordBaoA.1.g05450_p1;KordBaoA.2.g03250_p1	0.641	0.1219	0.5917	0.1230
KordBaoA.1.g05460_p1;KordBaoA.2.g03230_p1	1.0678	0.1354	0.8834	0.1336
KordBaoA.1.g05500_p1;KordBaoA.2.g03190_p1	0.3471	0.0576	0.4041	0.0544
KordBaoA.1.g05510_p1;KordBaoA.2.g03180_p1	0.3256	0.1706	0.3117	0.1701
KordBaoA.1.g05590_p1;KordBaoA.2.g03110_p1	3.2747	1.2971	-1.0000	1.2689
KordBaoA.1.g05610_p1;KordBaoA.2.g03100_p1	0.501	0.1818	0.4639	0.1822
KordBaoA.1.g05630_p1;KordBaoA.2.g03080_p1	0.3601	0.1067	0.3828	0.1034
KordBaoA.1.g05640_p1;KordBaoA.2.g03060_p1	0.2443	0.06	0.3073	0.0556
KordBaoA.1.g05650_p1;KordBaoA.2.g03050_p1	0.3359	0.0866	0.3432	0.0852
KordBaoA.1.g05680_p1;KordBaoA.2.g02960_p1	0.405	0.162	0.4149	0.1588
KordBaoA.1.g05690_p1;KordBaoA.2.g02940_p1	0.2939	0.1203	0.3860	0.1095
KordBaoA.1.g05740_p1;KordBaoA.2.g02740_p1	0.958	0.6278	1.1916	0.5711
KordBaoA.1.g01330_p1;KordBaoA.2.g08390_p1	0.3729	0.1011	0.4877	0.0904
KordBaoA.1.g01350_p1;KordBaoA.2.g08360_p1	0.3479	0.1212	0.3787	0.1170
KordBaoA.1.g01410_p1;KordBaoA.2.g08370_p1	1.3805	0.4196	1.1008	0.4177
KordBaoA.1.g01420_p1;KordBaoA.2.g08320_p1	1.3319	0.5215	1.2890	0.4946
KordBaoA.1.g01440_p1;KordBaoA.2.g08310_p1	0.4778	0.2721	0.5728	0.2527
KordBaoA.1.g01600_p1;KordBaoA.2.g08170_p1	0.243	0.0702	0.2682	0.0672
KordBaoA.1.g01610_p1;KordBaoA.2.g08180_p1	0.2222	0.0892	0.2745	0.0821
KordBaoA.1.g01620_p1;KordBaoA.2.g08180_p1	0.4465	0.2465	0.4958	0.2371
KordBaoA.1.g01640_p1;KordBaoA.2.g08190_p1	0.7456	0.3001	0.6113	0.3069
KordBaoA.1.g01680_p1;KordBaoA.2.g08080_p1	3.0863	0.8727	-1.0000	0.8012
KordBaoA.1.g01690_p1;KordBaoA.2.g08080_p1	0.4187	0.2048	0.4458	0.1980
KordBaoA.1.g01710_p1;KordBaoA.2.g08070_p1	0.4136	0.141	0.4171	0.1386
KordBaoA.1.g01710_p1;KordBaoA.2.g08060_p1	0.6949	0.2871	0.7645	0.2697
KordBaoA.1.g01720_p1;KordBaoA.2.g08050_p1	0.3419	0.1399	0.3096	0.1423
KordBaoA.1.g01720_p1;KordBaoA.2.g08060_p1	3.6949	1.2634	2.2373	1.2895
KordBaoA.1.g01780_p1;KordBaoA.2.g08020_p1	0.2468	0.0985	0.2653	0.0952
KordBaoA.1.g01870_p1;KordBaoA.2.g07870_p1	0.2906	0.0801	0.3624	0.0736
KordBaoA.1.g01880_p1;KordBaoA.2.g07870_p1	0.3554	0.164	0.3808	0.1572
KordBaoA.1.g02040_p1;KordBaoA.2.g07740_p1	0.8643	0.3426	0.6781	0.3513
KordBaoA.1.g02070_p1;KordBaoA.2.g07720_p1	3.1131	0.8964	-1.0000	0.8924
KordBaoA.1.g02080_p1;KordBaoA.2.g07710_p1	0.2883	0.1495	0.3052	0.1454
KordBaoA.1.g02090_p1;KordBaoA.2.g07710_p1	2.9186	0.6874	-1.0000	0.6897
KordBaoA.1.g02170_p1;KordBaoA.2.g07700_p1	0.6675	0.4757	0.6823	0.4664
KordBaoA.1.g02240_p1;KordBaoA.2.g07590_p1	0.5856	0.2372	0.5068	0.2426
KordBaoA.1.g02250_p1;KordBaoA.2.g07580_p1	0.2614	0.1594	0.2511	0.1587
KordBaoA.1.g02260_p1;KordBaoA.2.g07560_p1	0.5869	0.2179	0.5412	0.2177
KordBaoA.1.g02290_p1;KordBaoA.2.g07520_p1	0.2689	0.0414	0.2841	0.0403
KordBaoA.1.g02300_p1;KordBaoA.2.g07490_p1	0.4788	0.1901	0.4904	0.1879
KordBaoA.1.g02310_p1;KordBaoA.2.g07470_p1	3.3203	1.2602	-1.0000	1.2200
KordBaoA.1.g02340_p1;KordBaoA.2.g07410_p1	0.7726	0.3297	0.6031	0.3383
KordBaoA.1.g02360_p1;KordBaoA.2.g07380_p1	3.2044	1.2163	-1.0000	1.2297
KordBaoA.1.g02410_p1;KordBaoA.2.g07210_p1	1.9006	0.5812	1.7516	0.5818
KordBaoA.1.g02410_p1;KordBaoA.2.g07240_p1	1.9318	0.5142	2.1244	0.5077
KordBaoA.1.g02410_p1;KordBaoA.2.g07180_p1	1.8624	0.4693	1.9374	0.4661
KordBaoA.1.g02410_p1;KordBaoA.2.g07200_p1	3.8386	0.4926	2.0764	0.5059
KordBaoA.1.g02420_p1;KordBaoA.2.g07210_p1	2.5862	0.5139	4.0282	0.5067
KordBaoA.1.g02420_p1;KordBaoA.2.g07230_p1	2.6027	0.6566	-1.0000	0.6307
KordBaoA.1.g02420_p1;KordBaoA.2.g07190_p1	3.1882	0.6007	2.4551	0.6029
KordBaoA.1.g02420_p1;KordBaoA.2.g07180_p1	3.2678	0.6254	-1.0000	0.6356
KordBaoA.1.g02510_p1;KordBaoA.2.g06840_p1	4.502	0.538	3.8592	0.5570
KordBaoA.1.g02510_p1;KordBaoA.2.g06880_p1	3.4386	0.4617	-1.0000	0.4668
KordBaoA.1.g02510_p1;KordBaoA.2.g06860_p1	1.5972	0.4918	1.7317	0.4865
KordBaoA.1.g02510_p1;KordBaoA.2.g06870_p1	3.6225	0.553	1.8642	0.5864
KordBaoA.1.g02530_p1;KordBaoA.2.g06840_p1	4.5235	0.5011	-1.0000	0.5062
KordBaoA.1.g02530_p1;KordBaoA.2.g06880_p1	2.0276	0.6276	-1.0000	0.5891
KordBaoA.1.g02530_p1;KordBaoA.2.g06860_p1	2.1954	0.391	-1.0000	0.3780
KordBaoA.1.g02530_p1;KordBaoA.2.g06870_p1	3.6245	0.5134	3.6017	0.5426
KordBaoA.1.g02530_p1;KordBaoA.2.g06900_p1	4.083	0.5026	-1.0000	0.5036
KordBaoA.1.g02540_p1;KordBaoA.2.g06820_p1	0.767	0.1248	0.9492	0.1172
KordBaoA.1.g02550_p1;KordBaoA.2.g06820_p1	0.4372	0.0568	0.4057	0.0565
KordBaoA.1.g02550_p1;KordBaoA.2.g06830_p1	0.6549	0.1802	0.7221	0.1703
KordBaoA.1.g02620_p1;KordBaoA.2.g06750_p1	3.0394	0.9062	-1.0000	0.9355
KordBaoA.1.g02640_p1;KordBaoA.2.g06770_p1	3.5405	0.4412	-1.0000	0.4509
KordBaoA.1.g02800_p1;KordBaoA.2.g06550_p1	0.3274	0.088	0.3315	0.0864
KordBaoA.1.g02810_p1;KordBaoA.2.g06520_p1	0.2948	0.0981	0.3277	0.0945
KordBaoA.1.g02880_p1;KordBaoA.2.g06470_p1	0.3797	0.3587	0.3463	0.3639
KordBaoA.1.g02940_p1;KordBaoA.2.g06440_p1	0.3686	0.1077	0.3597	0.1072
KordBaoA.1.g02950_p1;KordBaoA.2.g06430_p1	0.6247	0.3375	0.6082	0.3307
KordBaoA.1.g02980_p1;KordBaoA.2.g06380_p1	0.5373	0.1343	0.5673	0.1296
KordBaoA.1.g03090_p1;KordBaoA.2.g06280_p1	0.4532	0.2003	0.3783	0.2047
KordBaoA.1.g03100_p1;KordBaoA.2.g06260_p1	0.6069	0.1121	0.5484	0.1115
KordBaoA.1.g03100_p1;KordBaoA.2.g06250_p1	3.8483	1.18	3.9617	1.2097
KordBaoA.1.g03180_p1;KordBaoA.2.g06180_p1	0.2752	0.1537	0.3422	0.1428
KordBaoA.1.g03200_p1;KordBaoA.2.g06160_p1	0.52	0.2521	0.5233	0.2469
KordBaoA.1.g03210_p1;KordBaoA.2.g06150_p1	0.2795	0.1606	0.3460	0.1479
KordBaoA.1.g03240_p1;KordBaoA.2.g06030_p1	3.2002	0.5988	2.3116	0.5870
KordBaoA.1.g03270_p1;KordBaoA.2.g06110_p1	0.7366	0.3472	0.6273	0.3540
KordBaoA.1.g03370_p1;KordBaoA.2.g05890_p1	3.5485	1.6532	-1.0000	1.4629
KordBaoA.1.g03410_p1;KordBaoA.2.g05810_p1	0.353	0.0499	0.2356	0.0533
KordBaoA.1.g03410_p1;KordBaoA.2.g05820_p1	0.8669	0.1312	0.8228	0.1271
KordBaoA.1.g03440_p1;KordBaoA.2.g05780_p1	1.5543	0.7673	2.1656	0.7347
KordBaoA.1.g03470_p1;KordBaoA.2.g05730_p1	0.6894	0.4224	0.6719	0.4043
KordBaoA.1.g03480_p1;KordBaoA.2.g05700_p1	4.2743	0.7811	2.2044	0.7961
KordBaoA.1.g03510_p1;KordBaoA.2.g05710_p1	3.8969	0.7625	2.7728	0.8051
KordBaoA.1.g03590_p1;KordBaoA.2.g05640_p1	0.5209	0.1527	0.5745	0.1454
KordBaoA.1.g03590_p1;KordBaoA.2.g05650_p1	3.5997	0.514	-1.0000	0.5262
KordBaoA.1.g03610_p1;KordBaoA.2.g05610_p1	2.1151	4.2729	-1.0000	2.6453
KordBaoA.1.g03640_p1;KordBaoA.2.g05580_p1	0.8166	0.62	0.9322	0.5888
KordBaoA.1.g03690_p1;KordBaoA.2.g05490_p1	0.3616	0.0425	0.3503	0.0424
KordBaoA.1.g03730_p1;KordBaoA.2.g05460_p1	0.4508	0.3908	0.5073	0.3674
KordBaoA.1.g03760_p1;KordBaoA.2.g05410_p1	0.3831	0.0916	0.3857	0.0904
KordBaoA.1.g03780_p1;KordBaoA.2.g05390_p1	3.4955	0.9851	-1.0000	1.0510
KordBaoA.1.g03820_p1;KordBaoA.2.g05310_p1	0.7044	0.1179	0.6999	0.1143
KordBaoA.1.g03830_p1;KordBaoA.2.g05310_p1	0.4177	0.1587	0.4038	0.1561
KordBaoA.1.g03900_p1;KordBaoA.2.g05210_p1	1.2366	0.2615	1.2208	0.2514
KordBaoA.1.g03900_p1;KordBaoA.2.g05220_p1	0.4205	0.1123	0.4455	0.1085
KordBaoA.1.g03900_p1;KordBaoA.2.g05240_p1	1.1859	0.3477	1.0024	0.3389
KordBaoA.1.g03900_p1;KordBaoA.2.g05230_p1	0.2252	0.139	0.3180	0.1235
KordBaoA.1.g03910_p1;KordBaoA.2.g05210_p1	1.1066	0.3907	1.1352	0.3747
KordBaoA.1.g03910_p1;KordBaoA.2.g05200_p1	2.3674	1.0543	2.2144	1.0528
KordBaoA.1.g03940_p1;KordBaoA.2.g05130_p1	0.6367	0.1307	0.6569	0.1268
KordBaoA.1.g03960_p1;KordBaoA.2.g05090_p1	0.3418	0.2697	0.3619	0.2612
KordBaoA.1.g03980_p1;KordBaoA.2.g05080_p1	0.5818	0.2778	0.4917	0.2852
KordBaoA.1.g03990_p1;KordBaoA.2.g05080_p1	1.7991	0.2713	1.0273	0.2696
KordBaoA.1.g04000_p1;KordBaoA.2.g05080_p1	1.2117	0.4246	1.0032	0.4177
KordBaoA.1.g04060_p1;KordBaoA.2.g05040_p1	1.7208	0.6558	1.5282	0.6480
KordBaoA.1.g04070_p1;KordBaoA.2.g05000_p1	1.363	0.3082	1.6765	0.2997
KordBaoA.1.g04070_p1;KordBaoA.2.g05030_p1	1.7841	0.398	1.2703	0.3947
KordBaoA.1.g04070_p1;KordBaoA.2.g05010_p1	2.8058	0.4046	1.3899	0.4008
KordBaoA.1.g04070_p1;KordBaoA.2.g05020_p1	3.889	1.03	2.4836	1.0453
KordBaoA.1.g04080_p1;KordBaoA.2.g05030_p1	1.6091	0.453	1.4640	0.4351
KordBaoA.1.g04080_p1;KordBaoA.2.g05010_p1	1.4885	0.4011	1.2674	0.3883
KordBaoA.1.g04080_p1;KordBaoA.2.g05000_p1	1.6642	0.5548	3.1709	0.5257
KordBaoA.1.g04090_p1;KordBaoA.2.g05020_p1	2.2483	0.7273	1.9909	0.7325
KordBaoA.1.g04090_p1;KordBaoA.2.g05010_p1	1.504	0.435	1.7519	0.4258
KordBaoA.1.g04090_p1;KordBaoA.2.g05030_p1	1.7066	0.4333	2.1063	0.4237
KordBaoA.1.g04140_p1;KordBaoA.2.g04930_p1	0.6948	0.203	0.5799	0.2042
KordBaoA.1.g04150_p1;KordBaoA.2.g04930_p1	0.5487	0.1634	0.4427	0.1673
KordBaoA.1.g04160_p1;KordBaoA.2.g04920_p1	0.2724	0.1082	0.3175	0.1026
KordBaoA.1.g04170_p1;KordBaoA.2.g04910_p1	0.975	0.3369	2.1629	0.2820
KordBaoA.1.g04250_p1;KordBaoA.2.g04860_p1	0.3148	0.0797	0.3401	0.0763
KordBaoA.1.g04270_p1;KordBaoA.2.g04830_p1	0.2894	0.0839	0.3335	0.0799
KordBaoA.1.g04310_p1;KordBaoA.2.g04780_p1	0.4106	0.1624	0.3817	0.1621
KordBaoA.1.g04350_p1;KordBaoA.2.g04760_p1	1.0181	0.4222	0.9186	0.4253
KordBaoA.1.g04360_p1;KordBaoA.2.g04740_p1	0.3809	0.0665	0.3650	0.0657
KordBaoA.1.g04360_p1;KordBaoA.2.g04730_p1	0.3218	0.0858	0.3972	0.0803
KordBaoA.1.g04360_p1;KordBaoA.2.g04720_p1	0.4828	0.0824	0.3991	0.0849
KordBaoA.1.g04400_p1;KordBaoA.2.g04690_p1	0.3854	0.0233	0.3319	0.0237
KordBaoA.1.g04430_p1;KordBaoA.2.g04650_p1	0.4438	0.0024	0.4367	0.0024
KordBaoA.1.g04450_p1;KordBaoA.2.g04620_p1	2.7053	0.8781	2.3313	0.8153
KordBaoA.1.g04460_p1;KordBaoA.2.g04620_p1	0.9435	0.3651	0.9174	0.3581
KordBaoA.1.g04470_p1;KordBaoA.2.g04580_p1	0.3064	0.1105	0.4204	0.0984
KordBaoA.1.g04530_p1;KordBaoA.2.g04330_p1	4.6593	0.8993	-1.0000	0.9183
KordBaoA.1.g04590_p1;KordBaoA.2.g04300_p1	1.8307	0.3833	1.6874	0.3856
KordBaoA.1.g04590_p1;KordBaoA.2.g04330_p1	1.804	0.3927	2.0207	0.3876
KordBaoA.1.g04590_p1;KordBaoA.2.g04310_p1	2.8487	0.5543	-1.0000	0.5425
KordBaoA.1.g04600_p1;KordBaoA.2.g04300_p1	1.3068	0.3086	1.2156	0.3110
KordBaoA.1.g04600_p1;KordBaoA.2.g04310_p1	1.2585	0.4264	1.0813	0.4120
KordBaoA.1.g04630_p1;KordBaoA.2.g04240_p1	0.768	0.1461	0.5804	0.1499
KordBaoA.1.g04640_p1;KordBaoA.2.g04240_p1	0.5749	0.1833	0.4884	0.1864
KordBaoA.1.g04690_p1;KordBaoA.2.g04170_p1	2.093	0.3058	1.1907	0.3009
KordBaoA.1.g04700_p1;KordBaoA.2.g04140_p1	0.4104	0.1856	0.4112	0.1819
KordBaoA.1.g04710_p1;KordBaoA.2.g04130_p1	0.606	0.4706	0.6373	0.4430
KordBaoA.1.g04740_p1;KordBaoA.2.g04060_p1	0.4277	0.111	0.4400	0.1081
KordBaoA.1.g04750_p1;KordBaoA.2.g04050_p1	3.499	0.7913	3.1050	0.7918
KordBaoA.1.g04760_p1;KordBaoA.2.g04050_p1	0.2915	0.1021	0.3417	0.0960
KordBaoA.1.g04830_p1;KordBaoA.2.g04010_p1	0.4286	0.1807	0.4881	0.1702
KordBaoA.1.g04830_p1;KordBaoA.2.g03900_p1	0.6663	0.3618	0.8024	0.3368
KordBaoA.1.g04830_p1;KordBaoA.2.g03910_p1	0.9004	0.4032	1.1164	0.3739
KordBaoA.1.g04840_p1;KordBaoA.2.g04010_p1	0.454	0.1662	0.4924	0.1586
KordBaoA.1.g04840_p1;KordBaoA.2.g03900_p1	0.807	0.3873	0.9024	0.3686
KordBaoA.1.g04840_p1;KordBaoA.2.g03910_p1	1.041	0.4347	1.2555	0.4025
KordBaoA.1.g04850_p1;KordBaoA.2.g03900_p1	0.8093	0.3971	0.9657	0.3721
KordBaoA.1.g04850_p1;KordBaoA.2.g03910_p1	1.047	0.4568	1.2991	0.4182
KordBaoA.1.g04860_p1;KordBaoA.2.g04010_p1	0.3347	0.1355	0.3758	0.1282
KordBaoA.1.g04860_p1;KordBaoA.2.g03900_p1	0.7465	0.3339	0.8377	0.3159
KordBaoA.1.g04860_p1;KordBaoA.2.g03910_p1	1.163	0.4209	1.2883	0.3948
KordBaoA.1.g04910_p1;KordBaoA.2.g04010_p1	0.7314	0.3087	0.7668	0.2982
KordBaoA.1.g04910_p1;KordBaoA.2.g03910_p1	1.1129	0.3888	1.1934	0.3718
KordBaoA.1.g04950_p1;KordBaoA.2.g03870_p1	1.8802	0.5429	2.2774	0.5311
KordBaoA.1.g04960_p1;KordBaoA.2.g03870_p1	1.7588	0.4211	2.6942	0.4059
KordBaoA.1.g04990_p1;KordBaoA.2.g03850_p1	0.7792	0.3598	0.7363	0.3565
KordBaoA.1.g05000_p1;KordBaoA.2.g03850_p1	0.66	0.2398	0.6067	0.2408
KordBaoA.1.g05000_p1;KordBaoA.2.g03840_p1	0.4863	0.3867	0.5141	0.3724
KordBaoA.1.g05060_p1;KordBaoA.2.g03780_p1	1.7023	0.1204	0.6948	0.1304
KordBaoA.1.g05080_p1;KordBaoA.2.g03750_p1	0.5701	0.2007	0.6713	0.1905
KordBaoA.1.g05090_p1;KordBaoA.2.g03720_p1	0.4377	0.1055	0.4814	0.1014
KordBaoA.1.g05100_p1;KordBaoA.2.g03700_p1	2.9922	0.8286	-1.0000	0.7786
KordBaoA.1.g05130_p1;KordBaoA.2.g03650_p1	0.432	0.1443	0.3854	0.1461
KordBaoA.1.g05200_p1;KordBaoA.2.g03530_p1	0.5376	0.0506	0.6280	0.0477
KordBaoA.1.g05320_p1;KordBaoA.2.g03430_p1	0.6067	0.148	0.6271	0.1440
KordBaoA.1.g05360_p1;KordBaoA.2.g03330_p1	1.811	1.2579	2.3315	1.1957
KordBaoA.1.g05370_p1;KordBaoA.2.g03310_p1	0.4871	0.1587	0.4403	0.1603
KordBaoA.1.g05380_p1;KordBaoA.2.g03290_p1	0.3659	0.144	0.3372	0.1440
KordBaoA.1.g05390_p1;KordBaoA.2.g03290_p1	0.6495	0.2525	0.5614	0.2536
KordBaoA.1.g05420_p1;KordBaoA.2.g03270_p1	0.1355	0.1179	0.1020	0.1253
KordBaoA.1.g05420_p1;KordBaoA.2.g03260_p1	0.6144	0.1507	0.5097	0.1530
KordBaoA.1.g05440_p1;KordBaoA.2.g03250_p1	0.255	0.067	0.2903	0.0642
KordBaoA.1.g05440_p1;KordBaoA.2.g03230_p1	2.0181	0.3511	1.9440	0.3511
KordBaoA.1.g05450_p1;KordBaoA.2.g03240_p1	0.5219	0.1143	0.5698	0.1099
KordBaoA.1.g05450_p1;KordBaoA.2.g03230_p1	2.086	0.3956	1.9977	0.3960
KordBaoA.1.g05460_p1;KordBaoA.2.g03250_p1	1.8201	0.3099	-1.0000	0.2929
KordBaoA.1.g05460_p1;KordBaoA.2.g03220_p1	0.4155	0.2269	0.4176	0.2234
KordBaoA.1.g05460_p1;KordBaoA.2.g03240_p1	3.5383	0.5698	-1.0000	0.5703
KordBaoA.1.g05470_p1;KordBaoA.2.g03210_p1	0.2284	0.1106	0.2367	0.1075
KordBaoA.1.g05560_p1;KordBaoA.2.g03140_p1	0.4961	0.2051	0.5654	0.1940
KordBaoA.1.g05670_p1;KordBaoA.2.g02960_p1	0.4965	0.212	0.5221	0.2053
KordBaoA.1.g05700_p1;KordBaoA.2.g02910_p1	0.909	0.2746	0.8294	0.2724
KordBaoA.1.g05710_p1;KordBaoA.2.g02900_p1	0.7545	0.1352	0.6429	0.1368
KordBaoA.1.g05710_p1;KordBaoA.2.g02890_p1	0.3453	0.1137	0.3226	0.1139
KordBaoA.1.g05720_p1;KordBaoA.2.g02800_p1	0.504	0.1029	0.5655	0.0980
KordBaoA.1.g05720_p1;KordBaoA.2.g02810_p1	0.3167	0.055	0.4318	0.0494
KordBaoA.1.g05760_p1;KordBaoA.2.g02740_p1	1.2575	1.0593	1.5583	0.9663
KordBaoA.1.g05770_p1;KordBaoA.2.g02730_p1	0.9234	0.3712	0.8055	0.3633
KordBaoA.1.g05770_p1;KordBaoA.2.g02720_p1	1.5944	0.6764	1.3793	0.6689
KordBaoA.1.g05770_p1;KordBaoA.2.g02710_p1	2.5746	0.5481	1.5245	0.5320
KordBaoA.1.g05770_p1;KordBaoA.2.g02700_p1	1.3269	0.5688	1.5062	0.5540
KordBaoA.1.g05780_p1;KordBaoA.2.g02530_p1	0.3246	0.1065	0.3123	0.1059
KordBaoA.1.g05860_p1;KordBaoA.2.g02500_p1	0.4206	0.0725	0.4611	0.0694
KordBaoA.1.g05890_p1;KordBaoA.2.g02440_p1	0.3122	0.0021	0.3391	0.0020
KordBaoA.1.g05910_p1;KordBaoA.2.g02420_p1	0.2609	0.0912	0.2805	0.0880
KordBaoA.1.g05930_p1;KordBaoA.2.g02400_p1	0.7021	0.1147	0.5671	0.1161
KordBaoA.1.g05960_p1;KordBaoA.2.g02360_p1	0.4017	0.1368	0.4462	0.1300
KordBaoA.1.g05970_p1;KordBaoA.2.g02330_p1	0.5083	0.1271	0.4351	0.1292
KordBaoA.1.g05980_p1;KordBaoA.2.g02320_p1	0.2603	0.0137	0.2940	0.0131
KordBaoA.1.g05990_p1;KordBaoA.2.g02300_p1	0.4798	0.1563	0.4007	0.1607
KordBaoA.1.g06030_p1;KordBaoA.2.g02230_p1	0.4522	0.0361	0.3987	0.0365
KordBaoA.1.g06040_p1;KordBaoA.2.g02220_p1	0.3184	0.0982	0.3048	0.0982
KordBaoA.1.g06060_p1;KordBaoA.2.g02210_p1	0.3795	0.1112	0.4066	0.1077
KordBaoA.1.g06120_p1;KordBaoA.2.g02020_p1	0.2858	0.057	0.2128	0.0610
KordBaoA.1.g06150_p1;KordBaoA.2.g01990_p1	0.247	0.0651	0.3154	0.0590
KordBaoA.1.g06200_p1;KordBaoA.2.g01920_p1	3.4129	1.3437	-1.0000	1.3583
KordBaoA.1.g06220_p1;KordBaoA.2.g01840_p1	0.3471	0.1381	0.3370	0.1384
KordBaoA.1.g06250_p1;KordBaoA.2.g01820_p1	0.3977	0.0734	0.3872	0.0728
KordBaoA.1.g06310_p1;KordBaoA.2.g01790_p1	0.461	0.0993	0.4098	0.0998
KordBaoA.1.g06350_p1;KordBaoA.2.g01780_p1	0.4008	0.1651	0.4022	0.1620
KordBaoA.1.g06360_p1;KordBaoA.2.g01760_p1	0.3364	0.0503	0.3660	0.0489
KordBaoA.1.g06370_p1;KordBaoA.2.g01750_p1	0.3843	0.1849	0.4197	0.1766
KordBaoA.1.g06380_p1;KordBaoA.2.g01740_p1	0.4064	0.1672	0.4158	0.1630
KordBaoA.1.g06400_p1;KordBaoA.2.g01730_p1	0.409	0.0864	0.3464	0.0886
KordBaoA.1.g06410_p1;KordBaoA.2.g01720_p1	0.3012	0.1431	0.3477	0.1341
KordBaoA.1.g06450_p1;KordBaoA.2.g01700_p1	0.364	0.116	0.3361	0.1168
KordBaoA.1.g06460_p1;KordBaoA.2.g01690_p1	0.4254	0.0963	0.4927	0.0902
KordBaoA.1.g06470_p1;KordBaoA.2.g01640_p1	0.2096	0.0079	0.2007	0.0079
KordBaoA.1.g06640_p1;KordBaoA.2.g01630_p1	0.6868	0.354	0.7295	0.3361
KordBaoA.1.g06710_p1;KordBaoA.2.g01510_p1	0.3622	0.0696	0.4472	0.0643
KordBaoA.1.g06750_p1;KordBaoA.2.g01500_p1	0.4183	0.018	0.4632	0.0171
KordBaoA.1.g06790_p1;KordBaoA.2.g01490_p1	0.4606	0.0328	0.3735	0.0337
KordBaoA.1.g06800_p1;KordBaoA.2.g01480_p1	0.5634	0.122	0.5954	0.1168
KordBaoA.1.g06840_p1;KordBaoA.2.g01470_p1	0.2921	0.182	0.2913	0.1804
KordBaoA.1.g06870_p1;KordBaoA.2.g01430_p1	0.3615	0.0749	0.3648	0.0738
KordBaoA.1.g06890_p1;KordBaoA.2.g01410_p1	0.2366	0.0523	0.2550	0.0505
KordBaoA.1.g06900_p1;KordBaoA.2.g01400_p1	0.4541	0.0518	0.4831	0.0503
KordBaoA.1.g06920_p1;KordBaoA.2.g01380_p1	0.3542	0.078	0.3673	0.0762
KordBaoA.1.g06940_p1;KordBaoA.2.g01360_p1	0.585	0.1731	0.6021	0.1679
KordBaoA.1.g06950_p1;KordBaoA.2.g01350_p1	0.4228	0.0518	0.5407	0.0463
KordBaoA.1.g06980_p1;KordBaoA.2.g01310_p1	0.2387	0.0311	0.3040	0.0286
KordBaoA.1.g06990_p1;KordBaoA.2.g01280_p1	0.2975	0.0467	0.3070	0.0457
KordBaoA.1.g07000_p1;KordBaoA.2.g01250_p1	0.4057	0.209	0.3463	0.2160
KordBaoA.1.g07010_p1;KordBaoA.2.g01240_p1	0.5028	0.1593	0.4153	0.1629
KordBaoA.1.g07020_p1;KordBaoA.2.g01230_p1	0.9582	0.2899	0.8086	0.2896
KordBaoA.1.g07080_p1;KordBaoA.2.g01170_p1	0.2853	0.0759	0.2841	0.0754
KordBaoA.1.g07090_p1;KordBaoA.2.g01100_p1	0.464	0.0909	0.5077	0.0875
KordBaoA.1.g07100_p1;KordBaoA.2.g01070_p1	0.4066	0.0479	0.4420	0.0463
KordBaoA.1.g07110_p1;KordBaoA.2.g01060_p1	0.353	0.0758	0.3378	0.0755
KordBaoA.1.g07120_p1;KordBaoA.2.g01050_p1	0.2904	0.1479	0.3259	0.1406
KordBaoA.1.g07180_p1;KordBaoA.2.g01010_p1	0.338	0.1619	0.3821	0.1534
KordBaoA.1.g07190_p1;KordBaoA.2.g00970_p1	0.3738	0.0222	0.3302	0.0226
KordBaoA.1.g07200_p1;KordBaoA.2.g00950_p1	0.3635	0.0813	0.3957	0.0782
KordBaoA.1.g07270_p1;KordBaoA.2.g00840_p1	0.8282	0.2825	0.8564	0.2733
KordBaoA.1.g07280_p1;KordBaoA.2.g00790_p1	1.6981	0.5656	-1.0000	0.5323
KordBaoA.1.g07310_p1;KordBaoA.2.g00770_p1	0.3436	0.0568	0.3853	0.0540
KordBaoA.1.g07330_p1;KordBaoA.2.g00750_p1	0.361	0.1022	0.3719	0.1000
KordBaoA.1.g07340_p1;KordBaoA.2.g00710_p1	0.8784	0.1856	0.7876	0.1835
KordBaoA.1.g07350_p1;KordBaoA.2.g00670_p1	0.4519	0.1348	0.5232	0.1261
KordBaoA.1.g07390_p1;KordBaoA.2.g00640_p1	0.3279	0.1288	0.3614	0.1239
KordBaoA.1.g07400_p1;KordBaoA.2.g00590_p1	0.3899	0.1435	0.4013	0.1408
KordBaoA.1.g07430_p1;KordBaoA.2.g00560_p1	0.3244	0.027	0.3761	0.0256
KordBaoA.1.g07440_p1;KordBaoA.2.g00530_p1	0.2893	0.0961	0.2859	0.0957
KordBaoA.1.g07480_p1;KordBaoA.2.g00500_p1	0.3957	0.0885	0.3945	0.0874
KordBaoA.1.g07520_p1;KordBaoA.2.g00450_p1	0.3812	0.2404	0.4441	0.2278
KordBaoA.1.g07570_p1;KordBaoA.2.g00430_p1	0.2722	0.1358	0.2948	0.1319
KordBaoA.1.g07580_p1;KordBaoA.2.g00410_p1	0.3452	0.0332	0.3913	0.0316
KordBaoA.1.g07600_p1;KordBaoA.2.g00370_p1	0.3034	0.053	0.3300	0.0509
KordBaoA.1.g07610_p1;KordBaoA.2.g00360_p1	0.2564	0.0736	0.2600	0.0727
KordBaoA.1.g07620_p1;KordBaoA.2.g00320_p1	0.3007	0.1188	0.3069	0.1168
KordBaoA.1.g07700_p1;KordBaoA.2.g00270_p1	0.2248	0.0821	0.2507	0.0786
KordBaoA.1.g07710_p1;KordBaoA.2.g00230_p1	0.4335	0.0467	0.4543	0.0452
KordBaoA.1.g07730_p1;KordBaoA.2.g00210_p1	0.4932	0.165	0.4311	0.1682
KordBaoA.1.g07740_p1;KordBaoA.2.g00200_p1	0.542	0.0697	0.5456	0.0678
KordBaoA.1.g07800_p1;KordBaoA.2.g00150_p1	0.3795	0.0098	0.4466	0.0093
KordBaoA.1.g07810_p1;KordBaoA.2.g00130_p1	0.514	0.2015	0.7038	0.1831
KordBaoA.1.g07840_p1;KordBaoA.2.g00110_p1	0.3526	0.0992	0.3244	0.1004
KordBaoA.1.g07850_p1;KordBaoA.2.g00100_p1	0.3733	0.0504	0.4069	0.0488
KordBaoA.1.g05790_p1;KordBaoA.2.g02510_p1	2.1968	0.4486	1.3682	0.4402
KordBaoA.1.g05880_p1;KordBaoA.2.g02450_p1	0.3569	0.0742	0.3384	0.0741
KordBaoA.1.g05940_p1;KordBaoA.2.g02390_p1	3.1312	1.297	-1.0000	1.2544
KordBaoA.1.g05960_p1;KordBaoA.2.g02340_p1	2.3584	0.4723	-1.0000	0.4575
KordBaoA.1.g06000_p1;KordBaoA.2.g02270_p1	3.0896	0.7835	3.3365	0.8328
KordBaoA.1.g06030_p1;KordBaoA.2.g02240_p1	0.4837	0.0506	0.4915	0.0493
KordBaoA.1.g06080_p1;KordBaoA.2.g02210_p1	5.7197	0.3544	-1.0000	0.3480
KordBaoA.1.g06090_p1;KordBaoA.2.g02210_p1	4.1137	0.3414	-1.0000	0.3435
KordBaoA.1.g06130_p1;KordBaoA.2.g02000_p1	0.3555	0.2622	0.3872	0.2507
KordBaoA.1.g06190_p1;KordBaoA.2.g01930_p1	0.3263	0.0799	0.3313	0.0786
KordBaoA.1.g06200_p1;KordBaoA.2.g01910_p1	2.3607	0.8462	-1.0000	0.8143
KordBaoA.1.g06210_p1;KordBaoA.2.g01890_p1	0.2838	0.1179	0.3299	0.1117
KordBaoA.1.g06210_p1;KordBaoA.2.g01900_p1	0.496	0.1377	0.6216	0.1283
KordBaoA.1.g06350_p1;KordBaoA.2.g01770_p1	0.2495	0.1	0.2348	0.1012
KordBaoA.1.g06450_p1;KordBaoA.2.g01710_p1	0.3173	0.119	0.3125	0.1181
KordBaoA.1.g06460_p1;KordBaoA.2.g01700_p1	4.3093	1.1946	-1.0000	1.2056
KordBaoA.1.g06640_p1;KordBaoA.2.g01620_p1	0.9455	0.3996	1.0629	0.3776
KordBaoA.1.g06650_p1;KordBaoA.2.g01630_p1	0.4649	0.2049	0.5384	0.1927
KordBaoA.1.g06660_p1;KordBaoA.2.g01550_p1	0.7678	0.3636	0.8028	0.3554
KordBaoA.1.g06670_p1;KordBaoA.2.g01550_p1	0.4841	0.071	0.3372	0.0749
KordBaoA.1.g06700_p1;KordBaoA.2.g01540_p1	0.5663	0.3358	0.5731	0.3306
KordBaoA.1.g06720_p1;KordBaoA.2.g01510_p1	0.4473	0.1126	0.4160	0.1124
KordBaoA.1.g06910_p1;KordBaoA.2.g01390_p1	3.0108	0.768	-1.0000	0.7840
KordBaoA.1.g06970_p1;KordBaoA.2.g01340_p1	0.4516	0.1125	0.4868	0.1079
KordBaoA.1.g07020_p1;KordBaoA.2.g01240_p1	3.4511	1.6563	2.6402	1.6268
KordBaoA.1.g07070_p1;KordBaoA.2.g01190_p1	0.3514	0.1979	0.4278	0.1787
KordBaoA.1.g07090_p1;KordBaoA.2.g01080_p1	0.3984	0.0959	0.3972	0.0951
KordBaoA.1.g07090_p1;KordBaoA.2.g01070_p1	1.4226	0.186	2.2095	0.1788
KordBaoA.1.g07090_p1;KordBaoA.2.g01090_p1	1.5731	0.2876	2.8587	0.2740
KordBaoA.1.g07100_p1;KordBaoA.2.g01080_p1	1.2578	0.1797	1.8444	0.1722
KordBaoA.1.g07100_p1;KordBaoA.2.g01100_p1	1.2438	0.1914	2.0429	0.1815
KordBaoA.1.g07100_p1;KordBaoA.2.g01090_p1	0.7619	0.1517	0.7104	0.1524
KordBaoA.1.g07250_p1;KordBaoA.2.g00880_p1	4.0677	1.0642	-1.0000	1.1157
KordBaoA.1.g07280_p1;KordBaoA.2.g00860_p1	2.2686	0.6981	1.6427	0.6910
KordBaoA.1.g07280_p1;KordBaoA.2.g00850_p1	1.2837	0.5851	1.2068	0.5698
KordBaoA.1.g07290_p1;KordBaoA.2.g00840_p1	1.7934	0.3662	1.3209	0.3554
KordBaoA.1.g07300_p1;KordBaoA.2.g00810_p1	0.3878	0.1766	0.4130	0.1713
KordBaoA.1.g07300_p1;KordBaoA.2.g00820_p1	0.3944	0.1782	0.3018	0.1845
KordBaoA.1.g07380_p1;KordBaoA.2.g00660_p1	0.4391	0.1376	0.4644	0.1330
KordBaoA.1.g07380_p1;KordBaoA.2.g00650_p1	0.3038	0.0729	0.3491	0.0689
KordBaoA.1.g07410_p1;KordBaoA.2.g00560_p1	0.4466	0.1608	0.4581	0.1568
KordBaoA.1.g07410_p1;KordBaoA.2.g00570_p1	0.7238	0.3106	0.8599	0.2904
KordBaoA.1.g07420_p1;KordBaoA.2.g00560_p1	0.3968	0.0254	0.3766	0.0252
KordBaoA.1.g07420_p1;KordBaoA.2.g00570_p1	0.9305	0.0685	0.8640	0.0665
KordBaoA.1.g07430_p1;KordBaoA.2.g00570_p1	1.0989	0.1446	1.1969	0.1378
KordBaoA.1.g07440_p1;KordBaoA.2.g00540_p1	2.9601	0.8955	3.6048	0.8444
KordBaoA.1.g07460_p1;KordBaoA.2.g00510_p1	0.3645	0.1254	0.4007	0.1211
KordBaoA.1.g07470_p1;KordBaoA.2.g00510_p1	0.3839	0.129	0.4017	0.1257
KordBaoA.1.g07490_p1;KordBaoA.2.g00490_p1	0.6678	0.1055	0.6179	0.1045
KordBaoA.1.g07500_p1;KordBaoA.2.g00490_p1	3.7195	0.8683	-1.0000	0.8539
KordBaoA.1.g07510_p1;KordBaoA.2.g00480_p1	0.5161	0.2263	0.5646	0.2157
KordBaoA.1.g07520_p1;KordBaoA.2.g00470_p1	2.2703	0.7193	1.0566	0.7634
KordBaoA.1.g07540_p1;KordBaoA.2.g00440_p1	0.4491	0.1327	0.5254	0.1232
KordBaoA.1.g07680_p1;KordBaoA.2.g00280_p1	0.6175	0.3476	0.6735	0.3317
KordBaoA.1.g07690_p1;KordBaoA.2.g00280_p1	2.5263	1.004	1.8475	1.0052
KordBaoA.1.g07720_p1;KordBaoA.2.g00220_p1	0.3841	0.0664	0.3884	0.0652
KordBaoA.1.g07750_p1;KordBaoA.2.g00190_p1	0.8857	0.3356	0.7669	0.3324
KordBaoA.1.g07790_p1;KordBaoA.2.g00170_p1	0.4631	0.2708	0.5521	0.2517
KordBaoA.1.g07830_p1;KordBaoA.2.g00110_p1	3.6392	1.0443	2.3430	1.1128
KordBaoA.1.g06490_p1;KordBaoA.2.g02110_p1	0.2549	0.1471	0.2713	0.1420
KordBaoA.1.g06510_p1;KordBaoA.2.g02120_p1	0.3856	0.1329	0.3803	0.1304
KordBaoA.1.g06540_p1;KordBaoA.2.g02130_p1	0.2933	0.0927	0.2348	0.0967
KordBaoA.1.g06550_p1;KordBaoA.2.g02150_p1	0.3312	0.0984	0.3737	0.0933
KordBaoA.1.g06570_p1;KordBaoA.2.g02190_p1	0.3479	0.11	0.3044	0.1126
KordBaoA.1.g06580_p1;KordBaoA.2.g02030_p1	0.3049	0.0977	0.3423	0.0932
KordBaoA.1.g06590_p1;KordBaoA.2.g02040_p1	0.3498	0.1416	0.2797	0.1485
KordBaoA.1.g06480_p1;KordBaoA.2.g02110_p1	0.2534	0.1513	0.2795	0.1446
KordBaoA.1.g06500_p1;KordBaoA.2.g02110_p1	0.2113	0.0742	0.2317	0.0710
KordBaoA.1.g06540_p1;KordBaoA.2.g02140_p1	0.3611	0.117	0.3502	0.1161
KordBaoA.1.g06570_p1;KordBaoA.2.g02180_p1	0.438	0.1318	0.3567	0.1369
KordBaoA.1.g06620_p1;KordBaoA.2.g02070_p1	0.5233	0.1408	0.5169	0.1375
KordBaoA.1.g03380_p1;KordBaoA.20.g03730_p1	0.4391	0.1297	0.3813	0.1318
KordBaoA.1.g03560_p1;KordBaoA.20.g03690_p1	0.7032	0.2479	0.4933	0.2598
KordBaoA.1.g03600_p1;KordBaoA.20.g03680_p1	0.2921	0.0605	0.3093	0.0588
KordBaoA.1.g03610_p1;KordBaoA.20.g03670_p1	0.3481	0.0795	0.3808	0.0759
KordBaoA.1.g03670_p1;KordBaoA.20.g03650_p1	0.4605	0.0573	0.4330	0.0572
KordBaoA.1.g03350_p1;KordBaoA.20.g03780_p1	2.2953	1.4441	-1.0000	1.3110
KordBaoA.1.g03360_p1;KordBaoA.20.g03760_p1	0.3435	0.1621	0.3970	0.1522
KordBaoA.1.g03360_p1;KordBaoA.20.g03740_p1	3.6608	1.0564	-1.0000	1.0408
KordBaoA.1.g03370_p1;KordBaoA.20.g03750_p1	2.254	0.6478	2.5238	0.6382
KordBaoA.1.g03380_p1;KordBaoA.20.g03720_p1	0.4185	0.093	0.3846	0.0932
KordBaoA.1.g03570_p1;KordBaoA.20.g03690_p1	0.3498	0.2664	0.2910	0.2750
KordBaoA.1.g03580_p1;KordBaoA.20.g03690_p1	0.2915	0.204	0.3208	0.1932
KordBaoA.1.g04330_p1;KordBaoA.20.g03420_p1	0.2607	0.1211	0.2888	0.1155
KordBaoA.1.g04420_p1;KordBaoA.20.g03380_p1	0.2516	0.0275	0.2919	0.0261
KordBaoA.1.g04500_p1;KordBaoA.20.g03320_p1	0.4967	0.0233	0.5335	0.0224
KordBaoA.1.g04550_p1;KordBaoA.20.g03310_p1	0.2873	0.0391	0.3306	0.0371
KordBaoA.1.g04560_p1;KordBaoA.20.g03300_p1	0.4914	0.0835	0.5156	0.0810
KordBaoA.1.g04580_p1;KordBaoA.20.g03230_p1	0.2802	0.0905	0.3206	0.0857
KordBaoA.1.g04340_p1;KordBaoA.20.g03420_p1	0.2725	0.1269	0.3187	0.1200
KordBaoA.1.g04350_p1;KordBaoA.20.g03410_p1	0.9745	0.4551	0.9788	0.4410
KordBaoA.1.g04360_p1;KordBaoA.20.g03400_p1	4.3689	0.3692	-1.0000	0.3562
KordBaoA.1.g04430_p1;KordBaoA.20.g03360_p1	0.2785	0.0023	0.2387	0.0024
KordBaoA.1.g04450_p1;KordBaoA.20.g03350_p1	3.3917	1.4716	-1.0000	1.4191
KordBaoA.1.g04460_p1;KordBaoA.20.g03340_p1	0.5324	0.3665	0.5712	0.3575
KordBaoA.1.g04570_p1;KordBaoA.20.g03290_p1	0.7019	0.3095	0.6704	0.3066
KordBaoA.1.g04630_p1;KordBaoA.20.g03200_p1	0.7602	0.1392	0.6451	0.1371
KordBaoA.1.g04640_p1;KordBaoA.20.g03200_p1	0.5379	0.1737	0.4952	0.1739
KordBaoA.1.g04850_p1;KordBaoA.20.g03140_p1	0.5951	0.2212	0.6290	0.2113
KordBaoA.1.g04870_p1;KordBaoA.20.g03130_p1	0.3821	0.1405	0.4162	0.1356
KordBaoA.1.g04900_p1;KordBaoA.20.g03100_p1	0.6494	0.1398	0.6406	0.1368
KordBaoA.1.g04920_p1;KordBaoA.20.g03070_p1	0.3297	0.0143	0.3819	0.0135
KordBaoA.1.g05110_p1;KordBaoA.20.g03010_p1	0.3022	0.0578	0.2609	0.0591
KordBaoA.1.g05280_p1;KordBaoA.20.g02970_p1	0.4622	0.1518	0.4931	0.1454
KordBaoA.1.g05350_p1;KordBaoA.20.g02930_p1	0.9075	0.2929	0.7807	0.2964
KordBaoA.1.g05360_p1;KordBaoA.20.g02890_p1	0.6381	0.2655	0.4922	0.2742
KordBaoA.1.g05420_p1;KordBaoA.20.g02850_p1	0.3594	0.0603	0.3393	0.0605
KordBaoA.1.g05540_p1;KordBaoA.20.g02830_p1	0.5264	0.1369	0.4977	0.1359
KordBaoA.1.g05600_p1;KordBaoA.20.g02790_p1	0.944	0.2469	0.7111	0.2530
KordBaoA.1.g05610_p1;KordBaoA.20.g02780_p1	0.7444	0.2958	0.6591	0.2951
KordBaoA.1.g05700_p1;KordBaoA.20.g02730_p1	0.4169	0.129	0.4329	0.1251
KordBaoA.1.g05710_p1;KordBaoA.20.g02720_p1	0.5132	0.1473	0.5018	0.1449
KordBaoA.1.g05730_p1;KordBaoA.20.g02680_p1	0.6524	0.0485	0.5441	0.0495
KordBaoA.1.g05760_p1;KordBaoA.20.g02640_p1	0.7466	0.277	0.7476	0.2730
KordBaoA.1.g05800_p1;KordBaoA.20.g02600_p1	0.374	0.2353	0.3555	0.2343
KordBaoA.1.g05810_p1;KordBaoA.20.g02590_p1	0.3449	0.1836	0.3618	0.1785
KordBaoA.1.g05840_p1;KordBaoA.20.g02580_p1	0.7001	0.2363	0.6908	0.2337
KordBaoA.1.g05850_p1;KordBaoA.20.g02570_p1	0.3912	0.1953	0.4297	0.1861
KordBaoA.1.g05890_p1;KordBaoA.20.g02530_p1	0.2939	0.0063	0.3227	0.0061
KordBaoA.1.g05960_p1;KordBaoA.20.g02510_p1	0.4636	0.144	0.4993	0.1388
KordBaoA.1.g06010_p1;KordBaoA.20.g02500_p1	0.5804	0.2256	0.5908	0.2210
KordBaoA.1.g06040_p1;KordBaoA.20.g02490_p1	0.3433	0.1268	0.3538	0.1242
KordBaoA.1.g04820_p1;KordBaoA.20.g03150_p1	0.2775	0.1173	0.2869	0.1144
KordBaoA.1.g04830_p1;KordBaoA.20.g03140_p1	0.604	0.2321	0.6369	0.2214
KordBaoA.1.g04840_p1;KordBaoA.20.g03140_p1	0.5527	0.2208	0.6015	0.2107
KordBaoA.1.g04860_p1;KordBaoA.20.g03140_p1	0.4925	0.2189	0.5504	0.2058
KordBaoA.1.g04910_p1;KordBaoA.20.g03140_p1	0.7781	0.3877	0.8342	0.3688
KordBaoA.1.g04920_p1;KordBaoA.20.g03060_p1	0.5611	0.1465	0.5853	0.1421
KordBaoA.1.g05230_p1;KordBaoA.20.g02980_p1	0.37	0.1291	0.3772	0.1267
KordBaoA.1.g05370_p1;KordBaoA.20.g02880_p1	0.5567	0.1685	0.6068	0.1611
KordBaoA.1.g05420_p1;KordBaoA.20.g02840_p1	0.2251	0.0449	0.3082	0.0404
KordBaoA.1.g05550_p1;KordBaoA.20.g02830_p1	0.5436	0.1437	0.5145	0.1425
KordBaoA.1.g05560_p1;KordBaoA.20.g02820_p1	0.4026	0.235	0.4694	0.2216
KordBaoA.1.g05720_p1;KordBaoA.20.g02690_p1	0.6255	0.1622	0.6100	0.1575
KordBaoA.1.g05720_p1;KordBaoA.20.g02700_p1	0.5222	0.0534	0.4545	0.0540
KordBaoA.1.g05830_p1;KordBaoA.20.g02580_p1	1.6519	0.4158	1.2060	0.4152
KordBaoA.1.g05840_p1;KordBaoA.20.g02570_p1	3.9292	0.8248	-1.0000	0.8429
KordBaoA.1.g05860_p1;KordBaoA.20.g02540_p1	0.3228	0.1563	0.3738	0.1484
KordBaoA.1.g05860_p1;KordBaoA.20.g02560_p1	0.6305	0.3275	0.6975	0.3127
KordBaoA.1.g05860_p1;KordBaoA.20.g02550_p1	1.6417	0.9421	2.9052	0.8619
KordBaoA.1.g06020_p1;KordBaoA.20.g02580_p1	4.0584	0.5603	-1.0000	0.5391
KordBaoA.1.g06400_p1;KordBaoA.20.g02430_p1	0.507	0.0819	0.4703	0.0819
KordBaoA.1.g06510_p1;KordBaoA.20.g02460_p1	0.3322	0.0926	0.3673	0.0884
KordBaoA.1.g06560_p1;KordBaoA.20.g02470_p1	0.378	0.1118	0.4575	0.1042
KordBaoA.1.g06600_p1;KordBaoA.20.g02340_p1	0.5379	0.2179	0.5565	0.2125
KordBaoA.1.g06630_p1;KordBaoA.20.g02300_p1	0.6985	0.2502	0.6071	0.2539
KordBaoA.1.g06760_p1;KordBaoA.20.g02290_p1	0.2914	0.1193	0.3087	0.1160
KordBaoA.1.g06920_p1;KordBaoA.20.g02180_p1	0.5242	0.209	0.4903	0.2089
KordBaoA.1.g06980_p1;KordBaoA.20.g02100_p1	0.2254	0.0414	0.2895	0.0379
KordBaoA.1.g07170_p1;KordBaoA.20.g02010_p1	0.247	0.0878	0.2706	0.0850
KordBaoA.1.g07280_p1;KordBaoA.20.g01990_p1	1.3024	0.3144	1.1965	0.3006
KordBaoA.1.g07320_p1;KordBaoA.20.g01970_p1	0.5566	0.2548	0.5710	0.2463
KordBaoA.1.g06370_p1;KordBaoA.20.g02420_p1	0.5525	0.2077	0.5424	0.2046
KordBaoA.1.g06410_p1;KordBaoA.20.g02440_p1	0.4229	0.1243	0.4600	0.1191
KordBaoA.1.g06570_p1;KordBaoA.20.g02480_p1	0.3708	0.1055	0.3345	0.1064
KordBaoA.1.g06610_p1;KordBaoA.20.g02310_p1	0.4298	0.1784	0.4714	0.1715
KordBaoA.1.g06780_p1;KordBaoA.20.g02270_p1	0.6297	0.2426	0.6355	0.2347
KordBaoA.1.g06780_p1;KordBaoA.20.g02260_p1	0.4791	0.1574	0.6499	0.1386
KordBaoA.1.g06790_p1;KordBaoA.20.g02250_p1	0.6674	0.1592	0.5054	0.1644
KordBaoA.1.g06790_p1;KordBaoA.20.g02240_p1	0.2625	0.0341	0.2690	0.0336
KordBaoA.1.g06890_p1;KordBaoA.20.g02190_p1	0.6527	0.2019	0.6825	0.1938
KordBaoA.1.g06890_p1;KordBaoA.20.g02180_p1	3.9168	0.9285	-1.0000	0.9394
KordBaoA.1.g07150_p1;KordBaoA.20.g02030_p1	3.4772	1.0255	2.2309	1.0419
KordBaoA.1.g07270_p1;KordBaoA.20.g01990_p1	3.9356	1.2208	-1.0000	1.1749
KordBaoA.1.g07290_p1;KordBaoA.20.g01990_p1	2.4466	1.354	4.3488	1.2991
KordBaoA.1.g08100_p1;KordBaoA.20.g01760_p1	0.454	0.099	0.3749	0.1020
KordBaoA.1.g08180_p1;KordBaoA.20.g01660_p1	4.1322	1.495	-1.0000	1.4449
KordBaoA.1.g08230_p1;KordBaoA.20.g01690_p1	0.4256	0.3105	0.4032	0.3140
KordBaoA.1.g08320_p1;KordBaoA.20.g01740_p1	0.3313	0.0425	0.3331	0.0419
KordBaoA.1.g08390_p1;KordBaoA.20.g01520_p1	0.3832	0.0692	0.3989	0.0672
KordBaoA.1.g08400_p1;KordBaoA.20.g01510_p1	0.5114	0.1091	0.5246	0.1069
KordBaoA.1.g08450_p1;KordBaoA.20.g01500_p1	0.3119	0.0579	0.2955	0.0581
KordBaoA.1.g08080_p1;KordBaoA.20.g01770_p1	0.3971	0.2077	0.3989	0.2030
KordBaoA.1.g08090_p1;KordBaoA.20.g01770_p1	3.3814	1.2317	-1.0000	1.1663
KordBaoA.1.g08220_p1;KordBaoA.20.g01680_p1	0.6302	0.2282	0.5603	0.2286
KordBaoA.1.g08260_p1;KordBaoA.20.g01700_p1	2.9719	0.763	-1.0000	0.7587
KordBaoA.1.g06820_p1;KordBaoA.27.g03170_p1	0.4224	0.0581	0.4774	0.0556
KordBaoA.1.g06830_p1;KordBaoA.27.g03150_p1	0.2659	0.0478	0.2698	0.0471
KordBaoA.1.g06840_p1;KordBaoA.27.g03130_p1	0.3028	0.139	0.2934	0.1389
KordBaoA.1.g06850_p1;KordBaoA.27.g03100_p1	0.3388	0.3285	0.4192	0.2959
KordBaoA.1.g06860_p1;KordBaoA.27.g03080_p1	0.4182	0.2389	0.4638	0.2289
KordBaoA.1.g06870_p1;KordBaoA.27.g03070_p1	0.4424	0.1326	0.4206	0.1311
KordBaoA.1.g06910_p1;KordBaoA.27.g03030_p1	0.3035	0.1123	0.3074	0.1105
KordBaoA.1.g06970_p1;KordBaoA.27.g03000_p1	0.2937	0.1111	0.3291	0.1064
KordBaoA.1.g06990_p1;KordBaoA.27.g02910_p1	0.3058	0.036	0.2964	0.0359
KordBaoA.1.g07070_p1;KordBaoA.27.g02880_p1	0.3216	0.1057	0.3743	0.0989
KordBaoA.1.g07120_p1;KordBaoA.27.g02860_p1	0.2708	0.1826	0.3014	0.1731
KordBaoA.1.g07130_p1;KordBaoA.27.g02850_p1	0.2949	0.1777	0.3498	0.1634
KordBaoA.1.g07140_p1;KordBaoA.27.g02830_p1	0.6448	0.3858	0.5711	0.3919
KordBaoA.1.g07160_p1;KordBaoA.27.g02800_p1	0.248	0.0652	0.2494	0.0645
KordBaoA.1.g06820_p1;KordBaoA.27.g03160_p1	0.5843	0.1838	0.4379	0.1918
KordBaoA.1.g06860_p1;KordBaoA.27.g03090_p1	2.9737	0.7478	1.3247	0.7838
KordBaoA.1.g06890_p1;KordBaoA.27.g03060_p1	0.3738	0.1084	0.3709	0.1067
KordBaoA.1.g06890_p1;KordBaoA.27.g03040_p1	0.3806	0.1251	0.4197	0.1206
KordBaoA.1.g06890_p1;KordBaoA.27.g03050_p1	0.2416	0.1677	0.2438	0.1627
KordBaoA.1.g06910_p1;KordBaoA.27.g03020_p1	2.1483	0.5405	1.2896	0.5236
KordBaoA.1.g07380_p1;KordBaoA.27.g02780_p1	0.2783	0.0509	0.3186	0.0484
KordBaoA.1.g07390_p1;KordBaoA.27.g02770_p1	0.3303	0.1151	0.3346	0.1135
KordBaoA.1.g07400_p1;KordBaoA.27.g02710_p1	0.3894	0.2004	0.3633	0.2030
KordBaoA.1.g07540_p1;KordBaoA.27.g02540_p1	0.4905	0.122	0.5810	0.1146
KordBaoA.1.g07560_p1;KordBaoA.27.g02510_p1	0.4302	0.1168	0.3744	0.1184
KordBaoA.1.g07610_p1;KordBaoA.27.g02450_p1	0.2674	0.058	0.2778	0.0569
KordBaoA.1.g07620_p1;KordBaoA.27.g02420_p1	0.3347	0.1001	0.3552	0.0964
KordBaoA.1.g07650_p1;KordBaoA.27.g02390_p1	0.5322	0.0812	0.6242	0.0764
KordBaoA.1.g07690_p1;KordBaoA.27.g02370_p1	0.2922	0.0761	0.2927	0.0751
KordBaoA.1.g07710_p1;KordBaoA.27.g02270_p1	0.4448	0.0462	0.4568	0.0451
KordBaoA.1.g07730_p1;KordBaoA.27.g02250_p1	0.5619	0.229	0.5909	0.2167
KordBaoA.1.g07740_p1;KordBaoA.27.g02240_p1	0.4538	0.13	0.4617	0.1281
KordBaoA.1.g07760_p1;KordBaoA.27.g02190_p1	0.2697	0.1729	0.3465	0.1593
KordBaoA.1.g07780_p1;KordBaoA.27.g02170_p1	0.5174	0.1706	0.5639	0.1624
KordBaoA.1.g07790_p1;KordBaoA.27.g02150_p1	0.2884	0.2042	0.3848	0.1826
KordBaoA.1.g07800_p1;KordBaoA.27.g02110_p1	0.4662	0.0049	0.5332	0.0046
KordBaoA.1.g07860_p1;KordBaoA.27.g02060_p1	0.2542	0.1268	0.2880	0.1210
KordBaoA.1.g07870_p1;KordBaoA.27.g02050_p1	0.4592	0.1124	0.4507	0.1114
KordBaoA.1.g07880_p1;KordBaoA.27.g02040_p1	0.3619	0.1755	0.4561	0.1611
KordBaoA.1.g07900_p1;KordBaoA.27.g02020_p1	0.6461	0.1265	0.6284	0.1249
KordBaoA.1.g07910_p1;KordBaoA.27.g02000_p1	0.3551	0.1668	0.4199	0.1570
KordBaoA.1.g07980_p1;KordBaoA.27.g01970_p1	0.4629	0.1219	0.4366	0.1220
KordBaoA.1.g07990_p1;KordBaoA.27.g01960_p1	0.2802	0.0452	0.2803	0.0446
KordBaoA.1.g08000_p1;KordBaoA.27.g01950_p1	0.329	0.1171	0.3479	0.1130
KordBaoA.1.g08070_p1;KordBaoA.27.g01940_p1	0.2871	0.1131	0.2862	0.1118
KordBaoA.1.g08080_p1;KordBaoA.27.g01900_p1	0.3259	0.1113	0.3125	0.1113
KordBaoA.1.g08180_p1;KordBaoA.27.g01710_p1	2.3057	1.5941	-1.0000	1.4023
KordBaoA.1.g08230_p1;KordBaoA.27.g01740_p1	0.3225	0.1481	0.3291	0.1461
KordBaoA.1.g08240_p1;KordBaoA.27.g01760_p1	0.4132	0.155	0.3540	0.1594
KordBaoA.1.g08280_p1;KordBaoA.27.g01770_p1	0.6282	0.2933	0.5873	0.2908
KordBaoA.1.g08290_p1;KordBaoA.27.g01820_p1	0.4727	0.0034	0.4893	0.0034
KordBaoA.1.g08310_p1;KordBaoA.27.g01830_p1	0.3228	0.0775	0.3305	0.0755
KordBaoA.1.g08340_p1;KordBaoA.27.g01890_p1	0.3535	0.0667	0.3460	0.0661
KordBaoA.1.g07400_p1;KordBaoA.27.g02700_p1	0.2416	0.0835	0.2671	0.0796
KordBaoA.1.g07460_p1;KordBaoA.27.g02660_p1	0.3699	0.1198	0.4111	0.1154
KordBaoA.1.g07510_p1;KordBaoA.27.g02600_p1	0.6132	0.2451	0.6514	0.2360
KordBaoA.1.g07560_p1;KordBaoA.27.g02520_p1	0.5577	0.1192	0.4648	0.1203
KordBaoA.1.g07570_p1;KordBaoA.27.g02510_p1	0.4732	0.0585	0.4692	0.0574
KordBaoA.1.g07650_p1;KordBaoA.27.g02400_p1	0.7415	0.2595	0.7226	0.2538
KordBaoA.1.g07680_p1;KordBaoA.27.g02370_p1	0.2082	0.0652	0.2514	0.0607
KordBaoA.1.g07720_p1;KordBaoA.27.g02260_p1	0.3772	0.0471	0.3972	0.0458
KordBaoA.1.g07750_p1;KordBaoA.27.g02230_p1	0.4977	0.4927	0.5122	0.4825
KordBaoA.1.g07750_p1;KordBaoA.27.g02220_p1	3.0115	1.0961	2.0466	1.1488
KordBaoA.1.g07790_p1;KordBaoA.27.g02160_p1	0.3018	0.1953	0.3967	0.1748
KordBaoA.1.g07920_p1;KordBaoA.27.g01990_p1	0.3093	0.0733	0.3292	0.0709
KordBaoA.1.g07980_p1;KordBaoA.27.g01980_p1	0.3328	0.0677	0.4131	0.0632
KordBaoA.1.g08090_p1;KordBaoA.27.g01900_p1	3.3195	0.6263	-1.0000	0.6356
KordBaoA.1.g08250_p1;KordBaoA.27.g01760_p1	0.362	0.1274	0.3070	0.1297
KordBaoA.1.g08280_p1;KordBaoA.27.g01800_p1	0.8867	0.2232	0.7587	0.2226
KordBaoA.1.g08280_p1;KordBaoA.27.g01780_p1	0.7209	0.303	0.7537	0.2922
KordBaoA.1.g08280_p1;KordBaoA.27.g01790_p1	1.1436	0.2915	1.5088	0.2796
KordBaoA.1.g08320_p1;KordBaoA.27.g01850_p1	0.4366	0.1184	0.4232	0.1172
KordBaoA.1.g08350_p1;KordBaoA.27.g01890_p1	1.3512	0.1933	1.0194	0.1943
KordBaoA.1.g08360_p1;KordBaoA.27.g01890_p1	1.3231	0.1819	1.6268	0.1718
KordBaoA.1.g08480_p1;KordBaoA.27.g01440_p1	0.3592	0.2629	0.3942	0.2498
KordBaoA.1.g08550_p1;KordBaoA.27.g01340_p1	0.3132	0.0261	0.2996	0.0261
KordBaoA.1.g08590_p1;KordBaoA.27.g01250_p1	0.3032	0.0478	0.3038	0.0471
KordBaoA.1.g08620_p1;KordBaoA.27.g01240_p1	0.3522	0.1532	0.3504	0.1513
KordBaoA.1.g08630_p1;KordBaoA.27.g01230_p1	0.3183	0.1482	0.3454	0.1429
KordBaoA.1.g08540_p1;KordBaoA.27.g01340_p1	0.3728	0.0852	0.3447	0.0863
KordBaoA.1.g08580_p1;KordBaoA.27.g01290_p1	0.4809	0.2425	0.4787	0.2392
KordBaoA.1.g08630_p1;KordBaoA.27.g01210_p1	3.3241	0.5312	2.0285	0.5477
KordBaoA.1.g08630_p1;KordBaoA.27.g01220_p1	1.3496	0.3527	0.8629	0.3642
KordBaoA.1.g08640_p1;KordBaoA.27.g01230_p1	2.6569	0.6139	1.6273	0.6153
KordBaoA.1.g08640_p1;KordBaoA.27.g01210_p1	2.1333	0.4932	1.0447	0.5109
KordBaoA.1.g08640_p1;KordBaoA.27.g01240_p1	3.9132	1.3768	-1.0000	1.3350
KordBaoA.1.g08650_p1;KordBaoA.27.g01230_p1	0.3914	0.2477	0.3961	0.2444
KordBaoA.1.g08650_p1;KordBaoA.27.g01220_p1	0.8656	0.4913	0.8216	0.4840
KordBaoA.1.g08650_p1;KordBaoA.27.g01210_p1	4.4955	0.7637	2.0398	0.7837
KordBaoA.1.g08760_p1;KordBaoA.27.g00810_p1	0.3094	0.0843	0.2819	0.0849
KordBaoA.1.g08770_p1;KordBaoA.27.g00820_p1	0.5124	0.2676	0.4637	0.2710
KordBaoA.1.g08910_p1;KordBaoA.27.g00840_p1	0.5175	0.1816	0.5004	0.1783
KordBaoA.1.g09080_p1;KordBaoA.27.g00770_p1	0.6148	0.0602	0.5978	0.0589
KordBaoA.1.g08760_p1;KordBaoA.27.g00820_p1	4.4828	0.8467	2.5781	0.9078
KordBaoA.1.g08920_p1;KordBaoA.27.g00840_p1	0.3876	0.0666	0.4411	0.0632
KordBaoA.1.g09070_p1;KordBaoA.27.g00770_p1	2.4226	0.5559	-1.0000	0.5371
KordBaoA.1.g04310_p1;KordBaoA.287.g00680_p1	0.3355	0.1754	0.3281	0.1735
KordBaoA.1.g04320_p1;KordBaoA.287.g00670_p1	0.5027	0.2033	0.5026	0.1982
KordBaoA.1.g04360_p1;KordBaoA.287.g00630_p1	0.4538	0.0824	0.4816	0.0794
KordBaoA.1.g04370_p1;KordBaoA.287.g00620_p1	0.3945	0.0775	0.4595	0.0733
KordBaoA.1.g04430_p1;KordBaoA.287.g00580_p1	0.269	-0.0	0.2499	0.0000
KordBaoA.1.g04440_p1;KordBaoA.287.g00540_p1	0.3441	0.0887	0.3655	0.0856
KordBaoA.1.g04470_p1;KordBaoA.287.g00510_p1	0.3546	0.141	0.4383	0.1302
KordBaoA.1.g04490_p1;KordBaoA.287.g00490_p1	0.6149	0.2435	0.6936	0.2317
KordBaoA.1.g04500_p1;KordBaoA.287.g00480_p1	0.4172	0.0152	0.5000	0.0142
KordBaoA.1.g04520_p1;KordBaoA.287.g00470_p1	0.4472	0.1093	0.3984	0.1101
KordBaoA.1.g04540_p1;KordBaoA.287.g00450_p1	0.3815	0.1116	0.3836	0.1100
KordBaoA.1.g04550_p1;KordBaoA.287.g00440_p1	0.3418	0.0496	0.3683	0.0479
KordBaoA.1.g04360_p1;KordBaoA.287.g00650_p1	4.0085	0.2988	-1.0000	0.2866
KordBaoA.1.g04360_p1;KordBaoA.287.g00640_p1	3.4155	0.4606	-1.0000	0.4530
KordBaoA.1.g04420_p1;KordBaoA.287.g00610_p1	0.3011	0.0204	0.3629	0.0191
KordBaoA.1.g04570_p1;KordBaoA.287.g00430_p1	0.718	0.3016	0.6608	0.3031
KordBaoA.1.g04590_p1;KordBaoA.287.g00230_p1	3.2006	0.5583	3.0832	0.5568
KordBaoA.1.g04620_p1;KordBaoA.287.g00180_p1	0.2517	0.1658	0.2596	0.1636
KordBaoA.1.g04700_p1;KordBaoA.287.g00040_p1	0.3511	0.2328	0.3467	0.2285
KordBaoA.1.g04710_p1;KordBaoA.287.g00030_p1	0.3817	0.0912	0.4376	0.0854
KordBaoA.1.g04740_p1;KordBaoA.287.g00010_p1	0.2623	0.2025	0.3020	0.1902
KordBaoA.1.g04590_p1;KordBaoA.287.g00260_p1	0.894	0.1951	0.8213	0.1924
KordBaoA.1.g04590_p1;KordBaoA.287.g00240_p1	1.6597	0.336	1.7923	0.3321
KordBaoA.1.g04600_p1;KordBaoA.287.g00240_p1	2.3849	0.2442	1.2234	0.2421
KordBaoA.1.g04600_p1;KordBaoA.287.g00260_p1	2.548	0.4475	1.8486	0.4560
KordBaoA.1.g04600_p1;KordBaoA.287.g00230_p1	4.7682	0.5771	2.7737	0.5963
KordBaoA.1.g04600_p1;KordBaoA.287.g00250_p1	3.2741	0.3935	1.6429	0.3757
KordBaoA.1.g04620_p1;KordBaoA.287.g00170_p1	0.4624	0.128	0.5025	0.1236
KordBaoA.1.g04640_p1;KordBaoA.287.g00160_p1	1.6493	0.4602	1.3748	0.4511
KordBaoA.1.g04720_p1;KordBaoA.287.g00020_p1	3.1492	1.1072	3.7398	1.2087
KordBaoA.1.g05140_p1;KordBaoA.331.g00020_p1	0.3139	0.058	0.3268	0.0568
KordBaoA.1.g05180_p1;KordBaoA.331.g00030_p1	0.3618	0.0998	0.3592	0.0985
KordBaoA.1.g05190_p1;KordBaoA.331.g00050_p1	0.3628	0.0565	0.3652	0.0557
KordBaoA.1.g05280_p1;KordBaoA.331.g00100_p1	0.453	0.137	0.4794	0.1325
KordBaoA.1.g05290_p1;KordBaoA.331.g00120_p1	0.2835	0.1059	0.3031	0.1029
KordBaoA.1.g05340_p1;KordBaoA.331.g00130_p1	0.2625	0.0727	0.2957	0.0695
KordBaoA.1.g05350_p1;KordBaoA.331.g00190_p1	0.7584	0.4036	0.6010	0.4209
KordBaoA.1.g05130_p1;KordBaoA.331.g00020_p1	0.2786	0.0511	0.2730	0.0505
KordBaoA.1.g05200_p1;KordBaoA.331.g00050_p1	0.6302	0.0551	0.6481	0.0538
KordBaoA.1.g05230_p1;KordBaoA.331.g00060_p1	0.3389	0.1377	0.3318	0.1376
KordBaoA.1.g05340_p1;KordBaoA.331.g00140_p1	1.0818	0.4981	0.7170	0.5195
KordBaoA.1.g07920_p1;KordBaoA.453.g00110_p1	0.348	0.0504	0.3611	0.0492
KordBaoA.1.g07950_p1;KordBaoA.453.g00100_p1	0.3459	0.1542	0.3401	0.1518
KordBaoA.1.g07970_p1;KordBaoA.453.g00090_p1	0.3816	0.1341	0.4766	0.1238
KordBaoA.1.g07990_p1;KordBaoA.453.g00060_p1	0.2081	0.0278	0.2206	0.0271
KordBaoA.1.g07960_p1;KordBaoA.453.g00090_p1	0.557	0.2796	0.4978	0.2807
KordBaoA.1.g08000_p1;KordBaoA.453.g00050_p1	0.4606	0.2538	0.4415	0.2497
KordBaoA.1.g04920_p1;KordBaoA.664.g00170_p1	0.245	0.0106	0.2833	0.0101
KordBaoA.1.g04950_p1;KordBaoA.664.g00120_p1	0.3872	0.1937	0.4034	0.1890
KordBaoA.1.g04980_p1;KordBaoA.664.g00100_p1	0.3907	0.0827	0.3882	0.0812
KordBaoA.1.g04990_p1;KordBaoA.664.g00090_p1	0.3681	0.0749	0.3423	0.0754
KordBaoA.1.g05030_p1;KordBaoA.664.g00060_p1	1.6229	1.0822	2.9921	0.9158
KordBaoA.1.g05070_p1;KordBaoA.664.g00010_p1	0.4083	0.0669	0.4728	0.0634
KordBaoA.1.g04920_p1;KordBaoA.664.g00180_p1	0.3252	0.015	0.3680	0.0143
KordBaoA.1.g04960_p1;KordBaoA.664.g00120_p1	0.5848	0.2145	0.5224	0.2148
KordBaoA.1.g04960_p1;KordBaoA.664.g00110_p1	3.1265	0.3817	-1.0000	0.3899
KordBaoA.1.g04970_p1;KordBaoA.664.g00120_p1	0.202	0.2754	0.2085	0.2692
KordBaoA.1.g05000_p1;KordBaoA.664.g00090_p1	0.3707	0.1222	0.3180	0.1257
KordBaoA.1.g05020_p1;KordBaoA.664.g00070_p1	0.8141	0.2677	0.6497	0.2749
KordBaoA.1.g05040_p1;KordBaoA.664.g00060_p1	1.1962	0.961	1.3451	0.8679
KordBaoA.1.g05060_p1;KordBaoA.664.g00020_p1	1.0601	0.122	0.5226	0.1328
KordBaoA.1.g01130_p1;KordBaoA.68.g03280_p1	0.7084	0.3116	0.5886	0.3224
KordBaoA.1.g01220_p1;KordBaoA.68.g03200_p1	0.4323	0.1659	0.4787	0.1580
KordBaoA.1.g01310_p1;KordBaoA.68.g03090_p1	0.4364	0.157	0.3212	0.1654
KordBaoA.1.g01400_p1;KordBaoA.68.g02990_p1	0.3985	0.0842	0.3845	0.0841
KordBaoA.1.g01420_p1;KordBaoA.68.g02970_p1	0.2537	0.1323	0.2694	0.1279
KordBaoA.1.g01430_p1;KordBaoA.68.g02960_p1	3.3288	0.816	-1.0000	0.8550
KordBaoA.1.g01440_p1;KordBaoA.68.g02940_p1	0.15	0.2367	0.2266	0.1950
KordBaoA.1.g01520_p1;KordBaoA.68.g02880_p1	0.4812	0.2221	0.5103	0.2141
KordBaoA.1.g01540_p1;KordBaoA.68.g02730_p1	0.2764	0.0652	0.3467	0.0606
KordBaoA.1.g01550_p1;KordBaoA.68.g02770_p1	0.292	0.1506	0.3267	0.1436
KordBaoA.1.g01560_p1;KordBaoA.68.g02790_p1	0.4898	0.1732	0.5025	0.1692
KordBaoA.1.g01570_p1;KordBaoA.68.g02800_p1	0.2256	0.041	0.2946	0.0376
KordBaoA.1.g01650_p1;KordBaoA.68.g02870_p1	0.2699	0.1059	0.3010	0.1020
KordBaoA.1.g01710_p1;KordBaoA.68.g02710_p1	0.2939	0.1194	0.3190	0.1158
KordBaoA.1.g01730_p1;KordBaoA.68.g02670_p1	0.4009	0.0958	0.3765	0.0960
KordBaoA.1.g01750_p1;KordBaoA.68.g02660_p1	0.6509	0.2887	0.5223	0.2985
KordBaoA.1.g01770_p1;KordBaoA.68.g02630_p1	3.674	1.343	-1.0000	1.2728
KordBaoA.1.g01810_p1;KordBaoA.68.g02560_p1	0.3161	0.107	0.3338	0.1041
KordBaoA.1.g01870_p1;KordBaoA.68.g02530_p1	0.2856	0.0869	0.3404	0.0810
KordBaoA.1.g01880_p1;KordBaoA.68.g02520_p1	0.3488	0.1658	0.4015	0.1558
KordBaoA.1.g01910_p1;KordBaoA.68.g02470_p1	0.3733	0.0676	0.3653	0.0669
KordBaoA.1.g01920_p1;KordBaoA.68.g02440_p1	0.3037	0.0145	0.3207	0.0142
KordBaoA.1.g01930_p1;KordBaoA.68.g02420_p1	1.7439	0.5492	1.2720	0.5565
KordBaoA.1.g01940_p1;KordBaoA.68.g02410_p1	0.7654	0.3636	0.8967	0.3364
KordBaoA.1.g01950_p1;KordBaoA.68.g02340_p1	0.3385	0.0544	0.3372	0.0536
KordBaoA.1.g01960_p1;KordBaoA.68.g02350_p1	0.315	0.0514	0.3067	0.0511
KordBaoA.1.g01970_p1;KordBaoA.68.g02390_p1	0.4302	0.0642	0.4225	0.0635
KordBaoA.1.g01980_p1;KordBaoA.68.g02280_p1	0.3628	0.0481	0.4318	0.0449
KordBaoA.1.g02110_p1;KordBaoA.68.g02270_p1	0.3637	0.0649	0.3404	0.0652
KordBaoA.1.g02300_p1;KordBaoA.68.g02180_p1	0.2555	0.0705	0.2950	0.0668
KordBaoA.1.g02310_p1;KordBaoA.68.g02130_p1	0.2604	0.0867	0.2379	0.0876
KordBaoA.1.g02320_p1;KordBaoA.68.g02090_p1	0.4176	0.1709	0.3580	0.1745
KordBaoA.1.g02330_p1;KordBaoA.68.g02040_p1	0.2951	0.1168	0.3047	0.1142
KordBaoA.1.g02360_p1;KordBaoA.68.g01960_p1	0.6064	0.2092	0.6493	0.2025
KordBaoA.1.g01170_p1;KordBaoA.68.g03260_p1	3.0651	1.3099	2.3108	1.2824
KordBaoA.1.g01270_p1;KordBaoA.68.g03110_p1	0.3316	0.1522	0.3645	0.1452
KordBaoA.1.g01270_p1;KordBaoA.68.g03100_p1	0.6485	0.1058	0.4836	0.1105
KordBaoA.1.g01300_p1;KordBaoA.68.g03090_p1	2.3062	1.1374	1.8091	1.1073
KordBaoA.1.g01320_p1;KordBaoA.68.g03070_p1	0.3147	0.1991	0.2558	0.2077
KordBaoA.1.g01320_p1;KordBaoA.68.g03080_p1	0.536	0.1294	0.4856	0.1298
KordBaoA.1.g01340_p1;KordBaoA.68.g02980_p1	0.4832	0.1047	0.5220	0.1007
KordBaoA.1.g01340_p1;KordBaoA.68.g03050_p1	0.5626	0.2173	0.7182	0.2007
KordBaoA.1.g01380_p1;KordBaoA.68.g03020_p1	0.4315	0.155	0.3966	0.1579
KordBaoA.1.g01400_p1;KordBaoA.68.g02970_p1	2.3453	0.5109	1.3807	0.4946
KordBaoA.1.g01410_p1;KordBaoA.68.g02980_p1	1.9791	1.0933	1.9571	1.0872
KordBaoA.1.g01420_p1;KordBaoA.68.g02990_p1	1.2573	0.511	1.4845	0.4947
KordBaoA.1.g01610_p1;KordBaoA.68.g02850_p1	0.3032	0.1819	0.3661	0.1686
KordBaoA.1.g01620_p1;KordBaoA.68.g02850_p1	0.6012	0.191	0.7130	0.1803
KordBaoA.1.g01640_p1;KordBaoA.68.g02860_p1	1.0173	0.2887	0.7812	0.2947
KordBaoA.1.g01680_p1;KordBaoA.68.g02720_p1	1.7817	0.8211	5.2597	0.7442
KordBaoA.1.g01690_p1;KordBaoA.68.g02720_p1	0.5438	0.1983	0.5169	0.1942
KordBaoA.1.g01760_p1;KordBaoA.68.g02650_p1	0.333	0.068	0.3540	0.0660
KordBaoA.1.g01910_p1;KordBaoA.68.g02480_p1	2.0318	0.3347	2.7597	0.3282
KordBaoA.1.g01990_p1;KordBaoA.68.g02280_p1	0.6063	0.1496	0.6253	0.1467
KordBaoA.1.g02000_p1;KordBaoA.68.g02280_p1	0.5091	0.1977	0.6149	0.1841
KordBaoA.1.g02100_p1;KordBaoA.68.g02270_p1	0.5339	0.0351	0.4327	0.0357
KordBaoA.1.g02250_p1;KordBaoA.68.g02220_p1	0.3175	0.1777	0.3041	0.1769
KordBaoA.1.g02290_p1;KordBaoA.68.g02190_p1	0.2433	0.0336	0.2773	0.0321
KordBaoA.1.g02340_p1;KordBaoA.68.g02040_p1	0.5607	0.2312	0.4618	0.2386
KordBaoA.1.g02380_p1;KordBaoA.68.g01950_p1	0.2657	0.049	0.3227	0.0458
KordBaoA.1.g02380_p1;KordBaoA.68.g01940_p1	0.5489	0.0931	0.3908	0.0979
KordBaoA.1.g02440_p1;KordBaoA.68.g01550_p1	0.3058	0.1068	0.2903	0.1074
KordBaoA.1.g02500_p1;KordBaoA.68.g01480_p1	0.3072	0.1308	0.3281	0.1259
KordBaoA.1.g02540_p1;KordBaoA.68.g01370_p1	0.8757	0.297	1.0604	0.2772
KordBaoA.1.g02560_p1;KordBaoA.68.g01360_p1	0.8625	0.168	0.6249	0.1716
KordBaoA.1.g02590_p1;KordBaoA.68.g01320_p1	0.2525	0.1401	0.3014	0.1314
KordBaoA.1.g02600_p1;KordBaoA.68.g01310_p1	0.2947	0.1092	0.3342	0.1038
KordBaoA.1.g02670_p1;KordBaoA.68.g01260_p1	0.2679	0.0729	0.2990	0.0697
KordBaoA.1.g02690_p1;KordBaoA.68.g01250_p1	0.317	0.0337	0.4242	0.0306
KordBaoA.1.g02700_p1;KordBaoA.68.g01240_p1	0.3996	0.1548	0.3427	0.1576
KordBaoA.1.g02740_p1;KordBaoA.68.g01200_p1	0.8707	0.3767	0.7411	0.3810
KordBaoA.1.g02900_p1;KordBaoA.68.g01180_p1	0.4493	0.1465	0.4677	0.1435
KordBaoA.1.g02930_p1;KordBaoA.68.g01160_p1	0.3678	0.1624	0.4354	0.1520
KordBaoA.1.g02960_p1;KordBaoA.68.g01110_p1	0.3952	0.084	0.4133	0.0809
KordBaoA.1.g02970_p1;KordBaoA.68.g01100_p1	0.3961	0.1511	0.4039	0.1485
KordBaoA.1.g03000_p1;KordBaoA.68.g01080_p1	0.3886	0.2098	0.3873	0.2067
KordBaoA.1.g03020_p1;KordBaoA.68.g01070_p1	0.342	0.11	0.3037	0.1115
KordBaoA.1.g03060_p1;KordBaoA.68.g01020_p1	0.4723	0.11	0.4440	0.1105
KordBaoA.1.g03080_p1;KordBaoA.68.g01010_p1	0.3012	0.1133	0.3262	0.1106
KordBaoA.1.g03130_p1;KordBaoA.68.g00960_p1	0.2762	0.1325	0.2923	0.1289
KordBaoA.1.g03140_p1;KordBaoA.68.g00950_p1	0.2812	0.041	0.3239	0.0391
KordBaoA.1.g03230_p1;KordBaoA.68.g00860_p1	0.3534	0.187	0.3144	0.1895
KordBaoA.1.g03250_p1;KordBaoA.68.g00840_p1	0.4376	0.1096	0.4899	0.1041
KordBaoA.1.g03260_p1;KordBaoA.68.g00830_p1	0.4105	0.3367	0.4248	0.3245
KordBaoA.1.g03270_p1;KordBaoA.68.g00820_p1	0.3858	0.036	0.4132	0.0347
KordBaoA.1.g03340_p1;KordBaoA.68.g00760_p1	0.3188	0.0582	0.3543	0.0558
KordBaoA.1.g03350_p1;KordBaoA.68.g00740_p1	0.3581	0.0997	0.4393	0.0924
KordBaoA.1.g03370_p1;KordBaoA.68.g00700_p1	0.1613	0.1859	0.1753	0.1799
KordBaoA.1.g03380_p1;KordBaoA.68.g00690_p1	0.448	0.15	0.3909	0.1523
KordBaoA.1.g03410_p1;KordBaoA.68.g00660_p1	0.453	0.0251	0.4505	0.0247
KordBaoA.1.g03420_p1;KordBaoA.68.g00650_p1	0.4398	0.2269	0.4673	0.2191
KordBaoA.1.g03430_p1;KordBaoA.68.g00640_p1	0.471	0.1206	0.5396	0.1146
KordBaoA.1.g03440_p1;KordBaoA.68.g00620_p1	0.2981	0.1206	0.2934	0.1197
KordBaoA.1.g03480_p1;KordBaoA.68.g00580_p1	0.3801	0.1728	0.3765	0.1708
KordBaoA.1.g03530_p1;KordBaoA.68.g00560_p1	0.2322	0.121	0.2227	0.1213
KordBaoA.1.g03540_p1;KordBaoA.68.g00520_p1	0.6269	0.0784	0.6280	0.0767
KordBaoA.1.g03590_p1;KordBaoA.68.g00480_p1	0.3904	0.163	0.4148	0.1561
KordBaoA.1.g03610_p1;KordBaoA.68.g00450_p1	0.262	0.0519	0.3132	0.0484
KordBaoA.1.g03620_p1;KordBaoA.68.g00430_p1	0.2979	0.1282	0.3582	0.1204
KordBaoA.1.g03720_p1;KordBaoA.68.g00420_p1	0.4553	0.0897	0.4484	0.0890
KordBaoA.1.g03750_p1;KordBaoA.68.g00380_p1	0.2864	0.1408	0.2556	0.1434
KordBaoA.1.g03820_p1;KordBaoA.68.g00320_p1	0.327	0.1252	0.3736	0.1184
KordBaoA.1.g04020_p1;KordBaoA.68.g00270_p1	0.2601	0.173	0.2371	0.1746
KordBaoA.1.g04100_p1;KordBaoA.68.g00210_p1	0.4029	0.1278	0.3897	0.1264
KordBaoA.1.g04110_p1;KordBaoA.68.g00200_p1	0.2023	0.1163	0.2145	0.1124
KordBaoA.1.g04120_p1;KordBaoA.68.g00090_p1	0.3728	0.0603	0.3815	0.0585
KordBaoA.1.g04240_p1;KordBaoA.68.g00060_p1	0.4377	0.0914	0.4984	0.0871
KordBaoA.1.g04260_p1;KordBaoA.68.g00030_p1	0.4715	0.0788	0.4312	0.0795
KordBaoA.1.g04280_p1;KordBaoA.68.g00010_p1	0.4932	0.1269	0.4976	0.1248
KordBaoA.1.g02410_p1;KordBaoA.68.g01590_p1	4.269	0.5791	-1.0000	0.5821
KordBaoA.1.g02410_p1;KordBaoA.68.g01570_p1	2.7639	0.2827	2.7245	0.2813
KordBaoA.1.g02410_p1;KordBaoA.68.g01610_p1	3.8522	0.4641	2.4803	0.4683
KordBaoA.1.g02420_p1;KordBaoA.68.g01590_p1	2.0599	0.6868	2.3128	0.6745
KordBaoA.1.g02420_p1;KordBaoA.68.g01570_p1	2.0198	0.6826	2.5879	0.6331
KordBaoA.1.g02470_p1;KordBaoA.68.g01540_p1	0.8374	0.4948	0.8365	0.4846
KordBaoA.1.g02510_p1;KordBaoA.68.g01450_p1	1.4126	0.2712	1.1410	0.2673
KordBaoA.1.g02510_p1;KordBaoA.68.g01460_p1	1.069	0.234	1.3264	0.2200
KordBaoA.1.g02510_p1;KordBaoA.68.g01570_p1	2.2802	0.3778	2.1973	0.3768
KordBaoA.1.g02510_p1;KordBaoA.68.g01410_p1	2.8058	0.6049	2.0904	0.6135
KordBaoA.1.g02510_p1;KordBaoA.68.g01430_p1	2.4959	0.5301	2.1748	0.5325
KordBaoA.1.g02510_p1;KordBaoA.68.g01400_p1	3.852	0.6088	2.6910	0.6388
KordBaoA.1.g02520_p1;KordBaoA.68.g01460_p1	1.1746	0.5929	-1.0000	0.5015
KordBaoA.1.g02530_p1;KordBaoA.68.g01410_p1	4.4926	0.5378	2.3025	0.5533
KordBaoA.1.g02530_p1;KordBaoA.68.g01450_p1	2.7396	0.4717	2.9725	0.4680
KordBaoA.1.g02530_p1;KordBaoA.68.g01400_p1	3.8473	0.6796	3.7524	0.7154
KordBaoA.1.g02540_p1;KordBaoA.68.g01380_p1	0.6577	0.0743	0.6080	0.0725
KordBaoA.1.g02550_p1;KordBaoA.68.g01370_p1	0.6054	0.1759	0.4913	0.1763
KordBaoA.1.g02550_p1;KordBaoA.68.g01380_p1	1.4902	0.1742	1.0691	0.1685
KordBaoA.1.g02570_p1;KordBaoA.68.g01350_p1	0.4347	0.2339	0.4449	0.2297
KordBaoA.1.g02610_p1;KordBaoA.68.g01300_p1	2.7741	1.0699	-1.0000	1.0430
KordBaoA.1.g02640_p1;KordBaoA.68.g01280_p1	0.3159	0.1025	0.3465	0.0985
KordBaoA.1.g02640_p1;KordBaoA.68.g01330_p1	2.5175	0.7664	2.3533	0.7632
KordBaoA.1.g02660_p1;KordBaoA.68.g01270_p1	0.6472	0.2158	0.6875	0.2077
KordBaoA.1.g02840_p1;KordBaoA.68.g01190_p1	0.7712	0.2988	0.8951	0.2825
KordBaoA.1.g02900_p1;KordBaoA.68.g01210_p1	3.7572	0.7419	-1.0000	0.7233
KordBaoA.1.g02940_p1;KordBaoA.68.g01150_p1	0.5457	0.1868	0.5113	0.1861
KordBaoA.1.g02940_p1;KordBaoA.68.g01140_p1	1.2917	0.2936	1.0552	0.2896
KordBaoA.1.g02950_p1;KordBaoA.68.g01130_p1	0.5523	0.3251	0.5423	0.3205
KordBaoA.1.g02980_p1;KordBaoA.68.g01090_p1	1.6678	0.4627	1.1537	0.4618
KordBaoA.1.g02990_p1;KordBaoA.68.g01090_p1	0.7743	0.3496	0.7742	0.3419
KordBaoA.1.g03100_p1;KordBaoA.68.g00980_p1	0.5214	0.1608	0.4772	0.1614
KordBaoA.1.g03100_p1;KordBaoA.68.g00990_p1	0.5654	0.1145	0.5167	0.1150
KordBaoA.1.g03110_p1;KordBaoA.68.g00990_p1	0.4338	0.1627	0.4333	0.1614
KordBaoA.1.g03110_p1;KordBaoA.68.g00980_p1	0.4685	0.1957	0.4973	0.1905
KordBaoA.1.g03150_p1;KordBaoA.68.g00890_p1	0.3014	0.0747	0.3501	0.0708
KordBaoA.1.g03160_p1;KordBaoA.68.g00890_p1	0.4726	0.2584	0.3766	0.2712
KordBaoA.1.g03170_p1;KordBaoA.68.g00890_p1	0.5225	0.1494	0.4520	0.1524
KordBaoA.1.g03210_p1;KordBaoA.68.g00880_p1	0.2823	0.1795	0.3281	0.1685
KordBaoA.1.g03240_p1;KordBaoA.68.g00850_p1	0.5037	0.2794	0.5332	0.2682
KordBaoA.1.g03310_p1;KordBaoA.68.g00780_p1	0.5534	0.1498	0.4933	0.1508
KordBaoA.1.g03360_p1;KordBaoA.68.g00720_p1	0.2814	0.1427	0.3463	0.1314
KordBaoA.1.g03370_p1;KordBaoA.68.g00710_p1	1.7561	0.945	2.6380	0.8994
KordBaoA.1.g03480_p1;KordBaoA.68.g00570_p1	3.8818	0.7716	2.1616	0.8191
KordBaoA.1.g03510_p1;KordBaoA.68.g00570_p1	0.3043	0.0857	0.2811	0.0869
KordBaoA.1.g03510_p1;KordBaoA.68.g00580_p1	3.9151	0.9661	-1.0000	1.0050
KordBaoA.1.g03590_p1;KordBaoA.68.g00500_p1	3.6209	0.5674	4.6532	0.5658
KordBaoA.1.g03730_p1;KordBaoA.68.g00410_p1	0.6853	0.4065	0.7461	0.3870
KordBaoA.1.g03760_p1;KordBaoA.68.g00380_p1	0.3868	0.1288	0.3909	0.1263
KordBaoA.1.g03830_p1;KordBaoA.68.g00320_p1	0.3649	0.2119	0.3791	0.2041
KordBaoA.1.g04060_p1;KordBaoA.68.g00250_p1	1.6901	0.6419	1.9237	0.6307
KordBaoA.1.g04140_p1;KordBaoA.68.g00080_p1	0.3133	0.2007	0.3140	0.1981
KordBaoA.1.g04150_p1;KordBaoA.68.g00080_p1	1.2247	0.1514	0.7932	0.1539
KordBaoA.1.g04160_p1;KordBaoA.68.g00160_p1	1.3914	0.4206	1.5512	0.4129
KordBaoA.1.g04160_p1;KordBaoA.68.g00120_p1	1.5092	0.4102	2.0548	0.3958
KordBaoA.1.g04160_p1;KordBaoA.68.g00190_p1	1.7553	0.4088	1.8294	0.4055
KordBaoA.1.g04160_p1;KordBaoA.68.g00140_p1	2.7351	0.3375	1.9154	0.3113
KordBaoA.1.g04160_p1;KordBaoA.68.g00130_p1	0.646	0.5059	1.6427	0.3656
KordBaoA.1.g04170_p1;KordBaoA.68.g00190_p1	1.5286	0.4026	1.8947	0.3916
KordBaoA.1.g04170_p1;KordBaoA.68.g00120_p1	1.6292	0.4877	1.8657	0.4784
KordBaoA.1.g04250_p1;KordBaoA.68.g00050_p1	2.1199	0.4787	1.1580	0.4893
KordBaoA.1.g04250_p1;KordBaoA.68.g00040_p1	0.4677	0.2852	0.4750	0.2805
KordBaoA.1.g04270_p1;KordBaoA.68.g00020_p1	0.3339	0.0901	0.3557	0.0881
KordBaoA.1.g00610_p1;KordBaoA.70.g00560_p1	0.4111	0.2136	0.3790	0.2142
KordBaoA.1.g00640_p1;KordBaoA.70.g00480_p1	0.4712	0.1598	0.5066	0.1532
KordBaoA.1.g00690_p1;KordBaoA.70.g00350_p1	0.4755	0.0513	0.5037	0.0496
KordBaoA.1.g00730_p1;KordBaoA.70.g00340_p1	0.6725	0.2163	0.6313	0.2169
KordBaoA.1.g00770_p1;KordBaoA.70.g00300_p1	0.5378	0.3596	0.5190	0.3573
KordBaoA.1.g00790_p1;KordBaoA.70.g00250_p1	1.4648	0.3748	0.9329	0.3791
KordBaoA.1.g00820_p1;KordBaoA.70.g00280_p1	0.7322	0.6239	0.9457	0.5642
KordBaoA.1.g00830_p1;KordBaoA.70.g00210_p1	0.677	0.2156	0.5583	0.2197
KordBaoA.1.g00840_p1;KordBaoA.70.g00190_p1	1.4534	0.459	0.9432	0.4728
KordBaoA.1.g00860_p1;KordBaoA.70.g00150_p1	0.3306	0.1764	0.3220	0.1755
KordBaoA.1.g00870_p1;KordBaoA.70.g00140_p1	0.5672	0.0982	0.4721	0.0998
KordBaoA.1.g00930_p1;KordBaoA.70.g00080_p1	0.2377	0.0799	0.2585	0.0770
KordBaoA.1.g00610_p1;KordBaoA.70.g00550_p1	1.5991	0.4408	1.0080	0.4667
KordBaoA.1.g00640_p1;KordBaoA.70.g00470_p1	0.3	0.2752	0.3053	0.2695
KordBaoA.1.g00680_p1;KordBaoA.70.g00350_p1	0.4142	0.0719	0.4484	0.0693
KordBaoA.1.g00760_p1;KordBaoA.70.g00300_p1	1.1415	0.2417	0.9966	0.2369
KordBaoA.1.g00760_p1;KordBaoA.70.g00310_p1	0.5792	0.1062	0.5614	0.1063
KordBaoA.1.g00770_p1;KordBaoA.70.g00310_p1	1.1928	0.3643	0.9798	0.3624
KordBaoA.1.g00780_p1;KordBaoA.70.g00300_p1	0.275	0.1124	0.3325	0.1053
KordBaoA.1.g00780_p1;KordBaoA.70.g00310_p1	4.4509	1.2255	1.9517	1.2596
KordBaoA.1.g00800_p1;KordBaoA.70.g00220_p1	2.3166	0.339	-1.0000	0.3290
KordBaoA.1.g00800_p1;KordBaoA.70.g00230_p1	2.667	0.9433	2.2659	0.8944
KordBaoA.1.g00800_p1;KordBaoA.70.g00240_p1	1.8194	0.5345	1.8533	0.5067
KordBaoA.1.g00810_p1;KordBaoA.70.g00220_p1	0.6185	0.0827	0.7015	0.0785
KordBaoA.1.g00810_p1;KordBaoA.70.g00240_p1	0.7261	0.2666	0.8778	0.2511
KordBaoA.1.g00810_p1;KordBaoA.70.g00230_p1	1.8492	1.0367	1.6902	0.9860
KordBaoA.1.g00850_p1;KordBaoA.70.g00180_p1	0.7145	0.2726	0.5172	0.2863
KordBaoA.1.g01230_p1;KordBaoA.79.g00100_p1	0.4607	0.2064	0.4479	0.2038
KordBaoA.1.g01350_p1;KordBaoA.79.g00110_p1	0.389	0.1183	0.4284	0.1131
KordBaoA.1.g01480_p1;KordBaoA.79.g00150_p1	0.2492	0.0537	0.3004	0.0501
KordBaoA.1.g01550_p1;KordBaoA.79.g00210_p1	0.3955	0.1293	0.4500	0.1231
KordBaoA.1.g01830_p1;KordBaoA.79.g00250_p1	2.0985	0.4074	-1.0000	0.3911
KordBaoA.1.g02020_p1;KordBaoA.79.g00260_p1	0.4202	0.0519	0.3118	0.0547
KordBaoA.1.g02050_p1;KordBaoA.79.g00270_p1	0.212	0.1123	0.2100	0.1116
KordBaoA.1.g02190_p1;KordBaoA.79.g00280_p1	0.3565	0.117	0.3592	0.1146
KordBaoA.1.g02240_p1;KordBaoA.79.g00290_p1	0.5733	0.1365	0.4831	0.1394
KordBaoA.1.g02380_p1;KordBaoA.79.g00340_p1	0.3277	0.0579	0.3577	0.0559
KordBaoA.1.g02500_p1;KordBaoA.79.g00510_p1	0.2863	0.1504	0.3314	0.1420
KordBaoA.1.g01760_p1;KordBaoA.79.g00230_p1	0.2722	0.0744	0.3078	0.0701
KordBaoA.1.g02410_p1;KordBaoA.79.g00360_p1	4.1919	0.4811	2.0423	0.4961
KordBaoA.1.g02480_p1;KordBaoA.79.g00490_p1	0.3672	0.1396	0.3210	0.1425
KordBaoA.1.g02510_p1;KordBaoA.79.g00540_p1	2.0545	0.582	1.7716	0.5883
KordBaoA.1.g02520_p1;KordBaoA.79.g00450_p1	3.4467	0.5419	4.0810	0.5411
KordBaoA.1.g02530_p1;KordBaoA.79.g00540_p1	4.5254	0.5332	2.6767	0.5370
KordBaoA.1.g02530_p1;KordBaoA.79.g00460_p1	4.3329	0.7289	-1.0000	0.7450
KordBaoA.1.g02710_p1;KordBaoA.79.g00560_p1	0.2645	0.0882	0.2504	0.0884
KordBaoA.1.g02880_p1;KordBaoA.79.g00600_p1	0.4524	0.1654	0.4048	0.1688
KordBaoA.1.g03000_p1;KordBaoA.79.g00630_p1	0.5352	0.1426	0.5096	0.1405
KordBaoA.1.g03200_p1;KordBaoA.79.g00690_p1	0.3861	0.1319	0.3331	0.1349
KordBaoA.1.g03270_p1;KordBaoA.79.g00710_p1	0.3067	0.0271	0.3679	0.0255
KordBaoA.1.g03380_p1;KordBaoA.79.g00810_p1	0.4824	0.0882	0.4264	0.0892
KordBaoA.1.g03430_p1;KordBaoA.79.g00830_p1	0.3285	0.1161	0.3978	0.1069
KordBaoA.1.g03470_p1;KordBaoA.79.g00840_p1	0.3627	0.1273	0.3753	0.1251
KordBaoA.1.g03590_p1;KordBaoA.79.g00880_p1	0.5828	0.147	0.5793	0.1441
KordBaoA.1.g03620_p1;KordBaoA.79.g00920_p1	0.7716	0.3096	0.8055	0.3040
KordBaoA.1.g03630_p1;KordBaoA.79.g00930_p1	1.7054	0.2498	1.0464	0.2553
KordBaoA.1.g03780_p1;KordBaoA.79.g00970_p1	0.4649	0.1839	0.4284	0.1846
KordBaoA.1.g02810_p1;KordBaoA.79.g00590_p1	0.3747	0.1365	0.4158	0.1296
KordBaoA.1.g02940_p1;KordBaoA.79.g00610_p1	2.8532	0.3032	1.2816	0.3084
KordBaoA.1.g03010_p1;KordBaoA.79.g00640_p1	0.5951	0.1995	0.5471	0.2010
KordBaoA.1.g03150_p1;KordBaoA.79.g00680_p1	0.5679	0.2061	0.5649	0.2032
KordBaoA.1.g03160_p1;KordBaoA.79.g00680_p1	0.3978	0.2337	0.3093	0.2473
KordBaoA.1.g03170_p1;KordBaoA.79.g00680_p1	0.3465	0.1742	0.3470	0.1719
KordBaoA.1.g03180_p1;KordBaoA.79.g00690_p1	0.2448	0.1462	0.3181	0.1341
KordBaoA.1.g03190_p1;KordBaoA.79.g00690_p1	0.6102	0.1632	0.5053	0.1662
KordBaoA.1.g03240_p1;KordBaoA.79.g00700_p1	0.335	0.1297	0.3445	0.1272
KordBaoA.1.g03370_p1;KordBaoA.79.g00800_p1	4.3555	1.6435	-1.0000	1.5550
KordBaoA.1.g03480_p1;KordBaoA.79.g00850_p1	3.833	0.6952	-1.0000	0.7362
KordBaoA.1.g03510_p1;KordBaoA.79.g00850_p1	0.3866	0.1477	0.3791	0.1469
KordBaoA.1.g03550_p1;KordBaoA.79.g00860_p1	1.5429	0.6245	1.6059	0.6164
KordBaoA.1.g03610_p1;KordBaoA.79.g00910_p1	0.455	0.1884	0.6104	0.1663
KordBaoA.1.g04230_p1;KordBaoA.79.g01000_p1	0.6946	0.1718	0.5456	0.1765
KordBaoA.1.g04340_p1;KordBaoA.79.g01030_p1	0.4682	0.216	0.5573	0.2028
KordBaoA.1.g04560_p1;KordBaoA.79.g01100_p1	0.4008	0.1159	0.4335	0.1115
KordBaoA.1.g04720_p1;KordBaoA.79.g01200_p1	0.5574	0.015	0.5401	0.0147
KordBaoA.1.g04800_p1;KordBaoA.79.g01220_p1	0.334	0.1451	0.3979	0.1325
KordBaoA.1.g04200_p1;KordBaoA.79.g00990_p1	0.4932	0.1291	0.6981	0.1166
KordBaoA.1.g04280_p1;KordBaoA.79.g01010_p1	0.5533	0.3007	0.5336	0.2987
KordBaoA.1.g04330_p1;KordBaoA.79.g01020_p1	0.2889	0.0998	0.3153	0.0957
KordBaoA.1.g04360_p1;KordBaoA.79.g01040_p1	4.315	0.3619	-1.0000	0.3554
KordBaoA.1.g04420_p1;KordBaoA.79.g01050_p1	0.3139	0.0305	0.3367	0.0296
KordBaoA.1.g04490_p1;KordBaoA.79.g01070_p1	0.8603	0.3809	1.0105	0.3566
KordBaoA.1.g04490_p1;KordBaoA.79.g01080_p1	0.3703	0.1626	0.4117	0.1569
KordBaoA.10.g01760_p1;KordBaoA.118.g00030_p1	0.638	0.3017	0.6086	0.2981
KordBaoA.10.g01810_p1;KordBaoA.118.g00060_p1	1.1384	0.3102	1.3285	0.2922
KordBaoA.10.g02000_p1;KordBaoA.118.g00100_p1	0.3647	0.1049	0.3989	0.1012
KordBaoA.10.g02060_p1;KordBaoA.118.g00120_p1	0.4705	0.1202	0.5624	0.1127
KordBaoA.10.g02080_p1;KordBaoA.118.g00130_p1	3.0521	1.066	-1.0000	1.0275
KordBaoA.10.g02090_p1;KordBaoA.118.g00140_p1	0.3801	0.1939	0.3444	0.1963
KordBaoA.10.g02130_p1;KordBaoA.118.g00150_p1	0.5047	0.155	0.3873	0.1609
KordBaoA.10.g01800_p1;KordBaoA.118.g00060_p1	1.0272	0.4164	1.1152	0.3963
KordBaoA.10.g01800_p1;KordBaoA.118.g00050_p1	1.9345	0.4814	2.3042	0.4738
KordBaoA.10.g01820_p1;KordBaoA.118.g00060_p1	1.0078	0.2964	0.9671	0.2873
KordBaoA.10.g01820_p1;KordBaoA.118.g00050_p1	1.5236	0.3856	2.3460	0.3700
KordBaoA.10.g01830_p1;KordBaoA.118.g00060_p1	1.2568	0.5916	1.4749	0.5469
KordBaoA.10.g01830_p1;KordBaoA.118.g00050_p1	1.8544	0.6595	-1.0000	0.6101
KordBaoA.10.g01840_p1;KordBaoA.118.g00050_p1	2.6914	0.6101	1.9517	0.5856
KordBaoA.10.g01840_p1;KordBaoA.118.g00060_p1	2.0652	0.6487	-1.0000	0.6220
KordBaoA.10.g01850_p1;KordBaoA.118.g00050_p1	2.4441	0.6511	1.9696	0.6308
KordBaoA.10.g01850_p1;KordBaoA.118.g00060_p1	1.7772	0.6517	3.2660	0.6225
KordBaoA.10.g01870_p1;KordBaoA.118.g00070_p1	1.3672	0.1927	1.7447	0.1876
KordBaoA.10.g02140_p1;KordBaoA.118.g00150_p1	4.086	1.2037	1.3748	1.3340
KordBaoA.10.g02390_p1;KordBaoA.118.g00200_p1	0.3219	0.1041	0.3336	0.1016
KordBaoA.10.g02430_p1;KordBaoA.118.g00220_p1	0.4567	0.2318	0.5388	0.2165
KordBaoA.10.g02470_p1;KordBaoA.118.g00270_p1	0.6396	0.0816	0.6643	0.0788
KordBaoA.10.g02480_p1;KordBaoA.118.g00290_p1	0.6317	0.2923	0.4874	0.3059
KordBaoA.10.g02490_p1;KordBaoA.118.g00300_p1	0.2863	0.1352	0.2956	0.1314
KordBaoA.10.g02530_p1;KordBaoA.118.g00320_p1	0.2788	0.1039	0.2745	0.1031
KordBaoA.10.g02580_p1;KordBaoA.118.g00350_p1	0.847	0.3634	0.8266	0.3543
KordBaoA.10.g02340_p1;KordBaoA.118.g00190_p1	0.5956	0.1353	0.4878	0.1396
KordBaoA.10.g02380_p1;KordBaoA.118.g00200_p1	0.5688	0.0819	0.6406	0.0782
KordBaoA.10.g03180_p1;KordBaoA.118.g00430_p1	0.405	0.1522	0.5583	0.1377
KordBaoA.10.g03260_p1;KordBaoA.118.g00440_p1	0.2971	0.0558	0.2968	0.0553
KordBaoA.10.g03350_p1;KordBaoA.118.g00480_p1	2.4992	1.4952	2.1006	1.3986
KordBaoA.10.g03450_p1;KordBaoA.118.g00500_p1	0.5899	0.0782	0.6546	0.0747
KordBaoA.10.g03570_p1;KordBaoA.118.g00590_p1	0.3468	0.1556	0.3854	0.1482
KordBaoA.10.g03450_p1;KordBaoA.118.g00490_p1	0.539	0.1075	0.5650	0.1040
KordBaoA.10.g03480_p1;KordBaoA.118.g00540_p1	0.384	0.135	0.3852	0.1329
KordBaoA.10.g03550_p1;KordBaoA.118.g00590_p1	0.4578	0.1107	0.4506	0.1099
KordBaoA.10.g03560_p1;KordBaoA.118.g00590_p1	0.5264	0.2065	0.5140	0.2027
KordBaoA.10.g00010_p1;KordBaoA.134.g00420_p1	0.3979	0.0604	0.3703	0.0607
KordBaoA.10.g00040_p1;KordBaoA.134.g00320_p1	0.2545	0.1212	0.2736	0.1171
KordBaoA.10.g00180_p1;KordBaoA.134.g00290_p1	0.5839	0.1667	0.6061	0.1610
KordBaoA.10.g00240_p1;KordBaoA.134.g00260_p1	0.4903	0.1462	0.4326	0.1487
KordBaoA.10.g00280_p1;KordBaoA.134.g00200_p1	0.2781	0.0734	0.2872	0.0723
KordBaoA.10.g00340_p1;KordBaoA.134.g00170_p1	0.5594	0.4213	0.6170	0.4006
KordBaoA.10.g00360_p1;KordBaoA.134.g00160_p1	0.2798	0.0867	0.2956	0.0846
KordBaoA.10.g00420_p1;KordBaoA.134.g00090_p1	0.2098	0.079	0.2407	0.0751
KordBaoA.10.g00440_p1;KordBaoA.134.g00070_p1	0.2723	0.0654	0.2499	0.0664
KordBaoA.10.g00010_p1;KordBaoA.134.g00410_p1	0.3668	0.0376	0.3219	0.0383
KordBaoA.10.g00010_p1;KordBaoA.134.g00400_p1	0.2807	0.0926	0.2583	0.0935
KordBaoA.10.g00150_p1;KordBaoA.134.g00290_p1	0.5664	0.1555	0.6908	0.1465
KordBaoA.10.g00150_p1;KordBaoA.134.g00280_p1	0.6464	0.2083	0.6867	0.2014
KordBaoA.10.g00160_p1;KordBaoA.134.g00280_p1	0.8631	0.2335	0.7954	0.2248
KordBaoA.10.g00160_p1;KordBaoA.134.g00290_p1	1.8468	0.2572	1.0100	0.2607
KordBaoA.10.g00170_p1;KordBaoA.134.g00290_p1	0.3318	0.1364	0.3747	0.1305
KordBaoA.10.g00170_p1;KordBaoA.134.g00280_p1	0.9379	0.2254	0.9129	0.2182
KordBaoA.10.g00180_p1;KordBaoA.134.g00280_p1	0.4378	0.1616	0.4686	0.1556
KordBaoA.10.g00190_p1;KordBaoA.134.g00290_p1	0.8327	0.169	0.7930	0.1667
KordBaoA.10.g00190_p1;KordBaoA.134.g00280_p1	0.9816	0.1891	0.9332	0.1830
KordBaoA.10.g00240_p1;KordBaoA.134.g00250_p1	0.3683	0.0475	0.4358	0.0449
KordBaoA.10.g00300_p1;KordBaoA.134.g00190_p1	0.7324	0.2586	0.7191	0.2537
KordBaoA.10.g00390_p1;KordBaoA.134.g00120_p1	3.4419	0.9965	-1.0000	0.9660
KordBaoA.10.g00400_p1;KordBaoA.134.g00120_p1	1.4135	1.105	1.4447	0.9357
KordBaoA.10.g00450_p1;KordBaoA.134.g00020_p1	0.2679	0.0512	0.2923	0.0496
KordBaoA.10.g00450_p1;KordBaoA.134.g00030_p1	0.3719	0.1433	0.3671	0.1426
KordBaoA.10.g00450_p1;KordBaoA.134.g00010_p1	0.3804	0.0705	0.3762	0.0700
KordBaoA.10.g00450_p1;KordBaoA.134.g00040_p1	0.2833	0.1395	0.2840	0.1383
KordBaoA.10.g03410_p1;KordBaoA.509.g00400_p1	0.6773	0.1347	0.4952	0.1385
KordBaoA.10.g03420_p1;KordBaoA.509.g00390_p1	0.3646	0.0898	0.3947	0.0875
KordBaoA.10.g03440_p1;KordBaoA.509.g00380_p1	0.4133	0.094	0.4078	0.0928
KordBaoA.10.g03450_p1;KordBaoA.509.g00370_p1	0.5994	0.0877	0.6592	0.0832
KordBaoA.10.g03470_p1;KordBaoA.509.g00300_p1	0.4973	0.1436	0.4842	0.1420
KordBaoA.10.g03520_p1;KordBaoA.509.g00180_p1	0.4644	0.221	0.4530	0.2191
KordBaoA.10.g03530_p1;KordBaoA.509.g00150_p1	0.5901	0.2249	0.6349	0.2177
KordBaoA.10.g03460_p1;KordBaoA.509.g00330_p1	0.2146	0.098	0.2200	0.0963
KordBaoA.10.g03460_p1;KordBaoA.509.g00340_p1	0.2959	0.106	0.3055	0.1030
KordBaoA.10.g03460_p1;KordBaoA.509.g00320_p1	0.4544	0.1805	0.3824	0.1860
KordBaoA.10.g03460_p1;KordBaoA.509.g00310_p1	3.3284	0.6849	-1.0000	0.6617
KordBaoA.10.g03480_p1;KordBaoA.509.g00280_p1	0.334	0.1096	0.3445	0.1070
KordBaoA.10.g03520_p1;KordBaoA.509.g00170_p1	0.5134	0.1902	0.4537	0.1927
KordBaoA.10.g03520_p1;KordBaoA.509.g00160_p1	2.0745	1.0163	-1.0000	0.8549
KordBaoA.10.g01510_p1;KordBaoA.57.g00020_p1	0.5137	0.1533	0.5018	0.1510
KordBaoA.10.g01550_p1;KordBaoA.57.g00030_p1	0.6107	0.3005	0.6745	0.2870
KordBaoA.10.g01610_p1;KordBaoA.57.g00040_p1	0.534	0.255	0.5671	0.2410
KordBaoA.10.g01620_p1;KordBaoA.57.g00050_p1	0.3319	0.0406	0.3435	0.0397
KordBaoA.10.g01640_p1;KordBaoA.57.g00060_p1	0.3692	0.0475	0.4112	0.0453
KordBaoA.10.g01730_p1;KordBaoA.57.g00100_p1	0.4585	0.0947	0.5255	0.0898
KordBaoA.10.g01870_p1;KordBaoA.57.g00120_p1	0.3199	0.0805	0.3657	0.0762
KordBaoA.10.g01900_p1;KordBaoA.57.g00130_p1	3.7054	0.7139	-1.0000	0.6384
KordBaoA.10.g01740_p1;KordBaoA.57.g00100_p1	0.4554	0.1034	0.5169	0.0978
KordBaoA.10.g01930_p1;KordBaoA.57.g00140_p1	0.5989	0.2204	0.5490	0.2212
KordBaoA.10.g01940_p1;KordBaoA.57.g00140_p1	2.7198	0.7752	3.4954	0.7587
KordBaoA.10.g02120_p1;KordBaoA.57.g00180_p1	0.548	0.182	0.5385	0.1797
KordBaoA.10.g02150_p1;KordBaoA.57.g00190_p1	0.5335	0.147	0.4913	0.1467
KordBaoA.10.g02210_p1;KordBaoA.57.g00220_p1	0.3632	0.1737	0.3713	0.1709
KordBaoA.10.g02230_p1;KordBaoA.57.g00240_p1	0.3026	0.0762	0.3204	0.0738
KordBaoA.10.g02070_p1;KordBaoA.57.g00160_p1	0.384	0.0494	0.3820	0.0486
KordBaoA.10.g02090_p1;KordBaoA.57.g00170_p1	0.2765	0.191	0.2783	0.1879
KordBaoA.10.g02200_p1;KordBaoA.57.g00200_p1	0.7515	0.4002	0.7497	0.3914
KordBaoA.10.g02200_p1;KordBaoA.57.g00210_p1	0.3399	0.1564	0.3673	0.1508
KordBaoA.10.g00730_p1;KordBaoA.72.g00010_p1	0.2582	0.0674	0.2769	0.0653
KordBaoA.10.g00770_p1;KordBaoA.72.g00030_p1	0.2479	0.168	0.2526	0.1644
KordBaoA.10.g00800_p1;KordBaoA.72.g00080_p1	0.6569	0.2004	0.7563	0.1887
KordBaoA.10.g00890_p1;KordBaoA.72.g00110_p1	0.5647	0.0916	0.4838	0.0928
KordBaoA.10.g00930_p1;KordBaoA.72.g00130_p1	0.2217	0.017	0.2535	0.0162
KordBaoA.10.g00980_p1;KordBaoA.72.g00140_p1	0.2986	0.0307	0.3051	0.0303
KordBaoA.10.g00990_p1;KordBaoA.72.g00150_p1	0.3673	0.1141	0.3480	0.1149
KordBaoA.10.g01000_p1;KordBaoA.72.g00170_p1	0.3117	0.0588	0.3488	0.0565
KordBaoA.10.g01060_p1;KordBaoA.72.g00230_p1	0.45	0.0057	0.3349	0.0059
KordBaoA.10.g01220_p1;KordBaoA.72.g00260_p1	0.468	0.0376	0.4737	0.0366
KordBaoA.10.g01240_p1;KordBaoA.72.g00270_p1	0.4087	0.2652	0.4928	0.2484
KordBaoA.10.g01250_p1;KordBaoA.72.g00280_p1	0.5478	0.2	0.5428	0.1954
KordBaoA.10.g01310_p1;KordBaoA.72.g00290_p1	0.3445	0.1336	0.3410	0.1327
KordBaoA.10.g01330_p1;KordBaoA.72.g00310_p1	0.309	0.1728	0.3266	0.1682
KordBaoA.10.g01360_p1;KordBaoA.72.g00350_p1	0.4983	0.183	0.4427	0.1848
KordBaoA.10.g01380_p1;KordBaoA.72.g00370_p1	0.4962	0.289	0.4448	0.2931
KordBaoA.10.g01400_p1;KordBaoA.72.g00400_p1	0.4633	0.0688	0.3827	0.0705
KordBaoA.10.g01500_p1;KordBaoA.72.g00430_p1	0.3012	0.0659	0.3066	0.0645
KordBaoA.10.g01560_p1;KordBaoA.72.g00490_p1	0.4261	0.1006	0.4444	0.0979
KordBaoA.10.g01590_p1;KordBaoA.72.g00580_p1	0.2666	0.0346	0.2651	0.0344
KordBaoA.10.g01600_p1;KordBaoA.72.g00590_p1	0.2144	0.1161	0.2113	0.1148
KordBaoA.10.g01660_p1;KordBaoA.72.g00640_p1	0.7154	0.0536	0.4445	0.0574
KordBaoA.10.g01670_p1;KordBaoA.72.g00670_p1	0.2333	0.04	0.2307	0.0395
KordBaoA.10.g01690_p1;KordBaoA.72.g00680_p1	0.8097	0.1899	0.5693	0.1968
KordBaoA.10.g01720_p1;KordBaoA.72.g00690_p1	0.4722	0.1561	0.4678	0.1532
KordBaoA.10.g01780_p1;KordBaoA.72.g00770_p1	0.6361	0.1822	0.6708	0.1754
KordBaoA.10.g01920_p1;KordBaoA.72.g00800_p1	0.8857	0.2101	0.7975	0.2076
KordBaoA.10.g01950_p1;KordBaoA.72.g00860_p1	0.2805	0.0155	0.3036	0.0150
KordBaoA.10.g02010_p1;KordBaoA.72.g00870_p1	0.2742	0.0144	0.2469	0.0148
KordBaoA.10.g02020_p1;KordBaoA.72.g00890_p1	0.292	0.0281	0.3098	0.0273
KordBaoA.10.g02100_p1;KordBaoA.72.g00930_p1	0.54	0.2061	0.5498	0.2021
KordBaoA.10.g02120_p1;KordBaoA.72.g00940_p1	0.4173	0.0942	0.4402	0.0908
KordBaoA.10.g02170_p1;KordBaoA.72.g00960_p1	0.4542	0.1959	0.4621	0.1928
KordBaoA.10.g02280_p1;KordBaoA.72.g01100_p1	0.4408	0.1921	0.5464	0.1775
KordBaoA.10.g02290_p1;KordBaoA.72.g01070_p1	0.3282	0.1277	0.2870	0.1311
KordBaoA.10.g02310_p1;KordBaoA.72.g01060_p1	0.3156	0.054	0.3562	0.0515
KordBaoA.10.g02330_p1;KordBaoA.72.g01030_p1	0.3547	0.1018	0.4692	0.0915
KordBaoA.10.g02340_p1;KordBaoA.72.g01020_p1	0.5884	0.1599	0.5088	0.1618
KordBaoA.10.g02420_p1;KordBaoA.72.g01210_p1	0.2858	0.1084	0.2524	0.1094
KordBaoA.10.g02430_p1;KordBaoA.72.g01220_p1	0.4033	0.2361	0.4994	0.2141
KordBaoA.10.g02450_p1;KordBaoA.72.g01240_p1	0.3672	0.0592	0.3949	0.0568
KordBaoA.10.g02480_p1;KordBaoA.72.g01340_p1	0.446	0.1118	0.3707	0.1146
KordBaoA.10.g02490_p1;KordBaoA.72.g01350_p1	0.3481	0.1338	0.3806	0.1281
KordBaoA.10.g02510_p1;KordBaoA.72.g01360_p1	2.3239	1.0259	3.1555	0.9964
KordBaoA.10.g02520_p1;KordBaoA.72.g01380_p1	0.4938	0.1991	0.5042	0.1945
KordBaoA.10.g02570_p1;KordBaoA.72.g01410_p1	0.5367	0.0541	0.4590	0.0547
KordBaoA.10.g02640_p1;KordBaoA.72.g01420_p1	0.6345	0.0971	0.4171	0.1027
KordBaoA.10.g02650_p1;KordBaoA.72.g01430_p1	2.0806	0.4454	1.3569	0.4604
KordBaoA.10.g02660_p1;KordBaoA.72.g01450_p1	0.4744	0.3302	0.5297	0.3128
KordBaoA.10.g02680_p1;KordBaoA.72.g01460_p1	0.664	0.258	0.6485	0.2569
KordBaoA.10.g02700_p1;KordBaoA.72.g01470_p1	0.3046	0.092	0.2696	0.0937
KordBaoA.10.g02710_p1;KordBaoA.72.g01500_p1	0.2595	0.1114	0.2548	0.1109
KordBaoA.10.g02760_p1;KordBaoA.72.g01520_p1	0.3634	0.0853	0.4286	0.0808
KordBaoA.10.g02790_p1;KordBaoA.72.g01540_p1	0.438	0.0441	0.5358	0.0407
KordBaoA.10.g02810_p1;KordBaoA.72.g01550_p1	0.7832	0.2054	0.8055	0.1991
KordBaoA.10.g02820_p1;KordBaoA.72.g01580_p1	0.3158	0.0688	0.3370	0.0669
KordBaoA.10.g02880_p1;KordBaoA.72.g01620_p1	0.3906	0.0693	0.3957	0.0676
KordBaoA.10.g02890_p1;KordBaoA.72.g01630_p1	0.5012	0.1315	0.4785	0.1304
KordBaoA.10.g02910_p1;KordBaoA.72.g01640_p1	0.2367	0.084	0.2608	0.0805
KordBaoA.10.g02920_p1;KordBaoA.72.g01650_p1	0.4596	0.3121	0.5162	0.2883
KordBaoA.10.g02940_p1;KordBaoA.72.g01680_p1	0.3796	0.2751	0.4423	0.2528
KordBaoA.10.g02990_p1;KordBaoA.72.g01700_p1	0.3869	0.0598	0.3886	0.0591
KordBaoA.10.g03000_p1;KordBaoA.72.g01710_p1	0.2884	0.0852	0.3037	0.0829
KordBaoA.10.g03020_p1;KordBaoA.72.g01720_p1	0.5602	0.2031	0.4172	0.2123
KordBaoA.10.g03060_p1;KordBaoA.72.g01730_p1	0.6101	0.0597	0.3621	0.0638
KordBaoA.10.g03090_p1;KordBaoA.72.g01760_p1	0.8004	0.4072	0.7272	0.4089
KordBaoA.10.g03190_p1;KordBaoA.72.g01990_p1	0.4815	0.0451	0.4556	0.0451
KordBaoA.10.g03250_p1;KordBaoA.72.g01950_p1	0.2667	0.0778	0.3695	0.0697
KordBaoA.10.g03310_p1;KordBaoA.72.g02030_p1	0.3258	0.0764	0.3393	0.0744
KordBaoA.10.g03320_p1;KordBaoA.72.g02040_p1	0.4323	0.0843	0.3820	0.0855
KordBaoA.10.g03330_p1;KordBaoA.72.g02090_p1	0.2828	0.1515	0.4160	0.1286
KordBaoA.10.g03340_p1;KordBaoA.72.g02100_p1	0.9906	0.2939	0.6399	0.3063
KordBaoA.10.g03360_p1;KordBaoA.72.g02110_p1	0.4753	0.1469	0.5085	0.1405
KordBaoA.10.g00720_p1;KordBaoA.72.g00010_p1	2.3513	0.6555	2.7114	0.6480
KordBaoA.10.g00740_p1;KordBaoA.72.g00020_p1	0.5942	0.4121	0.5931	0.4050
KordBaoA.10.g01010_p1;KordBaoA.72.g00190_p1	3.3072	1.8613	3.5469	1.8847
KordBaoA.10.g01010_p1;KordBaoA.72.g00210_p1	1.4139	0.2832	1.0846	0.2939
KordBaoA.10.g01300_p1;KordBaoA.72.g00290_p1	4.1896	0.3565	-1.0000	0.3571
KordBaoA.10.g01300_p1;KordBaoA.72.g00310_p1	1.8317	0.4576	1.4718	0.4548
KordBaoA.10.g01310_p1;KordBaoA.72.g00310_p1	3.0381	0.4019	-1.0000	0.4133
KordBaoA.10.g01330_p1;KordBaoA.72.g00300_p1	0.6936	0.4788	0.6188	0.4834
KordBaoA.10.g01330_p1;KordBaoA.72.g00290_p1	4.045	0.5564	-1.0000	0.5630
KordBaoA.10.g01340_p1;KordBaoA.72.g00290_p1	2.3616	0.5763	2.5874	0.5725
KordBaoA.10.g01340_p1;KordBaoA.72.g00310_p1	1.3936	0.5262	1.1349	0.5322
KordBaoA.10.g01350_p1;KordBaoA.72.g00330_p1	0.302	0.1239	0.3440	0.1175
KordBaoA.10.g01350_p1;KordBaoA.72.g00320_p1	0.3033	0.2158	0.3276	0.2075
KordBaoA.10.g01360_p1;KordBaoA.72.g00340_p1	0.4515	0.137	0.5007	0.1293
KordBaoA.10.g01370_p1;KordBaoA.72.g00370_p1	0.3324	0.2752	0.3463	0.2676
KordBaoA.10.g01380_p1;KordBaoA.72.g00380_p1	0.3342	0.3019	0.3367	0.2968
KordBaoA.10.g01390_p1;KordBaoA.72.g00400_p1	0.3773	0.1531	0.3543	0.1514
KordBaoA.10.g01500_p1;KordBaoA.72.g00440_p1	0.3142	0.0828	0.4252	0.0735
KordBaoA.10.g01610_p1;KordBaoA.72.g00600_p1	0.414	0.2306	0.5183	0.2083
KordBaoA.10.g01620_p1;KordBaoA.72.g00610_p1	0.3757	0.0526	0.3501	0.0523
KordBaoA.10.g01620_p1;KordBaoA.72.g00620_p1	0.6757	0.3428	0.6238	0.3442
KordBaoA.10.g01630_p1;KordBaoA.72.g00630_p1	0.3983	0.0808	0.4514	0.0771
KordBaoA.10.g01700_p1;KordBaoA.72.g00680_p1	2.077	0.7016	1.6536	0.7122
KordBaoA.10.g01750_p1;KordBaoA.72.g00710_p1	0.4657	0.1847	0.5139	0.1771
KordBaoA.10.g01870_p1;KordBaoA.72.g00790_p1	2.2188	0.2065	2.0204	0.2075
KordBaoA.10.g01870_p1;KordBaoA.72.g00780_p1	2.44	0.2719	1.3780	0.2605
KordBaoA.10.g01930_p1;KordBaoA.72.g00810_p1	0.525	0.2676	0.4645	0.2730
KordBaoA.10.g01930_p1;KordBaoA.72.g00830_p1	0.8087	0.4556	0.6325	0.4712
KordBaoA.10.g01940_p1;KordBaoA.72.g00810_p1	2.679	0.9151	-1.0000	0.9078
KordBaoA.10.g01940_p1;KordBaoA.72.g00830_p1	99.0	0.7912	2.6001	0.9036
KordBaoA.10.g02050_p1;KordBaoA.72.g00900_p1	0.7006	0.2479	0.7459	0.2380
KordBaoA.10.g02080_p1;KordBaoA.72.g00910_p1	1.4411	1.8222	1.7302	1.6225
KordBaoA.10.g02090_p1;KordBaoA.72.g00920_p1	0.3223	0.176	0.3123	0.1747
KordBaoA.10.g02170_p1;KordBaoA.72.g00970_p1	0.5101	0.2941	0.5370	0.2840
KordBaoA.10.g02170_p1;KordBaoA.72.g00980_p1	1.3533	0.984	1.2926	0.9710
KordBaoA.10.g02230_p1;KordBaoA.72.g01120_p1	0.2987	0.0626	0.2914	0.0622
KordBaoA.10.g02230_p1;KordBaoA.72.g01130_p1	0.3012	0.0914	0.3401	0.0867
KordBaoA.10.g02260_p1;KordBaoA.72.g01110_p1	0.5198	0.0888	0.5456	0.0857
KordBaoA.10.g02270_p1;KordBaoA.72.g01110_p1	0.4286	0.0921	0.4907	0.0867
KordBaoA.10.g02550_p1;KordBaoA.72.g01390_p1	0.7124	0.4753	0.6968	0.4685
KordBaoA.10.g02560_p1;KordBaoA.72.g01390_p1	1.9606	0.25	0.7500	0.2609
KordBaoA.10.g02640_p1;KordBaoA.72.g01440_p1	3.0423	0.4042	-1.0000	0.3861
KordBaoA.10.g02670_p1;KordBaoA.72.g01460_p1	0.2844	0.1855	0.3419	0.1718
KordBaoA.10.g02880_p1;KordBaoA.72.g01610_p1	0.2724	0.1452	0.3147	0.1363
KordBaoA.10.g02980_p1;KordBaoA.72.g01700_p1	0.2437	0.0129	0.3038	0.0118
KordBaoA.10.g03080_p1;KordBaoA.72.g01740_p1	0.2716	0.2344	0.2840	0.2273
KordBaoA.10.g03110_p1;KordBaoA.72.g01840_p1	0.3726	0.1284	0.4382	0.1205
KordBaoA.10.g03200_p1;KordBaoA.72.g01990_p1	0.5481	0.0418	0.5349	0.0412
KordBaoA.10.g03250_p1;KordBaoA.72.g01940_p1	0.5853	0.2519	0.5393	0.2512
KordBaoA.10.g03310_p1;KordBaoA.72.g02020_p1	3.1947	0.9605	2.3412	0.9692
KordBaoA.10.g03320_p1;KordBaoA.72.g02050_p1	0.1422	0.1101	0.1794	0.1017
KordBaoA.10.g03320_p1;KordBaoA.72.g02060_p1	0.6619	0.0957	0.5587	0.0967
KordBaoA.10.g03630_p1;KordBaoA.98.g00070_p1	0.4305	0.1263	0.4217	0.1245
KordBaoA.10.g03650_p1;KordBaoA.98.g00100_p1	1.5947	0.7333	1.5137	0.7339
KordBaoA.10.g03670_p1;KordBaoA.98.g00130_p1	0.3877	0.0834	0.3954	0.0818
KordBaoA.10.g03680_p1;KordBaoA.98.g00160_p1	0.5322	0.1103	0.4717	0.1113
KordBaoA.10.g03710_p1;KordBaoA.98.g00170_p1	0.5314	0.2527	0.4714	0.2555
KordBaoA.10.g03730_p1;KordBaoA.98.g00180_p1	0.5387	0.0201	0.3774	0.0210
KordBaoA.10.g03750_p1;KordBaoA.98.g00210_p1	0.3952	0.0274	0.3510	0.0277
KordBaoA.10.g03780_p1;KordBaoA.98.g00250_p1	0.263	0.0203	0.3111	0.0192
KordBaoA.10.g03800_p1;KordBaoA.98.g00260_p1	0.3792	0.1567	0.4350	0.1484
KordBaoA.10.g03810_p1;KordBaoA.98.g00350_p1	0.3681	0.0745	0.3904	0.0721
KordBaoA.10.g03820_p1;KordBaoA.98.g00360_p1	0.3135	0.0379	0.2946	0.0382
KordBaoA.10.g03880_p1;KordBaoA.98.g00420_p1	0.3857	0.1632	0.3435	0.1655
KordBaoA.10.g03930_p1;KordBaoA.98.g00440_p1	0.2406	0.0473	0.2113	0.0483
KordBaoA.10.g03940_p1;KordBaoA.98.g00450_p1	0.3722	0.1358	0.3692	0.1349
KordBaoA.10.g03970_p1;KordBaoA.98.g00480_p1	0.2673	0.048	0.2959	0.0462
KordBaoA.10.g03980_p1;KordBaoA.98.g00500_p1	0.4928	0.1606	0.5261	0.1557
KordBaoA.10.g03990_p1;KordBaoA.98.g00510_p1	0.3282	0.068	0.3124	0.0679
KordBaoA.10.g04020_p1;KordBaoA.98.g00530_p1	0.7207	0.4453	0.6573	0.4408
KordBaoA.10.g04030_p1;KordBaoA.98.g00550_p1	0.3629	0.0838	0.3645	0.0826
KordBaoA.10.g04060_p1;KordBaoA.98.g00570_p1	1.4015	0.2819	1.3215	0.2718
KordBaoA.10.g04100_p1;KordBaoA.98.g00620_p1	0.5087	0.1131	0.6162	0.1056
KordBaoA.10.g04140_p1;KordBaoA.98.g00740_p1	0.339	0.0924	0.4267	0.0848
KordBaoA.10.g04160_p1;KordBaoA.98.g00770_p1	0.6769	0.1877	0.6650	0.1826
KordBaoA.10.g04170_p1;KordBaoA.98.g00780_p1	0.2125	0.081	0.2273	0.0783
KordBaoA.10.g04180_p1;KordBaoA.98.g00790_p1	0.4653	0.1779	0.5101	0.1696
KordBaoA.10.g04190_p1;KordBaoA.98.g00800_p1	0.5386	0.2186	0.5556	0.2140
KordBaoA.10.g04200_p1;KordBaoA.98.g00840_p1	0.2191	0.0276	0.2268	0.0271
KordBaoA.10.g04240_p1;KordBaoA.98.g00880_p1	0.7133	0.1253	0.7011	0.1227
KordBaoA.10.g04260_p1;KordBaoA.98.g00890_p1	0.2709	0.0913	0.3269	0.0852
KordBaoA.10.g04280_p1;KordBaoA.98.g00910_p1	0.3525	0.0407	0.4117	0.0386
KordBaoA.10.g04310_p1;KordBaoA.98.g00940_p1	0.4112	0.0858	0.3918	0.0855
KordBaoA.10.g04340_p1;KordBaoA.98.g00960_p1	0.3814	0.1191	0.3999	0.1156
KordBaoA.10.g04350_p1;KordBaoA.98.g00980_p1	0.2434	0.0283	0.3031	0.0262
KordBaoA.10.g04360_p1;KordBaoA.98.g01010_p1	0.5017	0.1657	0.5159	0.1595
KordBaoA.10.g04390_p1;KordBaoA.98.g01060_p1	0.3798	0.119	0.3670	0.1179
KordBaoA.10.g03650_p1;KordBaoA.98.g00090_p1	0.3853	0.1106	0.4209	0.1040
KordBaoA.10.g03650_p1;KordBaoA.98.g00110_p1	0.2325	0.1618	0.2814	0.1504
KordBaoA.10.g03670_p1;KordBaoA.98.g00120_p1	0.2986	0.0222	0.3732	0.0206
KordBaoA.10.g03670_p1;KordBaoA.98.g00140_p1	1.3997	0.2688	1.4888	0.2665
KordBaoA.10.g03740_p1;KordBaoA.98.g00200_p1	0.7648	0.3598	0.7149	0.3564
KordBaoA.10.g03790_p1;KordBaoA.98.g00260_p1	2.2213	0.252	2.1969	0.2351
KordBaoA.10.g03790_p1;KordBaoA.98.g00300_p1	1.6814	0.3226	1.5831	0.3237
KordBaoA.10.g03790_p1;KordBaoA.98.g00270_p1	1.5967	0.3515	1.7005	0.3481
KordBaoA.10.g03790_p1;KordBaoA.98.g00280_p1	1.2979	0.3316	2.1618	0.3123
KordBaoA.10.g03790_p1;KordBaoA.98.g00290_p1	1.555	0.5931	1.1261	0.6031
KordBaoA.10.g03800_p1;KordBaoA.98.g00300_p1	3.7377	0.3216	2.2285	0.3263
KordBaoA.10.g03800_p1;KordBaoA.98.g00270_p1	3.6709	0.3263	-1.0000	0.3287
KordBaoA.10.g03800_p1;KordBaoA.98.g00280_p1	1.3543	0.3128	1.2975	0.3133
KordBaoA.10.g03800_p1;KordBaoA.98.g00290_p1	2.6098	0.5326	1.6034	0.5528
KordBaoA.10.g03830_p1;KordBaoA.98.g00370_p1	0.7107	0.2819	0.7730	0.2633
KordBaoA.10.g03880_p1;KordBaoA.98.g00410_p1	0.3983	0.2011	0.3907	0.1983
KordBaoA.10.g03890_p1;KordBaoA.98.g00430_p1	0.8998	0.4873	0.7440	0.4967
KordBaoA.10.g03920_p1;KordBaoA.98.g00440_p1	0.505	0.0489	0.4657	0.0484
KordBaoA.10.g03960_p1;KordBaoA.98.g00470_p1	0.4728	0.0916	0.5215	0.0876
KordBaoA.10.g04000_p1;KordBaoA.98.g00520_p1	0.5816	0.0911	0.5372	0.0908
KordBaoA.10.g04000_p1;KordBaoA.98.g00530_p1	0.4552	0.1114	0.5693	0.1024
KordBaoA.10.g04070_p1;KordBaoA.98.g00600_p1	0.4723	0.0425	0.4433	0.0425
KordBaoA.10.g04070_p1;KordBaoA.98.g00610_p1	0.3893	0.0258	0.4223	0.0248
KordBaoA.10.g04080_p1;KordBaoA.98.g00610_p1	0.3588	0.0655	0.4730	0.0596
KordBaoA.10.g04110_p1;KordBaoA.98.g00720_p1	2.2665	1.0211	1.4985	1.0780
KordBaoA.10.g04120_p1;KordBaoA.98.g00730_p1	0.6722	0.2281	0.5297	0.2360
KordBaoA.10.g04160_p1;KordBaoA.98.g00760_p1	0.3279	0.1071	0.4124	0.0992
KordBaoA.10.g04190_p1;KordBaoA.98.g00810_p1	0.3222	0.1401	0.3722	0.1313
KordBaoA.10.g04200_p1;KordBaoA.98.g00850_p1	0.3311	0.0229	0.2900	0.0233
KordBaoA.10.g04250_p1;KordBaoA.98.g00880_p1	4.1278	0.5041	-1.0000	0.4961
KordBaoA.10.g04280_p1;KordBaoA.98.g00920_p1	0.3219	0.0217	0.3828	0.0201
KordBaoA.10.g04340_p1;KordBaoA.98.g00970_p1	2.6132	0.4281	2.2610	0.4310
KordBaoA.10.g04440_p1;KordBaoA.98.g01280_p1	0.3049	0.0836	0.3891	0.0767
KordBaoA.10.g04510_p1;KordBaoA.98.g01320_p1	0.3726	0.2725	0.3833	0.2648
KordBaoA.10.g04520_p1;KordBaoA.98.g01330_p1	0.3335	0.0987	0.2857	0.1011
KordBaoA.10.g04530_p1;KordBaoA.98.g01350_p1	0.34	0.1	0.3402	0.0975
KordBaoA.10.g04550_p1;KordBaoA.98.g01400_p1	0.3193	0.0407	0.3314	0.0399
KordBaoA.10.g04580_p1;KordBaoA.98.g01470_p1	2.6501	0.3086	1.1493	0.3090
KordBaoA.10.g04620_p1;KordBaoA.98.g01510_p1	0.35	0.2072	0.3708	0.2002
KordBaoA.10.g04650_p1;KordBaoA.98.g01530_p1	0.2988	0.0463	0.3179	0.0450
KordBaoA.10.g04430_p1;KordBaoA.98.g01220_p1	0.3019	0.0958	0.3557	0.0904
KordBaoA.10.g04490_p1;KordBaoA.98.g01320_p1	0.5419	0.3169	0.5016	0.3209
KordBaoA.10.g04500_p1;KordBaoA.98.g01320_p1	0.3293	0.1694	0.4725	0.1478
KordBaoA.10.g04530_p1;KordBaoA.98.g01370_p1	0.2172	0.161	0.2706	0.1469
KordBaoA.10.g04530_p1;KordBaoA.98.g01360_p1	0.412	0.1754	0.4792	0.1621
KordBaoA.10.g04570_p1;KordBaoA.98.g01420_p1	0.2918	0.0508	0.2846	0.0505
KordBaoA.10.g04580_p1;KordBaoA.98.g01450_p1	1.1585	0.1824	1.0613	0.1845
KordBaoA.10.g04580_p1;KordBaoA.98.g01460_p1	2.1658	0.3166	1.7886	0.3203
KordBaoA.10.g04600_p1;KordBaoA.98.g01460_p1	0.6606	0.2707	0.6570	0.2624
KordBaoA.10.g04600_p1;KordBaoA.98.g01470_p1	1.5955	0.421	1.8221	0.4128
KordBaoA.10.g04600_p1;KordBaoA.98.g01450_p1	2.0251	0.5847	2.0058	0.5821
KordBaoA.10.g04620_p1;KordBaoA.98.g01500_p1	0.2879	0.174	0.3232	0.1630
KordBaoA.10.g04670_p1;KordBaoA.98.g01750_p1	0.5074	0.1486	0.4951	0.1474
KordBaoA.10.g04680_p1;KordBaoA.98.g01740_p1	0.449	0.3271	0.4275	0.3247
KordBaoA.10.g04690_p1;KordBaoA.98.g01780_p1	0.474	0.136	0.5281	0.1299
KordBaoA.10.g04750_p1;KordBaoA.98.g01840_p1	0.1022	0.1624	0.1011	0.1625
KordBaoA.10.g04670_p1;KordBaoA.98.g01760_p1	0.3842	0.0739	0.3473	0.0746
KordBaoA.10.g04700_p1;KordBaoA.98.g01790_p1	1.1949	0.3189	0.6074	0.3454
KordBaoA.10.g04700_p1;KordBaoA.98.g01800_p1	0.6808	0.3451	0.6276	0.3372
KordBaoA.100.g00410_p1;KordBaoA.102.g00050_p1	0.3401	0.0871	0.3136	0.0878
KordBaoA.100.g00430_p1;KordBaoA.102.g00110_p1	0.3578	0.0547	0.3789	0.0530
KordBaoA.100.g00440_p1;KordBaoA.102.g00140_p1	0.5016	0.1595	0.4775	0.1577
KordBaoA.100.g00470_p1;KordBaoA.102.g00240_p1	1.3172	0.1205	1.1025	0.1173
KordBaoA.100.g00480_p1;KordBaoA.102.g00250_p1	0.5422	0.1403	0.5699	0.1361
KordBaoA.100.g00500_p1;KordBaoA.102.g00270_p1	0.3938	0.0426	0.4247	0.0406
KordBaoA.100.g00510_p1;KordBaoA.102.g00290_p1	0.3554	0.1085	0.3481	0.1074
KordBaoA.100.g00540_p1;KordBaoA.102.g00310_p1	0.2979	0.046	0.3324	0.0439
KordBaoA.100.g00620_p1;KordBaoA.102.g00430_p1	0.2719	0.0295	0.3235	0.0277
KordBaoA.100.g00640_p1;KordBaoA.102.g00450_p1	1.9779	0.2289	1.1374	0.2281
KordBaoA.100.g00660_p1;KordBaoA.102.g00480_p1	0.3986	0.206	0.3730	0.2055
KordBaoA.100.g00710_p1;KordBaoA.102.g00510_p1	0.4752	0.0999	0.4946	0.0970
KordBaoA.100.g00720_p1;KordBaoA.102.g00600_p1	0.3705	0.1036	0.3728	0.1016
KordBaoA.100.g00740_p1;KordBaoA.102.g00780_p1	0.4605	0.015	0.4255	0.0149
KordBaoA.100.g00750_p1;KordBaoA.102.g00770_p1	0.6564	0.0118	0.5220	0.0120
KordBaoA.100.g00760_p1;KordBaoA.102.g00760_p1	0.5219	0.078	0.6028	0.0742
KordBaoA.100.g00770_p1;KordBaoA.102.g00720_p1	0.1786	0.0588	0.2121	0.0549
KordBaoA.100.g00790_p1;KordBaoA.102.g00710_p1	0.6565	0.0931	0.6727	0.0903
KordBaoA.100.g00800_p1;KordBaoA.102.g00700_p1	0.287	0.152	0.3606	0.1403
KordBaoA.100.g00840_p1;KordBaoA.102.g00970_p1	0.4102	0.0912	0.4268	0.0890
KordBaoA.100.g00410_p1;KordBaoA.102.g00060_p1	0.4227	0.1319	0.4260	0.1291
KordBaoA.100.g00490_p1;KordBaoA.102.g00250_p1	0.4673	0.1263	0.5451	0.1199
KordBaoA.100.g00490_p1;KordBaoA.102.g00260_p1	1.4134	0.5927	0.9728	0.6266
KordBaoA.100.g00510_p1;KordBaoA.102.g00300_p1	0.27	0.0553	0.3272	0.0516
KordBaoA.100.g00590_p1;KordBaoA.102.g00400_p1	0.6055	0.3161	0.5611	0.3134
KordBaoA.100.g00610_p1;KordBaoA.102.g00420_p1	0.3726	0.1159	0.4205	0.1105
KordBaoA.100.g00640_p1;KordBaoA.102.g00470_p1	1.0889	0.2279	0.9442	0.2221
KordBaoA.100.g00640_p1;KordBaoA.102.g00460_p1	1.2267	0.2158	0.9857	0.2113
KordBaoA.100.g00640_p1;KordBaoA.102.g00440_p1	1.2838	0.3423	0.8240	0.3511
KordBaoA.100.g00650_p1;KordBaoA.102.g00480_p1	0.3135	0.1972	0.3296	0.1912
KordBaoA.100.g00670_p1;KordBaoA.102.g00480_p1	0.463	0.2098	0.3953	0.2152
KordBaoA.100.g00730_p1;KordBaoA.102.g00600_p1	0.2631	0.1462	0.2937	0.1370
KordBaoA.100.g00780_p1;KordBaoA.102.g00720_p1	0.8355	0.1738	0.8411	0.1684
KordBaoA.100.g00820_p1;KordBaoA.102.g00950_p1	1.1499	0.4106	0.8221	0.4259
KordBaoA.100.g00830_p1;KordBaoA.102.g00960_p1	0.5557	0.0449	0.5106	0.0451
KordBaoA.100.g00800_p1;KordBaoA.294.g00320_p1	0.3449	0.1909	0.4110	0.1775
KordBaoA.100.g00830_p1;KordBaoA.294.g00180_p1	0.3279	0.0428	0.3046	0.0432
KordBaoA.100.g00840_p1;KordBaoA.294.g00170_p1	0.3324	0.0515	0.3436	0.0504
KordBaoA.100.g00850_p1;KordBaoA.294.g00150_p1	0.4936	0.1483	0.4588	0.1466
KordBaoA.100.g00860_p1;KordBaoA.294.g00140_p1	0.2592	0.1128	0.2734	0.1096
KordBaoA.100.g00870_p1;KordBaoA.294.g00130_p1	0.6398	0.1013	0.5667	0.1029
KordBaoA.100.g00880_p1;KordBaoA.294.g00060_p1	0.3618	0.1244	0.3889	0.1207
KordBaoA.100.g00890_p1;KordBaoA.294.g00050_p1	0.554	0.2813	0.5383	0.2757
KordBaoA.100.g00820_p1;KordBaoA.294.g00180_p1	0.6419	0.2212	0.6189	0.2191
KordBaoA.100.g00140_p1;KordBaoA.440.g00340_p1	0.3151	0.161	0.3142	0.1596
KordBaoA.100.g00150_p1;KordBaoA.440.g00250_p1	1.0425	0.0628	0.7054	0.0648
KordBaoA.100.g00170_p1;KordBaoA.440.g00240_p1	0.2785	0.0662	0.2528	0.0675
KordBaoA.100.g00180_p1;KordBaoA.440.g00220_p1	0.3001	0.0564	0.3455	0.0535
KordBaoA.100.g00120_p1;KordBaoA.440.g00380_p1	0.4092	0.1974	0.4201	0.1908
KordBaoA.100.g00210_p1;KordBaoA.719.g00310_p1	0.5539	0.1514	0.6142	0.1438
KordBaoA.100.g00220_p1;KordBaoA.719.g00300_p1	0.4171	0.2104	0.5053	0.1935
KordBaoA.100.g00230_p1;KordBaoA.719.g00280_p1	0.5299	0.0439	0.5058	0.0438
KordBaoA.100.g00250_p1;KordBaoA.719.g00270_p1	0.1921	0.0743	0.1864	0.0741
KordBaoA.100.g00300_p1;KordBaoA.719.g00250_p1	1.9474	0.5677	1.3439	0.5622
KordBaoA.100.g00330_p1;KordBaoA.719.g00160_p1	0.5022	0.1185	0.5538	0.1127
KordBaoA.100.g00340_p1;KordBaoA.719.g00080_p1	0.46	0.0803	0.5246	0.0762
KordBaoA.100.g00350_p1;KordBaoA.719.g00070_p1	0.5339	0.1649	0.4956	0.1644
KordBaoA.100.g00240_p1;KordBaoA.719.g00270_p1	0.8651	0.3612	0.8346	0.3432
KordBaoA.100.g00270_p1;KordBaoA.719.g00250_p1	0.7759	0.3101	0.8249	0.2999
KordBaoA.100.g00270_p1;KordBaoA.719.g00240_p1	1.5563	0.4755	1.3858	0.4625
KordBaoA.100.g00280_p1;KordBaoA.719.g00250_p1	1.697	1.3861	1.7987	1.3459
KordBaoA.100.g00290_p1;KordBaoA.719.g00250_p1	1.0334	0.3829	0.9213	0.3802
KordBaoA.100.g00300_p1;KordBaoA.719.g00240_p1	0.8441	0.3508	1.0603	0.3162
KordBaoA.100.g00320_p1;KordBaoA.719.g00250_p1	1.1483	0.4194	1.3853	0.3868
KordBaoA.100.g00320_p1;KordBaoA.719.g00240_p1	1.2179	0.2209	1.2201	0.2117
KordBaoA.101.g00120_p1;KordBaoA.380.g00040_p1	0.4551	0.1313	0.4065	0.1323
KordBaoA.101.g00180_p1;KordBaoA.380.g00030_p1	0.4357	0.1589	0.3972	0.1607
KordBaoA.101.g00280_p1;KordBaoA.380.g00050_p1	1.3691	0.4969	1.0092	0.5051
KordBaoA.101.g00290_p1;KordBaoA.380.g00080_p1	0.3819	0.0979	0.4101	0.0950
KordBaoA.101.g00170_p1;KordBaoA.380.g00020_p1	0.4007	0.1177	0.3380	0.1207
KordBaoA.101.g00190_p1;KordBaoA.380.g00030_p1	0.5399	0.1271	0.5000	0.1250
KordBaoA.101.g00290_p1;KordBaoA.380.g00070_p1	0.8757	0.3585	0.7579	0.3589
KordBaoA.102.g00690_p1;KordBaoA.294.g00290_p1	0.3189	0.0851	0.3196	0.0839
KordBaoA.102.g00700_p1;KordBaoA.294.g00320_p1	0.446	0.2616	0.4882	0.2482
KordBaoA.102.g00790_p1;KordBaoA.294.g00260_p1	0.8831	0.3129	0.8089	0.3075
KordBaoA.102.g00840_p1;KordBaoA.294.g00250_p1	1.3837	1.4716	1.5799	1.3832
KordBaoA.102.g00860_p1;KordBaoA.294.g00240_p1	0.7417	0.3148	0.6831	0.3097
KordBaoA.102.g00970_p1;KordBaoA.294.g00170_p1	0.3783	0.1102	0.4019	0.1072
KordBaoA.102.g00990_p1;KordBaoA.294.g00110_p1	0.2558	0.0464	0.2508	0.0460
KordBaoA.102.g00630_p1;KordBaoA.294.g00260_p1	2.2202	0.4059	1.0223	0.4162
KordBaoA.102.g00800_p1;KordBaoA.294.g00260_p1	1.0304	0.1882	0.7856	0.1895
KordBaoA.102.g00810_p1;KordBaoA.294.g00260_p1	3.9608	0.755	-1.0000	0.7756
KordBaoA.102.g00820_p1;KordBaoA.294.g00260_p1	1.2472	0.3211	0.9089	0.3197
KordBaoA.102.g00830_p1;KordBaoA.294.g00260_p1	0.9093	0.219	0.8087	0.2171
KordBaoA.102.g00870_p1;KordBaoA.294.g00240_p1	1.2901	0.4017	0.9640	0.4015
KordBaoA.102.g00890_p1;KordBaoA.294.g00220_p1	3.3727	0.9069	-1.0000	0.8946
KordBaoA.102.g00950_p1;KordBaoA.294.g00180_p1	0.3615	0.0867	0.4737	0.0803
KordBaoA.102.g00960_p1;KordBaoA.294.g00180_p1	0.43	0.066	0.4387	0.0652
KordBaoA.103.g00260_p1;KordBaoA.121.g00060_p1	0.2452	0.0862	0.2785	0.0819
KordBaoA.103.g00270_p1;KordBaoA.121.g00070_p1	0.2704	-0.0	0.2611	0.0000
KordBaoA.103.g00320_p1;KordBaoA.121.g00100_p1	0.307	0.1199	0.3312	0.1164
KordBaoA.103.g00340_p1;KordBaoA.121.g00120_p1	0.1883	0.142	0.2276	0.1325
KordBaoA.103.g00350_p1;KordBaoA.121.g00130_p1	0.3331	0.0631	0.3597	0.0615
KordBaoA.103.g00360_p1;KordBaoA.121.g00160_p1	0.2492	0.0169	0.2658	0.0165
KordBaoA.103.g00370_p1;KordBaoA.121.g00200_p1	0.2863	0.1432	0.3069	0.1390
KordBaoA.103.g00190_p1;KordBaoA.121.g00040_p1	2.4867	0.3125	1.7355	0.3185
KordBaoA.103.g00200_p1;KordBaoA.121.g00030_p1	3.347	0.2157	2.2084	0.2201
KordBaoA.103.g00200_p1;KordBaoA.121.g00040_p1	3.7599	1.1155	1.5843	1.0858
KordBaoA.103.g00210_p1;KordBaoA.121.g00040_p1	1.0472	0.4688	0.8544	0.4723
KordBaoA.103.g00220_p1;KordBaoA.121.g00050_p1	2.677	0.8216	1.4409	0.8243
KordBaoA.103.g00280_p1;KordBaoA.121.g00090_p1	0.3331	0.0397	0.3895	0.0377
KordBaoA.103.g00290_p1;KordBaoA.121.g00090_p1	0.2984	0.0501	0.3273	0.0485
KordBaoA.103.g00330_p1;KordBaoA.121.g00120_p1	0.459	0.1075	0.4221	0.1089
KordBaoA.103.g00380_p1;KordBaoA.121.g00230_p1	4.1081	0.9074	1.8509	0.9515
KordBaoA.103.g00430_p1;KordBaoA.121.g00420_p1	0.3385	0.1241	0.3491	0.1216
KordBaoA.103.g00450_p1;KordBaoA.121.g00450_p1	0.5698	0.1495	0.5306	0.1495
KordBaoA.103.g00460_p1;KordBaoA.121.g00470_p1	0.6644	0.2507	0.5483	0.2572
KordBaoA.103.g00510_p1;KordBaoA.121.g00630_p1	0.3403	0.0164	0.3037	0.0167
KordBaoA.103.g00520_p1;KordBaoA.121.g00650_p1	0.5872	0.0429	0.5769	0.0420
KordBaoA.103.g00410_p1;KordBaoA.121.g00370_p1	0.3443	0.0458	0.3584	0.0447
KordBaoA.103.g00420_p1;KordBaoA.121.g00370_p1	3.7594	0.4922	1.4501	0.4769
KordBaoA.103.g00470_p1;KordBaoA.121.g00480_p1	0.3766	0.1876	0.4119	0.1799
KordBaoA.103.g00480_p1;KordBaoA.121.g00500_p1	0.4298	0.2293	0.4632	0.2182
KordBaoA.103.g00560_p1;KordBaoA.121.g00690_p1	0.3528	0.1408	0.3501	0.1383
KordBaoA.103.g00630_p1;KordBaoA.121.g01050_p1	1.8799	0.7394	1.6123	0.7492
KordBaoA.103.g00700_p1;KordBaoA.121.g01000_p1	0.4209	0.0735	0.4255	0.0719
KordBaoA.103.g00730_p1;KordBaoA.121.g01010_p1	0.4381	0.127	0.4687	0.1227
KordBaoA.103.g00770_p1;KordBaoA.121.g01120_p1	0.6083	0.0416	0.4891	0.0427
KordBaoA.103.g00840_p1;KordBaoA.121.g01130_p1	0.3804	0.0281	0.4261	0.0271
KordBaoA.103.g00890_p1;KordBaoA.121.g01190_p1	0.4843	0.0613	0.4499	0.0612
KordBaoA.103.g00990_p1;KordBaoA.121.g01270_p1	0.4233	0.0569	0.3958	0.0568
KordBaoA.103.g00740_p1;KordBaoA.121.g01080_p1	0.4077	0.1672	0.3391	0.1728
KordBaoA.103.g00740_p1;KordBaoA.121.g01090_p1	0.5484	0.2696	0.5248	0.2654
KordBaoA.103.g00760_p1;KordBaoA.121.g01110_p1	0.5002	0.1186	0.4134	0.1227
KordBaoA.103.g00880_p1;KordBaoA.121.g01190_p1	0.8032	0.17	0.7667	0.1655
KordBaoA.103.g00900_p1;KordBaoA.121.g01200_p1	0.5824	0.218	0.6160	0.2112
KordBaoA.103.g00960_p1;KordBaoA.121.g01230_p1	1.4507	0.2414	1.7905	0.2350
KordBaoA.103.g00970_p1;KordBaoA.121.g01230_p1	3.1644	0.1846	1.3914	0.1809
KordBaoA.103.g00980_p1;KordBaoA.121.g01260_p1	1.0982	0.2451	0.8494	0.2433
KordBaoA.103.g01010_p1;KordBaoA.121.g01310_p1	0.4481	0.1727	0.4965	0.1660
KordBaoA.103.g00570_p1;KordBaoA.152.g00510_p1	0.9284	0.0101	0.6058	0.0106
KordBaoA.103.g00710_p1;KordBaoA.152.g00630_p1	0.5071	0.1529	0.5260	0.1487
KordBaoA.103.g00800_p1;KordBaoA.152.g00680_p1	1.0315	0.4081	0.8902	0.3971
KordBaoA.103.g00830_p1;KordBaoA.152.g00690_p1	0.3668	0.1619	0.4159	0.1539
KordBaoA.103.g00580_p1;KordBaoA.152.g00520_p1	0.3043	0.1055	0.3058	0.1037
KordBaoA.103.g00600_p1;KordBaoA.152.g00530_p1	0.4986	0.2646	0.4006	0.2764
KordBaoA.103.g00600_p1;KordBaoA.152.g00540_p1	0.7827	0.0797	0.6169	0.0818
KordBaoA.103.g00850_p1;KordBaoA.152.g00710_p1	0.3135	0.0645	0.3166	0.0634
KordBaoA.103.g01120_p1;KordBaoA.159.g00860_p1	0.287	0.0877	0.2809	0.0868
KordBaoA.103.g01180_p1;KordBaoA.159.g00820_p1	0.317	0.0469	0.3213	0.0461
KordBaoA.103.g01190_p1;KordBaoA.159.g00740_p1	1.8553	0.5889	1.3389	0.6101
KordBaoA.103.g01210_p1;KordBaoA.159.g00570_p1	0.3224	0.0614	0.3243	0.0608
KordBaoA.103.g01220_p1;KordBaoA.159.g00560_p1	0.4475	0.1204	0.4714	0.1174
KordBaoA.103.g01120_p1;KordBaoA.159.g00870_p1	0.3035	0.1045	0.3381	0.0998
KordBaoA.103.g01160_p1;KordBaoA.159.g00840_p1	0.287	0.0613	0.2922	0.0603
KordBaoA.103.g01190_p1;KordBaoA.159.g00720_p1	1.5195	0.5058	1.2142	0.4830
KordBaoA.103.g01190_p1;KordBaoA.159.g00690_p1	4.1167	0.694	4.2610	0.7028
KordBaoA.103.g01200_p1;KordBaoA.159.g00820_p1	0.7515	0.1788	0.6771	0.1762
KordBaoA.103.g01230_p1;KordBaoA.159.g00560_p1	2.439	0.6967	-1.0000	0.6620
KordBaoA.103.g00020_p1;KordBaoA.237.g00010_p1	0.3232	0.1087	0.3209	0.1077
KordBaoA.103.g00070_p1;KordBaoA.237.g00060_p1	0.6265	0.1848	0.4635	0.1941
KordBaoA.103.g00120_p1;KordBaoA.237.g00130_p1	1.2716	0.3512	0.6692	0.3755
KordBaoA.103.g00170_p1;KordBaoA.237.g00210_p1	0.9688	1.5217	1.0893	1.3665
KordBaoA.103.g00240_p1;KordBaoA.237.g00250_p1	0.2564	0.0577	0.2181	0.0596
KordBaoA.103.g00350_p1;KordBaoA.237.g00290_p1	0.4132	0.0904	0.3906	0.0907
KordBaoA.103.g00360_p1;KordBaoA.237.g00320_p1	0.2667	0.0206	0.2722	0.0202
KordBaoA.103.g00370_p1;KordBaoA.237.g00340_p1	0.363	0.1357	0.3794	0.1329
KordBaoA.103.g00430_p1;KordBaoA.237.g00540_p1	0.3659	0.1175	0.3690	0.1154
KordBaoA.103.g00440_p1;KordBaoA.237.g00550_p1	0.3257	0.1916	0.3224	0.1880
KordBaoA.103.g00460_p1;KordBaoA.237.g00650_p1	0.3141	0.0844	0.2918	0.0848
KordBaoA.103.g00550_p1;KordBaoA.237.g00850_p1	0.7553	0.2427	0.6169	0.2497
KordBaoA.103.g00590_p1;KordBaoA.237.g01010_p1	0.6134	0.0965	0.5775	0.0959
KordBaoA.103.g00030_p1;KordBaoA.237.g00020_p1	0.366	0.1813	0.4253	0.1706
KordBaoA.103.g00040_p1;KordBaoA.237.g00030_p1	0.3994	0.1325	0.3866	0.1294
KordBaoA.103.g00060_p1;KordBaoA.237.g00060_p1	1.7783	1.2919	3.5186	1.1363
KordBaoA.103.g00080_p1;KordBaoA.237.g00090_p1	0.4826	0.2927	0.4440	0.2956
KordBaoA.103.g00080_p1;KordBaoA.237.g00100_p1	0.6612	0.2405	0.4902	0.2468
KordBaoA.103.g00110_p1;KordBaoA.237.g00120_p1	0.6229	0.1763	0.5150	0.1792
KordBaoA.103.g00270_p1;KordBaoA.237.g00260_p1	0.5471	0.1708	0.6129	0.1643
KordBaoA.103.g00280_p1;KordBaoA.237.g00270_p1	0.4007	0.0442	0.3514	0.0451
KordBaoA.103.g00290_p1;KordBaoA.237.g00270_p1	0.7627	0.0501	0.5002	0.0523
KordBaoA.103.g00320_p1;KordBaoA.237.g00280_p1	0.3306	0.1236	0.3891	0.1166
KordBaoA.103.g00380_p1;KordBaoA.237.g00390_p1	2.5316	0.4528	1.9826	0.4594
KordBaoA.103.g00390_p1;KordBaoA.237.g00390_p1	2.7745	0.4762	3.1810	0.4807
KordBaoA.103.g00410_p1;KordBaoA.237.g00480_p1	0.2957	0.0402	0.3506	0.0378
KordBaoA.103.g00420_p1;KordBaoA.237.g00480_p1	1.1762	0.3157	0.9612	0.3119
KordBaoA.103.g00440_p1;KordBaoA.237.g00560_p1	0.3637	0.1797	0.3594	0.1748
KordBaoA.103.g00470_p1;KordBaoA.237.g00670_p1	0.3805	0.1924	0.4226	0.1830
KordBaoA.103.g00480_p1;KordBaoA.237.g00690_p1	0.7135	0.2268	0.7741	0.2203
KordBaoA.103.g00560_p1;KordBaoA.237.g00860_p1	0.4389	0.1353	0.4187	0.1341
KordBaoA.103.g00580_p1;KordBaoA.237.g00970_p1	0.2879	0.1009	0.3026	0.0979
KordBaoA.103.g00610_p1;KordBaoA.237.g01040_p1	1.1414	0.1642	1.0974	0.1588
KordBaoA.103.g00610_p1;KordBaoA.237.g01050_p1	1.2179	0.1827	1.0038	0.1732
KordBaoA.103.g00610_p1;KordBaoA.311.g00030_p1	0.4591	0.0623	0.5050	0.0600
KordBaoA.103.g00670_p1;KordBaoA.311.g00090_p1	0.4907	0.1376	0.5438	0.1318
KordBaoA.103.g00850_p1;KordBaoA.311.g00190_p1	0.3014	0.0498	0.3122	0.0488
KordBaoA.103.g00870_p1;KordBaoA.311.g00260_p1	0.5808	0.0447	0.6998	0.0420
KordBaoA.103.g00930_p1;KordBaoA.311.g00340_p1	0.2743	0.0904	0.2566	0.0910
KordBaoA.103.g00610_p1;KordBaoA.311.g00010_p1	2.0578	0.2098	1.2223	0.2087
KordBaoA.103.g00610_p1;KordBaoA.311.g00020_p1	2.6231	0.2116	1.3321	0.2097
KordBaoA.103.g00670_p1;KordBaoA.311.g00080_p1	1.0112	0.3322	0.9806	0.3215
KordBaoA.103.g00890_p1;KordBaoA.311.g00310_p1	0.4279	0.0721	0.4796	0.0681
KordBaoA.103.g00900_p1;KordBaoA.311.g00320_p1	0.6205	0.2551	0.6587	0.2470
KordBaoA.103.g00950_p1;KordBaoA.311.g00360_p1	0.6407	0.459	0.7241	0.4409
KordBaoA.105.g00240_p1;KordBaoA.136.g02170_p1	0.3395	0.074	0.3494	0.0723
KordBaoA.105.g00270_p1;KordBaoA.136.g02070_p1	0.3442	0.0904	0.2838	0.0941
KordBaoA.105.g00280_p1;KordBaoA.136.g02050_p1	0.4766	0.2351	0.5364	0.2247
KordBaoA.105.g00310_p1;KordBaoA.136.g02030_p1	0.6943	0.3549	0.5732	0.3645
KordBaoA.105.g00350_p1;KordBaoA.136.g01980_p1	0.44	0.08	0.4463	0.0789
KordBaoA.105.g00370_p1;KordBaoA.136.g01970_p1	0.4484	0.1116	0.3913	0.1127
KordBaoA.105.g00380_p1;KordBaoA.136.g01940_p1	0.8745	1.1534	0.9667	1.0765
KordBaoA.105.g00390_p1;KordBaoA.136.g01930_p1	0.3397	0.1008	0.5204	0.0883
KordBaoA.105.g00430_p1;KordBaoA.136.g01850_p1	0.2643	0.1315	0.2752	0.1284
KordBaoA.105.g00470_p1;KordBaoA.136.g01820_p1	0.391	0.224	0.4381	0.2123
KordBaoA.105.g00480_p1;KordBaoA.136.g01810_p1	0.336	0.0255	0.3287	0.0254
KordBaoA.105.g00500_p1;KordBaoA.136.g01800_p1	0.3833	0.0729	0.4593	0.0680
KordBaoA.105.g00510_p1;KordBaoA.136.g01780_p1	0.3006	0.1848	0.3429	0.1749
KordBaoA.105.g00520_p1;KordBaoA.136.g01760_p1	0.358	0.2187	0.4187	0.2052
KordBaoA.105.g00540_p1;KordBaoA.136.g01720_p1	0.6072	0.2704	0.5029	0.2757
KordBaoA.105.g00550_p1;KordBaoA.136.g01710_p1	0.37	0.0823	0.4400	0.0769
KordBaoA.105.g00560_p1;KordBaoA.136.g01700_p1	0.3053	0.0299	0.3167	0.0294
KordBaoA.105.g00570_p1;KordBaoA.136.g01680_p1	0.2507	0.0416	0.2446	0.0416
KordBaoA.105.g00600_p1;KordBaoA.136.g01590_p1	0.2602	0.0925	0.2579	0.0918
KordBaoA.105.g00610_p1;KordBaoA.136.g01580_p1	0.2966	0.0998	0.3159	0.0967
KordBaoA.105.g00660_p1;KordBaoA.136.g01550_p1	0.2691	0.1116	0.3294	0.1044
KordBaoA.105.g00680_p1;KordBaoA.136.g01520_p1	0.3483	0.0594	0.3596	0.0581
KordBaoA.105.g00730_p1;KordBaoA.136.g01510_p1	0.3254	0.0271	0.3938	0.0254
KordBaoA.105.g00750_p1;KordBaoA.136.g01490_p1	0.2353	0.0478	0.2699	0.0452
KordBaoA.105.g00780_p1;KordBaoA.136.g01400_p1	0.4007	0.0577	0.3932	0.0572
KordBaoA.105.g00790_p1;KordBaoA.136.g01390_p1	0.3487	0.0744	0.2990	0.0760
KordBaoA.105.g00850_p1;KordBaoA.136.g01300_p1	0.1964	0.0096	0.2846	0.0085
KordBaoA.105.g00880_p1;KordBaoA.136.g01280_p1	0.3806	0.043	0.3740	0.0425
KordBaoA.105.g00900_p1;KordBaoA.136.g01250_p1	0.3379	0.0691	0.3361	0.0683
KordBaoA.105.g00910_p1;KordBaoA.136.g01240_p1	0.372	0.1552	0.3979	0.1509
KordBaoA.105.g00930_p1;KordBaoA.136.g01230_p1	0.2947	0.0902	0.3742	0.0827
KordBaoA.105.g00950_p1;KordBaoA.136.g01220_p1	0.4035	0.1381	0.3850	0.1382
KordBaoA.105.g00970_p1;KordBaoA.136.g01200_p1	0.2407	0.066	0.2111	0.0676
KordBaoA.105.g01060_p1;KordBaoA.136.g01130_p1	0.2466	-0.0	0.3166	0.0000
KordBaoA.105.g01080_p1;KordBaoA.136.g01050_p1	0.2463	0.1004	0.2648	0.0968
KordBaoA.105.g01140_p1;KordBaoA.136.g00970_p1	0.2416	0.0616	0.2668	0.0593
KordBaoA.105.g01160_p1;KordBaoA.136.g00810_p1	0.3241	0.0846	0.3824	0.0796
KordBaoA.105.g01230_p1;KordBaoA.136.g00770_p1	0.3112	0.1048	0.2697	0.1067
KordBaoA.105.g01240_p1;KordBaoA.136.g00760_p1	0.5015	0.1217	0.4744	0.1221
KordBaoA.105.g01300_p1;KordBaoA.136.g00640_p1	0.2259	0.1122	0.2261	0.1116
KordBaoA.105.g01310_p1;KordBaoA.136.g00550_p1	0.3752	0.1061	0.3146	0.1091
KordBaoA.105.g01340_p1;KordBaoA.136.g00490_p1	0.2986	0.1455	0.3380	0.1385
KordBaoA.105.g01350_p1;KordBaoA.136.g00460_p1	0.2401	0.0698	0.2506	0.0684
KordBaoA.105.g01370_p1;KordBaoA.136.g00290_p1	0.3578	0.0385	0.3219	0.0390
KordBaoA.105.g01400_p1;KordBaoA.136.g00260_p1	0.672	0.2081	0.7029	0.2007
KordBaoA.105.g01460_p1;KordBaoA.136.g00210_p1	0.389	0.0509	0.4314	0.0488
KordBaoA.105.g01500_p1;KordBaoA.136.g00140_p1	0.305	0.0533	0.3107	0.0524
KordBaoA.105.g01570_p1;KordBaoA.136.g00080_p1	1.5562	0.6531	1.0277	0.6468
KordBaoA.105.g01600_p1;KordBaoA.136.g00040_p1	0.2984	0.0122	0.3465	0.0115
KordBaoA.105.g01610_p1;KordBaoA.136.g00030_p1	0.3718	0.1849	0.3354	0.1874
KordBaoA.105.g01620_p1;KordBaoA.136.g00020_p1	0.3802	0.1139	0.3531	0.1146
KordBaoA.105.g00260_p1;KordBaoA.136.g02100_p1	0.377	0.0741	0.3973	0.0721
KordBaoA.105.g00320_p1;KordBaoA.136.g02010_p1	2.1579	0.5088	-1.0000	0.4945
KordBaoA.105.g00360_p1;KordBaoA.136.g01970_p1	0.228	0.0717	0.2603	0.0675
KordBaoA.105.g00410_p1;KordBaoA.136.g01870_p1	0.3413	0.1037	0.3368	0.1025
KordBaoA.105.g00420_p1;KordBaoA.136.g01860_p1	0.3804	0.1769	0.3326	0.1804
KordBaoA.105.g00450_p1;KordBaoA.136.g01830_p1	0.2476	0.0719	0.2804	0.0681
KordBaoA.105.g00460_p1;KordBaoA.136.g01830_p1	0.3219	0.0839	0.2811	0.0854
KordBaoA.105.g00490_p1;KordBaoA.136.g01810_p1	1.2742	1.6336	2.2192	1.2521
KordBaoA.105.g00510_p1;KordBaoA.136.g01750_p1	0.334	0.1995	0.3532	0.1936
KordBaoA.105.g00510_p1;KordBaoA.136.g01760_p1	4.2348	0.9564	-1.0000	0.9655
KordBaoA.105.g00520_p1;KordBaoA.136.g01780_p1	0.4731	0.2313	0.5069	0.2221
KordBaoA.105.g00530_p1;KordBaoA.136.g01780_p1	0.3067	0.1788	0.3432	0.1704
KordBaoA.105.g00530_p1;KordBaoA.136.g01750_p1	0.3249	0.1915	0.3566	0.1837
KordBaoA.105.g00620_p1;KordBaoA.136.g01570_p1	0.5591	0.3136	0.5828	0.3027
KordBaoA.105.g00770_p1;KordBaoA.136.g01450_p1	0.3439	0.0849	0.3578	0.0830
KordBaoA.105.g00840_p1;KordBaoA.136.g01340_p1	0.3722	0.081	0.4596	0.0752
KordBaoA.105.g00860_p1;KordBaoA.136.g01290_p1	2.1476	0.5761	1.6590	0.5641
KordBaoA.105.g00890_p1;KordBaoA.136.g01260_p1	1.6397	0.4467	1.3234	0.4374
KordBaoA.105.g00890_p1;KordBaoA.136.g01270_p1	0.6596	0.0795	0.6263	0.0775
KordBaoA.105.g00960_p1;KordBaoA.136.g01200_p1	0.5369	0.1482	0.4285	0.1526
KordBaoA.105.g01010_p1;KordBaoA.136.g01170_p1	0.6561	0.2351	0.6027	0.2353
KordBaoA.105.g01070_p1;KordBaoA.136.g01070_p1	0.2519	0.1251	0.2970	0.1179
KordBaoA.105.g01100_p1;KordBaoA.136.g01010_p1	0.4348	0.2247	0.3993	0.2274
KordBaoA.105.g01100_p1;KordBaoA.136.g01000_p1	0.6015	0.2719	0.5841	0.2707
KordBaoA.105.g01110_p1;KordBaoA.136.g01010_p1	0.6215	0.2386	0.6384	0.2344
KordBaoA.105.g01110_p1;KordBaoA.136.g01000_p1	0.7848	0.2817	0.8191	0.2724
KordBaoA.105.g01160_p1;KordBaoA.136.g00820_p1	0.3749	0.069	0.3837	0.0675
KordBaoA.105.g01210_p1;KordBaoA.136.g00780_p1	0.5224	0.1946	0.5593	0.1874
KordBaoA.105.g01290_p1;KordBaoA.136.g00710_p1	1.1598	1.2448	1.1603	1.0860
KordBaoA.105.g01320_p1;KordBaoA.136.g00540_p1	0.5184	0.3346	0.5563	0.3221
KordBaoA.105.g01330_p1;KordBaoA.136.g00500_p1	3.5406	0.7624	1.8175	0.8012
KordBaoA.105.g01350_p1;KordBaoA.136.g00370_p1	4.5979	0.3755	2.3835	0.3823
KordBaoA.105.g01350_p1;KordBaoA.136.g00440_p1	4.6013	0.369	3.1502	0.3746
KordBaoA.105.g01350_p1;KordBaoA.136.g00420_p1	3.1038	0.391	2.6300	0.3928
KordBaoA.105.g01350_p1;KordBaoA.136.g00400_p1	4.5989	0.3809	2.6861	0.3858
KordBaoA.105.g01350_p1;KordBaoA.136.g00390_p1	3.3029	0.4865	-1.0000	0.4705
KordBaoA.105.g01350_p1;KordBaoA.136.g00480_p1	2.1037	0.8079	2.1187	0.8043
KordBaoA.105.g01360_p1;KordBaoA.136.g00290_p1	0.4665	0.1361	0.5157	0.1286
KordBaoA.105.g01410_p1;KordBaoA.136.g00250_p1	0.5678	0.0513	0.8725	0.0460
KordBaoA.105.g01410_p1;KordBaoA.136.g00260_p1	3.7855	1.1021	-1.0000	1.0546
KordBaoA.105.g01430_p1;KordBaoA.136.g00260_p1	2.1502	0.3536	2.8089	0.3482
KordBaoA.105.g01430_p1;KordBaoA.136.g00250_p1	1.9043	0.1338	-1.0000	0.1266
KordBaoA.105.g01430_p1;KordBaoA.136.g00240_p1	3.941	1.057	3.9531	1.0776
KordBaoA.105.g01440_p1;KordBaoA.136.g00220_p1	0.3471	0.1869	0.3707	0.1809
KordBaoA.105.g01490_p1;KordBaoA.136.g00170_p1	0.4699	0.1143	0.4867	0.1100
KordBaoA.105.g01510_p1;KordBaoA.136.g00120_p1	2.7715	0.8051	3.5840	0.7332
KordBaoA.105.g01520_p1;KordBaoA.136.g00120_p1	0.2962	0.1416	0.3678	0.1317
KordBaoA.105.g01560_p1;KordBaoA.136.g00100_p1	0.6182	0.2076	0.4914	0.2126
KordBaoA.105.g01600_p1;KordBaoA.136.g00060_p1	0.2742	0.1352	0.2907	0.1315
KordBaoA.105.g01630_p1;KordBaoA.136.g00020_p1	0.7449	0.1379	0.5348	0.1431
KordBaoA.105.g01400_p1;KordBaoA.136.g00240_p1	3.8813	1.0583	2.0923	1.0977
KordBaoA.105.g01350_p1;KordBaoA.136.g00410_p1	2.7336	0.8625	2.8967	0.8505
KordBaoA.105.g00350_p1;KordBaoA.1497.g00020_p1	0.3807	0.0908	0.3443	0.0921
KordBaoA.105.g00410_p1;KordBaoA.1497.g00070_p1	0.2368	0.0457	0.2979	0.0424
KordBaoA.105.g00420_p1;KordBaoA.1497.g00080_p1	0.293	0.061	0.2824	0.0608
KordBaoA.105.g00470_p1;KordBaoA.1497.g00100_p1	0.3154	0.2091	0.3535	0.1982
KordBaoA.105.g00510_p1;KordBaoA.1497.g00110_p1	0.4297	0.183	0.4767	0.1746
KordBaoA.105.g00520_p1;KordBaoA.1497.g00110_p1	0.4013	0.2076	0.4784	0.1933
KordBaoA.105.g00530_p1;KordBaoA.1497.g00110_p1	0.355	0.1545	0.4027	0.1469
KordBaoA.105.g01650_p1;KordBaoA.2072.g00060_p1	0.4113	0.0496	0.4502	0.0478
KordBaoA.105.g01660_p1;KordBaoA.2072.g00050_p1	0.2896	0.011	0.3389	0.0104
KordBaoA.105.g01710_p1;KordBaoA.2072.g00030_p1	0.5263	0.0045	0.5481	0.0044
KordBaoA.105.g01730_p1;KordBaoA.2072.g00020_p1	0.3305	0.0657	0.4074	0.0606
KordBaoA.105.g01690_p1;KordBaoA.2072.g00040_p1	0.5454	0.3313	0.4868	0.3351
KordBaoA.105.g01730_p1;KordBaoA.2072.g00010_p1	1.261	0.2244	1.6610	0.2080
KordBaoA.107.g00220_p1;KordBaoA.137.g00180_p1	1.0631	0.4894	0.9873	0.4809
KordBaoA.107.g00230_p1;KordBaoA.137.g00190_p1	0.5834	0.0627	0.5245	0.0632
KordBaoA.107.g00320_p1;KordBaoA.137.g00280_p1	0.3099	0.0701	0.3578	0.0663
KordBaoA.107.g00330_p1;KordBaoA.137.g00290_p1	1.67	0.3553	1.5192	0.3399
KordBaoA.107.g00380_p1;KordBaoA.137.g00380_p1	0.2603	0.1257	0.2990	0.1174
KordBaoA.107.g00450_p1;KordBaoA.137.g00470_p1	0.4001	0.1166	0.3755	0.1169
KordBaoA.107.g00480_p1;KordBaoA.137.g00540_p1	0.335	0.1251	0.3848	0.1184
KordBaoA.107.g00500_p1;KordBaoA.137.g00570_p1	0.4763	0.1337	0.4654	0.1328
KordBaoA.107.g00510_p1;KordBaoA.137.g00580_p1	0.3621	0.0897	0.3478	0.0900
KordBaoA.107.g00520_p1;KordBaoA.137.g00630_p1	0.4326	0.1269	0.4091	0.1274
KordBaoA.107.g00530_p1;KordBaoA.137.g00650_p1	0.3266	0.0642	0.3298	0.0633
KordBaoA.107.g00540_p1;KordBaoA.137.g00660_p1	0.25	0.0704	0.2163	0.0722
KordBaoA.107.g00590_p1;KordBaoA.137.g00670_p1	0.2996	0.0901	0.3181	0.0878
KordBaoA.107.g00660_p1;KordBaoA.137.g00780_p1	0.3054	0.0311	0.3006	0.0309
KordBaoA.107.g00670_p1;KordBaoA.137.g00790_p1	0.3754	0.238	0.4771	0.2134
KordBaoA.107.g00680_p1;KordBaoA.137.g00800_p1	0.7363	0.3995	0.6129	0.3989
KordBaoA.107.g00720_p1;KordBaoA.137.g00820_p1	0.3859	0.081	0.4449	0.0767
KordBaoA.107.g00730_p1;KordBaoA.137.g00830_p1	0.4209	0.1041	0.4331	0.1023
KordBaoA.107.g00750_p1;KordBaoA.137.g00890_p1	0.1575	0.2419	0.1877	0.2238
KordBaoA.107.g00760_p1;KordBaoA.137.g00900_p1	0.4935	0.1044	0.4658	0.1041
KordBaoA.107.g00780_p1;KordBaoA.137.g01070_p1	0.3468	0.1281	0.3762	0.1226
KordBaoA.107.g00790_p1;KordBaoA.137.g01080_p1	0.2817	0.1409	0.3567	0.1287
KordBaoA.107.g00250_p1;KordBaoA.137.g00200_p1	2.4027	0.9936	1.5739	1.0146
KordBaoA.107.g00260_p1;KordBaoA.137.g00210_p1	0.455	0.1526	0.4136	0.1545
KordBaoA.107.g00260_p1;KordBaoA.137.g00200_p1	0.7155	0.3572	0.5649	0.3615
KordBaoA.107.g00330_p1;KordBaoA.137.g00300_p1	1.6931	0.35	1.2532	0.3392
KordBaoA.107.g00330_p1;KordBaoA.137.g00310_p1	1.9156	0.4585	1.6365	0.4385
KordBaoA.107.g00340_p1;KordBaoA.137.g00290_p1	1.3433	0.2924	1.3140	0.2838
KordBaoA.107.g00340_p1;KordBaoA.137.g00300_p1	1.6549	0.2965	1.4470	0.2834
KordBaoA.107.g00340_p1;KordBaoA.137.g00310_p1	1.6154	0.4046	1.6513	0.3837
KordBaoA.107.g00350_p1;KordBaoA.137.g00290_p1	1.9077	0.3239	1.4388	0.3142
KordBaoA.107.g00350_p1;KordBaoA.137.g00300_p1	1.2614	0.3498	1.6842	0.3345
KordBaoA.107.g00350_p1;KordBaoA.137.g00310_p1	3.6735	0.4178	1.5807	0.4062
KordBaoA.107.g00390_p1;KordBaoA.137.g00390_p1	1.9432	0.6922	1.4049	0.7102
KordBaoA.107.g00400_p1;KordBaoA.137.g00400_p1	1.8272	0.9144	1.3321	0.8975
KordBaoA.107.g00410_p1;KordBaoA.137.g00400_p1	1.4193	0.2422	1.2345	0.2370
KordBaoA.107.g00410_p1;KordBaoA.137.g00410_p1	1.9724	0.3752	2.9338	0.3666
KordBaoA.107.g00420_p1;KordBaoA.137.g00400_p1	0.3876	0.2089	0.4586	0.1962
KordBaoA.107.g00420_p1;KordBaoA.137.g00410_p1	3.368	0.3691	1.2484	0.3623
KordBaoA.107.g00490_p1;KordBaoA.137.g00560_p1	0.2771	0.0676	0.3537	0.0625
KordBaoA.107.g00680_p1;KordBaoA.137.g00790_p1	1.4631	0.4085	1.6185	0.3957
KordBaoA.107.g00770_p1;KordBaoA.137.g00940_p1	0.3611	0.0987	0.3245	0.1008
KordBaoA.107.g00770_p1;KordBaoA.137.g00950_p1	0.4456	0.0387	0.4897	0.0373
KordBaoA.107.g00800_p1;KordBaoA.137.g01110_p1	0.4987	0.0772	0.5041	0.0754
KordBaoA.107.g00820_p1;KordBaoA.137.g01140_p1	0.7713	0.2735	0.7058	0.2770
KordBaoA.107.g00930_p1;KordBaoA.137.g01640_p1	0.6242	-0.0	0.7400	0.0000
KordBaoA.107.g00960_p1;KordBaoA.137.g01750_p1	0.3909	0.026	0.4155	0.0253
KordBaoA.107.g01010_p1;KordBaoA.137.g01870_p1	0.5624	0.0134	0.4922	0.0134
KordBaoA.107.g01030_p1;KordBaoA.137.g01880_p1	0.4868	0.0061	0.5072	0.0059
KordBaoA.107.g00910_p1;KordBaoA.137.g01570_p1	1.1612	0.2887	1.0672	0.2850
KordBaoA.107.g00920_p1;KordBaoA.137.g01570_p1	0.4006	0.17	0.4186	0.1646
KordBaoA.107.g00940_p1;KordBaoA.137.g01670_p1	3.7061	1.0381	1.6748	1.1423
KordBaoA.107.g00950_p1;KordBaoA.137.g01670_p1	1.9253	0.4034	1.0059	0.4345
KordBaoA.107.g01020_p1;KordBaoA.137.g01880_p1	0.7011	0.0343	0.9838	0.0313
KordBaoA.107.g01810_p1;KordBaoA.604.g00130_p1	0.323	0.1237	0.5143	0.1064
KordBaoA.107.g01850_p1;KordBaoA.604.g00100_p1	0.9516	0.5047	0.8882	0.4938
KordBaoA.107.g01880_p1;KordBaoA.604.g00050_p1	1.0447	0.5015	0.9821	0.4817
KordBaoA.107.g01890_p1;KordBaoA.604.g00030_p1	0.5426	0.0945	0.6404	0.0888
KordBaoA.107.g01860_p1;KordBaoA.604.g00090_p1	0.2201	0.1419	0.2165	0.1417
KordBaoA.107.g01870_p1;KordBaoA.604.g00050_p1	1.5453	0.6928	1.7890	0.6662
KordBaoA.11.g00260_p1;KordBaoA.107.g00380_p1	0.3778	0.1138	0.4097	0.1082
KordBaoA.11.g00270_p1;KordBaoA.107.g00420_p1	1.0316	0.073	0.9556	0.0713
KordBaoA.11.g00290_p1;KordBaoA.107.g00430_p1	0.2867	0.2175	0.3020	0.2117
KordBaoA.11.g00450_p1;KordBaoA.107.g00470_p1	0.2311	0.0681	0.2897	0.0629
KordBaoA.11.g00480_p1;KordBaoA.107.g00490_p1	0.2592	0.0485	0.3236	0.0452
KordBaoA.11.g00490_p1;KordBaoA.107.g00500_p1	0.3527	0.1438	0.3744	0.1395
KordBaoA.11.g00500_p1;KordBaoA.107.g00510_p1	0.3846	0.0821	0.3769	0.0819
KordBaoA.11.g00660_p1;KordBaoA.107.g00590_p1	0.3167	0.083	0.3380	0.0809
KordBaoA.11.g00750_p1;KordBaoA.107.g00770_p1	0.3406	0.0834	0.3313	0.0831
KordBaoA.11.g00860_p1;KordBaoA.107.g00780_p1	0.2991	0.0792	0.3222	0.0762
KordBaoA.11.g01030_p1;KordBaoA.107.g00850_p1	1.3241	0.2277	1.0404	0.2297
KordBaoA.11.g01090_p1;KordBaoA.107.g00860_p1	0.4687	0.069	0.4991	0.0667
KordBaoA.11.g01120_p1;KordBaoA.107.g00870_p1	0.307	0.06	0.3034	0.0593
KordBaoA.11.g01130_p1;KordBaoA.107.g00880_p1	0.587	0.1391	0.5783	0.1361
KordBaoA.11.g00270_p1;KordBaoA.107.g00410_p1	0.2446	0.0381	0.2794	0.0363
KordBaoA.11.g00270_p1;KordBaoA.107.g00400_p1	0.2741	0.0507	0.2774	0.0501
KordBaoA.11.g00650_p1;KordBaoA.107.g00540_p1	0.461	0.1808	0.4455	0.1792
KordBaoA.11.g00680_p1;KordBaoA.107.g00600_p1	0.2269	0.0309	0.2402	0.0303
KordBaoA.11.g00680_p1;KordBaoA.107.g00610_p1	0.308	0.0732	0.3407	0.0703
KordBaoA.11.g00880_p1;KordBaoA.107.g00790_p1	0.3422	0.107	0.3973	0.1011
KordBaoA.11.g00910_p1;KordBaoA.107.g00800_p1	0.4692	0.082	0.4381	0.0824
KordBaoA.11.g01020_p1;KordBaoA.107.g00850_p1	0.4887	0.1771	0.5704	0.1649
KordBaoA.11.g01140_p1;KordBaoA.107.g00890_p1	0.3171	0.1124	0.2775	0.1148
KordBaoA.11.g01460_p1;KordBaoA.107.g00960_p1	0.3497	0.0234	0.4419	0.0216
KordBaoA.11.g01490_p1;KordBaoA.107.g00990_p1	0.5177	0.1785	0.4854	0.1773
KordBaoA.11.g01530_p1;KordBaoA.107.g01010_p1	0.5119	-0.0	0.5358	0.0000
KordBaoA.11.g01540_p1;KordBaoA.107.g01030_p1	0.7408	0.0405	0.7748	0.0393
KordBaoA.11.g01620_p1;KordBaoA.107.g01040_p1	0.2418	0.0637	0.2714	0.0610
KordBaoA.11.g01640_p1;KordBaoA.107.g00930_p1	1.0749	0.0229	1.1426	0.0222
KordBaoA.11.g01640_p1;KordBaoA.107.g01070_p1	2.1735	1.5482	2.1679	1.5038
KordBaoA.11.g01690_p1;KordBaoA.107.g01090_p1	0.21	0.0258	0.2057	0.0256
KordBaoA.11.g01730_p1;KordBaoA.107.g01130_p1	0.6828	0.3005	0.5514	0.3086
KordBaoA.11.g01760_p1;KordBaoA.107.g01150_p1	0.2696	0.0975	0.3048	0.0931
KordBaoA.11.g01820_p1;KordBaoA.107.g01160_p1	0.3272	0.021	0.2652	0.0218
KordBaoA.11.g01880_p1;KordBaoA.107.g01250_p1	0.5477	0.3654	0.6404	0.3434
KordBaoA.11.g01970_p1;KordBaoA.107.g01320_p1	0.4323	0.1476	0.4118	0.1466
KordBaoA.11.g02000_p1;KordBaoA.107.g01340_p1	0.6379	0.0686	0.7726	0.0639
KordBaoA.11.g02050_p1;KordBaoA.107.g01390_p1	0.3094	0.0463	0.3177	0.0453
KordBaoA.11.g02190_p1;KordBaoA.107.g01470_p1	0.2534	0.0474	0.2892	0.0452
KordBaoA.11.g01540_p1;KordBaoA.107.g01020_p1	0.4934	0.0195	0.5744	0.0185
KordBaoA.11.g01580_p1;KordBaoA.107.g01030_p1	0.6746	0.2413	1.0037	0.2030
KordBaoA.11.g01580_p1;KordBaoA.107.g01020_p1	1.408	0.3165	2.1497	0.2722
KordBaoA.11.g01590_p1;KordBaoA.107.g01030_p1	0.7548	0.0727	0.5662	0.0742
KordBaoA.11.g01590_p1;KordBaoA.107.g01020_p1	1.8694	0.0559	1.1642	0.0583
KordBaoA.11.g01600_p1;KordBaoA.107.g01040_p1	1.113	0.8471	1.4829	0.7613
KordBaoA.11.g01620_p1;KordBaoA.107.g01050_p1	2.541	0.9046	-1.0000	0.8515
KordBaoA.11.g01650_p1;KordBaoA.107.g01080_p1	2.2601	0.5674	1.1083	0.5854
KordBaoA.11.g01710_p1;KordBaoA.107.g01100_p1	0.5458	0.0356	0.5947	0.0344
KordBaoA.11.g01720_p1;KordBaoA.107.g01100_p1	0.5325	0.0265	0.5502	0.0257
KordBaoA.11.g01740_p1;KordBaoA.107.g01140_p1	0.4376	0.1799	0.4056	0.1814
KordBaoA.11.g01830_p1;KordBaoA.107.g01190_p1	0.2982	0.0828	0.3305	0.0788
KordBaoA.11.g01830_p1;KordBaoA.107.g01200_p1	0.9078	0.2796	0.7013	0.2901
KordBaoA.11.g01950_p1;KordBaoA.107.g01320_p1	3.758	0.4513	1.3906	0.4774
KordBaoA.11.g01960_p1;KordBaoA.107.g01320_p1	2.5575	0.249	1.4641	0.2415
KordBaoA.11.g02020_p1;KordBaoA.107.g01370_p1	0.3366	0.0839	0.2980	0.0852
KordBaoA.11.g02070_p1;KordBaoA.107.g01400_p1	1.7068	0.4481	1.6474	0.4493
KordBaoA.11.g00060_p1;KordBaoA.137.g00120_p1	0.2531	0.0714	0.2666	0.0696
KordBaoA.11.g00120_p1;KordBaoA.137.g00190_p1	0.5409	0.106	0.5571	0.1027
KordBaoA.11.g00150_p1;KordBaoA.137.g00220_p1	1.6769	0.6014	1.2585	0.6248
KordBaoA.11.g00200_p1;KordBaoA.137.g00270_p1	1.5368	0.6145	1.2219	0.6189
KordBaoA.11.g00220_p1;KordBaoA.137.g00330_p1	0.1691	0.0602	0.2079	0.0556
KordBaoA.11.g00260_p1;KordBaoA.137.g00380_p1	0.2796	0.0893	0.3115	0.0848
KordBaoA.11.g00300_p1;KordBaoA.137.g00420_p1	0.2889	0.0963	0.3113	0.0933
KordBaoA.11.g00340_p1;KordBaoA.137.g00440_p1	0.8542	0.3762	0.6862	0.3841
KordBaoA.11.g00410_p1;KordBaoA.137.g00490_p1	0.2302	0.0666	0.3031	0.0603
KordBaoA.11.g00440_p1;KordBaoA.137.g00500_p1	0.3681	0.178	0.3195	0.1815
KordBaoA.11.g00490_p1;KordBaoA.137.g00570_p1	0.4392	0.1428	0.4489	0.1402
KordBaoA.11.g00500_p1;KordBaoA.137.g00580_p1	0.3681	0.0731	0.3642	0.0722
KordBaoA.11.g00550_p1;KordBaoA.137.g00590_p1	0.2211	0.0758	0.2473	0.0727
KordBaoA.11.g00560_p1;KordBaoA.137.g00600_p1	0.4556	0.1227	0.4458	0.1209
KordBaoA.11.g00580_p1;KordBaoA.137.g00620_p1	0.3243	0.0899	0.3707	0.0854
KordBaoA.11.g00660_p1;KordBaoA.137.g00670_p1	0.2887	0.1131	0.2800	0.1123
KordBaoA.11.g00700_p1;KordBaoA.137.g00690_p1	0.5575	0.1555	0.4415	0.1611
KordBaoA.11.g00730_p1;KordBaoA.137.g00710_p1	0.9421	0.0663	0.8746	0.0648
KordBaoA.11.g00060_p1;KordBaoA.137.g00130_p1	0.3824	0.2492	0.3812	0.2457
KordBaoA.11.g00070_p1;KordBaoA.137.g00180_p1	1.3639	0.9756	1.4202	0.8935
KordBaoA.11.g00210_p1;KordBaoA.137.g00320_p1	0.2318	0.1294	0.2971	0.1206
KordBaoA.11.g00230_p1;KordBaoA.137.g00350_p1	0.4532	0.2353	0.5746	0.2145
KordBaoA.11.g00270_p1;KordBaoA.137.g00400_p1	1.0372	0.2509	1.1120	0.2387
KordBaoA.11.g00270_p1;KordBaoA.137.g00410_p1	2.1419	0.385	2.1571	0.3842
KordBaoA.11.g00350_p1;KordBaoA.137.g00440_p1	1.4911	0.3694	0.7027	0.3853
KordBaoA.11.g00360_p1;KordBaoA.137.g00450_p1	1.0459	0.3623	0.7795	0.3786
KordBaoA.11.g00480_p1;KordBaoA.137.g00560_p1	0.2377	0.0483	0.2893	0.0456
KordBaoA.11.g00570_p1;KordBaoA.137.g00620_p1	0.3115	0.0407	0.3523	0.0387
KordBaoA.11.g00590_p1;KordBaoA.137.g00650_p1	0.5561	0.1429	0.5475	0.1406
KordBaoA.11.g00600_p1;KordBaoA.137.g00650_p1	0.2482	0.0677	0.2334	0.0681
KordBaoA.11.g00650_p1;KordBaoA.137.g00660_p1	0.416	0.1688	0.3998	0.1668
KordBaoA.11.g00710_p1;KordBaoA.137.g00710_p1	2.0177	0.1242	1.4779	0.1197
KordBaoA.11.g00710_p1;KordBaoA.137.g00720_p1	1.816	0.1638	1.3478	0.1596
KordBaoA.11.g00710_p1;KordBaoA.137.g00730_p1	2.0984	1.0038	-1.0000	0.9493
KordBaoA.11.g00720_p1;KordBaoA.137.g00710_p1	1.9138	0.1247	1.3642	0.1231
KordBaoA.11.g00720_p1;KordBaoA.137.g00730_p1	1.4803	0.2371	1.7862	0.2309
KordBaoA.11.g00730_p1;KordBaoA.137.g00720_p1	0.3747	0.0452	0.4185	0.0431
KordBaoA.11.g00730_p1;KordBaoA.137.g00730_p1	2.7229	0.994	2.5878	0.9838
KordBaoA.11.g00740_p1;KordBaoA.137.g00710_p1	0.927	0.0578	0.9833	0.0549
KordBaoA.11.g00740_p1;KordBaoA.137.g00730_p1	0.4157	0.2074	0.4469	0.1984
KordBaoA.11.g00750_p1;KordBaoA.137.g00940_p1	0.2492	0.0526	0.2398	0.0527
KordBaoA.11.g00780_p1;KordBaoA.137.g00980_p1	0.3305	0.1601	0.3213	0.1604
KordBaoA.11.g00810_p1;KordBaoA.137.g01030_p1	0.372	0.0326	0.4129	0.0313
KordBaoA.11.g00830_p1;KordBaoA.137.g01050_p1	0.312	0.0812	0.2920	0.0819
KordBaoA.11.g00860_p1;KordBaoA.137.g01070_p1	0.3465	0.1162	0.3429	0.1145
KordBaoA.11.g00910_p1;KordBaoA.137.g01110_p1	0.4382	0.1014	0.4795	0.0965
KordBaoA.11.g00940_p1;KordBaoA.137.g01140_p1	0.3904	0.0066	0.3652	0.0066
KordBaoA.11.g00960_p1;KordBaoA.137.g01170_p1	0.316	0.1319	0.3566	0.1243
KordBaoA.11.g00970_p1;KordBaoA.137.g01230_p1	0.252	0.1513	0.3058	0.1398
KordBaoA.11.g00980_p1;KordBaoA.137.g01240_p1	0.4579	0.1373	0.4044	0.1393
KordBaoA.11.g00990_p1;KordBaoA.137.g01250_p1	0.3737	0.0981	0.3909	0.0946
KordBaoA.11.g01010_p1;KordBaoA.137.g01270_p1	0.4472	0.0497	0.4024	0.0502
KordBaoA.11.g01040_p1;KordBaoA.137.g01290_p1	0.3945	0.0608	0.3764	0.0606
KordBaoA.11.g01050_p1;KordBaoA.137.g01320_p1	0.3652	0.0637	0.3550	0.0634
KordBaoA.11.g01060_p1;KordBaoA.137.g01330_p1	0.362	0.1305	0.4075	0.1244
KordBaoA.11.g01090_p1;KordBaoA.137.g01340_p1	0.4474	0.0771	0.4734	0.0749
KordBaoA.11.g01120_p1;KordBaoA.137.g01390_p1	0.2893	0.0481	0.2919	0.0473
KordBaoA.11.g01130_p1;KordBaoA.137.g01460_p1	0.5101	0.0409	0.4662	0.0406
KordBaoA.11.g01150_p1;KordBaoA.137.g01480_p1	0.369	0.1772	0.3782	0.1736
KordBaoA.11.g01260_p1;KordBaoA.137.g01530_p1	0.552	0.091	0.6294	0.0865
KordBaoA.11.g01280_p1;KordBaoA.137.g01540_p1	0.3353	0.143	0.3869	0.1361
KordBaoA.11.g01320_p1;KordBaoA.137.g01620_p1	0.3784	0.1955	0.4136	0.1885
KordBaoA.11.g01360_p1;KordBaoA.137.g01650_p1	0.3717	0.0477	0.3358	0.0484
KordBaoA.11.g01430_p1;KordBaoA.137.g01730_p1	0.4065	0.0399	0.4609	0.0384
KordBaoA.11.g01450_p1;KordBaoA.137.g01740_p1	0.3603	0.124	0.3985	0.1192
KordBaoA.11.g01460_p1;KordBaoA.137.g01750_p1	0.3632	0.0068	0.2757	0.0071
KordBaoA.11.g01470_p1;KordBaoA.137.g01760_p1	0.4426	0.136	0.4550	0.1339
KordBaoA.11.g01510_p1;KordBaoA.137.g01830_p1	0.3717	0.1904	0.3822	0.1868
KordBaoA.11.g01520_p1;KordBaoA.137.g01840_p1	0.4513	0.1162	0.4312	0.1153
KordBaoA.11.g01530_p1;KordBaoA.137.g01870_p1	0.7533	0.0131	0.5874	0.0134
KordBaoA.11.g01540_p1;KordBaoA.137.g01880_p1	0.6203	0.04	0.7661	0.0374
KordBaoA.11.g01640_p1;KordBaoA.137.g01640_p1	0.9019	0.0184	0.9843	0.0177
KordBaoA.11.g00750_p1;KordBaoA.137.g00950_p1	0.3951	0.0618	0.4240	0.0594
KordBaoA.11.g00760_p1;KordBaoA.137.g00960_p1	0.3617	0.1376	0.3518	0.1365
KordBaoA.11.g00760_p1;KordBaoA.137.g00970_p1	0.4422	0.3028	0.5036	0.2866
KordBaoA.11.g00790_p1;KordBaoA.137.g00990_p1	0.3604	0.0718	0.3757	0.0700
KordBaoA.11.g00790_p1;KordBaoA.137.g01000_p1	0.457	0.048	0.4701	0.0469
KordBaoA.11.g00800_p1;KordBaoA.137.g01010_p1	0.7126	0.1458	0.5605	0.1515
KordBaoA.11.g00810_p1;KordBaoA.137.g01020_p1	0.3307	0.0783	0.4180	0.0722
KordBaoA.11.g00840_p1;KordBaoA.137.g01060_p1	0.7089	0.257	0.8365	0.2369
KordBaoA.11.g00850_p1;KordBaoA.137.g01060_p1	0.9272	1.5463	1.3687	1.2123
KordBaoA.11.g00880_p1;KordBaoA.137.g01100_p1	0.2825	0.0586	0.3064	0.0567
KordBaoA.11.g00880_p1;KordBaoA.137.g01080_p1	0.3328	0.1557	0.4028	0.1436
KordBaoA.11.g00880_p1;KordBaoA.137.g01090_p1	0.381	0.1383	0.3635	0.1382
KordBaoA.11.g00920_p1;KordBaoA.137.g01120_p1	0.3656	0.2788	0.3939	0.2628
KordBaoA.11.g00930_p1;KordBaoA.137.g01130_p1	0.2082	0.091	0.2317	0.0874
KordBaoA.11.g00950_p1;KordBaoA.137.g01160_p1	0.3372	0.0709	0.3624	0.0683
KordBaoA.11.g01000_p1;KordBaoA.137.g01260_p1	0.2386	0.1074	0.2663	0.1029
KordBaoA.11.g01140_p1;KordBaoA.137.g01470_p1	0.3121	0.1194	0.2815	0.1209
KordBaoA.11.g01250_p1;KordBaoA.137.g01590_p1	2.6114	0.2914	1.6768	0.2870
KordBaoA.11.g01260_p1;KordBaoA.137.g01600_p1	0.7618	0.083	0.7621	0.0813
KordBaoA.11.g01260_p1;KordBaoA.137.g01520_p1	1.0534	0.3214	0.8363	0.3252
KordBaoA.11.g01330_p1;KordBaoA.137.g01630_p1	1.5433	0.7397	5.0497	0.6819
KordBaoA.11.g01340_p1;KordBaoA.137.g01630_p1	1.2464	0.5869	1.1282	0.5952
KordBaoA.11.g01350_p1;KordBaoA.137.g01640_p1	0.7649	0.3381	0.7837	0.3287
KordBaoA.11.g01440_p1;KordBaoA.137.g01740_p1	0.4359	0.1085	0.4771	0.1047
KordBaoA.11.g01580_p1;KordBaoA.137.g01880_p1	0.7065	0.236	0.9948	0.2043
KordBaoA.11.g01590_p1;KordBaoA.137.g01880_p1	0.4481	0.0337	0.4486	0.0328
KordBaoA.11.g01770_p1;KordBaoA.22.g03490_p1	0.61	0.0988	0.6685	0.0935
KordBaoA.11.g01800_p1;KordBaoA.22.g03480_p1	0.4238	0.1236	0.4123	0.1218
KordBaoA.11.g01880_p1;KordBaoA.22.g03430_p1	0.222	0.2235	0.3084	0.1935
KordBaoA.11.g01900_p1;KordBaoA.22.g03380_p1	0.4429	0.0496	0.4441	0.0491
KordBaoA.11.g01910_p1;KordBaoA.22.g03350_p1	0.9976	0.1856	0.7121	0.1882
KordBaoA.11.g01940_p1;KordBaoA.22.g03320_p1	0.4066	0.209	0.3719	0.2107
KordBaoA.11.g02000_p1;KordBaoA.22.g03200_p1	0.4094	0.0628	0.4313	0.0613
KordBaoA.11.g02020_p1;KordBaoA.22.g03180_p1	0.3453	0.0746	0.3059	0.0759
KordBaoA.11.g02040_p1;KordBaoA.22.g03170_p1	0.2815	0.0963	0.2947	0.0939
KordBaoA.11.g02060_p1;KordBaoA.22.g03080_p1	0.4038	0.1671	0.4028	0.1654
KordBaoA.11.g02080_p1;KordBaoA.22.g03030_p1	0.3636	0.1777	0.4302	0.1652
KordBaoA.11.g02090_p1;KordBaoA.22.g03020_p1	0.1878	0.0537	0.1669	0.0551
KordBaoA.11.g02100_p1;KordBaoA.22.g03000_p1	0.3927	0.1086	0.4539	0.1027
KordBaoA.11.g02110_p1;KordBaoA.22.g02990_p1	0.7447	0.2663	0.5906	0.2736
KordBaoA.11.g02140_p1;KordBaoA.22.g02950_p1	0.3663	0.1246	0.4207	0.1187
KordBaoA.11.g02150_p1;KordBaoA.22.g02920_p1	0.5605	0.1746	0.4258	0.1836
KordBaoA.11.g02270_p1;KordBaoA.22.g02780_p1	1.0896	0.1395	1.2158	0.1323
KordBaoA.11.g02320_p1;KordBaoA.22.g02730_p1	0.6616	0.0047	0.5088	0.0049
KordBaoA.11.g02350_p1;KordBaoA.22.g02710_p1	0.7542	0.2054	0.6732	0.2053
KordBaoA.11.g02400_p1;KordBaoA.22.g02630_p1	0.5434	0.1345	0.4716	0.1344
KordBaoA.11.g02450_p1;KordBaoA.22.g02460_p1	0.3059	0.0778	0.3082	0.0763
KordBaoA.11.g02460_p1;KordBaoA.22.g02450_p1	0.3335	0.0481	0.3919	0.0454
KordBaoA.11.g02470_p1;KordBaoA.22.g02430_p1	0.4145	0.048	0.4989	0.0449
KordBaoA.11.g02480_p1;KordBaoA.22.g02420_p1	0.2718	0.1361	0.3172	0.1282
KordBaoA.11.g02650_p1;KordBaoA.22.g02240_p1	0.326	0.0648	0.3041	0.0650
KordBaoA.11.g02660_p1;KordBaoA.22.g02220_p1	0.3944	0.3131	0.4533	0.2987
KordBaoA.11.g02750_p1;KordBaoA.22.g02180_p1	0.2644	0.0283	0.3434	0.0259
KordBaoA.11.g02760_p1;KordBaoA.22.g02160_p1	0.3303	0.1203	0.3319	0.1188
KordBaoA.11.g02770_p1;KordBaoA.22.g02150_p1	0.6181	0.2039	0.6362	0.1978
KordBaoA.11.g02820_p1;KordBaoA.22.g01980_p1	0.3534	0.0345	0.4378	0.0319
KordBaoA.11.g02840_p1;KordBaoA.22.g01950_p1	0.329	0.1099	0.3234	0.1088
KordBaoA.11.g02870_p1;KordBaoA.22.g01920_p1	0.4125	0.1446	0.3679	0.1474
KordBaoA.11.g02960_p1;KordBaoA.22.g01810_p1	0.3489	0.0222	0.4081	0.0210
KordBaoA.11.g03050_p1;KordBaoA.22.g01830_p1	0.2682	0.0958	0.2815	0.0936
KordBaoA.11.g03060_p1;KordBaoA.22.g01840_p1	0.2136	0.0687	0.2626	0.0637
[truncated: 20,984 more rows]
