# Supplementary material for: Chromosome-level baobab genome illuminates its evolutionary trajectory and environmental adaptation
Source: Nat Commun. 2024 Oct 12;15:8833. doi: 10.1038/s41467-024-53157-w (PMC11470940; doi:10.1038/s41467-024-53157-w)
Supplement: Supplementary file 18 — Source Data [file 41467_2024_53157_MOESM18_ESM.zip › Fig. 5c-AdOHT.AdOHT.ks]

name	yn_ks	yn_ka	ng_ks	ng_ka
OkahaoHeritage.1.g0320_p1;OkahaoHeritage.2.g0720_p1	0.3063	0.0402	0.2843	0.0405
OkahaoHeritage.1.g0410_p1;OkahaoHeritage.2.g0810_p1	0.2517	0.063	0.2682	0.0611
OkahaoHeritage.1.g0440_p1;OkahaoHeritage.2.g0830_p1	0.4952	0.2652	0.4905	0.2634
OkahaoHeritage.1.g0460_p1;OkahaoHeritage.2.g0840_p1	0.8357	0.6849	1.0080	0.6298
OkahaoHeritage.1.g0490_p1;OkahaoHeritage.2.g0850_p1	0.5183	0.1598	0.4660	0.1607
OkahaoHeritage.1.g0310_p1;OkahaoHeritage.2.g0690_p1	0.6974	0.1376	0.5019	0.1419
OkahaoHeritage.1.g0320_p1;OkahaoHeritage.2.g0710_p1	0.641	0.3497	0.8523	0.3169
OkahaoHeritage.1.g0330_p1;OkahaoHeritage.2.g0740_p1	0.5289	0.1024	0.5704	0.0980
OkahaoHeritage.1.g0410_p1;OkahaoHeritage.2.g0820_p1	0.2801	0.0854	0.2824	0.0843
OkahaoHeritage.1.g0420_p1;OkahaoHeritage.2.g0820_p1	0.2155	0.0816	0.1963	0.0823
OkahaoHeritage.1.g0450_p1;OkahaoHeritage.2.g0840_p1	0.9116	0.4282	0.8900	0.4174
OkahaoHeritage.1.g0470_p1;OkahaoHeritage.2.g0840_p1	2.3308	1.3265	5.3484	1.2625
OkahaoHeritage.1.g0520_p1;OkahaoHeritage.2.g0870_p1	1.7146	0.3437	1.3845	0.3402
OkahaoHeritage.1.g0720_p1;OkahaoHeritage.2.g0930_p1	0.3558	0.1239	0.3174	0.1256
OkahaoHeritage.1.g0890_p1;OkahaoHeritage.2.g0970_p1	0.2609	0.0166	0.3237	0.0154
OkahaoHeritage.1.g0990_p1;OkahaoHeritage.2.g1040_p1	0.3187	0.0551	0.3828	0.0516
OkahaoHeritage.1.g1030_p1;OkahaoHeritage.2.g1080_p1	0.3158	0.0499	0.3177	0.0490
OkahaoHeritage.1.g1100_p1;OkahaoHeritage.2.g1090_p1	0.29	0.1026	0.3120	0.0990
OkahaoHeritage.1.g1210_p1;OkahaoHeritage.2.g1240_p1	0.5697	0.14	0.4559	0.1467
OkahaoHeritage.1.g1330_p1;OkahaoHeritage.2.g1260_p1	0.9159	0.9699	1.0614	0.8991
OkahaoHeritage.1.g1350_p1;OkahaoHeritage.2.g1300_p1	0.3605	0.1328	0.3635	0.1306
OkahaoHeritage.1.g1400_p1;OkahaoHeritage.2.g1330_p1	0.4821	0.083	0.5028	0.0806
OkahaoHeritage.1.g1430_p1;OkahaoHeritage.2.g1340_p1	0.4554	0.0159	0.3658	0.0163
OkahaoHeritage.1.g1490_p1;OkahaoHeritage.2.g1390_p1	0.243	0.0713	0.3334	0.0638
OkahaoHeritage.1.g1550_p1;OkahaoHeritage.2.g1450_p1	0.3862	0.1442	0.4065	0.1393
OkahaoHeritage.1.g1630_p1;OkahaoHeritage.2.g1510_p1	0.4159	0.0433	0.4447	0.0420
OkahaoHeritage.1.g1650_p1;OkahaoHeritage.2.g1550_p1	0.6218	0.2533	0.5486	0.2529
OkahaoHeritage.1.g1660_p1;OkahaoHeritage.2.g1560_p1	0.3298	0.0815	0.3818	0.0774
OkahaoHeritage.1.g1810_p1;OkahaoHeritage.2.g1680_p1	0.3137	0.0844	0.2902	0.0846
OkahaoHeritage.1.g1830_p1;OkahaoHeritage.2.g1690_p1	0.5074	0.1689	0.5461	0.1628
OkahaoHeritage.1.g1860_p1;OkahaoHeritage.2.g1700_p1	0.317	0.1328	0.2868	0.1343
OkahaoHeritage.1.g1870_p1;OkahaoHeritage.2.g1740_p1	0.5275	0.0531	0.6152	0.0497
OkahaoHeritage.1.g1880_p1;OkahaoHeritage.2.g1750_p1	3.5534	0.8488	-1.0000	0.8973
OkahaoHeritage.1.g1900_p1;OkahaoHeritage.2.g1760_p1	0.2815	0.1974	0.3108	0.1889
OkahaoHeritage.1.g1980_p1;OkahaoHeritage.2.g1860_p1	0.4668	0.0311	0.4123	0.0316
OkahaoHeritage.1.g1990_p1;OkahaoHeritage.2.g1880_p1	0.5965	0.3261	0.6187	0.3170
OkahaoHeritage.1.g2060_p1;OkahaoHeritage.2.g1950_p1	0.2685	0.1525	0.2864	0.1476
OkahaoHeritage.1.g2080_p1;OkahaoHeritage.2.g1960_p1	0.2501	0.0999	0.2894	0.0940
OkahaoHeritage.1.g0710_p1;OkahaoHeritage.2.g0930_p1	0.3065	0.2052	0.3239	0.1991
OkahaoHeritage.1.g0750_p1;OkahaoHeritage.2.g0960_p1	0.7314	0.2312	0.5765	0.2356
OkahaoHeritage.1.g1110_p1;OkahaoHeritage.2.g1090_p1	0.3978	0.1518	0.3749	0.1528
OkahaoHeritage.1.g1140_p1;OkahaoHeritage.2.g1120_p1	1.6647	0.5523	1.8840	0.5422
OkahaoHeritage.1.g1160_p1;OkahaoHeritage.2.g1220_p1	3.3321	1.5249	-1.0000	1.4610
OkahaoHeritage.1.g1180_p1;OkahaoHeritage.2.g1190_p1	2.0548	0.7152	3.9297	0.6913
OkahaoHeritage.1.g1340_p1;OkahaoHeritage.2.g1290_p1	0.6059	0.1553	0.5601	0.1554
OkahaoHeritage.1.g1350_p1;OkahaoHeritage.2.g1310_p1	0.285	0.1007	0.2982	0.0983
OkahaoHeritage.1.g1390_p1;OkahaoHeritage.2.g1320_p1	0.2724	0.1732	0.2959	0.1626
OkahaoHeritage.1.g1410_p1;OkahaoHeritage.2.g1330_p1	3.05	0.5319	1.8350	0.5169
OkahaoHeritage.1.g1500_p1;OkahaoHeritage.2.g1400_p1	0.3583	0.1049	0.3828	0.1011
OkahaoHeritage.1.g1500_p1;OkahaoHeritage.2.g1390_p1	2.3056	0.8659	2.1708	0.8421
OkahaoHeritage.1.g1510_p1;OkahaoHeritage.2.g1400_p1	1.7723	0.7275	2.2329	0.6995
OkahaoHeritage.1.g1550_p1;OkahaoHeritage.2.g1440_p1	0.3275	0.1484	0.3374	0.1445
OkahaoHeritage.1.g1640_p1;OkahaoHeritage.2.g1520_p1	1.9811	0.7445	2.1831	0.7253
OkahaoHeritage.1.g1670_p1;OkahaoHeritage.2.g1570_p1	3.2151	1.4182	4.9600	1.3234
OkahaoHeritage.1.g1680_p1;OkahaoHeritage.2.g1570_p1	1.0906	0.6195	1.0249	0.5941
OkahaoHeritage.1.g1860_p1;OkahaoHeritage.2.g1710_p1	0.6621	0.2828	0.6167	0.2810
OkahaoHeritage.1.g1950_p1;OkahaoHeritage.2.g1820_p1	0.3549	0.1419	0.3844	0.1367
OkahaoHeritage.1.g2000_p1;OkahaoHeritage.2.g1890_p1	0.3984	0.3949	0.4510	0.3718
OkahaoHeritage.1.g2010_p1;OkahaoHeritage.2.g1890_p1	2.0089	1.7031	1.7151	1.5353
OkahaoHeritage.1.g2020_p1;OkahaoHeritage.2.g1930_p1	3.5605	0.7875	2.3153	0.8057
OkahaoHeritage.1.g2030_p1;OkahaoHeritage.2.g1930_p1	0.2861	0.1213	0.2695	0.1221
OkahaoHeritage.1.g2040_p1;OkahaoHeritage.2.g1930_p1	0.4619	0.1896	0.4322	0.1903
OkahaoHeritage.1.g2120_p1;OkahaoHeritage.2.g1970_p1	0.3244	0.0419	0.3541	0.0403
OkahaoHeritage.1.g1150_p1;OkahaoHeritage.2.g1220_p1	1.9027	1.282	2.0980	1.2299
OkahaoHeritage.1.g2420_p1;OkahaoHeritage.2.g2140_p1	0.4687	0.27	0.4938	0.2621
OkahaoHeritage.1.g2430_p1;OkahaoHeritage.2.g2160_p1	0.3711	0.0853	0.3675	0.0845
OkahaoHeritage.1.g2460_p1;OkahaoHeritage.2.g2170_p1	0.3108	0.0812	0.3077	0.0803
OkahaoHeritage.1.g2470_p1;OkahaoHeritage.2.g2180_p1	3.3237	0.5881	-1.0000	0.5905
OkahaoHeritage.1.g2480_p1;OkahaoHeritage.2.g2200_p1	3.6857	1.1684	-1.0000	1.1227
OkahaoHeritage.1.g2490_p1;OkahaoHeritage.2.g2210_p1	0.327	0.0766	0.3263	0.0757
OkahaoHeritage.1.g2620_p1;OkahaoHeritage.2.g2270_p1	0.8292	0.3042	0.5875	0.3180
OkahaoHeritage.1.g2690_p1;OkahaoHeritage.2.g2320_p1	0.7343	0.1378	0.7009	0.1350
OkahaoHeritage.1.g2720_p1;OkahaoHeritage.2.g2330_p1	0.2315	0.1704	0.2427	0.1663
OkahaoHeritage.1.g2770_p1;OkahaoHeritage.2.g2400_p1	0.2723	0.152	0.2948	0.1462
OkahaoHeritage.1.g2830_p1;OkahaoHeritage.2.g2440_p1	0.3253	0.0897	0.3011	0.0903
OkahaoHeritage.1.g2850_p1;OkahaoHeritage.2.g2450_p1	0.8603	0.1564	0.6031	0.1615
OkahaoHeritage.1.g2890_p1;OkahaoHeritage.2.g2500_p1	0.5868	0.3293	0.6160	0.3215
OkahaoHeritage.1.g2900_p1;OkahaoHeritage.2.g2530_p1	0.3788	0.1202	0.4389	0.1145
OkahaoHeritage.1.g2990_p1;OkahaoHeritage.2.g2550_p1	3.0723	0.8186	-1.0000	0.8382
OkahaoHeritage.1.g3000_p1;OkahaoHeritage.2.g2560_p1	0.4993	0.1283	0.4347	0.1302
OkahaoHeritage.1.g3040_p1;OkahaoHeritage.2.g2580_p1	0.3731	0.1398	0.3718	0.1380
OkahaoHeritage.1.g3060_p1;OkahaoHeritage.2.g2590_p1	0.5294	0.2298	0.3777	0.2424
OkahaoHeritage.1.g3070_p1;OkahaoHeritage.2.g2610_p1	0.3052	0.107	0.3167	0.1043
OkahaoHeritage.1.g3160_p1;OkahaoHeritage.2.g2630_p1	0.4333	0.0946	0.4853	0.0899
OkahaoHeritage.1.g3220_p1;OkahaoHeritage.2.g2760_p1	0.9052	0.1045	0.7155	0.1050
OkahaoHeritage.1.g3390_p1;OkahaoHeritage.2.g2900_p1	0.2524	0.2085	0.2870	0.1979
OkahaoHeritage.1.g3430_p1;OkahaoHeritage.2.g2920_p1	0.4555	0.0765	0.3951	0.0780
OkahaoHeritage.1.g3440_p1;OkahaoHeritage.2.g2930_p1	0.6501	0.1349	0.6416	0.1328
OkahaoHeritage.1.g3490_p1;OkahaoHeritage.2.g2960_p1	0.7513	0.5271	0.6922	0.5118
OkahaoHeritage.1.g3510_p1;OkahaoHeritage.2.g2970_p1	1.7365	0.5262	-1.0000	0.4870
OkahaoHeritage.1.g3640_p1;OkahaoHeritage.2.g3070_p1	0.365	0.0449	0.4091	0.0430
OkahaoHeritage.1.g3760_p1;OkahaoHeritage.2.g3160_p1	0.3062	0.1624	0.3211	0.1578
OkahaoHeritage.1.g3790_p1;OkahaoHeritage.2.g3190_p1	0.4806	0.1052	0.5578	0.0997
OkahaoHeritage.1.g3830_p1;OkahaoHeritage.2.g3200_p1	0.5072	0.1919	0.4971	0.1887
OkahaoHeritage.1.g4000_p1;OkahaoHeritage.2.g3350_p1	0.3589	0.0455	0.4236	0.0428
OkahaoHeritage.1.g4130_p1;OkahaoHeritage.2.g3510_p1	0.8861	0.3584	0.6811	0.3664
OkahaoHeritage.1.g4240_p1;OkahaoHeritage.2.g3610_p1	0.5392	0.2484	0.4386	0.2558
OkahaoHeritage.1.g4430_p1;OkahaoHeritage.2.g3650_p1	0.5265	0.1225	0.6129	0.1150
OkahaoHeritage.1.g4490_p1;OkahaoHeritage.2.g3670_p1	0.2861	0.1336	0.2559	0.1362
OkahaoHeritage.1.g2400_p1;OkahaoHeritage.2.g2130_p1	1.8438	1.2005	4.2001	1.1083
OkahaoHeritage.1.g2430_p1;OkahaoHeritage.2.g2150_p1	0.6705	0.168	0.5936	0.1682
OkahaoHeritage.1.g2480_p1;OkahaoHeritage.2.g2190_p1	3.1524	1.1031	-1.0000	1.1045
OkahaoHeritage.1.g2510_p1;OkahaoHeritage.2.g2220_p1	1.9641	0.6269	1.2251	0.6122
OkahaoHeritage.1.g2610_p1;OkahaoHeritage.2.g2270_p1	0.2669	0.1719	0.2611	0.1703
OkahaoHeritage.1.g2650_p1;OkahaoHeritage.2.g2310_p1	0.4979	0.1311	0.4487	0.1314
OkahaoHeritage.1.g2690_p1;OkahaoHeritage.2.g2330_p1	1.7777	0.6322	1.6707	0.6114
OkahaoHeritage.1.g2710_p1;OkahaoHeritage.2.g2330_p1	1.9364	0.4769	2.1450	0.4705
OkahaoHeritage.1.g2720_p1;OkahaoHeritage.2.g2320_p1	3.4635	0.6866	-1.0000	0.6935
OkahaoHeritage.1.g2730_p1;OkahaoHeritage.2.g2340_p1	1.6829	1.0714	1.4331	1.0179
OkahaoHeritage.1.g2740_p1;OkahaoHeritage.2.g2360_p1	0.6709	0.204	0.7479	0.1935
OkahaoHeritage.1.g2740_p1;OkahaoHeritage.2.g2370_p1	0.704	0.2603	0.7363	0.2520
OkahaoHeritage.1.g2740_p1;OkahaoHeritage.2.g2350_p1	0.8086	0.2651	0.7611	0.2594
OkahaoHeritage.1.g2750_p1;OkahaoHeritage.2.g2360_p1	1.5295	0.4438	1.5602	0.4088
OkahaoHeritage.1.g2750_p1;OkahaoHeritage.2.g2370_p1	1.5548	0.4192	1.5852	0.4175
OkahaoHeritage.1.g2810_p1;OkahaoHeritage.2.g2420_p1	0.9088	0.3118	0.8706	0.3044
OkahaoHeritage.1.g2810_p1;OkahaoHeritage.2.g2410_p1	0.8752	0.7298	0.9215	0.6997
OkahaoHeritage.1.g2820_p1;OkahaoHeritage.2.g2440_p1	3.5685	0.411	3.4513	0.4263
OkahaoHeritage.1.g2880_p1;OkahaoHeritage.2.g2470_p1	1.3732	0.5006	0.9200	0.5108
OkahaoHeritage.1.g2910_p1;OkahaoHeritage.2.g2530_p1	0.3725	0.0999	0.4293	0.0949
OkahaoHeritage.1.g2980_p1;OkahaoHeritage.2.g2550_p1	1.1798	0.3635	0.7235	0.3769
OkahaoHeritage.1.g3030_p1;OkahaoHeritage.2.g2570_p1	0.3432	0.1456	0.3885	0.1355
OkahaoHeritage.1.g3070_p1;OkahaoHeritage.2.g2600_p1	0.2214	0.1277	0.2747	0.1185
OkahaoHeritage.1.g3080_p1;OkahaoHeritage.2.g2610_p1	0.4471	0.0772	0.4039	0.0779
OkahaoHeritage.1.g3090_p1;OkahaoHeritage.2.g2620_p1	2.0621	1.9261	3.6325	1.6936
OkahaoHeritage.1.g3170_p1;OkahaoHeritage.2.g2660_p1	0.8339	0.5352	0.9206	0.5000
OkahaoHeritage.1.g3180_p1;OkahaoHeritage.2.g2690_p1	0.5963	0.2253	0.5851	0.2218
OkahaoHeritage.1.g3210_p1;OkahaoHeritage.2.g2700_p1	0.3296	0.1259	0.4280	0.1140
OkahaoHeritage.1.g3220_p1;OkahaoHeritage.2.g2740_p1	3.2054	1.3224	-1.0000	1.2735
OkahaoHeritage.1.g3250_p1;OkahaoHeritage.2.g2770_p1	0.9255	0.1962	0.7431	0.1937
OkahaoHeritage.1.g3350_p1;OkahaoHeritage.2.g2870_p1	0.8698	0.1636	0.6522	0.1645
OkahaoHeritage.1.g3390_p1;OkahaoHeritage.2.g2890_p1	0.5514	0.317	0.6043	0.3028
OkahaoHeritage.1.g3520_p1;OkahaoHeritage.2.g2970_p1	0.3435	0.1603	0.3992	0.1504
OkahaoHeritage.1.g3530_p1;OkahaoHeritage.2.g2980_p1	0.5647	0.4016	0.6336	0.3828
OkahaoHeritage.1.g3530_p1;OkahaoHeritage.2.g2990_p1	0.4146	0.0639	0.4334	0.0626
OkahaoHeritage.1.g3610_p1;OkahaoHeritage.2.g3030_p1	1.7691	0.2284	1.2910	0.2197
OkahaoHeritage.1.g3620_p1;OkahaoHeritage.2.g3050_p1	2.6968	0.7157	-1.0000	0.6986
OkahaoHeritage.1.g3620_p1;OkahaoHeritage.2.g3060_p1	2.9569	0.7475	-1.0000	0.7626
OkahaoHeritage.1.g3730_p1;OkahaoHeritage.2.g3110_p1	1.0084	0.3643	0.8578	0.3646
OkahaoHeritage.1.g3820_p1;OkahaoHeritage.2.g3200_p1	0.4589	0.1641	0.4976	0.1567
OkahaoHeritage.1.g3840_p1;OkahaoHeritage.2.g3200_p1	0.2994	0.1494	0.3092	0.1469
OkahaoHeritage.1.g3940_p1;OkahaoHeritage.2.g3320_p1	0.5055	0.0738	0.4878	0.0726
OkahaoHeritage.1.g3960_p1;OkahaoHeritage.2.g3330_p1	0.438	0.1616	0.4933	0.1545
OkahaoHeritage.1.g4080_p1;OkahaoHeritage.2.g3500_p1	0.5777	0.3468	0.6125	0.3388
OkahaoHeritage.1.g4150_p1;OkahaoHeritage.2.g3520_p1	0.677	0.2185	0.7387	0.2115
OkahaoHeritage.1.g4150_p1;OkahaoHeritage.2.g3530_p1	1.7461	0.5077	2.0618	0.4949
OkahaoHeritage.1.g4160_p1;OkahaoHeritage.2.g3540_p1	99.0	1.2831	2.1877	1.4468
OkahaoHeritage.1.g4170_p1;OkahaoHeritage.2.g3560_p1	1.3428	0.1246	1.0206	0.1230
OkahaoHeritage.1.g4170_p1;OkahaoHeritage.2.g3530_p1	2.6639	0.4794	-1.0000	0.4394
OkahaoHeritage.1.g4230_p1;OkahaoHeritage.2.g3610_p1	0.2039	0.2015	0.2007	0.1996
OkahaoHeritage.1.g4230_p1;OkahaoHeritage.2.g3600_p1	0.4514	0.1698	0.3712	0.1750
OkahaoHeritage.1.g4240_p1;OkahaoHeritage.2.g3620_p1	0.3217	0.1048	0.2874	0.1059
OkahaoHeritage.1.g4250_p1;OkahaoHeritage.2.g3630_p1	0.3393	0.0524	0.3622	0.0509
OkahaoHeritage.1.g4400_p1;OkahaoHeritage.2.g3650_p1	3.5524	0.4904	-1.0000	0.4940
OkahaoHeritage.1.g4410_p1;OkahaoHeritage.2.g3650_p1	3.0763	0.6056	-1.0000	0.5987
OkahaoHeritage.1.g4420_p1;OkahaoHeritage.2.g3650_p1	2.2362	0.607	2.6397	0.5805
OkahaoHeritage.1.g4710_p1;OkahaoHeritage.2.g3730_p1	0.4232	0.1043	0.3604	0.1068
OkahaoHeritage.1.g4860_p1;OkahaoHeritage.2.g3770_p1	1.1136	0.6917	1.2006	0.6575
OkahaoHeritage.1.g4960_p1;OkahaoHeritage.2.g3840_p1	0.3438	0.151	0.3460	0.1499
OkahaoHeritage.1.g5020_p1;OkahaoHeritage.2.g3850_p1	0.2999	0.0649	0.2916	0.0649
OkahaoHeritage.1.g5100_p1;OkahaoHeritage.2.g3860_p1	0.6154	0.2187	0.7383	0.2022
OkahaoHeritage.1.g5210_p1;OkahaoHeritage.2.g3940_p1	0.5539	0.1118	0.5279	0.1107
OkahaoHeritage.1.g5260_p1;OkahaoHeritage.2.g3960_p1	0.6487	0.266	0.6697	0.2572
OkahaoHeritage.1.g5290_p1;OkahaoHeritage.2.g3970_p1	0.7024	0.224	0.6306	0.2267
OkahaoHeritage.1.g5300_p1;OkahaoHeritage.2.g3980_p1	0.3539	0.1132	0.3682	0.1109
OkahaoHeritage.1.g5480_p1;OkahaoHeritage.2.g4030_p1	0.4665	0.2667	0.5049	0.2545
OkahaoHeritage.1.g5510_p1;OkahaoHeritage.2.g4050_p1	0.5639	0.167	0.5102	0.1663
OkahaoHeritage.1.g5670_p1;OkahaoHeritage.2.g4120_p1	1.0579	0.3445	0.6702	0.3590
OkahaoHeritage.1.g5740_p1;OkahaoHeritage.2.g4200_p1	0.2175	0.0051	0.2585	0.0048
OkahaoHeritage.1.g5750_p1;OkahaoHeritage.2.g4210_p1	3.1364	1.5078	-1.0000	1.4949
OkahaoHeritage.1.g5760_p1;OkahaoHeritage.2.g4230_p1	0.3195	0.0661	0.3414	0.0641
OkahaoHeritage.1.g5790_p1;OkahaoHeritage.2.g4260_p1	0.2542	0.0233	0.2989	0.0221
OkahaoHeritage.1.g5800_p1;OkahaoHeritage.2.g4270_p1	0.3046	0.0892	0.3180	0.0868
OkahaoHeritage.1.g5830_p1;OkahaoHeritage.2.g4290_p1	0.3042	0.0553	0.3215	0.0538
OkahaoHeritage.1.g5880_p1;OkahaoHeritage.2.g4300_p1	3.2325	0.5752	2.2436	0.6025
OkahaoHeritage.1.g5890_p1;OkahaoHeritage.2.g4310_p1	0.4099	0.077	0.3906	0.0767
OkahaoHeritage.1.g5940_p1;OkahaoHeritage.2.g4340_p1	0.3107	0.0366	0.2915	0.0365
OkahaoHeritage.1.g5990_p1;OkahaoHeritage.2.g4350_p1	0.3821	0.0887	0.4433	0.0830
OkahaoHeritage.1.g6020_p1;OkahaoHeritage.2.g4360_p1	1.3173	0.3776	0.9735	0.3778
OkahaoHeritage.1.g6120_p1;OkahaoHeritage.2.g4420_p1	0.2549	0.0614	0.2431	0.0614
OkahaoHeritage.1.g6170_p1;OkahaoHeritage.2.g4450_p1	0.4225	0.1429	0.4496	0.1371
OkahaoHeritage.1.g6190_p1;OkahaoHeritage.2.g4500_p1	0.3754	0.0908	0.3361	0.0919
OkahaoHeritage.1.g6200_p1;OkahaoHeritage.2.g4510_p1	0.4124	0.0581	0.4570	0.0560
OkahaoHeritage.1.g6290_p1;OkahaoHeritage.2.g4560_p1	0.2674	0.0895	0.2949	0.0860
OkahaoHeritage.1.g6430_p1;OkahaoHeritage.2.g4630_p1	0.4418	0.2581	0.4246	0.2560
OkahaoHeritage.1.g6630_p1;OkahaoHeritage.2.g4660_p1	0.2361	0.245	0.2070	0.2515
OkahaoHeritage.1.g6640_p1;OkahaoHeritage.2.g4670_p1	0.3484	0.0865	0.4456	0.0798
OkahaoHeritage.1.g6680_p1;OkahaoHeritage.2.g4730_p1	0.3196	0.0677	0.3145	0.0676
OkahaoHeritage.1.g6720_p1;OkahaoHeritage.2.g4760_p1	0.466	0.1215	0.4890	0.1180
OkahaoHeritage.1.g6740_p1;OkahaoHeritage.2.g4770_p1	0.477	0.0691	0.4262	0.0696
OkahaoHeritage.1.g6930_p1;OkahaoHeritage.2.g4890_p1	0.6336	0.2911	0.7165	0.2710
OkahaoHeritage.1.g4860_p1;OkahaoHeritage.2.g3790_p1	0.5622	0.3373	0.5780	0.3297
OkahaoHeritage.1.g4860_p1;OkahaoHeritage.2.g3780_p1	1.5462	0.6621	1.4417	0.6666
OkahaoHeritage.1.g5140_p1;OkahaoHeritage.2.g3890_p1	0.8857	0.3135	1.5011	0.2751
OkahaoHeritage.1.g5210_p1;OkahaoHeritage.2.g3930_p1	0.3264	0.1147	0.3658	0.1094
OkahaoHeritage.1.g5210_p1;OkahaoHeritage.2.g3950_p1	0.5206	0.1333	0.5379	0.1304
OkahaoHeritage.1.g5450_p1;OkahaoHeritage.2.g4020_p1	0.4868	0.293	0.5370	0.2774
OkahaoHeritage.1.g5510_p1;OkahaoHeritage.2.g4060_p1	0.3598	0.1253	0.4183	0.1176
OkahaoHeritage.1.g5510_p1;OkahaoHeritage.2.g4040_p1	3.5719	0.9138	3.7641	0.9301
OkahaoHeritage.1.g5680_p1;OkahaoHeritage.2.g4130_p1	0.4079	0.1908	0.4045	0.1869
OkahaoHeritage.1.g5700_p1;OkahaoHeritage.2.g4150_p1	0.371	0.1158	0.4213	0.1091
OkahaoHeritage.1.g5850_p1;OkahaoHeritage.2.g4290_p1	1.8941	0.9427	1.2447	0.9604
OkahaoHeritage.1.g5930_p1;OkahaoHeritage.2.g4330_p1	0.2744	0.0845	0.2737	0.0837
OkahaoHeritage.1.g5930_p1;OkahaoHeritage.2.g4320_p1	0.2145	0.0816	0.2677	0.0748
OkahaoHeritage.1.g5980_p1;OkahaoHeritage.2.g4350_p1	0.4174	0.0681	0.4505	0.0651
OkahaoHeritage.1.g6010_p1;OkahaoHeritage.2.g4350_p1	0.4	0.1025	0.4519	0.0967
OkahaoHeritage.1.g6030_p1;OkahaoHeritage.2.g4370_p1	0.4936	0.1756	0.4141	0.1799
OkahaoHeritage.1.g6060_p1;OkahaoHeritage.2.g4400_p1	0.3381	0.0938	0.3696	0.0904
OkahaoHeritage.1.g6070_p1;OkahaoHeritage.2.g4400_p1	0.3444	0.0536	0.3759	0.0517
OkahaoHeritage.1.g6160_p1;OkahaoHeritage.2.g4430_p1	0.3305	0.1173	0.3508	0.1139
OkahaoHeritage.1.g6280_p1;OkahaoHeritage.2.g4560_p1	0.3244	0.0634	0.2665	0.0656
OkahaoHeritage.1.g6280_p1;OkahaoHeritage.2.g4550_p1	2.6617	1.1303	1.8139	1.0821
OkahaoHeritage.1.g6440_p1;OkahaoHeritage.2.g4630_p1	0.3762	0.0993	0.3181	0.1004
OkahaoHeritage.1.g6620_p1;OkahaoHeritage.2.g4650_p1	0.2795	0.2737	0.3747	0.2377
OkahaoHeritage.1.g6660_p1;OkahaoHeritage.2.g4700_p1	0.304	0.0455	0.3375	0.0435
OkahaoHeritage.1.g6660_p1;OkahaoHeritage.2.g4710_p1	0.3071	0.1207	0.3458	0.1151
OkahaoHeritage.1.g6670_p1;OkahaoHeritage.2.g4720_p1	0.6592	0.3241	0.6210	0.3224
OkahaoHeritage.1.g6690_p1;OkahaoHeritage.2.g4740_p1	0.3754	0.1058	0.4299	0.1000
OkahaoHeritage.1.g6690_p1;OkahaoHeritage.2.g4750_p1	1.2812	0.3952	1.4115	0.3812
OkahaoHeritage.1.g6710_p1;OkahaoHeritage.2.g4760_p1	0.3561	0.203	0.4391	0.1845
OkahaoHeritage.1.g6760_p1;OkahaoHeritage.2.g4790_p1	1.0703	0.1616	1.5399	0.1428
OkahaoHeritage.1.g6790_p1;OkahaoHeritage.2.g4800_p1	0.4033	0.0595	0.4270	0.0574
OkahaoHeritage.1.g6800_p1;OkahaoHeritage.2.g4800_p1	3.4223	0.9362	-1.0000	0.8956
OkahaoHeritage.1.g6900_p1;OkahaoHeritage.2.g4870_p1	0.3771	0.1781	0.3229	0.1818
OkahaoHeritage.1.g6910_p1;OkahaoHeritage.2.g4870_p1	3.2727	1.139	-1.0000	1.1225
OkahaoHeritage.1.g2800_p1;OkahaoHeritage.246.g0860_p1	0.4542	0.1967	0.4247	0.1962
OkahaoHeritage.1.g2840_p1;OkahaoHeritage.246.g0910_p1	0.818	0.2724	0.6268	0.2789
OkahaoHeritage.1.g2860_p1;OkahaoHeritage.246.g0930_p1	0.4706	0.2546	0.4660	0.2506
OkahaoHeritage.1.g2950_p1;OkahaoHeritage.246.g1000_p1	0.4174	0.0682	0.4048	0.0675
OkahaoHeritage.1.g2960_p1;OkahaoHeritage.246.g1010_p1	0.2265	0.0819	0.2624	0.0781
OkahaoHeritage.1.g2990_p1;OkahaoHeritage.246.g1030_p1	2.9192	0.9764	-1.0000	1.0094
OkahaoHeritage.1.g3000_p1;OkahaoHeritage.246.g1040_p1	0.269	0.1358	0.2671	0.1343
OkahaoHeritage.1.g3070_p1;OkahaoHeritage.246.g1070_p1	0.3639	0.1083	0.3355	0.1086
OkahaoHeritage.1.g3170_p1;OkahaoHeritage.246.g1110_p1	0.5591	0.3326	0.6730	0.3084
OkahaoHeritage.1.g2740_p1;OkahaoHeritage.246.g0840_p1	0.8576	0.2057	0.7764	0.2032
OkahaoHeritage.1.g2750_p1;OkahaoHeritage.246.g0840_p1	1.4813	0.3969	1.8523	0.3861
OkahaoHeritage.1.g2810_p1;OkahaoHeritage.246.g0860_p1	3.3928	0.9139	2.1864	0.9302
OkahaoHeritage.1.g2810_p1;OkahaoHeritage.246.g0840_p1	2.1594	0.7547	-1.0000	0.7215
OkahaoHeritage.1.g2830_p1;OkahaoHeritage.246.g0880_p1	0.4138	0.1475	0.3864	0.1477
OkahaoHeritage.1.g2850_p1;OkahaoHeritage.246.g0920_p1	0.3379	0.0828	0.2909	0.0845
OkahaoHeritage.1.g2870_p1;OkahaoHeritage.246.g0930_p1	3.1416	0.8975	-1.0000	0.9165
OkahaoHeritage.1.g2890_p1;OkahaoHeritage.246.g0950_p1	0.6429	0.5238	0.7200	0.4958
OkahaoHeritage.1.g2940_p1;OkahaoHeritage.246.g1000_p1	0.4211	0.0367	0.4184	0.0363
OkahaoHeritage.1.g2970_p1;OkahaoHeritage.246.g1020_p1	0.3363	0.0953	0.4135	0.0879
OkahaoHeritage.1.g3030_p1;OkahaoHeritage.246.g1050_p1	0.4036	0.1525	0.4778	0.1419
OkahaoHeritage.1.g3050_p1;OkahaoHeritage.246.g1060_p1	0.2892	0.1202	0.2968	0.1179
OkahaoHeritage.1.g3110_p1;OkahaoHeritage.246.g1090_p1	0.716	0.2716	0.7857	0.2568
OkahaoHeritage.1.g3160_p1;OkahaoHeritage.246.g1100_p1	0.4723	0.1033	0.4895	0.1001
OkahaoHeritage.1.g3210_p1;OkahaoHeritage.25.g0020_p1	0.3258	0.1203	0.4109	0.1107
OkahaoHeritage.1.g3220_p1;OkahaoHeritage.25.g0030_p1	0.7283	0.1097	0.5945	0.1112
OkahaoHeritage.1.g3230_p1;OkahaoHeritage.25.g0040_p1	0.3301	0.1672	0.3781	0.1594
OkahaoHeritage.1.g3240_p1;OkahaoHeritage.25.g0050_p1	0.4081	0.2189	0.4353	0.2116
OkahaoHeritage.1.g3300_p1;OkahaoHeritage.25.g0170_p1	0.8765	0.3425	0.7670	0.3447
OkahaoHeritage.1.g3350_p1;OkahaoHeritage.25.g0220_p1	0.4475	0.1686	0.5063	0.1593
OkahaoHeritage.1.g3380_p1;OkahaoHeritage.25.g0230_p1	0.1688	0.0534	0.1691	0.0529
OkahaoHeritage.1.g3410_p1;OkahaoHeritage.25.g0340_p1	0.3011	0.0805	0.2867	0.0805
OkahaoHeritage.1.g3430_p1;OkahaoHeritage.25.g0380_p1	0.3012	0.0688	0.2931	0.0685
OkahaoHeritage.1.g3530_p1;OkahaoHeritage.25.g0400_p1	0.2636	0.0603	0.2828	0.0585
OkahaoHeritage.1.g3550_p1;OkahaoHeritage.25.g0410_p1	2.9193	0.8336	-1.0000	0.8449
OkahaoHeritage.1.g3560_p1;OkahaoHeritage.25.g0450_p1	0.2587	0.1833	0.2588	0.1811
OkahaoHeritage.1.g3580_p1;OkahaoHeritage.25.g0470_p1	0.6069	0.1436	0.4837	0.1455
OkahaoHeritage.1.g3650_p1;OkahaoHeritage.25.g0660_p1	0.3841	0.2755	0.4089	0.2665
OkahaoHeritage.1.g3680_p1;OkahaoHeritage.25.g0680_p1	0.2899	0.0846	0.3289	0.0807
OkahaoHeritage.1.g3740_p1;OkahaoHeritage.25.g0770_p1	0.3792	0.1183	0.4025	0.1140
OkahaoHeritage.1.g3750_p1;OkahaoHeritage.25.g0810_p1	3.3248	1.4208	-1.0000	1.3312
OkahaoHeritage.1.g3890_p1;OkahaoHeritage.25.g0940_p1	0.3322	0.1349	0.3455	0.1317
OkahaoHeritage.1.g3990_p1;OkahaoHeritage.25.g1010_p1	0.3771	0.1143	0.3574	0.1137
OkahaoHeritage.1.g4050_p1;OkahaoHeritage.25.g1050_p1	0.4227	0.1749	0.3096	0.1838
OkahaoHeritage.1.g4070_p1;OkahaoHeritage.25.g1110_p1	0.3925	0.1445	0.3671	0.1442
OkahaoHeritage.1.g4110_p1;OkahaoHeritage.25.g1180_p1	0.2681	0.0618	0.2887	0.0601
OkahaoHeritage.1.g4170_p1;OkahaoHeritage.25.g1220_p1	0.3878	0.0509	0.4664	0.0479
OkahaoHeritage.1.g4190_p1;OkahaoHeritage.25.g1230_p1	0.6858	0.2294	0.6444	0.2284
OkahaoHeritage.1.g4260_p1;OkahaoHeritage.25.g1310_p1	0.7313	0.4891	0.6726	0.4877
OkahaoHeritage.1.g4280_p1;OkahaoHeritage.25.g1330_p1	0.7262	0.1665	0.6812	0.1647
OkahaoHeritage.1.g4290_p1;OkahaoHeritage.25.g1340_p1	0.1202	0.0569	0.1229	0.0561
OkahaoHeritage.1.g4380_p1;OkahaoHeritage.25.g1380_p1	0.4439	0.1438	0.4917	0.1372
OkahaoHeritage.1.g4450_p1;OkahaoHeritage.25.g1400_p1	0.4445	0.2457	0.4779	0.2364
OkahaoHeritage.1.g4460_p1;OkahaoHeritage.25.g1420_p1	0.2891	0.0547	0.3017	0.0535
OkahaoHeritage.1.g4550_p1;OkahaoHeritage.25.g1450_p1	0.7134	0.3301	0.6577	0.3299
OkahaoHeritage.1.g4580_p1;OkahaoHeritage.25.g1460_p1	0.5269	0.2933	0.5563	0.2794
OkahaoHeritage.1.g4590_p1;OkahaoHeritage.25.g1470_p1	0.381	0.1266	0.4933	0.1166
OkahaoHeritage.1.g4630_p1;OkahaoHeritage.25.g1490_p1	0.3736	0.0674	0.4137	0.0648
OkahaoHeritage.1.g4650_p1;OkahaoHeritage.25.g1530_p1	0.3614	0.1202	0.3870	0.1161
OkahaoHeritage.1.g4670_p1;OkahaoHeritage.25.g1560_p1	1.6955	0.4178	1.4759	0.4241
OkahaoHeritage.1.g4680_p1;OkahaoHeritage.25.g1570_p1	0.5043	0.1406	0.5535	0.1355
OkahaoHeritage.1.g4710_p1;OkahaoHeritage.25.g1590_p1	0.4249	0.1006	0.3867	0.1009
OkahaoHeritage.1.g4770_p1;OkahaoHeritage.25.g1620_p1	0.2993	0.0354	0.3188	0.0346
OkahaoHeritage.1.g4780_p1;OkahaoHeritage.25.g1640_p1	0.5407	0.1614	0.5399	0.1594
OkahaoHeritage.1.g4840_p1;OkahaoHeritage.25.g1750_p1	0.4942	0.1568	0.4820	0.1553
OkahaoHeritage.1.g4920_p1;OkahaoHeritage.25.g1940_p1	0.4234	0.0978	0.3842	0.0988
OkahaoHeritage.1.g5010_p1;OkahaoHeritage.25.g1990_p1	0.5932	0.2108	0.5290	0.2119
OkahaoHeritage.1.g5020_p1;OkahaoHeritage.25.g2000_p1	0.2882	0.0664	0.2850	0.0658
OkahaoHeritage.1.g5060_p1;OkahaoHeritage.25.g2010_p1	0.1408	0.112	0.1653	0.1051
OkahaoHeritage.1.g5080_p1;OkahaoHeritage.25.g2040_p1	3.2571	1.4047	-1.0000	1.3869
OkahaoHeritage.1.g5090_p1;OkahaoHeritage.25.g2050_p1	0.6289	0.4534	0.6951	0.4276
OkahaoHeritage.1.g5100_p1;OkahaoHeritage.25.g2060_p1	0.4329	0.1379	0.4337	0.1349
OkahaoHeritage.1.g5170_p1;OkahaoHeritage.25.g2100_p1	0.4852	0.1295	0.4694	0.1287
OkahaoHeritage.1.g5230_p1;OkahaoHeritage.25.g2130_p1	0.4394	0.0837	0.4951	0.0791
OkahaoHeritage.1.g5260_p1;OkahaoHeritage.25.g2150_p1	0.327	0.1122	0.3840	0.1062
OkahaoHeritage.1.g5270_p1;OkahaoHeritage.25.g2160_p1	0.3928	0.2201	0.4537	0.2087
OkahaoHeritage.1.g5290_p1;OkahaoHeritage.25.g2170_p1	0.4598	0.0048	0.2995	0.0052
OkahaoHeritage.1.g5310_p1;OkahaoHeritage.25.g2180_p1	0.5652	0.1343	0.5289	0.1327
OkahaoHeritage.1.g5350_p1;OkahaoHeritage.25.g2250_p1	0.3932	0.0985	0.4354	0.0941
OkahaoHeritage.1.g5360_p1;OkahaoHeritage.25.g2260_p1	0.6201	0.122	0.5462	0.1232
OkahaoHeritage.1.g5470_p1;OkahaoHeritage.25.g2280_p1	0.4204	0.1502	0.3457	0.1558
OkahaoHeritage.1.g5490_p1;OkahaoHeritage.25.g2300_p1	0.2694	0.0748	0.2691	0.0738
OkahaoHeritage.1.g5540_p1;OkahaoHeritage.25.g2310_p1	0.6208	0.1605	0.5656	0.1601
OkahaoHeritage.1.g5590_p1;OkahaoHeritage.25.g2340_p1	0.7051	0.3455	0.6566	0.3359
OkahaoHeritage.1.g5610_p1;OkahaoHeritage.25.g2360_p1	0.1889	0.1028	0.2185	0.0965
OkahaoHeritage.1.g5650_p1;OkahaoHeritage.25.g2390_p1	0.2531	0.0586	0.2572	0.0577
OkahaoHeritage.1.g5700_p1;OkahaoHeritage.25.g2430_p1	0.5139	0.2095	0.5769	0.1994
OkahaoHeritage.1.g5740_p1;OkahaoHeritage.25.g2450_p1	0.2516	0.0025	0.2928	0.0024
OkahaoHeritage.1.g5800_p1;OkahaoHeritage.25.g2490_p1	0.314	0.0683	0.3287	0.0666
OkahaoHeritage.1.g5930_p1;OkahaoHeritage.25.g2620_p1	0.2422	0.0948	0.2940	0.0882
OkahaoHeritage.1.g6090_p1;OkahaoHeritage.25.g2720_p1	0.3175	0.1103	0.2956	0.1114
OkahaoHeritage.1.g3250_p1;OkahaoHeritage.25.g0070_p1	0.6469	0.158	0.5161	0.1634
OkahaoHeritage.1.g3260_p1;OkahaoHeritage.25.g0100_p1	0.8035	0.658	0.8186	0.6403
OkahaoHeritage.1.g3300_p1;OkahaoHeritage.25.g0160_p1	0.3092	0.1301	0.3789	0.1202
OkahaoHeritage.1.g3310_p1;OkahaoHeritage.25.g0180_p1	3.6007	1.4449	1.9627	1.4823
OkahaoHeritage.1.g3320_p1;OkahaoHeritage.25.g0180_p1	0.3779	0.0819	0.4706	0.0760
OkahaoHeritage.1.g3340_p1;OkahaoHeritage.25.g0220_p1	3.4858	0.9516	3.1392	0.9642
OkahaoHeritage.1.g3370_p1;OkahaoHeritage.25.g0230_p1	0.2715	0.1032	0.3008	0.0987
OkahaoHeritage.1.g3390_p1;OkahaoHeritage.25.g0300_p1	0.2232	0.1654	0.2525	0.1565
OkahaoHeritage.1.g3390_p1;OkahaoHeritage.25.g0310_p1	3.7272	0.9706	-1.0000	0.8919
OkahaoHeritage.1.g3390_p1;OkahaoHeritage.25.g0270_p1	0.471	0.2864	0.4979	0.2744
OkahaoHeritage.1.g3420_p1;OkahaoHeritage.25.g0360_p1	0.6714	0.1797	0.5290	0.1864
OkahaoHeritage.1.g3440_p1;OkahaoHeritage.25.g0380_p1	0.5948	0.1146	0.5653	0.1131
OkahaoHeritage.1.g3570_p1;OkahaoHeritage.25.g0450_p1	0.9121	0.2853	0.7307	0.2869
OkahaoHeritage.1.g3580_p1;OkahaoHeritage.25.g0460_p1	1.2557	0.4105	0.6310	0.4465
OkahaoHeritage.1.g3600_p1;OkahaoHeritage.25.g0490_p1	2.5349	0.6207	1.7078	0.6388
OkahaoHeritage.1.g3610_p1;OkahaoHeritage.25.g0490_p1	0.7865	0.2202	0.7284	0.2191
OkahaoHeritage.1.g3640_p1;OkahaoHeritage.25.g0580_p1	0.2968	0.1007	0.3139	0.0981
OkahaoHeritage.1.g3660_p1;OkahaoHeritage.25.g0660_p1	2.5615	1.0595	1.5215	1.0172
OkahaoHeritage.1.g3690_p1;OkahaoHeritage.25.g0680_p1	0.5189	0.0571	0.5738	0.0543
OkahaoHeritage.1.g3720_p1;OkahaoHeritage.25.g0730_p1	0.6788	0.3337	0.6951	0.3277
OkahaoHeritage.1.g3730_p1;OkahaoHeritage.25.g0750_p1	0.8831	0.2789	1.0583	0.2603
OkahaoHeritage.1.g3850_p1;OkahaoHeritage.25.g0910_p1	0.3985	0.2112	0.4100	0.2077
OkahaoHeritage.1.g3850_p1;OkahaoHeritage.25.g0900_p1	0.5958	0.3036	0.4845	0.3098
OkahaoHeritage.1.g4100_p1;OkahaoHeritage.25.g1170_p1	0.5258	0.2507	0.5007	0.2490
OkahaoHeritage.1.g4150_p1;OkahaoHeritage.25.g1210_p1	1.3873	0.2488	1.2486	0.2334
OkahaoHeritage.1.g4180_p1;OkahaoHeritage.25.g1220_p1	2.7838	1.0806	-1.0000	1.0035
OkahaoHeritage.1.g4200_p1;OkahaoHeritage.25.g1230_p1	0.651	0.2038	0.6034	0.2023
OkahaoHeritage.1.g4210_p1;OkahaoHeritage.25.g1240_p1	0.2599	0.1003	0.2477	0.1001
OkahaoHeritage.1.g4220_p1;OkahaoHeritage.25.g1240_p1	0.3061	0.1537	0.3261	0.1497
OkahaoHeritage.1.g4230_p1;OkahaoHeritage.25.g1260_p1	0.2856	0.12	0.2683	0.1204
OkahaoHeritage.1.g4240_p1;OkahaoHeritage.25.g1270_p1	0.5742	0.1968	0.4642	0.2018
OkahaoHeritage.1.g4240_p1;OkahaoHeritage.25.g1260_p1	4.3649	1.0334	1.9369	1.1406
OkahaoHeritage.1.g4250_p1;OkahaoHeritage.25.g1280_p1	0.4399	0.0598	0.3770	0.0607
OkahaoHeritage.1.g4250_p1;OkahaoHeritage.25.g1290_p1	0.3568	0.0735	0.3254	0.0745
OkahaoHeritage.1.g4270_p1;OkahaoHeritage.25.g1330_p1	0.2109	0.0971	0.2679	0.0895
OkahaoHeritage.1.g4320_p1;OkahaoHeritage.25.g1350_p1	3.3576	0.8001	-1.0000	0.7997
OkahaoHeritage.1.g4340_p1;OkahaoHeritage.25.g1350_p1	3.3065	0.9135	-1.0000	0.9011
OkahaoHeritage.1.g4540_p1;OkahaoHeritage.25.g1440_p1	0.3812	0.0893	0.3535	0.0900
OkahaoHeritage.1.g4600_p1;OkahaoHeritage.25.g1470_p1	0.6524	0.2185	0.6088	0.2128
OkahaoHeritage.1.g4610_p1;OkahaoHeritage.25.g1490_p1	0.4468	0.1549	0.4977	0.1495
OkahaoHeritage.1.g4620_p1;OkahaoHeritage.25.g1490_p1	0.3174	0.0503	0.3698	0.0478
OkahaoHeritage.1.g4690_p1;OkahaoHeritage.25.g1570_p1	0.3593	0.0276	0.3580	0.0275
OkahaoHeritage.1.g4780_p1;OkahaoHeritage.25.g1660_p1	2.1929	0.3493	2.8648	0.3284
OkahaoHeritage.1.g4790_p1;OkahaoHeritage.25.g1660_p1	1.5677	0.3354	2.3844	0.3224
OkahaoHeritage.1.g4790_p1;OkahaoHeritage.25.g1640_p1	2.1471	0.3736	3.0372	0.3428
OkahaoHeritage.1.g4800_p1;OkahaoHeritage.25.g1690_p1	0.3458	0.1435	0.3725	0.1382
OkahaoHeritage.1.g4800_p1;OkahaoHeritage.25.g1680_p1	0.3485	0.109	0.3192	0.1097
OkahaoHeritage.1.g4800_p1;OkahaoHeritage.25.g1670_p1	0.2559	0.1042	0.2272	0.1061
OkahaoHeritage.1.g4830_p1;OkahaoHeritage.25.g1740_p1	0.4204	0.0644	0.5224	0.0596
OkahaoHeritage.1.g4830_p1;OkahaoHeritage.25.g1750_p1	4.356	0.4931	-1.0000	0.4884
OkahaoHeritage.1.g4840_p1;OkahaoHeritage.25.g1740_p1	2.4064	0.6505	-1.0000	0.6267
OkahaoHeritage.1.g4880_p1;OkahaoHeritage.25.g1780_p1	0.9309	0.3751	0.8494	0.3689
OkahaoHeritage.1.g4880_p1;OkahaoHeritage.25.g1770_p1	0.9859	0.2977	0.9235	0.2918
OkahaoHeritage.1.g4880_p1;OkahaoHeritage.25.g1790_p1	0.4166	0.1511	0.5045	0.1398
OkahaoHeritage.1.g4880_p1;OkahaoHeritage.25.g1800_p1	1.6038	0.442	1.6484	0.4325
OkahaoHeritage.1.g4930_p1;OkahaoHeritage.25.g1940_p1	0.3099	0.0501	0.3501	0.0482
OkahaoHeritage.1.g4950_p1;OkahaoHeritage.25.g1950_p1	0.3727	0.1076	0.4007	0.1040
OkahaoHeritage.1.g5130_p1;OkahaoHeritage.25.g2070_p1	3.7271	1.1301	4.0484	1.1396
OkahaoHeritage.1.g5140_p1;OkahaoHeritage.25.g2070_p1	0.3982	0.1379	0.5377	0.1238
OkahaoHeritage.1.g5150_p1;OkahaoHeritage.25.g2090_p1	0.319	0.1789	0.3565	0.1710
OkahaoHeritage.1.g5160_p1;OkahaoHeritage.25.g2090_p1	0.355	0.0634	0.4840	0.0572
OkahaoHeritage.1.g5210_p1;OkahaoHeritage.25.g2110_p1	0.3379	0.1269	0.3671	0.1225
OkahaoHeritage.1.g5210_p1;OkahaoHeritage.25.g2120_p1	0.5431	0.0657	0.5019	0.0657
OkahaoHeritage.1.g5240_p1;OkahaoHeritage.25.g2130_p1	0.1942	0.026	0.2525	0.0237
OkahaoHeritage.1.g5250_p1;OkahaoHeritage.25.g2130_p1	0.3463	0.1438	0.4079	0.1337
OkahaoHeritage.1.g5460_p1;OkahaoHeritage.25.g2280_p1	0.4326	0.0769	0.3808	0.0781
OkahaoHeritage.1.g5480_p1;OkahaoHeritage.25.g2300_p1	2.8595	1.0229	-1.0000	1.0051
OkahaoHeritage.1.g5500_p1;OkahaoHeritage.25.g2300_p1	0.4474	0.2186	0.4067	0.2187
OkahaoHeritage.1.g5580_p1;OkahaoHeritage.25.g2330_p1	0.3089	0.141	0.2931	0.1419
OkahaoHeritage.1.g5580_p1;OkahaoHeritage.25.g2320_p1	0.2164	0.1644	0.2527	0.1552
OkahaoHeritage.1.g5610_p1;OkahaoHeritage.25.g2350_p1	0.2851	0.1199	0.3258	0.1133
OkahaoHeritage.1.g5650_p1;OkahaoHeritage.25.g2380_p1	0.3984	0.1344	0.4325	0.1294
OkahaoHeritage.1.g5730_p1;OkahaoHeritage.25.g2440_p1	0.4058	0.0805	0.4546	0.0775
OkahaoHeritage.1.g5890_p1;OkahaoHeritage.25.g2570_p1	0.5485	0.1314	0.5067	0.1310
OkahaoHeritage.1.g5910_p1;OkahaoHeritage.25.g2590_p1	0.433	0.1609	0.4338	0.1586
OkahaoHeritage.1.g5910_p1;OkahaoHeritage.25.g2580_p1	0.3775	0.1586	0.4022	0.1542
OkahaoHeritage.1.g5920_p1;OkahaoHeritage.25.g2580_p1	0.3882	0.1494	0.3612	0.1491
OkahaoHeritage.1.g5920_p1;OkahaoHeritage.25.g2590_p1	0.2964	0.103	0.2672	0.1045
OkahaoHeritage.1.g5920_p1;OkahaoHeritage.25.g2600_p1	0.3435	0.2003	0.3601	0.1948
OkahaoHeritage.1.g5920_p1;OkahaoHeritage.25.g2610_p1	1.3164	0.3163	0.9584	0.3180
OkahaoHeritage.1.g5930_p1;OkahaoHeritage.25.g2640_p1	0.4417	0.0702	0.2975	0.0749
OkahaoHeritage.1.g5930_p1;OkahaoHeritage.25.g2630_p1	0.453	0.1536	0.4222	0.1534
OkahaoHeritage.1.g5940_p1;OkahaoHeritage.25.g2650_p1	0.4255	0.0803	0.3698	0.0812
OkahaoHeritage.1.g6080_p1;OkahaoHeritage.25.g2710_p1	1.1654	0.4578	0.9927	0.4587
OkahaoHeritage.1.g6140_p1;OkahaoHeritage.25.g2730_p1	0.5386	0.2312	0.6053	0.2211
OkahaoHeritage.1.g6140_p1;OkahaoHeritage.25.g2740_p1	0.2764	0.203	0.3124	0.1932
OkahaoHeritage.1.g6300_p1;OkahaoHeritage.25.g3080_p1	0.9743	0.3298	0.7615	0.3335
OkahaoHeritage.1.g6340_p1;OkahaoHeritage.25.g3120_p1	1.8885	0.7095	1.4506	0.7346
OkahaoHeritage.1.g6370_p1;OkahaoHeritage.25.g3130_p1	0.3505	0.1649	0.2819	0.1717
OkahaoHeritage.1.g6490_p1;OkahaoHeritage.25.g3200_p1	0.6344	0.3885	0.6426	0.3819
OkahaoHeritage.1.g6510_p1;OkahaoHeritage.25.g3210_p1	0.6225	0.1665	0.5684	0.1667
OkahaoHeritage.1.g6660_p1;OkahaoHeritage.25.g3280_p1	0.2775	0.0594	0.3181	0.0562
OkahaoHeritage.1.g6680_p1;OkahaoHeritage.25.g3360_p1	0.2754	0.0867	0.2907	0.0847
OkahaoHeritage.1.g6740_p1;OkahaoHeritage.25.g3390_p1	0.2731	0.0896	0.3125	0.0847
OkahaoHeritage.1.g6330_p1;OkahaoHeritage.25.g3120_p1	2.2021	0.6797	1.1222	0.6929
OkahaoHeritage.1.g6360_p1;OkahaoHeritage.25.g3130_p1	0.3083	0.2095	0.3738	0.1947
OkahaoHeritage.1.g6380_p1;OkahaoHeritage.25.g3130_p1	0.9837	0.2154	0.8027	0.2143
OkahaoHeritage.1.g6430_p1;OkahaoHeritage.25.g3170_p1	0.3227	0.2766	0.3284	0.2700
OkahaoHeritage.1.g6460_p1;OkahaoHeritage.25.g3180_p1	0.5012	0.1545	0.5238	0.1524
OkahaoHeritage.1.g6470_p1;OkahaoHeritage.25.g3190_p1	0.3664	0.0927	0.3711	0.0919
OkahaoHeritage.1.g6470_p1;OkahaoHeritage.25.g3180_p1	1.3686	0.3554	0.9648	0.3735
OkahaoHeritage.1.g6480_p1;OkahaoHeritage.25.g3190_p1	3.1721	1.2108	3.4384	1.1316
OkahaoHeritage.1.g6500_p1;OkahaoHeritage.25.g3210_p1	0.4261	0.1603	0.4614	0.1521
OkahaoHeritage.1.g6520_p1;OkahaoHeritage.25.g3210_p1	0.4147	0.1338	0.3993	0.1336
OkahaoHeritage.1.g6530_p1;OkahaoHeritage.25.g3210_p1	0.3401	0.1711	0.3049	0.1724
OkahaoHeritage.1.g6540_p1;OkahaoHeritage.25.g3210_p1	0.3718	0.121	0.4459	0.1134
OkahaoHeritage.1.g6550_p1;OkahaoHeritage.25.g3240_p1	0.3729	0.1598	0.3490	0.1594
OkahaoHeritage.1.g6630_p1;OkahaoHeritage.25.g3270_p1	1.8991	0.6008	0.7816	0.6248
OkahaoHeritage.1.g6670_p1;OkahaoHeritage.25.g3340_p1	0.3429	0.1283	0.3329	0.1279
OkahaoHeritage.1.g6690_p1;OkahaoHeritage.25.g3370_p1	0.3195	0.1056	0.3585	0.1001
OkahaoHeritage.1.g6730_p1;OkahaoHeritage.25.g3380_p1	0.6573	0.2761	0.6371	0.2735
OkahaoHeritage.1.g6760_p1;OkahaoHeritage.25.g3420_p1	0.6653	0.1481	0.7413	0.1398
OkahaoHeritage.1.g6030_p1;OkahaoHeritage.36.g4090_p1	0.4013	0.1208	0.3588	0.1219
OkahaoHeritage.1.g6080_p1;OkahaoHeritage.36.g4010_p1	0.3674	0.137	0.3246	0.1401
OkahaoHeritage.1.g6100_p1;OkahaoHeritage.36.g4000_p1	0.9659	0.2916	0.6269	0.3040
OkahaoHeritage.1.g6110_p1;OkahaoHeritage.36.g3990_p1	0.4137	0.1994	0.4065	0.1962
OkahaoHeritage.1.g6120_p1;OkahaoHeritage.36.g3970_p1	0.2233	0.1014	0.2149	0.1014
OkahaoHeritage.1.g6130_p1;OkahaoHeritage.36.g3960_p1	0.2227	0.0702	0.2621	0.0668
OkahaoHeritage.1.g6140_p1;OkahaoHeritage.36.g3950_p1	0.4048	0.1188	0.4695	0.1118
OkahaoHeritage.1.g6160_p1;OkahaoHeritage.36.g3850_p1	0.3363	0.1056	0.3714	0.1017
OkahaoHeritage.1.g6190_p1;OkahaoHeritage.36.g3780_p1	0.3977	0.0895	0.3117	0.0931
OkahaoHeritage.1.g6260_p1;OkahaoHeritage.36.g3660_p1	0.6437	0.3062	0.5459	0.3093
OkahaoHeritage.1.g6270_p1;OkahaoHeritage.36.g3640_p1	0.3057	0.0641	0.3702	0.0598
OkahaoHeritage.1.g6300_p1;OkahaoHeritage.36.g3590_p1	0.5113	0.2276	0.5000	0.2265
OkahaoHeritage.1.g6320_p1;OkahaoHeritage.36.g3550_p1	2.567	0.8619	2.2949	0.8565
OkahaoHeritage.1.g6330_p1;OkahaoHeritage.36.g3540_p1	0.263	0.1792	0.3117	0.1658
OkahaoHeritage.1.g6420_p1;OkahaoHeritage.36.g3450_p1	0.3941	0.1237	0.4579	0.1161
OkahaoHeritage.1.g6470_p1;OkahaoHeritage.36.g3440_p1	0.9566	0.2097	0.7176	0.2163
OkahaoHeritage.1.g6560_p1;OkahaoHeritage.36.g3380_p1	0.3404	0.2192	0.3675	0.2100
OkahaoHeritage.1.g6570_p1;OkahaoHeritage.36.g3370_p1	0.2817	0.089	0.3030	0.0862
OkahaoHeritage.1.g6590_p1;OkahaoHeritage.36.g3340_p1	0.4173	0.0873	0.3792	0.0875
OkahaoHeritage.1.g6620_p1;OkahaoHeritage.36.g3330_p1	0.419	0.1398	0.5574	0.1260
OkahaoHeritage.1.g6660_p1;OkahaoHeritage.36.g3310_p1	0.2831	0.0534	0.3381	0.0502
OkahaoHeritage.1.g6680_p1;OkahaoHeritage.36.g3260_p1	0.3016	0.0932	0.3248	0.0899
OkahaoHeritage.1.g6690_p1;OkahaoHeritage.36.g3250_p1	0.312	0.0892	0.3637	0.0841
OkahaoHeritage.1.g6720_p1;OkahaoHeritage.36.g3220_p1	0.2996	0.0892	0.3377	0.0855
OkahaoHeritage.1.g6740_p1;OkahaoHeritage.36.g3200_p1	0.5193	0.2372	0.6069	0.2201
OkahaoHeritage.1.g6750_p1;OkahaoHeritage.36.g3190_p1	0.5741	0.7906	0.6799	0.7225
OkahaoHeritage.1.g6810_p1;OkahaoHeritage.36.g3160_p1	0.4934	0.2532	0.4773	0.2522
OkahaoHeritage.1.g6920_p1;OkahaoHeritage.36.g3010_p1	1.0001	0.3322	0.8438	0.3298
OkahaoHeritage.1.g6000_p1;OkahaoHeritage.36.g4140_p1	0.5847	0.3137	0.5328	0.3157
OkahaoHeritage.1.g6000_p1;OkahaoHeritage.36.g4130_p1	0.6022	0.4761	0.5010	0.4912
OkahaoHeritage.1.g6020_p1;OkahaoHeritage.36.g4140_p1	3.3604	1.0872	-1.0000	1.0484
OkahaoHeritage.1.g6030_p1;OkahaoHeritage.36.g4100_p1	4.0758	1.3175	-1.0000	1.2654
OkahaoHeritage.1.g6060_p1;OkahaoHeritage.36.g4060_p1	0.3781	0.0896	0.3984	0.0872
OkahaoHeritage.1.g6060_p1;OkahaoHeritage.36.g4050_p1	0.7878	0.1569	0.7649	0.1531
OkahaoHeritage.1.g6070_p1;OkahaoHeritage.36.g4060_p1	0.4182	0.0382	0.4375	0.0369
OkahaoHeritage.1.g6070_p1;OkahaoHeritage.36.g4050_p1	0.7288	0.0865	0.7287	0.0839
OkahaoHeritage.1.g6120_p1;OkahaoHeritage.36.g3980_p1	0.2205	0.0545	0.2419	0.0525
OkahaoHeritage.1.g6170_p1;OkahaoHeritage.36.g3840_p1	0.2972	0.0962	0.3438	0.0908
OkahaoHeritage.1.g6200_p1;OkahaoHeritage.36.g3770_p1	0.6438	0.1072	0.6537	0.1049
OkahaoHeritage.1.g6210_p1;OkahaoHeritage.36.g3740_p1	0.4086	0.0615	0.3278	0.0631
OkahaoHeritage.1.g6250_p1;OkahaoHeritage.36.g3660_p1	3.0872	0.8712	-1.0000	0.9101
OkahaoHeritage.1.g6340_p1;OkahaoHeritage.36.g3540_p1	1.461	0.6662	1.3138	0.6763
OkahaoHeritage.1.g6350_p1;OkahaoHeritage.36.g3540_p1	0.4285	0.1253	0.4582	0.1217
OkahaoHeritage.1.g6360_p1;OkahaoHeritage.36.g3530_p1	0.2989	0.1533	0.3088	0.1497
OkahaoHeritage.1.g6380_p1;OkahaoHeritage.36.g3520_p1	0.5873	0.2003	0.6619	0.1863
OkahaoHeritage.1.g6460_p1;OkahaoHeritage.36.g3440_p1	0.424	0.1025	0.3949	0.1035
OkahaoHeritage.1.g6480_p1;OkahaoHeritage.36.g3440_p1	3.051	0.9412	1.9294	0.9899
OkahaoHeritage.1.g6550_p1;OkahaoHeritage.36.g3410_p1	0.2511	0.1056	0.2133	0.1082
OkahaoHeritage.1.g6580_p1;OkahaoHeritage.36.g3340_p1	0.5843	0.2549	0.6885	0.2399
OkahaoHeritage.1.g6630_p1;OkahaoHeritage.36.g3330_p1	0.3118	0.1383	0.2689	0.1417
OkahaoHeritage.1.g6640_p1;OkahaoHeritage.36.g3330_p1	1.0192	0.1826	0.6595	0.1931
OkahaoHeritage.1.g6650_p1;OkahaoHeritage.36.g3330_p1	0.4637	0.3663	0.5382	0.3333
OkahaoHeritage.1.g6670_p1;OkahaoHeritage.36.g3270_p1	0.4719	0.2586	0.4786	0.2547
OkahaoHeritage.1.g6710_p1;OkahaoHeritage.36.g3220_p1	0.4109	0.2715	0.5205	0.2430
OkahaoHeritage.1.g6730_p1;OkahaoHeritage.36.g3210_p1	1.2321	0.2932	0.9690	0.2904
OkahaoHeritage.1.g6760_p1;OkahaoHeritage.36.g3180_p1	0.3173	0.1145	0.5607	0.0935
OkahaoHeritage.1.g6790_p1;OkahaoHeritage.36.g3170_p1	0.2918	0.0456	0.3212	0.0437
OkahaoHeritage.1.g6800_p1;OkahaoHeritage.36.g3170_p1	3.3441	0.9378	-1.0000	0.9347
OkahaoHeritage.1.g6930_p1;OkahaoHeritage.36.g2980_p1	2.3542	1.4623	1.8783	1.4047
OkahaoHeritage.1.g6950_p1;OkahaoHeritage.36.g2970_p1	1.5208	0.7185	2.3554	0.6756
OkahaoHeritage.1.g0450_p1;OkahaoHeritage.42.g2840_p1	0.3728	0.1115	0.3766	0.1089
OkahaoHeritage.1.g0530_p1;OkahaoHeritage.42.g2790_p1	0.6829	0.3935	0.5781	0.4091
OkahaoHeritage.1.g0600_p1;OkahaoHeritage.42.g2830_p1	0.6167	0.4112	0.6950	0.3822
OkahaoHeritage.1.g0730_p1;OkahaoHeritage.42.g2680_p1	1.0304	0.4785	0.8900	0.4826
OkahaoHeritage.1.g0740_p1;OkahaoHeritage.42.g2650_p1	0.5897	0.1256	0.4567	0.1299
OkahaoHeritage.1.g0760_p1;OkahaoHeritage.42.g2590_p1	0.3624	0.2302	0.3955	0.2215
OkahaoHeritage.1.g0770_p1;OkahaoHeritage.42.g2570_p1	0.4553	0.0834	0.5620	0.0783
OkahaoHeritage.1.g0790_p1;OkahaoHeritage.42.g2510_p1	0.7008	0.2141	0.4574	0.2311
OkahaoHeritage.1.g0820_p1;OkahaoHeritage.42.g2500_p1	0.3153	0.068	0.2919	0.0686
OkahaoHeritage.1.g0950_p1;OkahaoHeritage.42.g2400_p1	0.3478	0.1808	0.3288	0.1810
OkahaoHeritage.1.g0980_p1;OkahaoHeritage.42.g2330_p1	0.62	0.1273	0.4740	0.1311
OkahaoHeritage.1.g1020_p1;OkahaoHeritage.42.g2320_p1	0.2788	0.0648	0.2745	0.0640
OkahaoHeritage.1.g1080_p1;OkahaoHeritage.42.g2290_p1	0.3573	0.0599	0.3700	0.0582
OkahaoHeritage.1.g1280_p1;OkahaoHeritage.42.g2170_p1	0.4161	0.1623	0.4224	0.1605
OkahaoHeritage.1.g1320_p1;OkahaoHeritage.42.g2120_p1	0.8883	0.1892	0.7556	0.1894
OkahaoHeritage.1.g1360_p1;OkahaoHeritage.42.g2060_p1	0.5987	0.2583	0.6852	0.2463
OkahaoHeritage.1.g1380_p1;OkahaoHeritage.42.g2050_p1	0.5722	0.0477	0.5290	0.0476
OkahaoHeritage.1.g1410_p1;OkahaoHeritage.42.g2040_p1	0.5434	0.1375	0.6138	0.1277
OkahaoHeritage.1.g1450_p1;OkahaoHeritage.42.g2020_p1	0.4024	0.1286	0.4271	0.1244
OkahaoHeritage.1.g1470_p1;OkahaoHeritage.42.g1980_p1	0.3446	0.0478	0.3502	0.0469
OkahaoHeritage.1.g1480_p1;OkahaoHeritage.42.g1970_p1	0.3435	0.0795	0.3752	0.0767
OkahaoHeritage.1.g1530_p1;OkahaoHeritage.42.g1920_p1	0.4596	0.0785	0.4443	0.0777
OkahaoHeritage.1.g1630_p1;OkahaoHeritage.42.g1810_p1	0.4032	0.0464	0.4289	0.0451
OkahaoHeritage.1.g1680_p1;OkahaoHeritage.42.g1770_p1	0.5124	0.1718	0.4986	0.1700
OkahaoHeritage.1.g1690_p1;OkahaoHeritage.42.g1760_p1	0.5035	0.1825	0.4748	0.1809
OkahaoHeritage.1.g1770_p1;OkahaoHeritage.42.g1740_p1	0.3077	0.227	0.3615	0.2123
OkahaoHeritage.1.g1780_p1;OkahaoHeritage.42.g1730_p1	0.4033	0.1519	0.3717	0.1530
OkahaoHeritage.1.g1810_p1;OkahaoHeritage.42.g1700_p1	0.2382	0.0864	0.2207	0.0871
OkahaoHeritage.1.g1850_p1;OkahaoHeritage.42.g1580_p1	0.4394	0.1952	0.3892	0.1978
OkahaoHeritage.1.g1870_p1;OkahaoHeritage.42.g1540_p1	0.3606	0.044	0.3720	0.0427
OkahaoHeritage.1.g1900_p1;OkahaoHeritage.42.g1520_p1	0.5663	0.3177	0.6402	0.2972
OkahaoHeritage.1.g1930_p1;OkahaoHeritage.42.g1410_p1	0.6433	0.4895	0.8268	0.4365
OkahaoHeritage.1.g1940_p1;OkahaoHeritage.42.g1340_p1	0.3812	0.1055	0.3643	0.1052
OkahaoHeritage.1.g1980_p1;OkahaoHeritage.42.g1200_p1	0.4653	0.0294	0.3992	0.0301
OkahaoHeritage.1.g2010_p1;OkahaoHeritage.42.g1180_p1	0.2972	0.1213	0.3469	0.1150
OkahaoHeritage.1.g2030_p1;OkahaoHeritage.42.g1160_p1	0.3687	0.1475	0.3297	0.1496
OkahaoHeritage.1.g2040_p1;OkahaoHeritage.42.g1150_p1	0.4557	0.1684	0.4229	0.1680
OkahaoHeritage.1.g2060_p1;OkahaoHeritage.42.g1140_p1	0.2857	0.1568	0.3114	0.1511
OkahaoHeritage.1.g2080_p1;OkahaoHeritage.42.g1120_p1	0.3333	0.087	0.3657	0.0833
OkahaoHeritage.1.g2120_p1;OkahaoHeritage.42.g1100_p1	0.3916	0.0448	0.3778	0.0445
OkahaoHeritage.1.g2140_p1;OkahaoHeritage.42.g1050_p1	0.3134	0.0208	0.3366	0.0201
OkahaoHeritage.1.g2150_p1;OkahaoHeritage.42.g1040_p1	0.3183	0.1872	0.3202	0.1829
OkahaoHeritage.1.g2180_p1;OkahaoHeritage.42.g1010_p1	0.2921	0.0823	0.3116	0.0799
OkahaoHeritage.1.g2220_p1;OkahaoHeritage.42.g0920_p1	0.3673	0.0812	0.3878	0.0789
OkahaoHeritage.1.g2230_p1;OkahaoHeritage.42.g0910_p1	0.4177	0.1293	0.3536	0.1322
OkahaoHeritage.1.g2270_p1;OkahaoHeritage.42.g0870_p1	0.4425	0.136	0.5070	0.1280
OkahaoHeritage.1.g2350_p1;OkahaoHeritage.42.g0730_p1	0.2092	0.0976	0.2575	0.0906
OkahaoHeritage.1.g2360_p1;OkahaoHeritage.42.g0720_p1	0.6866	0.2162	0.6676	0.2130
OkahaoHeritage.1.g2400_p1;OkahaoHeritage.42.g0690_p1	1.8381	1.7701	1.7000	1.7988
OkahaoHeritage.1.g2410_p1;OkahaoHeritage.42.g0670_p1	0.2133	0.0354	0.2615	0.0330
OkahaoHeritage.1.g2450_p1;OkahaoHeritage.42.g0630_p1	0.2341	0.0496	0.2328	0.0489
OkahaoHeritage.1.g2460_p1;OkahaoHeritage.42.g0620_p1	0.3751	0.1149	0.3868	0.1123
OkahaoHeritage.1.g2530_p1;OkahaoHeritage.42.g0580_p1	1.1293	0.2689	0.7520	0.2801
OkahaoHeritage.1.g2540_p1;OkahaoHeritage.42.g0540_p1	0.5008	0.1765	0.5435	0.1704
OkahaoHeritage.1.g2560_p1;OkahaoHeritage.42.g0510_p1	0.2143	0.0563	0.2567	0.0525
OkahaoHeritage.1.g2570_p1;OkahaoHeritage.42.g0480_p1	0.394	0.1833	0.4288	0.1763
OkahaoHeritage.1.g2590_p1;OkahaoHeritage.42.g0470_p1	0.3282	0.136	0.3280	0.1343
OkahaoHeritage.1.g2660_p1;OkahaoHeritage.42.g0410_p1	0.9	0.1276	0.5895	0.1334
OkahaoHeritage.1.g2710_p1;OkahaoHeritage.42.g0390_p1	0.6599	0.3576	0.7231	0.3373
OkahaoHeritage.1.g2720_p1;OkahaoHeritage.42.g0380_p1	0.3594	0.1504	0.3961	0.1434
OkahaoHeritage.1.g0570_p1;OkahaoHeritage.42.g2820_p1	0.8086	0.1194	0.7591	0.1176
OkahaoHeritage.1.g0580_p1;OkahaoHeritage.42.g2820_p1	0.6784	0.1163	0.5917	0.1173
OkahaoHeritage.1.g0590_p1;OkahaoHeritage.42.g2820_p1	0.4103	0.1371	0.2991	0.1476
OkahaoHeritage.1.g0710_p1;OkahaoHeritage.42.g2700_p1	0.4047	0.3037	0.4177	0.2948
OkahaoHeritage.1.g0720_p1;OkahaoHeritage.42.g2700_p1	0.3087	0.146	0.2657	0.1496
OkahaoHeritage.1.g0720_p1;OkahaoHeritage.42.g2690_p1	0.496	0.2357	0.5000	0.2292
OkahaoHeritage.1.g0740_p1;OkahaoHeritage.42.g2640_p1	0.4168	0.1154	0.5689	0.1035
OkahaoHeritage.1.g0750_p1;OkahaoHeritage.42.g2600_p1	0.5113	0.2244	0.4537	0.2287
OkahaoHeritage.1.g0900_p1;OkahaoHeritage.42.g2420_p1	0.4613	0.284	0.4524	0.2826
OkahaoHeritage.1.g0960_p1;OkahaoHeritage.42.g2400_p1	0.3588	0.1332	0.3800	0.1288
OkahaoHeritage.1.g1090_p1;OkahaoHeritage.42.g2280_p1	0.488	0.1284	0.4174	0.1306
OkahaoHeritage.1.g1100_p1;OkahaoHeritage.42.g2270_p1	0.2951	0.1275	0.3322	0.1215
OkahaoHeritage.1.g1110_p1;OkahaoHeritage.42.g2270_p1	0.2633	0.0936	0.3132	0.0869
OkahaoHeritage.1.g1260_p1;OkahaoHeritage.42.g2180_p1	0.6593	0.2442	0.5624	0.2490
OkahaoHeritage.1.g1370_p1;OkahaoHeritage.42.g2060_p1	1.6628	0.4871	1.4065	0.4936
OkahaoHeritage.1.g1430_p1;OkahaoHeritage.42.g2030_p1	0.6143	0.0957	0.4437	0.0987
OkahaoHeritage.1.g1440_p1;OkahaoHeritage.42.g2020_p1	1.7037	0.5676	1.4046	0.5593
OkahaoHeritage.1.g1480_p1;OkahaoHeritage.42.g1960_p1	0.3801	0.1674	0.3890	0.1640
OkahaoHeritage.1.g1500_p1;OkahaoHeritage.42.g1930_p1	0.5123	0.1125	0.4337	0.1151
OkahaoHeritage.1.g1500_p1;OkahaoHeritage.42.g1940_p1	0.3421	0.2619	0.3342	0.2571
OkahaoHeritage.1.g1510_p1;OkahaoHeritage.42.g1930_p1	2.9042	0.5092	1.9834	0.5235
OkahaoHeritage.1.g1570_p1;OkahaoHeritage.42.g1870_p1	2.7859	1.1132	-1.0000	1.1313
OkahaoHeritage.1.g1620_p1;OkahaoHeritage.42.g1820_p1	0.7674	0.4612	0.6251	0.4800
OkahaoHeritage.1.g1620_p1;OkahaoHeritage.42.g1830_p1	1.016	0.2471	0.6922	0.2551
OkahaoHeritage.1.g1770_p1;OkahaoHeritage.42.g1750_p1	0.5755	0.2026	0.7027	0.1878
OkahaoHeritage.1.g1830_p1;OkahaoHeritage.42.g1690_p1	0.4835	0.215	0.5001	0.2092
OkahaoHeritage.1.g1850_p1;OkahaoHeritage.42.g1610_p1	0.8772	0.4769	0.8262	0.4655
OkahaoHeritage.1.g1850_p1;OkahaoHeritage.42.g1590_p1	3.0406	0.6403	-1.0000	0.6479
OkahaoHeritage.1.g1860_p1;OkahaoHeritage.42.g1660_p1	0.3035	0.1773	0.2834	0.1782
OkahaoHeritage.1.g1860_p1;OkahaoHeritage.42.g1680_p1	0.85	0.2748	0.5748	0.2906
OkahaoHeritage.1.g1860_p1;OkahaoHeritage.42.g1650_p1	0.3525	0.2224	0.3508	0.2203
OkahaoHeritage.1.g1860_p1;OkahaoHeritage.42.g1670_p1	0.2612	0.2413	0.2419	0.2426
OkahaoHeritage.1.g1860_p1;OkahaoHeritage.42.g1640_p1	0.529	0.3064	0.6049	0.2909
OkahaoHeritage.1.g1860_p1;OkahaoHeritage.42.g1630_p1	0.7999	0.4371	0.9816	0.4085
OkahaoHeritage.1.g1990_p1;OkahaoHeritage.42.g1180_p1	0.4898	0.1277	0.4448	0.1259
OkahaoHeritage.1.g2000_p1;OkahaoHeritage.42.g1180_p1	0.2673	0.2485	0.3295	0.2296
OkahaoHeritage.1.g2030_p1;OkahaoHeritage.42.g1150_p1	2.2694	1.0251	1.7254	1.0510
OkahaoHeritage.1.g2060_p1;OkahaoHeritage.42.g1130_p1	0.2786	0.1654	0.3275	0.1528
OkahaoHeritage.1.g2130_p1;OkahaoHeritage.42.g1060_p1	0.5501	0.3211	0.4743	0.3277
OkahaoHeritage.1.g2190_p1;OkahaoHeritage.42.g1010_p1	0.4355	0.1734	0.3978	0.1760
OkahaoHeritage.1.g2190_p1;OkahaoHeritage.42.g1000_p1	0.3384	0.0839	0.3411	0.0826
OkahaoHeritage.1.g2200_p1;OkahaoHeritage.42.g0990_p1	0.416	0.076	0.4163	0.0743
OkahaoHeritage.1.g2200_p1;OkahaoHeritage.42.g0980_p1	3.1192	0.8851	-1.0000	0.9216
OkahaoHeritage.1.g2350_p1;OkahaoHeritage.42.g0740_p1	0.4303	0.0696	0.4314	0.0679
OkahaoHeritage.1.g2440_p1;OkahaoHeritage.42.g0640_p1	1.7451	0.5153	1.3478	0.5254
OkahaoHeritage.1.g2490_p1;OkahaoHeritage.42.g0610_p1	0.6337	0.2272	0.5617	0.2262
OkahaoHeritage.1.g2490_p1;OkahaoHeritage.42.g0600_p1	2.9226	0.6931	-1.0000	0.6745
OkahaoHeritage.1.g2520_p1;OkahaoHeritage.42.g0580_p1	3.1945	1.3008	-1.0000	1.1893
OkahaoHeritage.1.g2550_p1;OkahaoHeritage.42.g0540_p1	2.8559	1.2939	-1.0000	1.1657
OkahaoHeritage.1.g2570_p1;OkahaoHeritage.42.g0490_p1	0.4488	0.1556	0.4235	0.1556
OkahaoHeritage.1.g2600_p1;OkahaoHeritage.42.g0460_p1	0.5096	0.2385	0.4849	0.2356
OkahaoHeritage.1.g2690_p1;OkahaoHeritage.42.g0400_p1	1.3711	0.3932	1.6100	0.3709
OkahaoHeritage.1.g2710_p1;OkahaoHeritage.42.g0380_p1	3.2847	0.4412	2.9004	0.4428
OkahaoHeritage.1.g2720_p1;OkahaoHeritage.42.g0390_p1	3.5198	0.456	2.1816	0.4428
OkahaoHeritage.1.g2720_p1;OkahaoHeritage.42.g0400_p1	2.78	0.4525	2.4476	0.4240
OkahaoHeritage.1.g0210_p1;OkahaoHeritage.5.g7520_p1	0.5016	0.2039	0.5174	0.1991
OkahaoHeritage.1.g0260_p1;OkahaoHeritage.5.g7500_p1	3.8732	0.8306	1.6660	0.8714
OkahaoHeritage.1.g0280_p1;OkahaoHeritage.5.g7430_p1	0.6632	0.0381	0.6099	0.0377
OkahaoHeritage.1.g0340_p1;OkahaoHeritage.5.g7360_p1	0.6055	0.3083	0.5421	0.3129
OkahaoHeritage.1.g0350_p1;OkahaoHeritage.5.g7350_p1	0.2528	0.2094	0.3366	0.1852
OkahaoHeritage.1.g0390_p1;OkahaoHeritage.5.g7180_p1	0.8937	0.4219	0.6707	0.4412
OkahaoHeritage.1.g0440_p1;OkahaoHeritage.5.g7090_p1	0.638	0.3153	0.6489	0.3086
OkahaoHeritage.1.g0500_p1;OkahaoHeritage.5.g7030_p1	0.3375	0.122	0.3753	0.1164
OkahaoHeritage.1.g0590_p1;OkahaoHeritage.5.g6990_p1	0.2643	0.138	0.2319	0.1421
OkahaoHeritage.1.g0610_p1;OkahaoHeritage.5.g6940_p1	0.5547	0.1324	0.5366	0.1306
OkahaoHeritage.1.g0630_p1;OkahaoHeritage.5.g6930_p1	0.6886	0.351	0.6690	0.3440
OkahaoHeritage.1.g0640_p1;OkahaoHeritage.5.g6920_p1	0.5029	0.2647	0.4984	0.2563
OkahaoHeritage.1.g0660_p1;OkahaoHeritage.5.g6900_p1	0.8391	0.2214	0.9006	0.2136
OkahaoHeritage.1.g0670_p1;OkahaoHeritage.5.g6890_p1	0.4936	0.1179	0.5277	0.1123
OkahaoHeritage.1.g0680_p1;OkahaoHeritage.5.g6870_p1	0.4087	0.1257	0.4142	0.1240
OkahaoHeritage.1.g0720_p1;OkahaoHeritage.5.g6770_p1	0.3866	0.1382	0.3474	0.1387
OkahaoHeritage.1.g0800_p1;OkahaoHeritage.5.g6650_p1	0.5355	0.1538	0.5688	0.1489
OkahaoHeritage.1.g0880_p1;OkahaoHeritage.5.g6630_p1	0.4811	0.2563	0.4869	0.2512
OkahaoHeritage.1.g0890_p1;OkahaoHeritage.5.g6620_p1	0.2449	0.0198	0.2921	0.0186
OkahaoHeritage.1.g0900_p1;OkahaoHeritage.5.g6600_p1	1.3557	0.4806	1.0222	0.4782
OkahaoHeritage.1.g0920_p1;OkahaoHeritage.5.g6570_p1	0.4426	0.2083	0.4031	0.2097
OkahaoHeritage.1.g0950_p1;OkahaoHeritage.5.g6560_p1	0.3404	0.1882	0.3166	0.1899
OkahaoHeritage.1.g0970_p1;OkahaoHeritage.5.g6550_p1	0.4133	0.0729	0.4355	0.0705
OkahaoHeritage.1.g0980_p1;OkahaoHeritage.5.g6500_p1	0.4327	0.0912	0.3727	0.0932
OkahaoHeritage.1.g1000_p1;OkahaoHeritage.5.g6490_p1	0.4846	0.1949	0.4429	0.1951
OkahaoHeritage.1.g1010_p1;OkahaoHeritage.5.g6480_p1	0.3441	0.0936	0.3170	0.0951
OkahaoHeritage.1.g1020_p1;OkahaoHeritage.5.g6470_p1	0.4189	0.176	0.4166	0.1728
OkahaoHeritage.1.g1080_p1;OkahaoHeritage.5.g6440_p1	0.2798	0.0514	0.2942	0.0500
OkahaoHeritage.1.g1090_p1;OkahaoHeritage.5.g6430_p1	0.2759	0.1266	0.2633	0.1264
OkahaoHeritage.1.g1110_p1;OkahaoHeritage.5.g6410_p1	0.4798	0.1584	0.4655	0.1565
OkahaoHeritage.1.g1140_p1;OkahaoHeritage.5.g6300_p1	0.5187	0.3512	0.5183	0.3492
OkahaoHeritage.1.g1210_p1;OkahaoHeritage.5.g6190_p1	0.415	0.0507	0.3695	0.0518
OkahaoHeritage.1.g1280_p1;OkahaoHeritage.5.g6110_p1	0.4547	0.1674	0.4675	0.1634
OkahaoHeritage.1.g1290_p1;OkahaoHeritage.5.g6100_p1	0.3405	0.1266	0.4045	0.1190
OkahaoHeritage.1.g1340_p1;OkahaoHeritage.5.g6000_p1	0.4467	0.054	0.4704	0.0520
OkahaoHeritage.1.g1350_p1;OkahaoHeritage.5.g5980_p1	0.363	0.1323	0.3571	0.1314
OkahaoHeritage.1.g1430_p1;OkahaoHeritage.5.g5920_p1	0.2776	0.0096	0.2471	0.0098
OkahaoHeritage.1.g1470_p1;OkahaoHeritage.5.g5890_p1	0.4234	0.0731	0.4417	0.0711
OkahaoHeritage.1.g1500_p1;OkahaoHeritage.5.g5870_p1	0.3706	0.0828	0.3566	0.0826
OkahaoHeritage.1.g1510_p1;OkahaoHeritage.5.g5860_p1	0.3601	0.1231	0.3753	0.1193
OkahaoHeritage.1.g1530_p1;OkahaoHeritage.5.g5840_p1	0.462	0.1612	0.4959	0.1558
OkahaoHeritage.1.g1560_p1;OkahaoHeritage.5.g5810_p1	0.2946	0.102	0.2997	0.1003
OkahaoHeritage.1.g1570_p1;OkahaoHeritage.5.g5800_p1	0.7292	0.369	0.7840	0.3535
OkahaoHeritage.1.g1580_p1;OkahaoHeritage.5.g5760_p1	0.55	0.2	0.5391	0.1966
OkahaoHeritage.1.g1610_p1;OkahaoHeritage.5.g5710_p1	0.3556	0.2141	0.3949	0.2055
OkahaoHeritage.1.g1620_p1;OkahaoHeritage.5.g5700_p1	0.313	0.1123	0.2937	0.1130
OkahaoHeritage.1.g1690_p1;OkahaoHeritage.5.g5650_p1	0.2516	0.0938	0.3142	0.0853
OkahaoHeritage.1.g1720_p1;OkahaoHeritage.5.g5630_p1	0.1865	0.1478	0.1876	0.1457
OkahaoHeritage.1.g1730_p1;OkahaoHeritage.5.g5620_p1	3.0427	0.9943	2.3476	1.0718
OkahaoHeritage.1.g1830_p1;OkahaoHeritage.5.g5530_p1	0.3347	0.2286	0.3652	0.2197
OkahaoHeritage.1.g1840_p1;OkahaoHeritage.5.g5520_p1	0.3427	0.0854	0.3755	0.0825
OkahaoHeritage.1.g0210_p1;OkahaoHeritage.5.g7510_p1	3.1818	0.6351	-1.0000	0.6634
OkahaoHeritage.1.g0260_p1;OkahaoHeritage.5.g7490_p1	1.1561	0.3721	0.8687	0.3759
OkahaoHeritage.1.g0320_p1;OkahaoHeritage.5.g7370_p1	0.9932	0.208	0.7636	0.2110
OkahaoHeritage.1.g0370_p1;OkahaoHeritage.5.g7280_p1	0.9282	0.5092	0.9506	0.4905
OkahaoHeritage.1.g0370_p1;OkahaoHeritage.5.g7290_p1	1.533	0.4727	2.0350	0.4549
OkahaoHeritage.1.g0450_p1;OkahaoHeritage.5.g7070_p1	2.5576	0.9154	3.3885	0.8970
OkahaoHeritage.1.g0500_p1;OkahaoHeritage.5.g7040_p1	0.8936	0.1823	1.0079	0.1737
OkahaoHeritage.1.g0520_p1;OkahaoHeritage.5.g7020_p1	0.89	0.3099	0.8807	0.3052
OkahaoHeritage.1.g0530_p1;OkahaoHeritage.5.g7010_p1	2.8347	1.1697	2.2630	1.2766
OkahaoHeritage.1.g0570_p1;OkahaoHeritage.5.g7000_p1	0.4302	0.0964	0.4579	0.0933
OkahaoHeritage.1.g0580_p1;OkahaoHeritage.5.g7000_p1	0.8019	0.2631	0.7702	0.2583
OkahaoHeritage.1.g0640_p1;OkahaoHeritage.5.g6930_p1	2.5877	1.0189	-1.0000	0.9562
OkahaoHeritage.1.g0710_p1;OkahaoHeritage.5.g6770_p1	0.4093	0.2374	0.4102	0.2337
OkahaoHeritage.1.g0750_p1;OkahaoHeritage.5.g6700_p1	0.5517	0.2502	0.4910	0.2538
OkahaoHeritage.1.g0870_p1;OkahaoHeritage.5.g6630_p1	0.9936	0.3664	0.6396	0.3857
OkahaoHeritage.1.g0910_p1;OkahaoHeritage.5.g6570_p1	0.2355	0.0934	0.2450	0.0913
OkahaoHeritage.1.g0930_p1;OkahaoHeritage.5.g6570_p1	2.358	0.4656	1.5393	0.4783
OkahaoHeritage.1.g0960_p1;OkahaoHeritage.5.g6560_p1	0.4611	0.0992	0.4724	0.0967
OkahaoHeritage.1.g1100_p1;OkahaoHeritage.5.g6420_p1	0.2129	0.0972	0.2925	0.0866
OkahaoHeritage.1.g1100_p1;OkahaoHeritage.5.g6410_p1	4.1762	0.817	-1.0000	0.8187
OkahaoHeritage.1.g1140_p1;OkahaoHeritage.5.g6290_p1	0.8578	0.4606	0.7811	0.4597
OkahaoHeritage.1.g1140_p1;OkahaoHeritage.5.g6360_p1	0.5881	0.4448	0.5851	0.4380
OkahaoHeritage.1.g1140_p1;OkahaoHeritage.5.g6340_p1	1.4577	0.5328	1.7251	0.5196
OkahaoHeritage.1.g1140_p1;OkahaoHeritage.5.g6350_p1	0.5104	0.2888	0.5179	0.2842
OkahaoHeritage.1.g1140_p1;OkahaoHeritage.5.g6280_p1	0.6747	0.5699	0.6464	0.5642
OkahaoHeritage.1.g1140_p1;OkahaoHeritage.5.g6270_p1	1.2007	0.5267	0.9436	0.5381
OkahaoHeritage.1.g1140_p1;OkahaoHeritage.5.g6310_p1	1.7156	0.6759	1.4635	0.6448
OkahaoHeritage.1.g1180_p1;OkahaoHeritage.5.g6300_p1	1.9873	0.4961	2.8777	0.4839
OkahaoHeritage.1.g1180_p1;OkahaoHeritage.5.g6340_p1	2.2635	0.5858	-1.0000	0.5685
OkahaoHeritage.1.g1260_p1;OkahaoHeritage.5.g6130_p1	0.3957	0.0954	0.3612	0.0956
OkahaoHeritage.1.g1270_p1;OkahaoHeritage.5.g6120_p1	0.4717	0.3579	0.4768	0.3488
OkahaoHeritage.1.g1320_p1;OkahaoHeritage.5.g6050_p1	2.3326	0.3871	1.2850	0.4094
OkahaoHeritage.1.g1350_p1;OkahaoHeritage.5.g5970_p1	0.2613	0.0574	0.2715	0.0566
OkahaoHeritage.1.g1390_p1;OkahaoHeritage.5.g5960_p1	0.3189	0.2502	0.3732	0.2286
OkahaoHeritage.1.g1400_p1;OkahaoHeritage.5.g5930_p1	0.3856	0.0796	0.4274	0.0764
OkahaoHeritage.1.g1410_p1;OkahaoHeritage.5.g5930_p1	1.8817	0.5426	1.6893	0.5172
OkahaoHeritage.1.g1490_p1;OkahaoHeritage.5.g5870_p1	0.4809	0.0723	0.5162	0.0692
OkahaoHeritage.1.g1510_p1;OkahaoHeritage.5.g5870_p1	2.8812	0.6955	1.5573	0.6982
OkahaoHeritage.1.g1530_p1;OkahaoHeritage.5.g5850_p1	0.692	0.2138	0.6418	0.2150
OkahaoHeritage.1.g1580_p1;OkahaoHeritage.5.g5770_p1	0.3301	0.08	0.3700	0.0764
OkahaoHeritage.1.g1610_p1;OkahaoHeritage.5.g5720_p1	0.24	0.131	0.3415	0.1148
OkahaoHeritage.1.g1640_p1;OkahaoHeritage.5.g5690_p1	1.1974	0.6166	1.2637	0.5842
OkahaoHeritage.1.g1680_p1;OkahaoHeritage.5.g5670_p1	0.4166	0.2543	0.4721	0.2421
OkahaoHeritage.1.g1690_p1;OkahaoHeritage.5.g5640_p1	1.4212	0.249	0.7676	0.2609
OkahaoHeritage.1.g1820_p1;OkahaoHeritage.5.g5540_p1	1.607	0.7479	1.3587	0.7587
OkahaoHeritage.1.g1140_p1;OkahaoHeritage.5.g6370_p1	2.9912	0.8265	-1.0000	0.7810
OkahaoHeritage.1.g1870_p1;OkahaoHeritage.5.g5290_p1	0.3268	0.0453	0.3717	0.0427
OkahaoHeritage.1.g1910_p1;OkahaoHeritage.5.g5250_p1	0.4298	0.2507	0.4054	0.2495
OkahaoHeritage.1.g1950_p1;OkahaoHeritage.5.g5050_p1	0.4186	0.143	0.4658	0.1360
OkahaoHeritage.1.g1980_p1;OkahaoHeritage.5.g4970_p1	0.3171	0.0158	0.3295	0.0155
OkahaoHeritage.1.g2060_p1;OkahaoHeritage.5.g4900_p1	0.3072	0.1558	0.3035	0.1547
OkahaoHeritage.1.g2070_p1;OkahaoHeritage.5.g4890_p1	0.4571	0.3868	0.5502	0.3590
OkahaoHeritage.1.g2080_p1;OkahaoHeritage.5.g4880_p1	0.6236	0.3381	0.7044	0.3217
OkahaoHeritage.1.g2090_p1;OkahaoHeritage.5.g4870_p1	0.9382	0.3944	0.7749	0.3910
OkahaoHeritage.1.g2110_p1;OkahaoHeritage.5.g4850_p1	0.3071	0.0513	0.3396	0.0492
OkahaoHeritage.1.g2160_p1;OkahaoHeritage.5.g4740_p1	0.4219	0.1243	0.3748	0.1264
OkahaoHeritage.1.g2230_p1;OkahaoHeritage.5.g4640_p1	0.5252	0.2481	0.4300	0.2550
OkahaoHeritage.1.g2240_p1;OkahaoHeritage.5.g4630_p1	0.6381	0.2253	0.6076	0.2215
OkahaoHeritage.1.g2250_p1;OkahaoHeritage.5.g4600_p1	0.463	0.1599	0.4301	0.1601
OkahaoHeritage.1.g1980_p1;OkahaoHeritage.5.g4980_p1	2.7326	0.3875	3.5405	0.3906
OkahaoHeritage.1.g1990_p1;OkahaoHeritage.5.g4960_p1	0.7856	0.1408	0.6652	0.1389
OkahaoHeritage.1.g2000_p1;OkahaoHeritage.5.g4960_p1	0.6953	0.4785	0.9581	0.4299
OkahaoHeritage.1.g2010_p1;OkahaoHeritage.5.g4950_p1	0.4255	0.2752	0.4907	0.2576
OkahaoHeritage.1.g2010_p1;OkahaoHeritage.5.g4940_p1	0.4141	0.225	0.4690	0.2170
OkahaoHeritage.1.g2060_p1;OkahaoHeritage.5.g4910_p1	0.2852	0.2135	0.4006	0.1880
OkahaoHeritage.1.g2100_p1;OkahaoHeritage.5.g4860_p1	1.9706	1.0548	2.1171	1.0336
OkahaoHeritage.1.g2120_p1;OkahaoHeritage.5.g4840_p1	0.7197	0.1598	0.6791	0.1575
OkahaoHeritage.1.g2120_p1;OkahaoHeritage.5.g4830_p1	0.5076	0.1224	0.6025	0.1142
OkahaoHeritage.1.g2140_p1;OkahaoHeritage.5.g4790_p1	0.4063	0.1072	0.4100	0.1054
OkahaoHeritage.1.g2160_p1;OkahaoHeritage.5.g4750_p1	0.1787	0.1537	0.2139	0.1446
OkahaoHeritage.1.g2180_p1;OkahaoHeritage.5.g4730_p1	0.3055	0.0757	0.2968	0.0753
OkahaoHeritage.1.g2190_p1;OkahaoHeritage.5.g4720_p1	0.3044	0.0884	0.3225	0.0855
OkahaoHeritage.1.g2200_p1;OkahaoHeritage.5.g4710_p1	0.4304	0.1002	0.4010	0.1005
OkahaoHeritage.1.g2210_p1;OkahaoHeritage.5.g4700_p1	1.609	0.9804	1.7039	0.9403
OkahaoHeritage.1.g2260_p1;OkahaoHeritage.5.g4590_p1	1.8442	0.7072	2.3683	0.6740
OkahaoHeritage.1.g2340_p1;OkahaoHeritage.5.g4320_p1	2.2988	0.4722	1.7411	0.4825
OkahaoHeritage.1.g2390_p1;OkahaoHeritage.5.g4370_p1	0.5947	0.2412	0.5004	0.2456
OkahaoHeritage.1.g2410_p1;OkahaoHeritage.5.g4350_p1	0.3263	0.0602	0.3272	0.0592
OkahaoHeritage.1.g2420_p1;OkahaoHeritage.5.g4290_p1	0.3615	0.158	0.3568	0.1566
OkahaoHeritage.1.g2430_p1;OkahaoHeritage.5.g4280_p1	0.3152	0.0836	0.3296	0.0811
OkahaoHeritage.1.g2460_p1;OkahaoHeritage.5.g4260_p1	0.2806	0.0904	0.2953	0.0884
OkahaoHeritage.1.g2540_p1;OkahaoHeritage.5.g4210_p1	0.2926	0.1732	0.3632	0.1612
OkahaoHeritage.1.g2600_p1;OkahaoHeritage.5.g4120_p1	0.2869	0.1771	0.3054	0.1716
OkahaoHeritage.1.g2630_p1;OkahaoHeritage.5.g4110_p1	0.4026	0.1375	0.5020	0.1279
OkahaoHeritage.1.g2650_p1;OkahaoHeritage.5.g4060_p1	0.2814	0.0982	0.2941	0.0959
OkahaoHeritage.1.g2660_p1;OkahaoHeritage.5.g4050_p1	0.5951	0.1522	0.5035	0.1564
OkahaoHeritage.1.g2690_p1;OkahaoHeritage.5.g4030_p1	0.6227	0.1283	0.6905	0.1218
OkahaoHeritage.1.g2710_p1;OkahaoHeritage.5.g4020_p1	0.6553	0.2645	0.5836	0.2639
OkahaoHeritage.1.g2730_p1;OkahaoHeritage.5.g4010_p1	0.5423	0.2905	0.5124	0.2909
OkahaoHeritage.1.g2750_p1;OkahaoHeritage.5.g4000_p1	0.5103	0.2016	0.4300	0.2069
OkahaoHeritage.1.g2760_p1;OkahaoHeritage.5.g3990_p1	0.4278	0.2257	0.4917	0.2139
OkahaoHeritage.1.g2770_p1;OkahaoHeritage.5.g3970_p1	0.3469	0.1327	0.3705	0.1280
OkahaoHeritage.1.g2790_p1;OkahaoHeritage.5.g3950_p1	0.4892	0.1339	0.5188	0.1300
OkahaoHeritage.1.g2810_p1;OkahaoHeritage.5.g3940_p1	1.829	0.4063	2.1866	0.3998
OkahaoHeritage.1.g2820_p1;OkahaoHeritage.5.g3920_p1	0.6898	0.2566	0.4782	0.2715
OkahaoHeritage.1.g2830_p1;OkahaoHeritage.5.g3910_p1	0.4961	0.0846	0.3983	0.0859
OkahaoHeritage.1.g2840_p1;OkahaoHeritage.5.g3860_p1	0.9097	0.3497	0.9119	0.3437
OkahaoHeritage.1.g2850_p1;OkahaoHeritage.5.g3850_p1	0.507	0.0802	0.3346	0.0846
OkahaoHeritage.1.g2860_p1;OkahaoHeritage.5.g3840_p1	0.3476	0.1024	0.3863	0.0987
OkahaoHeritage.1.g2950_p1;OkahaoHeritage.5.g3730_p1	0.4092	0.1157	0.4281	0.1127
OkahaoHeritage.1.g2960_p1;OkahaoHeritage.5.g3720_p1	0.177	0.1349	0.2613	0.1163
OkahaoHeritage.1.g2970_p1;OkahaoHeritage.5.g3700_p1	0.3731	0.1147	0.4623	0.1057
OkahaoHeritage.1.g2980_p1;OkahaoHeritage.5.g3690_p1	1.2978	0.4053	0.7839	0.4208
OkahaoHeritage.1.g3020_p1;OkahaoHeritage.5.g3630_p1	0.9504	0.1716	0.6346	0.1825
OkahaoHeritage.1.g3040_p1;OkahaoHeritage.5.g3620_p1	0.3169	0.0646	0.3049	0.0644
OkahaoHeritage.1.g3100_p1;OkahaoHeritage.5.g3600_p1	0.9792	0.4317	0.8164	0.4354
OkahaoHeritage.1.g3110_p1;OkahaoHeritage.5.g3560_p1	0.3902	0.1536	0.4143	0.1479
OkahaoHeritage.1.g3120_p1;OkahaoHeritage.5.g3530_p1	0.4176	0.0774	0.4299	0.0746
OkahaoHeritage.1.g3150_p1;OkahaoHeritage.5.g3520_p1	0.5398	0.3331	0.5709	0.3230
OkahaoHeritage.1.g3180_p1;OkahaoHeritage.5.g3420_p1	0.4065	0.2004	0.3994	0.1984
OkahaoHeritage.1.g3220_p1;OkahaoHeritage.5.g3380_p1	1.0729	0.3495	0.8733	0.3477
OkahaoHeritage.1.g3240_p1;OkahaoHeritage.5.g3360_p1	0.3282	0.1454	0.3728	0.1372
OkahaoHeritage.1.g3290_p1;OkahaoHeritage.5.g3290_p1	0.2239	0.1229	0.3189	0.1053
OkahaoHeritage.1.g3300_p1;OkahaoHeritage.5.g3280_p1	0.3203	0.1212	0.3496	0.1169
OkahaoHeritage.1.g3320_p1;OkahaoHeritage.5.g3270_p1	0.415	0.1227	0.4482	0.1184
OkahaoHeritage.1.g3390_p1;OkahaoHeritage.5.g3210_p1	0.2759	0.1267	0.2915	0.1235
OkahaoHeritage.1.g3410_p1;OkahaoHeritage.5.g3170_p1	0.3595	0.1398	0.3538	0.1388
OkahaoHeritage.1.g3430_p1;OkahaoHeritage.5.g3150_p1	0.3033	0.0613	0.2561	0.0632
OkahaoHeritage.1.g3450_p1;OkahaoHeritage.5.g3140_p1	2.3384	2.5393	-1.0000	1.9017
OkahaoHeritage.1.g3480_p1;OkahaoHeritage.5.g3110_p1	0.4378	0.066	0.4034	0.0661
OkahaoHeritage.1.g3510_p1;OkahaoHeritage.5.g3100_p1	0.9895	0.4163	1.0110	0.3994
OkahaoHeritage.1.g3540_p1;OkahaoHeritage.5.g3070_p1	0.5743	0.3371	0.5929	0.3239
OkahaoHeritage.1.g3600_p1;OkahaoHeritage.5.g2990_p1	0.3435	0.0449	0.3075	0.0459
OkahaoHeritage.1.g3620_p1;OkahaoHeritage.5.g2960_p1	0.3194	0.2217	0.3490	0.2128
OkahaoHeritage.1.g3630_p1;OkahaoHeritage.5.g2920_p1	0.3121	0.1364	0.3288	0.1331
OkahaoHeritage.1.g3640_p1;OkahaoHeritage.5.g2900_p1	0.2422	0.0409	0.2777	0.0388
OkahaoHeritage.1.g3650_p1;OkahaoHeritage.5.g2830_p1	0.3411	0.1542	0.4125	0.1426
OkahaoHeritage.1.g3710_p1;OkahaoHeritage.5.g2770_p1	2.7635	0.2197	0.9814	0.2262
OkahaoHeritage.1.g3720_p1;OkahaoHeritage.5.g2760_p1	0.3618	0.1017	0.4076	0.0972
OkahaoHeritage.1.g3750_p1;OkahaoHeritage.5.g2720_p1	0.3726	0.2073	0.4448	0.1930
OkahaoHeritage.1.g3810_p1;OkahaoHeritage.5.g2640_p1	0.2596	0.0646	0.2722	0.0628
OkahaoHeritage.1.g3850_p1;OkahaoHeritage.5.g2590_p1	0.3069	0.1313	0.3066	0.1296
OkahaoHeritage.1.g3860_p1;OkahaoHeritage.5.g2580_p1	0.2243	0.0405	0.2256	0.0401
OkahaoHeritage.1.g3870_p1;OkahaoHeritage.5.g2570_p1	0.3987	0.1828	0.3737	0.1843
OkahaoHeritage.1.g3900_p1;OkahaoHeritage.5.g2510_p1	0.8263	0.3061	0.7662	0.3021
OkahaoHeritage.1.g3910_p1;OkahaoHeritage.5.g2450_p1	0.3043	0.1743	0.3021	0.1706
OkahaoHeritage.1.g3940_p1;OkahaoHeritage.5.g2410_p1	0.3952	0.0663	0.3864	0.0654
OkahaoHeritage.1.g3950_p1;OkahaoHeritage.5.g2400_p1	0.4193	0.0831	0.3796	0.0839
OkahaoHeritage.1.g3960_p1;OkahaoHeritage.5.g2380_p1	0.3652	0.0838	0.3373	0.0845
OkahaoHeritage.1.g3970_p1;OkahaoHeritage.5.g2360_p1	0.2152	0.0713	0.2724	0.0657
OkahaoHeritage.1.g3990_p1;OkahaoHeritage.5.g2350_p1	0.3355	0.1038	0.3278	0.1029
OkahaoHeritage.1.g4000_p1;OkahaoHeritage.5.g2320_p1	0.4875	0.0259	0.4781	0.0256
OkahaoHeritage.1.g4060_p1;OkahaoHeritage.5.g2220_p1	0.3719	0.0959	0.3530	0.0955
OkahaoHeritage.1.g4100_p1;OkahaoHeritage.5.g2120_p1	0.2054	0.055	0.2451	0.0514
OkahaoHeritage.1.g4190_p1;OkahaoHeritage.5.g2050_p1	0.282	0.0959	0.3296	0.0905
OkahaoHeritage.1.g4210_p1;OkahaoHeritage.5.g2030_p1	0.6039	0.3476	0.5597	0.3470
OkahaoHeritage.1.g4220_p1;OkahaoHeritage.5.g2020_p1	0.3446	0.2287	0.3551	0.2252
OkahaoHeritage.1.g4250_p1;OkahaoHeritage.5.g1930_p1	0.3977	0.0552	0.3795	0.0550
OkahaoHeritage.1.g4260_p1;OkahaoHeritage.5.g1920_p1	0.2452	0.3071	0.2056	0.3106
OkahaoHeritage.1.g4280_p1;OkahaoHeritage.5.g1900_p1	0.3395	0.0764	0.3884	0.0728
OkahaoHeritage.1.g4290_p1;OkahaoHeritage.5.g1890_p1	0.2974	0.1325	0.3043	0.1284
OkahaoHeritage.1.g4310_p1;OkahaoHeritage.5.g1880_p1	0.3251	0.0955	0.3262	0.0937
OkahaoHeritage.1.g4380_p1;OkahaoHeritage.5.g1830_p1	0.4185	0.0962	0.4520	0.0935
OkahaoHeritage.1.g4390_p1;OkahaoHeritage.5.g1820_p1	0.3757	0.0621	0.3980	0.0602
OkahaoHeritage.1.g4440_p1;OkahaoHeritage.5.g1800_p1	0.5266	0.1893	0.5665	0.1827
OkahaoHeritage.1.g4470_p1;OkahaoHeritage.5.g1790_p1	0.7185	0.4349	0.7222	0.4240
OkahaoHeritage.1.g4480_p1;OkahaoHeritage.5.g1760_p1	3.1307	0.9392	-1.0000	0.9736
OkahaoHeritage.1.g4490_p1;OkahaoHeritage.5.g1740_p1	0.2026	0.0819	0.2933	0.0726
OkahaoHeritage.1.g4530_p1;OkahaoHeritage.5.g1660_p1	0.325	0.1592	0.3926	0.1475
OkahaoHeritage.1.g4540_p1;OkahaoHeritage.5.g1650_p1	0.4398	0.1416	0.3797	0.1444
OkahaoHeritage.1.g4610_p1;OkahaoHeritage.5.g1640_p1	0.311	0.0981	0.3385	0.0949
OkahaoHeritage.1.g4680_p1;OkahaoHeritage.5.g1530_p1	0.5867	0.136	0.5698	0.1351
OkahaoHeritage.1.g4710_p1;OkahaoHeritage.5.g1510_p1	0.5367	0.1651	0.5846	0.1592
OkahaoHeritage.1.g4720_p1;OkahaoHeritage.5.g1500_p1	0.447	0.2341	0.4265	0.2345
OkahaoHeritage.1.g4800_p1;OkahaoHeritage.5.g1410_p1	0.1859	0.0352	0.1971	0.0344
OkahaoHeritage.1.g4840_p1;OkahaoHeritage.5.g1340_p1	0.341	0.1742	0.3612	0.1688
OkahaoHeritage.1.g4880_p1;OkahaoHeritage.5.g1270_p1	0.8371	0.3497	0.7823	0.3456
OkahaoHeritage.1.g4890_p1;OkahaoHeritage.5.g1250_p1	0.3292	0.0266	0.2926	0.0269
OkahaoHeritage.1.g4900_p1;OkahaoHeritage.5.g1240_p1	0.4642	0.1205	0.4708	0.1184
OkahaoHeritage.1.g4960_p1;OkahaoHeritage.5.g1090_p1	1.0681	0.3234	0.7924	0.3379
OkahaoHeritage.1.g4970_p1;OkahaoHeritage.5.g1070_p1	0.3959	0.3363	0.6354	0.2607
OkahaoHeritage.1.g4990_p1;OkahaoHeritage.5.g1060_p1	0.3983	0.1257	0.3660	0.1252
OkahaoHeritage.1.g5020_p1;OkahaoHeritage.5.g1050_p1	0.3798	0.1151	0.3476	0.1164
OkahaoHeritage.1.g5060_p1;OkahaoHeritage.5.g1040_p1	0.5129	0.201	0.5197	0.1971
OkahaoHeritage.1.g5100_p1;OkahaoHeritage.5.g1020_p1	0.442	0.1572	0.4846	0.1490
OkahaoHeritage.1.g5110_p1;OkahaoHeritage.5.g0980_p1	0.371	0.1915	0.3551	0.1924
OkahaoHeritage.1.g5120_p1;OkahaoHeritage.5.g0970_p1	0.3765	0.0711	0.4018	0.0691
OkahaoHeritage.1.g5130_p1;OkahaoHeritage.5.g0960_p1	0.421	0.0864	0.4649	0.0821
OkahaoHeritage.1.g5200_p1;OkahaoHeritage.5.g0880_p1	1.1866	0.7654	0.9722	0.7585
OkahaoHeritage.1.g5230_p1;OkahaoHeritage.5.g0840_p1	0.3341	0.0832	0.3430	0.0814
OkahaoHeritage.1.g5240_p1;OkahaoHeritage.5.g0830_p1	0.2631	0.0338	0.3216	0.0316
OkahaoHeritage.1.g5270_p1;OkahaoHeritage.5.g0820_p1	0.4974	0.2361	0.5681	0.2246
OkahaoHeritage.1.g5310_p1;OkahaoHeritage.5.g0810_p1	0.4404	0.2056	0.4052	0.2070
OkahaoHeritage.1.g5320_p1;OkahaoHeritage.5.g0800_p1	0.3579	0.1482	0.3349	0.1485
OkahaoHeritage.1.g5340_p1;OkahaoHeritage.5.g0730_p1	0.2757	0.0675	0.2759	0.0669
OkahaoHeritage.1.g5350_p1;OkahaoHeritage.5.g0710_p1	0.3658	0.1623	0.4002	0.1559
OkahaoHeritage.1.g5370_p1;OkahaoHeritage.5.g0690_p1	0.4023	0.1167	0.3945	0.1159
OkahaoHeritage.1.g5390_p1;OkahaoHeritage.5.g0660_p1	2.8214	0.2946	1.2773	0.2973
OkahaoHeritage.1.g5420_p1;OkahaoHeritage.5.g0650_p1	1.3609	0.4159	0.9071	0.4254
OkahaoHeritage.1.g5450_p1;OkahaoHeritage.5.g0620_p1	0.2638	0.0792	0.2940	0.0755
OkahaoHeritage.1.g5470_p1;OkahaoHeritage.5.g0610_p1	0.5967	0.2307	0.5014	0.2359
OkahaoHeritage.1.g5480_p1;OkahaoHeritage.5.g0580_p1	0.4931	0.2939	0.5011	0.2888
OkahaoHeritage.1.g5520_p1;OkahaoHeritage.5.g0530_p1	0.2076	0.1317	0.2594	0.1172
OkahaoHeritage.1.g5570_p1;OkahaoHeritage.5.g0480_p1	0.3549	0.1173	0.3978	0.1110
OkahaoHeritage.1.g5580_p1;OkahaoHeritage.5.g0470_p1	0.2423	0.1006	0.2561	0.0984
OkahaoHeritage.1.g5620_p1;OkahaoHeritage.5.g0420_p1	0.367	0.0346	0.3308	0.0350
OkahaoHeritage.1.g5680_p1;OkahaoHeritage.5.g0400_p1	0.4099	0.2264	0.4190	0.2191
OkahaoHeritage.1.g5700_p1;OkahaoHeritage.5.g0390_p1	0.3319	0.0907	0.3578	0.0877
OkahaoHeritage.1.g5740_p1;OkahaoHeritage.5.g0320_p1	0.32	0.0096	0.2596	0.0100
OkahaoHeritage.1.g5780_p1;OkahaoHeritage.5.g0270_p1	0.3317	0.0857	0.3736	0.0816
OkahaoHeritage.1.g5850_p1;OkahaoHeritage.5.g0230_p1	0.3002	0.0627	0.4593	0.0555
OkahaoHeritage.1.g5860_p1;OkahaoHeritage.5.g0200_p1	1.1557	0.3657	1.1842	0.3552
OkahaoHeritage.1.g5900_p1;OkahaoHeritage.5.g0170_p1	2.0336	1.0922	1.4722	1.0754
OkahaoHeritage.1.g5910_p1;OkahaoHeritage.5.g0160_p1	0.8324	0.2158	0.7845	0.2140
OkahaoHeritage.1.g5930_p1;OkahaoHeritage.5.g0130_p1	0.2516	0.0822	0.2936	0.0776
OkahaoHeritage.1.g5960_p1;OkahaoHeritage.5.g0080_p1	0.34	0.1107	0.2966	0.1133
OkahaoHeritage.1.g5990_p1;OkahaoHeritage.5.g0010_p1	0.5859	0.2398	0.6218	0.2302
OkahaoHeritage.1.g2350_p1;OkahaoHeritage.5.g4420_p1	0.4321	0.187	0.5043	0.1748
OkahaoHeritage.1.g2350_p1;OkahaoHeritage.5.g4410_p1	0.5037	0.2014	0.5197	0.1961
OkahaoHeritage.1.g2360_p1;OkahaoHeritage.5.g4410_p1	0.7738	0.3663	0.6994	0.3660
OkahaoHeritage.1.g2370_p1;OkahaoHeritage.5.g4370_p1	2.9303	0.8712	-1.0000	0.8647
OkahaoHeritage.1.g2380_p1;OkahaoHeritage.5.g4370_p1	0.4122	0.0777	0.3839	0.0779
OkahaoHeritage.1.g2400_p1;OkahaoHeritage.5.g4360_p1	3.0669	1.3653	-1.0000	1.2895
OkahaoHeritage.1.g2470_p1;OkahaoHeritage.5.g4250_p1	3.2748	1.0276	-1.0000	1.0397
OkahaoHeritage.1.g2480_p1;OkahaoHeritage.5.g4250_p1	2.5336	0.8186	2.4837	0.8159
OkahaoHeritage.1.g2490_p1;OkahaoHeritage.5.g4250_p1	2.0705	0.9509	2.4559	0.9330
OkahaoHeritage.1.g2550_p1;OkahaoHeritage.5.g4210_p1	1.6701	1.4588	4.4464	1.2236
OkahaoHeritage.1.g2560_p1;OkahaoHeritage.5.g4180_p1	0.2768	0.0808	0.2846	0.0791
OkahaoHeritage.1.g2570_p1;OkahaoHeritage.5.g4170_p1	0.5835	0.3862	0.5598	0.3846
OkahaoHeritage.1.g2670_p1;OkahaoHeritage.5.g4040_p1	0.4022	0.0401	0.4414	0.0385
OkahaoHeritage.1.g2720_p1;OkahaoHeritage.5.g4020_p1	2.3863	0.4181	2.7440	0.4138
OkahaoHeritage.1.g2720_p1;OkahaoHeritage.5.g4030_p1	3.3054	0.425	-1.0000	0.4157
OkahaoHeritage.1.g2740_p1;OkahaoHeritage.5.g4000_p1	2.1655	0.364	1.4413	0.3504
OkahaoHeritage.1.g2770_p1;OkahaoHeritage.5.g3990_p1	4.0096	0.9314	1.9815	0.9932
OkahaoHeritage.1.g2820_p1;OkahaoHeritage.5.g3910_p1	3.6231	0.5397	-1.0000	0.5523
OkahaoHeritage.1.g2830_p1;OkahaoHeritage.5.g3920_p1	3.602	0.5251	3.9359	0.5562
OkahaoHeritage.1.g2870_p1;OkahaoHeritage.5.g3840_p1	1.7265	0.7245	2.0150	0.7101
OkahaoHeritage.1.g2940_p1;OkahaoHeritage.5.g3730_p1	0.4706	0.1989	0.4724	0.1964
OkahaoHeritage.1.g2990_p1;OkahaoHeritage.5.g3690_p1	2.4614	1.2842	-1.0000	1.1903
OkahaoHeritage.1.g3000_p1;OkahaoHeritage.5.g3670_p1	0.5275	0.2124	0.4730	0.2112
OkahaoHeritage.1.g3000_p1;OkahaoHeritage.5.g3680_p1	0.7733	0.4537	0.6542	0.4615
OkahaoHeritage.1.g3030_p1;OkahaoHeritage.5.g3620_p1	0.4924	0.0925	0.5843	0.0864
OkahaoHeritage.1.g3130_p1;OkahaoHeritage.5.g3530_p1	3.6565	0.464	-1.0000	0.4612
OkahaoHeritage.1.g3160_p1;OkahaoHeritage.5.g3500_p1	0.6099	0.3461	0.6172	0.3404
OkahaoHeritage.1.g3160_p1;OkahaoHeritage.5.g3510_p1	0.785	0.2236	0.7213	0.2240
OkahaoHeritage.1.g3160_p1;OkahaoHeritage.5.g3490_p1	0.6466	0.3101	0.7825	0.2849
OkahaoHeritage.1.g3170_p1;OkahaoHeritage.5.g3480_p1	0.9319	0.6082	1.0287	0.5659
OkahaoHeritage.1.g3180_p1;OkahaoHeritage.5.g3430_p1	2.9491	1.1432	5.5476	1.1112
OkahaoHeritage.1.g3210_p1;OkahaoHeritage.5.g3410_p1	0.223	0.1117	0.2260	0.1104
OkahaoHeritage.1.g3210_p1;OkahaoHeritage.5.g3400_p1	0.4723	0.1081	0.4767	0.1060
OkahaoHeritage.1.g3240_p1;OkahaoHeritage.5.g3370_p1	0.4026	0.1692	0.4227	0.1657
OkahaoHeritage.1.g3250_p1;OkahaoHeritage.5.g3350_p1	0.5262	0.169	0.4587	0.1707
OkahaoHeritage.1.g3260_p1;OkahaoHeritage.5.g3330_p1	1.0517	0.5894	0.9561	0.5884
OkahaoHeritage.1.g3270_p1;OkahaoHeritage.5.g3300_p1	0.5289	0.1865	0.4993	0.1870
OkahaoHeritage.1.g3280_p1;OkahaoHeritage.5.g3300_p1	0.5133	0.1965	0.4247	0.2018
OkahaoHeritage.1.g3290_p1;OkahaoHeritage.5.g3300_p1	1.3135	0.4243	0.8315	0.4414
OkahaoHeritage.1.g3310_p1;OkahaoHeritage.5.g3270_p1	3.61	1.0805	2.4528	1.1248
OkahaoHeritage.1.g3390_p1;OkahaoHeritage.5.g3220_p1	0.2323	0.1285	0.2616	0.1227
OkahaoHeritage.1.g3390_p1;OkahaoHeritage.5.g3230_p1	0.2482	0.1585	0.2758	0.1512
OkahaoHeritage.1.g3420_p1;OkahaoHeritage.5.g3170_p1	0.4501	0.1139	0.4088	0.1151
OkahaoHeritage.1.g3430_p1;OkahaoHeritage.5.g3160_p1	0.7187	0.2102	0.5791	0.2134
OkahaoHeritage.1.g3440_p1;OkahaoHeritage.5.g3150_p1	0.4623	0.1487	0.4594	0.1458
OkahaoHeritage.1.g3500_p1;OkahaoHeritage.5.g3110_p1	1.2478	0.6449	1.1959	0.6320
OkahaoHeritage.1.g3520_p1;OkahaoHeritage.5.g3100_p1	0.4082	0.2198	0.4315	0.2104
OkahaoHeritage.1.g3530_p1;OkahaoHeritage.5.g3090_p1	0.3452	0.0837	0.4018	0.0790
OkahaoHeritage.1.g3540_p1;OkahaoHeritage.5.g3080_p1	0.7233	0.4075	0.7059	0.4074
OkahaoHeritage.1.g3660_p1;OkahaoHeritage.5.g2830_p1	1.3091	0.6348	1.3909	0.5997
OkahaoHeritage.1.g3710_p1;OkahaoHeritage.5.g2780_p1	99.0	0.9546	2.7983	1.0827
OkahaoHeritage.1.g3760_p1;OkahaoHeritage.5.g2710_p1	0.3121	0.1776	0.3246	0.1729
OkahaoHeritage.1.g3800_p1;OkahaoHeritage.5.g2640_p1	0.9932	0.228	1.0984	0.2178
OkahaoHeritage.1.g3820_p1;OkahaoHeritage.5.g2610_p1	0.6096	0.511	0.5937	0.5034
OkahaoHeritage.1.g3830_p1;OkahaoHeritage.5.g2610_p1	3.4635	1.2123	-1.0000	1.1900
OkahaoHeritage.1.g3830_p1;OkahaoHeritage.5.g2600_p1	2.0966	0.5943	1.2630	0.5918
OkahaoHeritage.1.g3840_p1;OkahaoHeritage.5.g2600_p1	0.8974	0.3869	0.8179	0.3859
OkahaoHeritage.1.g3890_p1;OkahaoHeritage.5.g2540_p1	0.3371	0.1916	0.3689	0.1845
OkahaoHeritage.1.g3910_p1;OkahaoHeritage.5.g2430_p1	0.1642	0.1203	0.1954	0.1128
OkahaoHeritage.1.g3910_p1;OkahaoHeritage.5.g2440_p1	0.3098	0.1935	0.3017	0.1915
OkahaoHeritage.1.g3930_p1;OkahaoHeritage.5.g2410_p1	0.2463	0.1205	0.2691	0.1163
OkahaoHeritage.1.g3960_p1;OkahaoHeritage.5.g2390_p1	0.2035	0.104	0.2158	0.1007
OkahaoHeritage.1.g3960_p1;OkahaoHeritage.5.g2370_p1	0.4601	0.2558	0.4619	0.2521
OkahaoHeritage.1.g4020_p1;OkahaoHeritage.5.g2250_p1	0.764	0.2168	0.7271	0.2129
OkahaoHeritage.1.g4020_p1;OkahaoHeritage.5.g2270_p1	4.1193	0.8948	2.2933	0.9121
OkahaoHeritage.1.g4020_p1;OkahaoHeritage.5.g2260_p1	1.5502	0.7634	1.7460	0.7302
OkahaoHeritage.1.g4110_p1;OkahaoHeritage.5.g2100_p1	0.3521	0.0795	0.3830	0.0771
OkahaoHeritage.1.g4130_p1;OkahaoHeritage.5.g2090_p1	2.3842	1.3723	-1.0000	1.2769
OkahaoHeritage.1.g4150_p1;OkahaoHeritage.5.g2080_p1	0.5835	0.2362	0.5312	0.2364
OkahaoHeritage.1.g4150_p1;OkahaoHeritage.5.g2070_p1	1.3002	0.4866	1.4874	0.4631
OkahaoHeritage.1.g4170_p1;OkahaoHeritage.5.g2070_p1	2.2848	0.5426	-1.0000	0.4928
OkahaoHeritage.1.g4190_p1;OkahaoHeritage.5.g2060_p1	0.941	0.6651	0.8456	0.6700
OkahaoHeritage.1.g4200_p1;OkahaoHeritage.5.g2050_p1	0.3484	0.1353	0.3996	0.1273
OkahaoHeritage.1.g4240_p1;OkahaoHeritage.5.g1940_p1	0.6024	0.2971	0.4115	0.3225
OkahaoHeritage.1.g4300_p1;OkahaoHeritage.5.g1880_p1	0.2865	0.1556	0.3045	0.1490
OkahaoHeritage.1.g4320_p1;OkahaoHeritage.5.g1850_p1	1.3225	0.3207	1.0576	0.3147
OkahaoHeritage.1.g4320_p1;OkahaoHeritage.5.g1860_p1	1.3493	0.368	1.1424	0.3619
OkahaoHeritage.1.g4330_p1;OkahaoHeritage.5.g1850_p1	3.124	0.3997	2.2893	0.4082
OkahaoHeritage.1.g4330_p1;OkahaoHeritage.5.g1860_p1	2.6264	0.4024	2.2801	0.4040
OkahaoHeritage.1.g4340_p1;OkahaoHeritage.5.g1860_p1	0.609	0.2227	0.8333	0.2008
OkahaoHeritage.1.g4340_p1;OkahaoHeritage.5.g1850_p1	0.9307	0.406	1.0453	0.3805
OkahaoHeritage.1.g4350_p1;OkahaoHeritage.5.g1850_p1	1.374	0.2442	1.2291	0.2398
OkahaoHeritage.1.g4350_p1;OkahaoHeritage.5.g1860_p1	1.4078	0.2645	1.2348	0.2614
OkahaoHeritage.1.g4360_p1;OkahaoHeritage.5.g1850_p1	1.2144	0.3041	1.4321	0.2962
OkahaoHeritage.1.g4360_p1;OkahaoHeritage.5.g1860_p1	1.7326	0.3294	1.2621	0.3242
OkahaoHeritage.1.g4400_p1;OkahaoHeritage.5.g1820_p1	0.6625	0.1814	0.7198	0.1736
OkahaoHeritage.1.g4430_p1;OkahaoHeritage.5.g1820_p1	2.0731	0.5313	4.2791	0.5157
OkahaoHeritage.1.g4460_p1;OkahaoHeritage.5.g1710_p1	2.555	0.3267	2.6775	0.3249
OkahaoHeritage.1.g4460_p1;OkahaoHeritage.5.g1720_p1	3.2054	0.4693	-1.0000	0.4807
OkahaoHeritage.1.g4470_p1;OkahaoHeritage.5.g1780_p1	2.2746	0.5229	1.4791	0.5142
OkahaoHeritage.1.g4500_p1;OkahaoHeritage.5.g1740_p1	1.4046	0.5379	1.1479	0.5343
OkahaoHeritage.1.g4510_p1;OkahaoHeritage.5.g1690_p1	3.0677	1.2129	2.9522	1.1994
OkahaoHeritage.1.g4510_p1;OkahaoHeritage.5.g1700_p1	3.1433	0.8572	-1.0000	0.8507
OkahaoHeritage.1.g4620_p1;OkahaoHeritage.5.g1640_p1	0.2478	0.0774	0.2771	0.0743
OkahaoHeritage.1.g4630_p1;OkahaoHeritage.5.g1630_p1	0.3426	0.075	0.3842	0.0718
OkahaoHeritage.1.g4630_p1;OkahaoHeritage.5.g1640_p1	2.5979	1.1543	-1.0000	1.1107
OkahaoHeritage.1.g4640_p1;OkahaoHeritage.5.g1610_p1	1.6727	0.3803	0.9470	0.3866
OkahaoHeritage.1.g4640_p1;OkahaoHeritage.5.g1600_p1	0.482	0.4533	0.8904	0.3487
OkahaoHeritage.1.g4690_p1;OkahaoHeritage.5.g1530_p1	0.2779	0.0248	0.2249	0.0260
OkahaoHeritage.1.g4770_p1;OkahaoHeritage.5.g1440_p1	1.5157	0.5395	1.5339	0.5125
OkahaoHeritage.1.g4780_p1;OkahaoHeritage.5.g1430_p1	2.6714	0.4027	-1.0000	0.3702
OkahaoHeritage.1.g4790_p1;OkahaoHeritage.5.g1430_p1	1.8399	0.4054	1.9656	0.3909
OkahaoHeritage.1.g4800_p1;OkahaoHeritage.5.g1400_p1	0.4191	0.091	0.3927	0.0908
OkahaoHeritage.1.g4830_p1;OkahaoHeritage.5.g1350_p1	0.3672	0.0612	0.4517	0.0569
OkahaoHeritage.1.g4830_p1;OkahaoHeritage.5.g1330_p1	2.9471	0.3379	-1.0000	0.3265
OkahaoHeritage.1.g4840_p1;OkahaoHeritage.5.g1330_p1	0.5361	0.1272	0.5258	0.1261
OkahaoHeritage.1.g4840_p1;OkahaoHeritage.5.g1350_p1	4.4061	0.5837	-1.0000	0.5782
OkahaoHeritage.1.g4850_p1;OkahaoHeritage.5.g1320_p1	1.0507	0.563	1.0866	0.5389
OkahaoHeritage.1.g4870_p1;OkahaoHeritage.5.g1310_p1	0.3303	0.1149	0.3377	0.1134
OkahaoHeritage.1.g4880_p1;OkahaoHeritage.5.g1280_p1	1.0824	0.3472	0.8010	0.3494
OkahaoHeritage.1.g4880_p1;OkahaoHeritage.5.g1290_p1	2.4432	0.3596	1.9851	0.3643
OkahaoHeritage.1.g4910_p1;OkahaoHeritage.5.g1240_p1	0.3386	0.0427	0.3593	0.0412
OkahaoHeritage.1.g4920_p1;OkahaoHeritage.5.g1110_p1	0.5627	0.204	0.4685	0.2106
OkahaoHeritage.1.g4950_p1;OkahaoHeritage.5.g1100_p1	0.3033	0.0509	0.3444	0.0480
OkahaoHeritage.1.g5150_p1;OkahaoHeritage.5.g0950_p1	0.6541	0.3998	0.6990	0.3791
OkahaoHeritage.1.g5160_p1;OkahaoHeritage.5.g0950_p1	0.2826	0.1103	0.3649	0.0992
OkahaoHeritage.1.g5170_p1;OkahaoHeritage.5.g0930_p1	0.2718	0.0897	0.2816	0.0882
OkahaoHeritage.1.g5180_p1;OkahaoHeritage.5.g0880_p1	0.5929	0.2002	0.4709	0.2032
OkahaoHeritage.1.g5190_p1;OkahaoHeritage.5.g0880_p1	3.4252	0.7228	2.0549	0.7717
OkahaoHeritage.1.g5200_p1;OkahaoHeritage.5.g0870_p1	0.6246	0.2124	0.5311	0.2148
OkahaoHeritage.1.g5210_p1;OkahaoHeritage.5.g0860_p1	0.3219	0.0839	0.3618	0.0800
OkahaoHeritage.1.g5210_p1;OkahaoHeritage.5.g0850_p1	0.4854	0.1287	0.4990	0.1263
OkahaoHeritage.1.g5250_p1;OkahaoHeritage.5.g0830_p1	0.3672	0.1907	0.3927	0.1827
OkahaoHeritage.1.g5320_p1;OkahaoHeritage.5.g0790_p1	0.3434	0.1969	0.3515	0.1920
OkahaoHeritage.1.g5340_p1;OkahaoHeritage.5.g0720_p1	0.6328	0.1613	0.7052	0.1530
OkahaoHeritage.1.g5360_p1;OkahaoHeritage.5.g0700_p1	0.5079	0.2215	0.4600	0.2216
OkahaoHeritage.1.g5370_p1;OkahaoHeritage.5.g0680_p1	0.2833	0.0678	0.2835	0.0668
OkahaoHeritage.1.g5400_p1;OkahaoHeritage.5.g0650_p1	0.8498	0.4425	0.7244	0.4515
OkahaoHeritage.1.g5410_p1;OkahaoHeritage.5.g0650_p1	0.3736	0.1952	0.3819	0.1897
OkahaoHeritage.1.g5420_p1;OkahaoHeritage.5.g0640_p1	0.3071	0.0651	0.2013	0.0700
OkahaoHeritage.1.g5460_p1;OkahaoHeritage.5.g0610_p1	0.4762	0.0714	0.4108	0.0729
OkahaoHeritage.1.g5480_p1;OkahaoHeritage.5.g0570_p1	3.6372	1.185	-1.0000	1.2320
OkahaoHeritage.1.g5490_p1;OkahaoHeritage.5.g0560_p1	0.967	0.4375	0.7744	0.4502
OkahaoHeritage.1.g5490_p1;OkahaoHeritage.5.g0570_p1	0.5559	0.1258	0.5194	0.1247
OkahaoHeritage.1.g5500_p1;OkahaoHeritage.5.g0560_p1	0.5623	0.2798	0.5406	0.2752
OkahaoHeritage.1.g5530_p1;OkahaoHeritage.5.g0530_p1	0.5149	0.1817	0.5348	0.1755
OkahaoHeritage.1.g5540_p1;OkahaoHeritage.5.g0530_p1	3.5427	0.8962	-1.0000	0.9357
OkahaoHeritage.1.g5630_p1;OkahaoHeritage.5.g0420_p1	0.5853	0.1575	0.5624	0.1559
OkahaoHeritage.1.g5660_p1;OkahaoHeritage.5.g0410_p1	1.4278	0.379	1.1010	0.3729
OkahaoHeritage.1.g5670_p1;OkahaoHeritage.5.g0400_p1	0.5539	0.2257	0.4731	0.2297
OkahaoHeritage.1.g5730_p1;OkahaoHeritage.5.g0360_p1	0.3908	0.072	0.4108	0.0706
OkahaoHeritage.1.g5850_p1;OkahaoHeritage.5.g0210_p1	0.4125	0.1894	0.3691	0.1932
OkahaoHeritage.1.g5850_p1;OkahaoHeritage.5.g0220_p1	3.6008	0.8629	2.4156	0.8760
OkahaoHeritage.1.g5910_p1;OkahaoHeritage.5.g0150_p1	0.809	0.2162	0.9188	0.2055
OkahaoHeritage.1.g5920_p1;OkahaoHeritage.5.g0150_p1	0.8342	0.1843	0.6593	0.1877
OkahaoHeritage.1.g5920_p1;OkahaoHeritage.5.g0140_p1	1.0162	0.2545	0.8293	0.2576
OkahaoHeritage.1.g5930_p1;OkahaoHeritage.5.g0110_p1	0.2038	0.0849	0.1841	0.0859
OkahaoHeritage.1.g5940_p1;OkahaoHeritage.5.g0090_p1	0.3522	0.0869	0.3145	0.0880
OkahaoHeritage.1.g5940_p1;OkahaoHeritage.5.g0100_p1	0.3315	0.0902	0.2206	0.0965
OkahaoHeritage.1.g5950_p1;OkahaoHeritage.5.g0080_p1	0.5453	0.3253	0.6002	0.3109
OkahaoHeritage.1.g5970_p1;OkahaoHeritage.5.g0080_p1	3.3859	0.8575	1.7406	0.9482
OkahaoHeritage.1.g5980_p1;OkahaoHeritage.5.g0030_p1	0.4489	0.1293	0.5005	0.1236
OkahaoHeritage.1.g5980_p1;OkahaoHeritage.5.g0010_p1	0.5589	0.2324	0.6045	0.2232
OkahaoHeritage.1.g5980_p1;OkahaoHeritage.5.g0070_p1	0.4476	0.138	0.5140	0.1307
OkahaoHeritage.1.g5980_p1;OkahaoHeritage.5.g0040_p1	0.5132	0.0831	0.5700	0.0791
OkahaoHeritage.1.g5980_p1;OkahaoHeritage.5.g0020_p1	0.5365	0.1859	0.5727	0.1785
OkahaoHeritage.1.g5980_p1;OkahaoHeritage.5.g0050_p1	0.5028	0.2541	0.5130	0.2485
OkahaoHeritage.1.g5980_p1;OkahaoHeritage.5.g0060_p1	0.4406	0.1441	0.5509	0.1335
OkahaoHeritage.1.g5990_p1;OkahaoHeritage.5.g0030_p1	0.5018	0.136	0.5614	0.1292
OkahaoHeritage.1.g5990_p1;OkahaoHeritage.5.g0020_p1	0.5702	0.1996	0.6014	0.1918
OkahaoHeritage.1.g5990_p1;OkahaoHeritage.5.g0070_p1	0.5449	0.1466	0.6212	0.1381
OkahaoHeritage.1.g5990_p1;OkahaoHeritage.5.g0040_p1	0.5326	0.0934	0.5636	0.0899
OkahaoHeritage.1.g5990_p1;OkahaoHeritage.5.g0050_p1	0.3537	0.1314	0.4315	0.1222
OkahaoHeritage.1.g5990_p1;OkahaoHeritage.5.g0060_p1	0.4648	0.1563	0.6405	0.1388
OkahaoHeritage.1.g6010_p1;OkahaoHeritage.5.g0010_p1	0.5076	0.241	0.5444	0.2326
OkahaoHeritage.1.g6010_p1;OkahaoHeritage.5.g0030_p1	0.4686	0.1465	0.4972	0.1413
OkahaoHeritage.1.g6010_p1;OkahaoHeritage.5.g0070_p1	0.4906	0.1476	0.5306	0.1418
OkahaoHeritage.1.g6010_p1;OkahaoHeritage.5.g0040_p1	0.4707	0.0984	0.4937	0.0947
OkahaoHeritage.1.g6010_p1;OkahaoHeritage.5.g0020_p1	0.5569	0.2098	0.5824	0.2025
OkahaoHeritage.1.g6010_p1;OkahaoHeritage.5.g0050_p1	0.2838	0.1865	0.3405	0.1741
OkahaoHeritage.1.g6010_p1;OkahaoHeritage.5.g0060_p1	0.5057	0.1325	0.7090	0.1195
OkahaoHeritage.1.g3810_p1;OkahaoHeritage.73.g1670_p1	0.3686	0.0968	0.3606	0.0958
OkahaoHeritage.1.g3830_p1;OkahaoHeritage.73.g1650_p1	0.3912	0.1443	0.3738	0.1440
OkahaoHeritage.1.g3860_p1;OkahaoHeritage.73.g1640_p1	0.3012	0.0373	0.2965	0.0369
OkahaoHeritage.1.g3870_p1;OkahaoHeritage.73.g1630_p1	0.403	0.145	0.3694	0.1458
OkahaoHeritage.1.g3800_p1;OkahaoHeritage.73.g1670_p1	0.4618	0.0824	0.5565	0.0762
OkahaoHeritage.1.g3820_p1;OkahaoHeritage.73.g1650_p1	0.7152	0.359	0.8867	0.3257
OkahaoHeritage.1.g3840_p1;OkahaoHeritage.73.g1650_p1	0.4097	0.1649	0.4192	0.1612
OkahaoHeritage.1.g3930_p1;OkahaoHeritage.73.g1610_p1	0.3199	0.0791	0.3316	0.0771
OkahaoHeritage.1.g3940_p1;OkahaoHeritage.73.g1610_p1	0.551	0.0802	0.5481	0.0787
OkahaoHeritage.1.g4550_p1;OkahaoHeritage.73.g1470_p1	0.4699	0.2048	0.5069	0.1969
OkahaoHeritage.1.g4580_p1;OkahaoHeritage.73.g1460_p1	0.3245	0.229	0.3349	0.2183
OkahaoHeritage.1.g4590_p1;OkahaoHeritage.73.g1450_p1	0.3552	0.1468	0.5683	0.1260
OkahaoHeritage.1.g4600_p1;OkahaoHeritage.73.g1440_p1	0.5632	0.1106	0.5229	0.1076
OkahaoHeritage.1.g4640_p1;OkahaoHeritage.73.g1430_p1	0.5117	0.2173	0.5153	0.2119
OkahaoHeritage.1.g4820_p1;OkahaoHeritage.73.g1390_p1	0.6185	0.3515	0.7284	0.3260
OkahaoHeritage.1.g4870_p1;OkahaoHeritage.73.g1380_p1	0.301	0.1124	0.3124	0.1102
OkahaoHeritage.10.g3820_p1;OkahaoHeritage.1234.g0030_p1	0.6348	0.1027	0.5414	0.1039
OkahaoHeritage.10.g3990_p1;OkahaoHeritage.1234.g0110_p1	0.4528	0.187	0.3967	0.1907
OkahaoHeritage.10.g4180_p1;OkahaoHeritage.1234.g0230_p1	0.3429	0.0633	0.3595	0.0618
OkahaoHeritage.10.g4210_p1;OkahaoHeritage.1234.g0240_p1	0.4097	0.2312	0.4678	0.2185
OkahaoHeritage.10.g3780_p1;OkahaoHeritage.1234.g0020_p1	0.9531	0.155	0.7831	0.1563
OkahaoHeritage.10.g3860_p1;OkahaoHeritage.1234.g0070_p1	1.119	0.4954	0.9885	0.4920
OkahaoHeritage.10.g3930_p1;OkahaoHeritage.1234.g0100_p1	2.2594	1.0323	2.6003	1.0173
OkahaoHeritage.10.g3990_p1;OkahaoHeritage.1234.g0120_p1	0.33	0.1648	0.3546	0.1591
OkahaoHeritage.10.g4000_p1;OkahaoHeritage.1234.g0130_p1	2.8225	1.0255	-1.0000	0.9373
OkahaoHeritage.10.g4000_p1;OkahaoHeritage.1234.g0140_p1	3.9799	1.1849	-1.0000	1.1346
OkahaoHeritage.10.g4010_p1;OkahaoHeritage.1234.g0140_p1	3.8841	1.276	-1.0000	1.2382
OkahaoHeritage.10.g4010_p1;OkahaoHeritage.1234.g0130_p1	2.9926	1.1162	3.3874	1.0580
OkahaoHeritage.10.g4020_p1;OkahaoHeritage.1234.g0140_p1	2.6188	1.3045	-1.0000	1.2535
OkahaoHeritage.10.g4020_p1;OkahaoHeritage.1234.g0130_p1	1.6042	1.0479	1.9746	0.9731
OkahaoHeritage.10.g4030_p1;OkahaoHeritage.1234.g0140_p1	1.7078	1.5617	-1.0000	1.3467
OkahaoHeritage.10.g4030_p1;OkahaoHeritage.1234.g0130_p1	2.0609	1.0072	2.2666	0.9212
OkahaoHeritage.10.g3320_p1;OkahaoHeritage.200.g1150_p1	0.4168	0.1121	0.4314	0.1088
OkahaoHeritage.10.g3510_p1;OkahaoHeritage.200.g1030_p1	0.324	0.1039	0.3153	0.1034
OkahaoHeritage.10.g3550_p1;OkahaoHeritage.200.g0990_p1	0.5294	0.0348	0.5890	0.0331
OkahaoHeritage.10.g3610_p1;OkahaoHeritage.200.g0980_p1	0.987	0.3223	0.8022	0.3197
OkahaoHeritage.10.g3620_p1;OkahaoHeritage.200.g0960_p1	0.3867	0.1041	0.3102	0.1068
OkahaoHeritage.10.g3500_p1;OkahaoHeritage.200.g1040_p1	0.6205	0.2017	0.5010	0.2087
OkahaoHeritage.10.g3510_p1;OkahaoHeritage.200.g1020_p1	0.388	0.1054	0.3267	0.1068
OkahaoHeritage.10.g3510_p1;OkahaoHeritage.200.g1010_p1	0.4023	0.1136	0.4200	0.1105
OkahaoHeritage.10.g3530_p1;OkahaoHeritage.200.g1000_p1	0.484	0.1355	0.4178	0.1364
OkahaoHeritage.10.g3540_p1;OkahaoHeritage.200.g1000_p1	0.3665	0.0591	0.3696	0.0580
OkahaoHeritage.10.g3620_p1;OkahaoHeritage.200.g0970_p1	0.4676	0.1585	0.3867	0.1642
OkahaoHeritage.10.g3700_p1;OkahaoHeritage.200.g0950_p1	0.4018	0.1566	0.3528	0.1581
OkahaoHeritage.10.g3850_p1;OkahaoHeritage.200.g0830_p1	0.3738	0.0604	0.3624	0.0603
OkahaoHeritage.10.g3880_p1;OkahaoHeritage.200.g0810_p1	0.2666	0.2492	0.2858	0.2425
OkahaoHeritage.10.g3890_p1;OkahaoHeritage.200.g0800_p1	0.5132	0.2468	0.5579	0.2362
OkahaoHeritage.10.g3900_p1;OkahaoHeritage.200.g0790_p1	0.3546	0.0305	0.4071	0.0288
OkahaoHeritage.10.g3910_p1;OkahaoHeritage.200.g0780_p1	0.5563	0.2043	0.5289	0.2040
OkahaoHeritage.10.g3920_p1;OkahaoHeritage.200.g0770_p1	0.4777	0.0921	0.4349	0.0921
OkahaoHeritage.10.g3950_p1;OkahaoHeritage.200.g0760_p1	0.365	0.0448	0.3844	0.0434
OkahaoHeritage.10.g3960_p1;OkahaoHeritage.200.g0750_p1	0.4312	0.0989	0.3515	0.1020
OkahaoHeritage.10.g4110_p1;OkahaoHeritage.200.g0740_p1	0.3902	0.139	0.3698	0.1376
OkahaoHeritage.10.g4200_p1;OkahaoHeritage.200.g0720_p1	0.467	0.109	0.4774	0.1062
OkahaoHeritage.10.g4240_p1;OkahaoHeritage.200.g0680_p1	0.475	0.1966	0.4587	0.1964
OkahaoHeritage.10.g4250_p1;OkahaoHeritage.200.g0670_p1	0.4969	0.123	0.4966	0.1209
OkahaoHeritage.10.g4290_p1;OkahaoHeritage.200.g0660_p1	0.3606	0.0746	0.3420	0.0744
OkahaoHeritage.10.g4310_p1;OkahaoHeritage.200.g0640_p1	0.3846	0.0783	0.4001	0.0768
OkahaoHeritage.10.g4420_p1;OkahaoHeritage.200.g0500_p1	0.6318	0.4173	0.6018	0.4121
OkahaoHeritage.10.g4460_p1;OkahaoHeritage.200.g0490_p1	0.7847	0.3397	0.7296	0.3338
OkahaoHeritage.10.g4470_p1;OkahaoHeritage.200.g0480_p1	0.4215	0.2116	0.4178	0.2087
OkahaoHeritage.10.g4540_p1;OkahaoHeritage.200.g0440_p1	1.186	0.6947	1.0983	0.6796
OkahaoHeritage.10.g4550_p1;OkahaoHeritage.200.g0430_p1	0.3201	0.0845	0.3105	0.0844
OkahaoHeritage.10.g4640_p1;OkahaoHeritage.200.g0360_p1	0.3556	0.0775	0.3757	0.0759
OkahaoHeritage.10.g4710_p1;OkahaoHeritage.200.g0350_p1	0.6089	0.1714	0.6379	0.1677
OkahaoHeritage.10.g4740_p1;OkahaoHeritage.200.g0330_p1	0.5656	0.2109	0.5751	0.2081
OkahaoHeritage.10.g4780_p1;OkahaoHeritage.200.g0320_p1	0.3406	0.1226	0.4133	0.1152
OkahaoHeritage.10.g4800_p1;OkahaoHeritage.200.g0300_p1	1.9041	0.9004	-1.0000	0.8479
OkahaoHeritage.10.g4900_p1;OkahaoHeritage.200.g0230_p1	0.4288	0.2308	0.3788	0.2359
OkahaoHeritage.10.g4950_p1;OkahaoHeritage.200.g0200_p1	0.3032	0.0561	0.2876	0.0562
OkahaoHeritage.10.g4980_p1;OkahaoHeritage.200.g0190_p1	0.528	0.158	0.5240	0.1555
OkahaoHeritage.10.g5010_p1;OkahaoHeritage.200.g0150_p1	0.4405	0.0981	0.4931	0.0930
OkahaoHeritage.10.g5150_p1;OkahaoHeritage.200.g0010_p1	0.5262	0.2126	0.5252	0.2094
OkahaoHeritage.10.g3780_p1;OkahaoHeritage.200.g0850_p1	0.9542	0.4535	0.8270	0.4522
OkahaoHeritage.10.g3780_p1;OkahaoHeritage.200.g0840_p1	2.1279	1.0298	-1.0000	0.9417
OkahaoHeritage.10.g3870_p1;OkahaoHeritage.200.g0870_p1	3.5934	0.7373	1.8324	0.7884
OkahaoHeritage.10.g3950_p1;OkahaoHeritage.200.g0750_p1	0.7526	0.2744	0.5865	0.2810
OkahaoHeritage.10.g4100_p1;OkahaoHeritage.200.g0740_p1	0.5337	0.1777	0.5336	0.1755
OkahaoHeritage.10.g4230_p1;OkahaoHeritage.200.g0680_p1	2.4115	0.8326	1.4439	0.8727
OkahaoHeritage.10.g4260_p1;OkahaoHeritage.200.g0670_p1	1.4536	0.3341	1.5443	0.3312
OkahaoHeritage.10.g4300_p1;OkahaoHeritage.200.g0650_p1	0.5866	0.3504	0.7816	0.3101
OkahaoHeritage.10.g4340_p1;OkahaoHeritage.200.g0600_p1	0.3342	0.0381	0.3185	0.0381
OkahaoHeritage.10.g4390_p1;OkahaoHeritage.200.g0540_p1	1.318	1.0787	1.5166	0.9873
OkahaoHeritage.10.g4400_p1;OkahaoHeritage.200.g0530_p1	0.2868	0.0096	0.3041	0.0093
OkahaoHeritage.10.g4410_p1;OkahaoHeritage.200.g0510_p1	0.5577	0.2609	0.5166	0.2593
OkahaoHeritage.10.g4470_p1;OkahaoHeritage.200.g0470_p1	0.4615	0.215	0.4952	0.2050
OkahaoHeritage.10.g4580_p1;OkahaoHeritage.200.g0420_p1	0.9181	0.3084	0.9537	0.2976
OkahaoHeritage.10.g4610_p1;OkahaoHeritage.200.g0400_p1	0.425	0.1622	0.4826	0.1519
OkahaoHeritage.10.g4710_p1;OkahaoHeritage.200.g0340_p1	1.0729	1.2836	1.3706	1.1158
OkahaoHeritage.10.g4720_p1;OkahaoHeritage.200.g0330_p1	0.4721	0.1818	0.4460	0.1762
OkahaoHeritage.10.g4730_p1;OkahaoHeritage.200.g0330_p1	0.3743	0.0794	0.4623	0.0736
OkahaoHeritage.10.g4750_p1;OkahaoHeritage.200.g0330_p1	2.8965	0.3497	-1.0000	0.3378
OkahaoHeritage.10.g4760_p1;OkahaoHeritage.200.g0330_p1	1.8319	0.2651	-1.0000	0.2484
OkahaoHeritage.10.g4810_p1;OkahaoHeritage.200.g0300_p1	2.7491	0.3951	0.9467	0.4124
OkahaoHeritage.10.g4910_p1;OkahaoHeritage.200.g0220_p1	0.5271	0.3021	0.5276	0.2983
OkahaoHeritage.10.g4990_p1;OkahaoHeritage.200.g0170_p1	0.3859	0.2178	0.4667	0.2016
OkahaoHeritage.10.g5080_p1;OkahaoHeritage.200.g0040_p1	1.4178	0.1979	1.1298	0.2030
OkahaoHeritage.10.g5100_p1;OkahaoHeritage.200.g0040_p1	1.3298	0.2754	1.0157	0.2761
OkahaoHeritage.10.g0420_p1;OkahaoHeritage.22.g0210_p1	0.3164	0.0578	0.3870	0.0540
OkahaoHeritage.10.g0460_p1;OkahaoHeritage.22.g0220_p1	0.2195	0.095	0.2743	0.0874
OkahaoHeritage.10.g0620_p1;OkahaoHeritage.22.g0290_p1	0.3032	0.0741	0.3185	0.0724
OkahaoHeritage.10.g0760_p1;OkahaoHeritage.22.g0330_p1	0.2621	0.0648	0.2964	0.0621
OkahaoHeritage.10.g0790_p1;OkahaoHeritage.22.g0370_p1	0.7123	0.1523	0.5761	0.1543
OkahaoHeritage.10.g0800_p1;OkahaoHeritage.22.g0390_p1	0.3209	0.0584	0.2956	0.0589
OkahaoHeritage.10.g0890_p1;OkahaoHeritage.22.g0410_p1	0.6125	0.1649	0.5396	0.1667
OkahaoHeritage.10.g0370_p1;OkahaoHeritage.22.g0180_p1	1.6542	0.4299	0.8172	0.4760
OkahaoHeritage.10.g0390_p1;OkahaoHeritage.22.g0190_p1	0.2839	0.1528	0.2663	0.1533
OkahaoHeritage.10.g0530_p1;OkahaoHeritage.22.g0240_p1	0.4099	0.2061	0.5285	0.1875
OkahaoHeritage.10.g0590_p1;OkahaoHeritage.22.g0280_p1	0.336	0.0812	0.3426	0.0800
OkahaoHeritage.10.g0620_p1;OkahaoHeritage.22.g0300_p1	0.4475	0.1573	0.5970	0.1453
OkahaoHeritage.10.g0630_p1;OkahaoHeritage.22.g0310_p1	1.0421	0.4819	1.0104	0.4636
OkahaoHeritage.10.g0790_p1;OkahaoHeritage.22.g0380_p1	0.6008	0.2814	0.7351	0.2636
OkahaoHeritage.10.g0870_p1;OkahaoHeritage.22.g0400_p1	0.3915	0.0903	0.3920	0.0890
OkahaoHeritage.10.g0880_p1;OkahaoHeritage.22.g0400_p1	1.6509	1.1695	1.2884	1.2378
OkahaoHeritage.10.g0890_p1;OkahaoHeritage.22.g0420_p1	1.5608	1.0216	1.4846	1.0025
OkahaoHeritage.10.g1170_p1;OkahaoHeritage.22.g0570_p1	0.3337	0.1096	0.2726	0.1144
OkahaoHeritage.10.g1180_p1;OkahaoHeritage.22.g0580_p1	0.3544	0.0568	0.3834	0.0547
OkahaoHeritage.10.g1190_p1;OkahaoHeritage.22.g0590_p1	2.4082	1.1208	-1.0000	1.0477
OkahaoHeritage.10.g1310_p1;OkahaoHeritage.22.g0610_p1	0.4069	0.1021	0.4365	0.0992
OkahaoHeritage.10.g1330_p1;OkahaoHeritage.22.g0620_p1	2.0451	1.0183	1.5271	1.0325
OkahaoHeritage.10.g1360_p1;OkahaoHeritage.22.g0640_p1	0.8574	0.2134	0.7548	0.2095
OkahaoHeritage.10.g1380_p1;OkahaoHeritage.22.g0630_p1	0.5605	0.25	0.6086	0.2391
OkahaoHeritage.10.g1420_p1;OkahaoHeritage.22.g0690_p1	0.3886	0.1734	0.3749	0.1721
OkahaoHeritage.10.g1440_p1;OkahaoHeritage.22.g0700_p1	0.2451	0.0846	0.2642	0.0815
OkahaoHeritage.10.g1510_p1;OkahaoHeritage.22.g0720_p1	0.3754	0.1582	0.3202	0.1631
OkahaoHeritage.10.g1130_p1;OkahaoHeritage.22.g0510_p1	0.1913	0.1085	0.2092	0.1048
OkahaoHeritage.10.g1130_p1;OkahaoHeritage.22.g0520_p1	0.4023	0.1445	0.3578	0.1470
OkahaoHeritage.10.g1140_p1;OkahaoHeritage.22.g0550_p1	0.5	0.2054	0.4688	0.2031
OkahaoHeritage.10.g1150_p1;OkahaoHeritage.22.g0560_p1	0.2886	0.2255	0.3348	0.2092
OkahaoHeritage.10.g1230_p1;OkahaoHeritage.22.g0600_p1	0.6795	0.289	0.6363	0.2852
OkahaoHeritage.10.g1300_p1;OkahaoHeritage.22.g0610_p1	0.868	0.1477	0.8608	0.1433
OkahaoHeritage.10.g1320_p1;OkahaoHeritage.22.g0620_p1	0.4265	0.1987	0.5073	0.1854
OkahaoHeritage.10.g1360_p1;OkahaoHeritage.22.g0650_p1	0.5396	0.1642	0.7462	0.1479
OkahaoHeritage.10.g1360_p1;OkahaoHeritage.22.g0630_p1	0.9226	0.3719	0.8252	0.3745
OkahaoHeritage.10.g1370_p1;OkahaoHeritage.22.g0650_p1	2.4377	0.2762	1.3211	0.2666
OkahaoHeritage.10.g1370_p1;OkahaoHeritage.22.g0630_p1	1.3067	0.516	2.1522	0.4835
OkahaoHeritage.10.g1380_p1;OkahaoHeritage.22.g0640_p1	3.2769	1.0163	-1.0000	1.0787
OkahaoHeritage.10.g1390_p1;OkahaoHeritage.22.g0640_p1	1.8286	0.2618	0.9368	0.2671
OkahaoHeritage.10.g1390_p1;OkahaoHeritage.22.g0650_p1	0.6259	0.2011	0.6787	0.1937
OkahaoHeritage.10.g1410_p1;OkahaoHeritage.22.g0680_p1	0.5175	0.4153	0.5263	0.3961
OkahaoHeritage.10.g1450_p1;OkahaoHeritage.22.g0710_p1	0.9083	0.2544	1.0006	0.2429
OkahaoHeritage.10.g1520_p1;OkahaoHeritage.22.g0730_p1	0.3989	0.0978	0.3678	0.0985
OkahaoHeritage.10.g1540_p1;OkahaoHeritage.22.g0750_p1	0.2918	0.0309	0.3157	0.0298
OkahaoHeritage.10.g1540_p1;OkahaoHeritage.22.g0740_p1	0.2729	0.0636	0.2526	0.0640
OkahaoHeritage.10.g1560_p1;OkahaoHeritage.22.g0760_p1	0.4746	0.238	0.4677	0.2353
OkahaoHeritage.10.g2020_p1;OkahaoHeritage.22.g0840_p1	0.4331	0.0474	0.3827	0.0482
OkahaoHeritage.10.g2110_p1;OkahaoHeritage.22.g0910_p1	0.6991	0.3752	0.7315	0.3640
OkahaoHeritage.10.g2200_p1;OkahaoHeritage.22.g0980_p1	0.7848	0.2179	0.5854	0.2190
OkahaoHeritage.10.g2210_p1;OkahaoHeritage.22.g0990_p1	0.178	0.0968	0.2104	0.0908
OkahaoHeritage.10.g2380_p1;OkahaoHeritage.22.g1020_p1	0.5113	-0.0	0.4553	0.0000
OkahaoHeritage.10.g2390_p1;OkahaoHeritage.22.g1030_p1	0.3976	0.0743	0.4613	0.0701
OkahaoHeritage.10.g2410_p1;OkahaoHeritage.22.g1050_p1	0.3875	0.13	0.4020	0.1265
OkahaoHeritage.10.g2540_p1;OkahaoHeritage.22.g1120_p1	0.5939	0.1663	0.5918	0.1633
OkahaoHeritage.10.g2550_p1;OkahaoHeritage.22.g1160_p1	0.5173	0.1691	0.5302	0.1637
OkahaoHeritage.10.g2570_p1;OkahaoHeritage.22.g1170_p1	0.2746	0.0403	0.2887	0.0392
OkahaoHeritage.10.g2610_p1;OkahaoHeritage.22.g1200_p1	0.2918	0.0961	0.3202	0.0926
OkahaoHeritage.10.g2620_p1;OkahaoHeritage.22.g1210_p1	0.4213	0.0598	0.3421	0.0603
OkahaoHeritage.10.g2680_p1;OkahaoHeritage.22.g1230_p1	0.3961	0.1469	0.4296	0.1410
OkahaoHeritage.10.g2750_p1;OkahaoHeritage.22.g1270_p1	0.2372	0.0994	0.2252	0.1000
OkahaoHeritage.10.g2830_p1;OkahaoHeritage.22.g1330_p1	0.4427	0.2277	0.5488	0.2115
OkahaoHeritage.10.g2850_p1;OkahaoHeritage.22.g1380_p1	0.5735	0.2555	0.4630	0.2569
OkahaoHeritage.10.g2860_p1;OkahaoHeritage.22.g1390_p1	0.3657	0.1352	0.4241	0.1259
OkahaoHeritage.10.g2910_p1;OkahaoHeritage.22.g1400_p1	0.6645	0.3364	0.7010	0.3225
OkahaoHeritage.10.g3040_p1;OkahaoHeritage.22.g1420_p1	0.5761	0.0316	0.4926	0.0321
OkahaoHeritage.10.g3160_p1;OkahaoHeritage.22.g1480_p1	0.1964	0.0059	0.2262	0.0055
OkahaoHeritage.10.g3170_p1;OkahaoHeritage.22.g1490_p1	0.3701	0.1237	0.4480	0.1139
OkahaoHeritage.10.g3180_p1;OkahaoHeritage.22.g1500_p1	0.8319	0.2017	0.6858	0.2035
OkahaoHeritage.10.g3340_p1;OkahaoHeritage.22.g1550_p1	0.2613	0.0464	0.2820	0.0445
OkahaoHeritage.10.g3360_p1;OkahaoHeritage.22.g1570_p1	0.4926	0.1915	0.4785	0.1890
OkahaoHeritage.10.g3450_p1;OkahaoHeritage.22.g1610_p1	1.9711	1.7627	-1.0000	1.4564
OkahaoHeritage.10.g3470_p1;OkahaoHeritage.22.g1630_p1	0.4524	0.1115	0.4885	0.1069
OkahaoHeritage.10.g3480_p1;OkahaoHeritage.22.g1650_p1	0.1743	0.0157	0.1822	0.0154
OkahaoHeritage.10.g3600_p1;OkahaoHeritage.22.g1690_p1	0.4334	0.1191	0.4284	0.1180
OkahaoHeritage.10.g2020_p1;OkahaoHeritage.22.g0830_p1	2.2769	0.8371	-1.0000	0.7415
OkahaoHeritage.10.g2030_p1;OkahaoHeritage.22.g0850_p1	2.7384	1.2504	-1.0000	1.1933
OkahaoHeritage.10.g2040_p1;OkahaoHeritage.22.g0870_p1	0.4496	0.2719	0.4982	0.2594
OkahaoHeritage.10.g2070_p1;OkahaoHeritage.22.g0880_p1	0.5954	0.1418	0.5849	0.1396
OkahaoHeritage.10.g2160_p1;OkahaoHeritage.22.g0930_p1	1.6489	0.3537	0.8483	0.3672
OkahaoHeritage.10.g2160_p1;OkahaoHeritage.22.g0940_p1	0.9841	0.5159	0.9482	0.5008
OkahaoHeritage.10.g2180_p1;OkahaoHeritage.22.g0970_p1	0.3915	0.256	0.3656	0.2576
OkahaoHeritage.10.g2330_p1;OkahaoHeritage.22.g1010_p1	0.5876	0.2908	0.5499	0.2915
OkahaoHeritage.10.g2390_p1;OkahaoHeritage.22.g1040_p1	0.3092	0.1885	0.3962	0.1700
OkahaoHeritage.10.g2400_p1;OkahaoHeritage.22.g1040_p1	1.2236	0.4018	1.4552	0.3771
OkahaoHeritage.10.g2410_p1;OkahaoHeritage.22.g1060_p1	0.4512	0.0959	0.4801	0.0925
OkahaoHeritage.10.g2450_p1;OkahaoHeritage.22.g1080_p1	1.6341	0.5031	1.3431	0.5128
OkahaoHeritage.10.g2460_p1;OkahaoHeritage.22.g1110_p1	4.2125	0.8879	2.3280	0.9594
OkahaoHeritage.10.g2500_p1;OkahaoHeritage.22.g1090_p1	0.8807	0.0583	0.7152	0.0582
OkahaoHeritage.10.g2520_p1;OkahaoHeritage.22.g1100_p1	0.4405	0.1473	0.4105	0.1477
OkahaoHeritage.10.g2540_p1;OkahaoHeritage.22.g1130_p1	0.4426	0.1649	0.4866	0.1586
OkahaoHeritage.10.g2540_p1;OkahaoHeritage.22.g1110_p1	4.2942	1.0558	2.8667	1.0947
OkahaoHeritage.10.g2550_p1;OkahaoHeritage.22.g1150_p1	0.7755	0.3393	0.7632	0.3270
OkahaoHeritage.10.g2580_p1;OkahaoHeritage.22.g1190_p1	2.1801	0.6169	1.1310	0.6303
OkahaoHeritage.10.g2620_p1;OkahaoHeritage.22.g1200_p1	99.0	0.9215	-1.0000	0.9784
OkahaoHeritage.10.g2630_p1;OkahaoHeritage.22.g1220_p1	0.2653	0.1836	0.2914	0.1753
OkahaoHeritage.10.g2640_p1;OkahaoHeritage.22.g1220_p1	0.799	0.3686	0.6648	0.3723
OkahaoHeritage.10.g2650_p1;OkahaoHeritage.22.g1220_p1	0.387	0.163	0.4155	0.1575
OkahaoHeritage.10.g2710_p1;OkahaoHeritage.22.g1250_p1	0.5984	0.3237	0.6602	0.3098
OkahaoHeritage.10.g2720_p1;OkahaoHeritage.22.g1250_p1	1.6145	0.9972	-1.0000	0.8641
OkahaoHeritage.10.g2730_p1;OkahaoHeritage.22.g1250_p1	4.4347	0.6108	-1.0000	0.6031
OkahaoHeritage.10.g2750_p1;OkahaoHeritage.22.g1290_p1	0.4724	0.181	0.3778	0.1865
OkahaoHeritage.10.g2750_p1;OkahaoHeritage.22.g1280_p1	1.1467	0.2475	0.6857	0.2596
OkahaoHeritage.10.g2770_p1;OkahaoHeritage.22.g1300_p1	1.9477	1.6606	1.8756	1.5811
OkahaoHeritage.10.g2810_p1;OkahaoHeritage.22.g1310_p1	0.8091	0.2741	0.7186	0.2730
OkahaoHeritage.10.g2810_p1;OkahaoHeritage.22.g1320_p1	2.0851	1.1601	2.7246	1.1218
OkahaoHeritage.10.g2820_p1;OkahaoHeritage.22.g1310_p1	0.6966	0.096	0.7402	0.0931
OkahaoHeritage.10.g2940_p1;OkahaoHeritage.22.g1410_p1	1.2612	0.434	1.0790	0.4435
OkahaoHeritage.10.g3080_p1;OkahaoHeritage.22.g1430_p1	0.6579	0.1909	0.6025	0.1919
OkahaoHeritage.10.g3110_p1;OkahaoHeritage.22.g1440_p1	0.4401	0.0189	0.4060	0.0188
OkahaoHeritage.10.g3130_p1;OkahaoHeritage.22.g1470_p1	0.6286	0.3615	0.6102	0.3541
OkahaoHeritage.10.g3150_p1;OkahaoHeritage.22.g1480_p1	0.3231	0.0184	0.2862	0.0187
OkahaoHeritage.10.g3230_p1;OkahaoHeritage.22.g1530_p1	0.4196	0.1431	0.4976	0.1332
OkahaoHeritage.10.g3230_p1;OkahaoHeritage.22.g1520_p1	0.5129	0.0354	0.5050	0.0350
OkahaoHeritage.10.g3330_p1;OkahaoHeritage.22.g1550_p1	0.217	0.102	0.2311	0.0982
OkahaoHeritage.10.g3350_p1;OkahaoHeritage.22.g1570_p1	0.4473	0.2245	0.4621	0.2190
OkahaoHeritage.10.g3370_p1;OkahaoHeritage.22.g1590_p1	0.585	0.2689	0.5795	0.2664
OkahaoHeritage.10.g3370_p1;OkahaoHeritage.22.g1580_p1	0.3885	0.1384	0.4235	0.1339
OkahaoHeritage.10.g3450_p1;OkahaoHeritage.22.g1620_p1	0.4724	0.1369	0.4974	0.1326
OkahaoHeritage.10.g3490_p1;OkahaoHeritage.22.g1650_p1	0.2598	0.0427	0.2749	0.0416
OkahaoHeritage.10.g3620_p1;OkahaoHeritage.22.g1700_p1	1.7741	0.5083	1.0389	0.5431
OkahaoHeritage.10.g3640_p1;OkahaoHeritage.22.g1710_p1	0.3735	0.1186	0.3849	0.1156
OkahaoHeritage.10.g3820_p1;OkahaoHeritage.22.g1770_p1	0.4105	0.0369	0.3863	0.0369
OkahaoHeritage.10.g3990_p1;OkahaoHeritage.22.g1840_p1	0.472	0.1042	0.4094	0.1060
OkahaoHeritage.10.g4000_p1;OkahaoHeritage.22.g1860_p1	0.6222	0.1788	0.6696	0.1718
OkahaoHeritage.10.g4100_p1;OkahaoHeritage.22.g1930_p1	0.4751	0.1213	0.4323	0.1215
OkahaoHeritage.10.g4270_p1;OkahaoHeritage.22.g2020_p1	0.3338	0.0797	0.3613	0.0770
OkahaoHeritage.10.g4390_p1;OkahaoHeritage.22.g2060_p1	0.6995	0.3154	0.6634	0.3147
OkahaoHeritage.10.g4440_p1;OkahaoHeritage.22.g2080_p1	0.4765	0.2246	0.4345	0.2257
OkahaoHeritage.10.g4490_p1;OkahaoHeritage.22.g2100_p1	0.3855	0.0814	0.3629	0.0821
OkahaoHeritage.10.g4520_p1;OkahaoHeritage.22.g2120_p1	0.4395	0.1128	0.3593	0.1159
OkahaoHeritage.10.g4540_p1;OkahaoHeritage.22.g2160_p1	0.6416	0.3757	0.6005	0.3746
OkahaoHeritage.10.g4590_p1;OkahaoHeritage.22.g2170_p1	0.396	0.0736	0.4211	0.0714
OkahaoHeritage.10.g4620_p1;OkahaoHeritage.22.g2190_p1	0.3449	0.119	0.3616	0.1152
OkahaoHeritage.10.g4630_p1;OkahaoHeritage.22.g2200_p1	0.2961	0.1966	0.3105	0.1901
OkahaoHeritage.10.g4650_p1;OkahaoHeritage.22.g2210_p1	3.1087	0.9062	-1.0000	0.9310
OkahaoHeritage.10.g4690_p1;OkahaoHeritage.22.g2220_p1	0.4387	0.2068	0.4938	0.1973
OkahaoHeritage.10.g4780_p1;OkahaoHeritage.22.g2230_p1	3.3081	1.3109	2.2146	1.3454
OkahaoHeritage.10.g4830_p1;OkahaoHeritage.22.g2250_p1	0.7804	0.3069	0.7948	0.3006
OkahaoHeritage.10.g4900_p1;OkahaoHeritage.22.g2260_p1	0.6636	0.2375	0.5468	0.2415
OkahaoHeritage.10.g4920_p1;OkahaoHeritage.22.g2280_p1	0.4037	0.0947	0.3802	0.0940
OkahaoHeritage.10.g4930_p1;OkahaoHeritage.22.g2290_p1	0.4121	0.0621	0.6414	0.0539
OkahaoHeritage.10.g4940_p1;OkahaoHeritage.22.g2300_p1	0.4491	0.2361	0.4089	0.2393
OkahaoHeritage.10.g5000_p1;OkahaoHeritage.22.g2320_p1	0.6071	0.2779	0.6297	0.2694
OkahaoHeritage.10.g5130_p1;OkahaoHeritage.22.g2340_p1	0.2815	0.0031	0.2966	0.0030
OkahaoHeritage.10.g5210_p1;OkahaoHeritage.22.g2360_p1	0.8391	0.2225	0.7819	0.2172
OkahaoHeritage.10.g5280_p1;OkahaoHeritage.22.g2370_p1	0.7496	0.1759	0.6882	0.1709
OkahaoHeritage.10.g5320_p1;OkahaoHeritage.22.g2390_p1	0.223	0.1046	0.2340	0.1021
OkahaoHeritage.10.g5340_p1;OkahaoHeritage.22.g2410_p1	0.3787	0.1191	0.4167	0.1142
OkahaoHeritage.10.g5380_p1;OkahaoHeritage.22.g2430_p1	0.3487	0.0926	0.3966	0.0864
OkahaoHeritage.10.g3780_p1;OkahaoHeritage.22.g1760_p1	0.4548	0.0595	0.4798	0.0580
OkahaoHeritage.10.g3830_p1;OkahaoHeritage.22.g1770_p1	0.2645	0.0508	0.2708	0.0499
OkahaoHeritage.10.g3860_p1;OkahaoHeritage.22.g1800_p1	0.4848	0.2627	0.5479	0.2511
OkahaoHeritage.10.g3910_p1;OkahaoHeritage.22.g1830_p1	0.5629	0.2789	0.5339	0.2801
OkahaoHeritage.10.g3930_p1;OkahaoHeritage.22.g1840_p1	0.3161	0.0555	0.2964	0.0561
OkahaoHeritage.10.g3990_p1;OkahaoHeritage.22.g1850_p1	0.4429	0.1609	0.3701	0.1657
OkahaoHeritage.10.g4000_p1;OkahaoHeritage.22.g1870_p1	3.4782	0.4219	-1.0000	0.4247
OkahaoHeritage.10.g4010_p1;OkahaoHeritage.22.g1860_p1	1.2957	0.3003	1.2354	0.2876
OkahaoHeritage.10.g4010_p1;OkahaoHeritage.22.g1870_p1	0.7929	0.296	0.7609	0.2875
OkahaoHeritage.10.g4020_p1;OkahaoHeritage.22.g1860_p1	1.1956	0.2713	1.2323	0.2570
OkahaoHeritage.10.g4020_p1;OkahaoHeritage.22.g1870_p1	0.7258	0.3014	0.7332	0.2916
OkahaoHeritage.10.g4030_p1;OkahaoHeritage.22.g1870_p1	1.1225	0.2567	0.9372	0.2532
OkahaoHeritage.10.g4030_p1;OkahaoHeritage.22.g1860_p1	1.4444	0.2606	2.7628	0.2459
OkahaoHeritage.10.g4070_p1;OkahaoHeritage.22.g1890_p1	2.5962	0.4189	1.7028	0.4005
OkahaoHeritage.10.g4070_p1;OkahaoHeritage.22.g1880_p1	2.0339	0.5215	-1.0000	0.4921
OkahaoHeritage.10.g4070_p1;OkahaoHeritage.22.g1910_p1	0.9687	0.5079	1.0946	0.4744
OkahaoHeritage.10.g4080_p1;OkahaoHeritage.22.g1900_p1	1.4006	0.5107	1.8357	0.4875
OkahaoHeritage.10.g4080_p1;OkahaoHeritage.22.g1920_p1	1.9302	0.477	3.1404	0.4621
OkahaoHeritage.10.g4080_p1;OkahaoHeritage.22.g1890_p1	2.8694	0.4134	-1.0000	0.3958
OkahaoHeritage.10.g4110_p1;OkahaoHeritage.22.g1940_p1	0.6266	0.2936	0.5265	0.2995
OkahaoHeritage.10.g4210_p1;OkahaoHeritage.22.g1990_p1	0.4088	0.1711	0.4510	0.1631
OkahaoHeritage.10.g4400_p1;OkahaoHeritage.22.g2070_p1	0.3488	0.0169	0.3511	0.0166
OkahaoHeritage.10.g4520_p1;OkahaoHeritage.22.g2110_p1	0.3455	0.1421	0.3751	0.1363
OkahaoHeritage.10.g4590_p1;OkahaoHeritage.22.g2180_p1	4.0366	1.2886	2.0395	1.3379
OkahaoHeritage.10.g4600_p1;OkahaoHeritage.22.g2180_p1	0.3526	0.1429	0.3128	0.1453
OkahaoHeritage.10.g4800_p1;OkahaoHeritage.22.g2240_p1	1.7157	1.2017	3.7544	1.1016
OkahaoHeritage.10.g4810_p1;OkahaoHeritage.22.g2240_p1	0.3315	0.1578	0.3099	0.1586
OkahaoHeritage.10.g4840_p1;OkahaoHeritage.22.g2250_p1	1.489	0.3515	1.3287	0.3363
OkahaoHeritage.10.g5040_p1;OkahaoHeritage.22.g2330_p1	3.6887	1.2982	3.3049	1.3012
OkahaoHeritage.10.g5050_p1;OkahaoHeritage.22.g2330_p1	0.7128	0.378	0.7697	0.3631
OkahaoHeritage.10.g5300_p1;OkahaoHeritage.22.g2380_p1	0.298	0.1538	0.3169	0.1490
OkahaoHeritage.10.g5310_p1;OkahaoHeritage.22.g2380_p1	0.3491	0.1358	0.3784	0.1297
OkahaoHeritage.10.g5410_p1;OkahaoHeritage.22.g2490_p1	1.7939	1.1434	4.0940	1.0275
OkahaoHeritage.10.g5650_p1;OkahaoHeritage.22.g2940_p1	0.4301	0.1905	0.3715	0.1948
OkahaoHeritage.10.g5720_p1;OkahaoHeritage.22.g2930_p1	0.55	0.1104	0.4991	0.1107
OkahaoHeritage.10.g5820_p1;OkahaoHeritage.22.g2900_p1	0.6803	0.2354	0.5522	0.2440
OkahaoHeritage.10.g5830_p1;OkahaoHeritage.22.g2890_p1	0.3484	0.183	0.3889	0.1749
OkahaoHeritage.10.g5840_p1;OkahaoHeritage.22.g2880_p1	1.8085	0.252	0.6064	0.2765
OkahaoHeritage.10.g5890_p1;OkahaoHeritage.22.g2860_p1	0.461	0.098	0.4908	0.0952
OkahaoHeritage.10.g5930_p1;OkahaoHeritage.22.g2800_p1	0.447	0.3328	0.4039	0.3366
OkahaoHeritage.10.g6030_p1;OkahaoHeritage.22.g2760_p1	0.2798	0.0481	0.2904	0.0468
OkahaoHeritage.10.g6040_p1;OkahaoHeritage.22.g2750_p1	0.3876	-0.0	0.3585	0.0000
OkahaoHeritage.10.g6100_p1;OkahaoHeritage.22.g2710_p1	0.4554	0.0673	0.4586	0.0662
OkahaoHeritage.10.g6200_p1;OkahaoHeritage.22.g2660_p1	0.2583	0.1161	0.2776	0.1120
OkahaoHeritage.10.g6220_p1;OkahaoHeritage.22.g2640_p1	0.4842	0.2291	0.4440	0.2315
OkahaoHeritage.10.g6270_p1;OkahaoHeritage.22.g2630_p1	0.5011	0.112	0.4963	0.1089
OkahaoHeritage.10.g6280_p1;OkahaoHeritage.22.g2620_p1	0.3099	0.1495	0.2946	0.1489
OkahaoHeritage.10.g6320_p1;OkahaoHeritage.22.g2610_p1	0.4445	0.0195	0.4604	0.0191
OkahaoHeritage.10.g6330_p1;OkahaoHeritage.22.g2600_p1	0.9125	0.1667	0.6676	0.1703
OkahaoHeritage.10.g6340_p1;OkahaoHeritage.22.g2590_p1	0.7113	0.3965	0.5770	0.4108
OkahaoHeritage.10.g5600_p1;OkahaoHeritage.22.g2950_p1	0.4973	0.1055	0.5237	0.1025
OkahaoHeritage.10.g5770_p1;OkahaoHeritage.22.g2910_p1	3.2944	0.9803	-1.0000	0.9334
OkahaoHeritage.10.g5850_p1;OkahaoHeritage.22.g2870_p1	0.5426	0.0976	0.5226	0.0967
OkahaoHeritage.10.g5950_p1;OkahaoHeritage.22.g2790_p1	0.2703	0.1899	0.2666	0.1870
OkahaoHeritage.10.g5960_p1;OkahaoHeritage.22.g2790_p1	0.2599	0.1556	0.3207	0.1438
OkahaoHeritage.10.g6000_p1;OkahaoHeritage.22.g2780_p1	0.3154	0.0873	0.3434	0.0845
OkahaoHeritage.10.g6000_p1;OkahaoHeritage.22.g2770_p1	0.1928	0.0531	0.2215	0.0503
OkahaoHeritage.10.g6060_p1;OkahaoHeritage.22.g2740_p1	0.6077	0.2144	0.6045	0.2026
OkahaoHeritage.10.g6290_p1;OkahaoHeritage.22.g2620_p1	0.3963	0.101	0.4351	0.0968
OkahaoHeritage.10.g6300_p1;OkahaoHeritage.22.g2620_p1	3.3265	0.6688	1.8000	0.7274
OkahaoHeritage.10.g6340_p1;OkahaoHeritage.22.g2580_p1	1.0735	0.4104	0.7234	0.4270
OkahaoHeritage.10.g0430_p1;OkahaoHeritage.334.g0050_p1	0.4377	0.1338	0.4639	0.1294
OkahaoHeritage.10.g0620_p1;OkahaoHeritage.334.g0060_p1	0.4256	0.1357	0.4315	0.1343
OkahaoHeritage.10.g0670_p1;OkahaoHeritage.334.g0090_p1	0.3959	0.1415	0.4403	0.1336
OkahaoHeritage.10.g0810_p1;OkahaoHeritage.334.g0150_p1	0.4944	0.2581	0.5412	0.2500
OkahaoHeritage.10.g0890_p1;OkahaoHeritage.334.g0190_p1	4.011	1.3246	-1.0000	1.3303
OkahaoHeritage.10.g0900_p1;OkahaoHeritage.334.g0200_p1	0.3576	0.0917	0.3538	0.0907
OkahaoHeritage.10.g0930_p1;OkahaoHeritage.334.g0290_p1	1.3584	0.4318	-1.0000	0.3934
OkahaoHeritage.10.g0950_p1;OkahaoHeritage.334.g0280_p1	0.2807	0.1792	0.2844	0.1776
OkahaoHeritage.10.g1130_p1;OkahaoHeritage.334.g0350_p1	0.2837	0.0733	0.2977	0.0715
OkahaoHeritage.10.g1150_p1;OkahaoHeritage.334.g0360_p1	0.464	0.1993	0.4986	0.1913
OkahaoHeritage.10.g1290_p1;OkahaoHeritage.334.g0400_p1	0.3808	0.0516	0.3788	0.0511
OkahaoHeritage.10.g1420_p1;OkahaoHeritage.334.g0440_p1	0.3538	0.1809	0.3667	0.1761
OkahaoHeritage.10.g1470_p1;OkahaoHeritage.334.g0450_p1	0.2574	0.1232	0.2933	0.1157
OkahaoHeritage.10.g0620_p1;OkahaoHeritage.334.g0020_p1	2.6227	0.5569	-1.0000	0.5416
OkahaoHeritage.10.g0630_p1;OkahaoHeritage.334.g0070_p1	0.854	0.5486	0.9831	0.5145
OkahaoHeritage.10.g0760_p1;OkahaoHeritage.334.g0120_p1	0.3741	0.0599	0.4557	0.0560
OkahaoHeritage.10.g0760_p1;OkahaoHeritage.334.g0130_p1	0.4776	0.2255	0.5313	0.2152
OkahaoHeritage.10.g0850_p1;OkahaoHeritage.334.g0160_p1	1.9792	0.8253	-1.0000	0.7791
OkahaoHeritage.10.g0860_p1;OkahaoHeritage.334.g0170_p1	0.7957	0.4026	0.6942	0.4022
OkahaoHeritage.10.g0870_p1;OkahaoHeritage.334.g0180_p1	0.3465	0.2127	0.3304	0.2123
OkahaoHeritage.10.g0880_p1;OkahaoHeritage.334.g0190_p1	0.348	0.303	0.3620	0.2950
OkahaoHeritage.10.g0890_p1;OkahaoHeritage.334.g0200_p1	0.6404	0.23	0.6081	0.2259
OkahaoHeritage.10.g0920_p1;OkahaoHeritage.334.g0230_p1	3.1946	0.7793	-1.0000	0.7841
OkahaoHeritage.10.g0960_p1;OkahaoHeritage.334.g0290_p1	0.7178	0.194	0.7620	0.1869
OkahaoHeritage.10.g0970_p1;OkahaoHeritage.334.g0290_p1	1.1887	0.3142	1.3303	0.2938
OkahaoHeritage.10.g0970_p1;OkahaoHeritage.334.g0280_p1	1.0635	0.5405	1.0652	0.5182
OkahaoHeritage.10.g1110_p1;OkahaoHeritage.334.g0320_p1	0.349	0.0826	0.3261	0.0830
OkahaoHeritage.10.g1110_p1;OkahaoHeritage.334.g0310_p1	0.9858	0.2639	0.8818	0.2586
OkahaoHeritage.10.g1120_p1;OkahaoHeritage.334.g0340_p1	0.413	0.1175	0.3225	0.1229
OkahaoHeritage.10.g1150_p1;OkahaoHeritage.334.g0370_p1	2.7699	1.05	2.7137	0.9641
OkahaoHeritage.10.g1170_p1;OkahaoHeritage.334.g0370_p1	0.6297	0.1891	0.5016	0.1953
OkahaoHeritage.10.g1200_p1;OkahaoHeritage.334.g0380_p1	0.3211	0.0857	0.3133	0.0852
OkahaoHeritage.10.g1280_p1;OkahaoHeritage.334.g0400_p1	2.3355	0.2631	2.4089	0.2624
OkahaoHeritage.10.g1280_p1;OkahaoHeritage.334.g0390_p1	2.1425	0.9106	3.2211	0.8805
OkahaoHeritage.10.g1340_p1;OkahaoHeritage.334.g0420_p1	0.2938	0.1489	0.3231	0.1428
OkahaoHeritage.10.g1350_p1;OkahaoHeritage.334.g0420_p1	2.3224	1.2269	-1.0000	1.1766
OkahaoHeritage.10.g1550_p1;OkahaoHeritage.334.g0460_p1	2.6561	0.5245	3.4266	0.5169
OkahaoHeritage.10.g1750_p1;OkahaoHeritage.334.g0510_p1	1.1771	0.4651	0.9746	0.4747
OkahaoHeritage.10.g1780_p1;OkahaoHeritage.334.g0520_p1	0.3292	0.112	0.3101	0.1124
OkahaoHeritage.10.g1850_p1;OkahaoHeritage.334.g0540_p1	0.2944	0.0925	0.2951	0.0918
OkahaoHeritage.10.g2040_p1;OkahaoHeritage.334.g0550_p1	1.3934	0.3535	1.2206	0.3470
OkahaoHeritage.10.g2210_p1;OkahaoHeritage.334.g0670_p1	0.2466	0.0735	0.2840	0.0697
OkahaoHeritage.10.g2260_p1;OkahaoHeritage.334.g0700_p1	0.4843	0.2397	0.4613	0.2382
OkahaoHeritage.10.g2300_p1;OkahaoHeritage.334.g0720_p1	0.4749	0.2105	0.4513	0.2102
OkahaoHeritage.10.g2310_p1;OkahaoHeritage.334.g0730_p1	0.8128	0.2803	0.6394	0.2845
OkahaoHeritage.10.g2320_p1;OkahaoHeritage.334.g0740_p1	0.4258	0.0855	0.4189	0.0852
OkahaoHeritage.10.g2380_p1;OkahaoHeritage.334.g0790_p1	0.6036	-0.0	0.5525	0.0000
OkahaoHeritage.10.g2450_p1;OkahaoHeritage.334.g0800_p1	0.7826	0.3763	0.8422	0.3563
OkahaoHeritage.10.g2500_p1;OkahaoHeritage.334.g0830_p1	3.2453	2.9197	-1.0000	1.8512
OkahaoHeritage.10.g2700_p1;OkahaoHeritage.334.g0910_p1	0.3333	0.1981	0.3954	0.1865
OkahaoHeritage.10.g1760_p1;OkahaoHeritage.334.g0510_p1	1.5402	0.9148	1.3177	0.9062
OkahaoHeritage.10.g1780_p1;OkahaoHeritage.334.g0530_p1	3.5013	0.7587	3.1480	0.8081
OkahaoHeritage.10.g1810_p1;OkahaoHeritage.334.g0460_p1	4.4019	1.09	2.8170	1.1027
OkahaoHeritage.10.g1860_p1;OkahaoHeritage.334.g0540_p1	4.5187	0.3814	4.4215	0.3866
OkahaoHeritage.10.g1870_p1;OkahaoHeritage.334.g0540_p1	3.6968	0.3983	2.6132	0.4017
OkahaoHeritage.10.g1880_p1;OkahaoHeritage.334.g0540_p1	3.161	0.7375	2.2094	0.7565
OkahaoHeritage.10.g1900_p1;OkahaoHeritage.334.g0540_p1	5.1134	0.41	-1.0000	0.4087
OkahaoHeritage.10.g1910_p1;OkahaoHeritage.334.g0540_p1	2.4132	0.3469	-1.0000	0.3235
OkahaoHeritage.10.g1930_p1;OkahaoHeritage.334.g0540_p1	2.7607	0.3946	2.7351	0.3942
OkahaoHeritage.10.g2040_p1;OkahaoHeritage.334.g0560_p1	2.522	0.2819	3.0997	0.2796
OkahaoHeritage.10.g2070_p1;OkahaoHeritage.334.g0580_p1	0.3736	0.1611	0.4128	0.1557
OkahaoHeritage.10.g2130_p1;OkahaoHeritage.334.g0660_p1	0.2883	0.0218	0.3888	0.0195
OkahaoHeritage.10.g2310_p1;OkahaoHeritage.334.g0740_p1	3.9711	1.2478	3.6402	1.2964
OkahaoHeritage.10.g2360_p1;OkahaoHeritage.334.g0750_p1	0.5577	0.0212	0.4148	0.0220
OkahaoHeritage.10.g2360_p1;OkahaoHeritage.334.g0760_p1	0.3522	0.0342	0.3620	0.0337
OkahaoHeritage.10.g2480_p1;OkahaoHeritage.334.g0820_p1	0.8029	0.25	0.5359	0.2649
OkahaoHeritage.10.g2480_p1;OkahaoHeritage.334.g0810_p1	0.8901	0.394	0.9438	0.3609
OkahaoHeritage.10.g2510_p1;OkahaoHeritage.334.g0850_p1	0.5261	0.219	0.5429	0.2122
OkahaoHeritage.10.g2690_p1;OkahaoHeritage.334.g0900_p1	0.6235	0.134	0.5399	0.1355
OkahaoHeritage.10.g2710_p1;OkahaoHeritage.334.g0930_p1	4.0542	0.9137	3.2087	0.9325
OkahaoHeritage.10.g2750_p1;OkahaoHeritage.334.g0930_p1	0.3808	0.1599	0.3317	0.1629
OkahaoHeritage.10.g3220_p1;OkahaoHeritage.480.g0490_p1	0.2071	0.0708	0.1862	0.0727
OkahaoHeritage.10.g3370_p1;OkahaoHeritage.480.g0460_p1	0.399	0.1545	0.4424	0.1480
OkahaoHeritage.10.g3460_p1;OkahaoHeritage.480.g0430_p1	0.4883	0.103	0.4915	0.1008
OkahaoHeritage.10.g3560_p1;OkahaoHeritage.480.g0370_p1	0.4088	0.0899	0.4897	0.0839
OkahaoHeritage.10.g3620_p1;OkahaoHeritage.480.g0360_p1	0.3978	0.1793	0.3463	0.1816
OkahaoHeritage.10.g3800_p1;OkahaoHeritage.480.g0290_p1	0.5137	0.1956	0.4817	0.1966
OkahaoHeritage.10.g3870_p1;OkahaoHeritage.480.g0260_p1	0.5254	0.1674	0.4611	0.1676
OkahaoHeritage.10.g3900_p1;OkahaoHeritage.480.g0240_p1	0.5374	0.04	0.5959	0.0379
OkahaoHeritage.10.g3510_p1;OkahaoHeritage.480.g0410_p1	0.3748	0.1648	0.3631	0.1625
OkahaoHeritage.10.g3510_p1;OkahaoHeritage.480.g0400_p1	0.6727	0.2824	0.6728	0.2773
OkahaoHeritage.10.g3510_p1;OkahaoHeritage.480.g0420_p1	0.8244	0.3358	0.7602	0.3310
OkahaoHeritage.10.g3530_p1;OkahaoHeritage.480.g0390_p1	0.798	0.1335	0.7091	0.1307
OkahaoHeritage.10.g3540_p1;OkahaoHeritage.480.g0380_p1	0.6431	0.0772	0.5576	0.0783
OkahaoHeritage.10.g3550_p1;OkahaoHeritage.480.g0380_p1	0.4968	0.0415	0.4979	0.0408
OkahaoHeritage.10.g3670_p1;OkahaoHeritage.480.g0350_p1	0.2389	0.0774	0.2782	0.0737
OkahaoHeritage.10.g3680_p1;OkahaoHeritage.480.g0350_p1	0.4628	0.3192	0.5059	0.3073
OkahaoHeritage.10.g3690_p1;OkahaoHeritage.480.g0340_p1	0.4415	0.2013	0.3924	0.2053
OkahaoHeritage.10.g3690_p1;OkahaoHeritage.480.g0350_p1	2.2845	0.7786	1.9372	0.7830
OkahaoHeritage.10.g3780_p1;OkahaoHeritage.480.g0300_p1	1.7156	1.2432	2.0669	1.1926
OkahaoHeritage.10.g3790_p1;OkahaoHeritage.480.g0300_p1	0.7213	0.242	0.7659	0.2334
OkahaoHeritage.10.g3820_p1;OkahaoHeritage.480.g0280_p1	3.3028	1.0854	-1.0000	1.1252
OkahaoHeritage.10.g3830_p1;OkahaoHeritage.480.g0280_p1	0.2496	0.0712	0.3436	0.0639
OkahaoHeritage.10.g3860_p1;OkahaoHeritage.480.g0270_p1	0.7585	0.3433	0.7824	0.3301
OkahaoHeritage.10.g5500_p1;OkahaoHeritage.51.g1400_p1	0.2762	0.0823	0.3222	0.0777
OkahaoHeritage.10.g5640_p1;OkahaoHeritage.51.g1290_p1	0.681	0.1108	0.6218	0.1095
OkahaoHeritage.10.g5760_p1;OkahaoHeritage.51.g1250_p1	0.6194	0.2093	0.5266	0.2127
OkahaoHeritage.10.g5790_p1;OkahaoHeritage.51.g1190_p1	0.7495	0.4389	0.8220	0.4205
OkahaoHeritage.10.g6000_p1;OkahaoHeritage.51.g1030_p1	0.2643	0.0616	0.2665	0.0608
OkahaoHeritage.10.g6030_p1;OkahaoHeritage.51.g1020_p1	0.2571	0.0228	0.2734	0.0221
OkahaoHeritage.10.g6070_p1;OkahaoHeritage.51.g0980_p1	0.6228	0.0325	0.4083	0.0347
OkahaoHeritage.10.g6100_p1;OkahaoHeritage.51.g0920_p1	0.2161	0.016	0.2519	0.0152
OkahaoHeritage.10.g6120_p1;OkahaoHeritage.51.g0910_p1	0.3802	0.0858	0.3784	0.0852
OkahaoHeritage.10.g6140_p1;OkahaoHeritage.51.g0900_p1	0.255	0.0413	0.2430	0.0415
OkahaoHeritage.10.g6160_p1;OkahaoHeritage.51.g0880_p1	0.402	0.0756	0.4937	0.0702
OkahaoHeritage.10.g6170_p1;OkahaoHeritage.51.g0870_p1	1.3063	0.4237	1.1546	0.4210
OkahaoHeritage.10.g6230_p1;OkahaoHeritage.51.g0860_p1	0.4189	0.1364	0.3930	0.1365
OkahaoHeritage.10.g5510_p1;OkahaoHeritage.51.g1390_p1	3.4573	1.1823	-1.0000	1.1869
OkahaoHeritage.10.g5520_p1;OkahaoHeritage.51.g1390_p1	0.4551	0.1665	0.5069	0.1588
OkahaoHeritage.10.g5520_p1;OkahaoHeritage.51.g1380_p1	4.0201	1.0191	-1.0000	1.0462
OkahaoHeritage.10.g5530_p1;OkahaoHeritage.51.g1380_p1	0.7375	0.1044	0.6104	0.1055
OkahaoHeritage.10.g5540_p1;OkahaoHeritage.51.g1370_p1	0.4831	0.1987	0.4158	0.2030
OkahaoHeritage.10.g5600_p1;OkahaoHeritage.51.g1320_p1	0.4562	0.1917	0.4805	0.1852
OkahaoHeritage.10.g5600_p1;OkahaoHeritage.51.g1310_p1	0.3569	0.103	0.4290	0.0954
OkahaoHeritage.10.g5640_p1;OkahaoHeritage.51.g1280_p1	0.8791	0.3417	0.6766	0.3512
OkahaoHeritage.10.g5640_p1;OkahaoHeritage.51.g1300_p1	4.204	1.0848	2.3781	1.1175
OkahaoHeritage.10.g5650_p1;OkahaoHeritage.51.g1270_p1	1.5181	0.5314	1.5509	0.5272
OkahaoHeritage.10.g5750_p1;OkahaoHeritage.51.g1250_p1	0.4689	0.1247	0.5277	0.1200
OkahaoHeritage.10.g5770_p1;OkahaoHeritage.51.g1210_p1	0.211	0.089	0.2268	0.0853
OkahaoHeritage.10.g6050_p1;OkahaoHeritage.51.g1010_p1	0.4652	0.1176	0.4360	0.1165
OkahaoHeritage.10.g6060_p1;OkahaoHeritage.51.g1010_p1	0.2525	0.0679	0.2256	0.0690
OkahaoHeritage.10.g6060_p1;OkahaoHeritage.51.g1000_p1	0.3348	0.1414	0.3407	0.1390
OkahaoHeritage.10.g6060_p1;OkahaoHeritage.51.g0990_p1	0.3275	0.1404	0.3326	0.1367
OkahaoHeritage.10.g6080_p1;OkahaoHeritage.51.g0960_p1	1.1164	0.6686	0.7514	0.6990
OkahaoHeritage.10.g6110_p1;OkahaoHeritage.51.g0910_p1	0.2687	0.0814	0.2917	0.0789
OkahaoHeritage.10.g6160_p1;OkahaoHeritage.51.g0870_p1	1.2899	0.2063	1.2503	0.1957
OkahaoHeritage.10.g6170_p1;OkahaoHeritage.51.g0880_p1	1.6656	0.4832	2.6936	0.4613
OkahaoHeritage.10.g6180_p1;OkahaoHeritage.51.g0870_p1	1.0646	0.2386	1.0406	0.2266
OkahaoHeritage.10.g6180_p1;OkahaoHeritage.51.g0880_p1	1.4798	0.2073	1.9762	0.2013
OkahaoHeritage.10.g6230_p1;OkahaoHeritage.51.g0850_p1	0.3538	0.2415	0.6356	0.1935
OkahaoHeritage.10.g0160_p1;OkahaoHeritage.97.g0280_p1	0.4212	0.106	0.3463	0.1100
OkahaoHeritage.10.g0180_p1;OkahaoHeritage.97.g0290_p1	1.6874	0.273	0.7776	0.2887
OkahaoHeritage.10.g0190_p1;OkahaoHeritage.97.g0300_p1	0.4427	0.1043	0.5637	0.0973
OkahaoHeritage.10.g0200_p1;OkahaoHeritage.97.g0330_p1	0.6794	0.496	0.6796	0.4921
OkahaoHeritage.10.g0280_p1;OkahaoHeritage.97.g0370_p1	0.3519	0.0034	0.3535	0.0033
OkahaoHeritage.10.g0290_p1;OkahaoHeritage.97.g0390_p1	0.5301	0.1496	0.4227	0.1538
OkahaoHeritage.10.g0390_p1;OkahaoHeritage.97.g0450_p1	0.2227	0.1071	0.2274	0.1055
OkahaoHeritage.10.g0440_p1;OkahaoHeritage.97.g0510_p1	0.3536	0.03	0.3510	0.0297
OkahaoHeritage.10.g0450_p1;OkahaoHeritage.97.g0530_p1	0.6892	0.2532	0.6278	0.2534
OkahaoHeritage.10.g0490_p1;OkahaoHeritage.97.g0540_p1	0.3985	0.2469	0.4271	0.2386
OkahaoHeritage.10.g0520_p1;OkahaoHeritage.97.g0590_p1	0.3277	0.1398	0.2885	0.1428
OkahaoHeritage.10.g0530_p1;OkahaoHeritage.97.g0600_p1	0.5247	0.1519	0.6132	0.1416
OkahaoHeritage.10.g0540_p1;OkahaoHeritage.97.g0610_p1	0.3039	0.0389	0.3057	0.0384
OkahaoHeritage.10.g0570_p1;OkahaoHeritage.97.g0620_p1	0.2233	0.0572	0.2273	0.0566
OkahaoHeritage.10.g0700_p1;OkahaoHeritage.97.g0630_p1	0.4349	0.1681	0.3921	0.1700
OkahaoHeritage.10.g0710_p1;OkahaoHeritage.97.g0640_p1	3.0793	0.8515	-1.0000	0.8495
OkahaoHeritage.10.g0720_p1;OkahaoHeritage.97.g0650_p1	0.4619	0.1462	0.4219	0.1474
OkahaoHeritage.10.g0780_p1;OkahaoHeritage.97.g0720_p1	0.3407	0.0509	0.3299	0.0507
OkahaoHeritage.10.g0900_p1;OkahaoHeritage.97.g0820_p1	0.3823	0.061	0.3936	0.0598
OkahaoHeritage.10.g0910_p1;OkahaoHeritage.97.g0830_p1	0.308	0.0738	0.2820	0.0743
OkahaoHeritage.10.g0980_p1;OkahaoHeritage.97.g0870_p1	0.4881	0.1915	0.5159	0.1858
OkahaoHeritage.10.g1040_p1;OkahaoHeritage.97.g0910_p1	0.5715	0.1455	0.5254	0.1453
OkahaoHeritage.10.g1090_p1;OkahaoHeritage.97.g0940_p1	0.3669	0.167	0.3641	0.1663
OkahaoHeritage.10.g1100_p1;OkahaoHeritage.97.g0960_p1	0.4952	0.1599	0.5698	0.1507
OkahaoHeritage.10.g1110_p1;OkahaoHeritage.97.g0980_p1	0.3714	0.1016	0.3425	0.1024
OkahaoHeritage.10.g1180_p1;OkahaoHeritage.97.g1080_p1	0.2205	0.0185	0.2620	0.0173
OkahaoHeritage.10.g1260_p1;OkahaoHeritage.97.g1100_p1	0.4018	0.2942	0.4427	0.2822
OkahaoHeritage.10.g1460_p1;OkahaoHeritage.97.g1180_p1	0.3457	0.0939	0.3927	0.0898
OkahaoHeritage.10.g1510_p1;OkahaoHeritage.97.g1250_p1	0.3049	0.0918	0.2666	0.0935
OkahaoHeritage.10.g0140_p1;OkahaoHeritage.97.g0250_p1	0.3985	0.076	0.4028	0.0748
OkahaoHeritage.10.g0150_p1;OkahaoHeritage.97.g0260_p1	1.8406	0.8249	2.1065	0.7889
OkahaoHeritage.10.g0160_p1;OkahaoHeritage.97.g0270_p1	0.3404	0.0404	0.3188	0.0403
OkahaoHeritage.10.g0240_p1;OkahaoHeritage.97.g0340_p1	4.1655	0.4351	-1.0000	0.4364
OkahaoHeritage.10.g0290_p1;OkahaoHeritage.97.g0380_p1	0.2274	0.0718	0.2603	0.0675
OkahaoHeritage.10.g0290_p1;OkahaoHeritage.97.g0400_p1	1.2526	0.3501	0.7805	0.3514
OkahaoHeritage.10.g0330_p1;OkahaoHeritage.97.g0420_p1	0.3968	0.1251	0.5207	0.1141
OkahaoHeritage.10.g0370_p1;OkahaoHeritage.97.g0440_p1	0.5367	0.2238	0.3755	0.2383
OkahaoHeritage.10.g0370_p1;OkahaoHeritage.97.g0430_p1	2.0822	0.534	1.0890	0.5763
OkahaoHeritage.10.g0380_p1;OkahaoHeritage.97.g0440_p1	3.0411	0.9854	-1.0000	1.0228
OkahaoHeritage.10.g0420_p1;OkahaoHeritage.97.g0470_p1	0.2825	0.0953	0.3238	0.0907
OkahaoHeritage.10.g0420_p1;OkahaoHeritage.97.g0480_p1	0.5867	0.4297	0.6285	0.4159
OkahaoHeritage.10.g0430_p1;OkahaoHeritage.97.g0490_p1	1.0057	0.4299	0.8969	0.4222
OkahaoHeritage.10.g0430_p1;OkahaoHeritage.97.g0500_p1	2.6715	1.192	2.8546	1.1484
OkahaoHeritage.10.g0440_p1;OkahaoHeritage.97.g0520_p1	3.4751	1.2719	-1.0000	1.1714
OkahaoHeritage.10.g0470_p1;OkahaoHeritage.97.g0540_p1	0.3934	0.1737	0.4224	0.1674
OkahaoHeritage.10.g0470_p1;OkahaoHeritage.97.g0550_p1	0.7753	0.3165	0.7672	0.3077
OkahaoHeritage.10.g0470_p1;OkahaoHeritage.97.g0560_p1	4.3515	0.9449	-1.0000	0.9437
OkahaoHeritage.10.g0480_p1;OkahaoHeritage.97.g0560_p1	0.3678	0.2301	0.3945	0.2226
OkahaoHeritage.10.g0480_p1;OkahaoHeritage.97.g0540_p1	0.3569	0.2155	0.3865	0.2080
OkahaoHeritage.10.g0490_p1;OkahaoHeritage.97.g0560_p1	0.3809	0.1988	0.3896	0.1947
OkahaoHeritage.10.g0490_p1;OkahaoHeritage.97.g0550_p1	0.3842	0.1812	0.4191	0.1739
OkahaoHeritage.10.g0560_p1;OkahaoHeritage.97.g0620_p1	0.8053	0.1439	0.6628	0.1457
OkahaoHeritage.10.g0710_p1;OkahaoHeritage.97.g0630_p1	3.5152	0.8618	-1.0000	0.9096
OkahaoHeritage.10.g0730_p1;OkahaoHeritage.97.g0660_p1	0.3697	0.2312	0.4180	0.2223
OkahaoHeritage.10.g0750_p1;OkahaoHeritage.97.g0700_p1	0.3971	0.142	0.4503	0.1342
OkahaoHeritage.10.g0790_p1;OkahaoHeritage.97.g0750_p1	0.4365	0.1254	0.4676	0.1220
OkahaoHeritage.10.g0820_p1;OkahaoHeritage.97.g0770_p1	0.5006	0.2271	0.5142	0.2228
OkahaoHeritage.10.g0850_p1;OkahaoHeritage.97.g0800_p1	0.342	0.2287	0.4002	0.2152
OkahaoHeritage.10.g0890_p1;OkahaoHeritage.97.g0820_p1	0.6682	0.2096	0.5671	0.2136
OkahaoHeritage.10.g0990_p1;OkahaoHeritage.97.g0880_p1	0.2708	0.032	0.3302	0.0298
OkahaoHeritage.10.g1030_p1;OkahaoHeritage.97.g0900_p1	2.4445	0.7738	2.4170	0.7693
OkahaoHeritage.10.g1050_p1;OkahaoHeritage.97.g0920_p1	0.6527	0.0699	0.6450	0.0676
OkahaoHeritage.10.g1060_p1;OkahaoHeritage.97.g0920_p1	0.9825	0.2266	1.0239	0.2175
OkahaoHeritage.10.g1080_p1;OkahaoHeritage.97.g0930_p1	0.6277	0.2063	0.5614	0.2069
OkahaoHeritage.10.g1120_p1;OkahaoHeritage.97.g1000_p1	0.5166	0.1604	0.4430	0.1640
OkahaoHeritage.10.g1140_p1;OkahaoHeritage.97.g1040_p1	0.605	0.1694	0.5248	0.1715
OkahaoHeritage.10.g1240_p1;OkahaoHeritage.97.g1090_p1	0.2534	0.1207	0.3123	0.1120
OkahaoHeritage.10.g1270_p1;OkahaoHeritage.97.g1100_p1	0.3985	0.176	0.3493	0.1805
OkahaoHeritage.10.g1300_p1;OkahaoHeritage.97.g1130_p1	0.356	0.1541	0.4064	0.1466
OkahaoHeritage.10.g1310_p1;OkahaoHeritage.97.g1130_p1	0.584	0.1935	0.6592	0.1831
OkahaoHeritage.10.g1490_p1;OkahaoHeritage.97.g1230_p1	0.2655	0.0546	0.3843	0.0480
OkahaoHeritage.10.g1500_p1;OkahaoHeritage.97.g1230_p1	1.251	0.6337	1.1272	0.6284
OkahaoHeritage.10.g1520_p1;OkahaoHeritage.97.g1260_p1	0.5117	0.1642	0.5132	0.1611
OkahaoHeritage.10.g1800_p1;OkahaoHeritage.97.g1350_p1	0.3156	0.158	0.3638	0.1493
OkahaoHeritage.10.g1850_p1;OkahaoHeritage.97.g1360_p1	0.2984	0.1085	0.2933	0.1082
OkahaoHeritage.10.g2040_p1;OkahaoHeritage.97.g1380_p1	0.6971	0.1303	0.7307	0.1260
OkahaoHeritage.10.g2070_p1;OkahaoHeritage.97.g1410_p1	0.4191	0.0654	0.4380	0.0636
OkahaoHeritage.10.g2140_p1;OkahaoHeritage.97.g1450_p1	0.3283	0.114	0.3449	0.1109
OkahaoHeritage.10.g2210_p1;OkahaoHeritage.97.g1500_p1	0.2559	0.1002	0.3160	0.0926
OkahaoHeritage.10.g2250_p1;OkahaoHeritage.97.g1540_p1	0.409	0.0524	0.4016	0.0518
OkahaoHeritage.10.g2280_p1;OkahaoHeritage.97.g1560_p1	0.5385	0.1675	0.4958	0.1682
OkahaoHeritage.10.g2360_p1;OkahaoHeritage.97.g1590_p1	0.3879	0.017	0.3331	0.0174
OkahaoHeritage.10.g2380_p1;OkahaoHeritage.97.g1650_p1	0.4872	0.0045	0.5000	0.0044
OkahaoHeritage.10.g2390_p1;OkahaoHeritage.97.g1670_p1	0.3454	0.0663	0.4161	0.0614
OkahaoHeritage.10.g2410_p1;OkahaoHeritage.97.g1680_p1	0.5599	0.2071	0.5618	0.2040
OkahaoHeritage.10.g2450_p1;OkahaoHeritage.97.g1720_p1	0.1561	0.0522	0.1201	0.0547
OkahaoHeritage.10.g2460_p1;OkahaoHeritage.97.g1740_p1	0.4548	0.1123	0.4116	0.1130
OkahaoHeritage.10.g2480_p1;OkahaoHeritage.97.g1750_p1	0.5508	0.2047	0.5043	0.2043
OkahaoHeritage.10.g2490_p1;OkahaoHeritage.97.g1770_p1	0.3563	0.0294	0.2971	0.0305
OkahaoHeritage.10.g2520_p1;OkahaoHeritage.97.g1800_p1	0.3259	0.1206	0.2955	0.1230
OkahaoHeritage.10.g2690_p1;OkahaoHeritage.97.g1840_p1	0.2959	0.0088	0.3044	0.0086
OkahaoHeritage.10.g1730_p1;OkahaoHeritage.97.g1330_p1	0.435	0.2951	0.4239	0.2918
OkahaoHeritage.10.g1740_p1;OkahaoHeritage.97.g1330_p1	0.6394	0.2936	0.7687	0.2694
OkahaoHeritage.10.g1780_p1;OkahaoHeritage.97.g1340_p1	3.5172	0.8152	2.2134	0.8621
OkahaoHeritage.10.g1790_p1;OkahaoHeritage.97.g1350_p1	0.5672	0.184	0.5200	0.1842
OkahaoHeritage.10.g1810_p1;OkahaoHeritage.97.g1360_p1	6.3846	1.1906	3.3723	1.1942
OkahaoHeritage.10.g1860_p1;OkahaoHeritage.97.g1360_p1	4.5526	0.3816	5.6903	0.3907
OkahaoHeritage.10.g1870_p1;OkahaoHeritage.97.g1360_p1	4.6627	0.5241	3.6914	0.5321
OkahaoHeritage.10.g1880_p1;OkahaoHeritage.97.g1360_p1	2.9693	0.7391	2.1898	0.7452
OkahaoHeritage.10.g1900_p1;OkahaoHeritage.97.g1360_p1	4.5613	0.3984	3.1104	0.4042
OkahaoHeritage.10.g1910_p1;OkahaoHeritage.97.g1360_p1	2.216	0.4065	-1.0000	0.3902
OkahaoHeritage.10.g1930_p1;OkahaoHeritage.97.g1360_p1	4.4517	0.3797	2.5061	0.3851
OkahaoHeritage.10.g2020_p1;OkahaoHeritage.97.g1360_p1	0.9779	0.3616	0.9191	0.3562
OkahaoHeritage.10.g2040_p1;OkahaoHeritage.97.g1390_p1	2.6662	0.261	3.5566	0.2588
OkahaoHeritage.10.g2060_p1;OkahaoHeritage.97.g1400_p1	0.3439	0.145	0.3847	0.1394
OkahaoHeritage.10.g2110_p1;OkahaoHeritage.97.g1440_p1	0.9043	0.3689	0.9074	0.3587
OkahaoHeritage.10.g2160_p1;OkahaoHeritage.97.g1470_p1	0.2745	0.1389	0.3665	0.1250
OkahaoHeritage.10.g2160_p1;OkahaoHeritage.97.g1460_p1	2.2397	1.3439	2.7443	1.1404
OkahaoHeritage.10.g2180_p1;OkahaoHeritage.97.g1490_p1	0.6706	0.2658	0.5104	0.2751
OkahaoHeritage.10.g2230_p1;OkahaoHeritage.97.g1540_p1	0.2575	0.1305	0.2820	0.1251
OkahaoHeritage.10.g2260_p1;OkahaoHeritage.97.g1550_p1	1.677	1.2674	1.4575	1.1979
OkahaoHeritage.10.g2270_p1;OkahaoHeritage.97.g1560_p1	0.383	0.1713	0.3796	0.1703
OkahaoHeritage.10.g2350_p1;OkahaoHeritage.97.g1580_p1	0.6973	0.1577	0.5990	0.1595
OkahaoHeritage.10.g2370_p1;OkahaoHeritage.97.g1630_p1	0.8238	0.2685	0.5739	0.2784
OkahaoHeritage.10.g2400_p1;OkahaoHeritage.97.g1670_p1	0.7573	0.2909	0.8862	0.2682
OkahaoHeritage.10.g2460_p1;OkahaoHeritage.97.g1730_p1	0.1907	0.1132	0.1875	0.1123
OkahaoHeritage.10.g2500_p1;OkahaoHeritage.97.g1780_p1	0.9952	0.1055	0.9371	0.1008
OkahaoHeritage.10.g2550_p1;OkahaoHeritage.97.g1810_p1	3.4393	1.2356	-1.0000	1.1577
OkahaoHeritage.10.g2630_p1;OkahaoHeritage.97.g1830_p1	0.3285	0.2021	0.3670	0.1924
OkahaoHeritage.10.g2640_p1;OkahaoHeritage.97.g1830_p1	0.5287	0.3051	0.5206	0.2968
OkahaoHeritage.10.g2650_p1;OkahaoHeritage.97.g1830_p1	0.4903	0.1781	0.4602	0.1781
OkahaoHeritage.10.g2690_p1;OkahaoHeritage.97.g1850_p1	1.4023	0.7877	1.1131	0.8036
OkahaoHeritage.10.g2700_p1;OkahaoHeritage.97.g1860_p1	0.3716	0.1399	0.4119	0.1330
OkahaoHeritage.10.g2740_p1;OkahaoHeritage.97.g1880_p1	0.5464	0.2134	0.5229	0.2124
OkahaoHeritage.10.g2920_p1;OkahaoHeritage.97.g1980_p1	0.3301	0.1761	0.3601	0.1687
OkahaoHeritage.10.g2960_p1;OkahaoHeritage.97.g2000_p1	0.7902	0.3359	0.7318	0.3333
OkahaoHeritage.10.g2980_p1;OkahaoHeritage.97.g2010_p1	0.6575	0.263	0.6115	0.2640
OkahaoHeritage.10.g3030_p1;OkahaoHeritage.97.g2050_p1	0.4247	0.0997	0.4945	0.0933
OkahaoHeritage.10.g3080_p1;OkahaoHeritage.97.g2120_p1	0.3571	0.1121	0.3945	0.1077
OkahaoHeritage.10.g3160_p1;OkahaoHeritage.97.g2240_p1	0.3713	0.0021	0.3361	0.0021
OkahaoHeritage.10.g3190_p1;OkahaoHeritage.97.g2270_p1	0.3504	0.0906	0.3040	0.0928
OkahaoHeritage.10.g3230_p1;OkahaoHeritage.97.g2310_p1	0.3322	0.0736	0.3756	0.0702
OkahaoHeritage.10.g2930_p1;OkahaoHeritage.97.g1980_p1	0.2715	0.1536	0.3115	0.1451
OkahaoHeritage.10.g2940_p1;OkahaoHeritage.97.g1990_p1	0.8186	0.3329	0.7554	0.3256
OkahaoHeritage.10.g2950_p1;OkahaoHeritage.97.g2000_p1	0.3882	0.0877	0.3369	0.0896
OkahaoHeritage.10.g3010_p1;OkahaoHeritage.97.g2020_p1	0.2515	0.0403	0.2732	0.0390
OkahaoHeritage.10.g3030_p1;OkahaoHeritage.97.g2030_p1	0.4708	0.1926	0.4893	0.1874
OkahaoHeritage.10.g3030_p1;OkahaoHeritage.97.g2040_p1	1.9635	0.5366	1.1581	0.5292
OkahaoHeritage.10.g3040_p1;OkahaoHeritage.97.g2060_p1	0.5646	0.0309	0.5306	0.0308
OkahaoHeritage.10.g3040_p1;OkahaoHeritage.97.g2080_p1	0.3415	0.019	0.3658	0.0184
OkahaoHeritage.10.g3040_p1;OkahaoHeritage.97.g2070_p1	0.711	0.147	0.6990	0.1434
OkahaoHeritage.10.g3120_p1;OkahaoHeritage.97.g2210_p1	0.3291	0.1232	0.4152	0.1122
OkahaoHeritage.10.g3120_p1;OkahaoHeritage.97.g2200_p1	0.6065	0.0812	0.5783	0.0789
OkahaoHeritage.10.g3150_p1;OkahaoHeritage.97.g2240_p1	0.4998	0.0143	0.3715	0.0149
OkahaoHeritage.10.g3190_p1;OkahaoHeritage.97.g2260_p1	0.3223	0.0291	0.3164	0.0289
OkahaoHeritage.10.g3190_p1;OkahaoHeritage.97.g2250_p1	0.6918	0.1899	0.5309	0.1966
OkahaoHeritage.10.g3190_p1;OkahaoHeritage.97.g2280_p1	0.5618	0.073	0.6369	0.0691
OkahaoHeritage.10.g3230_p1;OkahaoHeritage.97.g2300_p1	0.2133	0.0949	0.2168	0.0928
OkahaoHeritage.10.g3290_p1;OkahaoHeritage.97.g2330_p1	0.4197	0.1908	0.3634	0.1952
OkahaoHeritage.10.g3290_p1;OkahaoHeritage.97.g2320_p1	0.47	0.1358	0.4502	0.1323
OkahaoHeritage.101.g0630_p1;OkahaoHeritage.541.g0220_p1	0.4847	0.146	0.4462	0.1452
OkahaoHeritage.101.g0640_p1;OkahaoHeritage.541.g0210_p1	0.8507	0.2096	0.7460	0.2110
OkahaoHeritage.101.g0670_p1;OkahaoHeritage.541.g0180_p1	0.6625	0.2632	0.6111	0.2575
OkahaoHeritage.101.g0780_p1;OkahaoHeritage.541.g0060_p1	0.4677	0.1954	0.4646	0.1923
OkahaoHeritage.101.g0790_p1;OkahaoHeritage.541.g0080_p1	3.5952	1.4942	-1.0000	1.5997
OkahaoHeritage.101.g0650_p1;OkahaoHeritage.541.g0200_p1	0.5777	0.1362	0.4653	0.1405
OkahaoHeritage.101.g0660_p1;OkahaoHeritage.541.g0200_p1	1.0242	0.379	0.7528	0.3861
OkahaoHeritage.101.g0790_p1;OkahaoHeritage.541.g0090_p1	0.5463	0.1947	0.3786	0.2060
OkahaoHeritage.101.g0210_p1;OkahaoHeritage.551.g0240_p1	0.4426	0.0216	0.5288	0.0203
OkahaoHeritage.101.g0220_p1;OkahaoHeritage.551.g0230_p1	0.6153	0.2002	0.4312	0.2134
OkahaoHeritage.101.g0280_p1;OkahaoHeritage.551.g0220_p1	0.4308	0.0919	0.4496	0.0898
OkahaoHeritage.101.g0350_p1;OkahaoHeritage.551.g0200_p1	0.4284	0.2656	0.4564	0.2590
OkahaoHeritage.101.g0360_p1;OkahaoHeritage.551.g0190_p1	3.404	0.7895	1.7314	0.8617
OkahaoHeritage.101.g0370_p1;OkahaoHeritage.551.g0180_p1	0.2859	0.0973	0.2849	0.0960
OkahaoHeritage.101.g0380_p1;OkahaoHeritage.551.g0170_p1	0.3129	0.1797	0.3253	0.1758
OkahaoHeritage.101.g0400_p1;OkahaoHeritage.551.g0150_p1	0.2866	0.1017	0.2788	0.1013
OkahaoHeritage.101.g0460_p1;OkahaoHeritage.551.g0090_p1	0.281	0.0505	0.3271	0.0475
OkahaoHeritage.101.g0260_p1;OkahaoHeritage.551.g0220_p1	2.5991	0.2288	1.7463	0.2236
OkahaoHeritage.101.g0270_p1;OkahaoHeritage.551.g0220_p1	1.3259	0.2676	1.3369	0.2518
OkahaoHeritage.101.g0350_p1;OkahaoHeritage.551.g0190_p1	1.0619	0.238	0.6807	0.2433
OkahaoHeritage.101.g0360_p1;OkahaoHeritage.551.g0180_p1	0.2671	0.1226	0.2276	0.1266
OkahaoHeritage.101.g0390_p1;OkahaoHeritage.551.g0170_p1	0.5838	0.1764	0.6243	0.1689
OkahaoHeritage.101.g0390_p1;OkahaoHeritage.551.g0160_p1	1.0044	0.3025	1.0984	0.2781
OkahaoHeritage.101.g0440_p1;OkahaoHeritage.551.g0110_p1	1.128	0.4295	0.8574	0.4370
OkahaoHeritage.101.g0440_p1;OkahaoHeritage.551.g0100_p1	2.1432	0.7662	1.0630	0.7912
OkahaoHeritage.101.g0470_p1;OkahaoHeritage.551.g0090_p1	0.1555	0.109	0.1531	0.1092
OkahaoHeritage.101.g0260_p1;OkahaoHeritage.607.g0280_p1	0.4048	0.1424	0.4182	0.1394
OkahaoHeritage.101.g0270_p1;OkahaoHeritage.607.g0270_p1	0.3091	0.0845	0.3336	0.0821
OkahaoHeritage.101.g0400_p1;OkahaoHeritage.607.g0240_p1	0.3222	0.0769	0.2849	0.0783
OkahaoHeritage.101.g0410_p1;OkahaoHeritage.607.g0220_p1	0.6279	0.1501	0.5680	0.1473
OkahaoHeritage.101.g0450_p1;OkahaoHeritage.607.g0190_p1	0.3011	0.0934	0.2916	0.0926
OkahaoHeritage.101.g0190_p1;OkahaoHeritage.607.g0300_p1	1.4632	0.3385	1.1928	0.3331
OkahaoHeritage.101.g0200_p1;OkahaoHeritage.607.g0300_p1	1.6169	0.3083	1.2463	0.3011
OkahaoHeritage.101.g0210_p1;OkahaoHeritage.607.g0290_p1	1.1157	0.5344	1.1804	0.5158
OkahaoHeritage.101.g0280_p1;OkahaoHeritage.607.g0280_p1	1.4791	0.4263	1.6329	0.4196
OkahaoHeritage.101.g0280_p1;OkahaoHeritage.607.g0270_p1	1.0986	0.2321	1.0676	0.2237
OkahaoHeritage.101.g0400_p1;OkahaoHeritage.607.g0230_p1	0.3147	0.1406	0.2856	0.1423
OkahaoHeritage.101.g0460_p1;OkahaoHeritage.607.g0160_p1	0.5983	0.1897	0.4701	0.1979
OkahaoHeritage.101.g0460_p1;OkahaoHeritage.607.g0170_p1	0.3668	0.0982	0.4133	0.0939
OkahaoHeritage.101.g0460_p1;OkahaoHeritage.607.g0150_p1	0.2739	0.079	0.3618	0.0715
OkahaoHeritage.101.g0460_p1;OkahaoHeritage.607.g0140_p1	0.7826	0.1917	0.8689	0.1833
OkahaoHeritage.101.g0470_p1;OkahaoHeritage.607.g0170_p1	0.2854	0.0965	0.2840	0.0962
OkahaoHeritage.103.g0570_p1;OkahaoHeritage.207.g0630_p1	0.2436	0.2104	0.2982	0.1931
OkahaoHeritage.103.g0590_p1;OkahaoHeritage.207.g0610_p1	0.3945	0.0368	0.4454	0.0349
OkahaoHeritage.103.g0600_p1;OkahaoHeritage.207.g0600_p1	0.2804	0.2127	0.2950	0.2083
OkahaoHeritage.103.g0630_p1;OkahaoHeritage.207.g0560_p1	0.5119	0.1958	0.4535	0.1965
OkahaoHeritage.103.g0680_p1;OkahaoHeritage.207.g0500_p1	0.4076	0.1049	0.3585	0.1063
OkahaoHeritage.103.g0690_p1;OkahaoHeritage.207.g0470_p1	0.4709	0.1567	0.3906	0.1613
OkahaoHeritage.103.g0700_p1;OkahaoHeritage.207.g0450_p1	0.4035	0.0869	0.4011	0.0858
OkahaoHeritage.103.g0720_p1;OkahaoHeritage.207.g0400_p1	0.382	0.1251	0.3358	0.1272
OkahaoHeritage.103.g0650_p1;OkahaoHeritage.207.g0530_p1	0.5076	0.167	0.4531	0.1673
OkahaoHeritage.103.g0650_p1;OkahaoHeritage.207.g0520_p1	2.1455	0.8826	-1.0000	0.8424
OkahaoHeritage.103.g0650_p1;OkahaoHeritage.207.g0540_p1	4.3735	1.132	3.7827	1.1482
OkahaoHeritage.103.g0660_p1;OkahaoHeritage.207.g0640_p1	4.2441	0.5629	-1.0000	0.5775
OkahaoHeritage.103.g0660_p1;OkahaoHeritage.207.g0520_p1	2.1841	0.9245	2.4853	0.9049
OkahaoHeritage.103.g0670_p1;OkahaoHeritage.207.g0500_p1	0.4742	0.0527	0.4617	0.0521
OkahaoHeritage.103.g0680_p1;OkahaoHeritage.207.g0490_p1	0.6375	0.1454	0.4672	0.1517
OkahaoHeritage.103.g0720_p1;OkahaoHeritage.207.g0390_p1	2.2532	0.4138	2.2262	0.4125
OkahaoHeritage.103.g0730_p1;OkahaoHeritage.207.g0330_p1	0.4397	0.1551	0.4189	0.1544
OkahaoHeritage.103.g0730_p1;OkahaoHeritage.207.g0320_p1	0.8654	0.3432	0.6544	0.3458
OkahaoHeritage.103.g0730_p1;OkahaoHeritage.207.g0340_p1	0.4261	0.1365	0.4440	0.1329
OkahaoHeritage.103.g0730_p1;OkahaoHeritage.207.g0350_p1	1.9876	0.5067	1.5181	0.5186
OkahaoHeritage.103.g0730_p1;OkahaoHeritage.207.g0370_p1	1.5381	0.2706	2.4095	0.2603
OkahaoHeritage.103.g0730_p1;OkahaoHeritage.207.g0360_p1	4.1309	0.4735	1.9821	0.4873
OkahaoHeritage.103.g0110_p1;OkahaoHeritage.255.g0910_p1	0.445	0.1866	0.4123	0.1873
OkahaoHeritage.103.g0180_p1;OkahaoHeritage.255.g0650_p1	0.8275	0.1739	0.6343	0.1768
OkahaoHeritage.103.g0200_p1;OkahaoHeritage.255.g0810_p1	0.3697	0.0352	0.4283	0.0332
OkahaoHeritage.103.g0230_p1;OkahaoHeritage.255.g0830_p1	0.4404	0.1058	0.4856	0.1019
OkahaoHeritage.103.g0260_p1;OkahaoHeritage.255.g0520_p1	0.7443	0.4983	0.6631	0.5008
OkahaoHeritage.103.g0270_p1;OkahaoHeritage.255.g0490_p1	0.3939	0.1153	0.3331	0.1179
OkahaoHeritage.103.g0110_p1;OkahaoHeritage.255.g0890_p1	0.4044	0.1737	0.3978	0.1709
OkahaoHeritage.103.g0110_p1;OkahaoHeritage.255.g0900_p1	0.3547	0.1652	0.3571	0.1614
OkahaoHeritage.103.g0160_p1;OkahaoHeritage.255.g0640_p1	1.7307	0.7546	1.3264	0.7580
OkahaoHeritage.103.g0160_p1;OkahaoHeritage.255.g0630_p1	1.0948	1.0033	1.6227	0.8739
OkahaoHeritage.103.g0200_p1;OkahaoHeritage.255.g0790_p1	0.4363	0.0806	0.5558	0.0730
OkahaoHeritage.103.g0200_p1;OkahaoHeritage.255.g0780_p1	2.9067	1.0648	-1.0000	1.0600
OkahaoHeritage.103.g0240_p1;OkahaoHeritage.255.g0830_p1	0.4165	0.1238	0.4647	0.1185
OkahaoHeritage.104.g0090_p1;OkahaoHeritage.255.g0820_p1	0.6279	0.3058	0.6491	0.2957
OkahaoHeritage.104.g0120_p1;OkahaoHeritage.255.g0700_p1	0.4313	0.0902	0.4584	0.0869
OkahaoHeritage.104.g0150_p1;OkahaoHeritage.255.g0680_p1	0.488	0.0451	0.4482	0.0452
OkahaoHeritage.104.g0160_p1;OkahaoHeritage.255.g0660_p1	0.7523	0.2201	0.8630	0.2075
OkahaoHeritage.104.g0260_p1;OkahaoHeritage.255.g0550_p1	0.4328	0.1302	0.4659	0.1248
OkahaoHeritage.104.g0350_p1;OkahaoHeritage.255.g0430_p1	0.4444	0.0444	0.4231	0.0443
OkahaoHeritage.104.g0360_p1;OkahaoHeritage.255.g0420_p1	0.2763	0.172	0.3641	0.1530
OkahaoHeritage.104.g0540_p1;OkahaoHeritage.255.g0310_p1	0.4498	0.1679	0.4379	0.1683
OkahaoHeritage.104.g0550_p1;OkahaoHeritage.255.g0280_p1	0.9546	0.7675	1.4782	0.6739
OkahaoHeritage.104.g0710_p1;OkahaoHeritage.255.g0220_p1	0.7122	0.2173	0.6259	0.2174
OkahaoHeritage.104.g0720_p1;OkahaoHeritage.255.g0210_p1	0.4146	0.22	0.4275	0.2127
OkahaoHeritage.104.g0790_p1;OkahaoHeritage.255.g0170_p1	0.9947	0.4244	0.8669	0.4302
OkahaoHeritage.104.g0800_p1;OkahaoHeritage.255.g0150_p1	0.7595	0.4436	0.6603	0.4436
OkahaoHeritage.104.g0840_p1;OkahaoHeritage.255.g0120_p1	0.4334	0.1946	0.4392	0.1898
OkahaoHeritage.104.g0920_p1;OkahaoHeritage.255.g0030_p1	0.3131	0.0367	0.2726	0.0378
OkahaoHeritage.104.g0940_p1;OkahaoHeritage.255.g0010_p1	0.6504	0.2041	0.6270	0.2003
OkahaoHeritage.104.g0130_p1;OkahaoHeritage.255.g0690_p1	0.5911	0.1344	0.4208	0.1417
OkahaoHeritage.104.g0140_p1;OkahaoHeritage.255.g0690_p1	0.2172	0.0942	0.2626	0.0884
OkahaoHeritage.104.g0150_p1;OkahaoHeritage.255.g0750_p1	0.5305	0.0512	0.5066	0.0508
OkahaoHeritage.104.g0160_p1;OkahaoHeritage.255.g0670_p1	0.4287	0.1991	0.4034	0.1972
OkahaoHeritage.104.g0180_p1;OkahaoHeritage.255.g0650_p1	0.8201	0.2442	0.9812	0.2298
OkahaoHeritage.104.g0250_p1;OkahaoHeritage.255.g0620_p1	0.8312	0.4143	1.0267	0.3783
OkahaoHeritage.104.g0260_p1;OkahaoHeritage.255.g0560_p1	0.6339	0.2306	0.5971	0.2293
OkahaoHeritage.104.g0270_p1;OkahaoHeritage.255.g0490_p1	0.8086	0.24	0.5834	0.2520
OkahaoHeritage.104.g0280_p1;OkahaoHeritage.255.g0490_p1	0.3946	0.1531	0.3700	0.1540
OkahaoHeritage.104.g0370_p1;OkahaoHeritage.255.g0420_p1	0.4727	0.0863	0.5019	0.0829
OkahaoHeritage.104.g0660_p1;OkahaoHeritage.255.g0220_p1	0.7934	0.1666	0.6199	0.1695
OkahaoHeritage.104.g0660_p1;OkahaoHeritage.255.g0240_p1	0.4697	0.1969	0.4388	0.1967
OkahaoHeritage.104.g0660_p1;OkahaoHeritage.255.g0210_p1	1.3323	0.2795	0.8568	0.2863
OkahaoHeritage.104.g0660_p1;OkahaoHeritage.255.g0230_p1	4.1208	0.8487	2.0554	0.9001
OkahaoHeritage.104.g0670_p1;OkahaoHeritage.255.g0220_p1	0.8322	0.1858	0.6300	0.1889
OkahaoHeritage.104.g0670_p1;OkahaoHeritage.255.g0210_p1	0.8722	0.3816	0.7314	0.3824
OkahaoHeritage.104.g0670_p1;OkahaoHeritage.255.g0230_p1	0.7513	0.2273	0.5756	0.2330
OkahaoHeritage.104.g0670_p1;OkahaoHeritage.255.g0200_p1	0.5093	0.1433	0.5313	0.1365
OkahaoHeritage.104.g0680_p1;OkahaoHeritage.255.g0220_p1	0.6992	0.3343	0.6552	0.3284
OkahaoHeritage.104.g0680_p1;OkahaoHeritage.255.g0230_p1	0.6368	0.1824	0.6725	0.1738
OkahaoHeritage.104.g0680_p1;OkahaoHeritage.255.g0190_p1	0.7499	0.3672	0.6244	0.3701
OkahaoHeritage.104.g0690_p1;OkahaoHeritage.255.g0230_p1	3.79	0.7516	-1.0000	0.7892
OkahaoHeritage.104.g0700_p1;OkahaoHeritage.255.g0210_p1	1.2516	0.3567	0.9339	0.3537
OkahaoHeritage.104.g0700_p1;OkahaoHeritage.255.g0240_p1	1.4167	0.4796	1.2256	0.4896
OkahaoHeritage.104.g0700_p1;OkahaoHeritage.255.g0220_p1	3.0733	0.4122	1.6291	0.4282
OkahaoHeritage.104.g0710_p1;OkahaoHeritage.255.g0240_p1	0.8035	0.2179	0.6247	0.2204
OkahaoHeritage.104.g0710_p1;OkahaoHeritage.255.g0230_p1	0.7423	0.2784	0.6769	0.2767
OkahaoHeritage.104.g0710_p1;OkahaoHeritage.255.g0210_p1	0.4917	0.2424	0.4567	0.2426
OkahaoHeritage.104.g0710_p1;OkahaoHeritage.255.g0200_p1	0.3592	0.1481	0.3963	0.1402
OkahaoHeritage.104.g0710_p1;OkahaoHeritage.255.g0190_p1	3.2383	0.5637	6.0625	0.5866
OkahaoHeritage.104.g0720_p1;OkahaoHeritage.255.g0220_p1	0.8075	0.195	0.7121	0.1928
OkahaoHeritage.104.g0720_p1;OkahaoHeritage.255.g0230_p1	0.8839	0.2176	0.7496	0.2197
OkahaoHeritage.104.g0720_p1;OkahaoHeritage.255.g0190_p1	2.7639	0.9398	2.0563	0.9215
OkahaoHeritage.104.g0720_p1;OkahaoHeritage.255.g0200_p1	1.2974	0.7608	1.3831	0.7169
OkahaoHeritage.104.g0730_p1;OkahaoHeritage.255.g0220_p1	0.8145	0.2499	0.7483	0.2454
OkahaoHeritage.104.g0730_p1;OkahaoHeritage.255.g0230_p1	0.9737	0.413	0.9971	0.3944
OkahaoHeritage.104.g0730_p1;OkahaoHeritage.255.g0190_p1	2.3964	1.0433	3.9134	1.0095
OkahaoHeritage.104.g0750_p1;OkahaoHeritage.255.g0180_p1	2.6517	0.2139	3.1662	0.2125
OkahaoHeritage.104.g0810_p1;OkahaoHeritage.255.g0140_p1	1.2704	0.4843	1.2719	0.4671
OkahaoHeritage.104.g0820_p1;OkahaoHeritage.255.g0140_p1	1.3295	0.4623	0.8972	0.4759
OkahaoHeritage.104.g0840_p1;OkahaoHeritage.255.g0130_p1	1.6306	0.4814	1.0505	0.4830
OkahaoHeritage.104.g0900_p1;OkahaoHeritage.255.g0080_p1	1.8973	0.5391	1.0268	0.5508
OkahaoHeritage.104.g0920_p1;OkahaoHeritage.255.g0040_p1	0.4037	0.2741	0.4551	0.2620
OkahaoHeritage.104.g0940_p1;OkahaoHeritage.255.g0020_p1	1.2041	0.5484	1.3835	0.5237
OkahaoHeritage.104.g0950_p1;OkahaoHeritage.289.g0010_p1	0.41	0.122	0.4101	0.1203
OkahaoHeritage.104.g0960_p1;OkahaoHeritage.289.g0130_p1	0.3418	0.1033	0.3798	0.0992
OkahaoHeritage.104.g1020_p1;OkahaoHeritage.289.g0260_p1	0.3406	0.0797	0.3775	0.0761
OkahaoHeritage.104.g1090_p1;OkahaoHeritage.289.g0320_p1	0.5062	0.17	0.4748	0.1707
OkahaoHeritage.104.g1140_p1;OkahaoHeritage.289.g0360_p1	0.3178	0.0274	0.3268	0.0270
OkahaoHeritage.104.g1170_p1;OkahaoHeritage.289.g0440_p1	0.3489	0.1382	0.3897	0.1322
OkahaoHeritage.104.g1220_p1;OkahaoHeritage.289.g0500_p1	0.2899	0.1072	0.3324	0.1004
OkahaoHeritage.104.g0950_p1;OkahaoHeritage.289.g0020_p1	1.5071	0.5511	4.3049	0.5122
OkahaoHeritage.104.g1010_p1;OkahaoHeritage.289.g0230_p1	0.3343	0.2051	0.3328	0.2009
OkahaoHeritage.104.g1010_p1;OkahaoHeritage.289.g0220_p1	0.4568	0.1995	0.4256	0.2002
OkahaoHeritage.104.g1070_p1;OkahaoHeritage.289.g0270_p1	0.3299	0.1593	0.3193	0.1587
OkahaoHeritage.105.g0040_p1;OkahaoHeritage.170.g0100_p1	0.6988	0.1645	0.4951	0.1715
OkahaoHeritage.105.g0190_p1;OkahaoHeritage.170.g0140_p1	0.4428	0.209	0.4593	0.2043
OkahaoHeritage.105.g0210_p1;OkahaoHeritage.170.g0160_p1	0.4883	0.1678	0.4680	0.1671
OkahaoHeritage.105.g0410_p1;OkahaoHeritage.170.g0200_p1	0.2486	0.0605	0.2921	0.0574
OkahaoHeritage.105.g0550_p1;OkahaoHeritage.170.g0250_p1	0.3295	0.1664	0.2789	0.1706
OkahaoHeritage.105.g0040_p1;OkahaoHeritage.170.g0090_p1	0.4341	0.2739	0.4743	0.2572
OkahaoHeritage.105.g0080_p1;OkahaoHeritage.170.g0110_p1	0.6471	0.3793	0.7105	0.3612
OkahaoHeritage.105.g0200_p1;OkahaoHeritage.170.g0140_p1	3.5835	0.6494	-1.0000	0.6334
OkahaoHeritage.105.g0240_p1;OkahaoHeritage.170.g0170_p1	0.4751	0.1155	0.5609	0.1098
OkahaoHeritage.105.g0250_p1;OkahaoHeritage.170.g0190_p1	1.9409	0.7609	1.4743	0.7809
OkahaoHeritage.105.g0430_p1;OkahaoHeritage.170.g0220_p1	0.6919	0.1478	0.5227	0.1522
OkahaoHeritage.105.g0430_p1;OkahaoHeritage.170.g0210_p1	0.3118	0.2303	0.3312	0.2227
OkahaoHeritage.105.g0030_p1;OkahaoHeritage.191.g0120_p1	0.417	0.1	0.3772	0.1014
OkahaoHeritage.105.g0060_p1;OkahaoHeritage.191.g0160_p1	0.31	0.1352	0.3161	0.1326
OkahaoHeritage.105.g0100_p1;OkahaoHeritage.191.g0210_p1	0.2893	0.0516	0.3076	0.0502
OkahaoHeritage.105.g0110_p1;OkahaoHeritage.191.g0260_p1	1.0645	0.5029	1.0410	0.4833
OkahaoHeritage.105.g0120_p1;OkahaoHeritage.191.g0270_p1	1.0348	0.4517	0.8090	0.4651
OkahaoHeritage.105.g0130_p1;OkahaoHeritage.191.g0280_p1	0.2583	0.0855	0.2882	0.0817
OkahaoHeritage.105.g0160_p1;OkahaoHeritage.191.g0310_p1	0.4001	0.0977	0.3705	0.0981
OkahaoHeritage.105.g0180_p1;OkahaoHeritage.191.g0330_p1	0.3411	0.1612	0.3469	0.1587
OkahaoHeritage.105.g0190_p1;OkahaoHeritage.191.g0340_p1	0.5435	0.1855	0.5701	0.1810
OkahaoHeritage.105.g0230_p1;OkahaoHeritage.191.g0400_p1	0.4115	0.0702	0.4573	0.0674
OkahaoHeritage.105.g0250_p1;OkahaoHeritage.191.g0500_p1	0.2711	0.0154	0.2910	0.0151
OkahaoHeritage.105.g0270_p1;OkahaoHeritage.191.g0510_p1	0.4016	0.1171	0.5053	0.1087
OkahaoHeritage.105.g0280_p1;OkahaoHeritage.191.g0540_p1	0.4415	0.1331	0.4880	0.1278
OkahaoHeritage.105.g0290_p1;OkahaoHeritage.191.g0550_p1	0.8901	0.2428	0.8360	0.2397
OkahaoHeritage.105.g0380_p1;OkahaoHeritage.191.g0580_p1	1.1987	0.2439	0.9490	0.2527
OkahaoHeritage.105.g0420_p1;OkahaoHeritage.191.g0630_p1	0.3216	0.04	0.3256	0.0393
OkahaoHeritage.105.g0560_p1;OkahaoHeritage.191.g0790_p1	0.3067	0.0202	0.3119	0.0199
OkahaoHeritage.105.g0690_p1;OkahaoHeritage.191.g0850_p1	0.5794	0.1879	0.5411	0.1876
OkahaoHeritage.105.g0710_p1;OkahaoHeritage.191.g0860_p1	0.3736	0.1109	0.5091	0.0996
OkahaoHeritage.105.g0720_p1;OkahaoHeritage.191.g0890_p1	0.2899	0.1211	0.3012	0.1194
OkahaoHeritage.105.g0740_p1;OkahaoHeritage.191.g0910_p1	0.8166	0.1696	0.7077	0.1689
OkahaoHeritage.105.g0750_p1;OkahaoHeritage.191.g0920_p1	0.4374	0.1502	0.4120	0.1503
OkahaoHeritage.105.g0770_p1;OkahaoHeritage.191.g0990_p1	0.5868	0.2478	0.6340	0.2354
OkahaoHeritage.105.g0830_p1;OkahaoHeritage.191.g1010_p1	0.3374	0.3062	0.3835	0.2891
OkahaoHeritage.105.g0880_p1;OkahaoHeritage.191.g1030_p1	0.2653	0.0589	0.2627	0.0585
OkahaoHeritage.105.g1000_p1;OkahaoHeritage.191.g1130_p1	0.4274	0.0978	0.5283	0.0904
OkahaoHeritage.105.g1010_p1;OkahaoHeritage.191.g1150_p1	0.6186	0.1795	0.5924	0.1778
OkahaoHeritage.105.g1050_p1;OkahaoHeritage.191.g1200_p1	1.6508	0.2003	0.9407	0.2128
OkahaoHeritage.105.g1070_p1;OkahaoHeritage.191.g1230_p1	0.3701	0.1145	0.3741	0.1122
OkahaoHeritage.105.g1160_p1;OkahaoHeritage.191.g1360_p1	0.3978	0.1134	0.3478	0.1152
OkahaoHeritage.105.g0010_p1;OkahaoHeritage.191.g0090_p1	2.9613	1.0656	-1.0000	1.0296
OkahaoHeritage.105.g0050_p1;OkahaoHeritage.191.g0140_p1	0.3778	0.1161	0.3767	0.1141
OkahaoHeritage.105.g0050_p1;OkahaoHeritage.191.g0160_p1	1.4592	0.3986	1.4934	0.3963
OkahaoHeritage.105.g0050_p1;OkahaoHeritage.191.g0150_p1	0.694	0.4852	0.7702	0.4576
OkahaoHeritage.105.g0060_p1;OkahaoHeritage.191.g0140_p1	1.2373	0.2902	1.1894	0.2822
OkahaoHeritage.105.g0060_p1;OkahaoHeritage.191.g0150_p1	2.8324	0.3382	1.6519	0.3220
OkahaoHeritage.105.g0080_p1;OkahaoHeritage.191.g0200_p1	0.9498	0.262	0.9512	0.2510
OkahaoHeritage.105.g0080_p1;OkahaoHeritage.191.g0190_p1	0.8694	0.3066	0.9141	0.2958
OkahaoHeritage.105.g0090_p1;OkahaoHeritage.191.g0190_p1	0.9011	0.2102	0.9406	0.2030
OkahaoHeritage.105.g0090_p1;OkahaoHeritage.191.g0200_p1	1.1172	0.2233	1.3315	0.2103
OkahaoHeritage.105.g0100_p1;OkahaoHeritage.191.g0220_p1	0.7002	0.4182	0.5042	0.4383
OkahaoHeritage.105.g0110_p1;OkahaoHeritage.191.g0250_p1	2.6593	0.9445	1.7915	0.9870
OkahaoHeritage.105.g0140_p1;OkahaoHeritage.191.g0300_p1	2.9624	0.5783	1.9294	0.5917
OkahaoHeritage.105.g0150_p1;OkahaoHeritage.191.g0300_p1	2.3148	0.5044	1.7716	0.5132
OkahaoHeritage.105.g0170_p1;OkahaoHeritage.191.g0320_p1	0.3663	0.1488	0.3417	0.1497
OkahaoHeritage.105.g0200_p1;OkahaoHeritage.191.g0340_p1	3.5006	0.7025	-1.0000	0.7190
OkahaoHeritage.105.g0220_p1;OkahaoHeritage.191.g0400_p1	3.7182	1.3765	4.9637	1.4101
OkahaoHeritage.105.g0280_p1;OkahaoHeritage.191.g0520_p1	0.3576	0.19	0.4040	0.1805
OkahaoHeritage.105.g0280_p1;OkahaoHeritage.191.g0530_p1	0.4927	0.2681	0.5428	0.2547
OkahaoHeritage.105.g0400_p1;OkahaoHeritage.191.g0590_p1	0.3149	0.0713	0.3144	0.0704
OkahaoHeritage.105.g0410_p1;OkahaoHeritage.191.g0600_p1	0.4117	0.0779	0.4595	0.0744
OkahaoHeritage.105.g0620_p1;OkahaoHeritage.191.g0800_p1	3.7291	1.3395	-1.0000	1.2885
OkahaoHeritage.105.g0630_p1;OkahaoHeritage.191.g0800_p1	0.3883	0.0672	0.4387	0.0645
OkahaoHeritage.105.g0700_p1;OkahaoHeritage.191.g0860_p1	1.976	0.5684	-1.0000	0.5379
OkahaoHeritage.105.g0730_p1;OkahaoHeritage.191.g0900_p1	0.5058	0.2126	0.5371	0.2052
OkahaoHeritage.105.g0760_p1;OkahaoHeritage.191.g0990_p1	0.5836	0.3478	0.6112	0.3388
OkahaoHeritage.105.g0820_p1;OkahaoHeritage.191.g1000_p1	1.7639	0.5003	1.8917	0.4711
OkahaoHeritage.105.g0930_p1;OkahaoHeritage.191.g1110_p1	0.9915	0.1426	0.7661	0.1445
OkahaoHeritage.105.g1010_p1;OkahaoHeritage.191.g1160_p1	1.8009	0.2591	1.4780	0.2535
OkahaoHeritage.105.g1010_p1;OkahaoHeritage.191.g1170_p1	3.079	0.4226	-1.0000	0.4363
OkahaoHeritage.105.g1010_p1;OkahaoHeritage.191.g1180_p1	1.201	0.4416	2.0228	0.3996
OkahaoHeritage.105.g1090_p1;OkahaoHeritage.191.g1250_p1	0.2566	0.1791	0.2997	0.1644
OkahaoHeritage.105.g1090_p1;OkahaoHeritage.191.g1240_p1	0.3391	0.1528	0.3427	0.1499
OkahaoHeritage.105.g1090_p1;OkahaoHeritage.191.g1260_p1	0.8419	0.2625	0.6901	0.2700
OkahaoHeritage.105.g1170_p1;OkahaoHeritage.191.g1370_p1	0.446	0.1359	0.3929	0.1383
OkahaoHeritage.105.g1170_p1;OkahaoHeritage.191.g1380_p1	3.2244	0.9323	-1.0000	0.9253
OkahaoHeritage.105.g1180_p1;OkahaoHeritage.191.g1390_p1	0.5765	0.1035	0.4443	0.1066
OkahaoHeritage.105.g1180_p1;OkahaoHeritage.191.g1380_p1	0.4709	0.1796	0.4997	0.1722
OkahaoHeritage.105.g0010_p1;OkahaoHeritage.288.g0490_p1	0.3642	0.4783	0.4570	0.4358
OkahaoHeritage.105.g0030_p1;OkahaoHeritage.288.g0500_p1	0.2344	0.033	0.2369	0.0328
OkahaoHeritage.105.g0040_p1;OkahaoHeritage.288.g0520_p1	0.393	0.0603	0.3894	0.0594
OkahaoHeritage.105.g0080_p1;OkahaoHeritage.288.g0590_p1	0.6286	0.1636	0.6602	0.1581
OkahaoHeritage.105.g0130_p1;OkahaoHeritage.288.g0620_p1	0.2744	0.0823	0.2857	0.0803
OkahaoHeritage.105.g0150_p1;OkahaoHeritage.288.g0630_p1	1.4483	0.3846	1.4792	0.3812
OkahaoHeritage.105.g0190_p1;OkahaoHeritage.288.g0700_p1	0.4181	0.1801	0.4346	0.1764
OkahaoHeritage.105.g0200_p1;OkahaoHeritage.288.g0710_p1	0.3103	0.1869	0.2971	0.1861
OkahaoHeritage.105.g0240_p1;OkahaoHeritage.288.g0770_p1	0.4797	0.093	0.4248	0.0946
OkahaoHeritage.105.g0260_p1;OkahaoHeritage.288.g0870_p1	0.9388	0.6229	0.9536	0.5696
OkahaoHeritage.105.g0270_p1;OkahaoHeritage.288.g0880_p1	0.2646	0.077	0.4475	0.0645
OkahaoHeritage.105.g0340_p1;OkahaoHeritage.288.g0970_p1	0.5956	0.255	0.6154	0.2508
OkahaoHeritage.105.g0410_p1;OkahaoHeritage.288.g0980_p1	0.3122	0.0578	0.3602	0.0545
OkahaoHeritage.105.g0430_p1;OkahaoHeritage.288.g1010_p1	0.6712	0.179	0.6217	0.1773
OkahaoHeritage.105.g0450_p1;OkahaoHeritage.288.g1040_p1	0.3635	0.0793	0.3952	0.0762
OkahaoHeritage.105.g0520_p1;OkahaoHeritage.288.g1130_p1	0.2667	0.1078	0.2635	0.1070
OkahaoHeritage.105.g0090_p1;OkahaoHeritage.288.g0590_p1	0.8095	0.1529	0.8922	0.1462
OkahaoHeritage.105.g0140_p1;OkahaoHeritage.288.g0630_p1	2.388	0.4675	1.1945	0.4655
OkahaoHeritage.105.g0140_p1;OkahaoHeritage.288.g0650_p1	1.335	0.4748	1.4835	0.4664
OkahaoHeritage.105.g0140_p1;OkahaoHeritage.288.g0640_p1	2.0095	0.6475	2.2922	0.6372
OkahaoHeritage.105.g0150_p1;OkahaoHeritage.288.g0650_p1	1.8593	0.3767	2.3380	0.3694
OkahaoHeritage.105.g0150_p1;OkahaoHeritage.288.g0640_p1	3.6946	0.3996	2.2411	0.4089
OkahaoHeritage.105.g0190_p1;OkahaoHeritage.288.g0690_p1	3.6335	0.4497	-1.0000	0.4577
OkahaoHeritage.105.g0190_p1;OkahaoHeritage.288.g0710_p1	3.7843	0.7479	-1.0000	0.7519
OkahaoHeritage.105.g0200_p1;OkahaoHeritage.288.g0700_p1	3.4987	0.6131	-1.0000	0.6198
OkahaoHeritage.105.g0200_p1;OkahaoHeritage.288.g0690_p1	1.8488	0.6389	1.7278	0.6395
OkahaoHeritage.105.g0310_p1;OkahaoHeritage.288.g0910_p1	1.6315	0.7491	1.5315	0.7239
OkahaoHeritage.105.g0330_p1;OkahaoHeritage.288.g0970_p1	0.506	0.2015	0.4514	0.2047
OkahaoHeritage.105.g0350_p1;OkahaoHeritage.288.g0970_p1	0.9765	0.0189	0.5929	0.0200
OkahaoHeritage.105.g0420_p1;OkahaoHeritage.288.g1000_p1	0.4447	0.0895	0.4101	0.0898
OkahaoHeritage.105.g0430_p1;OkahaoHeritage.288.g1020_p1	1.1684	0.4375	1.0270	0.4301
OkahaoHeritage.105.g0450_p1;OkahaoHeritage.288.g1050_p1	0.9036	0.3399	0.7116	0.3491
OkahaoHeritage.105.g1160_p1;OkahaoHeritage.418.g0800_p1	0.3408	0.1736	0.3351	0.1714
OkahaoHeritage.105.g1210_p1;OkahaoHeritage.418.g0640_p1	0.3891	0.1706	0.4343	0.1638
OkahaoHeritage.105.g1230_p1;OkahaoHeritage.418.g0610_p1	2.3738	1.1645	-1.0000	1.1143
OkahaoHeritage.105.g1260_p1;OkahaoHeritage.418.g0540_p1	0.1848	0.1629	0.2072	0.1544
OkahaoHeritage.105.g1270_p1;OkahaoHeritage.418.g0530_p1	0.3852	0.0346	0.4298	0.0332
OkahaoHeritage.105.g1290_p1;OkahaoHeritage.418.g0520_p1	3.8519	1.2667	-1.0000	1.2653
OkahaoHeritage.105.g1370_p1;OkahaoHeritage.418.g0440_p1	0.2695	0.093	0.2806	0.0912
OkahaoHeritage.105.g1510_p1;OkahaoHeritage.418.g0390_p1	0.3987	0.1309	0.3684	0.1321
OkahaoHeritage.105.g1550_p1;OkahaoHeritage.418.g0310_p1	0.4749	0.1832	0.4345	0.1859
OkahaoHeritage.105.g1160_p1;OkahaoHeritage.418.g0810_p1	0.6179	0.1035	0.5380	0.1037
OkahaoHeritage.105.g1250_p1;OkahaoHeritage.418.g0550_p1	3.6273	0.9732	-1.0000	0.8515
OkahaoHeritage.105.g1280_p1;OkahaoHeritage.418.g0520_p1	3.7827	1.1137	4.5914	1.1162
OkahaoHeritage.105.g1300_p1;OkahaoHeritage.418.g0500_p1	0.4609	0.249	0.5081	0.2361
OkahaoHeritage.105.g1310_p1;OkahaoHeritage.418.g0490_p1	0.6253	0.2188	0.5193	0.2202
OkahaoHeritage.105.g1400_p1;OkahaoHeritage.418.g0410_p1	0.9104	0.378	0.7299	0.3881
OkahaoHeritage.105.g1420_p1;OkahaoHeritage.418.g0400_p1	2.0341	0.5005	-1.0000	0.4821
OkahaoHeritage.105.g1440_p1;OkahaoHeritage.418.g0400_p1	1.7145	0.5023	2.4990	0.4853
OkahaoHeritage.105.g1440_p1;OkahaoHeritage.418.g0380_p1	2.2801	1.2446	3.5617	1.1519
OkahaoHeritage.105.g1460_p1;OkahaoHeritage.418.g0400_p1	1.6843	0.6276	2.6319	0.6005
OkahaoHeritage.105.g1460_p1;OkahaoHeritage.418.g0380_p1	3.7327	0.7171	-1.0000	0.6853
OkahaoHeritage.105.g1480_p1;OkahaoHeritage.418.g0400_p1	1.6265	0.6392	1.8751	0.6129
OkahaoHeritage.105.g1500_p1;OkahaoHeritage.418.g0380_p1	1.8074	0.6036	-1.0000	0.5727
OkahaoHeritage.105.g1500_p1;OkahaoHeritage.418.g0400_p1	2.4462	0.6555	2.4185	0.6163
OkahaoHeritage.105.g0520_p1;OkahaoHeritage.421.g0700_p1	0.2852	0.1779	0.2930	0.1739
OkahaoHeritage.105.g0530_p1;OkahaoHeritage.421.g0660_p1	0.287	0.1052	0.3408	0.0978
OkahaoHeritage.105.g0560_p1;OkahaoHeritage.421.g0630_p1	0.3069	0.0208	0.3030	0.0206
OkahaoHeritage.105.g0580_p1;OkahaoHeritage.421.g0610_p1	0.5617	0.1478	0.5366	0.1477
OkahaoHeritage.105.g0610_p1;OkahaoHeritage.421.g0580_p1	0.2608	0.0446	0.2771	0.0434
OkahaoHeritage.105.g0650_p1;OkahaoHeritage.421.g0560_p1	0.3532	0.0907	0.3127	0.0919
OkahaoHeritage.105.g0670_p1;OkahaoHeritage.421.g0510_p1	0.6005	0.3386	0.5307	0.3369
OkahaoHeritage.105.g0680_p1;OkahaoHeritage.421.g0500_p1	0.5283	0.0962	0.5129	0.0961
OkahaoHeritage.105.g0740_p1;OkahaoHeritage.421.g0460_p1	0.4159	0.0637	0.4207	0.0619
OkahaoHeritage.105.g0750_p1;OkahaoHeritage.421.g0450_p1	0.3044	0.1116	0.3306	0.1076
OkahaoHeritage.105.g0820_p1;OkahaoHeritage.421.g0330_p1	1.6094	0.3509	2.0232	0.3424
OkahaoHeritage.105.g0840_p1;OkahaoHeritage.421.g0310_p1	0.6878	0.4194	0.7090	0.4081
OkahaoHeritage.105.g0860_p1;OkahaoHeritage.421.g0300_p1	0.2965	0.1895	0.3403	0.1805
OkahaoHeritage.105.g0870_p1;OkahaoHeritage.421.g0270_p1	3.0118	0.8914	-1.0000	0.8939
OkahaoHeritage.105.g0900_p1;OkahaoHeritage.421.g0250_p1	0.4037	0.1087	0.4519	0.1041
OkahaoHeritage.105.g0910_p1;OkahaoHeritage.421.g0180_p1	0.3722	0.1593	0.3849	0.1543
OkahaoHeritage.105.g0920_p1;OkahaoHeritage.421.g0170_p1	0.3878	0.0956	0.4248	0.0919
OkahaoHeritage.105.g0930_p1;OkahaoHeritage.421.g0160_p1	0.5222	0.1728	0.5287	0.1698
OkahaoHeritage.105.g1090_p1;OkahaoHeritage.421.g0120_p1	0.3667	0.1314	0.3247	0.1338
OkahaoHeritage.105.g1110_p1;OkahaoHeritage.421.g0080_p1	0.2576	0.0566	0.3014	0.0533
OkahaoHeritage.105.g1130_p1;OkahaoHeritage.421.g0060_p1	0.6504	0.2082	0.6349	0.2037
OkahaoHeritage.105.g0520_p1;OkahaoHeritage.421.g0710_p1	0.4699	0.2104	0.4420	0.2108
OkahaoHeritage.105.g0550_p1;OkahaoHeritage.421.g0650_p1	0.2991	0.1613	0.2693	0.1647
OkahaoHeritage.105.g0600_p1;OkahaoHeritage.421.g0600_p1	0.5346	0.2351	0.5475	0.2314
OkahaoHeritage.105.g0620_p1;OkahaoHeritage.421.g0570_p1	2.3863	1.6544	1.9028	1.5236
OkahaoHeritage.105.g0630_p1;OkahaoHeritage.421.g0570_p1	0.521	0.033	0.6158	0.0316
OkahaoHeritage.105.g0720_p1;OkahaoHeritage.421.g0480_p1	0.5166	0.1445	0.5301	0.1429
OkahaoHeritage.105.g0730_p1;OkahaoHeritage.421.g0470_p1	0.4241	0.2003	0.4294	0.1968
OkahaoHeritage.105.g0820_p1;OkahaoHeritage.421.g0340_p1	2.5507	0.5044	1.7526	0.4854
OkahaoHeritage.105.g0830_p1;OkahaoHeritage.421.g0320_p1	1.4115	0.4691	0.9520	0.4973
OkahaoHeritage.105.g0890_p1;OkahaoHeritage.421.g0260_p1	0.4008	0.212	0.4505	0.2025
OkahaoHeritage.105.g0920_p1;OkahaoHeritage.421.g0180_p1	1.9188	1.1059	1.3732	1.1369
OkahaoHeritage.105.g1090_p1;OkahaoHeritage.421.g0130_p1	0.2224	0.0982	0.2329	0.0961
OkahaoHeritage.105.g1100_p1;OkahaoHeritage.421.g0120_p1	0.2888	0.0505	0.3100	0.0483
OkahaoHeritage.105.g1120_p1;OkahaoHeritage.421.g0080_p1	0.5586	0.1089	0.5357	0.1078
OkahaoHeritage.105.g1140_p1;OkahaoHeritage.421.g0060_p1	0.7642	0.1478	0.6710	0.1478
OkahaoHeritage.105.g1260_p1;OkahaoHeritage.704.g0310_p1	0.9043	0.4653	0.9450	0.4476
OkahaoHeritage.105.g1270_p1;OkahaoHeritage.704.g0300_p1	0.4789	0.0241	0.5159	0.0234
OkahaoHeritage.105.g1280_p1;OkahaoHeritage.704.g0290_p1	0.4754	0.1431	0.5007	0.1399
OkahaoHeritage.105.g1360_p1;OkahaoHeritage.704.g0270_p1	0.9062	0.1946	0.8427	0.1912
OkahaoHeritage.105.g1370_p1;OkahaoHeritage.704.g0240_p1	0.6326	0.2399	0.5809	0.2411
OkahaoHeritage.105.g1380_p1;OkahaoHeritage.704.g0220_p1	2.37	0.2723	1.4689	0.2622
OkahaoHeritage.105.g1510_p1;OkahaoHeritage.704.g0170_p1	0.3362	0.0605	0.3330	0.0602
OkahaoHeritage.105.g1520_p1;OkahaoHeritage.704.g0150_p1	0.7572	0.2355	0.7068	0.2330
OkahaoHeritage.105.g1530_p1;OkahaoHeritage.704.g0130_p1	0.5424	0.2553	0.5690	0.2489
OkahaoHeritage.105.g1540_p1;OkahaoHeritage.704.g0120_p1	0.5839	0.0887	0.5954	0.0866
OkahaoHeritage.105.g1250_p1;OkahaoHeritage.704.g0310_p1	0.5397	0.1203	0.4897	0.1217
OkahaoHeritage.105.g1340_p1;OkahaoHeritage.704.g0270_p1	0.9792	0.129	0.8197	0.1265
OkahaoHeritage.105.g1350_p1;OkahaoHeritage.704.g0270_p1	0.8169	0.0883	0.8108	0.0853
OkahaoHeritage.105.g1380_p1;OkahaoHeritage.704.g0230_p1	4.122	1.1023	2.5716	1.1204
OkahaoHeritage.105.g1420_p1;OkahaoHeritage.704.g0210_p1	1.9681	0.4468	1.9644	0.4454
OkahaoHeritage.105.g1430_p1;OkahaoHeritage.704.g0160_p1	1.8586	0.6628	-1.0000	0.6297
OkahaoHeritage.105.g1440_p1;OkahaoHeritage.704.g0210_p1	2.9701	0.456	1.5412	0.4475
OkahaoHeritage.105.g1440_p1;OkahaoHeritage.704.g0160_p1	2.0899	0.3853	1.5622	0.3767
OkahaoHeritage.105.g1460_p1;OkahaoHeritage.704.g0210_p1	2.1461	0.5447	5.4984	0.5292
OkahaoHeritage.105.g1460_p1;OkahaoHeritage.704.g0160_p1	1.4628	0.5238	1.8204	0.5078
OkahaoHeritage.105.g1470_p1;OkahaoHeritage.704.g0210_p1	1.9846	0.5482	1.9396	0.5466
OkahaoHeritage.105.g1470_p1;OkahaoHeritage.704.g0160_p1	2.5032	0.675	1.2765	0.6971
OkahaoHeritage.105.g1480_p1;OkahaoHeritage.704.g0160_p1	4.1384	0.5534	-1.0000	0.5284
OkahaoHeritage.105.g1500_p1;OkahaoHeritage.704.g0210_p1	2.7576	0.5543	2.9322	0.5161
OkahaoHeritage.105.g1500_p1;OkahaoHeritage.704.g0160_p1	1.8092	0.6113	2.8948	0.5889
OkahaoHeritage.105.g1510_p1;OkahaoHeritage.704.g0180_p1	3.4636	0.6552	2.0959	0.6818
OkahaoHeritage.105.g1540_p1;OkahaoHeritage.704.g0110_p1	0.5696	0.2738	0.5738	0.2654
OkahaoHeritage.107.g0330_p1;OkahaoHeritage.110.g0040_p1	0.4362	0.1766	0.5101	0.1656
OkahaoHeritage.107.g0340_p1;OkahaoHeritage.110.g0100_p1	0.8176	0.33	0.7698	0.3271
OkahaoHeritage.107.g0350_p1;OkahaoHeritage.110.g0120_p1	0.5201	0.2151	0.4613	0.2180
OkahaoHeritage.107.g0450_p1;OkahaoHeritage.110.g0310_p1	0.2628	0.1434	0.3341	0.1289
OkahaoHeritage.107.g0470_p1;OkahaoHeritage.110.g0400_p1	0.4562	0.1389	0.3977	0.1422
OkahaoHeritage.107.g0480_p1;OkahaoHeritage.110.g0420_p1	0.3162	0.05	0.3670	0.0473
OkahaoHeritage.107.g0570_p1;OkahaoHeritage.110.g0540_p1	4.0577	1.1631	-1.0000	1.1276
OkahaoHeritage.107.g0580_p1;OkahaoHeritage.110.g0580_p1	0.4657	0.1892	0.4586	0.1878
OkahaoHeritage.107.g0590_p1;OkahaoHeritage.110.g0590_p1	0.2174	0.0359	0.2207	0.0351
OkahaoHeritage.107.g0660_p1;OkahaoHeritage.110.g0630_p1	0.9388	0.4495	0.6765	0.4740
OkahaoHeritage.107.g0680_p1;OkahaoHeritage.110.g0640_p1	1.7265	0.3234	1.0008	0.3331
OkahaoHeritage.107.g0700_p1;OkahaoHeritage.110.g0720_p1	0.3644	0.0984	0.3868	0.0947
OkahaoHeritage.107.g0740_p1;OkahaoHeritage.110.g0740_p1	0.9107	0.3067	0.5417	0.3227
OkahaoHeritage.107.g0760_p1;OkahaoHeritage.110.g0780_p1	0.2335	0.0636	0.2858	0.0597
OkahaoHeritage.107.g0770_p1;OkahaoHeritage.110.g0870_p1	0.522	0.0959	0.6203	0.0908
OkahaoHeritage.107.g0780_p1;OkahaoHeritage.110.g0930_p1	0.5314	0.1707	0.5503	0.1664
OkahaoHeritage.107.g0800_p1;OkahaoHeritage.110.g0950_p1	0.7152	0.3204	0.6469	0.3203
OkahaoHeritage.107.g0870_p1;OkahaoHeritage.110.g1050_p1	0.3444	0.0697	0.3182	0.0702
OkahaoHeritage.107.g0890_p1;OkahaoHeritage.110.g1080_p1	0.3293	0.0845	0.3843	0.0793
OkahaoHeritage.107.g0900_p1;OkahaoHeritage.110.g1160_p1	0.3115	0.1077	0.2756	0.1095
OkahaoHeritage.107.g0940_p1;OkahaoHeritage.110.g1210_p1	0.3092	0.0426	0.3480	0.0410
OkahaoHeritage.107.g0950_p1;OkahaoHeritage.110.g1220_p1	0.3363	0.2074	0.3395	0.2043
OkahaoHeritage.107.g0960_p1;OkahaoHeritage.110.g1260_p1	0.3252	0.1068	0.3414	0.1042
OkahaoHeritage.107.g0980_p1;OkahaoHeritage.110.g1310_p1	3.7592	1.0648	-1.0000	1.0399
OkahaoHeritage.107.g1030_p1;OkahaoHeritage.110.g1340_p1	0.8857	0.3498	0.5161	0.3808
OkahaoHeritage.107.g1100_p1;OkahaoHeritage.110.g1470_p1	0.2318	0.058	0.2263	0.0579
OkahaoHeritage.107.g1140_p1;OkahaoHeritage.110.g1490_p1	0.4513	0.0284	0.3975	0.0288
OkahaoHeritage.107.g1150_p1;OkahaoHeritage.110.g1520_p1	0.4197	0.0961	0.3966	0.0957
OkahaoHeritage.107.g1170_p1;OkahaoHeritage.110.g1560_p1	0.3643	0.2716	0.4240	0.2548
OkahaoHeritage.107.g1180_p1;OkahaoHeritage.110.g1570_p1	0.1646	0.0086	0.2015	0.0081
OkahaoHeritage.107.g1230_p1;OkahaoHeritage.110.g1690_p1	0.7632	0.2123	0.8021	0.2027
OkahaoHeritage.107.g1240_p1;OkahaoHeritage.110.g1780_p1	0.8124	0.2114	0.7433	0.2089
OkahaoHeritage.107.g1330_p1;OkahaoHeritage.110.g1880_p1	0.4099	0.1156	0.3727	0.1175
OkahaoHeritage.107.g1340_p1;OkahaoHeritage.110.g1890_p1	0.3041	0.1869	0.3840	0.1719
[truncated: 20,718 more rows]
