# Supplementary material for: Chromosome-level baobab genome illuminates its evolutionary trajectory and environmental adaptation
Source: Nat Commun. 2024 Oct 12;15:8833. doi: 10.1038/s41467-024-53157-w (PMC11470940; doi:10.1038/s41467-024-53157-w)
Supplement: Supplementary file 18 — Source Data [file 41467_2024_53157_MOESM18_ESM.zip › Fig. 5c-bombax.bombax.ks]

name	yn_ks	yn_ka	ng_ks	ng_ka
bombax.Scaffold1.91;bombax.Scaffold103.22	0.269	0.0248	0.2643	0.0247
bombax.Scaffold1.93;bombax.Scaffold103.21	0.3687	0.0815	0.3343	0.0823
bombax.Scaffold1.96;bombax.Scaffold103.20	0.4605	0.0813	0.5225	0.0771
bombax.Scaffold1.99;bombax.Scaffold103.18	0.4453	0.242	0.4555	0.2387
bombax.Scaffold1.112;bombax.Scaffold103.14	0.2612	0.0379	0.3127	0.0357
bombax.Scaffold1.113;bombax.Scaffold103.13	0.3785	0.0523	0.4253	0.0501
bombax.Scaffold1.124;bombax.Scaffold103.10	0.2881	0.1017	0.3648	0.0930
bombax.Scaffold1.141;bombax.Scaffold103.9	0.2668	0.04	0.2753	0.0392
bombax.Scaffold1.155;bombax.Scaffold103.8	0.3156	0.0492	0.3041	0.0492
bombax.Scaffold1.163;bombax.Scaffold103.5	0.416	0.2101	0.4770	0.1996
bombax.Scaffold1.165;bombax.Scaffold103.4	0.2976	0.0918	0.3072	0.0898
bombax.Scaffold1.171;bombax.Scaffold103.2	0.365	0.1842	0.4852	0.1647
bombax.Scaffold1.100;bombax.Scaffold103.18	0.3178	0.1503	0.3615	0.1428
bombax.Scaffold1.161;bombax.Scaffold103.5	0.7744	0.5221	0.7926	0.5044
bombax.Scaffold1.162;bombax.Scaffold103.5	0.6565	0.5215	0.6874	0.4998
bombax.Scaffold1.171;bombax.Scaffold103.3	3.0066	0.6552	-1.0000	0.6387
bombax.Scaffold1.98;bombax.Scaffold103.19	0.2769	0.1859	0.3301	0.1699
bombax.Scaffold1.99;bombax.Scaffold103.17	0.3223	0.131	0.3217	0.1289
bombax.Scaffold1.256;bombax.Scaffold1093.2	0.4862	0.0901	0.6463	0.0827
bombax.Scaffold1.264;bombax.Scaffold1093.4	0.4656	0.2253	0.5045	0.2181
bombax.Scaffold1.270;bombax.Scaffold1093.9	0.5495	0.1425	0.4604	0.1457
bombax.Scaffold1.283;bombax.Scaffold1093.14	0.4935	0.0854	0.4485	0.0866
bombax.Scaffold1.285;bombax.Scaffold1093.15	0.5035	0.0645	0.5415	0.0625
bombax.Scaffold1.292;bombax.Scaffold1093.17	0.3759	0.1243	0.3992	0.1203
bombax.Scaffold1.296;bombax.Scaffold1093.18	0.4558	0.0392	0.4483	0.0389
bombax.Scaffold1.271;bombax.Scaffold1093.10	0.8204	0.2459	0.7048	0.2467
bombax.Scaffold1.300;bombax.Scaffold1093.19	0.31	0.1467	0.2870	0.1466
bombax.Scaffold1.3;bombax.Scaffold183.11	2.2566	0.4108	1.3226	0.4044
bombax.Scaffold1.7;bombax.Scaffold183.18	0.0446	0.0315	0.0417	0.0320
bombax.Scaffold1.9;bombax.Scaffold183.19	0.1689	0.0799	0.1999	0.0755
bombax.Scaffold1.1;bombax.Scaffold183.11	0.1161	0.1631	0.1354	0.1522
bombax.Scaffold1.1;bombax.Scaffold183.14	0.387	0.322	0.4237	0.3112
bombax.Scaffold1.1;bombax.Scaffold183.12	0.5642	0.511	0.6285	0.4878
bombax.Scaffold1.10;bombax.Scaffold183.19	0.2191	0.1346	0.2593	0.1259
bombax.Scaffold1.10;bombax.Scaffold183.20	0.2682	0.1284	0.2916	0.1236
bombax.Scaffold1.10;bombax.Scaffold183.18	1.4132	0.4906	1.4840	0.4569
bombax.Scaffold1.2;bombax.Scaffold183.15	-0.0	0.0343	0.0000	0.0348
bombax.Scaffold1.4;bombax.Scaffold183.11	0.0178	0.0736	0.0251	0.0639
bombax.Scaffold1.4;bombax.Scaffold183.14	0.0552	0.0637	0.0780	0.0556
bombax.Scaffold1.5;bombax.Scaffold183.15	0.051	0.0219	0.0521	0.0216
bombax.Scaffold1.5;bombax.Scaffold183.13	0.0899	0.0306	0.0889	0.0305
bombax.Scaffold1.7;bombax.Scaffold183.19	1.4883	0.4663	1.4883	0.4399
bombax.Scaffold1.7;bombax.Scaffold183.20	1.5384	0.4842	1.5488	0.4590
bombax.Scaffold1.8;bombax.Scaffold183.19	-0.0	0.0373	0.0000	0.0364
bombax.Scaffold1.8;bombax.Scaffold183.20	0.1597	0.0696	0.1757	0.0676
bombax.Scaffold1.9;bombax.Scaffold183.18	1.1517	0.5179	1.3639	0.4814
bombax.Scaffold1.66;bombax.Scaffold194.23	0.3847	0.0798	0.4035	0.0776
bombax.Scaffold1.68;bombax.Scaffold194.25	0.1854	0.0548	0.1937	0.0539
bombax.Scaffold1.71;bombax.Scaffold194.26	0.372	0.0966	0.3516	0.0969
bombax.Scaffold1.72;bombax.Scaffold194.38	1.4702	0.4281	2.5455	0.4040
bombax.Scaffold1.74;bombax.Scaffold194.34	0.4084	0.1398	0.4084	0.1374
bombax.Scaffold1.75;bombax.Scaffold194.32	0.5702	0.3284	0.5911	0.3206
bombax.Scaffold1.77;bombax.Scaffold194.29	0.2529	0.0163	0.3167	0.0151
bombax.Scaffold1.80;bombax.Scaffold194.41	0.318	0.0264	0.3214	0.0260
bombax.Scaffold1.86;bombax.Scaffold194.43	2.843	0.8367	2.8192	0.8926
bombax.Scaffold1.89;bombax.Scaffold194.46	0.2567	0.0987	0.2711	0.0960
bombax.Scaffold1.91;bombax.Scaffold194.47	0.2354	0.0116	0.2289	0.0116
bombax.Scaffold1.93;bombax.Scaffold194.49	0.2934	0.1771	0.3127	0.1724
bombax.Scaffold1.96;bombax.Scaffold194.51	0.3387	0.0496	0.3867	0.0470
bombax.Scaffold1.98;bombax.Scaffold194.54	0.2925	0.2195	0.3190	0.2114
bombax.Scaffold1.110;bombax.Scaffold194.56	0.481	0.1079	0.5831	0.0999
bombax.Scaffold1.114;bombax.Scaffold194.61	0.3234	0.1042	0.3017	0.1047
bombax.Scaffold1.117;bombax.Scaffold194.65	0.2588	0.056	0.3011	0.0530
bombax.Scaffold1.119;bombax.Scaffold194.68	0.2101	0.0243	0.3372	0.0211
bombax.Scaffold1.111;bombax.Scaffold194.56	0.481	0.1079	0.5831	0.0999
bombax.Scaffold1.118;bombax.Scaffold194.66	0.422	0.2418	0.3755	0.2432
bombax.Scaffold1.118;bombax.Scaffold194.67	0.4316	0.2001	0.3587	0.2041
bombax.Scaffold1.120;bombax.Scaffold194.69	0.8369	0.4599	0.9602	0.4348
bombax.Scaffold1.121;bombax.Scaffold194.69	0.2769	0.0658	0.2731	0.0654
bombax.Scaffold1.72;bombax.Scaffold194.36	4.0267	0.445	1.8488	0.4320
bombax.Scaffold1.72;bombax.Scaffold194.37	1.5163	0.4561	1.9872	0.4412
bombax.Scaffold1.73;bombax.Scaffold194.34	3.0361	0.8704	2.0133	0.9131
bombax.Scaffold1.74;bombax.Scaffold194.32	0.9179	0.4708	1.0319	0.4458
bombax.Scaffold1.75;bombax.Scaffold194.34	1.4104	0.4844	1.4243	0.4638
bombax.Scaffold1.86;bombax.Scaffold194.44	0.4842	0.1289	0.5799	0.1210
bombax.Scaffold1.87;bombax.Scaffold194.44	3.1946	1.0204	-1.0000	0.9742
bombax.Scaffold1.93;bombax.Scaffold194.48	0.4518	0.2538	0.3613	0.2645
bombax.Scaffold1.92;bombax.Scaffold24.1	0.4363	0.0862	0.4480	0.0848
bombax.Scaffold1.96;bombax.Scaffold24.3	0.3462	0.0683	0.3887	0.0650
bombax.Scaffold1.98;bombax.Scaffold24.4	0.3012	0.1156	0.3727	0.1050
bombax.Scaffold1.99;bombax.Scaffold24.5	0.3916	0.1111	0.3832	0.1101
bombax.Scaffold1.108;bombax.Scaffold24.9	0.47	0.2063	0.4001	0.2113
bombax.Scaffold1.110;bombax.Scaffold24.10	0.3616	0.1159	0.4178	0.1096
bombax.Scaffold1.115;bombax.Scaffold24.18	0.2773	0.0241	0.3152	0.0231
bombax.Scaffold1.117;bombax.Scaffold24.23	0.3622	0.1055	0.3756	0.1031
bombax.Scaffold1.119;bombax.Scaffold24.25	0.526	0.0355	0.4659	0.0356
bombax.Scaffold1.122;bombax.Scaffold24.28	0.2585	0.0832	0.2896	0.0796
bombax.Scaffold1.123;bombax.Scaffold24.29	0.5742	0.3455	0.7994	0.2991
bombax.Scaffold1.124;bombax.Scaffold24.36	0.2989	0.0909	0.3746	0.0838
bombax.Scaffold1.126;bombax.Scaffold24.38	0.3654	0.0977	0.4006	0.0944
bombax.Scaffold1.127;bombax.Scaffold24.41	0.3507	0.0257	0.4005	0.0245
bombax.Scaffold1.128;bombax.Scaffold24.43	0.3489	0.0856	0.4069	0.0804
bombax.Scaffold1.130;bombax.Scaffold24.45	0.4209	0.186	0.3649	0.1901
bombax.Scaffold1.134;bombax.Scaffold24.49	0.4343	0.1005	0.4871	0.0963
bombax.Scaffold1.135;bombax.Scaffold24.50	0.2714	0.0725	0.2892	0.0703
bombax.Scaffold1.138;bombax.Scaffold24.54	0.2671	0.0476	0.2443	0.0483
bombax.Scaffold1.144;bombax.Scaffold24.57	0.3138	0.0606	0.3068	0.0603
bombax.Scaffold1.100;bombax.Scaffold24.5	0.3552	0.1302	0.3571	0.1294
bombax.Scaffold1.106;bombax.Scaffold24.8	0.2997	0.1024	0.3060	0.0998
bombax.Scaffold1.107;bombax.Scaffold24.8	0.3373	0.1535	0.3617	0.1475
bombax.Scaffold1.109;bombax.Scaffold24.9	0.2321	0.0875	0.2472	0.0846
bombax.Scaffold1.111;bombax.Scaffold24.10	0.3616	0.1159	0.4178	0.1096
bombax.Scaffold1.112;bombax.Scaffold24.15	0.3491	0.1987	0.3620	0.1947
bombax.Scaffold1.117;bombax.Scaffold24.20	0.3126	0.1057	0.3298	0.1027
bombax.Scaffold1.121;bombax.Scaffold24.26	0.3484	0.2298	0.4489	0.2065
bombax.Scaffold1.121;bombax.Scaffold24.27	1.707	0.7747	1.2960	0.8047
bombax.Scaffold1.126;bombax.Scaffold24.41	1.4531	0.2091	1.8895	0.2035
bombax.Scaffold1.127;bombax.Scaffold24.38	2.4688	0.2038	1.8787	0.1945
bombax.Scaffold1.129;bombax.Scaffold24.45	0.4352	0.1205	0.3865	0.1224
bombax.Scaffold1.129;bombax.Scaffold24.46	0.264	0.1417	0.2825	0.1365
bombax.Scaffold1.129;bombax.Scaffold24.47	2.4194	1.0392	1.6379	1.0922
bombax.Scaffold1.130;bombax.Scaffold24.47	0.4646	0.2358	0.4116	0.2401
bombax.Scaffold1.130;bombax.Scaffold24.48	3.7807	1.0371	1.7752	1.1055
bombax.Scaffold1.131;bombax.Scaffold24.45	0.2411	0.1448	0.2331	0.1441
bombax.Scaffold1.131;bombax.Scaffold24.48	0.264	0.1616	0.2568	0.1610
bombax.Scaffold1.132;bombax.Scaffold24.48	0.2067	0.1465	0.2158	0.1429
bombax.Scaffold1.132;bombax.Scaffold24.45	0.2849	0.139	0.3483	0.1286
bombax.Scaffold1.137;bombax.Scaffold24.52	0.169	0.0583	0.1868	0.0562
bombax.Scaffold1.137;bombax.Scaffold24.54	2.9581	0.4261	2.7556	0.4244
bombax.Scaffold1.138;bombax.Scaffold24.52	3.6975	0.4485	-1.0000	0.4416
bombax.Scaffold1.145;bombax.Scaffold24.58	1.3905	0.383	0.9969	0.3856
bombax.Scaffold1.145;bombax.Scaffold24.59	1.3707	0.5847	1.4842	0.5529
bombax.Scaffold1.146;bombax.Scaffold24.58	1.1101	0.3933	0.9292	0.3941
bombax.Scaffold1.146;bombax.Scaffold24.59	1.5404	0.5689	1.5569	0.5322
bombax.Scaffold1.147;bombax.Scaffold24.58	0.9512	0.4704	0.7827	0.4740
bombax.Scaffold1.147;bombax.Scaffold24.60	3.7446	1.0717	3.1541	1.0947
bombax.Scaffold1.147;bombax.Scaffold24.59	1.4414	0.6035	1.5560	0.5689
bombax.Scaffold1.148;bombax.Scaffold24.58	1.6912	0.4135	0.9742	0.4213
bombax.Scaffold1.148;bombax.Scaffold24.59	1.131	0.5765	1.2528	0.5441
bombax.Scaffold1.172;bombax.Scaffold24.61	0.3677	0.0556	0.4023	0.0532
bombax.Scaffold1.173;bombax.Scaffold24.62	0.4779	0.1837	0.4522	0.1841
bombax.Scaffold1.175;bombax.Scaffold24.65	0.3846	0.0812	0.4309	0.0769
bombax.Scaffold1.178;bombax.Scaffold24.69	0.3295	0.0804	0.4096	0.0739
bombax.Scaffold1.186;bombax.Scaffold24.77	0.3619	0.0759	0.3887	0.0741
bombax.Scaffold1.196;bombax.Scaffold24.86	0.6644	0.2092	0.5541	0.2126
bombax.Scaffold1.197;bombax.Scaffold24.87	0.3234	0.0352	0.3633	0.0335
bombax.Scaffold1.198;bombax.Scaffold24.88	0.2542	0.0205	0.2700	0.0200
bombax.Scaffold1.200;bombax.Scaffold24.90	0.4061	0.1372	0.5134	0.1263
bombax.Scaffold1.203;bombax.Scaffold24.93	0.4558	0.0927	0.4063	0.0942
bombax.Scaffold1.207;bombax.Scaffold24.95	0.3437	0.0471	0.3258	0.0470
bombax.Scaffold1.208;bombax.Scaffold24.96	0.2631	0.0317	0.2834	0.0306
bombax.Scaffold1.211;bombax.Scaffold24.97	0.2989	0.1072	0.2972	0.1058
bombax.Scaffold1.212;bombax.Scaffold24.100	0.2369	0.0237	0.2683	0.0227
bombax.Scaffold1.223;bombax.Scaffold24.101	0.4688	0.1588	0.5139	0.1527
bombax.Scaffold1.224;bombax.Scaffold24.102	0.4076	0.115	0.4618	0.1097
bombax.Scaffold1.225;bombax.Scaffold24.104	0.2911	0.0399	0.3249	0.0382
bombax.Scaffold1.234;bombax.Scaffold24.108	0.4158	0.1273	0.3534	0.1306
bombax.Scaffold1.236;bombax.Scaffold24.109	0.5762	0.1315	0.4189	0.1363
bombax.Scaffold1.238;bombax.Scaffold24.112	0.2302	0.0504	0.3085	0.0459
bombax.Scaffold1.239;bombax.Scaffold24.113	0.4063	-0.0	0.4301	0.0000
bombax.Scaffold1.240;bombax.Scaffold24.114	0.3285	0.1478	0.3414	0.1435
bombax.Scaffold1.243;bombax.Scaffold24.117	0.5261	0.0677	0.5008	0.0676
bombax.Scaffold1.251;bombax.Scaffold24.120	0.4168	0.161	0.3646	0.1631
bombax.Scaffold1.252;bombax.Scaffold24.121	0.5557	0.0941	0.5499	0.0924
bombax.Scaffold1.253;bombax.Scaffold24.122	0.4748	0.1069	0.4214	0.1078
bombax.Scaffold1.255;bombax.Scaffold24.124	0.3576	0.1141	0.3883	0.1090
bombax.Scaffold1.256;bombax.Scaffold24.127	0.6593	0.2194	0.7924	0.2051
bombax.Scaffold1.260;bombax.Scaffold24.133	0.3686	0.1398	0.3985	0.1353
bombax.Scaffold1.261;bombax.Scaffold24.134	0.3308	0.089	0.3317	0.0877
bombax.Scaffold1.262;bombax.Scaffold24.135	0.34	0.0416	0.4055	0.0388
bombax.Scaffold1.263;bombax.Scaffold24.136	0.2824	0.0517	0.3541	0.0481
bombax.Scaffold1.265;bombax.Scaffold24.139	0.8599	0.3581	0.7505	0.3538
bombax.Scaffold1.266;bombax.Scaffold24.140	0.5175	0.0502	0.5370	0.0488
bombax.Scaffold1.268;bombax.Scaffold24.144	0.2835	0.0827	0.2595	0.0839
bombax.Scaffold1.282;bombax.Scaffold24.157	1.0547	0.1244	0.7443	0.1299
bombax.Scaffold1.285;bombax.Scaffold24.158	0.5333	0.1077	0.5733	0.1036
bombax.Scaffold1.286;bombax.Scaffold24.159	0.4151	0.0628	0.4520	0.0597
bombax.Scaffold1.287;bombax.Scaffold24.160	0.3719	0.0724	0.3314	0.0730
bombax.Scaffold1.294;bombax.Scaffold24.162	0.3852	0.075	0.4159	0.0727
bombax.Scaffold1.295;bombax.Scaffold24.163	0.8184	0.0704	0.5780	0.0732
bombax.Scaffold1.303;bombax.Scaffold24.164	0.2699	0.1263	0.2450	0.1276
bombax.Scaffold1.306;bombax.Scaffold24.165	3.0751	1.8199	2.5143	1.7895
bombax.Scaffold1.307;bombax.Scaffold24.166	0.337	0.0979	0.3742	0.0929
bombax.Scaffold1.311;bombax.Scaffold24.168	0.2812	0.0484	0.2834	0.0475
bombax.Scaffold1.313;bombax.Scaffold24.169	0.426	0.1422	0.4786	0.1356
bombax.Scaffold1.316;bombax.Scaffold24.173	0.5574	0.3146	0.6059	0.3004
bombax.Scaffold1.319;bombax.Scaffold24.174	0.6885	0.2798	0.7123	0.2666
bombax.Scaffold1.174;bombax.Scaffold24.63	0.5892	0.2708	0.4798	0.2798
bombax.Scaffold1.177;bombax.Scaffold24.69	3.6437	0.3626	2.0898	0.3427
bombax.Scaffold1.179;bombax.Scaffold24.73	2.7155	0.4177	-1.0000	0.4095
bombax.Scaffold1.179;bombax.Scaffold24.74	3.3879	0.4393	-1.0000	0.4307
bombax.Scaffold1.179;bombax.Scaffold24.71	3.3973	0.4357	-1.0000	0.4259
bombax.Scaffold1.179;bombax.Scaffold24.70	1.2125	0.5051	1.2902	0.4842
bombax.Scaffold1.180;bombax.Scaffold24.70	1.5939	0.4681	2.2058	0.4511
bombax.Scaffold1.180;bombax.Scaffold24.73	1.7037	0.4319	2.0654	0.4230
bombax.Scaffold1.180;bombax.Scaffold24.71	1.6091	0.4513	2.0929	0.4380
bombax.Scaffold1.180;bombax.Scaffold24.72	1.6644	0.4481	1.6844	0.4191
bombax.Scaffold1.180;bombax.Scaffold24.75	1.3205	0.3067	1.5925	0.2893
bombax.Scaffold1.180;bombax.Scaffold24.76	1.4578	0.4871	1.5938	0.4602
bombax.Scaffold1.180;bombax.Scaffold24.74	1.9907	0.5166	-1.0000	0.4897
bombax.Scaffold1.181;bombax.Scaffold24.73	3.497	0.4907	2.1737	0.4710
bombax.Scaffold1.181;bombax.Scaffold24.70	1.6404	0.5183	2.4132	0.4973
bombax.Scaffold1.181;bombax.Scaffold24.74	1.8659	0.5322	-1.0000	0.4927
bombax.Scaffold1.181;bombax.Scaffold24.71	1.602	0.4893	2.4177	0.4695
bombax.Scaffold1.187;bombax.Scaffold24.77	2.0501	0.423	1.8999	0.4218
bombax.Scaffold1.188;bombax.Scaffold24.77	3.0433	0.6681	3.5941	0.6525
bombax.Scaffold1.191;bombax.Scaffold24.80	0.2741	0.0437	0.3347	0.0406
bombax.Scaffold1.191;bombax.Scaffold24.81	0.455	0.0864	0.3858	0.0882
bombax.Scaffold1.199;bombax.Scaffold24.90	0.9448	0.212	0.9906	0.2029
bombax.Scaffold1.201;bombax.Scaffold24.92	2.6333	0.7321	3.7518	0.7201
bombax.Scaffold1.205;bombax.Scaffold24.94	0.3483	0.073	0.3040	0.0744
bombax.Scaffold1.206;bombax.Scaffold24.94	0.5463	0.1488	0.4270	0.1551
bombax.Scaffold1.211;bombax.Scaffold24.98	0.3862	0.1965	0.3566	0.1961
bombax.Scaffold1.231;bombax.Scaffold24.107	0.3644	0.1304	0.3703	0.1270
bombax.Scaffold1.233;bombax.Scaffold24.108	0.3447	0.0802	0.2836	0.0835
bombax.Scaffold1.237;bombax.Scaffold24.111	0.5699	0.3424	0.5760	0.3338
bombax.Scaffold1.250;bombax.Scaffold24.119	0.3522	0.1912	0.4386	0.1762
bombax.Scaffold1.269;bombax.Scaffold24.140	0.5097	0.0603	0.5291	0.0586
bombax.Scaffold1.271;bombax.Scaffold24.145	0.7921	0.3441	0.8093	0.3347
bombax.Scaffold1.272;bombax.Scaffold24.149	0.4343	0.0816	0.4720	0.0793
bombax.Scaffold1.281;bombax.Scaffold24.157	1.0966	0.2821	0.9214	0.2850
bombax.Scaffold1.288;bombax.Scaffold24.161	0.4574	0.1474	0.5002	0.1426
bombax.Scaffold1.317;bombax.Scaffold24.173	0.7439	0.158	0.5809	0.1569
bombax.Scaffold1.321;bombax.Scaffold24.277	0.2449	0.0356	0.2643	0.0344
bombax.Scaffold1.322;bombax.Scaffold24.276	0.3768	0.023	0.4645	0.0214
bombax.Scaffold1.325;bombax.Scaffold24.274	0.2962	0.111	0.3274	0.1060
bombax.Scaffold1.328;bombax.Scaffold24.273	0.3196	0.0633	0.3192	0.0627
bombax.Scaffold1.329;bombax.Scaffold24.270	0.2886	0.0649	0.3240	0.0619
bombax.Scaffold1.335;bombax.Scaffold24.265	0.2589	0.0678	0.2704	0.0660
bombax.Scaffold1.336;bombax.Scaffold24.264	0.2581	0.1464	0.2518	0.1448
bombax.Scaffold1.337;bombax.Scaffold24.259	0.3915	0.0899	0.4118	0.0877
bombax.Scaffold1.346;bombax.Scaffold24.254	0.5603	0.0493	0.4778	0.0500
bombax.Scaffold1.348;bombax.Scaffold24.252	0.2276	0.0612	0.2644	0.0577
bombax.Scaffold1.349;bombax.Scaffold24.251	0.3787	0.052	0.3361	0.0528
bombax.Scaffold1.352;bombax.Scaffold24.246	0.2357	0.0434	0.2573	0.0421
bombax.Scaffold1.353;bombax.Scaffold24.245	0.2515	0.1241	0.2653	0.1205
bombax.Scaffold1.356;bombax.Scaffold24.239	0.2419	0.042	0.2554	0.0409
bombax.Scaffold1.361;bombax.Scaffold24.234	0.2564	0.0069	0.2623	0.0068
bombax.Scaffold1.364;bombax.Scaffold24.233	0.4312	0.1265	0.3963	0.1279
bombax.Scaffold1.367;bombax.Scaffold24.232	0.2718	0.076	0.3412	0.0705
bombax.Scaffold1.370;bombax.Scaffold24.231	0.754	0.3473	0.6506	0.3534
bombax.Scaffold1.374;bombax.Scaffold24.225	0.5957	0.0975	0.5162	0.0984
bombax.Scaffold1.386;bombax.Scaffold24.219	0.4701	0.1495	0.4613	0.1472
bombax.Scaffold1.388;bombax.Scaffold24.217	0.3684	0.0214	0.2586	0.0226
bombax.Scaffold1.392;bombax.Scaffold24.216	0.349	0.0669	0.3646	0.0651
bombax.Scaffold1.396;bombax.Scaffold24.214	0.4947	0.1024	0.3835	0.1057
bombax.Scaffold1.410;bombax.Scaffold24.208	0.4862	0.2075	0.6062	0.1881
bombax.Scaffold1.412;bombax.Scaffold24.209	0.3458	0.0734	0.3597	0.0717
bombax.Scaffold1.416;bombax.Scaffold24.212	0.8473	0.2465	0.9828	0.2300
bombax.Scaffold1.418;bombax.Scaffold24.205	0.3509	0.064	0.3941	0.0610
bombax.Scaffold1.422;bombax.Scaffold24.203	0.2635	0.0202	0.3504	0.0181
bombax.Scaffold1.423;bombax.Scaffold24.202	0.2202	0.0152	0.3019	0.0138
bombax.Scaffold1.424;bombax.Scaffold24.201	0.3779	0.1036	0.3790	0.1024
bombax.Scaffold1.425;bombax.Scaffold24.200	0.2214	0.0692	0.2526	0.0659
bombax.Scaffold1.426;bombax.Scaffold24.199	0.3927	0.1413	0.4751	0.1293
bombax.Scaffold1.429;bombax.Scaffold24.194	0.4988	0.1578	0.5320	0.1522
bombax.Scaffold1.430;bombax.Scaffold24.193	0.3732	0.0609	0.3611	0.0601
bombax.Scaffold1.437;bombax.Scaffold24.189	0.2428	0.0142	0.2499	0.0139
bombax.Scaffold1.438;bombax.Scaffold24.188	0.2736	0.0426	0.2920	0.0414
bombax.Scaffold1.439;bombax.Scaffold24.187	0.2671	0.0794	0.2599	0.0791
bombax.Scaffold1.440;bombax.Scaffold24.186	0.2856	0.3286	0.6505	0.1501
bombax.Scaffold1.443;bombax.Scaffold24.180	0.2594	0.051	0.2754	0.0496
bombax.Scaffold1.445;bombax.Scaffold24.176	0.3546	0.0755	0.3667	0.0735
bombax.Scaffold1.446;bombax.Scaffold24.175	0.4193	0.1988	0.4654	0.1907
bombax.Scaffold1.323;bombax.Scaffold24.276	3.0965	1.4032	-1.0000	1.3327
bombax.Scaffold1.324;bombax.Scaffold24.274	0.3793	0.1298	0.3351	0.1325
bombax.Scaffold1.328;bombax.Scaffold24.272	1.3364	0.4195	0.8601	0.4240
bombax.Scaffold1.331;bombax.Scaffold24.269	3.0392	0.8901	1.9255	0.9569
bombax.Scaffold1.334;bombax.Scaffold24.266	0.9845	0.3844	0.9875	0.3721
bombax.Scaffold1.334;bombax.Scaffold24.268	2.5899	0.5211	-1.0000	0.5122
bombax.Scaffold1.336;bombax.Scaffold24.261	0.4184	0.1534	0.4213	0.1502
bombax.Scaffold1.336;bombax.Scaffold24.262	0.2863	0.1926	0.2388	0.1993
bombax.Scaffold1.336;bombax.Scaffold24.263	2.7965	0.7205	-1.0000	0.7074
bombax.Scaffold1.339;bombax.Scaffold24.264	0.3187	0.1451	0.2984	0.1461
bombax.Scaffold1.340;bombax.Scaffold24.264	0.3523	0.164	0.3361	0.1628
bombax.Scaffold1.341;bombax.Scaffold24.264	0.2256	0.1704	0.2257	0.1680
bombax.Scaffold1.341;bombax.Scaffold24.261	0.4657	0.173	0.4140	0.1741
bombax.Scaffold1.341;bombax.Scaffold24.263	2.7473	0.7758	-1.0000	0.7829
bombax.Scaffold1.353;bombax.Scaffold24.244	0.3071	0.1761	0.2757	0.1773
bombax.Scaffold1.356;bombax.Scaffold24.240	0.3588	0.0352	0.3199	0.0357
bombax.Scaffold1.379;bombax.Scaffold24.224	0.3755	0.2238	0.3514	0.2258
bombax.Scaffold1.381;bombax.Scaffold24.224	0.3508	0.2248	0.3511	0.2230
bombax.Scaffold1.382;bombax.Scaffold24.222	0.3891	0.1202	0.4331	0.1159
bombax.Scaffold1.383;bombax.Scaffold24.222	4.2518	0.634	-1.0000	0.6255
bombax.Scaffold1.384;bombax.Scaffold24.220	0.3524	0.144	0.4426	0.1323
bombax.Scaffold1.385;bombax.Scaffold24.220	0.363	0.102	0.2979	0.1058
bombax.Scaffold1.395;bombax.Scaffold24.211	1.7842	0.2814	2.0320	0.2773
bombax.Scaffold1.395;bombax.Scaffold24.212	2.5816	0.3183	2.5020	0.3169
bombax.Scaffold1.396;bombax.Scaffold24.213	0.3276	0.2429	0.3790	0.2269
bombax.Scaffold1.416;bombax.Scaffold24.211	0.413	0.1567	0.4244	0.1518
bombax.Scaffold1.416;bombax.Scaffold24.215	3.3327	0.5435	-1.0000	0.5355
bombax.Scaffold1.422;bombax.Scaffold24.204	1.5904	0.0919	-1.0000	0.0865
bombax.Scaffold1.429;bombax.Scaffold24.195	1.1901	0.4606	1.0976	0.4483
bombax.Scaffold1.442;bombax.Scaffold24.183	1.7446	0.4496	1.8163	0.4238
bombax.Scaffold1.443;bombax.Scaffold24.179	0.4116	0.1529	0.4009	0.1521
bombax.Scaffold1.443;bombax.Scaffold24.177	2.8956	0.8562	2.2375	0.8792
bombax.Scaffold1.445;bombax.Scaffold24.178	0.4392	0.1098	0.4961	0.1040
bombax.Scaffold1.445;bombax.Scaffold24.177	0.8601	0.2221	0.6229	0.2236
bombax.Scaffold1.453;bombax.Scaffold24.280	0.2704	0.0593	0.3111	0.0562
bombax.Scaffold1.456;bombax.Scaffold24.284	0.2835	0.1068	0.2797	0.1060
bombax.Scaffold1.457;bombax.Scaffold24.286	0.2803	0.0656	0.3042	0.0633
bombax.Scaffold1.458;bombax.Scaffold24.287	0.2178	0.1388	0.2189	0.1371
bombax.Scaffold1.462;bombax.Scaffold24.289	0.2515	0.0868	0.2868	0.0829
bombax.Scaffold1.463;bombax.Scaffold24.290	0.3859	0.1598	0.3110	0.1637
bombax.Scaffold1.464;bombax.Scaffold24.291	0.2752	0.1074	0.2864	0.1048
bombax.Scaffold1.466;bombax.Scaffold24.292	0.2173	0.0768	0.2269	0.0751
bombax.Scaffold1.469;bombax.Scaffold24.296	0.189	0.2399	0.1973	0.2333
bombax.Scaffold1.470;bombax.Scaffold24.297	0.2501	0.0532	0.2710	0.0514
bombax.Scaffold1.473;bombax.Scaffold24.299	0.2348	0.0559	0.2417	0.0550
bombax.Scaffold1.481;bombax.Scaffold24.301	0.2176	0.0477	0.2198	0.0472
bombax.Scaffold1.484;bombax.Scaffold24.310	0.3456	0.0701	0.3343	0.0700
bombax.Scaffold1.485;bombax.Scaffold24.311	0.2578	0.1245	0.2221	0.1284
bombax.Scaffold1.492;bombax.Scaffold24.320	0.3047	0.0501	0.2726	0.0509
bombax.Scaffold1.496;bombax.Scaffold24.323	0.225	0.0573	0.2381	0.0559
bombax.Scaffold1.454;bombax.Scaffold24.282	0.1706	0.1391	0.1549	0.1423
bombax.Scaffold1.455;bombax.Scaffold24.283	0.3531	0.1745	0.3676	0.1717
bombax.Scaffold1.466;bombax.Scaffold24.293	0.289	0.1883	0.2944	0.1835
bombax.Scaffold1.467;bombax.Scaffold24.295	0.7227	0.5662	0.8645	0.5213
bombax.Scaffold1.472;bombax.Scaffold24.298	0.5017	0.1401	0.5322	0.1343
bombax.Scaffold1.480;bombax.Scaffold24.300	0.4066	0.1296	0.4255	0.1262
bombax.Scaffold1.485;bombax.Scaffold24.313	1.5652	0.4001	1.0839	0.4155
bombax.Scaffold1.485;bombax.Scaffold24.312	0.7482	0.2837	0.8770	0.2608
bombax.Scaffold1.489;bombax.Scaffold24.315	2.2894	0.261	1.6491	0.2548
bombax.Scaffold1.489;bombax.Scaffold24.317	0.1978	0.0824	0.1918	0.0826
bombax.Scaffold1.489;bombax.Scaffold24.316	0.4987	0.2636	0.5881	0.2476
bombax.Scaffold1.489;bombax.Scaffold24.318	0.5895	0.1343	0.4309	0.1414
bombax.Scaffold1.490;bombax.Scaffold24.315	3.126	0.5545	-1.0000	0.5675
bombax.Scaffold1.494;bombax.Scaffold24.321	1.9719	1.0486	1.0412	1.0835
bombax.Scaffold1.495;bombax.Scaffold24.321	0.5745	0.3837	0.5864	0.3773
bombax.Scaffold1.388;bombax.Scaffold243.114	0.3851	0.0179	0.3611	0.0179
bombax.Scaffold1.389;bombax.Scaffold243.113	0.2723	0.0759	0.2648	0.0757
bombax.Scaffold1.390;bombax.Scaffold243.112	0.3844	0.0983	0.4054	0.0959
bombax.Scaffold1.393;bombax.Scaffold243.110	0.6133	0.1252	0.5951	0.1235
bombax.Scaffold1.396;bombax.Scaffold243.106	0.4508	0.0882	0.3859	0.0894
bombax.Scaffold1.402;bombax.Scaffold243.93	0.3142	0.1084	0.3381	0.1048
bombax.Scaffold1.403;bombax.Scaffold243.94	1.2096	0.326	0.9869	0.3344
bombax.Scaffold1.409;bombax.Scaffold243.96	0.4472	0.1269	0.3509	0.1311
bombax.Scaffold1.411;bombax.Scaffold243.97	0.364	0.0561	0.3766	0.0548
bombax.Scaffold1.419;bombax.Scaffold243.92	0.3686	0.0475	0.4230	0.0450
bombax.Scaffold1.421;bombax.Scaffold243.91	0.2675	0.1151	0.2730	0.1127
bombax.Scaffold1.422;bombax.Scaffold243.88	0.3349	0.0119	0.3854	0.0113
bombax.Scaffold1.423;bombax.Scaffold243.87	0.1863	0.0139	0.1868	0.0138
bombax.Scaffold1.425;bombax.Scaffold243.86	0.2335	0.071	0.2658	0.0676
bombax.Scaffold1.429;bombax.Scaffold243.84	0.4583	0.152	0.4843	0.1463
bombax.Scaffold1.432;bombax.Scaffold243.78	0.3066	0.0808	0.3237	0.0789
bombax.Scaffold1.436;bombax.Scaffold243.74	0.3505	0.1878	0.4758	0.1689
bombax.Scaffold1.443;bombax.Scaffold243.72	0.2749	0.0492	0.2988	0.0475
bombax.Scaffold1.445;bombax.Scaffold243.71	0.4398	0.098	0.4045	0.0984
bombax.Scaffold1.453;bombax.Scaffold243.68	0.2311	0.0623	0.2838	0.0575
bombax.Scaffold1.456;bombax.Scaffold243.63	0.2637	0.1257	0.2707	0.1232
bombax.Scaffold1.459;bombax.Scaffold243.59	0.7121	0.2591	0.7794	0.2464
bombax.Scaffold1.461;bombax.Scaffold243.55	0.2516	0.036	0.2978	0.0339
bombax.Scaffold1.462;bombax.Scaffold243.54	0.2424	0.0572	0.2935	0.0538
bombax.Scaffold1.466;bombax.Scaffold243.53	0.2673	0.1031	0.2888	0.0991
bombax.Scaffold1.468;bombax.Scaffold243.52	0.2885	0.1001	0.4092	0.0898
bombax.Scaffold1.472;bombax.Scaffold243.51	0.4759	0.1427	0.5170	0.1359
bombax.Scaffold1.476;bombax.Scaffold243.50	0.1841	0.0515	0.1979	0.0499
bombax.Scaffold1.480;bombax.Scaffold243.49	0.4255	0.1536	0.4088	0.1533
bombax.Scaffold1.482;bombax.Scaffold243.44	0.2342	0.0597	0.2249	0.0597
bombax.Scaffold1.486;bombax.Scaffold243.27	0.3496	0.0881	0.2999	0.0901
bombax.Scaffold1.492;bombax.Scaffold243.21	0.1714	0.0411	0.1643	0.0413
bombax.Scaffold1.493;bombax.Scaffold243.20	0.2726	0.058	0.2981	0.0557
bombax.Scaffold1.497;bombax.Scaffold243.13	0.6542	0.226	0.5680	0.2276
bombax.Scaffold1.503;bombax.Scaffold243.9	1.5173	0.8805	2.4753	0.8221
bombax.Scaffold1.382;bombax.Scaffold243.115	0.3941	0.1266	0.4351	0.1217
bombax.Scaffold1.395;bombax.Scaffold243.99	2.1395	0.3019	1.7929	0.3044
bombax.Scaffold1.395;bombax.Scaffold243.102	2.0169	0.3091	2.1367	0.3067
bombax.Scaffold1.395;bombax.Scaffold243.103	1.7425	0.3142	2.1445	0.3079
bombax.Scaffold1.395;bombax.Scaffold243.104	2.1062	0.3139	2.3353	0.3106
bombax.Scaffold1.407;bombax.Scaffold243.95	0.2872	0.1666	0.3188	0.1591
bombax.Scaffold1.408;bombax.Scaffold243.95	2.8279	0.5377	1.7737	0.5734
bombax.Scaffold1.416;bombax.Scaffold243.99	1.195	0.2253	1.0936	0.2149
bombax.Scaffold1.422;bombax.Scaffold243.90	1.7786	0.0686	-1.0000	0.0623
bombax.Scaffold1.447;bombax.Scaffold243.70	1.1379	0.4765	0.9594	0.4765
bombax.Scaffold1.449;bombax.Scaffold243.70	1.197	0.6572	0.9265	0.6654
bombax.Scaffold1.451;bombax.Scaffold243.70	1.1227	0.5735	0.8876	0.5864
bombax.Scaffold1.454;bombax.Scaffold243.67	0.2904	0.1383	0.2648	0.1406
bombax.Scaffold1.455;bombax.Scaffold243.65	0.2678	0.0991	0.2531	0.0998
bombax.Scaffold1.474;bombax.Scaffold243.50	0.5688	0.0851	0.5369	0.0842
bombax.Scaffold1.475;bombax.Scaffold243.50	0.5483	0.1408	0.2955	0.1553
bombax.Scaffold1.477;bombax.Scaffold243.50	0.355	0.0437	0.3199	0.0440
bombax.Scaffold1.478;bombax.Scaffold243.50	0.3022	0.1104	0.2764	0.1113
bombax.Scaffold1.479;bombax.Scaffold243.50	0.2772	0.0999	0.3308	0.0932
bombax.Scaffold1.487;bombax.Scaffold243.24	0.2152	0.0467	0.2643	0.0432
bombax.Scaffold1.488;bombax.Scaffold243.24	0.4318	0.0303	0.4005	0.0304
bombax.Scaffold1.493;bombax.Scaffold243.19	0.9375	0.2653	0.7362	0.2639
bombax.Scaffold1.494;bombax.Scaffold243.18	0.3339	0.1303	0.3386	0.1290
bombax.Scaffold1.495;bombax.Scaffold243.18	0.8538	0.2483	0.9974	0.2385
bombax.Scaffold1.498;bombax.Scaffold243.13	0.2882	0.2658	0.2720	0.2686
bombax.Scaffold1.500;bombax.Scaffold243.12	0.2186	0.0494	0.2269	0.0486
bombax.Scaffold1.501;bombax.Scaffold243.12	0.3492	0.0512	0.3184	0.0518
bombax.Scaffold1.172;bombax.Scaffold245.1	0.2663	0.0739	0.2922	0.0706
bombax.Scaffold1.176;bombax.Scaffold245.3	0.5634	0.1147	0.5073	0.1164
bombax.Scaffold1.183;bombax.Scaffold245.5	0.2568	0.0936	0.2721	0.0908
bombax.Scaffold1.202;bombax.Scaffold245.9	0.3456	0.1227	0.3590	0.1195
bombax.Scaffold1.203;bombax.Scaffold245.10	0.3934	0.0816	0.3312	0.0846
bombax.Scaffold1.177;bombax.Scaffold245.4	1.6132	0.4332	2.0915	0.4218
bombax.Scaffold1.178;bombax.Scaffold245.4	0.4565	0.204	0.5763	0.1846
bombax.Scaffold1.201;bombax.Scaffold245.8	2.0435	0.627	2.0509	0.6250
bombax.Scaffold1.345;bombax.Scaffold292.1	0.5881	0.009	0.5076	0.0090
bombax.Scaffold1.346;bombax.Scaffold292.2	0.6151	0.0159	0.5746	0.0158
bombax.Scaffold1.350;bombax.Scaffold292.4	0.3753	0.0933	0.4073	0.0901
bombax.Scaffold1.355;bombax.Scaffold292.6	0.3291	0.0959	0.3382	0.0938
bombax.Scaffold1.361;bombax.Scaffold292.7	0.2535	0.0053	0.2608	0.0052
bombax.Scaffold1.364;bombax.Scaffold292.8	0.3359	0.1229	0.3175	0.1230
bombax.Scaffold1.372;bombax.Scaffold292.9	0.4001	0.2293	0.4156	0.2255
bombax.Scaffold1.158;bombax.Scaffold311.1	0.395	0.1995	0.4216	0.1929
bombax.Scaffold1.163;bombax.Scaffold311.14	0.3961	0.1636	0.4439	0.1549
bombax.Scaffold1.164;bombax.Scaffold311.13	0.5463	0.1945	0.4475	0.1995
bombax.Scaffold1.169;bombax.Scaffold311.8	0.4074	0.1551	0.4833	0.1440
bombax.Scaffold1.172;bombax.Scaffold311.22	0.2208	0.0636	0.2562	0.0596
bombax.Scaffold1.175;bombax.Scaffold311.24	0.3531	0.1179	0.3647	0.1150
bombax.Scaffold1.182;bombax.Scaffold311.44	0.5435	0.1474	0.6272	0.1383
bombax.Scaffold1.185;bombax.Scaffold311.48	0.3883	0.1026	0.4035	0.0996
bombax.Scaffold1.186;bombax.Scaffold311.49	0.8138	0.1588	0.7649	0.1587
bombax.Scaffold1.187;bombax.Scaffold311.50	0.3717	0.1359	0.4310	0.1297
bombax.Scaffold1.188;bombax.Scaffold311.51	0.5515	0.1106	0.6230	0.1055
bombax.Scaffold1.191;bombax.Scaffold311.54	0.4516	0.0569	0.4696	0.0555
bombax.Scaffold1.195;bombax.Scaffold311.59	0.2623	0.0656	0.2921	0.0623
bombax.Scaffold1.196;bombax.Scaffold311.60	0.5311	0.1397	0.5154	0.1380
bombax.Scaffold1.197;bombax.Scaffold311.61	0.2297	0.0145	0.2705	0.0137
bombax.Scaffold1.161;bombax.Scaffold311.15	0.4895	0.2697	0.5098	0.2570
bombax.Scaffold1.161;bombax.Scaffold311.17	0.4596	0.2528	0.4688	0.2458
bombax.Scaffold1.161;bombax.Scaffold311.16	0.4488	0.2836	0.5094	0.2651
bombax.Scaffold1.162;bombax.Scaffold311.15	0.472	0.2607	0.5239	0.2433
bombax.Scaffold1.162;bombax.Scaffold311.17	0.449	0.2539	0.4820	0.2428
bombax.Scaffold1.162;bombax.Scaffold311.16	0.4367	0.3013	0.4864	0.2806
bombax.Scaffold1.163;bombax.Scaffold311.17	0.6514	0.4285	0.8032	0.4008
bombax.Scaffold1.163;bombax.Scaffold311.15	0.7261	0.4759	0.9006	0.4404
bombax.Scaffold1.163;bombax.Scaffold311.16	0.7342	0.4872	0.7980	0.4724
bombax.Scaffold1.165;bombax.Scaffold311.9	0.1954	0.0731	0.2262	0.0691
bombax.Scaffold1.165;bombax.Scaffold311.11	0.3626	0.1796	0.3447	0.1789
bombax.Scaffold1.165;bombax.Scaffold311.10	0.2105	0.0794	0.2345	0.0760
bombax.Scaffold1.165;bombax.Scaffold311.12	0.3404	0.1838	0.3767	0.1768
bombax.Scaffold1.167;bombax.Scaffold311.18	2.3635	0.3844	1.6179	0.3580
bombax.Scaffold1.167;bombax.Scaffold311.7	2.2773	0.3959	2.2025	0.3960
bombax.Scaffold1.168;bombax.Scaffold311.7	2.0261	0.6563	2.6309	0.6407
bombax.Scaffold1.168;bombax.Scaffold311.20	1.8456	0.6029	1.9625	0.5933
bombax.Scaffold1.168;bombax.Scaffold311.19	3.7529	0.9867	-1.0000	0.9618
bombax.Scaffold1.174;bombax.Scaffold311.23	0.9695	0.2464	0.6284	0.2557
bombax.Scaffold1.176;bombax.Scaffold311.26	1.3494	0.2874	1.2587	0.2812
bombax.Scaffold1.176;bombax.Scaffold311.27	0.6877	0.2876	0.6100	0.2817
bombax.Scaffold1.179;bombax.Scaffold311.39	1.3074	0.4951	1.7342	0.4736
bombax.Scaffold1.179;bombax.Scaffold311.40	4.9351	0.4349	1.7328	0.4227
bombax.Scaffold1.179;bombax.Scaffold311.38	1.6804	0.3903	2.1776	0.3646
bombax.Scaffold1.180;bombax.Scaffold311.40	1.6423	0.4194	2.8477	0.4010
bombax.Scaffold1.180;bombax.Scaffold311.37	4.2944	0.5013	3.5683	0.4999
bombax.Scaffold1.180;bombax.Scaffold311.39	1.8246	0.4876	1.6154	0.4709
bombax.Scaffold1.180;bombax.Scaffold311.38	1.3199	0.5028	-1.0000	0.4403
bombax.Scaffold1.181;bombax.Scaffold311.40	2.4882	0.462	1.7343	0.4438
bombax.Scaffold1.181;bombax.Scaffold311.36	1.625	0.5053	2.0846	0.4908
bombax.Scaffold1.181;bombax.Scaffold311.37	3.6073	0.5905	-1.0000	0.5881
bombax.Scaffold1.181;bombax.Scaffold311.39	1.5627	0.6229	1.5713	0.6024
bombax.Scaffold1.181;bombax.Scaffold311.38	3.2049	0.3919	2.3735	0.3989
bombax.Scaffold1.186;bombax.Scaffold311.50	3.3096	0.2815	-1.0000	0.2882
bombax.Scaffold1.186;bombax.Scaffold311.51	3.4283	0.5552	-1.0000	0.5601
bombax.Scaffold1.187;bombax.Scaffold311.49	3.3303	0.4696	-1.0000	0.4644
bombax.Scaffold1.188;bombax.Scaffold311.49	2.0649	0.6274	4.1545	0.6015
bombax.Scaffold1.198;bombax.Scaffold311.62	0.1302	0.0046	0.1534	0.0044
bombax.Scaffold1.155;bombax.Scaffold347.13	0.2924	0.0622	0.3242	0.0597
bombax.Scaffold1.156;bombax.Scaffold347.12	1.0158	0.4345	1.0313	0.4151
bombax.Scaffold1.157;bombax.Scaffold347.10	0.3115	0.132	0.3495	0.1254
bombax.Scaffold1.165;bombax.Scaffold347.7	0.2791	0.0969	0.3010	0.0937
bombax.Scaffold1.154;bombax.Scaffold347.14	0.4122	0.1676	0.4540	0.1601
bombax.Scaffold1.163;bombax.Scaffold347.8	1.478	1.1193	1.6750	1.0567
bombax.Scaffold1.167;bombax.Scaffold347.3	1.8929	0.383	1.4061	0.3738
bombax.Scaffold1.167;bombax.Scaffold347.4	2.5021	0.3783	1.4820	0.3683
bombax.Scaffold1.167;bombax.Scaffold347.2	3.29	0.3873	-1.0000	0.3887
bombax.Scaffold1.168;bombax.Scaffold347.4	3.9819	0.7727	2.0981	0.8014
bombax.Scaffold1.168;bombax.Scaffold347.3	1.6384	0.7325	1.9691	0.7127
bombax.Scaffold1.169;bombax.Scaffold347.6	0.6421	0.3588	0.6408	0.3445
bombax.Scaffold1.283;bombax.Scaffold351.10	0.2643	0.1063	0.2498	0.1065
bombax.Scaffold1.294;bombax.Scaffold351.9	0.3834	0.0442	0.4828	0.0410
bombax.Scaffold1.299;bombax.Scaffold351.8	0.3526	0.1241	0.3915	0.1179
bombax.Scaffold1.314;bombax.Scaffold351.3	0.9035	0.2694	0.7975	0.2705
bombax.Scaffold1.321;bombax.Scaffold351.2	0.2794	0.0471	0.2982	0.0457
bombax.Scaffold1.323;bombax.Scaffold351.1	3.1515	1.6393	-1.0000	1.4245
bombax.Scaffold1.303;bombax.Scaffold351.7	2.9869	0.4386	-1.0000	0.4526
bombax.Scaffold1.307;bombax.Scaffold351.5	0.5829	0.5089	0.6651	0.4746
bombax.Scaffold1.322;bombax.Scaffold351.1	1.5206	0.2897	2.1343	0.2795
bombax.Scaffold1.234;bombax.Scaffold362.10	0.3653	0.0763	0.2688	0.0811
bombax.Scaffold1.235;bombax.Scaffold362.9	0.7093	0.3366	0.6338	0.3358
bombax.Scaffold1.237;bombax.Scaffold362.7	0.3096	0.0439	0.2775	0.0447
bombax.Scaffold1.243;bombax.Scaffold362.5	0.4173	0.0704	0.4363	0.0685
bombax.Scaffold1.252;bombax.Scaffold362.4	0.6481	0.1246	0.6219	0.1224
bombax.Scaffold1.233;bombax.Scaffold362.10	0.3646	0.0848	0.2713	0.0901
bombax.Scaffold1.233;bombax.Scaffold362.11	3.0024	0.8895	-1.0000	0.9517
bombax.Scaffold1.234;bombax.Scaffold362.11	0.8685	0.5957	0.6901	0.6016
bombax.Scaffold1.11;bombax.Scaffold373.30	0.2495	0.1096	0.2560	0.1068
bombax.Scaffold1.23;bombax.Scaffold373.28	0.2348	0.0641	0.2456	0.0624
bombax.Scaffold1.24;bombax.Scaffold373.27	0.3058	0.0432	0.3168	0.0422
bombax.Scaffold1.25;bombax.Scaffold373.45	0.4404	0.0901	0.3976	0.0908
bombax.Scaffold1.31;bombax.Scaffold373.53	0.132	0.0558	0.1537	0.0526
bombax.Scaffold1.34;bombax.Scaffold373.51	0.339	0.0716	0.4118	0.0659
bombax.Scaffold1.37;bombax.Scaffold373.57	0.2176	0.0465	0.2264	0.0456
bombax.Scaffold1.10;bombax.Scaffold373.32	1.0542	0.4768	1.1542	0.4496
bombax.Scaffold1.10;bombax.Scaffold373.35	1.7778	0.3837	1.7860	0.3638
bombax.Scaffold1.10;bombax.Scaffold373.33	1.3969	0.3794	2.6101	0.3574
bombax.Scaffold1.25;bombax.Scaffold373.46	3.8516	0.3022	1.6661	0.2977
bombax.Scaffold1.28;bombax.Scaffold373.49	0.3225	0.0738	0.2864	0.0759
bombax.Scaffold1.31;bombax.Scaffold373.60	0.0648	0.0091	0.0735	0.0087
bombax.Scaffold1.7;bombax.Scaffold373.32	0.2083	0.1324	0.2573	0.1230
bombax.Scaffold1.7;bombax.Scaffold373.35	0.9113	0.3879	1.2724	0.3539
bombax.Scaffold1.7;bombax.Scaffold373.33	1.662	0.3731	2.1141	0.3640
bombax.Scaffold1.8;bombax.Scaffold373.32	1.5626	0.271	3.3552	0.2589
bombax.Scaffold1.8;bombax.Scaffold373.35	3.4775	0.2935	-1.0000	0.2910
bombax.Scaffold1.8;bombax.Scaffold373.33	3.111	0.2598	-1.0000	0.2546
bombax.Scaffold1.9;bombax.Scaffold373.33	1.3327	0.3417	1.9294	0.3267
bombax.Scaffold1.9;bombax.Scaffold373.32	1.2115	0.3966	1.4246	0.3714
bombax.Scaffold1.9;bombax.Scaffold373.35	1.5059	0.3417	1.9470	0.3319
bombax.Scaffold1.203;bombax.Scaffold38.13	0.3474	0.0753	0.3300	0.0748
bombax.Scaffold1.204;bombax.Scaffold38.14	0.3037	0.0264	0.3140	0.0258
bombax.Scaffold1.208;bombax.Scaffold38.16	0.1644	0.0553	0.1844	0.0527
bombax.Scaffold1.211;bombax.Scaffold38.17	0.2797	0.107	0.2901	0.1041
bombax.Scaffold1.212;bombax.Scaffold38.18	0.2739	0.021	0.3508	0.0194
bombax.Scaffold1.219;bombax.Scaffold38.19	0.2875	0.065	0.2884	0.0646
bombax.Scaffold1.221;bombax.Scaffold38.20	0.3771	0.0915	0.3613	0.0915
bombax.Scaffold1.222;bombax.Scaffold38.21	0.2609	0.0919	0.2632	0.0904
bombax.Scaffold1.224;bombax.Scaffold38.22	0.4098	0.0752	0.4663	0.0714
bombax.Scaffold1.230;bombax.Scaffold38.30	0.2657	0.0541	0.3153	0.0507
bombax.Scaffold1.231;bombax.Scaffold38.31	0.3365	0.0968	0.3408	0.0946
bombax.Scaffold1.232;bombax.Scaffold38.32	0.8818	0.21	0.8488	0.2048
bombax.Scaffold1.236;bombax.Scaffold38.35	0.3979	0.1879	0.3150	0.1911
bombax.Scaffold1.238;bombax.Scaffold38.36	0.2124	0.0207	0.3098	0.0184
bombax.Scaffold1.239;bombax.Scaffold38.37	0.3687	0.0033	0.3783	0.0032
bombax.Scaffold1.240;bombax.Scaffold38.39	0.3443	0.1507	0.3722	0.1443
bombax.Scaffold1.250;bombax.Scaffold38.47	0.3034	0.0871	0.3230	0.0842
bombax.Scaffold1.252;bombax.Scaffold38.48	3.7225	1.1756	-1.0000	1.1277
bombax.Scaffold1.253;bombax.Scaffold38.49	0.4091	0.0897	0.3753	0.0897
bombax.Scaffold1.257;bombax.Scaffold38.52	0.3814	0.1952	0.4063	0.1892
bombax.Scaffold1.261;bombax.Scaffold38.54	0.2883	0.087	0.2881	0.0859
bombax.Scaffold1.266;bombax.Scaffold38.58	0.3927	0.0345	0.4251	0.0334
bombax.Scaffold1.268;bombax.Scaffold38.60	0.2236	0.0942	0.2037	0.0959
bombax.Scaffold1.271;bombax.Scaffold38.61	0.2961	0.0449	0.3306	0.0428
bombax.Scaffold1.273;bombax.Scaffold38.64	0.6891	0.0665	0.6705	0.0651
bombax.Scaffold1.280;bombax.Scaffold38.67	0.4986	0.1445	0.5653	0.1380
bombax.Scaffold1.284;bombax.Scaffold38.68	0.2781	0.0978	0.3482	0.0896
bombax.Scaffold1.291;bombax.Scaffold38.76	0.341	0.0499	0.3447	0.0494
bombax.Scaffold1.292;bombax.Scaffold38.75	0.3037	0.113	0.2878	0.1131
bombax.Scaffold1.294;bombax.Scaffold38.78	0.3247	0.0468	0.4783	0.0411
bombax.Scaffold1.298;bombax.Scaffold38.79	0.6011	0.1685	0.6171	0.1613
bombax.Scaffold1.300;bombax.Scaffold38.81	0.2689	0.1399	0.2559	0.1394
bombax.Scaffold1.301;bombax.Scaffold38.82	0.2897	0.1114	0.3195	0.1069
bombax.Scaffold1.304;bombax.Scaffold38.83	0.285	0.0626	0.2761	0.0622
bombax.Scaffold1.309;bombax.Scaffold38.85	0.2935	0.0846	0.3180	0.0818
bombax.Scaffold1.310;bombax.Scaffold38.86	0.3264	0.1125	0.3845	0.1054
bombax.Scaffold1.315;bombax.Scaffold38.89	0.6431	0.241	0.7603	0.2260
bombax.Scaffold1.318;bombax.Scaffold38.90	0.295	0.0461	0.3544	0.0433
bombax.Scaffold1.320;bombax.Scaffold38.97	0.2711	0.0329	0.2416	0.0334
bombax.Scaffold1.322;bombax.Scaffold38.102	0.2822	0.0178	0.3180	0.0171
bombax.Scaffold1.323;bombax.Scaffold38.103	2.1206	1.5832	4.3711	1.4095
bombax.Scaffold1.333;bombax.Scaffold38.105	0.2449	0.0764	0.2423	0.0755
bombax.Scaffold1.334;bombax.Scaffold38.106	0.3832	0.1529	0.4551	0.1437
bombax.Scaffold1.335;bombax.Scaffold38.108	0.2922	0.0978	0.3022	0.0954
bombax.Scaffold1.336;bombax.Scaffold38.109	0.2654	0.1385	0.2644	0.1364
bombax.Scaffold1.343;bombax.Scaffold38.114	0.2769	0.0382	0.2702	0.0381
bombax.Scaffold1.350;bombax.Scaffold38.116	0.32	0.0596	0.3159	0.0592
bombax.Scaffold1.351;bombax.Scaffold38.117	0.4573	0.1395	0.5996	0.1272
bombax.Scaffold1.354;bombax.Scaffold38.120	0.1529	0.083	0.1785	0.0784
bombax.Scaffold1.358;bombax.Scaffold38.122	0.2807	0.1219	0.2386	0.1237
bombax.Scaffold1.360;bombax.Scaffold38.124	0.4619	0.0471	0.5072	0.0455
bombax.Scaffold1.368;bombax.Scaffold38.107	3.2885	1.3682	-1.0000	1.5669
bombax.Scaffold1.205;bombax.Scaffold38.15	0.2431	0.0777	0.2256	0.0783
bombax.Scaffold1.206;bombax.Scaffold38.15	0.4761	0.1685	0.5082	0.1644
bombax.Scaffold1.224;bombax.Scaffold38.23	0.2437	0.1063	0.2908	0.1008
bombax.Scaffold1.229;bombax.Scaffold38.30	0.4861	0.0506	0.5996	0.0470
bombax.Scaffold1.233;bombax.Scaffold38.33	0.5065	0.2163	0.4486	0.2194
bombax.Scaffold1.233;bombax.Scaffold38.34	0.445	0.1487	0.4850	0.1406
bombax.Scaffold1.234;bombax.Scaffold38.33	0.6471	0.2721	0.4804	0.2837
bombax.Scaffold1.234;bombax.Scaffold38.34	0.3176	0.1062	0.3984	0.0968
bombax.Scaffold1.240;bombax.Scaffold38.38	0.8757	0.2908	0.7137	0.2921
bombax.Scaffold1.241;bombax.Scaffold38.40	1.1119	0.4141	0.9327	0.4093
bombax.Scaffold1.256;bombax.Scaffold38.51	1.9952	1.2806	-1.0000	1.1617
bombax.Scaffold1.269;bombax.Scaffold38.58	0.4733	0.0473	0.4956	0.0458
bombax.Scaffold1.274;bombax.Scaffold38.65	0.7402	0.2216	0.6435	0.2177
bombax.Scaffold1.288;bombax.Scaffold38.69	0.4481	0.1392	0.4494	0.1380
bombax.Scaffold1.291;bombax.Scaffold38.73	0.341	0.0499	0.3447	0.0494
bombax.Scaffold1.292;bombax.Scaffold38.72	0.6472	0.299	0.5860	0.2979
bombax.Scaffold1.292;bombax.Scaffold38.77	0.4584	0.1788	0.5768	0.1641
bombax.Scaffold1.292;bombax.Scaffold38.71	0.3156	0.1958	0.2781	0.1980
bombax.Scaffold1.305;bombax.Scaffold38.83	0.974	0.2444	0.8425	0.2448
bombax.Scaffold1.311;bombax.Scaffold38.87	0.8335	0.3532	0.7934	0.3399
bombax.Scaffold1.320;bombax.Scaffold38.98	0.3033	0.038	0.3353	0.0367
bombax.Scaffold1.321;bombax.Scaffold38.101	0.4285	0.1363	0.3989	0.1367
bombax.Scaffold1.322;bombax.Scaffold38.103	1.5486	0.2904	1.8198	0.2733
bombax.Scaffold1.323;bombax.Scaffold38.102	1.9619	1.5241	-1.0000	1.2834
bombax.Scaffold1.331;bombax.Scaffold38.104	3.2564	0.9903	2.0759	1.0136
bombax.Scaffold1.336;bombax.Scaffold38.110	0.2187	0.1427	0.2103	0.1423
bombax.Scaffold1.338;bombax.Scaffold38.111	1.8621	0.4611	2.9733	0.4462
bombax.Scaffold1.339;bombax.Scaffold38.109	0.326	0.161	0.3542	0.1527
bombax.Scaffold1.340;bombax.Scaffold38.109	0.3013	0.1517	0.2856	0.1516
bombax.Scaffold1.341;bombax.Scaffold38.109	0.2136	0.1537	0.2292	0.1487
bombax.Scaffold1.341;bombax.Scaffold38.110	0.5376	0.2252	0.3882	0.2368
bombax.Scaffold1.346;bombax.Scaffold38.115	0.8095	0.1769	0.7346	0.1763
bombax.Scaffold1.208;bombax.Scaffold407.10	0.3128	0.0746	0.3132	0.0737
bombax.Scaffold1.212;bombax.Scaffold407.7	0.3963	0.0547	0.5429	0.0494
bombax.Scaffold1.218;bombax.Scaffold407.8	0.2468	0.0741	0.2806	0.0700
bombax.Scaffold1.220;bombax.Scaffold407.9	0.3727	0.1666	0.3920	0.1616
bombax.Scaffold1.35;bombax.Scaffold42.23	0.296	0.064	0.3066	0.0627
bombax.Scaffold1.37;bombax.Scaffold42.19	0.2476	0.0417	0.2490	0.0413
bombax.Scaffold1.38;bombax.Scaffold42.17	0.3423	0.0834	0.3508	0.0820
bombax.Scaffold1.39;bombax.Scaffold42.16	0.411	0.1205	0.4271	0.1183
bombax.Scaffold1.45;bombax.Scaffold42.9	0.323	0.149	0.3387	0.1452
bombax.Scaffold1.46;bombax.Scaffold42.10	0.2976	0.0311	0.3481	0.0292
bombax.Scaffold1.48;bombax.Scaffold42.6	0.2949	0.1127	0.2918	0.1115
bombax.Scaffold1.51;bombax.Scaffold42.5	0.2762	0.0672	0.3178	0.0636
bombax.Scaffold1.40;bombax.Scaffold42.15	1.5417	0.9132	2.5847	0.8537
bombax.Scaffold1.40;bombax.Scaffold42.13	0.6362	0.1636	0.2663	0.1829
bombax.Scaffold1.40;bombax.Scaffold42.12	0.791	0.1252	0.6973	0.1251
bombax.Scaffold1.40;bombax.Scaffold42.14	0.2733	0.2022	0.2785	0.1984
bombax.Scaffold1.43;bombax.Scaffold42.8	0.1034	0.1185	0.1037	0.1178
bombax.Scaffold1.43;bombax.Scaffold42.7	0.426	0.1618	0.3401	0.1685
bombax.Scaffold1.44;bombax.Scaffold42.10	1.6972	0.3905	3.8146	0.3724
bombax.Scaffold1.55;bombax.Scaffold42.3	0.6238	0.2714	0.6486	0.2666
bombax.Scaffold1.56;bombax.Scaffold42.3	0.6809	0.1643	0.5019	0.1704
bombax.Scaffold1.57;bombax.Scaffold42.3	0.542	0.1617	0.4800	0.1625
bombax.Scaffold1.58;bombax.Scaffold42.3	1.1072	0.1869	0.7431	0.1874
bombax.Scaffold1.292;bombax.Scaffold440.1	0.3697	0.1217	0.3952	0.1175
bombax.Scaffold1.296;bombax.Scaffold440.2	0.4505	0.0386	0.4451	0.0382
bombax.Scaffold1.301;bombax.Scaffold440.4	0.3386	0.1213	0.3564	0.1178
bombax.Scaffold1.308;bombax.Scaffold440.7	0.5097	0.1509	0.5735	0.1425
bombax.Scaffold1.309;bombax.Scaffold440.11	0.3891	0.0811	0.4103	0.0786
bombax.Scaffold1.321;bombax.Scaffold440.16	0.3018	0.0412	0.3373	0.0395
bombax.Scaffold1.338;bombax.Scaffold440.20	0.3605	0.0595	0.3511	0.0592
bombax.Scaffold1.350;bombax.Scaffold440.22	0.465	0.0631	0.4569	0.0629
bombax.Scaffold1.353;bombax.Scaffold440.23	0.346	0.1402	0.3806	0.1339
bombax.Scaffold1.356;bombax.Scaffold440.25	0.2565	0.0423	0.2633	0.0416
bombax.Scaffold1.300;bombax.Scaffold440.3	0.3086	0.1465	0.2869	0.1462
bombax.Scaffold1.337;bombax.Scaffold440.18	0.5488	0.4263	0.6784	0.3994
bombax.Scaffold1.337;bombax.Scaffold440.19	0.7535	0.4311	0.6781	0.4316
bombax.Scaffold1.353;bombax.Scaffold440.24	0.5464	0.2438	0.4726	0.2450
bombax.Scaffold1.391;bombax.Scaffold440.35	0.2962	0.0686	0.2730	0.0693
bombax.Scaffold1.392;bombax.Scaffold440.41	0.4078	0.0702	0.4442	0.0676
bombax.Scaffold1.393;bombax.Scaffold440.44	0.4386	0.1368	0.4423	0.1341
bombax.Scaffold1.397;bombax.Scaffold440.54	0.4347	0.131	0.3739	0.1329
bombax.Scaffold1.400;bombax.Scaffold440.52	0.2961	0.0532	0.2868	0.0529
bombax.Scaffold1.403;bombax.Scaffold440.50	1.0758	0.3476	0.9135	0.3502
bombax.Scaffold1.404;bombax.Scaffold440.49	0.5135	0.1392	0.4699	0.1396
bombax.Scaffold1.406;bombax.Scaffold440.48	0.3412	0.1439	0.4385	0.1302
bombax.Scaffold1.414;bombax.Scaffold440.46	0.2422	0.1125	0.2446	0.1111
bombax.Scaffold1.415;bombax.Scaffold440.45	0.5465	0.1922	0.4862	0.1949
bombax.Scaffold1.417;bombax.Scaffold440.56	0.8463	0.142	0.8228	0.1368
bombax.Scaffold1.419;bombax.Scaffold440.57	0.402	0.0557	0.4400	0.0533
bombax.Scaffold1.420;bombax.Scaffold440.58	0.5019	0.0369	0.5886	0.0351
bombax.Scaffold1.421;bombax.Scaffold440.59	0.3133	0.093	0.2858	0.0941
bombax.Scaffold1.423;bombax.Scaffold440.60	0.2009	0.0068	0.1885	0.0068
bombax.Scaffold1.424;bombax.Scaffold440.61	0.3872	0.1029	0.3874	0.1016
bombax.Scaffold1.427;bombax.Scaffold440.63	0.3993	0.0686	0.4808	0.0641
bombax.Scaffold1.430;bombax.Scaffold440.70	0.2964	0.0676	0.2867	0.0673
bombax.Scaffold1.436;bombax.Scaffold440.73	0.2858	0.1922	0.3413	0.1805
bombax.Scaffold1.439;bombax.Scaffold440.74	0.2525	0.083	0.2454	0.0829
bombax.Scaffold1.453;bombax.Scaffold440.75	0.2336	0.0847	0.2489	0.0824
bombax.Scaffold1.458;bombax.Scaffold440.77	0.3217	0.1429	0.3425	0.1374
bombax.Scaffold1.460;bombax.Scaffold440.78	0.3395	0.0699	0.4946	0.0601
bombax.Scaffold1.472;bombax.Scaffold440.82	0.3632	0.0997	0.3809	0.0971
bombax.Scaffold1.391;bombax.Scaffold440.36	0.2393	0.1126	0.2151	0.1147
bombax.Scaffold1.391;bombax.Scaffold440.37	0.1794	0.1254	0.2263	0.1145
bombax.Scaffold1.392;bombax.Scaffold440.38	0.4078	0.0702	0.4442	0.0676
bombax.Scaffold1.393;bombax.Scaffold440.40	0.552	0.2657	0.5772	0.2561
bombax.Scaffold1.400;bombax.Scaffold440.53	0.2596	0.0407	0.3688	0.0359
bombax.Scaffold1.402;bombax.Scaffold440.51	0.3536	0.1081	0.4078	0.1026
bombax.Scaffold1.412;bombax.Scaffold440.47	0.4453	0.1232	0.4492	0.1206
bombax.Scaffold1.425;bombax.Scaffold440.62	0.3968	0.1725	0.4067	0.1684
bombax.Scaffold1.461;bombax.Scaffold440.79	0.38	0.1123	0.4095	0.1090
bombax.Scaffold1.15;bombax.Scaffold475.1	0.2305	0.0687	0.2235	0.0687
bombax.Scaffold1.16;bombax.Scaffold475.2	0.2929	0.2244	0.2805	0.2230
bombax.Scaffold1.17;bombax.Scaffold475.5	0.3053	0.1067	0.3280	0.1038
bombax.Scaffold1.20;bombax.Scaffold475.7	0.4782	0.125	0.4226	0.1256
bombax.Scaffold1.22;bombax.Scaffold475.8	0.2191	0.0787	0.1926	0.0800
bombax.Scaffold1.128;bombax.Scaffold481.21	0.3684	0.0755	0.4181	0.0714
bombax.Scaffold1.137;bombax.Scaffold481.17	0.2805	0.0479	0.3017	0.0465
bombax.Scaffold1.140;bombax.Scaffold481.15	0.2656	0.0753	0.2068	0.0795
bombax.Scaffold1.150;bombax.Scaffold481.14	0.3077	0.1463	0.2902	0.1471
bombax.Scaffold1.151;bombax.Scaffold481.13	0.3747	0.0785	0.3514	0.0788
bombax.Scaffold1.154;bombax.Scaffold481.11	0.3418	0.1005	0.3454	0.0993
bombax.Scaffold1.158;bombax.Scaffold481.9	0.395	0.1995	0.4216	0.1929
bombax.Scaffold1.130;bombax.Scaffold481.19	0.7452	0.4252	0.7351	0.4184
bombax.Scaffold1.130;bombax.Scaffold481.20	0.9241	0.3505	0.7047	0.3611
bombax.Scaffold1.131;bombax.Scaffold481.19	3.2922	1.0824	1.4625	1.1586
bombax.Scaffold1.137;bombax.Scaffold481.16	1.7031	0.5485	1.8647	0.5375
bombax.Scaffold1.138;bombax.Scaffold481.16	0.4165	0.1541	0.3313	0.1602
bombax.Scaffold1.138;bombax.Scaffold481.17	3.6195	0.4422	-1.0000	0.4452
bombax.Scaffold1.151;bombax.Scaffold481.12	3.1524	1.0434	-1.0000	1.0422
bombax.Scaffold1.154;bombax.Scaffold481.10	1.0432	0.3808	0.8094	0.3923
bombax.Scaffold1.389;bombax.Scaffold72.28	0.2965	0.086	0.2953	0.0852
bombax.Scaffold1.401;bombax.Scaffold72.19	0.7721	0.177	0.6281	0.1804
bombax.Scaffold1.412;bombax.Scaffold72.23	0.2872	0.084	0.2807	0.0835
bombax.Scaffold1.428;bombax.Scaffold72.16	0.1766	0.1166	0.1891	0.1136
bombax.Scaffold1.437;bombax.Scaffold72.12	0.2532	0.0102	0.2392	0.0102
bombax.Scaffold1.453;bombax.Scaffold72.7	0.1851	0.0931	0.2175	0.0874
bombax.Scaffold1.384;bombax.Scaffold72.30	0.4278	0.1935	0.5155	0.1791
bombax.Scaffold1.385;bombax.Scaffold72.29	0.3389	0.1226	0.2722	0.1276
bombax.Scaffold1.401;bombax.Scaffold72.20	1.1226	0.5701	1.0524	0.5584
bombax.Scaffold1.407;bombax.Scaffold72.22	0.2944	0.1648	0.3456	0.1559
bombax.Scaffold1.408;bombax.Scaffold72.22	1.7212	0.6347	1.4640	0.6204
bombax.Scaffold1.427;bombax.Scaffold72.17	0.4026	0.126	0.4193	0.1212
bombax.Scaffold1.427;bombax.Scaffold72.18	2.2788	0.3877	3.9552	0.3732
bombax.Scaffold1.454;bombax.Scaffold72.6	0.2043	0.1201	0.1944	0.1210
bombax.Scaffold1.455;bombax.Scaffold72.4	0.287	0.2395	0.2477	0.2476
bombax.Scaffold1.455;bombax.Scaffold72.5	0.2966	0.1274	0.3039	0.1258
bombax.Scaffold1.457;bombax.Scaffold72.3	0.4865	0.2171	0.4909	0.2106
bombax.Scaffold1.64;bombax.Scaffold82.72	0.2899	0.1212	0.3384	0.1143
bombax.Scaffold1.66;bombax.Scaffold82.75	0.4129	0.0497	0.4092	0.0493
bombax.Scaffold1.68;bombax.Scaffold82.77	0.2144	0.0512	0.2138	0.0510
bombax.Scaffold1.69;bombax.Scaffold82.78	0.2203	0.0599	0.2239	0.0590
bombax.Scaffold1.71;bombax.Scaffold82.79	0.3973	0.1091	0.3739	0.1083
bombax.Scaffold1.74;bombax.Scaffold82.82	0.3548	0.1623	0.3748	0.1576
bombax.Scaffold1.75;bombax.Scaffold82.83	0.211	0.1111	0.2322	0.1063
bombax.Scaffold1.78;bombax.Scaffold82.101	3.7248	0.8786	-1.0000	0.8858
bombax.Scaffold1.80;bombax.Scaffold82.104	0.3038	0.0313	0.3096	0.0306
bombax.Scaffold1.90;bombax.Scaffold82.108	0.2107	0.091	0.2353	0.0873
bombax.Scaffold1.73;bombax.Scaffold82.82	3.1573	1.3161	-1.0000	1.2533
bombax.Scaffold1.74;bombax.Scaffold82.83	0.8522	0.4431	0.9808	0.4088
bombax.Scaffold1.75;bombax.Scaffold82.82	1.9317	0.3737	2.0112	0.3515
bombax.Scaffold1.77;bombax.Scaffold82.94	0.8311	0.2874	0.7823	0.2838
bombax.Scaffold1.79;bombax.Scaffold82.102	0.7017	0.2218	0.6582	0.2180
bombax.Scaffold1.82;bombax.Scaffold82.102	1.1942	0.2458	0.8757	0.2463
bombax.Scaffold10.84;bombax.Scaffold195.2	3.1008	0.8158	-1.0000	0.8552
bombax.Scaffold10.85;bombax.Scaffold195.3	0.2475	0.0529	0.2849	0.0503
bombax.Scaffold10.93;bombax.Scaffold195.10	0.3034	0.0904	0.2667	0.0921
bombax.Scaffold10.113;bombax.Scaffold195.13	0.3439	0.0987	0.3825	0.0917
bombax.Scaffold10.112;bombax.Scaffold195.12	0.5627	0.3062	0.5431	0.3038
bombax.Scaffold10.112;bombax.Scaffold195.11	0.2643	0.2048	0.2448	0.2066
bombax.Scaffold10.83;bombax.Scaffold195.1	0.3439	0.0975	0.4060	0.0921
bombax.Scaffold10.19;bombax.Scaffold2752.5	0.3064	0.0695	0.3374	0.0666
bombax.Scaffold10.21;bombax.Scaffold2752.4	0.2643	0.103	0.2721	0.1010
bombax.Scaffold10.22;bombax.Scaffold2752.3	0.4052	0.0522	0.4279	0.0507
bombax.Scaffold10.28;bombax.Scaffold2752.9	0.2674	0.049	0.2764	0.0479
bombax.Scaffold10.26;bombax.Scaffold2752.1	1.7515	0.2966	3.9538	0.2839
bombax.Scaffold10.209;bombax.Scaffold34.40	0.2979	0.0485	0.3431	0.0457
bombax.Scaffold10.211;bombax.Scaffold34.35	0.2833	0.0599	0.3343	0.0563
bombax.Scaffold10.212;bombax.Scaffold34.33	0.3185	0.1358	0.3855	0.1262
bombax.Scaffold10.213;bombax.Scaffold34.31	0.464	0.1921	0.4364	0.1915
bombax.Scaffold10.214;bombax.Scaffold34.29	0.2094	0.0458	0.2236	0.0444
bombax.Scaffold10.225;bombax.Scaffold34.26	0.4158	0.0453	0.4822	0.0429
bombax.Scaffold10.226;bombax.Scaffold34.22	0.2802	0.0773	0.2743	0.0774
bombax.Scaffold10.227;bombax.Scaffold34.21	0.2381	0.1174	0.2204	0.1182
bombax.Scaffold10.228;bombax.Scaffold34.20	0.5106	0.2646	0.5456	0.2552
bombax.Scaffold10.230;bombax.Scaffold34.19	0.3499	0.1247	0.3182	0.1255
bombax.Scaffold10.233;bombax.Scaffold34.10	0.2841	0.0909	0.3032	0.0883
bombax.Scaffold10.207;bombax.Scaffold34.42	0.3839	0.1647	0.4412	0.1561
bombax.Scaffold10.210;bombax.Scaffold34.35	0.8017	0.2474	0.9734	0.2321
bombax.Scaffold10.215;bombax.Scaffold34.28	1.4995	0.4405	1.6290	0.4349
bombax.Scaffold10.229;bombax.Scaffold34.19	0.2857	0.1193	0.2656	0.1198
bombax.Scaffold10.2;bombax.Scaffold434.7	0.3034	0.0183	0.2851	0.0185
bombax.Scaffold10.9;bombax.Scaffold434.11	0.2713	0.121	0.2504	0.1215
bombax.Scaffold10.14;bombax.Scaffold434.13	0.2932	0.128	0.3000	0.1255
bombax.Scaffold10.28;bombax.Scaffold434.1	0.2674	0.0497	0.2763	0.0486
bombax.Scaffold10.1;bombax.Scaffold434.6	3.0224	0.6396	1.6778	0.6351
bombax.Scaffold10.12;bombax.Scaffold434.13	0.3674	0.1856	0.3601	0.1835
bombax.Scaffold10.17;bombax.Scaffold434.13	0.2832	0.1379	0.2930	0.1348
bombax.Scaffold10.18;bombax.Scaffold434.13	0.2751	0.1303	0.2897	0.1266
bombax.Scaffold10.19;bombax.Scaffold434.14	0.3129	0.0702	0.3434	0.0672
bombax.Scaffold10.9;bombax.Scaffold434.12	0.2193	0.052	0.2561	0.0492
bombax.Scaffold10.3;bombax.Scaffold457.11	0.2754	0.0842	0.2674	0.0837
bombax.Scaffold10.4;bombax.Scaffold457.9	0.3006	0.1017	0.3047	0.1000
bombax.Scaffold10.5;bombax.Scaffold457.8	0.3003	0.0695	0.3512	0.0654
bombax.Scaffold10.6;bombax.Scaffold457.3	0.4572	0.2358	0.4533	0.2314
bombax.Scaffold10.2;bombax.Scaffold457.15	0.3713	0.0273	0.3415	0.0273
bombax.Scaffold10.173;bombax.Scaffold472.1	0.5611	0.1343	0.5144	0.1341
bombax.Scaffold10.180;bombax.Scaffold472.3	0.3413	0.0681	0.5112	0.0604
bombax.Scaffold10.188;bombax.Scaffold472.5	0.5222	0.1415	0.6322	0.1314
bombax.Scaffold10.189;bombax.Scaffold472.7	0.3111	0.1232	0.3018	0.1220
bombax.Scaffold10.180;bombax.Scaffold472.4	1.6509	0.1663	0.7105	0.1741
bombax.Scaffold10.10;bombax.Scaffold71.20	0.2704	0.138	0.2780	0.1355
bombax.Scaffold10.21;bombax.Scaffold71.16	0.2822	0.0706	0.2791	0.0698
bombax.Scaffold10.23;bombax.Scaffold71.12	0.3133	0.0728	0.3648	0.0691
bombax.Scaffold10.32;bombax.Scaffold71.25	0.4405	0.0763	0.4281	0.0754
bombax.Scaffold10.33;bombax.Scaffold71.26	0.3175	0.069	0.3714	0.0649
bombax.Scaffold10.35;bombax.Scaffold71.29	0.3399	0.111	0.3560	0.1092
bombax.Scaffold10.37;bombax.Scaffold71.32	0.2289	0.0197	0.2246	0.0196
bombax.Scaffold10.39;bombax.Scaffold71.33	0.4725	0.0745	0.5137	0.0716
bombax.Scaffold10.40;bombax.Scaffold71.39	0.4295	0.2067	0.3601	0.2093
bombax.Scaffold10.43;bombax.Scaffold71.51	0.2354	0.0652	0.2416	0.0640
bombax.Scaffold10.47;bombax.Scaffold71.50	0.3523	0.2367	0.3175	0.2370
bombax.Scaffold10.54;bombax.Scaffold71.58	0.2121	0.1191	0.2904	0.1059
bombax.Scaffold10.56;bombax.Scaffold71.61	0.2203	0.082	0.2081	0.0824
bombax.Scaffold10.63;bombax.Scaffold71.71	0.2079	0.1066	0.2298	0.1024
bombax.Scaffold10.65;bombax.Scaffold71.77	0.5668	0.1683	0.5462	0.1672
bombax.Scaffold10.66;bombax.Scaffold71.75	0.8048	0.0151	0.7778	0.0145
bombax.Scaffold10.70;bombax.Scaffold71.85	0.3307	0.0473	0.3053	0.0477
bombax.Scaffold10.71;bombax.Scaffold71.86	0.33	0.0064	0.2502	0.0067
bombax.Scaffold10.75;bombax.Scaffold71.89	0.2058	0.1056	0.3237	0.0897
bombax.Scaffold10.76;bombax.Scaffold71.93	1.5711	0.5594	1.2249	0.5546
bombax.Scaffold10.78;bombax.Scaffold71.97	0.2351	0.0884	0.2555	0.0854
bombax.Scaffold10.79;bombax.Scaffold71.98	0.2773	0.0531	0.2796	0.0523
bombax.Scaffold10.83;bombax.Scaffold71.115	0.308	0.0886	0.3362	0.0859
bombax.Scaffold10.19;bombax.Scaffold71.18	0.3462	0.2284	0.3912	0.2142
bombax.Scaffold10.19;bombax.Scaffold71.19	0.4309	0.2137	0.4533	0.2028
bombax.Scaffold10.26;bombax.Scaffold71.11	1.8648	0.2962	-1.0000	0.2831
bombax.Scaffold10.32;bombax.Scaffold71.24	0.4307	0.117	0.3511	0.1208
bombax.Scaffold10.36;bombax.Scaffold71.31	0.7932	0.3892	0.6799	0.3927
bombax.Scaffold10.39;bombax.Scaffold71.34	0.4255	0.0673	0.4670	0.0645
bombax.Scaffold10.39;bombax.Scaffold71.35	0.4476	0.0699	0.5003	0.0666
bombax.Scaffold10.39;bombax.Scaffold71.37	2.7321	0.438	1.8389	0.4192
bombax.Scaffold10.39;bombax.Scaffold71.38	1.4989	0.4353	2.0554	0.4203
bombax.Scaffold10.39;bombax.Scaffold71.40	1.774	0.4369	2.3632	0.4264
bombax.Scaffold10.39;bombax.Scaffold71.43	1.7261	0.4138	2.5814	0.4009
bombax.Scaffold10.39;bombax.Scaffold71.42	1.8638	0.4238	2.2409	0.4173
bombax.Scaffold10.39;bombax.Scaffold71.36	3.0818	0.4621	1.4469	0.4582
bombax.Scaffold10.41;bombax.Scaffold71.47	0.3047	0.1853	0.3012	0.1838
bombax.Scaffold10.48;bombax.Scaffold71.50	0.5951	0.3161	0.4623	0.3242
bombax.Scaffold10.52;bombax.Scaffold71.53	0.38	0.2247	0.3876	0.2209
bombax.Scaffold10.64;bombax.Scaffold71.72	0.5429	0.736	0.5517	0.6464
bombax.Scaffold10.68;bombax.Scaffold71.82	0.3977	0.1733	0.3990	0.1696
bombax.Scaffold10.73;bombax.Scaffold71.87	0.3609	0.4586	0.3167	0.4528
bombax.Scaffold10.85;bombax.Scaffold71.116	0.3702	0.1549	0.4085	0.1480
bombax.Scaffold10.92;bombax.Scaffold71.151	0.3441	0.0566	0.3781	0.0546
bombax.Scaffold10.97;bombax.Scaffold71.153	0.4365	0.1317	0.5466	0.1216
bombax.Scaffold10.101;bombax.Scaffold71.154	0.8644	0.5476	0.7820	0.5578
bombax.Scaffold10.108;bombax.Scaffold71.160	0.3758	0.1917	0.3688	0.1891
bombax.Scaffold10.113;bombax.Scaffold71.167	0.2702	0.0824	0.3051	0.0774
bombax.Scaffold10.114;bombax.Scaffold71.168	2.653	0.416	2.0166	0.4006
bombax.Scaffold10.115;bombax.Scaffold71.168	1.8664	0.4127	2.5505	0.4022
bombax.Scaffold10.116;bombax.Scaffold71.168	1.9806	0.4827	-1.0000	0.4467
bombax.Scaffold10.117;bombax.Scaffold71.168	1.708	0.5387	2.0408	0.5264
bombax.Scaffold10.121;bombax.Scaffold71.168	2.1014	0.5185	2.5668	0.5100
bombax.Scaffold10.87;bombax.Scaffold71.149	0.6679	0.1352	0.7621	0.1265
bombax.Scaffold10.88;bombax.Scaffold71.150	0.5904	0.2566	0.5397	0.2568
bombax.Scaffold10.93;bombax.Scaffold71.152	0.3054	0.0747	0.2442	0.0778
bombax.Scaffold10.174;bombax.Scaffold71.175	0.2331	0.0476	0.2621	0.0457
bombax.Scaffold10.183;bombax.Scaffold71.187	0.4623	0.0605	0.4366	0.0602
bombax.Scaffold10.192;bombax.Scaffold71.198	1.0738	0.2199	0.5908	0.2311
bombax.Scaffold10.193;bombax.Scaffold71.199	0.365	0.2136	0.4339	0.1987
bombax.Scaffold10.196;bombax.Scaffold71.208	0.525	0.2035	0.4364	0.2100
bombax.Scaffold10.206;bombax.Scaffold71.227	1.7793	0.281	1.2647	0.2752
bombax.Scaffold10.208;bombax.Scaffold71.228	0.2994	0.0417	0.2959	0.0413
bombax.Scaffold10.210;bombax.Scaffold71.238	0.2624	0.1118	0.3094	0.1047
bombax.Scaffold10.211;bombax.Scaffold71.240	0.2922	0.0753	0.3462	0.0710
bombax.Scaffold10.212;bombax.Scaffold71.259	0.2973	0.1117	0.3719	0.1020
bombax.Scaffold10.217;bombax.Scaffold71.273	0.3646	0.0431	0.3949	0.0419
bombax.Scaffold10.224;bombax.Scaffold71.280	0.6571	0.0966	0.6014	0.0965
bombax.Scaffold10.227;bombax.Scaffold71.286	0.2592	0.1118	0.2461	0.1112
bombax.Scaffold10.228;bombax.Scaffold71.288	0.4666	0.3164	0.5690	0.2913
bombax.Scaffold10.230;bombax.Scaffold71.289	0.3227	0.1291	0.3032	0.1290
bombax.Scaffold10.231;bombax.Scaffold71.297	0.4366	0.0826	0.3964	0.0834
bombax.Scaffold10.232;bombax.Scaffold71.298	0.498	0.0829	0.5620	0.0787
bombax.Scaffold10.233;bombax.Scaffold71.300	0.3895	0.0831	0.4001	0.0816
bombax.Scaffold10.237;bombax.Scaffold71.307	0.2924	0.1365	0.3122	0.1330
bombax.Scaffold10.238;bombax.Scaffold71.310	1.292	0.2475	0.8537	0.2516
bombax.Scaffold10.242;bombax.Scaffold71.324	0.4334	0.1306	0.4993	0.1229
bombax.Scaffold10.243;bombax.Scaffold71.328	0.3235	0.092	0.3291	0.0908
bombax.Scaffold10.169;bombax.Scaffold71.171	3.0097	0.7732	-1.0000	0.7640
bombax.Scaffold10.171;bombax.Scaffold71.173	0.9871	0.3052	1.0770	0.2924
bombax.Scaffold10.171;bombax.Scaffold71.174	0.4242	0.2971	0.5752	0.2648
bombax.Scaffold10.178;bombax.Scaffold71.179	0.427	0.0949	0.4097	0.0942
bombax.Scaffold10.179;bombax.Scaffold71.182	0.7388	0.4373	0.8906	0.4036
bombax.Scaffold10.179;bombax.Scaffold71.183	0.5739	0.1646	0.3899	0.1762
bombax.Scaffold10.182;bombax.Scaffold71.184	0.3354	0.1394	0.3386	0.1370
bombax.Scaffold10.184;bombax.Scaffold71.187	0.914	0.0632	0.5137	0.0660
bombax.Scaffold10.189;bombax.Scaffold71.192	0.4316	0.184	0.4082	0.1829
bombax.Scaffold10.189;bombax.Scaffold71.193	0.2317	0.1441	0.2120	0.1454
bombax.Scaffold10.189;bombax.Scaffold71.194	2.8212	0.5102	1.7649	0.5353
bombax.Scaffold10.194;bombax.Scaffold71.202	0.3683	0.1157	0.2671	0.1211
bombax.Scaffold10.195;bombax.Scaffold71.205	0.2617	0.0714	0.2957	0.0677
bombax.Scaffold10.195;bombax.Scaffold71.206	1.5198	1.1831	1.6856	1.0888
bombax.Scaffold10.200;bombax.Scaffold71.213	0.2428	0.0619	0.2775	0.0587
bombax.Scaffold10.203;bombax.Scaffold71.222	0.3932	0.1307	0.4151	0.1273
bombax.Scaffold10.204;bombax.Scaffold71.222	0.4925	0.2106	0.4866	0.2089
bombax.Scaffold10.205;bombax.Scaffold71.222	0.3078	0.0783	0.3732	0.0730
bombax.Scaffold10.210;bombax.Scaffold71.240	0.8527	0.2647	1.0189	0.2477
bombax.Scaffold10.211;bombax.Scaffold71.238	0.9646	0.2317	1.1706	0.2165
bombax.Scaffold10.220;bombax.Scaffold71.276	1.2684	0.475	0.9842	0.4822
bombax.Scaffold10.222;bombax.Scaffold71.278	0.4003	0.1535	0.4675	0.1441
bombax.Scaffold10.224;bombax.Scaffold71.281	1.2227	0.5087	1.1415	0.4836
bombax.Scaffold10.229;bombax.Scaffold71.289	0.2881	0.1327	0.2755	0.1316
bombax.Scaffold10.236;bombax.Scaffold71.307	0.4872	0.1987	0.5456	0.1878
bombax.Scaffold10.243;bombax.Scaffold71.327	3.0963	0.9413	-1.0000	0.8860
bombax.Scaffold10.65;bombax.Scaffold92.277	0.6693	0.1685	0.6377	0.1667
bombax.Scaffold10.68;bombax.Scaffold92.276	0.3744	0.1514	0.3927	0.1476
bombax.Scaffold10.71;bombax.Scaffold92.272	0.2325	0.0129	0.2600	0.0123
bombax.Scaffold10.75;bombax.Scaffold92.270	0.3491	0.1209	0.5426	0.1059
bombax.Scaffold10.77;bombax.Scaffold92.269	0.3442	0.1102	0.3343	0.1098
bombax.Scaffold10.83;bombax.Scaffold92.266	0.4477	0.0677	0.4347	0.0676
bombax.Scaffold10.86;bombax.Scaffold92.264	0.3158	0.054	0.3130	0.0535
bombax.Scaffold10.194;bombax.Scaffold92.247	0.3293	0.0764	0.3268	0.0758
bombax.Scaffold10.200;bombax.Scaffold92.245	0.2117	0.0784	0.2396	0.0749
bombax.Scaffold10.202;bombax.Scaffold92.241	0.3253	0.0839	0.3799	0.0793
bombax.Scaffold10.207;bombax.Scaffold92.231	0.2967	0.1755	0.3451	0.1664
bombax.Scaffold10.187;bombax.Scaffold92.248	0.9406	0.5246	0.7887	0.5258
bombax.Scaffold10.201;bombax.Scaffold92.244	0.2616	0.0638	0.2640	0.0631
bombax.Scaffold10.212;bombax.Scaffold92.228	0.4459	0.1789	0.5213	0.1671
bombax.Scaffold10.33;bombax.Scaffold94.54	0.3154	0.1358	0.3482	0.1291
bombax.Scaffold10.37;bombax.Scaffold94.57	0.2956	0.0348	0.2779	0.0350
bombax.Scaffold10.39;bombax.Scaffold94.58	0.4272	0.0678	0.4489	0.0660
bombax.Scaffold10.41;bombax.Scaffold94.67	0.3252	0.1482	0.3293	0.1455
bombax.Scaffold10.60;bombax.Scaffold94.82	0.447	0.0053	0.3137	0.0057
bombax.Scaffold10.62;bombax.Scaffold94.85	0.2582	0.058	0.3310	0.0536
bombax.Scaffold10.63;bombax.Scaffold94.86	0.1695	0.1208	0.2016	0.1120
bombax.Scaffold10.36;bombax.Scaffold94.56	0.8583	0.4187	0.7122	0.4151
bombax.Scaffold10.39;bombax.Scaffold94.60	2.6323	0.4152	1.8280	0.3975
bombax.Scaffold10.39;bombax.Scaffold94.62	2.1539	0.4138	4.0970	0.4043
bombax.Scaffold10.39;bombax.Scaffold94.64	1.9863	0.458	2.2955	0.4526
bombax.Scaffold10.39;bombax.Scaffold94.59	1.6199	0.5066	1.3950	0.4913
bombax.Scaffold10.61;bombax.Scaffold94.83	0.7045	0.4029	0.6794	0.3970
bombax.Scaffold10.64;bombax.Scaffold94.87	0.4284	0.1004	0.4396	0.0984
bombax.Scaffold100.40;bombax.Scaffold271.2	0.376	0.014	0.3601	0.0139
bombax.Scaffold100.41;bombax.Scaffold271.5	0.3059	0.0443	0.3234	0.0431
bombax.Scaffold100.43;bombax.Scaffold271.8	0.2465	0.0565	0.2552	0.0553
bombax.Scaffold100.45;bombax.Scaffold271.12	0.3585	0.1328	0.4080	0.1256
bombax.Scaffold100.46;bombax.Scaffold271.15	0.2485	0.0272	0.2263	0.0275
bombax.Scaffold100.5;bombax.Scaffold507.44	0.5201	0.0663	0.4422	0.0679
bombax.Scaffold100.13;bombax.Scaffold507.61	0.4101	0.049	0.3921	0.0485
bombax.Scaffold100.14;bombax.Scaffold507.65	0.5726	0.0813	0.6670	0.0752
bombax.Scaffold100.16;bombax.Scaffold507.66	0.3751	0.0928	0.3240	0.0955
bombax.Scaffold100.17;bombax.Scaffold507.78	0.4229	0.0547	0.4526	0.0527
bombax.Scaffold100.19;bombax.Scaffold507.85	0.4152	0.0252	0.4852	0.0237
bombax.Scaffold100.15;bombax.Scaffold507.65	0.4013	0.0999	0.4330	0.0967
bombax.Scaffold100.16;bombax.Scaffold507.65	0.6471	0.1001	0.5463	0.1010
bombax.Scaffold100.4;bombax.Scaffold507.44	0.5148	0.0734	0.4564	0.0746
bombax.Scaffold100.6;bombax.Scaffold507.44	0.4978	0.0839	0.4423	0.0853
bombax.Scaffold100.8;bombax.Scaffold507.44	0.5031	0.0677	0.4431	0.0689
bombax.Scaffold101.61;bombax.Scaffold410.28	0.2742	0.0556	0.2879	0.0542
bombax.Scaffold101.62;bombax.Scaffold410.27	0.2484	0.0488	0.2833	0.0461
bombax.Scaffold101.67;bombax.Scaffold410.26	0.3946	0.2274	0.3570	0.2294
bombax.Scaffold101.69;bombax.Scaffold410.25	0.2806	0.0368	0.3107	0.0354
bombax.Scaffold101.74;bombax.Scaffold410.19	0.3823	0.1599	0.3367	0.1623
bombax.Scaffold101.75;bombax.Scaffold410.16	0.529	0.2535	0.4667	0.2558
bombax.Scaffold101.80;bombax.Scaffold410.9	0.1968	0.0037	0.1986	0.0037
bombax.Scaffold101.58;bombax.Scaffold410.32	0.3222	0.0988	0.3033	0.0992
bombax.Scaffold101.70;bombax.Scaffold410.25	0.3048	0.1035	0.3737	0.0966
bombax.Scaffold101.60;bombax.Scaffold431.14	0.3652	0.0883	0.3530	0.0878
bombax.Scaffold101.61;bombax.Scaffold431.15	0.2362	0.0563	0.2498	0.0547
bombax.Scaffold101.62;bombax.Scaffold431.16	0.2062	0.0453	0.2140	0.0443
bombax.Scaffold101.63;bombax.Scaffold431.23	0.2769	0.0592	0.2800	0.0587
bombax.Scaffold101.64;bombax.Scaffold431.25	0.3642	0.0068	0.2958	0.0071
bombax.Scaffold101.80;bombax.Scaffold431.37	0.1872	0.0594	0.1933	0.0583
bombax.Scaffold101.57;bombax.Scaffold431.8	0.7092	0.1592	0.7404	0.1542
bombax.Scaffold101.57;bombax.Scaffold431.11	0.814	0.1685	0.8219	0.1632
bombax.Scaffold101.57;bombax.Scaffold431.12	2.2008	1.0058	3.6164	0.9697
bombax.Scaffold101.57;bombax.Scaffold431.9	0.541	0.2281	0.5262	0.2269
bombax.Scaffold101.58;bombax.Scaffold431.13	0.3142	0.121	0.2965	0.1209
bombax.Scaffold101.64;bombax.Scaffold431.24	0.2989	0.0069	0.2634	0.0071
bombax.Scaffold101.69;bombax.Scaffold431.27	0.3722	0.2119	0.4071	0.2045
bombax.Scaffold101.85;bombax.Scaffold431.41	0.8904	0.1046	1.0366	0.1009
bombax.Scaffold101.47;bombax.Scaffold454.11	0.4829	0.3176	0.5818	0.2906
bombax.Scaffold101.48;bombax.Scaffold454.12	0.3294	0.0825	0.3927	0.0771
bombax.Scaffold101.56;bombax.Scaffold454.14	0.2865	0.069	0.3105	0.0665
bombax.Scaffold101.60;bombax.Scaffold454.19	0.3357	0.0982	0.3646	0.0947
bombax.Scaffold101.61;bombax.Scaffold454.20	0.2954	0.0789	0.3200	0.0761
bombax.Scaffold101.64;bombax.Scaffold454.24	0.5715	0.0146	0.4009	0.0156
bombax.Scaffold101.65;bombax.Scaffold454.26	0.6329	0.3542	0.5621	0.3544
bombax.Scaffold101.71;bombax.Scaffold454.29	0.2471	0.0436	0.2267	0.0443
bombax.Scaffold101.74;bombax.Scaffold454.31	0.2574	0.1667	0.2614	0.1638
bombax.Scaffold101.78;bombax.Scaffold454.38	0.1932	0.0436	0.1919	0.0434
bombax.Scaffold101.79;bombax.Scaffold454.39	0.4417	0.1828	0.3943	0.1853
bombax.Scaffold101.84;bombax.Scaffold454.46	0.3156	0.0276	0.3276	0.0271
bombax.Scaffold101.45;bombax.Scaffold454.11	3.4365	0.8068	2.2138	0.8243
bombax.Scaffold101.65;bombax.Scaffold454.25	2.1076	0.73	2.7547	0.7144
bombax.Scaffold101.66;bombax.Scaffold454.28	0.6277	0.3374	0.6083	0.3373
bombax.Scaffold101.20;bombax.Scaffold726.29	0.3635	0.2208	0.4052	0.2094
bombax.Scaffold101.22;bombax.Scaffold726.34	0.6181	0.1603	0.6789	0.1528
bombax.Scaffold101.23;bombax.Scaffold726.42	0.3075	0.1168	0.3717	0.1092
bombax.Scaffold101.38;bombax.Scaffold726.57	0.4592	0.1486	0.4470	0.1480
bombax.Scaffold101.43;bombax.Scaffold726.65	0.2901	0.1363	0.2673	0.1374
bombax.Scaffold101.44;bombax.Scaffold726.67	2.1151	0.4148	1.3228	0.4188
bombax.Scaffold101.48;bombax.Scaffold726.68	0.4284	0.0822	0.4965	0.0776
bombax.Scaffold101.49;bombax.Scaffold726.69	0.5465	0.1599	0.5356	0.1574
bombax.Scaffold101.55;bombax.Scaffold726.75	0.4398	0.0604	0.3894	0.0614
bombax.Scaffold101.56;bombax.Scaffold726.77	0.2917	0.0584	0.2986	0.0573
bombax.Scaffold101.21;bombax.Scaffold726.33	0.5318	0.1632	0.4786	0.1639
bombax.Scaffold101.25;bombax.Scaffold726.47	0.2507	0.136	0.2797	0.1299
bombax.Scaffold101.39;bombax.Scaffold726.58	3.133	1.494	-1.0000	1.3516
bombax.Scaffold101.40;bombax.Scaffold726.60	1.8361	0.3251	2.3835	0.3185
bombax.Scaffold101.40;bombax.Scaffold726.59	2.7956	0.3231	-1.0000	0.3178
bombax.Scaffold101.44;bombax.Scaffold726.66	0.3464	0.0765	0.3206	0.0759
bombax.Scaffold103.130;bombax.Scaffold106.76	0.2344	0.0455	0.2325	0.0453
bombax.Scaffold103.133;bombax.Scaffold106.77	0.4149	0.0731	0.4445	0.0709
bombax.Scaffold103.134;bombax.Scaffold106.82	0.451	0.1066	0.4916	0.1021
bombax.Scaffold103.135;bombax.Scaffold106.83	1.9948	1.7115	-1.0000	1.3806
bombax.Scaffold103.136;bombax.Scaffold106.88	0.4084	0.0441	0.4826	0.0418
bombax.Scaffold103.138;bombax.Scaffold106.92	0.3725	0.1081	0.3740	0.1058
bombax.Scaffold103.146;bombax.Scaffold106.111	0.2959	0.1006	0.3219	0.0965
bombax.Scaffold103.148;bombax.Scaffold106.119	0.2462	0.0697	0.2853	0.0660
bombax.Scaffold103.149;bombax.Scaffold106.121	0.1947	0.0072	0.2043	0.0071
bombax.Scaffold103.151;bombax.Scaffold106.131	0.2761	0.0652	0.2799	0.0640
bombax.Scaffold103.152;bombax.Scaffold106.138	0.3938	0.0399	0.3807	0.0396
bombax.Scaffold103.152;bombax.Scaffold106.149	0.3202	0.0647	0.3299	0.0636
bombax.Scaffold103.153;bombax.Scaffold106.151	0.4053	0.2231	0.3885	0.2234
bombax.Scaffold103.154;bombax.Scaffold106.161	1.6598	0.5648	1.4552	0.5522
bombax.Scaffold103.155;bombax.Scaffold106.163	0.3779	0.1126	0.3856	0.1102
bombax.Scaffold103.147;bombax.Scaffold106.115	0.2124	0.0396	0.2190	0.0388
bombax.Scaffold103.151;bombax.Scaffold106.136	0.1924	0.0612	0.2210	0.0581
bombax.Scaffold103.165;bombax.Scaffold106.191	0.4355	0.0919	0.4603	0.0892
bombax.Scaffold103.166;bombax.Scaffold106.196	0.773	0.1093	0.6275	0.1101
bombax.Scaffold103.173;bombax.Scaffold106.212	0.3994	0.1165	0.4753	0.1073
bombax.Scaffold103.177;bombax.Scaffold106.223	0.359	0.0435	0.3616	0.0427
bombax.Scaffold103.162;bombax.Scaffold106.187	2.2368	0.5655	1.3436	0.5514
bombax.Scaffold103.165;bombax.Scaffold106.190	0.4304	0.1002	0.4613	0.0968
bombax.Scaffold103.165;bombax.Scaffold106.188	1.0734	0.1953	1.1928	0.1851
bombax.Scaffold103.165;bombax.Scaffold106.192	1.2765	0.2311	1.1704	0.2236
bombax.Scaffold103.165;bombax.Scaffold106.189	1.382	0.2904	1.5470	0.2662
bombax.Scaffold103.167;bombax.Scaffold106.197	0.3042	0.0684	0.3458	0.0655
bombax.Scaffold103.170;bombax.Scaffold106.209	0.3322	0.1586	0.3660	0.1515
bombax.Scaffold103.171;bombax.Scaffold106.209	0.5119	0.1428	0.5158	0.1399
bombax.Scaffold103.172;bombax.Scaffold106.216	3.1776	1.1008	1.9011	1.1250
bombax.Scaffold103.173;bombax.Scaffold106.213	1.6309	0.4767	1.5280	0.4793
bombax.Scaffold103.174;bombax.Scaffold106.214	0.5728	0.3978	0.6281	0.3825
bombax.Scaffold103.174;bombax.Scaffold106.213	1.4671	0.4563	1.2154	0.4518
bombax.Scaffold103.174;bombax.Scaffold106.212	1.6407	0.5858	1.7116	0.5806
bombax.Scaffold103.175;bombax.Scaffold106.213	1.6018	0.4478	1.6616	0.4445
bombax.Scaffold103.175;bombax.Scaffold106.214	0.6486	0.276	0.6654	0.2675
bombax.Scaffold103.175;bombax.Scaffold106.212	3.0734	0.5915	2.4514	0.5956
bombax.Scaffold103.178;bombax.Scaffold106.227	1.4939	0.2884	1.3040	0.2932
bombax.Scaffold103.178;bombax.Scaffold106.225	4.34	0.2958	1.4849	0.3084
bombax.Scaffold103.179;bombax.Scaffold106.227	1.1944	0.327	1.2880	0.3076
bombax.Scaffold103.179;bombax.Scaffold106.226	1.4273	0.3426	1.3155	0.3300
bombax.Scaffold103.179;bombax.Scaffold106.225	3.7645	0.8105	-1.0000	0.7877
bombax.Scaffold103.197;bombax.Scaffold106.290	0.326	0.1036	0.3726	0.0982
bombax.Scaffold103.200;bombax.Scaffold106.297	0.5002	0.1172	0.5912	0.1108
bombax.Scaffold103.203;bombax.Scaffold106.308	0.4102	0.003	0.4110	0.0029
bombax.Scaffold103.207;bombax.Scaffold106.322	0.2663	0.065	0.2777	0.0634
bombax.Scaffold103.208;bombax.Scaffold106.324	0.4148	0.0553	0.4338	0.0540
bombax.Scaffold103.209;bombax.Scaffold106.325	0.5667	0.1195	0.5296	0.1193
bombax.Scaffold103.210;bombax.Scaffold106.333	0.2459	0.0268	0.2315	0.0268
bombax.Scaffold103.212;bombax.Scaffold106.340	0.4085	0.0654	0.4397	0.0627
bombax.Scaffold103.213;bombax.Scaffold106.343	2.3631	1.4451	1.9007	1.4283
bombax.Scaffold103.219;bombax.Scaffold106.353	0.3927	0.209	0.6479	0.1622
bombax.Scaffold103.223;bombax.Scaffold106.370	0.296	0.0729	0.3579	0.0680
bombax.Scaffold103.227;bombax.Scaffold106.376	1.8871	1.1752	3.3566	1.0920
bombax.Scaffold103.231;bombax.Scaffold106.382	0.3148	0.0727	0.2413	0.0765
bombax.Scaffold103.233;bombax.Scaffold106.387	0.538	0.1456	0.5281	0.1438
bombax.Scaffold103.238;bombax.Scaffold106.396	0.4043	-0.0	0.4022	0.0000
bombax.Scaffold103.241;bombax.Scaffold106.401	0.4028	0.071	0.4734	0.0668
bombax.Scaffold103.246;bombax.Scaffold106.406	0.3378	0.1002	0.4038	0.0937
bombax.Scaffold103.247;bombax.Scaffold106.407	0.2575	0.0684	0.3301	0.0626
bombax.Scaffold103.248;bombax.Scaffold106.409	0.3433	0.0612	0.3663	0.0591
bombax.Scaffold103.249;bombax.Scaffold106.411	0.4039	0.1101	0.4086	0.1084
bombax.Scaffold103.254;bombax.Scaffold106.419	0.2032	0.1341	0.2597	0.1223
bombax.Scaffold103.255;bombax.Scaffold106.435	0.3762	0.164	0.4237	0.1557
bombax.Scaffold103.265;bombax.Scaffold106.441	0.4625	0.0676	0.4300	0.0677
bombax.Scaffold103.272;bombax.Scaffold106.450	0.2819	0.1055	0.2648	0.1055
bombax.Scaffold103.195;bombax.Scaffold106.290	0.5763	0.1405	0.6484	0.1345
bombax.Scaffold103.196;bombax.Scaffold106.290	0.584	0.155	0.6575	0.1477
bombax.Scaffold103.198;bombax.Scaffold106.290	0.3894	0.0995	0.3844	0.0992
bombax.Scaffold103.211;bombax.Scaffold106.336	3.2913	1.2414	-1.0000	1.2801
bombax.Scaffold103.229;bombax.Scaffold106.380	0.9547	0.1642	0.9421	0.1602
bombax.Scaffold103.230;bombax.Scaffold106.380	1.0061	0.1675	1.0306	0.1618
bombax.Scaffold103.232;bombax.Scaffold106.383	0.5555	0.2948	0.5967	0.2835
bombax.Scaffold103.233;bombax.Scaffold106.388	2.8407	0.4364	2.9680	0.4324
bombax.Scaffold103.234;bombax.Scaffold106.387	1.023	0.4709	0.9901	0.4637
bombax.Scaffold103.236;bombax.Scaffold106.392	0.525	0.1099	0.3625	0.1166
bombax.Scaffold103.237;bombax.Scaffold106.392	0.2594	0.0476	0.2715	0.0465
bombax.Scaffold103.238;bombax.Scaffold106.397	0.5311	0.0092	0.5020	0.0090
bombax.Scaffold103.239;bombax.Scaffold106.399	0.55	0.3457	0.4440	0.3620
bombax.Scaffold103.240;bombax.Scaffold106.399	0.2468	0.1489	0.1871	0.1582
bombax.Scaffold103.243;bombax.Scaffold106.402	1.4459	0.6114	1.1477	0.6078
bombax.Scaffold103.251;bombax.Scaffold106.415	3.9017	0.5839	3.3622	0.5814
bombax.Scaffold103.252;bombax.Scaffold106.414	1.5012	0.4709	1.3850	0.4525
bombax.Scaffold103.252;bombax.Scaffold106.415	1.8237	0.4803	1.9759	0.4735
bombax.Scaffold103.253;bombax.Scaffold106.417	0.6468	0.3795	0.6530	0.3701
bombax.Scaffold103.253;bombax.Scaffold106.418	1.06	0.3229	0.7252	0.3313
bombax.Scaffold103.256;bombax.Scaffold106.434	0.4682	0.3866	0.5246	0.3532
bombax.Scaffold103.274;bombax.Scaffold106.456	0.4661	0.1406	0.4426	0.1397
bombax.Scaffold103.279;bombax.Scaffold106.480	0.5108	0.1682	0.5855	0.1607
bombax.Scaffold103.280;bombax.Scaffold106.481	0.4124	0.0655	0.3301	0.0679
bombax.Scaffold103.281;bombax.Scaffold106.489	0.2634	0.0345	0.3080	0.0326
bombax.Scaffold103.282;bombax.Scaffold106.493	0.3081	0.0083	0.3269	0.0081
bombax.Scaffold103.283;bombax.Scaffold106.498	0.4772	0.0755	0.3968	0.0776
bombax.Scaffold103.285;bombax.Scaffold106.505	0.2172	0.1105	0.2242	0.1071
bombax.Scaffold103.293;bombax.Scaffold106.522	0.2883	0.0787	0.2609	0.0798
bombax.Scaffold103.294;bombax.Scaffold106.523	0.2632	0.0435	0.2602	0.0433
bombax.Scaffold103.277;bombax.Scaffold106.474	4.2038	0.6836	2.7405	0.6946
bombax.Scaffold103.292;bombax.Scaffold106.518	0.3487	0.1509	0.3652	0.1461
bombax.Scaffold103.292;bombax.Scaffold106.529	4.7441	0.9514	-1.0000	0.9797
bombax.Scaffold103.293;bombax.Scaffold106.521	3.0487	0.7464	2.0895	0.7674
bombax.Scaffold103.295;bombax.Scaffold106.527	1.8175	1.1057	-1.0000	0.9539
bombax.Scaffold103.306;bombax.Scaffold106.579	0.3569	0.13	0.3774	0.1264
bombax.Scaffold103.308;bombax.Scaffold106.584	0.3298	0.0956	0.3126	0.0945
bombax.Scaffold103.315;bombax.Scaffold106.589	0.443	0.1533	0.4092	0.1541
bombax.Scaffold103.317;bombax.Scaffold106.591	0.4862	0.1426	0.4645	0.1414
bombax.Scaffold103.319;bombax.Scaffold106.593	0.2813	0.03	0.2933	0.0294
bombax.Scaffold103.320;bombax.Scaffold106.597	0.2966	0.0123	0.2895	0.0123
bombax.Scaffold103.321;bombax.Scaffold106.599	0.2564	0.0649	0.2436	0.0649
bombax.Scaffold103.303;bombax.Scaffold106.574	0.3773	0.1712	0.4098	0.1641
bombax.Scaffold103.303;bombax.Scaffold106.573	0.461	0.2845	0.4905	0.2764
bombax.Scaffold103.305;bombax.Scaffold106.579	0.572	0.1669	0.3919	0.1760
bombax.Scaffold103.307;bombax.Scaffold106.580	0.5469	0.4116	0.5876	0.3895
bombax.Scaffold103.309;bombax.Scaffold106.585	1.0802	0.7375	0.8995	0.7469
bombax.Scaffold103.311;bombax.Scaffold106.586	0.3064	0.1842	0.3322	0.1773
bombax.Scaffold103.313;bombax.Scaffold106.587	1.8411	0.9451	3.6274	0.8906
bombax.Scaffold103.325;bombax.Scaffold106.634	0.2196	0.0923	0.2518	0.0881
bombax.Scaffold103.329;bombax.Scaffold106.652	0.2655	0.0035	0.2583	0.0035
bombax.Scaffold103.332;bombax.Scaffold106.660	0.2931	0.057	0.2994	0.0557
bombax.Scaffold103.333;bombax.Scaffold106.661	0.3369	0.0706	0.3325	0.0698
bombax.Scaffold103.342;bombax.Scaffold106.675	0.3869	0.066	0.4212	0.0635
bombax.Scaffold103.344;bombax.Scaffold106.680	0.4581	0.1159	0.4786	0.1119
bombax.Scaffold103.345;bombax.Scaffold106.681	0.3256	0.1027	0.3549	0.0994
bombax.Scaffold103.326;bombax.Scaffold106.636	1.1034	0.5841	1.1431	0.5509
bombax.Scaffold103.326;bombax.Scaffold106.637	1.0349	0.4467	1.2237	0.4157
bombax.Scaffold103.327;bombax.Scaffold106.636	1.1055	0.4129	1.1281	0.3953
bombax.Scaffold103.327;bombax.Scaffold106.638	1.1954	0.4343	1.1664	0.4097
bombax.Scaffold103.328;bombax.Scaffold106.651	0.3585	0.138	0.3880	0.1325
bombax.Scaffold103.328;bombax.Scaffold106.650	0.2937	0.2005	0.3514	0.1869
bombax.Scaffold103.335;bombax.Scaffold106.668	0.9412	0.3151	0.9607	0.3067
bombax.Scaffold103.338;bombax.Scaffold106.674	3.0201	0.8367	-1.0000	0.8069
bombax.Scaffold103.339;bombax.Scaffold106.674	0.2474	0.1499	0.2432	0.1473
bombax.Scaffold103.340;bombax.Scaffold106.674	0.2384	0.1354	0.2484	0.1331
bombax.Scaffold103.345;bombax.Scaffold106.682	1.1555	0.5899	1.2008	0.5587
bombax.Scaffold103.346;bombax.Scaffold106.688	0.4076	0.2051	0.3941	0.2056
bombax.Scaffold103.284;bombax.Scaffold117.209	0.407	0.0807	0.3873	0.0805
bombax.Scaffold103.285;bombax.Scaffold117.207	0.2612	0.1149	0.2684	0.1113
bombax.Scaffold103.289;bombax.Scaffold117.194	0.2572	0.0626	0.2870	0.0600
bombax.Scaffold103.292;bombax.Scaffold117.190	0.2368	0.0659	0.2394	0.0649
bombax.Scaffold103.296;bombax.Scaffold117.181	0.4187	0.1573	0.3872	0.1582
bombax.Scaffold103.297;bombax.Scaffold117.174	0.2149	0.0604	0.2392	0.0581
bombax.Scaffold103.299;bombax.Scaffold117.165	0.3559	0.2482	0.3833	0.2382
bombax.Scaffold103.300;bombax.Scaffold117.145	0.3551	0.1044	0.3357	0.1042
bombax.Scaffold103.288;bombax.Scaffold117.197	2.5287	0.8674	3.0022	0.8511
bombax.Scaffold103.291;bombax.Scaffold117.174	3.6142	0.8166	-1.0000	0.8338
bombax.Scaffold103.292;bombax.Scaffold117.173	4.7333	0.9721	4.0301	1.0207
bombax.Scaffold103.294;bombax.Scaffold117.188	0.4743	0.2614	0.4701	0.2571
bombax.Scaffold103.294;bombax.Scaffold117.187	0.9437	0.5429	0.9749	0.5194
bombax.Scaffold103.295;bombax.Scaffold117.183	1.7609	0.9804	-1.0000	0.8893
bombax.Scaffold103.296;bombax.Scaffold117.182	0.2496	0.1156	0.2233	0.1179
bombax.Scaffold103.296;bombax.Scaffold117.180	0.2873	0.2814	0.3606	0.2570
bombax.Scaffold103.300;bombax.Scaffold117.152	0.9586	0.3882	0.8271	0.3891
bombax.Scaffold103.300;bombax.Scaffold117.143	3.1327	0.3561	3.2601	0.3661
bombax.Scaffold103.300;bombax.Scaffold117.142	1.358	0.3336	1.3395	0.3335
bombax.Scaffold103.300;bombax.Scaffold117.144	1.8548	0.3674	1.6290	0.3720
bombax.Scaffold103.300;bombax.Scaffold117.141	1.8149	0.3819	1.7418	0.3829
bombax.Scaffold103.300;bombax.Scaffold117.147	3.1062	0.3047	2.1154	0.3142
bombax.Scaffold103.300;bombax.Scaffold117.149	1.8343	0.3178	1.4593	0.3252
bombax.Scaffold103.300;bombax.Scaffold117.148	3.1044	0.3308	2.6562	0.3405
bombax.Scaffold103.300;bombax.Scaffold117.146	1.9098	0.2647	2.8250	0.2585
bombax.Scaffold103.300;bombax.Scaffold117.150	1.5407	0.316	1.3847	0.3199
bombax.Scaffold103.300;bombax.Scaffold117.153	1.3168	0.3964	1.1343	0.4055
bombax.Scaffold103.300;bombax.Scaffold117.154	2.7775	0.3489	1.8133	0.3581
bombax.Scaffold103.300;bombax.Scaffold117.151	2.9586	0.3046	2.3642	0.3070
bombax.Scaffold103.301;bombax.Scaffold117.142	1.3479	0.3222	1.5955	0.3152
bombax.Scaffold103.301;bombax.Scaffold117.148	3.2998	0.349	-1.0000	0.3445
bombax.Scaffold103.301;bombax.Scaffold117.143	1.8027	0.318	1.7143	0.3187
bombax.Scaffold103.301;bombax.Scaffold117.144	1.8121	0.3054	1.3541	0.2940
bombax.Scaffold103.301;bombax.Scaffold117.146	2.4853	0.28	2.1844	0.2667
bombax.Scaffold103.301;bombax.Scaffold117.152	1.3086	0.3706	2.1130	0.3498
bombax.Scaffold103.301;bombax.Scaffold117.149	1.3904	0.3453	2.0657	0.3304
bombax.Scaffold103.301;bombax.Scaffold117.147	3.1521	0.3548	-1.0000	0.3482
bombax.Scaffold103.301;bombax.Scaffold117.145	1.3156	0.4262	1.5063	0.3949
bombax.Scaffold103.301;bombax.Scaffold117.150	1.4587	0.325	2.2785	0.3103
bombax.Scaffold103.301;bombax.Scaffold117.153	2.7128	0.4156	1.4677	0.4013
bombax.Scaffold103.303;bombax.Scaffold117.91	0.3445	0.0759	0.3798	0.0730
bombax.Scaffold103.306;bombax.Scaffold117.81	0.3123	0.0819	0.3342	0.0787
bombax.Scaffold103.308;bombax.Scaffold117.75	0.5374	0.1538	0.4929	0.1512
bombax.Scaffold103.314;bombax.Scaffold117.67	0.4511	0.0787	0.4239	0.0782
bombax.Scaffold103.315;bombax.Scaffold117.65	0.3386	0.0731	0.3408	0.0718
bombax.Scaffold103.317;bombax.Scaffold117.63	0.3417	0.1569	0.4102	0.1460
bombax.Scaffold103.318;bombax.Scaffold117.62	0.3539	0.0477	0.3699	0.0466
bombax.Scaffold103.319;bombax.Scaffold117.57	0.3812	0.0621	0.3921	0.0609
bombax.Scaffold103.322;bombax.Scaffold117.37	0.2971	0.0607	0.3358	0.0579
bombax.Scaffold103.304;bombax.Scaffold117.82	0.4068	0.1035	0.4646	0.0995
bombax.Scaffold103.305;bombax.Scaffold117.81	0.5832	0.1576	0.3982	0.1683
bombax.Scaffold103.311;bombax.Scaffold117.72	0.2771	0.0871	0.2658	0.0873
bombax.Scaffold103.312;bombax.Scaffold117.72	0.1924	0.0353	0.2370	0.0325
bombax.Scaffold103.313;bombax.Scaffold117.68	0.6179	0.4533	0.7144	0.4247
bombax.Scaffold103.313;bombax.Scaffold117.71	3.1987	0.8189	-1.0000	0.8385
bombax.Scaffold103.191;bombax.Scaffold170.287	0.4145	0.0752	0.4606	0.0722
bombax.Scaffold103.193;bombax.Scaffold170.275	0.3623	0.098	0.3490	0.0975
bombax.Scaffold103.200;bombax.Scaffold170.265	0.4834	0.1058	0.5269	0.1020
bombax.Scaffold103.203;bombax.Scaffold170.260	0.4532	0.0079	0.4277	0.0078
bombax.Scaffold103.208;bombax.Scaffold170.255	0.48	0.0605	0.4178	0.0611
bombax.Scaffold103.212;bombax.Scaffold170.250	0.3752	0.092	0.4617	0.0845
bombax.Scaffold103.213;bombax.Scaffold170.247	2.76	1.1988	-1.0000	1.1951
bombax.Scaffold103.233;bombax.Scaffold170.227	0.5736	0.1635	0.6319	0.1566
bombax.Scaffold103.238;bombax.Scaffold170.224	0.4192	0.0029	0.3537	0.0030
bombax.Scaffold103.189;bombax.Scaffold170.288	3.3594	1.2407	-1.0000	1.0961
bombax.Scaffold103.190;bombax.Scaffold170.288	1.5476	0.5639	1.5642	0.5623
bombax.Scaffold103.234;bombax.Scaffold170.227	2.293	0.4246	2.5822	0.4213
bombax.Scaffold103.238;bombax.Scaffold170.225	0.4572	0.0075	0.4218	0.0075
bombax.Scaffold103.239;bombax.Scaffold170.222	0.7394	0.4105	0.6163	0.4117
bombax.Scaffold103.240;bombax.Scaffold170.222	0.2722	0.1899	0.2318	0.1964
bombax.Scaffold103.265;bombax.Scaffold170.211	0.432	0.0865	0.4226	0.0853
bombax.Scaffold103.274;bombax.Scaffold170.205	0.3478	0.0521	0.3473	0.0514
bombax.Scaffold103.276;bombax.Scaffold170.201	0.2618	0.0733	0.2914	0.0703
bombax.Scaffold103.282;bombax.Scaffold170.185	0.3832	0.0114	0.2684	0.0122
bombax.Scaffold103.288;bombax.Scaffold170.178	0.2681	0.0624	0.3075	0.0589
bombax.Scaffold103.291;bombax.Scaffold170.174	0.7108	0.1729	0.5732	0.1773
bombax.Scaffold103.292;bombax.Scaffold170.173	0.2456	0.0741	0.2503	0.0728
bombax.Scaffold103.298;bombax.Scaffold170.166	0.32	0.0691	0.3783	0.0651
bombax.Scaffold103.304;bombax.Scaffold170.146	0.3322	0.0922	0.3585	0.0890
bombax.Scaffold103.322;bombax.Scaffold170.134	0.3463	0.0739	0.3676	0.0716
bombax.Scaffold103.327;bombax.Scaffold170.125	0.4128	0.2898	0.4027	0.2848
bombax.Scaffold103.264;bombax.Scaffold170.213	0.7037	0.0956	0.6249	0.0949
bombax.Scaffold103.265;bombax.Scaffold170.210	1.4988	0.5149	1.6952	0.5029
bombax.Scaffold103.267;bombax.Scaffold170.209	0.4087	0.338	0.4282	0.3217
bombax.Scaffold103.268;bombax.Scaffold170.209	0.5076	0.3065	0.5472	0.2857
bombax.Scaffold103.270;bombax.Scaffold170.209	0.4556	0.2881	0.4579	0.2770
bombax.Scaffold103.272;bombax.Scaffold170.208	0.2801	0.1356	0.2738	0.1342
bombax.Scaffold103.279;bombax.Scaffold170.187	1.3699	0.2348	2.8091	0.2105
bombax.Scaffold103.284;bombax.Scaffold170.181	0.4435	0.1305	0.4449	0.1278
bombax.Scaffold103.284;bombax.Scaffold170.180	0.1503	0.0629	0.1900	0.0576
bombax.Scaffold103.300;bombax.Scaffold170.161	1.2181	0.3064	1.0157	0.3048
bombax.Scaffold103.300;bombax.Scaffold170.162	3.1765	0.4702	-1.0000	0.4693
bombax.Scaffold103.301;bombax.Scaffold170.161	1.4899	0.3761	2.3609	0.3599
bombax.Scaffold103.301;bombax.Scaffold170.162	1.6705	0.3816	1.6802	0.3806
bombax.Scaffold103.307;bombax.Scaffold170.145	0.588	0.3651	0.6141	0.3505
bombax.Scaffold103.326;bombax.Scaffold170.124	1.2286	0.4507	1.1882	0.4298
bombax.Scaffold103.326;bombax.Scaffold170.123	1.2553	0.4557	1.3853	0.4224
bombax.Scaffold103.327;bombax.Scaffold170.123	0.9299	0.4639	1.0799	0.4359
bombax.Scaffold103.327;bombax.Scaffold170.124	1.7458	0.5272	1.8512	0.4881
bombax.Scaffold103.337;bombax.Scaffold170.98	0.3678	0.0971	0.4301	0.0910
bombax.Scaffold103.342;bombax.Scaffold170.91	0.4798	0.0905	0.5017	0.0882
bombax.Scaffold103.349;bombax.Scaffold170.74	0.3719	0.0486	0.3416	0.0488
bombax.Scaffold103.350;bombax.Scaffold170.73	0.3242	0.0778	0.3520	0.0755
bombax.Scaffold103.352;bombax.Scaffold170.71	1.2787	0.0928	1.3189	0.0900
bombax.Scaffold103.354;bombax.Scaffold170.69	0.3308	0.0919	0.3738	0.0881
bombax.Scaffold103.355;bombax.Scaffold170.68	0.3898	0.1101	0.4195	0.1067
bombax.Scaffold103.334;bombax.Scaffold170.104	0.4627	0.2648	0.3845	0.2720
bombax.Scaffold103.338;bombax.Scaffold170.95	2.9207	0.7528	-1.0000	0.7527
bombax.Scaffold103.339;bombax.Scaffold170.95	0.4288	0.1346	0.4220	0.1311
bombax.Scaffold103.340;bombax.Scaffold170.95	0.3939	0.1321	0.3651	0.1328
bombax.Scaffold103.348;bombax.Scaffold170.78	0.5301	0.2939	0.6098	0.2772
bombax.Scaffold103.351;bombax.Scaffold170.72	0.2832	0.2637	0.3142	0.2472
bombax.Scaffold103.71;bombax.Scaffold193.5	0.3828	0.1916	0.4124	0.1837
bombax.Scaffold103.72;bombax.Scaffold193.6	0.393	0.0962	0.4238	0.0924
bombax.Scaffold103.75;bombax.Scaffold193.12	0.249	0.0471	0.2783	0.0450
bombax.Scaffold103.83;bombax.Scaffold193.20	0.3786	0.1305	0.3892	0.1278
bombax.Scaffold103.91;bombax.Scaffold193.23	0.2254	0.0264	0.2318	0.0260
bombax.Scaffold103.98;bombax.Scaffold193.32	0.2842	0.1386	0.3501	0.1282
bombax.Scaffold103.106;bombax.Scaffold193.39	0.4653	0.219	0.5217	0.2084
bombax.Scaffold103.108;bombax.Scaffold193.51	0.466	0.0544	0.4815	0.0531
bombax.Scaffold103.109;bombax.Scaffold193.55	0.2805	0.0441	0.2761	0.0437
bombax.Scaffold103.68;bombax.Scaffold193.1	0.4315	0.3131	0.4924	0.2947
bombax.Scaffold103.79;bombax.Scaffold193.18	0.9478	0.7374	1.1989	0.6755
bombax.Scaffold103.83;bombax.Scaffold193.16	3.1	0.1868	1.7992	0.1911
bombax.Scaffold103.102;bombax.Scaffold273.15	0.4668	0.0651	0.4545	0.0649
bombax.Scaffold103.106;bombax.Scaffold273.3	0.5463	0.1959	0.5952	0.1874
bombax.Scaffold103.109;bombax.Scaffold273.19	0.3248	0.0793	0.3493	0.0765
bombax.Scaffold103.112;bombax.Scaffold273.37	0.5535	0.1638	0.6239	0.1572
bombax.Scaffold103.114;bombax.Scaffold273.40	0.416	0.2729	0.4750	0.2574
bombax.Scaffold103.116;bombax.Scaffold273.41	0.4362	0.0787	0.4877	0.0752
bombax.Scaffold103.104;bombax.Scaffold273.8	0.6931	0.3294	0.7147	0.3208
bombax.Scaffold103.107;bombax.Scaffold273.16	0.561	0.4184	0.6565	0.3904
bombax.Scaffold103.115;bombax.Scaffold273.40	0.2043	0.104	0.2138	0.1014
bombax.Scaffold103.117;bombax.Scaffold273.43	0.4564	0.2844	0.5536	0.2653
bombax.Scaffold103.58;bombax.Scaffold312.19	0.3034	0.1198	0.3511	0.1138
bombax.Scaffold103.60;bombax.Scaffold312.17	0.3766	0.1646	0.4406	0.1551
bombax.Scaffold103.61;bombax.Scaffold312.15	0.2783	0.1249	0.3425	0.1164
bombax.Scaffold103.62;bombax.Scaffold312.11	0.4176	0.1096	0.3724	0.1121
bombax.Scaffold103.59;bombax.Scaffold312.18	0.3168	0.2248	0.3002	0.2268
bombax.Scaffold103.61;bombax.Scaffold312.16	0.2844	0.125	0.3505	0.1164
bombax.Scaffold103.205;bombax.Scaffold321.8	0.9138	0.5935	0.8755	0.5908
bombax.Scaffold103.209;bombax.Scaffold321.18	0.4172	0.0354	0.4221	0.0350
bombax.Scaffold103.210;bombax.Scaffold321.23	0.2355	0.0297	0.2416	0.0291
bombax.Scaffold103.212;bombax.Scaffold321.30	0.3832	0.0565	0.4045	0.0547
bombax.Scaffold103.215;bombax.Scaffold321.33	0.2706	0.0971	0.3609	0.0871
bombax.Scaffold103.216;bombax.Scaffold321.36	0.342	0.0627	0.3647	0.0608
bombax.Scaffold103.217;bombax.Scaffold321.37	0.5893	0.1665	0.5875	0.1632
bombax.Scaffold103.219;bombax.Scaffold321.40	0.2681	0.1714	0.3763	0.1447
bombax.Scaffold103.220;bombax.Scaffold321.50	2.0281	0.3638	1.8378	0.3440
bombax.Scaffold103.228;bombax.Scaffold321.56	0.3502	0.0794	0.4115	0.0740
bombax.Scaffold103.231;bombax.Scaffold321.61	0.5794	0.0844	0.4297	0.0877
bombax.Scaffold103.203;bombax.Scaffold321.1	0.3383	0.1291	0.4803	0.1103
bombax.Scaffold103.206;bombax.Scaffold321.8	0.6006	0.2516	0.5358	0.2502
bombax.Scaffold103.207;bombax.Scaffold321.13	0.2034	0.1083	0.2209	0.1048
bombax.Scaffold103.207;bombax.Scaffold321.12	0.2656	0.0576	0.2567	0.0577
bombax.Scaffold103.214;bombax.Scaffold321.32	0.7047	0.6348	0.9166	0.5606
bombax.Scaffold103.215;bombax.Scaffold321.34	2.8046	1.3035	-1.0000	1.0800
bombax.Scaffold103.224;bombax.Scaffold321.54	0.7012	0.2663	0.7527	0.2530
bombax.Scaffold103.225;bombax.Scaffold321.54	0.7057	0.2084	0.7528	0.2013
bombax.Scaffold103.229;bombax.Scaffold321.57	1.6548	0.4401	1.2657	0.4337
bombax.Scaffold103.230;bombax.Scaffold321.57	1.4592	0.4552	1.3129	0.4436
bombax.Scaffold103.238;bombax.Scaffold321.85	0.3524	0.0061	0.3522	0.0060
bombax.Scaffold103.241;bombax.Scaffold321.90	0.4203	0.0687	0.4793	0.0652
bombax.Scaffold103.245;bombax.Scaffold321.101	0.2617	0.0733	0.2882	0.0703
bombax.Scaffold103.246;bombax.Scaffold321.103	0.3477	0.0926	0.3880	0.0883
bombax.Scaffold103.247;bombax.Scaffold321.104	0.237	0.0609	0.2948	0.0564
bombax.Scaffold103.250;bombax.Scaffold321.112	0.3141	0.0829	0.3112	0.0820
bombax.Scaffold103.255;bombax.Scaffold321.118	0.3487	0.1161	0.4099	0.1091
bombax.Scaffold103.257;bombax.Scaffold321.124	0.3325	0.1306	0.3631	0.1253
bombax.Scaffold103.258;bombax.Scaffold321.125	2.0184	0.6867	1.3561	0.7113
bombax.Scaffold103.265;bombax.Scaffold321.141	0.3814	0.0743	0.3632	0.0737
bombax.Scaffold103.271;bombax.Scaffold321.152	0.461	0.1148	0.4862	0.1119
bombax.Scaffold103.272;bombax.Scaffold321.153	0.3244	0.1127	0.3119	0.1121
bombax.Scaffold103.274;bombax.Scaffold321.157	0.3068	0.0404	0.3321	0.0389
bombax.Scaffold103.236;bombax.Scaffold321.78	0.3973	0.1268	0.3538	0.1280
bombax.Scaffold103.237;bombax.Scaffold321.78	0.2691	0.0456	0.2572	0.0457
bombax.Scaffold103.239;bombax.Scaffold321.88	1.7326	0.6042	0.9641	0.6189
bombax.Scaffold103.240;bombax.Scaffold321.88	0.3612	0.1324	0.2676	0.1412
bombax.Scaffold103.242;bombax.Scaffold321.92	0.6605	0.2039	0.7041	0.1953
bombax.Scaffold103.242;bombax.Scaffold321.93	1.4671	0.2999	0.6213	0.3284
bombax.Scaffold103.252;bombax.Scaffold321.113	1.6488	0.4264	1.5689	0.4082
bombax.Scaffold103.254;bombax.Scaffold321.114	0.2241	0.1069	0.2544	0.1024
bombax.Scaffold103.258;bombax.Scaffold321.124	2.1434	1.0278	2.1958	1.0115
bombax.Scaffold103.261;bombax.Scaffold321.136	1.6234	0.2518	3.0674	0.2414
bombax.Scaffold103.262;bombax.Scaffold321.136	1.182	0.2258	1.4172	0.2202
bombax.Scaffold103.262;bombax.Scaffold321.135	1.2312	0.239	1.5900	0.2312
bombax.Scaffold103.264;bombax.Scaffold321.137	0.573	0.123	0.5695	0.1194
bombax.Scaffold103.265;bombax.Scaffold321.142	1.5357	0.5205	1.2068	0.5123
bombax.Scaffold103.269;bombax.Scaffold321.152	0.6899	0.1229	0.6790	0.1214
bombax.Scaffold103.277;bombax.Scaffold321.178	0.4421	0.1146	0.3994	0.1150
bombax.Scaffold103.279;bombax.Scaffold321.192	0.4853	0.0714	0.4273	0.0727
bombax.Scaffold103.281;bombax.Scaffold321.199	0.3261	0.0607	0.3681	0.0580
bombax.Scaffold103.282;bombax.Scaffold321.202	0.2441	0.004	0.2312	0.0040
bombax.Scaffold103.277;bombax.Scaffold321.170	4.2037	0.692	3.5698	0.7158
bombax.Scaffold103.132;bombax.Scaffold485.115	0.5362	0.1175	0.4186	0.1204
bombax.Scaffold103.136;bombax.Scaffold485.105	0.5931	0.0132	0.7857	0.0122
bombax.Scaffold103.139;bombax.Scaffold485.97	0.4101	0.0888	0.4949	0.0828
bombax.Scaffold103.146;bombax.Scaffold485.89	0.3445	0.1051	0.3618	0.1019
bombax.Scaffold103.148;bombax.Scaffold485.84	0.2971	0.0966	0.3554	0.0897
bombax.Scaffold103.149;bombax.Scaffold485.82	0.2636	0.0086	0.2664	0.0085
bombax.Scaffold103.135;bombax.Scaffold485.114	3.2964	1.7716	-1.0000	1.4051
bombax.Scaffold103.138;bombax.Scaffold485.98	0.3049	0.1674	0.2582	0.1720
bombax.Scaffold103.140;bombax.Scaffold485.96	0.4279	0.1055	0.5002	0.0988
bombax.Scaffold103.147;bombax.Scaffold485.88	0.2418	0.054	0.2531	0.0528
bombax.Scaffold103.152;bombax.Scaffold485.58	0.3465	0.0632	0.3585	0.0620
bombax.Scaffold103.155;bombax.Scaffold485.43	0.3344	0.1001	0.3501	0.0976
bombax.Scaffold103.157;bombax.Scaffold485.38	2.7201	0.2935	-1.0000	0.2597
bombax.Scaffold103.159;bombax.Scaffold485.32	1.024	0.6175	1.0909	0.5727
bombax.Scaffold103.162;bombax.Scaffold485.27	2.0153	1.2941	1.8083	1.2088
bombax.Scaffold1035.1;bombax.Scaffold1769.10	0.3112	0.0835	0.3217	0.0817
bombax.Scaffold1035.3;bombax.Scaffold1769.16	0.3081	0.1805	0.3079	0.1786
bombax.Scaffold1035.4;bombax.Scaffold1769.17	0.4757	0.1516	0.5242	0.1459
bombax.Scaffold1035.9;bombax.Scaffold1769.30	0.3746	0.1262	0.3011	0.1302
bombax.Scaffold1035.11;bombax.Scaffold1769.33	0.3603	0.14	0.3983	0.1334
bombax.Scaffold1035.2;bombax.Scaffold1769.15	0.4253	0.1381	0.4254	0.1352
bombax.Scaffold1035.6;bombax.Scaffold1769.29	0.6035	0.4119	0.5103	0.4170
bombax.Scaffold1037.34;bombax.Scaffold1098.26	0.0773	0.0338	0.0936	0.0309
bombax.Scaffold1037.5;bombax.Scaffold1098.19	0.1572	0.1414	0.1821	0.1330
bombax.Scaffold1037.7;bombax.Scaffold1098.7	0.0365	0.0502	0.0443	0.0454
bombax.Scaffold1037.8;bombax.Scaffold1098.1	1.8086	1.1166	-1.0000	0.9976
bombax.Scaffold1037.12;bombax.Scaffold1098.24	0.1967	0.104	0.2370	0.0966
bombax.Scaffold1037.20;bombax.Scaffold1098.19	0.9866	1.0296	1.2805	0.8914
bombax.Scaffold1037.30;bombax.Scaffold1098.6	1.5613	1.5256	1.7346	1.1998
bombax.Scaffold1037.1;bombax.Scaffold1098.25	1.2835	0.7938	1.8888	0.7159
bombax.Scaffold1037.10;bombax.Scaffold1098.25	1.6759	1.005	3.9046	0.8960
bombax.Scaffold1037.11;bombax.Scaffold1098.25	0.6902	0.5617	0.8088	0.5253
bombax.Scaffold1037.11;bombax.Scaffold1098.29	2.0477	0.8922	2.2709	0.8312
bombax.Scaffold1037.12;bombax.Scaffold1098.19	0.4109	0.3804	0.4975	0.3491
bombax.Scaffold1037.12;bombax.Scaffold1098.32	1.3271	0.9303	2.3416	0.7953
bombax.Scaffold1037.12;bombax.Scaffold1098.30	0.7918	0.6035	1.0895	0.5372
bombax.Scaffold1037.12;bombax.Scaffold1098.31	1.1418	0.8319	1.5733	0.7362
bombax.Scaffold1037.12;bombax.Scaffold1098.23	1.8687	1.2786	-1.0000	1.0529
bombax.Scaffold1037.12;bombax.Scaffold1098.7	1.6708	1.276	3.3000	1.0551
bombax.Scaffold1037.12;bombax.Scaffold1098.22	2.2156	1.431	-1.0000	1.1834
bombax.Scaffold1037.12;bombax.Scaffold1098.10	1.879	1.0046	-1.0000	0.8828
bombax.Scaffold1037.12;bombax.Scaffold1098.18	1.879	1.0046	-1.0000	0.8828
bombax.Scaffold1037.12;bombax.Scaffold1098.6	0.6135	0.6068	0.7398	0.5456
bombax.Scaffold1037.12;bombax.Scaffold1098.28	0.8979	0.5552	1.2037	0.5005
bombax.Scaffold1037.13;bombax.Scaffold1098.7	0.0598	0.0538	0.0731	0.0488
bombax.Scaffold1037.13;bombax.Scaffold1098.28	1.1552	0.9671	2.0856	0.8237
bombax.Scaffold1037.13;bombax.Scaffold1098.23	1.5049	1.558	5.6936	1.2515
bombax.Scaffold1037.13;bombax.Scaffold1098.22	1.9288	1.0476	-1.0000	0.9314
bombax.Scaffold1037.14;bombax.Scaffold1098.16	0.2261	0.1499	0.2320	0.1473
bombax.Scaffold1037.14;bombax.Scaffold1098.8	0.0899	0.0641	0.0965	0.0620
bombax.Scaffold1037.14;bombax.Scaffold1098.23	3.1528	1.2844	-1.0000	1.1017
bombax.Scaffold1037.14;bombax.Scaffold1098.27	0.5294	0.5063	0.6180	0.4756
bombax.Scaffold1037.14;bombax.Scaffold1098.22	1.6889	1.2119	2.1585	1.0700
bombax.Scaffold1037.14;bombax.Scaffold1098.28	1.4722	1.132	2.5550	0.9559
bombax.Scaffold1037.16;bombax.Scaffold1098.25	0.5128	0.2949	0.6300	0.2691
bombax.Scaffold1037.17;bombax.Scaffold1098.25	4.4595	1.0719	-1.0000	0.9627
bombax.Scaffold1037.18;bombax.Scaffold1098.24	0.0263	0.0676	0.0317	0.0621
bombax.Scaffold1037.19;bombax.Scaffold1098.19	1.0007	1.0626	1.4268	0.9080
bombax.Scaffold1037.2;bombax.Scaffold1098.25	2.9389	0.7942	-1.0000	0.7458
bombax.Scaffold1037.21;bombax.Scaffold1098.17	2.1306	0.9077	-1.0000	0.8188
bombax.Scaffold1037.21;bombax.Scaffold1098.18	1.6241	1.1317	2.7407	1.0138
bombax.Scaffold1037.21;bombax.Scaffold1098.23	1.0184	0.9511	1.1835	0.8571
bombax.Scaffold1037.21;bombax.Scaffold1098.22	1.7142	1.1547	2.4163	1.0495
bombax.Scaffold1037.21;bombax.Scaffold1098.16	1.8016	1.0834	-1.0000	0.9567
bombax.Scaffold1037.21;bombax.Scaffold1098.27	2.1997	1.2476	-1.0000	1.0845
bombax.Scaffold1037.22;bombax.Scaffold1098.16	1.5715	1.0779	2.3587	0.9914
bombax.Scaffold1037.23;bombax.Scaffold1098.15	1.6119	1.2956	2.1601	1.1921
bombax.Scaffold1037.29;bombax.Scaffold1098.19	0.8041	0.9809	1.3064	0.7626
bombax.Scaffold1037.29;bombax.Scaffold1098.6	0.8337	1.2104	1.1650	0.9351
bombax.Scaffold1037.3;bombax.Scaffold1098.29	2.7839	1.069	2.8916	1.0355
bombax.Scaffold1037.31;bombax.Scaffold1098.6	1.9606	1.0909	1.6629	0.9914
bombax.Scaffold1037.31;bombax.Scaffold1098.7	0.7279	0.5223	0.8361	0.4870
bombax.Scaffold1037.32;bombax.Scaffold1098.7	2.7528	1.3748	-1.0000	1.1683
bombax.Scaffold1037.32;bombax.Scaffold1098.8	1.8712	1.3655	-1.0000	1.1829
bombax.Scaffold1037.4;bombax.Scaffold1098.30	1.5938	1.3314	-1.0000	1.1042
bombax.Scaffold1037.4;bombax.Scaffold1098.19	0.8626	0.9805	1.2798	0.7963
bombax.Scaffold1037.4;bombax.Scaffold1098.31	1.0609	1.2219	1.6126	0.9899
bombax.Scaffold1037.4;bombax.Scaffold1098.6	0.8442	0.7836	1.0536	0.6827
bombax.Scaffold1037.5;bombax.Scaffold1098.6	1.1123	0.9824	1.5078	0.8546
bombax.Scaffold1037.5;bombax.Scaffold1098.7	1.3483	1.0389	1.9997	0.9112
bombax.Scaffold1037.6;bombax.Scaffold1098.7	1.272	0.8276	-1.0000	0.6743
bombax.Scaffold1037.6;bombax.Scaffold1098.10	1.6537	0.7928	4.0873	0.7026
bombax.Scaffold1037.6;bombax.Scaffold1098.18	1.6537	0.7928	4.0873	0.7026
bombax.Scaffold1037.6;bombax.Scaffold1098.23	1.2456	0.6845	2.4811	0.5877
bombax.Scaffold1037.6;bombax.Scaffold1098.22	0.9973	0.6394	1.7329	0.5433
bombax.Scaffold1037.7;bombax.Scaffold1098.28	1.2643	1.0278	3.2231	0.8629
bombax.Scaffold1037.7;bombax.Scaffold1098.23	1.4197	1.3137	2.5808	1.0776
bombax.Scaffold1037.7;bombax.Scaffold1098.22	1.1817	1.1213	1.9743	0.9516
bombax.Scaffold1037.8;bombax.Scaffold1098.17	3.4716	1.0219	-1.0000	0.9247
bombax.Scaffold1037.8;bombax.Scaffold1098.23	0.7641	0.7387	0.8438	0.6987
bombax.Scaffold1037.8;bombax.Scaffold1098.27	3.9701	1.6049	-1.0000	1.4270
bombax.Scaffold1037.8;bombax.Scaffold1098.28	0.9231	0.9076	0.9929	0.8546
bombax.Scaffold1037.8;bombax.Scaffold1098.22	1.8206	0.7107	1.6740	0.6917
bombax.Scaffold1037.8;bombax.Scaffold1098.16	1.4596	1.5764	1.8728	1.4066
bombax.Scaffold1037.9;bombax.Scaffold1098.16	1.9393	1.2391	-1.0000	1.0902
bombax.Scaffold1037.9;bombax.Scaffold1098.8	2.2671	0.9924	-1.0000	0.9083
bombax.Scaffold1037.32;bombax.Scaffold1098.1	1.7984	1.248	4.5165	1.0928
bombax.Scaffold1037.9;bombax.Scaffold1098.1	1.8693	0.914	3.1274	0.8190
bombax.Scaffold1037.12;bombax.Scaffold1098.1	1.5846	1.3137	-1.0000	1.1021
bombax.Scaffold1037.6;bombax.Scaffold1098.1	1.2223	0.8104	-1.0000	0.6308
bombax.Scaffold1037.32;bombax.Scaffold1098.10	2.2694	1.5602	-1.0000	1.3405
bombax.Scaffold1037.8;bombax.Scaffold1098.10	3.6303	1.1408	-1.0000	1.0529
bombax.Scaffold1037.12;bombax.Scaffold1098.11	1.7215	0.6319	-1.0000	0.5841
bombax.Scaffold1037.17;bombax.Scaffold1098.15	1.2526	1.1827	1.6954	1.0635
bombax.Scaffold1037.12;bombax.Scaffold1098.17	1.5996	0.7693	3.0346	0.6950
bombax.Scaffold1037.6;bombax.Scaffold1098.17	1.1479	0.9733	1.7703	0.8386
bombax.Scaffold1037.8;bombax.Scaffold1098.18	3.6303	1.1408	-1.0000	1.0529
bombax.Scaffold1037.1;bombax.Scaffold1098.2	1.1825	0.7887	1.7222	0.6911
bombax.Scaffold1037.2;bombax.Scaffold1098.2	1.5037	0.809	1.5959	0.7869
bombax.Scaffold1037.10;bombax.Scaffold1098.2	1.9317	0.7313	3.1449	0.6735
bombax.Scaffold1037.1;bombax.Scaffold1098.22	1.1292	0.7508	1.3922	0.6861
bombax.Scaffold1037.2;bombax.Scaffold1098.22	2.7973	0.7379	1.7273	0.7274
bombax.Scaffold1037.10;bombax.Scaffold1098.22	1.7261	0.8409	-1.0000	0.7609
bombax.Scaffold1037.17;bombax.Scaffold1098.22	1.7747	0.8832	3.1025	0.7875
bombax.Scaffold1037.10;bombax.Scaffold1098.26	1.6965	0.987	2.1459	0.9277
bombax.Scaffold1037.8;bombax.Scaffold1098.7	3.6927	1.027	-1.0000	0.9452
bombax.Scaffold1037.8;bombax.Scaffold1098.8	2.1845	1.1861	-1.0000	1.0691
bombax.Scaffold1037.12;bombax.Scaffold1098.8	1.5457	1.3787	3.8998	1.1573
bombax.Scaffold1037.6;bombax.Scaffold1098.8	1.0471	0.9207	1.5382	0.7967
bombax.Scaffold1037.8;bombax.Scaffold1098.9	3.6006	1.0127	-1.0000	0.9791
bombax.Scaffold1037.32;bombax.Scaffold1098.9	3.4346	1.3685	-1.0000	1.1986
bombax.Scaffold1037.12;bombax.Scaffold1098.9	1.962	1.2097	-1.0000	1.0526
bombax.Scaffold1037.6;bombax.Scaffold1098.9	1.0471	0.9207	1.5382	0.7967
bombax.Scaffold1037.9;bombax.Scaffold1098.9	2.1823	1.0748	3.9341	0.9732
bombax.Scaffold105.384;bombax.Scaffold114.236	0.1009	0.1161	0.1297	0.1054
bombax.Scaffold105.387;bombax.Scaffold114.233	0.238	0.2049	0.2564	0.1985
bombax.Scaffold105.390;bombax.Scaffold114.241	0.4227	0.2019	0.3447	0.2098
bombax.Scaffold105.391;bombax.Scaffold114.231	1.4604	1.3578	1.5226	1.2237
bombax.Scaffold105.383;bombax.Scaffold114.232	2.3512	0.9871	2.4808	0.9800
bombax.Scaffold105.383;bombax.Scaffold114.228	3.498	0.9191	-1.0000	0.9396
bombax.Scaffold105.383;bombax.Scaffold114.242	2.2582	1.2768	-1.0000	1.1912
bombax.Scaffold105.384;bombax.Scaffold114.229	0.0867	0.0841	0.0959	0.0811
bombax.Scaffold105.384;bombax.Scaffold114.231	0.305	0.241	0.4153	0.2192
bombax.Scaffold105.384;bombax.Scaffold114.238	0.1614	0.1707	0.1925	0.1590
bombax.Scaffold105.385;bombax.Scaffold114.235	2.6642	1.1645	1.1881	1.2911
bombax.Scaffold105.385;bombax.Scaffold114.234	2.8156	1.0729	-1.0000	1.1250
bombax.Scaffold105.386;bombax.Scaffold114.234	2.545	1.0916	2.5840	1.0845
bombax.Scaffold105.386;bombax.Scaffold114.233	3.3106	1.3227	-1.0000	1.1883
bombax.Scaffold105.386;bombax.Scaffold114.230	1.1076	0.5628	0.8479	0.5635
bombax.Scaffold105.386;bombax.Scaffold114.232	2.5445	1.4756	2.4955	1.4614
bombax.Scaffold105.386;bombax.Scaffold114.226	2.2184	1.1522	1.4733	1.1985
bombax.Scaffold105.387;bombax.Scaffold114.230	0.4003	0.2368	0.3537	0.2425
bombax.Scaffold105.387;bombax.Scaffold114.236	1.0488	0.3073	0.7268	0.3166
bombax.Scaffold105.387;bombax.Scaffold114.229	1.784	0.693	1.2191	0.7273
bombax.Scaffold105.387;bombax.Scaffold114.225	0.6093	0.3595	0.5491	0.3520
bombax.Scaffold105.387;bombax.Scaffold114.238	0.414	0.4234	0.4319	0.3952
bombax.Scaffold105.388;bombax.Scaffold114.237	2.6639	1.5285	-1.0000	1.4581
bombax.Scaffold105.389;bombax.Scaffold114.234	3.5407	1.0	-1.0000	1.0227
bombax.Scaffold105.389;bombax.Scaffold114.235	2.8411	0.8331	2.8615	0.9055
bombax.Scaffold105.389;bombax.Scaffold114.239	0.3193	0.1573	0.3539	0.1471
bombax.Scaffold105.391;bombax.Scaffold114.225	0.1189	0.0912	0.1465	0.0846
bombax.Scaffold105.391;bombax.Scaffold114.236	0.3684	0.2286	0.4136	0.2148
bombax.Scaffold105.391;bombax.Scaffold114.229	0.1189	0.131	0.1416	0.1228
bombax.Scaffold105.392;bombax.Scaffold114.224	0.4888	0.4449	0.5162	0.4335
bombax.Scaffold105.392;bombax.Scaffold114.234	2.2519	1.0909	2.2627	1.0696
bombax.Scaffold105.392;bombax.Scaffold114.244	3.143	1.723	-1.0000	1.6440
bombax.Scaffold105.392;bombax.Scaffold114.226	2.7219	0.8287	-1.0000	0.8326
bombax.Scaffold105.392;bombax.Scaffold114.232	2.1997	1.5829	-1.0000	1.4365
bombax.Scaffold105.293;bombax.Scaffold1193.10	0.2505	0.0851	0.2214	0.0872
bombax.Scaffold105.296;bombax.Scaffold1193.8	0.2404	-0.0	0.3105	0.0000
bombax.Scaffold105.304;bombax.Scaffold1193.5	0.2931	0.1453	0.3102	0.1405
bombax.Scaffold105.310;bombax.Scaffold1193.4	0.4387	0.2187	0.4270	0.2144
bombax.Scaffold105.311;bombax.Scaffold1193.3	0.2527	0.1118	0.3309	0.1013
bombax.Scaffold105.312;bombax.Scaffold1193.2	0.3358	0.1122	0.3017	0.1132
bombax.Scaffold105.313;bombax.Scaffold1193.1	0.3867	0.0554	0.3300	0.0568
bombax.Scaffold105.294;bombax.Scaffold1193.9	0.3118	0.065	0.3455	0.0623
bombax.Scaffold105.301;bombax.Scaffold1193.6	0.253	0.106	0.2249	0.1087
bombax.Scaffold105.307;bombax.Scaffold1193.4	1.9591	0.5663	1.3498	0.5434
bombax.Scaffold105.308;bombax.Scaffold1193.4	0.7036	0.3403	0.7902	0.3125
bombax.Scaffold105.309;bombax.Scaffold1193.4	1.2911	0.4623	1.3104	0.4352
bombax.Scaffold105.294;bombax.Scaffold229.54	0.3357	0.0579	0.3481	0.0565
bombax.Scaffold105.296;bombax.Scaffold229.53	0.2404	-0.0	0.3105	0.0000
bombax.Scaffold105.304;bombax.Scaffold229.50	0.338	0.1438	0.3341	0.1411
bombax.Scaffold105.310;bombax.Scaffold229.49	0.4387	0.2187	0.4270	0.2144
bombax.Scaffold105.311;bombax.Scaffold229.48	0.2657	0.0955	0.3614	0.0850
bombax.Scaffold105.312;bombax.Scaffold229.47	0.3182	0.1083	0.2870	0.1094
bombax.Scaffold105.313;bombax.Scaffold229.46	0.2852	0.0267	0.2866	0.0265
bombax.Scaffold105.316;bombax.Scaffold229.45	0.3184	0.0474	0.3184	0.0468
bombax.Scaffold105.323;bombax.Scaffold229.44	0.2849	0.125	0.2743	0.1239
bombax.Scaffold105.324;bombax.Scaffold229.43	0.2249	0.0416	0.2358	0.0405
bombax.Scaffold105.325;bombax.Scaffold229.42	0.2406	0.0615	0.3093	0.0566
bombax.Scaffold105.338;bombax.Scaffold229.36	0.3832	0.0835	0.3973	0.0817
bombax.Scaffold105.339;bombax.Scaffold229.32	0.2862	0.0779	0.2758	0.0778
bombax.Scaffold105.350;bombax.Scaffold229.29	0.2837	0.0641	0.3148	0.0616
bombax.Scaffold105.364;bombax.Scaffold229.23	0.1702	0.0463	0.2459	0.0405
bombax.Scaffold105.367;bombax.Scaffold229.21	0.2747	0.0799	0.2633	0.0800
bombax.Scaffold105.293;bombax.Scaffold229.55	0.4212	0.2032	0.4851	0.1897
bombax.Scaffold105.301;bombax.Scaffold229.51	0.2579	0.1093	0.2236	0.1128
bombax.Scaffold105.307;bombax.Scaffold229.49	1.9591	0.5663	1.3498	0.5434
bombax.Scaffold105.308;bombax.Scaffold229.49	0.7036	0.3403	0.7902	0.3125
bombax.Scaffold105.309;bombax.Scaffold229.49	1.2911	0.4623	1.3104	0.4352
bombax.Scaffold105.332;bombax.Scaffold229.41	0.2859	0.143	0.2976	0.1387
bombax.Scaffold105.341;bombax.Scaffold229.30	0.833	0.3182	0.8059	0.3085
bombax.Scaffold105.341;bombax.Scaffold229.31	1.6136	0.6533	2.0412	0.6319
bombax.Scaffold105.342;bombax.Scaffold229.30	0.6419	0.2733	0.6489	0.2653
bombax.Scaffold105.342;bombax.Scaffold229.31	3.544	0.6331	2.2458	0.6456
bombax.Scaffold105.343;bombax.Scaffold229.30	0.8545	0.4006	0.9555	0.3796
bombax.Scaffold105.343;bombax.Scaffold229.31	1.0409	0.7652	1.1762	0.7303
bombax.Scaffold105.346;bombax.Scaffold229.30	0.6275	0.2281	0.6475	0.2174
bombax.Scaffold105.346;bombax.Scaffold229.31	3.0406	0.6171	-1.0000	0.6154
bombax.Scaffold105.352;bombax.Scaffold229.28	0.3132	0.0845	0.3867	0.0778
bombax.Scaffold105.353;bombax.Scaffold229.27	0.4536	0.0909	0.4621	0.0887
bombax.Scaffold105.355;bombax.Scaffold229.25	0.7762	0.3944	0.6749	0.4014
bombax.Scaffold105.359;bombax.Scaffold229.24	0.5524	0.1694	0.4839	0.1709
bombax.Scaffold105.302;bombax.Scaffold247.1	0.5331	0.157	0.6322	0.1460
bombax.Scaffold105.305;bombax.Scaffold247.3	0.3658	0.0527	0.3772	0.0515
bombax.Scaffold105.313;bombax.Scaffold247.6	0.2081	0.0372	0.2289	0.0358
bombax.Scaffold105.315;bombax.Scaffold247.7	0.2539	0.04	0.3095	0.0371
bombax.Scaffold105.322;bombax.Scaffold247.8	0.4184	0.2578	0.3995	0.2567
bombax.Scaffold105.324;bombax.Scaffold247.9	0.2158	0.0253	0.2784	0.0229
bombax.Scaffold105.325;bombax.Scaffold247.10	0.209	0.0541	0.2300	0.0521
bombax.Scaffold105.326;bombax.Scaffold247.11	0.2313	0.0539	0.2231	0.0539
bombax.Scaffold105.329;bombax.Scaffold247.12	0.2776	0.1635	0.2815	0.1611
bombax.Scaffold105.333;bombax.Scaffold247.18	0.2329	0.0976	0.2575	0.0935
bombax.Scaffold105.340;bombax.Scaffold247.25	0.3544	0.077	0.3709	0.0751
bombax.Scaffold105.351;bombax.Scaffold247.32	0.3204	0.0812	0.3379	0.0788
bombax.Scaffold105.363;bombax.Scaffold247.37	0.304	0.0105	0.2980	0.0105
bombax.Scaffold105.364;bombax.Scaffold247.38	0.2016	0.0501	0.2793	0.0449
bombax.Scaffold105.365;bombax.Scaffold247.39	0.5168	0.1821	0.4795	0.1812
bombax.Scaffold105.367;bombax.Scaffold247.40	0.1998	0.0697	0.2056	0.0683
bombax.Scaffold105.303;bombax.Scaffold247.2	0.2427	0.1029	0.2342	0.1023
bombax.Scaffold105.311;bombax.Scaffold247.4	0.3609	0.1112	0.3364	0.1115
bombax.Scaffold105.312;bombax.Scaffold247.5	1.8715	0.5709	1.2135	0.5736
bombax.Scaffold105.331;bombax.Scaffold247.13	1.1146	0.2321	0.9937	0.2297
bombax.Scaffold105.331;bombax.Scaffold247.14	0.526	0.3559	0.6157	0.3301
bombax.Scaffold105.332;bombax.Scaffold247.16	0.2471	0.1333	0.2607	0.1292
bombax.Scaffold105.338;bombax.Scaffold247.20	2.3208	0.5103	1.9775	0.4801
bombax.Scaffold105.339;bombax.Scaffold247.23	0.3398	0.2283	0.3626	0.2186
bombax.Scaffold105.339;bombax.Scaffold247.24	0.5259	0.2255	0.4987	0.2230
bombax.Scaffold105.339;bombax.Scaffold247.21	1.6991	0.6853	1.6104	0.6561
bombax.Scaffold105.339;bombax.Scaffold247.22	3.005	0.5967	-1.0000	0.5792
bombax.Scaffold105.350;bombax.Scaffold247.31	1.1912	0.4257	1.0371	0.4155
bombax.Scaffold105.356;bombax.Scaffold247.35	0.8437	0.2954	0.8271	0.2867
bombax.Scaffold105.360;bombax.Scaffold247.37	0.4032	0.0491	0.3592	0.0501
bombax.Scaffold105.360;bombax.Scaffold247.41	3.6106	0.3291	-1.0000	0.3410
bombax.Scaffold105.361;bombax.Scaffold247.37	0.3861	0.067	0.3794	0.0665
bombax.Scaffold105.361;bombax.Scaffold247.41	3.2264	0.4008	1.6814	0.4167
bombax.Scaffold105.362;bombax.Scaffold247.37	0.3895	0.0666	0.3403	0.0679
bombax.Scaffold105.362;bombax.Scaffold247.41	4.0571	0.1909	-1.0000	0.1944
bombax.Scaffold105.363;bombax.Scaffold247.41	1.7166	0.1518	3.3879	0.1464
bombax.Scaffold105.234;bombax.Scaffold402.11	0.2651	0.0831	0.2817	0.0807
bombax.Scaffold105.251;bombax.Scaffold402.10	1.3985	0.2501	1.8516	0.2428
bombax.Scaffold105.254;bombax.Scaffold402.4	0.3787	0.1043	0.3806	0.1024
bombax.Scaffold105.259;bombax.Scaffold402.3	0.3291	0.05	0.3447	0.0487
bombax.Scaffold105.252;bombax.Scaffold402.9	0.3335	0.1061	0.3498	0.1040
bombax.Scaffold105.66;bombax.Scaffold498.96	0.6154	0.2271	0.6110	0.2225
bombax.Scaffold105.69;bombax.Scaffold498.97	0.1449	0.0719	0.1707	0.0672
bombax.Scaffold105.88;bombax.Scaffold498.101	0.2435	0.0576	0.2367	0.0575
bombax.Scaffold105.93;bombax.Scaffold498.102	0.7783	0.0991	0.7201	0.0989
bombax.Scaffold105.94;bombax.Scaffold498.103	0.38	0.1516	0.3734	0.1503
bombax.Scaffold105.94;bombax.Scaffold498.104	0.3872	0.145	0.3824	0.1437
bombax.Scaffold105.117;bombax.Scaffold498.109	0.37	0.0949	0.4133	0.0904
bombax.Scaffold105.130;bombax.Scaffold498.112	0.3009	0.1562	0.3369	0.1478
bombax.Scaffold105.131;bombax.Scaffold498.114	0.1849	0.1077	0.2224	0.0997
bombax.Scaffold105.139;bombax.Scaffold498.115	0.2697	0.1135	0.2479	0.1146
bombax.Scaffold105.156;bombax.Scaffold498.118	0.2946	0.0539	0.3036	0.0529
bombax.Scaffold105.157;bombax.Scaffold498.119	0.4225	0.1793	0.4488	0.1738
bombax.Scaffold105.161;bombax.Scaffold498.120	0.9684	0.56	0.9470	0.5465
bombax.Scaffold105.166;bombax.Scaffold498.121	0.4267	0.1678	0.5411	0.1540
bombax.Scaffold105.169;bombax.Scaffold498.122	0.4837	0.0758	0.5620	0.0713
bombax.Scaffold105.184;bombax.Scaffold498.126	0.4432	0.1626	0.5341	0.1522
bombax.Scaffold105.188;bombax.Scaffold498.129	2.2809	1.415	3.1657	1.3575
bombax.Scaffold105.189;bombax.Scaffold498.130	0.2348	0.1141	0.2312	0.1131
bombax.Scaffold105.200;bombax.Scaffold498.137	0.4399	0.3468	0.4282	0.3448
bombax.Scaffold105.205;bombax.Scaffold498.140	0.3403	0.0037	0.4094	0.0035
bombax.Scaffold105.216;bombax.Scaffold498.145	0.3455	0.0807	0.3631	0.0787
bombax.Scaffold105.229;bombax.Scaffold498.147	0.5135	0.2343	0.5376	0.2256
bombax.Scaffold105.164;bombax.Scaffold498.121	0.4518	0.2409	0.5481	0.2235
bombax.Scaffold105.165;bombax.Scaffold498.121	0.3399	0.1848	0.4328	0.1690
bombax.Scaffold105.178;bombax.Scaffold498.123	0.2823	0.1082	0.3286	0.1021
bombax.Scaffold105.178;bombax.Scaffold498.124	0.3899	0.1452	0.3767	0.1445
bombax.Scaffold105.183;bombax.Scaffold498.125	0.3649	0.0598	0.3835	0.0583
bombax.Scaffold105.185;bombax.Scaffold498.127	0.3577	0.0025	0.4040	0.0024
bombax.Scaffold105.186;bombax.Scaffold498.128	0.3098	0.0761	0.3863	0.0710
bombax.Scaffold105.187;bombax.Scaffold498.128	0.4054	0.088	0.4179	0.0868
bombax.Scaffold105.191;bombax.Scaffold498.132	1.1953	0.5165	0.8385	0.5373
bombax.Scaffold105.195;bombax.Scaffold498.133	0.2565	0.0778	0.2813	0.0731
bombax.Scaffold105.230;bombax.Scaffold498.148	0.3293	0.0538	0.3599	0.0521
bombax.Scaffold105.233;bombax.Scaffold498.149	0.1864	0.1131	0.2119	0.1062
bombax.Scaffold105.347;bombax.Scaffold498.164	0.3532	0.0498	0.3741	0.0482
bombax.Scaffold105.349;bombax.Scaffold498.165	0.3354	0.0414	0.4145	0.0382
bombax.Scaffold105.350;bombax.Scaffold498.166	0.2759	0.0679	0.3102	0.0650
bombax.Scaffold105.357;bombax.Scaffold498.168	0.354	0.1841	0.3994	0.1747
bombax.Scaffold105.364;bombax.Scaffold498.170	0.2871	0.0501	0.3853	0.0456
bombax.Scaffold105.367;bombax.Scaffold498.171	0.1872	0.0809	0.2004	0.0781
bombax.Scaffold105.362;bombax.Scaffold498.172	3.2792	0.2817	-1.0000	0.2760
bombax.Scaffold106.504;bombax.Scaffold117.208	0.1622	0.074	0.1731	0.0722
bombax.Scaffold106.505;bombax.Scaffold117.207	0.2375	0.0923	0.2527	0.0891
bombax.Scaffold106.506;bombax.Scaffold117.206	0.4638	0.1966	0.4424	0.1945
bombax.Scaffold106.507;bombax.Scaffold117.205	1.6979	0.1762	1.1047	0.1735
bombax.Scaffold106.508;bombax.Scaffold117.204	0.3605	0.0639	0.3835	0.0622
bombax.Scaffold106.510;bombax.Scaffold117.200	0.339	0.1007	0.3245	0.1001
bombax.Scaffold106.511;bombax.Scaffold117.199	0.7945	0.2777	0.7645	0.2744
bombax.Scaffold106.513;bombax.Scaffold117.198	0.3727	0.0507	0.3742	0.0499
bombax.Scaffold106.514;bombax.Scaffold117.196	0.4079	0.0543	0.3564	0.0554
bombax.Scaffold106.515;bombax.Scaffold117.195	0.3468	0.0373	0.3351	0.0371
bombax.Scaffold106.516;bombax.Scaffold117.192	0.3369	0.0942	0.2991	0.0965
bombax.Scaffold106.517;bombax.Scaffold117.191	0.3088	0.0313	0.3142	0.0308
bombax.Scaffold106.525;bombax.Scaffold117.185	0.3615	0.1374	0.3811	0.1339
bombax.Scaffold106.526;bombax.Scaffold117.184	0.302	0.0602	0.2831	0.0603
bombax.Scaffold106.527;bombax.Scaffold117.183	0.3277	0.2901	0.3471	0.2809
bombax.Scaffold106.528;bombax.Scaffold117.179	0.2246	0.0181	0.2952	0.0165
bombax.Scaffold106.529;bombax.Scaffold117.173	0.2408	0.0776	0.2339	0.0774
bombax.Scaffold106.532;bombax.Scaffold117.169	0.5568	0.2387	0.4923	0.2414
bombax.Scaffold106.533;bombax.Scaffold117.167	0.305	0.0646	0.3195	0.0630
bombax.Scaffold106.534;bombax.Scaffold117.166	0.2383	-0.0	0.2114	0.0000
bombax.Scaffold106.535;bombax.Scaffold117.162	0.3254	0.0511	0.3083	0.0511
bombax.Scaffold106.540;bombax.Scaffold117.158	0.3911	0.097	0.4263	0.0937
bombax.Scaffold106.541;bombax.Scaffold117.157	0.2822	0.0555	0.3332	0.0523
bombax.Scaffold106.543;bombax.Scaffold117.153	0.2027	0.0654	0.2061	0.0644
bombax.Scaffold106.545;bombax.Scaffold117.151	0.1975	0.0544	0.2310	0.0513
bombax.Scaffold106.546;bombax.Scaffold117.150	0.2065	0.0918	0.2164	0.0894
bombax.Scaffold106.548;bombax.Scaffold117.147	0.7267	0.0998	0.5931	0.1002
bombax.Scaffold106.549;bombax.Scaffold117.145	0.3829	0.0708	0.3873	0.0691
bombax.Scaffold106.552;bombax.Scaffold117.144	0.3541	0.0501	0.4075	0.0473
bombax.Scaffold106.553;bombax.Scaffold117.142	0.5453	0.0091	0.4726	0.0093
bombax.Scaffold106.555;bombax.Scaffold117.139	0.219	0.0681	0.2598	0.0638
bombax.Scaffold106.557;bombax.Scaffold117.137	0.3231	0.0547	0.3699	0.0521
bombax.Scaffold106.559;bombax.Scaffold117.136	0.2005	0.0198	0.2536	0.0182
bombax.Scaffold106.560;bombax.Scaffold117.135	0.2502	0.0315	0.2767	0.0303
bombax.Scaffold106.561;bombax.Scaffold117.130	0.296	0.0291	0.2963	0.0288
bombax.Scaffold106.562;bombax.Scaffold117.129	0.2308	0.0462	0.1991	0.0475
bombax.Scaffold106.563;bombax.Scaffold117.127	0.433	0.0416	0.4455	0.0406
bombax.Scaffold106.564;bombax.Scaffold117.126	0.4057	0.1592	0.3907	0.1579
bombax.Scaffold106.566;bombax.Scaffold117.109	0.6537	0.2125	0.6786	0.2085
bombax.Scaffold106.567;bombax.Scaffold117.97	0.6771	0.1769	0.6656	0.1717
bombax.Scaffold106.571;bombax.Scaffold117.92	0.239	0.0669	0.2434	0.0655
bombax.Scaffold106.576;bombax.Scaffold117.90	0.227	0.0309	0.2601	0.0294
bombax.Scaffold106.577;bombax.Scaffold117.85	0.4527	0.07	0.4995	0.0669
bombax.Scaffold106.578;bombax.Scaffold117.83	0.3134	0.0639	0.3603	0.0604
bombax.Scaffold106.579;bombax.Scaffold117.81	0.2202	0.0619	0.2547	0.0584
bombax.Scaffold106.581;bombax.Scaffold117.80	0.2661	0.0233	0.2930	0.0226
bombax.Scaffold106.582;bombax.Scaffold117.79	0.3549	0.0392	0.3925	0.0375
bombax.Scaffold106.584;bombax.Scaffold117.75	0.479	0.184	0.4118	0.1868
bombax.Scaffold106.585;bombax.Scaffold117.74	0.269	0.1246	0.3015	0.1194
bombax.Scaffold106.587;bombax.Scaffold117.71	0.4034	0.1223	0.4010	0.1212
bombax.Scaffold106.589;bombax.Scaffold117.65	0.5166	0.1563	0.4417	0.1590
bombax.Scaffold106.590;bombax.Scaffold117.64	0.3285	0.0208	0.4441	0.0187
bombax.Scaffold106.591;bombax.Scaffold117.63	0.4886	0.1391	0.4781	0.1373
bombax.Scaffold106.592;bombax.Scaffold117.61	0.4647	0.2334	0.4370	0.2331
bombax.Scaffold106.593;bombax.Scaffold117.57	0.3505	0.055	0.3846	0.0530
bombax.Scaffold106.601;bombax.Scaffold117.49	0.2908	0.0625	0.3217	0.0598
bombax.Scaffold106.603;bombax.Scaffold117.47	0.3713	0.0859	0.4197	0.0806
bombax.Scaffold106.604;bombax.Scaffold117.44	0.2282	0.0306	0.2307	0.0302
bombax.Scaffold106.607;bombax.Scaffold117.42	0.3632	0.1058	0.3947	0.1017
bombax.Scaffold106.608;bombax.Scaffold117.40	0.3505	0.1643	0.4445	0.1484
bombax.Scaffold106.610;bombax.Scaffold117.39	0.2846	0.0941	0.2635	0.0949
bombax.Scaffold106.612;bombax.Scaffold117.35	0.2897	0.0715	0.3144	0.0690
bombax.Scaffold106.518;bombax.Scaffold117.190	0.3578	0.0948	0.3311	0.0946
bombax.Scaffold106.523;bombax.Scaffold117.188	0.4942	0.2696	0.5096	0.2607
bombax.Scaffold106.523;bombax.Scaffold117.187	0.8074	0.45	0.7819	0.4459
bombax.Scaffold106.524;bombax.Scaffold117.186	1.5712	0.5668	1.2726	0.5494
bombax.Scaffold106.530;bombax.Scaffold117.172	0.5498	0.301	0.5664	0.2964
bombax.Scaffold106.538;bombax.Scaffold117.160	0.5361	0.16	0.4422	0.1650
bombax.Scaffold106.538;bombax.Scaffold117.161	0.3789	0.0402	0.3997	0.0387
bombax.Scaffold106.541;bombax.Scaffold117.148	2.0069	0.4477	2.6578	0.4390
bombax.Scaffold106.541;bombax.Scaffold117.146	1.3321	0.3611	3.0676	0.3355
bombax.Scaffold106.541;bombax.Scaffold117.147	2.3469	0.4322	3.1187	0.4261
bombax.Scaffold106.541;bombax.Scaffold117.150	3.0448	0.4647	-1.0000	0.4841
bombax.Scaffold106.541;bombax.Scaffold117.152	3.0694	0.435	-1.0000	0.4524
bombax.Scaffold106.541;bombax.Scaffold117.149	3.0853	0.4244	-1.0000	0.4264
bombax.Scaffold106.541;bombax.Scaffold117.151	3.0344	0.4238	-1.0000	0.4156
bombax.Scaffold106.542;bombax.Scaffold117.155	0.6631	0.3411	0.6740	0.3310
bombax.Scaffold106.543;bombax.Scaffold117.148	1.787	0.2947	1.0375	0.2954
bombax.Scaffold106.543;bombax.Scaffold117.152	1.7154	0.2458	1.4882	0.2376
bombax.Scaffold106.543;bombax.Scaffold117.147	1.607	0.301	1.1366	0.2970
bombax.Scaffold106.543;bombax.Scaffold117.154	1.0785	0.225	1.0394	0.2199
bombax.Scaffold106.543;bombax.Scaffold117.144	3.2633	0.2965	1.5844	0.2857
bombax.Scaffold106.543;bombax.Scaffold117.149	1.4204	0.4001	1.8023	0.3875
bombax.Scaffold106.543;bombax.Scaffold117.150	1.9306	0.3724	1.6593	0.3779
bombax.Scaffold106.543;bombax.Scaffold117.151	1.006	0.2897	1.1993	0.2690
bombax.Scaffold106.543;bombax.Scaffold117.143	3.311	0.4322	2.5329	0.4361
bombax.Scaffold106.543;bombax.Scaffold117.157	3.1694	0.4658	-1.0000	0.4598
bombax.Scaffold106.544;bombax.Scaffold117.151	4.6101	0.4932	1.5503	0.5104
bombax.Scaffold106.544;bombax.Scaffold117.150	1.6728	0.6641	1.2876	0.6618
bombax.Scaffold106.544;bombax.Scaffold117.142	2.3534	0.6736	1.3883	0.7037
bombax.Scaffold106.544;bombax.Scaffold117.152	1.7099	0.6647	1.6098	0.6518
bombax.Scaffold106.544;bombax.Scaffold117.143	2.6625	0.7312	-1.0000	0.7664
bombax.Scaffold106.544;bombax.Scaffold117.146	1.8027	0.8331	2.2908	0.7973
bombax.Scaffold106.545;bombax.Scaffold117.150	0.5585	0.1513	0.6113	0.1420
bombax.Scaffold106.545;bombax.Scaffold117.152	1.7473	0.2402	1.2275	0.2321
bombax.Scaffold106.545;bombax.Scaffold117.142	1.2885	0.2829	0.9325	0.2869
bombax.Scaffold106.545;bombax.Scaffold117.149	1.4027	0.2847	1.1305	0.2778
bombax.Scaffold106.545;bombax.Scaffold117.154	1.233	0.3069	0.9347	0.3033
bombax.Scaffold106.545;bombax.Scaffold117.146	0.8187	0.3334	0.9523	0.3103
bombax.Scaffold106.545;bombax.Scaffold117.145	1.1979	0.3107	1.9150	0.2909
bombax.Scaffold106.545;bombax.Scaffold117.141	1.4656	0.3125	2.1630	0.2996
bombax.Scaffold106.545;bombax.Scaffold117.144	1.4382	0.317	1.6703	0.3105
bombax.Scaffold106.545;bombax.Scaffold117.148	2.3099	0.2645	2.4263	0.2636
bombax.Scaffold106.545;bombax.Scaffold117.147	1.5949	0.2894	2.4862	0.2788
bombax.Scaffold106.546;bombax.Scaffold117.151	0.757	0.1524	0.7290	0.1457
bombax.Scaffold106.546;bombax.Scaffold117.142	1.4564	0.2602	1.3126	0.2628
bombax.Scaffold106.546;bombax.Scaffold117.152	1.2871	0.1977	1.1938	0.1996
bombax.Scaffold106.546;bombax.Scaffold117.153	1.0005	0.4395	0.8073	0.4465
bombax.Scaffold106.546;bombax.Scaffold117.149	1.2459	0.2961	0.8521	0.3035
bombax.Scaffold106.546;bombax.Scaffold117.145	1.354	0.2809	1.4116	0.2782
bombax.Scaffold106.546;bombax.Scaffold117.157	2.4707	0.4692	2.9765	0.4649
bombax.Scaffold106.546;bombax.Scaffold117.147	1.3782	0.2948	0.9604	0.2954
bombax.Scaffold106.546;bombax.Scaffold117.148	1.1468	0.2992	1.2580	0.2945
bombax.Scaffold106.547;bombax.Scaffold117.148	0.4385	0.0684	0.3853	0.0689
bombax.Scaffold106.547;bombax.Scaffold117.147	0.3524	0.085	0.3302	0.0846
bombax.Scaffold106.547;bombax.Scaffold117.149	0.3894	0.0938	0.3672	0.0933
bombax.Scaffold106.547;bombax.Scaffold117.146	0.203	0.08	0.2629	0.0729
bombax.Scaffold106.547;bombax.Scaffold117.152	1.224	0.2443	1.1235	0.2471
bombax.Scaffold106.547;bombax.Scaffold117.142	2.8537	0.2778	1.6522	0.2870
bombax.Scaffold106.547;bombax.Scaffold117.144	1.4078	0.2428	1.6571	0.2378
bombax.Scaffold106.547;bombax.Scaffold117.154	2.0941	0.2565	0.8961	0.2692
bombax.Scaffold106.547;bombax.Scaffold117.143	1.8881	0.2683	1.4055	0.2756
bombax.Scaffold106.547;bombax.Scaffold117.153	3.3786	0.3467	0.9616	0.3549
bombax.Scaffold106.547;bombax.Scaffold117.141	1.3746	0.3001	1.7639	0.2907
bombax.Scaffold106.547;bombax.Scaffold117.145	1.4599	0.3087	1.7199	0.3017
bombax.Scaffold106.547;bombax.Scaffold117.151	1.3996	0.3019	1.6957	0.2946
bombax.Scaffold106.547;bombax.Scaffold117.157	3.0486	0.446	2.0234	0.4622
bombax.Scaffold106.548;bombax.Scaffold117.148	0.7093	0.0825	0.5734	0.0835
bombax.Scaffold106.548;bombax.Scaffold117.149	0.4856	0.1176	0.5073	0.1130
bombax.Scaffold106.548;bombax.Scaffold117.146	0.2349	0.1041	0.3262	0.0915
bombax.Scaffold106.548;bombax.Scaffold117.152	1.7564	0.2824	1.3123	0.2908
bombax.Scaffold106.548;bombax.Scaffold117.142	3.0634	0.3567	1.7454	0.3743
bombax.Scaffold106.548;bombax.Scaffold117.144	4.0273	0.292	1.8975	0.3000
bombax.Scaffold106.548;bombax.Scaffold117.141	2.4041	0.2735	1.9910	0.2764
bombax.Scaffold106.548;bombax.Scaffold117.154	1.3094	0.3386	1.0866	0.3483
bombax.Scaffold106.548;bombax.Scaffold117.145	1.7404	0.3045	1.8537	0.3020
bombax.Scaffold106.548;bombax.Scaffold117.143	3.0843	0.355	3.3949	0.3666
bombax.Scaffold106.548;bombax.Scaffold117.151	1.3848	0.3126	1.9711	0.3001
bombax.Scaffold106.548;bombax.Scaffold117.157	1.8891	0.4943	1.8403	0.4952
bombax.Scaffold106.549;bombax.Scaffold117.142	1.9254	0.2708	1.4763	0.2775
bombax.Scaffold106.549;bombax.Scaffold117.144	3.1769	0.325	-1.0000	0.3268
bombax.Scaffold106.549;bombax.Scaffold117.152	1.4473	0.3574	1.4781	0.3555
bombax.Scaffold106.549;bombax.Scaffold117.141	2.262	0.3514	2.3832	0.3496
bombax.Scaffold106.549;bombax.Scaffold117.143	3.0968	0.2886	-1.0000	0.2986
bombax.Scaffold106.549;bombax.Scaffold117.150	2.2153	0.2859	1.1508	0.2859
bombax.Scaffold106.549;bombax.Scaffold117.149	3.2736	0.2815	1.7952	0.2897
bombax.Scaffold106.549;bombax.Scaffold117.147	3.0801	0.2693	-1.0000	0.2791
bombax.Scaffold106.549;bombax.Scaffold117.153	1.9559	0.3849	1.5110	0.3944
bombax.Scaffold106.549;bombax.Scaffold117.148	3.0803	0.2843	-1.0000	0.2939
bombax.Scaffold106.549;bombax.Scaffold117.154	4.0166	0.3062	1.9844	0.3138
bombax.Scaffold106.550;bombax.Scaffold117.145	0.403	0.1093	0.4707	0.1024
bombax.Scaffold106.550;bombax.Scaffold117.150	0.9945	0.3017	0.7582	0.3098
bombax.Scaffold106.550;bombax.Scaffold117.142	1.421	0.2703	1.1406	0.2780
bombax.Scaffold106.550;bombax.Scaffold117.152	1.5321	0.373	1.1665	0.3682
bombax.Scaffold106.550;bombax.Scaffold117.143	2.1988	0.3652	1.7247	0.3713
bombax.Scaffold106.550;bombax.Scaffold117.141	1.7246	0.3605	2.7752	0.3483
bombax.Scaffold106.550;bombax.Scaffold117.144	1.6315	0.4057	2.0659	0.3953
bombax.Scaffold106.550;bombax.Scaffold117.149	3.0354	0.3584	2.5158	0.3742
bombax.Scaffold106.550;bombax.Scaffold117.146	1.473	0.2444	2.8901	0.2318
bombax.Scaffold106.550;bombax.Scaffold117.148	3.0331	0.2385	-1.0000	0.2463
bombax.Scaffold106.550;bombax.Scaffold117.153	1.5223	0.4057	0.9938	0.4037
bombax.Scaffold106.550;bombax.Scaffold117.147	3.0645	0.246	-1.0000	0.2511
bombax.Scaffold106.550;bombax.Scaffold117.154	1.7117	0.3231	1.2189	0.3243
bombax.Scaffold106.550;bombax.Scaffold117.151	1.6862	0.3629	2.5354	0.3496
bombax.Scaffold106.551;bombax.Scaffold117.149	1.0397	0.3836	0.9607	0.3817
bombax.Scaffold106.551;bombax.Scaffold117.148	1.7562	0.403	1.8867	0.3998
bombax.Scaffold106.551;bombax.Scaffold117.142	2.2483	0.2881	1.5473	0.2967
bombax.Scaffold106.551;bombax.Scaffold117.146	2.1117	0.3358	1.7107	0.3200
bombax.Scaffold106.551;bombax.Scaffold117.147	1.7356	0.3659	1.7508	0.3652
bombax.Scaffold106.551;bombax.Scaffold117.153	1.4395	0.4276	1.0002	0.4354
bombax.Scaffold106.551;bombax.Scaffold117.144	1.8573	0.4079	2.2399	0.4011
bombax.Scaffold106.551;bombax.Scaffold117.143	1.691	0.3255	1.3864	0.3317
bombax.Scaffold106.551;bombax.Scaffold117.150	1.6406	0.3333	1.3606	0.3402
bombax.Scaffold106.552;bombax.Scaffold117.143	3.3412	0.1651	1.2061	0.1641
bombax.Scaffold106.552;bombax.Scaffold117.142	1.1886	0.1541	0.9833	0.1505
bombax.Scaffold106.552;bombax.Scaffold117.141	0.5886	0.1808	0.8027	0.1641
bombax.Scaffold106.552;bombax.Scaffold117.152	1.0809	0.2868	0.8770	0.2851
bombax.Scaffold106.552;bombax.Scaffold117.153	0.7208	0.4234	0.6991	0.4141
bombax.Scaffold106.552;bombax.Scaffold117.149	1.9221	0.2939	0.9783	0.2982
bombax.Scaffold106.552;bombax.Scaffold117.148	1.3466	0.3091	1.3922	0.3068
bombax.Scaffold106.552;bombax.Scaffold117.147	1.5041	0.2382	1.4967	0.2381
bombax.Scaffold106.552;bombax.Scaffold117.145	1.4693	0.3116	1.0527	0.3064
bombax.Scaffold106.552;bombax.Scaffold117.146	1.3231	0.2298	1.2829	0.2149
bombax.Scaffold106.552;bombax.Scaffold117.150	1.8361	0.3354	1.8036	0.3351
bombax.Scaffold106.552;bombax.Scaffold117.151	2.1498	0.3183	1.3130	0.3063
bombax.Scaffold106.553;bombax.Scaffold117.144	0.9216	0.1622	0.9996	0.1544
bombax.Scaffold106.553;bombax.Scaffold117.143	0.851	0.1856	0.9652	0.1773
bombax.Scaffold106.553;bombax.Scaffold117.141	0.8915	0.1757	1.0425	0.1659
bombax.Scaffold106.553;bombax.Scaffold117.152	1.5553	0.2743	1.5339	0.2745
bombax.Scaffold106.553;bombax.Scaffold117.147	2.0887	0.3436	1.9384	0.3449
bombax.Scaffold106.553;bombax.Scaffold117.148	1.9263	0.338	2.0193	0.3365
bombax.Scaffold106.553;bombax.Scaffold117.149	1.5046	0.3616	1.3089	0.3540
bombax.Scaffold106.553;bombax.Scaffold117.150	1.9462	0.2773	1.5688	0.2718
bombax.Scaffold106.553;bombax.Scaffold117.146	2.1718	0.2375	2.3346	0.2185
bombax.Scaffold106.553;bombax.Scaffold117.145	2.2229	0.3069	-1.0000	0.2985
bombax.Scaffold106.566;bombax.Scaffold117.105	1.0686	0.3664	1.0373	0.3499
bombax.Scaffold106.566;bombax.Scaffold117.103	0.9858	0.3732	0.9880	0.3580
bombax.Scaffold106.566;bombax.Scaffold117.100	1.454	0.3713	1.4273	0.3497
bombax.Scaffold106.566;bombax.Scaffold117.104	1.0236	0.4091	1.2750	0.3854
bombax.Scaffold106.566;bombax.Scaffold117.96	1.0788	0.5175	1.3966	0.4772
bombax.Scaffold106.566;bombax.Scaffold117.110	1.2681	0.3735	1.2647	0.3602
bombax.Scaffold106.566;bombax.Scaffold117.102	1.6441	0.3481	1.3675	0.3255
bombax.Scaffold106.567;bombax.Scaffold117.95	2.2639	1.0865	2.3065	1.0626
bombax.Scaffold106.572;bombax.Scaffold117.91	0.2809	0.1475	0.3267	0.1405
bombax.Scaffold106.573;bombax.Scaffold117.91	0.4702	0.269	0.5375	0.2547
bombax.Scaffold106.574;bombax.Scaffold117.91	0.3284	0.1532	0.3198	0.1524
bombax.Scaffold106.577;bombax.Scaffold117.87	4.0667	0.4994	-1.0000	0.4829
bombax.Scaffold106.583;bombax.Scaffold117.76	0.6671	0.2253	0.6048	0.2275
bombax.Scaffold106.585;bombax.Scaffold117.73	0.925	0.2978	0.8685	0.2846
bombax.Scaffold106.586;bombax.Scaffold117.72	0.4197	0.2251	0.4381	0.2198
bombax.Scaffold106.594;bombax.Scaffold117.56	2.416	1.0779	1.4009	1.0615
bombax.Scaffold106.598;bombax.Scaffold117.53	0.2675	0.0267	0.2827	0.0260
bombax.Scaffold106.602;bombax.Scaffold117.48	0.4759	0.1437	0.4228	0.1440
bombax.Scaffold106.613;bombax.Scaffold117.28	0.3635	0.1256	0.3937	0.1201
bombax.Scaffold106.613;bombax.Scaffold117.29	0.3143	0.0852	0.3636	0.0810
bombax.Scaffold106.248;bombax.Scaffold170.291	0.3841	0.0965	0.3630	0.0963
bombax.Scaffold106.258;bombax.Scaffold170.289	0.2423	0.1353	0.2390	0.1342
bombax.Scaffold106.266;bombax.Scaffold170.288	0.2739	0.0869	0.3189	0.0814
bombax.Scaffold106.267;bombax.Scaffold170.287	0.366	0.0652	0.4061	0.0626
bombax.Scaffold106.268;bombax.Scaffold170.286	0.277	0.179	0.3233	0.1693
bombax.Scaffold106.277;bombax.Scaffold170.279	0.4272	0.0631	0.4628	0.0611
bombax.Scaffold106.278;bombax.Scaffold170.278	0.327	0.0436	0.3344	0.0430
bombax.Scaffold106.279;bombax.Scaffold170.277	0.3352	0.0246	0.3227	0.0245
bombax.Scaffold106.280;bombax.Scaffold170.275	0.4187	0.1016	0.4041	0.1007
bombax.Scaffold106.282;bombax.Scaffold170.274	0.3942	0.151	0.4653	0.1419
bombax.Scaffold106.287;bombax.Scaffold170.272	0.5528	0.2126	0.5235	0.2123
bombax.Scaffold106.288;bombax.Scaffold170.271	0.2619	0.0544	0.2619	0.0538
bombax.Scaffold106.295;bombax.Scaffold170.268	0.3597	0.146	0.3299	0.1474
bombax.Scaffold106.297;bombax.Scaffold170.265	0.3853	0.0896	0.5166	0.0815
bombax.Scaffold106.307;bombax.Scaffold170.261	0.5651	0.2527	0.5202	0.2531
bombax.Scaffold106.308;bombax.Scaffold170.260	0.3224	0.0068	0.3063	0.0068
bombax.Scaffold106.310;bombax.Scaffold170.259	0.4053	0.1521	0.3261	0.1572
bombax.Scaffold106.321;bombax.Scaffold170.257	0.2386	0.0505	0.2916	0.0469
bombax.Scaffold106.324;bombax.Scaffold170.255	0.2946	0.0406	0.3842	0.0375
bombax.Scaffold106.339;bombax.Scaffold170.251	0.3799	0.1218	0.3841	0.1193
bombax.Scaffold106.340;bombax.Scaffold170.250	0.3586	0.0931	0.4315	0.0858
bombax.Scaffold106.343;bombax.Scaffold170.247	0.6183	0.0252	0.3599	0.0271
bombax.Scaffold106.351;bombax.Scaffold170.244	0.2308	0.0925	0.2621	0.0872
bombax.Scaffold106.352;bombax.Scaffold170.242	0.3488	0.1644	0.3535	0.1624
bombax.Scaffold106.356;bombax.Scaffold170.240	0.4423	0.0865	0.3272	0.0912
bombax.Scaffold106.357;bombax.Scaffold170.239	0.3526	0.036	0.3649	0.0354
bombax.Scaffold106.361;bombax.Scaffold170.237	0.2912	0.1287	0.2497	0.1317
bombax.Scaffold106.365;bombax.Scaffold170.236	0.2865	0.1106	0.3295	0.1051
bombax.Scaffold106.369;bombax.Scaffold170.231	0.7176	0.156	0.6363	0.1548
bombax.Scaffold106.387;bombax.Scaffold170.227	0.4719	0.1925	0.5072	0.1861
bombax.Scaffold106.396;bombax.Scaffold170.224	0.4071	0.0029	0.3248	0.0030
bombax.Scaffold106.398;bombax.Scaffold170.223	0.3826	0.0197	0.3862	0.0195
bombax.Scaffold106.399;bombax.Scaffold170.222	0.2603	0.114	0.2348	0.1153
bombax.Scaffold106.256;bombax.Scaffold170.290	0.4685	0.1301	0.4593	0.1282
bombax.Scaffold106.257;bombax.Scaffold170.290	0.5252	0.2063	0.4644	0.2087
bombax.Scaffold106.277;bombax.Scaffold170.280	0.6747	0.2844	0.7336	0.2754
bombax.Scaffold106.284;bombax.Scaffold170.273	0.9507	0.3209	0.8410	0.3219
bombax.Scaffold106.292;bombax.Scaffold170.268	0.3597	0.146	0.3299	0.1474
bombax.Scaffold106.311;bombax.Scaffold170.258	0.586	0.3753	0.5713	0.3691
bombax.Scaffold106.312;bombax.Scaffold170.258	0.5697	0.2719	0.4799	0.2774
bombax.Scaffold106.313;bombax.Scaffold170.258	0.3198	0.2117	0.3330	0.2051
bombax.Scaffold106.323;bombax.Scaffold170.256	1.7426	0.523	1.1004	0.5111
bombax.Scaffold106.332;bombax.Scaffold170.254	0.2738	0.1924	0.3156	0.1814
bombax.Scaffold106.332;bombax.Scaffold170.253	0.8067	0.3623	0.7601	0.3567
bombax.Scaffold106.342;bombax.Scaffold170.248	0.3258	0.1119	0.2708	0.1166
bombax.Scaffold106.342;bombax.Scaffold170.249	0.3386	0.1662	0.3839	0.1568
bombax.Scaffold106.351;bombax.Scaffold170.243	0.3857	0.1588	0.3760	0.1578
bombax.Scaffold106.354;bombax.Scaffold170.241	0.3783	0.1428	0.4567	0.1322
bombax.Scaffold106.366;bombax.Scaffold170.236	2.2671	0.6107	3.2546	0.5989
bombax.Scaffold106.373;bombax.Scaffold170.230	1.0908	0.6474	1.2611	0.6192
bombax.Scaffold106.381;bombax.Scaffold170.228	0.38	0.1527	0.4115	0.1480
bombax.Scaffold106.386;bombax.Scaffold170.226	1.3159	0.4441	1.4863	0.4343
bombax.Scaffold106.388;bombax.Scaffold170.227	4.2784	0.48	-1.0000	0.4743
bombax.Scaffold106.390;bombax.Scaffold170.226	1.5082	0.518	2.6032	0.4887
bombax.Scaffold106.396;bombax.Scaffold170.225	0.4109	0.0075	0.3748	0.0075
bombax.Scaffold106.397;bombax.Scaffold170.225	0.6379	0.0059	0.4978	0.0060
bombax.Scaffold106.397;bombax.Scaffold170.224	0.6338	0.0089	0.5046	0.0090
bombax.Scaffold106.441;bombax.Scaffold170.211	0.3338	0.0728	0.3496	0.0708
bombax.Scaffold106.457;bombax.Scaffold170.204	0.2573	0.092	0.2780	0.0889
bombax.Scaffold106.458;bombax.Scaffold170.203	0.5598	0.0542	0.4970	0.0544
bombax.Scaffold106.467;bombax.Scaffold170.192	0.2564	0.1114	0.2764	0.1073
bombax.Scaffold106.468;bombax.Scaffold170.191	0.2785	0.0107	0.2826	0.0105
bombax.Scaffold106.477;bombax.Scaffold170.189	0.2495	0.0301	0.2537	0.0298
bombax.Scaffold106.493;bombax.Scaffold170.185	0.3275	0.0123	0.3276	0.0122
bombax.Scaffold106.501;bombax.Scaffold170.184	0.407	0.0705	0.4489	0.0678
bombax.Scaffold106.503;bombax.Scaffold170.182	0.5005	0.123	0.4456	0.1240
bombax.Scaffold106.441;bombax.Scaffold170.210	3.0422	0.4988	1.5131	0.4823
bombax.Scaffold106.451;bombax.Scaffold170.207	0.4329	0.2153	0.4381	0.2094
bombax.Scaffold106.456;bombax.Scaffold170.205	0.5063	0.1268	0.4610	0.1266
bombax.Scaffold106.464;bombax.Scaffold170.201	0.3773	0.0742	0.4078	0.0706
bombax.Scaffold106.478;bombax.Scaffold170.188	0.2882	0.099	0.2978	0.0967
bombax.Scaffold106.480;bombax.Scaffold170.187	2.134	0.164	1.4643	0.1687
bombax.Scaffold106.501;bombax.Scaffold170.183	0.4262	0.1815	0.4453	0.1757
bombax.Scaffold106.502;bombax.Scaffold170.184	3.2088	0.1964	2.2238	0.1984
bombax.Scaffold106.506;bombax.Scaffold170.179	0.5125	0.2675	0.5122	0.2634
bombax.Scaffold106.533;bombax.Scaffold170.168	0.3074	0.062	0.3227	0.0602
bombax.Scaffold106.534;bombax.Scaffold170.167	0.3328	-0.0	0.3012	0.0000
bombax.Scaffold106.535;bombax.Scaffold170.165	0.3709	0.0927	0.3491	0.0929
bombax.Scaffold106.541;bombax.Scaffold170.162	0.3849	0.0427	0.4381	0.0410
bombax.Scaffold106.545;bombax.Scaffold170.160	0.2749	0.069	0.2927	0.0663
bombax.Scaffold106.551;bombax.Scaffold170.156	0.2979	0.0605	0.2799	0.0606
bombax.Scaffold106.562;bombax.Scaffold170.153	0.3583	0.052	0.3150	0.0529
bombax.Scaffold106.563;bombax.Scaffold170.151	0.4388	0.0375	0.4555	0.0365
bombax.Scaffold106.568;bombax.Scaffold170.148	0.292	0.0534	0.2758	0.0535
bombax.Scaffold106.570;bombax.Scaffold170.147	0.4019	0.0509	0.4398	0.0488
bombax.Scaffold106.580;bombax.Scaffold170.145	0.2061	0.05	0.2268	0.0481
bombax.Scaffold106.596;bombax.Scaffold170.143	0.2342	0.0692	0.2071	0.0708
bombax.Scaffold106.601;bombax.Scaffold170.138	0.3442	0.0748	0.3768	0.0716
bombax.Scaffold106.607;bombax.Scaffold170.136	0.4231	0.1249	0.4900	0.1183
bombax.Scaffold106.610;bombax.Scaffold170.135	0.2285	0.0831	0.2330	0.0818
bombax.Scaffold106.613;bombax.Scaffold170.128	0.3411	0.0754	0.3656	0.0725
bombax.Scaffold106.624;bombax.Scaffold170.126	0.3309	0.0855	0.3431	0.0836
bombax.Scaffold106.640;bombax.Scaffold170.121	0.3519	0.0872	0.3452	0.0864
bombax.Scaffold106.641;bombax.Scaffold170.120	0.3067	0.0365	0.2920	0.0366
bombax.Scaffold106.647;bombax.Scaffold170.115	0.2307	0.0569	0.2350	0.0560
bombax.Scaffold106.648;bombax.Scaffold170.114	0.2495	0.1111	0.2560	0.1085
bombax.Scaffold106.655;bombax.Scaffold170.109	0.2853	0.2839	0.3368	0.2664
bombax.Scaffold106.664;bombax.Scaffold170.103	0.2838	0.1355	0.2923	0.1328
bombax.Scaffold106.668;bombax.Scaffold170.100	1.8965	0.2852	1.7011	0.2879
bombax.Scaffold106.671;bombax.Scaffold170.99	0.3001	0.0742	0.3439	0.0709
bombax.Scaffold106.673;bombax.Scaffold170.97	0.5014	0.1947	0.5361	0.1878
bombax.Scaffold106.674;bombax.Scaffold170.95	0.3014	0.1001	0.3019	0.0988
bombax.Scaffold106.675;bombax.Scaffold170.91	0.3516	0.0974	0.4609	0.0893
bombax.Scaffold106.678;bombax.Scaffold170.89	0.372	0.0828	0.3358	0.0836
bombax.Scaffold106.688;bombax.Scaffold170.84	1.2854	0.1209	0.9623	0.1208
bombax.Scaffold106.689;bombax.Scaffold170.83	0.4406	0.1553	0.3957	0.1570
bombax.Scaffold106.694;bombax.Scaffold170.78	0.2871	0.0811	0.3240	0.0772
bombax.Scaffold106.699;bombax.Scaffold170.61	0.2567	0.2013	0.2601	0.1969
bombax.Scaffold106.700;bombax.Scaffold170.63	0.3292	0.0692	0.3566	0.0670
bombax.Scaffold106.701;bombax.Scaffold170.64	3.2082	0.9982	-1.0000	1.0924
bombax.Scaffold106.702;bombax.Scaffold170.60	0.2716	0.0981	0.3160	0.0919
bombax.Scaffold106.711;bombax.Scaffold170.46	0.2473	0.0395	0.2570	0.0387
bombax.Scaffold106.724;bombax.Scaffold170.28	0.2595	0.1087	0.2864	0.1045
bombax.Scaffold106.734;bombax.Scaffold170.23	0.7256	0.6793	0.9030	0.6004
bombax.Scaffold106.739;bombax.Scaffold170.20	0.2874	0.1223	0.2955	0.1192
bombax.Scaffold106.741;bombax.Scaffold170.17	0.2278	0.0085	0.2946	0.0078
bombax.Scaffold106.746;bombax.Scaffold170.10	0.3588	0.0635	0.4074	0.0606
bombax.Scaffold106.539;bombax.Scaffold170.164	0.8456	0.5416	0.8171	0.5274
bombax.Scaffold106.541;bombax.Scaffold170.158	2.9838	0.3613	-1.0000	0.3637
bombax.Scaffold106.541;bombax.Scaffold170.160	2.9991	0.3938	-1.0000	0.3946
bombax.Scaffold106.543;bombax.Scaffold170.161	2.5257	0.2279	1.5477	0.2236
bombax.Scaffold106.543;bombax.Scaffold170.158	1.256	0.2635	1.7322	0.2520
bombax.Scaffold106.543;bombax.Scaffold170.156	1.1016	0.3936	1.0179	0.3790
bombax.Scaffold106.543;bombax.Scaffold170.160	0.9478	0.2844	1.6745	0.2419
bombax.Scaffold106.543;bombax.Scaffold170.159	1.9469	0.6153	1.3810	0.6420
bombax.Scaffold106.544;bombax.Scaffold170.160	1.7309	0.5337	1.5030	0.5309
bombax.Scaffold106.544;bombax.Scaffold170.158	1.9991	0.5019	1.1623	0.5246
bombax.Scaffold106.544;bombax.Scaffold170.157	2.704	0.5684	-1.0000	0.5746
bombax.Scaffold106.544;bombax.Scaffold170.161	2.2387	0.5854	1.5681	0.5914
bombax.Scaffold106.545;bombax.Scaffold170.158	0.3805	0.0595	0.3962	0.0571
bombax.Scaffold106.545;bombax.Scaffold170.161	1.1455	0.2349	1.1379	0.2232
bombax.Scaffold106.545;bombax.Scaffold170.157	1.7518	0.2766	0.7916	0.2855
bombax.Scaffold106.545;bombax.Scaffold170.159	1.1225	1.0375	1.1425	1.0116
bombax.Scaffold106.546;bombax.Scaffold170.158	0.7243	0.1564	0.6414	0.1523
bombax.Scaffold106.546;bombax.Scaffold170.160	1.4345	0.1675	0.8879	0.1694
bombax.Scaffold106.546;bombax.Scaffold170.161	1.3062	0.2074	1.4817	0.2039
bombax.Scaffold106.546;bombax.Scaffold170.156	1.4778	0.2454	1.2402	0.2407
bombax.Scaffold106.546;bombax.Scaffold170.157	1.2723	0.239	0.9247	0.2503
bombax.Scaffold106.546;bombax.Scaffold170.162	1.218	0.5456	3.5320	0.4707
bombax.Scaffold106.547;bombax.Scaffold170.161	2.9812	0.2105	1.5266	0.2231
bombax.Scaffold106.547;bombax.Scaffold170.156	1.6157	0.3401	1.3546	0.3347
bombax.Scaffold106.547;bombax.Scaffold170.158	2.9487	0.2689	2.3914	0.2744
bombax.Scaffold106.547;bombax.Scaffold170.157	1.6963	0.3435	1.0150	0.3659
bombax.Scaffold106.547;bombax.Scaffold170.162	3.0736	0.4362	-1.0000	0.4443
bombax.Scaffold106.548;bombax.Scaffold170.161	3.0508	0.2464	1.8594	0.2547
bombax.Scaffold106.548;bombax.Scaffold170.156	1.3173	0.3907	1.2396	0.3864
bombax.Scaffold106.548;bombax.Scaffold170.158	2.5638	0.2882	2.5416	0.2877
bombax.Scaffold106.548;bombax.Scaffold170.157	2.8174	0.3755	1.3406	0.3998
bombax.Scaffold106.548;bombax.Scaffold170.162	3.1728	0.4881	-1.0000	0.4736
bombax.Scaffold106.549;bombax.Scaffold170.161	1.7226	0.2844	2.1964	0.2784
bombax.Scaffold106.549;bombax.Scaffold170.156	1.4568	0.377	1.5255	0.3742
bombax.Scaffold106.549;bombax.Scaffold170.158	2.1654	0.25	-1.0000	0.2439
bombax.Scaffold106.549;bombax.Scaffold170.160	2.0337	0.2966	-1.0000	0.2834
bombax.Scaffold106.549;bombax.Scaffold170.157	2.8439	0.4098	1.7212	0.4220
bombax.Scaffold106.549;bombax.Scaffold170.162	3.1247	0.4403	-1.0000	0.4484
bombax.Scaffold106.550;bombax.Scaffold170.161	1.6089	0.355	1.1960	0.3520
bombax.Scaffold106.550;bombax.Scaffold170.158	1.814	0.349	1.9352	0.3460
bombax.Scaffold106.550;bombax.Scaffold170.160	1.9904	0.2875	1.8736	0.2884
bombax.Scaffold106.550;bombax.Scaffold170.162	3.1801	0.4562	-1.0000	0.4359
bombax.Scaffold106.552;bombax.Scaffold170.161	1.751	0.2348	0.9803	0.2381
bombax.Scaffold106.552;bombax.Scaffold170.156	1.3824	0.3048	1.8532	0.2944
bombax.Scaffold106.552;bombax.Scaffold170.158	1.2552	0.2782	1.4527	0.2724
bombax.Scaffold106.552;bombax.Scaffold170.157	0.869	0.3229	0.6900	0.3247
bombax.Scaffold106.552;bombax.Scaffold170.162	4.5727	0.4179	3.3174	0.4189
bombax.Scaffold106.553;bombax.Scaffold170.161	4.9976	0.2129	1.1561	0.2165
bombax.Scaffold106.553;bombax.Scaffold170.158	1.5065	0.2454	1.7154	0.2415
bombax.Scaffold106.553;bombax.Scaffold170.156	1.3922	0.3125	1.7266	0.2875
bombax.Scaffold106.553;bombax.Scaffold170.160	1.4494	0.2482	1.6133	0.2450
bombax.Scaffold106.553;bombax.Scaffold170.162	2.2041	0.372	1.8002	0.3762
bombax.Scaffold106.553;bombax.Scaffold170.157	1.551	0.2759	1.3779	0.2791
bombax.Scaffold106.565;bombax.Scaffold170.150	0.4404	0.1174	0.4128	0.1159
bombax.Scaffold106.566;bombax.Scaffold170.149	1.0746	0.3634	0.9078	0.3555
bombax.Scaffold106.591;bombax.Scaffold170.144	0.4545	0.1705	0.5133	0.1632
bombax.Scaffold106.601;bombax.Scaffold170.139	1.2985	0.3693	1.2594	0.3523
bombax.Scaffold106.614;bombax.Scaffold170.127	0.3994	0.0703	0.4423	0.0676
bombax.Scaffold106.636;bombax.Scaffold170.125	0.8728	0.3203	0.9352	0.2979
bombax.Scaffold106.636;bombax.Scaffold170.123	1.2574	0.5962	1.6782	0.5328
bombax.Scaffold106.636;bombax.Scaffold170.124	1.659	0.5711	1.8676	0.5205
bombax.Scaffold106.637;bombax.Scaffold170.124	0.1625	0.1475	0.2034	0.1353
bombax.Scaffold106.637;bombax.Scaffold170.123	0.199	0.1578	0.2450	0.1462
bombax.Scaffold106.638;bombax.Scaffold170.124	0.2562	0.1297	0.3133	0.1191
bombax.Scaffold106.638;bombax.Scaffold170.123	0.2853	0.1376	0.3521	0.1261
bombax.Scaffold106.638;bombax.Scaffold170.125	0.9228	0.4143	1.0035	0.3888
bombax.Scaffold106.640;bombax.Scaffold170.122	3.0466	0.5647	-1.0000	0.5674
bombax.Scaffold106.644;bombax.Scaffold170.116	0.603	0.2135	0.5825	0.2096
bombax.Scaffold106.645;bombax.Scaffold170.116	0.2729	0.0994	0.2870	0.0965
bombax.Scaffold106.656;bombax.Scaffold170.108	1.2189	0.3141	1.1284	0.3086
bombax.Scaffold106.679;bombax.Scaffold170.88	1.0598	0.7018	1.1991	0.6492
bombax.Scaffold106.688;bombax.Scaffold170.85	0.791	0.3981	0.7804	0.3903
bombax.Scaffold106.688;bombax.Scaffold170.86	2.4924	0.7541	2.5675	0.7506
bombax.Scaffold106.689;bombax.Scaffold170.82	1.5379	0.3214	0.9735	0.3321
bombax.Scaffold106.689;bombax.Scaffold170.81	0.4242	0.2588	0.4534	0.2531
bombax.Scaffold106.689;bombax.Scaffold170.80	0.943	0.3676	0.7332	0.3716
bombax.Scaffold106.703;bombax.Scaffold170.58	1.4834	1.2327	1.6359	1.1473
bombax.Scaffold106.714;bombax.Scaffold170.43	0.5378	0.3649	0.6176	0.3363
bombax.Scaffold106.716;bombax.Scaffold170.43	0.6286	0.2223	0.5193	0.2289
bombax.Scaffold106.723;bombax.Scaffold170.31	4.2816	0.7828	1.8288	0.8088
bombax.Scaffold106.726;bombax.Scaffold170.26	3.2769	0.8731	-1.0000	0.8671
bombax.Scaffold106.727;bombax.Scaffold170.26	0.4285	0.1415	0.4102	0.1410
bombax.Scaffold106.729;bombax.Scaffold170.25	1.7466	0.3658	1.1677	0.3692
bombax.Scaffold106.735;bombax.Scaffold170.22	0.2902	0.0648	0.2749	0.0654
bombax.Scaffold106.735;bombax.Scaffold170.21	0.3938	0.1408	0.3805	0.1395
bombax.Scaffold106.740;bombax.Scaffold170.18	0.3122	0.1696	0.2491	0.1786
bombax.Scaffold106.68;bombax.Scaffold180.1	0.5616	0.1916	0.5368	0.1908
bombax.Scaffold106.73;bombax.Scaffold180.5	0.2476	0.0401	0.2424	0.0399
bombax.Scaffold106.84;bombax.Scaffold180.13	0.4229	0.2365	0.4542	0.2281
bombax.Scaffold106.91;bombax.Scaffold180.16	0.3166	0.1401	0.3101	0.1385
bombax.Scaffold106.92;bombax.Scaffold180.18	0.2829	0.0887	0.2867	0.0873
bombax.Scaffold106.97;bombax.Scaffold180.19	0.2939	0.0609	0.3606	0.0564
bombax.Scaffold106.100;bombax.Scaffold180.21	0.5584	0.2469	0.5412	0.2454
bombax.Scaffold106.102;bombax.Scaffold180.23	0.3883	0.0608	0.4337	0.0578
bombax.Scaffold106.105;bombax.Scaffold180.24	0.2388	0.0299	0.2257	0.0301
bombax.Scaffold106.101;bombax.Scaffold180.21	0.529	0.071	0.3572	0.0747
bombax.Scaffold106.103;bombax.Scaffold180.24	0.4104	0.1423	0.3831	0.1430
[truncated: 31,478 more rows]
