# Supplementary material for: Chromosome-level baobab genome illuminates its evolutionary trajectory and environmental adaptation
Source: Nat Commun. 2024 Oct 12;15:8833. doi: 10.1038/s41467-024-53157-w (PMC11470940; doi:10.1038/s41467-024-53157-w)
Supplement: Supplementary file 18 — Source Data [file 41467_2024_53157_MOESM18_ESM.zip › Fig. 5c-cacao.cacao.ks]

name	yn_ks	yn_ka	ng_ks	ng_ka
cacao.01G006700.1;cacao.02G044900.1	2.3169	0.1848	1.9708	0.1865
cacao.01G006900.1;cacao.02G045100.2	1.3653	0.3046	1.5523	0.2865
cacao.01G007300.1;cacao.02G045300.1	1.5732	0.0658	1.9055	0.0647
cacao.01G007900.2;cacao.02G046700.1	1.4814	0.3298	1.3407	0.3343
cacao.01G006900.1;cacao.02G045100.1	1.3653	0.3046	1.5523	0.2865
cacao.01G006900.1;cacao.02G045100.3	1.3653	0.3046	1.5523	0.2865
cacao.01G006900.2;cacao.02G045100.1	1.3653	0.3046	1.5523	0.2865
cacao.01G006900.2;cacao.02G045100.2	1.3653	0.3046	1.5523	0.2865
cacao.01G006900.2;cacao.02G045100.3	1.3653	0.3046	1.5523	0.2865
cacao.01G007900.1;cacao.02G046700.1	1.4702	0.329	1.3549	0.3325
cacao.01G007500.1;cacao.02G045800.1	1.6907	0.3911	1.8199	0.3868
cacao.01G013100.1;cacao.02G058600.1	1.4795	0.1256	1.5543	0.1199
cacao.01G013700.1;cacao.02G059200.1	1.9298	0.1102	1.6709	0.1111
cacao.01G014100.1;cacao.02G060100.1	2.0572	0.1898	2.0498	0.1896
cacao.01G014400.1;cacao.02G060700.1	2.5835	0.0673	1.6413	0.0649
cacao.01G014500.1;cacao.02G060800.1	1.5644	0.038	1.3591	0.0362
cacao.01G015100.1;cacao.02G061300.1	1.7381	0.1477	1.4534	0.1426
cacao.01G015300.1;cacao.02G061400.1	1.3022	0.2527	1.4003	0.2496
cacao.01G015500.1;cacao.02G061500.1	1.0542	0.0246	1.1978	0.0235
cacao.01G015800.1;cacao.02G061700.1	1.3755	0.3102	1.7988	0.2996
cacao.01G016100.1;cacao.02G062400.1	2.0953	0.1513	1.2541	0.1512
cacao.01G016700.1;cacao.02G063000.1	1.4697	0.2402	2.1328	0.2310
cacao.01G016900.1;cacao.02G063200.1	1.9235	0.2627	-1.0000	0.2503
cacao.01G017300.1;cacao.02G063300.1	4.0831	0.363	-1.0000	0.3557
cacao.01G017400.1;cacao.02G063600.1	0.8304	0.5948	2.3044	0.4355
cacao.01G017700.1;cacao.02G063800.1	2.4695	0.1641	-1.0000	0.1602
cacao.01G017900.1;cacao.02G064000.1	1.7632	0.2591	3.1692	0.2447
cacao.01G016900.1;cacao.02G063200.2	1.9899	0.2761	-1.0000	0.2635
cacao.01G016900.1;cacao.02G063300.1	2.2764	0.5104	-1.0000	0.4910
cacao.01G013100.1;cacao.02G058600.2	2.009	0.2099	1.6551	0.2033
cacao.01G016700.1;cacao.02G062700.1	1.5019	0.3738	2.2144	0.3585
cacao.01G017300.1;cacao.02G063200.1	4.1319	0.4581	-1.0000	0.4444
cacao.01G017300.1;cacao.02G063200.2	4.129	0.454	-1.0000	0.4400
cacao.01G017300.2;cacao.02G063300.1	4.0798	0.3577	-1.0000	0.3505
cacao.01G017300.2;cacao.02G063200.1	4.1079	0.4234	-1.0000	0.4072
cacao.01G017300.2;cacao.02G063200.2	4.1046	0.4191	-1.0000	0.4027
cacao.01G014400.2;cacao.02G060700.1	2.5835	0.0673	1.6413	0.0649
cacao.01G020400.1;cacao.02G072800.1	1.3758	0.1555	1.4376	0.1546
cacao.01G020500.1;cacao.02G072900.1	1.5284	0.1014	1.8761	0.0995
cacao.01G021800.1;cacao.02G074300.1	1.0229	0.0028	0.9496	0.0027
cacao.01G022100.1;cacao.02G075200.2	1.5241	0.3432	1.4174	0.3451
cacao.01G022500.1;cacao.02G075400.2	1.5521	0.1358	1.6960	0.1343
cacao.01G022700.1;cacao.02G075500.1	1.18	0.0499	1.0282	0.0491
cacao.01G023200.2;cacao.02G076000.1	2.4018	0.4908	1.5740	0.5064
cacao.01G023700.1;cacao.02G076200.1	1.1511	0.4971	1.1006	0.4710
cacao.01G023800.1;cacao.02G076300.1	1.5376	0.1201	1.3666	0.1215
cacao.01G023900.1;cacao.02G076500.1	1.8106	0.2406	2.8006	0.2344
cacao.01G024200.1;cacao.02G076600.1	1.6572	0.4679	5.8470	0.4427
cacao.01G021700.1;cacao.02G073800.1	1.5135	0.3113	1.7165	0.3058
cacao.01G020400.1;cacao.02G072800.2	1.4152	0.1537	1.4518	0.1531
cacao.01G023200.1;cacao.02G076000.1	2.3352	0.4957	1.5673	0.5109
cacao.01G023200.4;cacao.02G076000.1	2.3254	0.4983	1.5487	0.5143
cacao.01G023200.3;cacao.02G076000.1	2.4657	0.5103	1.5374	0.5294
cacao.01G023600.1;cacao.02G076500.1	3.2995	0.3296	3.4522	0.3285
cacao.01G022500.1;cacao.02G075400.1	1.5521	0.1358	1.6960	0.1343
cacao.01G022500.1;cacao.02G075400.4	1.5521	0.1358	1.6960	0.1343
cacao.01G022500.1;cacao.02G075400.5	1.6889	0.1515	1.4684	0.1528
cacao.01G022500.1;cacao.02G075400.6	2.7642	0.2135	1.0445	0.2147
cacao.01G022500.1;cacao.02G075400.3	1.1083	0.2118	1.3665	0.2044
cacao.01G022100.1;cacao.02G075200.1	1.5241	0.3432	1.4174	0.3451
cacao.01G028100.1;cacao.02G080900.1	3.4259	0.3301	2.5258	0.3365
cacao.01G028200.1;cacao.02G081000.1	1.014	0.1085	0.8249	0.1085
cacao.01G028500.1;cacao.02G081200.2	1.727	0.248	1.3205	0.2422
cacao.01G029700.1;cacao.02G081900.1	2.2079	0.3951	-1.0000	0.3847
cacao.01G031100.1;cacao.02G082000.1	1.5515	0.4951	2.4421	0.4728
cacao.01G032300.1;cacao.02G082900.1	1.3293	0.1888	1.7589	0.1827
cacao.01G032500.2;cacao.02G083100.1	1.6775	0.2073	-1.0000	0.1977
cacao.01G033200.1;cacao.02G083600.1	1.728	0.0999	2.0871	0.0985
cacao.01G033500.1;cacao.02G083900.1	1.3904	0.3985	1.8086	0.3846
cacao.01G034400.1;cacao.02G084200.1	1.4747	0.2967	1.5103	0.2801
cacao.01G030400.1;cacao.02G082000.1	2.3769	0.4062	-1.0000	0.3907
cacao.01G030400.1;cacao.02G082000.2	3.9375	0.4246	-1.0000	0.4101
cacao.01G030400.2;cacao.02G082000.1	1.7701	0.3942	-1.0000	0.3724
cacao.01G030400.2;cacao.02G082000.2	2.119	0.4146	-1.0000	0.3927
cacao.01G030300.1;cacao.02G082000.1	1.4065	0.5248	-1.0000	0.4732
cacao.01G030300.1;cacao.02G082000.2	1.4722	0.4977	-1.0000	0.4454
cacao.01G034400.1;cacao.02G084300.2	1.2519	0.3089	1.3763	0.2918
cacao.01G034400.1;cacao.02G084300.4	1.2743	0.3241	1.4822	0.3042
cacao.01G034400.1;cacao.02G084300.1	1.4022	0.3488	1.5862	0.3255
cacao.01G034400.1;cacao.02G084300.3	1.3169	0.3407	1.5138	0.3198
cacao.01G029700.1;cacao.02G081500.1	1.8156	0.3622	2.5727	0.3525
cacao.01G029700.1;cacao.02G081500.2	1.8926	0.3661	2.6155	0.3574
cacao.01G029700.1;cacao.02G081800.1	2.6225	0.3874	2.0527	0.3687
cacao.01G029700.1;cacao.02G081600.1	1.6174	0.3416	2.8121	0.3270
cacao.01G030200.1;cacao.02G082000.1	1.8873	0.4054	-1.0000	0.3851
cacao.01G030200.1;cacao.02G082000.2	2.0274	0.4294	-1.0000	0.4071
cacao.01G031100.1;cacao.02G082000.2	1.5298	0.5155	2.3439	0.4922
cacao.01G029100.1;cacao.02G081900.1	3.5537	0.5841	-1.0000	0.5731
cacao.01G029100.1;cacao.02G081800.1	1.9017	0.5053	2.5132	0.4941
cacao.01G029100.3;cacao.02G081900.1	3.2144	0.535	-1.0000	0.5261
cacao.01G029100.4;cacao.02G081900.1	4.3125	0.5276	-1.0000	0.5227
cacao.01G029100.4;cacao.02G081800.1	1.9365	0.4988	2.5343	0.4882
cacao.01G032300.1;cacao.02G082900.2	2.4194	0.2088	1.7397	0.2009
cacao.01G029400.1;cacao.02G081600.1	1.9096	0.3956	-1.0000	0.3793
cacao.01G029400.1;cacao.02G081900.1	3.1153	0.4591	-1.0000	0.4537
cacao.01G029400.1;cacao.02G081500.1	1.7271	0.414	2.5795	0.4002
cacao.01G029400.1;cacao.02G081500.2	1.7349	0.4098	2.5610	0.3965
cacao.01G029400.1;cacao.02G081800.1	1.5963	0.4088	2.4271	0.3922
cacao.01G029400.2;cacao.02G081900.1	4.2965	0.4651	-1.0000	0.4644
cacao.01G029400.2;cacao.02G081600.1	2.2786	0.4011	-1.0000	0.3890
cacao.01G029400.2;cacao.02G081500.1	1.6609	0.4016	2.2609	0.3894
cacao.01G029400.2;cacao.02G081500.2	1.6609	0.4016	2.2609	0.3894
cacao.01G029400.2;cacao.02G081800.1	1.5455	0.4058	2.4480	0.3876
cacao.01G029500.1;cacao.02G081500.2	4.0454	0.3886	3.3737	0.3875
cacao.01G029500.1;cacao.02G081600.1	4.1887	0.3165	2.6282	0.3188
cacao.01G029500.1;cacao.02G081900.1	2.4343	0.3361	2.8197	0.3332
cacao.01G029500.1;cacao.02G081800.1	3.9854	0.3425	2.4358	0.3467
cacao.01G029500.1;cacao.02G081500.1	4.2724	0.3854	3.7344	0.3839
cacao.01G028500.1;cacao.02G081200.1	1.79	0.246	1.3211	0.2404
cacao.01G028500.1;cacao.02G081200.3	1.79	0.246	1.3211	0.2404
cacao.01G028500.1;cacao.02G081100.1	2.7748	0.3537	2.3811	0.3549
cacao.01G028500.1;cacao.02G081100.2	2.7748	0.3537	2.3811	0.3549
cacao.01G028500.1;cacao.02G081200.4	1.4848	0.2527	1.2537	0.2458
cacao.01G028800.2;cacao.02G081500.1	1.5944	0.4252	2.4455	0.4073
cacao.01G030600.1;cacao.02G082000.1	1.4066	0.4532	2.2379	0.4296
cacao.01G030600.1;cacao.02G082000.2	1.513	0.4596	2.3984	0.4388
cacao.01G033500.2;cacao.02G083900.1	1.3781	0.4023	1.7649	0.3888
cacao.01G033500.3;cacao.02G083900.1	2.0306	0.3776	2.5490	0.3708
cacao.01G032500.1;cacao.02G083100.1	1.6775	0.2073	-1.0000	0.1977
cacao.01G032500.1;cacao.02G083200.1	4.0724	0.4865	-1.0000	0.4720
cacao.01G032500.2;cacao.02G083200.1	4.0724	0.4865	-1.0000	0.4720
cacao.01G033800.1;cacao.02G084100.1	99.0	0.1906	-1.0000	0.2003
cacao.01G039800.1;cacao.02G122900.1	2.0613	0.3241	1.5023	0.3135
cacao.01G039900.1;cacao.02G122700.2	1.8812	0.6557	1.3954	0.6771
cacao.01G040200.1;cacao.02G122500.1	2.3247	0.2329	4.1773	0.2288
cacao.01G041500.2;cacao.02G122400.1	3.5743	0.0541	2.4682	0.0547
cacao.01G041600.1;cacao.02G122300.1	1.4376	0.1394	1.5012	0.1387
cacao.01G041800.1;cacao.02G122100.1	1.3019	0.318	1.7194	0.3063
cacao.01G041500.1;cacao.02G122400.1	3.5743	0.0541	2.4682	0.0547
cacao.01G039900.1;cacao.02G122700.1	1.8812	0.6557	1.3954	0.6771
cacao.01G039900.1;cacao.02G122700.3	1.8812	0.6557	1.3954	0.6771
cacao.01G039900.1;cacao.02G122700.4	2.2301	0.6177	1.6039	0.6344
cacao.01G039900.1;cacao.02G122700.5	2.2301	0.6177	1.6039	0.6344
cacao.01G039900.1;cacao.02G122700.6	2.2301	0.6177	1.6039	0.6344
cacao.01G044400.2;cacao.02G031300.2	1.3081	0.2874	1.1875	0.2747
cacao.01G044700.1;cacao.02G030900.1	3.0605	0.4251	1.7393	0.4080
cacao.01G045200.1;cacao.02G030200.1	1.3577	0.216	1.6457	0.1988
cacao.01G046300.1;cacao.02G029200.1	1.6037	0.3121	2.6220	0.2998
cacao.01G046400.1;cacao.02G029100.1	1.9825	0.3424	1.4897	0.3506
cacao.01G046400.1;cacao.02G029100.2	2.0605	0.3838	1.3328	0.3996
cacao.01G044400.1;cacao.02G031300.1	1.4899	0.3057	1.2727	0.2930
cacao.01G044400.1;cacao.02G031300.2	1.3081	0.2874	1.1875	0.2747
cacao.01G044400.1;cacao.02G031300.3	1.3081	0.2874	1.1875	0.2747
cacao.01G044400.2;cacao.02G031300.1	1.5044	0.3048	1.2595	0.2930
cacao.01G044400.2;cacao.02G031300.3	1.3081	0.2874	1.1875	0.2747
cacao.01G044400.3;cacao.02G031300.1	1.3187	0.2953	1.1917	0.2826
cacao.01G044400.3;cacao.02G031300.2	1.3081	0.2874	1.1875	0.2747
cacao.01G044400.3;cacao.02G031300.3	1.3081	0.2874	1.1875	0.2747
cacao.01G045000.1;cacao.02G030900.1	1.3285	0.8257	2.0986	0.7042
cacao.01G045400.1;cacao.02G029600.2	1.2013	0.2073	1.3803	0.1940
cacao.01G045400.2;cacao.02G029600.1	1.2277	0.2107	1.4092	0.1971
cacao.01G045400.2;cacao.02G029600.2	1.2277	0.2107	1.4092	0.1971
cacao.01G050500.1;cacao.02G095300.1	1.5845	0.0933	1.7482	0.0925
cacao.01G050600.1;cacao.02G095500.1	2.2734	0.2918	1.5994	0.2794
cacao.01G050700.1;cacao.02G095600.1	1.3761	0.3603	1.4439	0.3557
cacao.01G051400.1;cacao.02G095900.1	3.1314	0.2601	1.7796	0.2675
cacao.01G051500.1;cacao.02G096200.1	2.0552	0.0999	1.1233	0.0994
cacao.01G052000.1;cacao.02G097200.1	1.7177	0.1116	1.8056	0.1110
cacao.01G051500.1;cacao.02G096200.2	2.0552	0.0999	1.1233	0.0994
cacao.01G050500.1;cacao.02G095300.2	1.5845	0.0933	1.7482	0.0925
cacao.01G050500.1;cacao.02G095300.3	1.5205	0.1034	1.7173	0.1020
cacao.01G053500.1;cacao.02G098000.1	1.8268	0.2045	1.1558	0.2052
cacao.01G054100.1;cacao.02G098700.1	3.5857	0.5908	4.6709	0.5990
cacao.01G054300.2;cacao.02G099000.1	2.094	0.4513	1.2396	0.4441
cacao.01G054400.1;cacao.02G099600.1	2.9995	0.4055	2.4103	0.4071
cacao.01G054600.1;cacao.02G099800.1	2.0239	0.2767	1.5066	0.2728
cacao.01G054700.1;cacao.02G100300.1	1.4956	0.5844	-1.0000	0.5261
cacao.01G055100.1;cacao.02G100800.1	1.9693	0.5708	2.1125	0.5621
cacao.01G055800.1;cacao.02G101500.1	1.6651	0.2814	1.7757	0.2795
cacao.01G054100.2;cacao.02G098700.1	3.5857	0.5908	4.6709	0.5990
cacao.01G054300.1;cacao.02G099200.1	1.3378	0.4672	1.3470	0.4635
cacao.01G054300.1;cacao.02G099200.2	1.2731	0.4138	1.3178	0.4094
cacao.01G054300.1;cacao.02G099000.1	1.7648	0.4654	1.2222	0.4515
cacao.01G054300.1;cacao.02G099000.2	1.7648	0.4654	1.2222	0.4515
cacao.01G054300.1;cacao.02G099000.3	1.869	0.4608	1.2221	0.4477
cacao.01G054300.1;cacao.02G099000.4	1.7648	0.4654	1.2222	0.4515
cacao.01G054300.1;cacao.02G098900.1	1.6993	0.5892	1.4479	0.5970
cacao.01G054300.1;cacao.02G098900.2	1.7062	0.5866	1.4500	0.5946
cacao.01G054300.1;cacao.02G098900.3	1.6998	0.5808	1.4423	0.5888
cacao.01G054300.1;cacao.02G098900.4	1.6929	0.5834	1.4401	0.5913
cacao.01G054300.1;cacao.02G099300.1	3.8735	0.7016	-1.0000	0.6823
cacao.01G054300.1;cacao.02G099300.2	3.8654	0.7007	-1.0000	0.6841
cacao.01G054300.1;cacao.02G099300.3	3.8738	0.6909	-1.0000	0.6700
cacao.01G054300.3;cacao.02G099200.1	3.1608	0.4452	1.2880	0.4426
cacao.01G054300.3;cacao.02G099200.2	2.9418	0.3885	1.2524	0.3850
cacao.01G054300.3;cacao.02G099000.1	2.094	0.4513	1.2396	0.4441
cacao.01G054300.3;cacao.02G099000.2	2.094	0.4513	1.2396	0.4441
cacao.01G054300.3;cacao.02G099000.3	2.3696	0.4466	1.2398	0.4402
cacao.01G054300.3;cacao.02G099000.4	2.094	0.4513	1.2396	0.4441
cacao.01G054300.3;cacao.02G098900.1	1.57	0.5968	1.3913	0.6024
cacao.01G054300.3;cacao.02G098900.2	1.5757	0.5942	1.3933	0.6000
cacao.01G054300.3;cacao.02G098900.3	1.6769	0.5849	1.4154	0.5936
cacao.01G054300.3;cacao.02G098900.4	1.6702	0.5875	1.4133	0.5961
cacao.01G054300.3;cacao.02G099300.1	3.8758	0.7125	-1.0000	0.6924
cacao.01G054300.3;cacao.02G099300.2	3.8679	0.7116	-1.0000	0.6943
cacao.01G054300.3;cacao.02G099300.3	3.8762	0.7019	-1.0000	0.6800
cacao.01G054300.2;cacao.02G099200.1	2.3893	0.4435	1.2554	0.4415
cacao.01G054300.2;cacao.02G099200.2	2.2419	0.3863	1.2167	0.3833
cacao.01G054300.2;cacao.02G099000.2	2.094	0.4513	1.2396	0.4441
cacao.01G054300.2;cacao.02G099000.3	2.3696	0.4466	1.2398	0.4402
cacao.01G054300.2;cacao.02G099000.4	2.094	0.4513	1.2396	0.4441
cacao.01G054300.2;cacao.02G098900.1	1.57	0.5968	1.3913	0.6024
cacao.01G054300.2;cacao.02G098900.2	1.5757	0.5942	1.3933	0.6000
cacao.01G054300.2;cacao.02G098900.3	1.6769	0.5849	1.4154	0.5936
cacao.01G054300.2;cacao.02G098900.4	1.6702	0.5875	1.4133	0.5961
cacao.01G054300.2;cacao.02G099300.1	3.878	0.7238	-1.0000	0.7044
cacao.01G054300.2;cacao.02G099300.2	3.87	0.7228	-1.0000	0.7063
cacao.01G054300.2;cacao.02G099300.3	3.8784	0.7131	-1.0000	0.6919
cacao.01G055100.2;cacao.02G100800.1	1.9693	0.5708	2.1125	0.5621
cacao.01G058300.1;cacao.02G102600.1	2.6821	0.2342	1.7218	0.2296
cacao.01G059000.1;cacao.02G103200.1	3.5927	0.0661	2.0020	0.0674
cacao.01G060100.1;cacao.02G103700.2	1.8149	0.4256	1.3674	0.4046
cacao.01G060600.1;cacao.02G103900.1	2.4971	0.1231	1.0847	0.1264
cacao.01G060700.1;cacao.02G104000.1	1.9516	0.2567	1.5610	0.2623
cacao.01G061300.1;cacao.02G104700.1	3.9801	0.3619	3.0713	0.3660
cacao.01G062500.1;cacao.02G105700.1	2.3149	0.2195	1.1907	0.2213
cacao.01G062800.1;cacao.02G105900.1	1.6893	0.3216	2.0457	0.3163
cacao.01G062900.1;cacao.02G106800.1	1.8379	0.2218	1.3059	0.2164
cacao.01G063200.1;cacao.02G107300.2	2.1757	0.3635	3.8305	0.3551
cacao.01G063400.1;cacao.02G107800.1	1.6652	0.382	2.2970	0.3695
cacao.01G063600.1;cacao.02G108100.1	1.5438	0.2994	2.1773	0.2892
cacao.01G063900.1;cacao.02G108500.1	2.9428	0.293	-1.0000	0.2956
cacao.01G064000.1;cacao.02G108700.1	1.5723	0.447	2.7247	0.4258
cacao.01G062200.1;cacao.02G105600.1	1.7263	0.2654	1.7926	0.2638
cacao.01G060100.1;cacao.02G103700.1	1.8149	0.4256	1.3674	0.4046
cacao.01G060100.1;cacao.02G103700.3	1.5342	0.4287	1.2893	0.4066
cacao.01G060100.1;cacao.02G103700.4	1.8149	0.4256	1.3674	0.4046
cacao.01G060000.1;cacao.02G103600.1	1.4394	0.1653	1.3299	0.1668
cacao.01G060000.1;cacao.02G103600.2	1.4565	0.1675	1.3297	0.1692
cacao.01G060000.1;cacao.02G103600.3	2.8777	0.2574	1.4350	0.2575
cacao.01G060000.2;cacao.02G103600.1	2.224	0.1768	1.2441	0.1774
cacao.01G060000.2;cacao.02G103600.2	2.5205	0.1793	1.2421	0.1802
cacao.01G060000.2;cacao.02G103600.3	1.6094	0.2824	1.3173	0.2800
cacao.01G060000.3;cacao.02G103600.1	1.3363	0.1276	1.4758	0.1260
cacao.01G060000.3;cacao.02G103600.2	1.3416	0.1296	1.4804	0.1280
cacao.01G060000.3;cacao.02G103600.3	2.1886	0.2503	1.8328	0.2411
cacao.01G058300.2;cacao.02G102600.1	1.7396	0.1969	1.3865	0.1924
cacao.01G058200.1;cacao.02G102300.1	2.7778	0.7489	-1.0000	0.7275
cacao.01G058200.2;cacao.02G102300.1	2.8943	0.8654	2.5922	0.8239
cacao.01G064000.1;cacao.02G108600.1	2.44	0.9531	-1.0000	0.9122
cacao.01G064000.1;cacao.02G108800.1	3.937	0.6486	-1.0000	0.6333
cacao.01G063600.1;cacao.02G108000.1	1.5907	0.3272	-1.0000	0.3057
cacao.01G063200.1;cacao.02G107300.1	2.2615	0.3632	3.7948	0.3560
cacao.01G063200.1;cacao.02G107300.3	2.4752	0.359	-1.0000	0.3526
cacao.01G063200.2;cacao.02G107300.1	2.2149	0.3543	3.6294	0.3470
cacao.01G063200.2;cacao.02G107300.2	2.1341	0.3546	3.6578	0.3461
cacao.01G063200.2;cacao.02G107300.3	2.4942	0.362	-1.0000	0.3554
cacao.01G062900.2;cacao.02G106800.1	1.8379	0.2218	1.3059	0.2164
cacao.01G058900.1;cacao.02G103000.1	2.5825	0.7112	1.7582	0.7344
cacao.01G062800.2;cacao.02G105900.1	1.6356	0.3071	1.9291	0.3024
cacao.01G059300.1;cacao.02G102600.1	2.595	0.4346	2.6501	0.4337
cacao.01G063700.1;cacao.02G108100.1	1.6525	0.3717	1.6131	0.3562
cacao.01G063700.1;cacao.02G108000.1	1.4506	0.4067	3.2093	0.3801
cacao.01G065800.1;cacao.02G111400.1	1.505	0.3158	2.1873	0.3041
cacao.01G065900.1;cacao.02G111800.1	1.8056	0.1027	2.9614	0.1001
cacao.01G067100.1;cacao.02G112300.1	2.9942	0.2655	1.7661	0.2760
cacao.01G067200.1;cacao.02G112400.1	1.4983	0.352	1.4369	0.3531
cacao.01G067800.1;cacao.02G113200.1	1.7893	0.1705	1.7850	0.1704
cacao.01G065600.1;cacao.02G112000.1	2.5482	0.6103	2.1560	0.6163
cacao.01G073000.1;cacao.02G117600.1	1.5588	0.0496	1.0914	0.0500
cacao.01G073300.1;cacao.02G118200.1	1.9845	0.2735	1.3815	0.2638
cacao.01G073600.1;cacao.02G118300.1	1.6149	0.0961	1.5585	0.0937
cacao.01G074000.2;cacao.02G118500.1	1.9368	0.5104	-1.0000	0.4854
cacao.01G074000.1;cacao.02G118500.1	1.9368	0.5104	-1.0000	0.4854
cacao.01G074000.1;cacao.02G118500.2	2.1387	0.4987	-1.0000	0.4778
cacao.01G074000.2;cacao.02G118500.2	2.1387	0.4987	-1.0000	0.4778
cacao.01G074000.3;cacao.02G118500.1	1.9077	0.513	-1.0000	0.4880
cacao.01G074000.3;cacao.02G118500.2	2.0944	0.5015	-1.0000	0.4806
cacao.01G074000.4;cacao.02G118500.1	1.9077	0.513	-1.0000	0.4880
cacao.01G074000.4;cacao.02G118500.2	2.0944	0.5015	-1.0000	0.4806
cacao.01G077200.2;cacao.02G034100.1	1.5171	0.1717	1.4857	0.1720
cacao.01G077500.1;cacao.02G033800.2	1.7847	0.1659	1.3960	0.1613
cacao.01G077700.1;cacao.02G033700.1	1.2085	0.1446	1.0473	0.1438
cacao.01G078300.1;cacao.02G033400.1	1.5428	0.2934	1.5632	0.2925
cacao.01G079000.1;cacao.02G032400.2	3.7497	0.3963	-1.0000	0.4064
cacao.01G079600.2;cacao.02G032300.1	1.4332	0.6388	1.7183	0.6092
cacao.01G079000.1;cacao.02G032400.1	3.8646	0.4401	-1.0000	0.4527
cacao.01G078300.1;cacao.02G033500.1	1.9155	0.4006	2.3503	0.3933
cacao.01G078300.1;cacao.02G033500.2	1.9123	0.3937	2.6090	0.3839
cacao.01G078300.1;cacao.02G033500.3	1.7451	0.4137	2.2353	0.4031
cacao.01G078300.1;cacao.02G033500.4	2.3822	0.3772	2.9985	0.3724
cacao.01G077200.1;cacao.02G034200.1	1.3694	0.1378	1.3899	0.1375
cacao.01G077200.1;cacao.02G034100.1	1.3945	0.1617	1.4670	0.1605
cacao.01G077200.1;cacao.02G034400.1	2.7093	0.1967	1.3000	0.1959
cacao.01G077200.1;cacao.02G034300.1	3.1126	0.2128	1.3879	0.2107
cacao.01G077200.2;cacao.02G034200.1	1.471	0.1546	1.4514	0.1547
cacao.01G077200.2;cacao.02G034400.1	2.6039	0.2131	1.3411	0.2130
cacao.01G077200.2;cacao.02G034300.1	3.9062	0.2288	1.4155	0.2277
cacao.01G077200.4;cacao.02G034200.1	1.4718	0.1548	1.4490	0.1550
cacao.01G077200.4;cacao.02G034100.1	1.4936	0.1718	1.4838	0.1719
cacao.01G077200.4;cacao.02G034400.1	3.492	0.2089	1.3967	0.2080
cacao.01G077200.4;cacao.02G034300.1	1.3935	0.2244	1.4586	0.2226
cacao.01G077200.3;cacao.02G034200.1	1.6341	0.161	1.4107	0.1634
cacao.01G077200.3;cacao.02G034100.1	1.605	0.1878	1.4495	0.1897
cacao.01G077200.3;cacao.02G034400.1	1.5687	0.204	1.3795	0.2069
cacao.01G077200.3;cacao.02G034300.1	1.6013	0.2209	1.4971	0.2223
cacao.01G079600.1;cacao.02G032300.1	1.4332	0.6388	1.7183	0.6092
cacao.01G079600.1;cacao.02G032300.2	1.4332	0.6388	1.7183	0.6092
cacao.01G079600.5;cacao.02G032300.1	1.4332	0.6388	1.7183	0.6092
cacao.01G079600.5;cacao.02G032300.2	1.4332	0.6388	1.7183	0.6092
cacao.01G079600.2;cacao.02G032300.2	1.4332	0.6388	1.7183	0.6092
cacao.01G079600.3;cacao.02G032300.1	1.4332	0.6388	1.7183	0.6092
cacao.01G079600.3;cacao.02G032300.2	1.4332	0.6388	1.7183	0.6092
cacao.01G079600.4;cacao.02G032300.1	4.218	0.9484	2.6513	0.9774
cacao.01G079600.4;cacao.02G032300.2	4.218	0.9484	2.6513	0.9774
cacao.01G077500.1;cacao.02G033800.1	1.7847	0.1659	1.3960	0.1613
cacao.01G077500.2;cacao.02G033800.2	1.8287	0.1666	1.4105	0.1620
cacao.01G077500.2;cacao.02G033800.1	1.8287	0.1666	1.4105	0.1620
cacao.01G080800.1;cacao.02G035100.1	1.3893	0.0799	1.2164	0.0782
cacao.01G081300.3;cacao.02G035300.1	1.6527	0.4117	1.7237	0.4092
cacao.01G081800.1;cacao.02G036900.1	2.0997	0.192	1.0630	0.1955
cacao.01G082400.1;cacao.02G037200.1	1.3771	0.2448	1.6023	0.2404
cacao.01G081800.1;cacao.02G036900.2	2.0157	0.1901	1.0587	0.1934
cacao.01G081300.1;cacao.02G035300.1	1.4103	0.4026	1.6237	0.3952
cacao.01G081300.2;cacao.02G035300.1	1.6368	0.4098	1.7237	0.4069
cacao.01G081300.4;cacao.02G035300.1	1.8391	0.4112	1.8504	0.4101
cacao.01G081300.5;cacao.02G035300.1	1.862	0.4132	1.8504	0.4125
cacao.01G081400.1;cacao.02G035300.1	1.8594	0.3857	1.4932	0.3704
cacao.01G080600.1;cacao.02G034800.1	4.8587	0.6294	-1.0000	0.6304
cacao.01G083600.1;cacao.02G124800.1	1.4691	0.1753	1.1885	0.1667
cacao.01G083800.1;cacao.02G125100.1	1.9877	0.0833	1.5018	0.0852
cacao.01G085000.1;cacao.02G125800.1	1.3725	0.2195	2.1226	0.2109
cacao.01G086300.1;cacao.02G126600.1	1.7971	0.4931	2.4345	0.4799
cacao.01G088000.1;cacao.02G126900.2	2.7978	0.2193	1.1832	0.2227
cacao.01G085900.1;cacao.02G126000.2	1.5904	0.3786	1.6860	0.3751
cacao.01G085900.1;cacao.02G126500.1	1.432	0.3412	2.0763	0.3263
cacao.01G085900.1;cacao.02G126600.1	2.0596	0.5177	2.7293	0.5064
cacao.01G085900.1;cacao.02G126300.1	4.5898	0.526	-1.0000	0.5233
cacao.01G085900.1;cacao.02G126300.2	1.7959	0.4067	3.2037	0.3899
cacao.01G088000.1;cacao.02G126900.1	3.0676	0.2196	1.1938	0.2225
cacao.01G088000.1;cacao.02G126900.4	3.0676	0.2196	1.1938	0.2225
cacao.01G088000.1;cacao.02G126900.3	2.7978	0.2193	1.1832	0.2227
cacao.01G088000.1;cacao.02G127000.1	1.4953	0.2003	0.9824	0.2055
cacao.01G088000.2;cacao.02G126900.1	3.0676	0.2196	1.1938	0.2225
cacao.01G088000.2;cacao.02G126900.4	3.0676	0.2196	1.1938	0.2225
cacao.01G088000.2;cacao.02G126900.2	2.7978	0.2193	1.1832	0.2227
cacao.01G088000.2;cacao.02G126900.3	2.7978	0.2193	1.1832	0.2227
cacao.01G088000.2;cacao.02G127000.1	1.4953	0.2003	0.9824	0.2055
cacao.01G083800.1;cacao.02G125100.2	2.525	0.0952	1.6643	0.0977
cacao.01G085200.1;cacao.02G126000.1	1.4969	0.4411	1.4623	0.4411
cacao.01G085200.1;cacao.02G126000.2	3.4265	0.3931	1.3232	0.3954
cacao.01G085200.1;cacao.02G126000.3	2.6351	0.4259	1.4533	0.4244
cacao.01G085200.1;cacao.02G126300.1	2.2745	0.5154	2.1891	0.5158
cacao.01G085200.1;cacao.02G126300.2	1.9503	0.3858	2.3976	0.3795
cacao.01G085200.1;cacao.02G126100.1	2.8831	0.2982	-1.0000	0.2865
cacao.01G085200.1;cacao.02G126200.1	3.2981	0.4452	-1.0000	0.4441
cacao.01G085300.1;cacao.02G126000.1	2.1615	0.569	1.9135	0.5738
cacao.01G085300.1;cacao.02G126000.3	2.9136	0.5098	2.2152	0.5161
cacao.01G085300.1;cacao.02G126000.2	3.7307	0.9543	2.3639	0.9994
cacao.01G086300.1;cacao.02G126500.1	1.757	0.2772	1.9465	0.2743
cacao.01G086300.1;cacao.02G126000.1	2.4852	0.3722	2.5204	0.3709
cacao.01G086300.1;cacao.02G126000.2	4.4281	0.3092	3.3480	0.3126
cacao.01G086300.1;cacao.02G126000.3	3.739	0.3489	3.0308	0.3494
cacao.01G086300.1;cacao.02G126300.1	2.3073	0.444	2.1369	0.4456
cacao.01G086300.1;cacao.02G126300.2	2.1322	0.3664	2.6182	0.3613
cacao.01G086300.1;cacao.02G126100.1	3.0626	0.2933	-1.0000	0.2884
cacao.01G086300.1;cacao.02G126200.1	3.2484	0.3894	-1.0000	0.3980
cacao.01G086300.1;cacao.02G126400.1	1.4751	0.5573	1.9952	0.5370
cacao.01G085700.1;cacao.02G126000.1	2.9474	0.2788	1.4989	0.2723
cacao.01G085700.1;cacao.02G126000.2	2.9474	0.2788	1.4989	0.2723
cacao.01G085700.1;cacao.02G126000.3	2.9474	0.2788	1.4989	0.2723
cacao.01G085700.1;cacao.02G126500.1	1.7102	0.3184	2.4206	0.3087
cacao.01G085700.1;cacao.02G126600.1	2.1986	0.3293	5.5294	0.3211
cacao.01G085700.1;cacao.02G126300.2	1.9029	0.3843	3.9621	0.3708
cacao.01G085400.1;cacao.02G126000.1	1.5796	0.3067	1.1911	0.3013
cacao.01G085400.1;cacao.02G126000.2	1.5796	0.3067	1.1911	0.3013
cacao.01G085400.1;cacao.02G126000.3	1.5796	0.3067	1.1911	0.3013
cacao.01G085400.1;cacao.02G126600.1	2.224	0.3789	3.1132	0.3720
cacao.01G085400.1;cacao.02G126200.1	1.7774	0.4417	1.6553	0.4437
cacao.01G085400.1;cacao.02G126100.1	1.846	1.1613	4.0640	1.0642
cacao.01G084900.1;cacao.02G125800.1	1.2908	0.3854	1.5471	0.3528
cacao.01G086200.1;cacao.02G126000.1	1.773	0.4145	1.8248	0.4121
cacao.01G086200.1;cacao.02G126000.3	1.9181	0.3981	1.8374	0.3984
cacao.01G086200.1;cacao.02G126500.1	2.208	0.3071	4.2502	0.3001
cacao.01G086200.1;cacao.02G126600.1	3.2457	0.4901	-1.0000	0.4797
cacao.01G086200.1;cacao.02G126300.1	4.5664	0.48	-1.0000	0.4798
cacao.01G086200.1;cacao.02G126300.2	4.1303	0.3338	-1.0000	0.3288
cacao.01G086200.1;cacao.02G126100.1	1.5679	0.3767	-1.0000	0.3507
cacao.01G086200.1;cacao.02G126200.1	3.2669	0.4311	-1.0000	0.4363
cacao.01G086100.1;cacao.02G126000.1	1.5641	0.4135	1.6601	0.4097
cacao.01G086100.1;cacao.02G126500.1	1.4142	0.3334	2.0951	0.3181
cacao.01G086100.1;cacao.02G126600.1	2.0446	0.5017	2.5796	0.4922
cacao.01G086100.1;cacao.02G126300.1	3.1887	0.5061	-1.0000	0.4978
cacao.01G086100.1;cacao.02G126300.2	1.878	0.3864	-1.0000	0.3697
cacao.01G086100.1;cacao.02G126100.1	2.7181	0.3822	-1.0000	0.3652
cacao.01G086100.1;cacao.02G126200.1	3.2495	0.3982	-1.0000	0.4093
cacao.01G085800.1;cacao.02G126600.1	2.901	0.4748	2.6065	0.4759
cacao.01G085800.1;cacao.02G126000.2	4.3959	0.3472	2.8222	0.3499
cacao.01G085800.1;cacao.02G126000.3	2.8919	0.3784	2.7272	0.3779
cacao.01G085800.1;cacao.02G126500.1	3.0359	0.3188	-1.0000	0.3124
cacao.01G085800.1;cacao.02G126300.1	4.5222	0.4873	-1.0000	0.4964
cacao.01G085800.1;cacao.02G126300.2	3.9988	0.3875	-1.0000	0.3803
cacao.01G085800.1;cacao.02G126400.1	3.2099	0.5977	3.3341	0.5963
cacao.01G088600.1;cacao.02G128300.2	1.5659	0.5424	1.3074	0.5399
cacao.01G090100.1;cacao.02G128500.1	1.6259	0.1962	1.4430	0.1985
cacao.01G090400.1;cacao.02G129300.1	3.69	0.2756	-1.0000	0.2668
cacao.01G091300.2;cacao.02G129600.1	1.3164	0.3385	1.8227	0.3013
cacao.01G088600.1;cacao.02G128300.4	1.581	0.4911	1.3735	0.4856
cacao.01G088600.1;cacao.02G128300.1	1.581	0.4911	1.3735	0.4856
cacao.01G088600.1;cacao.02G128300.3	1.5659	0.5424	1.3074	0.5399
cacao.01G091300.1;cacao.02G129600.1	1.6761	0.3322	2.0914	0.2998
cacao.01G091300.3;cacao.02G129600.1	1.6761	0.3322	2.0914	0.2998
cacao.01G094900.1;cacao.02G133000.1	2.2284	0.5134	1.5388	0.5302
cacao.01G095300.1;cacao.02G133600.1	1.677	0.1406	1.4355	0.1427
cacao.01G095700.1;cacao.02G134100.1	1.7728	0.1874	1.3139	0.1817
cacao.01G096700.1;cacao.02G134400.1	1.3094	0.0362	1.3738	0.0360
cacao.01G097400.1;cacao.02G134600.1	2.1195	0.2242	2.9258	0.2206
cacao.01G097500.1;cacao.02G134700.1	1.3938	0.1242	1.3229	0.1249
cacao.01G097600.1;cacao.02G134800.1	1.7498	0.183	1.2849	0.1821
cacao.01G098800.1;cacao.02G136000.1	1.4709	0.1317	1.5954	0.1302
cacao.01G099100.1;cacao.02G137500.1	1.5542	0.2362	1.8859	0.2319
cacao.01G095300.1;cacao.02G133600.2	1.5742	0.1283	1.4226	0.1296
cacao.01G099100.2;cacao.02G137500.1	1.5542	0.2362	1.8859	0.2319
cacao.01G098600.1;cacao.02G137800.1	3.5923	0.3518	-1.0000	0.3497
cacao.01G097200.1;cacao.02G134600.1	2.0965	0.2237	2.6898	0.2205
cacao.01G098800.1;cacao.02G136200.1	2.4347	0.4454	1.1827	0.4519
cacao.01G097700.1;cacao.02G134800.1	3.6987	0.6129	-1.0000	0.6217
cacao.01G096700.2;cacao.02G134400.1	2.732	0.0313	1.3777	0.0305
cacao.01G098500.2;cacao.02G137800.1	3.5817	0.5046	-1.0000	0.5009
cacao.01G098700.1;cacao.02G137800.1	2.1429	0.4501	2.4311	0.4461
cacao.01G098800.1;cacao.02G136100.1	2.2469	1.0375	2.7358	1.0132
cacao.01G330200.1;cacao.03G214900.1	1.1801	0.3207	1.2544	0.3046
cacao.01G331300.1;cacao.03G215700.1	4.1434	0.4514	-1.0000	0.4649
cacao.01G332200.1;cacao.03G216300.1	1.4682	0.1891	1.9783	0.1837
cacao.01G332700.1;cacao.03G216500.1	3.3137	0.1849	3.6375	0.1844
cacao.01G333500.1;cacao.03G217900.1	2.1843	0.1618	1.4566	0.1597
cacao.01G334100.1;cacao.03G218700.1	2.1212	0.3196	-1.0000	0.3057
cacao.01G334200.1;cacao.03G218800.1	1.7856	0.2455	-1.0000	0.2356
cacao.01G334300.1;cacao.03G219100.2	1.6002	0.2987	2.0853	0.2899
cacao.01G333500.2;cacao.03G217900.1	2.1843	0.1618	1.4566	0.1597
cacao.01G334300.1;cacao.03G219100.1	1.6002	0.2987	2.0853	0.2899
cacao.01G334300.2;cacao.03G219100.1	1.6217	0.3012	2.1314	0.2924
cacao.01G334300.2;cacao.03G219100.2	1.6217	0.3012	2.1314	0.2924
cacao.01G334300.1;cacao.03G219100.3	1.7329	0.3144	2.1614	0.3073
cacao.01G334300.2;cacao.03G219100.3	1.804	0.3186	2.1284	0.3130
cacao.01G330200.2;cacao.03G214900.1	1.1801	0.3207	1.2544	0.3046
cacao.01G330200.2;cacao.03G214900.2	1.1801	0.3207	1.2544	0.3046
cacao.01G330200.1;cacao.03G214900.2	1.1801	0.3207	1.2544	0.3046
cacao.01G332700.2;cacao.03G216500.1	3.3137	0.1849	3.6375	0.1844
cacao.01G330600.1;cacao.03G215200.1	1.588	0.8807	1.6664	0.8650
cacao.01G332300.1;cacao.03G216400.1	2.1628	0.5042	3.5455	0.4923
cacao.01G332400.1;cacao.03G216400.1	3.224	0.546	-1.0000	0.5430
cacao.01G332400.2;cacao.03G216400.1	3.224	0.546	-1.0000	0.5430
cacao.01G331300.1;cacao.03G215700.2	4.1633	0.4538	-1.0000	0.4619
cacao.01G333800.1;cacao.03G207500.1	1.3647	0.2922	1.4300	0.2899
cacao.01G334300.1;cacao.03G207200.1	2.4697	0.2801	1.7170	0.2692
cacao.01G335400.1;cacao.03G206800.1	1.7241	0.4034	1.9626	0.3697
cacao.01G335800.2;cacao.03G206600.1	1.5865	0.1778	1.5428	0.1782
cacao.01G336000.2;cacao.03G206400.2	2.9168	0.1847	-1.0000	0.1846
cacao.01G336300.1;cacao.03G206000.1	1.9233	0.4383	-1.0000	0.4131
cacao.01G336500.1;cacao.03G205300.1	1.2843	0.2973	1.2627	0.2878
cacao.01G337100.1;cacao.03G205000.1	1.6065	0.2864	2.2621	0.2780
cacao.01G337600.1;cacao.03G204000.1	2.1392	0.3089	1.4770	0.2998
cacao.01G333800.2;cacao.03G207500.1	1.3647	0.2922	1.4300	0.2899
cacao.01G333800.3;cacao.03G207500.1	1.3647	0.2922	1.4300	0.2899
cacao.01G333800.1;cacao.03G207500.2	1.3647	0.2922	1.4300	0.2899
cacao.01G333800.2;cacao.03G207500.2	1.3647	0.2922	1.4300	0.2899
cacao.01G333800.3;cacao.03G207500.2	1.3647	0.2922	1.4300	0.2899
cacao.01G334300.2;cacao.03G207200.1	2.4685	0.2826	1.7178	0.2716
cacao.01G336000.1;cacao.03G206400.1	1.672	0.1839	-1.0000	0.1751
cacao.01G336000.2;cacao.03G206400.1	2.9168	0.1847	-1.0000	0.1846
cacao.01G336000.1;cacao.03G206400.2	1.9128	0.177	-1.0000	0.1705
cacao.01G335400.2;cacao.03G206800.1	1.7241	0.4034	1.9626	0.3697
cacao.01G335400.3;cacao.03G206800.1	1.7241	0.4034	1.9626	0.3697
cacao.01G337600.1;cacao.03G204000.2	2.1191	0.3083	1.4817	0.2994
cacao.01G337600.1;cacao.03G204000.3	1.6867	0.3315	1.6092	0.3136
cacao.01G335800.1;cacao.03G206600.1	1.5553	0.1582	1.6721	0.1568
cacao.01G338600.1;cacao.03G223200.1	1.5003	0.3066	1.4247	0.3070
cacao.01G338900.1;cacao.03G223800.1	1.4669	0.3286	1.5434	0.3100
cacao.01G339000.1;cacao.03G224300.1	1.8352	0.0662	1.4885	0.0632
cacao.01G339100.2;cacao.03G224400.1	0.8939	0.2275	0.9223	0.2174
cacao.01G339300.1;cacao.03G224500.1	1.7939	0.3748	1.8440	0.3706
cacao.01G339400.1;cacao.03G224600.1	2.1739	0.3966	-1.0000	0.3847
cacao.01G338400.1;cacao.03G223000.1	1.5215	0.2273	3.4207	0.2158
cacao.01G338400.2;cacao.03G223000.1	1.6851	0.265	-1.0000	0.2431
cacao.01G338600.1;cacao.03G223400.1	0.8563	0.4546	0.7446	0.4623
cacao.01G338400.1;cacao.03G223400.1	0.9257	0.4985	0.7143	0.5016
cacao.01G338400.2;cacao.03G223400.1	0.6077	0.4052	0.5929	0.3929
cacao.01G339100.1;cacao.03G224400.1	0.9173	0.2625	0.9253	0.2521
cacao.01G339100.4;cacao.03G224400.1	0.8804	0.2216	0.8953	0.2125
cacao.01G339100.3;cacao.03G224400.1	0.8939	0.2275	0.9223	0.2174
cacao.01G339300.1;cacao.03G224500.2	1.7939	0.3748	1.8440	0.3706
cacao.01G339300.1;cacao.03G224500.3	1.7416	0.3569	1.6043	0.3561
cacao.01G341300.1;cacao.03G199100.1	1.8675	0.3489	1.7488	0.3479
cacao.01G341900.1;cacao.03G198900.1	3.2396	0.0832	1.6776	0.0855
cacao.01G342100.1;cacao.03G198400.1	1.7784	0.2326	1.6481	0.2332
cacao.01G342500.1;cacao.03G197700.1	1.3113	0.3594	2.5198	0.3340
cacao.01G343000.1;cacao.03G197100.1	1.4488	0.2804	1.4457	0.2793
cacao.01G342200.1;cacao.03G198600.1	1.7805	0.4945	1.8343	0.4914
cacao.01G341300.2;cacao.03G199100.1	1.8675	0.3489	1.7488	0.3479
cacao.01G341300.3;cacao.03G199100.1	2.64	0.3579	2.0151	0.3602
cacao.01G341300.1;cacao.03G199100.4	1.9728	0.3769	1.7788	0.3766
cacao.01G341300.2;cacao.03G199100.4	1.9451	0.378	1.7759	0.3773
cacao.01G341300.3;cacao.03G199100.4	2.24	0.3887	1.9828	0.3880
cacao.01G341300.1;cacao.03G199100.7	1.9633	0.3763	1.7784	0.3760
cacao.01G341300.2;cacao.03G199100.7	1.9359	0.3774	1.7755	0.3766
cacao.01G341300.3;cacao.03G199100.7	2.2259	0.3881	1.9823	0.3873
cacao.01G341300.1;cacao.03G199100.6	1.9633	0.3763	1.7784	0.3760
cacao.01G341300.2;cacao.03G199100.6	1.9359	0.3774	1.7755	0.3766
cacao.01G341300.3;cacao.03G199100.6	2.2259	0.3881	1.9823	0.3873
cacao.01G341300.1;cacao.03G199100.3	1.6618	0.37	1.6703	0.3663
cacao.01G341300.2;cacao.03G199100.3	1.6618	0.37	1.6703	0.3663
cacao.01G341300.3;cacao.03G199100.3	2.1368	0.3793	1.9058	0.3788
cacao.01G341300.1;cacao.03G199100.5	1.6556	0.3695	1.6699	0.3656
cacao.01G341300.2;cacao.03G199100.5	1.6556	0.3695	1.6699	0.3656
cacao.01G341300.3;cacao.03G199100.5	2.1244	0.3787	1.9053	0.3781
cacao.01G343800.1;cacao.03G194400.1	1.4347	0.2144	1.6834	0.2105
cacao.01G344500.1;cacao.03G194000.1	1.6746	0.1399	-1.0000	0.1329
cacao.01G345200.1;cacao.03G193400.1	2.2198	0.1703	2.9238	0.1678
cacao.01G345300.1;cacao.03G193000.1	2.3911	0.3466	-1.0000	0.3385
cacao.01G343800.2;cacao.03G194400.1	1.4347	0.2144	1.6834	0.2105
cacao.01G345200.2;cacao.03G193400.1	2.7406	0.1875	2.2439	0.1917
cacao.01G343700.1;cacao.03G297400.1	1.7656	0.312	1.5471	0.3165
cacao.01G344500.1;cacao.03G296400.1	1.4493	0.1567	-1.0000	0.1466
cacao.01G345200.1;cacao.03G295000.1	2.9992	0.1929	-1.0000	0.1891
cacao.01G346000.1;cacao.03G293600.1	1.9493	0.2648	-1.0000	0.2532
cacao.01G346100.1;cacao.03G293500.1	1.7606	0.5446	1.2987	0.5630
cacao.01G346300.1;cacao.03G293400.1	2.7413	0.6984	1.4845	0.6813
cacao.01G346600.1;cacao.03G293300.1	0.9198	0.0591	0.9494	0.0577
cacao.01G346900.1;cacao.03G292700.2	2.5422	0.3856	1.1689	0.3847
cacao.01G347000.1;cacao.03G292600.1	1.5424	0.322	3.2514	0.3061
cacao.01G347300.1;cacao.03G292400.1	2.0929	0.3487	1.9075	0.3500
cacao.01G347500.1;cacao.03G292300.1	0.8631	0.2082	0.9896	0.1926
cacao.01G347900.1;cacao.03G291700.1	1.6171	0.0118	1.7331	0.0117
cacao.01G348300.1;cacao.03G291500.1	1.1235	0.152	1.2215	0.1454
cacao.01G348700.1;cacao.03G290900.1	1.9722	0.5122	1.4616	0.5016
cacao.01G349000.1;cacao.03G290800.2	4.0513	0.1278	2.2523	0.1296
cacao.01G349200.1;cacao.03G290400.1	1.3353	0.3153	1.3523	0.3126
cacao.01G348700.1;cacao.03G290900.2	1.4199	0.4972	1.3815	0.4801
cacao.01G346900.1;cacao.03G292700.1	2.3801	0.3871	1.1629	0.3865
cacao.01G346900.2;cacao.03G292700.1	2.3801	0.3871	1.1629	0.3865
cacao.01G346900.3;cacao.03G292700.1	2.3801	0.3871	1.1629	0.3865
cacao.01G346900.4;cacao.03G292700.1	2.3801	0.3871	1.1629	0.3865
cacao.01G346900.1;cacao.03G292700.6	2.5389	0.3886	1.1676	0.3878
cacao.01G346900.2;cacao.03G292700.6	2.5389	0.3886	1.1676	0.3878
cacao.01G346900.3;cacao.03G292700.6	2.5389	0.3886	1.1676	0.3878
cacao.01G346900.4;cacao.03G292700.6	2.5389	0.3886	1.1676	0.3878
cacao.01G346900.1;cacao.03G292700.4	2.5422	0.3856	1.1689	0.3847
cacao.01G346900.2;cacao.03G292700.4	2.5422	0.3856	1.1689	0.3847
cacao.01G346900.3;cacao.03G292700.4	2.5422	0.3856	1.1689	0.3847
cacao.01G346900.4;cacao.03G292700.4	2.5422	0.3856	1.1689	0.3847
cacao.01G346900.2;cacao.03G292700.2	2.5422	0.3856	1.1689	0.3847
cacao.01G346900.3;cacao.03G292700.2	2.5422	0.3856	1.1689	0.3847
cacao.01G346900.4;cacao.03G292700.2	2.5422	0.3856	1.1689	0.3847
cacao.01G346900.1;cacao.03G292700.3	2.5422	0.3856	1.1689	0.3847
cacao.01G346900.2;cacao.03G292700.3	2.5422	0.3856	1.1689	0.3847
cacao.01G346900.3;cacao.03G292700.3	2.5422	0.3856	1.1689	0.3847
cacao.01G346900.4;cacao.03G292700.3	2.5422	0.3856	1.1689	0.3847
cacao.01G346900.1;cacao.03G292700.5	2.6135	0.4057	1.1935	0.4040
cacao.01G346900.2;cacao.03G292700.5	2.6135	0.4057	1.1935	0.4040
cacao.01G346900.3;cacao.03G292700.5	2.6135	0.4057	1.1935	0.4040
cacao.01G346900.4;cacao.03G292700.5	2.6135	0.4057	1.1935	0.4040
cacao.01G345300.1;cacao.03G294800.1	1.5461	0.4288	2.8846	0.4066
cacao.01G345400.1;cacao.03G294600.1	1.3358	0.3696	1.6888	0.3572
cacao.01G345400.2;cacao.03G294600.1	1.3334	0.3683	1.6690	0.3565
cacao.01G347800.1;cacao.03G292000.1	3.9846	0.6018	-1.0000	0.6062
cacao.01G349000.1;cacao.03G290800.1	4.0513	0.1278	2.2523	0.1296
cacao.01G349000.1;cacao.03G290800.3	5.5695	0.1253	2.2712	0.1272
cacao.01G349000.1;cacao.03G290800.4	2.0379	0.1076	2.0969	0.1073
cacao.01G343200.1;cacao.03G297500.1	4.114	0.6237	-1.0000	0.6322
cacao.01G347000.2;cacao.03G292600.1	1.5424	0.322	3.2514	0.3061
cacao.01G343700.1;cacao.03G297400.3	1.7656	0.312	1.5471	0.3165
cacao.01G343700.1;cacao.03G297400.4	3.0051	0.3006	-1.0000	0.3105
cacao.01G343700.1;cacao.03G297400.2	3.0051	0.3006	-1.0000	0.3105
cacao.01G346000.2;cacao.03G293600.1	2.9928	0.2709	-1.0000	0.2660
cacao.01G346100.2;cacao.03G293500.1	1.7949	0.5472	1.3213	0.5654
cacao.01G346100.1;cacao.03G293500.2	1.755	0.5472	1.3070	0.5650
cacao.01G346100.2;cacao.03G293500.2	1.755	0.5472	1.3070	0.5650
cacao.01G346100.1;cacao.03G293500.6	1.7562	0.5565	1.2743	0.5771
cacao.01G346100.2;cacao.03G293500.6	1.7861	0.5594	1.2965	0.5796
cacao.01G346100.1;cacao.03G293500.5	1.7461	0.5594	1.2823	0.5793
cacao.01G346100.2;cacao.03G293500.5	1.7461	0.5594	1.2823	0.5793
cacao.01G346100.1;cacao.03G293500.4	1.7703	0.545	1.3090	0.5630
cacao.01G346100.2;cacao.03G293500.4	1.8007	0.5481	1.3342	0.5657
cacao.01G346100.1;cacao.03G293500.3	1.7557	0.5481	1.3182	0.5652
cacao.01G346100.2;cacao.03G293500.3	1.7557	0.5481	1.3182	0.5652
cacao.01G345200.2;cacao.03G295000.1	2.8777	0.2003	-1.0000	0.1958
cacao.01G347300.1;cacao.03G192500.1	1.7155	1.1714	1.9717	1.1307
cacao.01G347500.1;cacao.03G192400.1	1.8161	0.2331	1.6148	0.2198
cacao.01G347600.1;cacao.03G192300.1	2.2935	0.2343	1.4208	0.2328
cacao.01G347800.1;cacao.03G192000.1	2.5654	0.539	2.7746	0.5350
cacao.01G347900.1;cacao.03G191800.1	2.6115	0.0202	1.0969	0.0207
cacao.01G350800.2;cacao.03G188500.1	1.5005	0.7579	1.6673	0.6780
cacao.01G350800.3;cacao.03G188500.1	1.5693	0.6629	1.6266	0.5938
cacao.01G350800.1;cacao.03G188500.1	2.8282	0.5426	1.9426	0.4994
cacao.01G351300.1;cacao.03G188000.1	1.525	0.2134	1.3219	0.2081
cacao.01G352600.1;cacao.03G186100.1	2.1134	0.5011	1.7339	0.4847
cacao.01G353100.1;cacao.03G185200.1	1.6836	0.3141	2.2242	0.3058
cacao.01G353400.1;cacao.03G184900.1	1.3657	0.2237	1.7858	0.2164
cacao.01G354700.2;cacao.03G184300.2	2.3476	0.251	2.6294	0.2494
cacao.01G354300.1;cacao.03G184400.1	3.457	0.445	2.0272	0.4255
cacao.01G353400.1;cacao.03G184900.2	2.5525	0.2116	1.7661	0.2039
cacao.01G351700.1;cacao.03G187600.1	1.6925	0.542	2.5004	0.5214
cacao.01G354700.1;cacao.03G184300.1	2.171	0.2575	2.4541	0.2555
cacao.01G354700.2;cacao.03G184300.1	2.2889	0.2518	2.6024	0.2500
cacao.01G354700.1;cacao.03G184300.2	2.2206	0.2567	2.4763	0.2550
cacao.01G353800.1;cacao.03G184800.1	1.5558	0.6401	1.3070	0.6516
cacao.01G353800.2;cacao.03G184800.1	1.5558	0.6401	1.3070	0.6516
cacao.01G353800.3;cacao.03G184800.1	1.7979	0.6454	1.3945	0.6624
cacao.01G353800.4;cacao.03G184800.1	1.5558	0.6401	1.3070	0.6516
cacao.01G353800.5;cacao.03G184800.1	1.847	0.6668	1.4221	0.6850
cacao.01G351300.1;cacao.03G288500.2	1.8919	0.1745	1.6691	0.1761
cacao.01G351700.1;cacao.03G288200.1	2.1142	0.3853	-1.0000	0.3718
cacao.01G352600.1;cacao.03G286700.1	2.7983	0.5252	1.7368	0.5087
cacao.01G353000.1;cacao.03G286200.1	2.2487	0.2272	1.6334	0.2203
cacao.01G353100.1;cacao.03G286000.1	1.406	0.2094	3.0150	0.1980
cacao.01G354600.1;cacao.03G285200.1	1.853	0.086	1.1001	0.0861
cacao.01G354700.2;cacao.03G285100.1	1.4215	0.2129	1.6945	0.2084
cacao.01G355300.1;cacao.03G284300.1	1.6114	0.2799	1.9956	0.2743
cacao.01G355800.1;cacao.03G283100.1	1.7522	0.2663	1.3732	0.2655
cacao.01G356000.2;cacao.03G283000.1	2.1952	0.1686	2.2977	0.1680
cacao.01G356600.1;cacao.03G281800.1	2.8733	0.3057	1.1165	0.3054
cacao.01G357000.2;cacao.03G281700.1	1.6992	0.5042	1.5047	0.5063
cacao.01G357100.1;cacao.03G281600.1	2.248	0.1089	1.0775	0.1113
cacao.01G357900.2;cacao.03G281200.1	2.7899	0.1584	1.4792	0.1555
cacao.01G358200.1;cacao.03G280200.1	0.7947	0.0546	0.8539	0.0529
cacao.01G355800.1;cacao.03G283100.2	1.3839	0.2441	1.2545	0.2414
cacao.01G352100.1;cacao.03G286700.1	3.516	0.7573	-1.0000	0.7756
cacao.01G351300.1;cacao.03G288500.1	1.8919	0.1745	1.6691	0.1761
cacao.01G351300.1;cacao.03G288500.3	1.6134	0.2728	1.5249	0.2738
cacao.01G351700.2;cacao.03G288200.1	2.1142	0.3853	-1.0000	0.3718
cacao.01G351700.3;cacao.03G288200.1	2.1142	0.3853	-1.0000	0.3718
cacao.01G357000.1;cacao.03G281700.1	1.6992	0.5042	1.5047	0.5063
cacao.01G357000.3;cacao.03G281700.1	1.7551	0.5096	1.5271	0.5124
cacao.01G357000.4;cacao.03G281700.1	1.6992	0.5042	1.5047	0.5063
cacao.01G357000.5;cacao.03G281700.1	1.7551	0.5096	1.5271	0.5124
cacao.01G357000.6;cacao.03G281700.1	1.6992	0.5042	1.5047	0.5063
cacao.01G354600.2;cacao.03G285200.1	1.853	0.086	1.1001	0.0861
cacao.01G356000.1;cacao.03G283000.1	3.7473	0.1793	2.8802	0.1811
cacao.01G356000.3;cacao.03G283000.1	1.9457	0.1609	2.0664	0.1601
cacao.01G353000.2;cacao.03G286200.1	1.9904	0.2247	1.7396	0.2161
cacao.01G353000.3;cacao.03G286200.1	2.9054	0.2286	1.6722	0.2224
cacao.01G354700.1;cacao.03G285100.1	3.5307	0.2154	1.5418	0.2100
cacao.01G357900.1;cacao.03G281200.1	1.9639	0.1614	1.4243	0.1581
cacao.01G357100.2;cacao.03G281600.1	1.547	0.0531	1.0154	0.0538
cacao.01G357100.3;cacao.03G281600.1	1.547	0.0531	1.0154	0.0538
cacao.01G357100.4;cacao.03G281600.1	1.6619	0.0632	1.1583	0.0654
cacao.01G358700.1;cacao.03G179900.1	1.4543	0.4211	1.3615	0.4031
cacao.01G359100.2;cacao.03G179600.1	1.3643	0.5218	2.9429	0.4761
cacao.01G359800.2;cacao.03G179400.1	1.6768	0.135	1.6613	0.1351
cacao.01G359900.2;cacao.03G179300.1	3.1717	0.0353	2.0089	0.0365
cacao.01G360700.1;cacao.03G178400.1	3.3749	1.007	-1.0000	0.9762
cacao.01G362100.1;cacao.03G177500.1	1.8682	0.1059	1.3836	0.1019
cacao.01G362400.1;cacao.03G177200.1	1.4845	0.335	2.7034	0.3186
cacao.01G362600.1;cacao.03G176100.1	1.2702	0.2173	1.6684	0.1963
cacao.01G362700.1;cacao.03G176000.1	1.4292	0.3326	1.1151	0.3300
cacao.01G359900.1;cacao.03G179300.1	3.1717	0.0353	2.0089	0.0365
cacao.01G359100.1;cacao.03G179600.1	1.3643	0.5218	2.9429	0.4761
cacao.01G362300.1;cacao.03G177200.1	1.5923	0.4104	2.1740	0.3983
cacao.01G362300.5;cacao.03G177200.1	1.5923	0.4104	2.1740	0.3983
cacao.01G362300.8;cacao.03G177200.1	1.5923	0.4104	2.1740	0.3983
cacao.01G362300.6;cacao.03G177200.1	3.2332	0.3272	1.7990	0.3119
cacao.01G362200.1;cacao.03G177200.1	1.7731	0.458	2.3914	0.4467
cacao.01G362300.2;cacao.03G177200.1	1.2508	0.3727	1.9341	0.3530
cacao.01G362300.3;cacao.03G177200.1	1.2508	0.3727	1.9341	0.3530
cacao.01G362300.4;cacao.03G177200.1	1.2508	0.3727	1.9341	0.3530
cacao.01G362300.7;cacao.03G177200.1	1.2508	0.3727	1.9341	0.3530
cacao.01G359800.1;cacao.03G179400.1	1.6883	0.1789	1.7658	0.1781
cacao.01G359800.3;cacao.03G179400.1	1.6614	0.1344	1.6570	0.1344
cacao.01G362700.2;cacao.03G176000.1	1.3835	0.4059	1.1151	0.4024
cacao.01G362700.1;cacao.03G176000.2	1.4292	0.3326	1.1151	0.3300
cacao.01G362700.2;cacao.03G176000.2	1.3835	0.4059	1.1151	0.4024
cacao.01G358600.1;cacao.03G179900.1	2.014	0.5765	1.5098	0.5565
cacao.01G358500.1;cacao.03G179900.1	2.4612	0.5273	1.5030	0.5132
cacao.01G358500.2;cacao.03G179900.1	1.9639	0.5183	1.4281	0.5052
cacao.01G358700.1;cacao.03G179900.2	1.3613	0.4131	1.2721	0.3976
cacao.01G358600.1;cacao.03G179900.2	1.8704	0.5719	1.4506	0.5560
cacao.01G358500.1;cacao.03G179900.2	2.1661	0.508	1.4679	0.4961
cacao.01G358500.2;cacao.03G179900.2	1.857	0.5011	1.4100	0.4891
cacao.01G360800.1;cacao.03G278000.1	2.7083	0.1175	1.2528	0.1180
cacao.01G361000.1;cacao.03G277600.1	3.1549	0.2983	1.4918	0.3010
cacao.01G362000.1;cacao.03G277100.1	2.5658	0.1628	1.4937	0.1609
cacao.01G362100.1;cacao.03G276600.2	1.9708	0.1108	1.4127	0.1062
cacao.01G362400.1;cacao.03G276300.1	1.9252	0.3111	3.1162	0.3034
cacao.01G362600.1;cacao.03G275500.1	1.3846	0.2912	1.6123	0.2664
cacao.01G363200.1;cacao.03G275400.1	1.9193	0.2349	1.6530	0.2372
cacao.01G362300.1;cacao.03G276300.1	1.4745	0.3913	1.8209	0.3815
cacao.01G362300.5;cacao.03G276300.1	1.4745	0.3913	1.8209	0.3815
cacao.01G362300.8;cacao.03G276300.1	1.4745	0.3913	1.8209	0.3815
cacao.01G362200.1;cacao.03G276300.1	1.5758	0.4311	2.2630	0.4160
cacao.01G362300.6;cacao.03G276300.1	1.2785	0.334	1.7111	0.3216
cacao.01G362300.2;cacao.03G276300.1	1.3234	0.3667	1.5356	0.3586
cacao.01G362300.3;cacao.03G276300.1	1.3234	0.3667	1.5356	0.3586
cacao.01G362300.4;cacao.03G276300.1	1.3234	0.3667	1.5356	0.3586
cacao.01G362300.7;cacao.03G276300.1	1.3234	0.3667	1.5356	0.3586
cacao.01G362000.1;cacao.03G277100.2	2.5658	0.1628	1.4937	0.1609
cacao.01G362100.1;cacao.03G276600.1	3.3852	0.1208	1.4009	0.1168
cacao.01G365800.1;cacao.03G273700.1	1.9455	0.5291	1.3136	0.5497
cacao.01G366200.1;cacao.03G272800.2	2.11	0.3399	1.8250	0.3265
cacao.01G367100.1;cacao.03G272100.1	2.6809	0.4525	1.3859	0.4523
cacao.01G367300.1;cacao.03G272200.1	1.6625	0.3743	2.8838	0.3594
cacao.01G367500.1;cacao.03G271900.1	1.5341	0.2605	2.1297	0.2521
cacao.01G367000.1;cacao.03G272200.1	1.6881	0.5191	1.7171	0.4898
cacao.01G367300.1;cacao.03G272200.2	2.2173	0.3156	3.8454	0.3094
cacao.01G367000.1;cacao.03G272200.2	1.2935	0.477	1.2728	0.4644
cacao.01G365800.2;cacao.03G273700.1	4.1467	0.5857	1.7742	0.6124
cacao.01G365800.1;cacao.03G273700.2	1.854	0.532	1.2989	0.5513
cacao.01G365800.2;cacao.03G273700.2	4.1497	0.5888	1.7463	0.6144
cacao.01G365800.1;cacao.03G273700.4	1.7833	0.5212	1.2668	0.5402
cacao.01G365800.2;cacao.03G273700.4	4.0917	0.5807	1.7306	0.6063
cacao.01G365800.1;cacao.03G273700.3	1.7833	0.5212	1.2668	0.5402
cacao.01G365800.2;cacao.03G273700.3	4.0917	0.5807	1.7306	0.6063
cacao.01G366200.1;cacao.03G272800.1	2.2842	0.3305	1.9069	0.3164
cacao.01G366600.2;cacao.03G172500.2	1.5684	0.2267	1.8797	0.2223
cacao.01G367200.1;cacao.03G171500.1	1.844	0.1565	2.3614	0.1539
cacao.01G367300.1;cacao.03G171800.1	2.1314	0.4011	1.5860	0.3895
cacao.01G367500.1;cacao.03G171200.1	1.3361	0.2063	1.8295	0.1985
cacao.01G367700.1;cacao.03G171100.1	2.034	0.406	1.4317	0.4193
cacao.01G367900.1;cacao.03G171100.1	2.4757	0.3968	1.7852	0.4049
cacao.01G367900.2;cacao.03G171100.1	2.4757	0.3968	1.7852	0.4049
cacao.01G367900.3;cacao.03G171100.1	2.4757	0.3968	1.7852	0.4049
cacao.01G367700.1;cacao.03G171100.3	2.034	0.406	1.4317	0.4193
cacao.01G367900.1;cacao.03G171100.3	2.4757	0.3968	1.7852	0.4049
cacao.01G367900.2;cacao.03G171100.3	2.4757	0.3968	1.7852	0.4049
cacao.01G367900.3;cacao.03G171100.3	2.4757	0.3968	1.7852	0.4049
cacao.01G367900.4;cacao.03G171100.3	2.4757	0.3968	1.7852	0.4049
cacao.01G367700.1;cacao.03G171100.4	2.034	0.406	1.4317	0.4193
cacao.01G367900.1;cacao.03G171100.4	2.4757	0.3968	1.7852	0.4049
cacao.01G367900.2;cacao.03G171100.4	2.4757	0.3968	1.7852	0.4049
cacao.01G367900.3;cacao.03G171100.4	2.4757	0.3968	1.7852	0.4049
cacao.01G367900.4;cacao.03G171100.4	2.4757	0.3968	1.7852	0.4049
cacao.01G367700.1;cacao.03G171100.2	2.0076	0.3301	1.6066	0.3358
cacao.01G367900.2;cacao.03G171100.2	2.0401	0.3344	1.7638	0.3376
cacao.01G367900.3;cacao.03G171100.2	2.0401	0.3344	1.7638	0.3376
cacao.01G367000.1;cacao.03G171800.1	1.2397	0.5414	1.3609	0.5132
cacao.01G366800.1;cacao.03G171500.1	4.2491	0.4678	-1.0000	0.4685
cacao.01G367200.1;cacao.03G171500.2	1.8847	0.1706	2.2742	0.1684
cacao.01G366800.1;cacao.03G171500.2	6.7659	0.4797	-1.0000	0.4787
cacao.01G366600.1;cacao.03G172500.1	1.6623	0.2368	1.8559	0.2340
cacao.01G366600.2;cacao.03G172500.1	1.5961	0.2374	1.7825	0.2344
cacao.01G366600.3;cacao.03G172500.1	1.6136	0.2371	1.8112	0.2340
cacao.01G366600.5;cacao.03G172500.1	1.5478	0.2213	1.8808	0.2167
cacao.01G366600.6;cacao.03G172500.1	1.5788	0.2412	1.7962	0.2376
cacao.01G366600.4;cacao.03G172500.1	1.6556	0.2594	1.7697	0.2572
cacao.01G366600.1;cacao.03G172500.2	1.6183	0.2264	1.9331	0.2223
cacao.01G366600.3;cacao.03G172500.2	1.5684	0.2267	1.8797	0.2223
cacao.01G366600.5;cacao.03G172500.2	1.5478	0.2213	1.8808	0.2167
cacao.01G366600.6;cacao.03G172500.2	1.5504	0.2286	1.8797	0.2239
cacao.01G366600.4;cacao.03G172500.2	1.5935	0.2496	1.8416	0.2455
cacao.01G366600.1;cacao.03G172500.3	1.6183	0.2264	1.9331	0.2223
cacao.01G366600.2;cacao.03G172500.3	1.5684	0.2267	1.8797	0.2223
cacao.01G366600.3;cacao.03G172500.3	1.5684	0.2267	1.8797	0.2223
cacao.01G366600.5;cacao.03G172500.3	1.5478	0.2213	1.8808	0.2167
cacao.01G366600.6;cacao.03G172500.3	1.5504	0.2286	1.8797	0.2239
cacao.01G366600.4;cacao.03G172500.3	1.5935	0.2496	1.8416	0.2455
cacao.01G368900.1;cacao.03G170200.1	2.8808	0.7332	2.1111	0.7399
cacao.01G369800.1;cacao.03G168800.1	1.4384	0.2742	1.6646	0.2692
cacao.01G370400.1;cacao.03G167600.1	1.8902	0.4591	2.0721	0.4455
cacao.01G371300.1;cacao.03G167100.1	1.5553	0.2402	2.1213	0.2324
cacao.01G371400.1;cacao.03G166600.1	1.281	0.3347	1.1692	0.3170
cacao.01G371700.1;cacao.03G166300.1	1.6851	0.2679	2.3664	0.2611
cacao.01G372500.1;cacao.03G165600.1	1.8505	0.312	1.7451	0.3126
cacao.01G372400.1;cacao.03G166200.1	2.581	0.4858	1.4949	0.4785
cacao.01G371300.2;cacao.03G167100.1	1.5553	0.2402	2.1213	0.2324
cacao.01G371300.3;cacao.03G167100.1	1.5553	0.2402	2.1213	0.2324
cacao.01G371400.1;cacao.03G167100.1	3.6698	0.5493	-1.0000	0.5588
cacao.01G371300.1;cacao.03G166600.1	3.6927	0.5634	5.8555	0.5640
cacao.01G371300.2;cacao.03G166600.1	3.6927	0.5634	5.8555	0.5640
cacao.01G371300.3;cacao.03G166600.1	3.6927	0.5634	5.8555	0.5640
cacao.01G371400.1;cacao.03G166600.2	1.2933	0.3373	1.1630	0.3201
cacao.01G371300.1;cacao.03G166600.2	3.6924	0.5677	4.3856	0.5689
cacao.01G371300.2;cacao.03G166600.2	3.6924	0.5677	4.3856	0.5689
cacao.01G371300.3;cacao.03G166600.2	3.6924	0.5677	4.3856	0.5689
cacao.01G371400.1;cacao.03G166600.3	1.048	0.2898	1.1169	0.2711
cacao.01G371300.1;cacao.03G166600.3	2.69	0.5607	-1.0000	0.5365
cacao.01G371300.2;cacao.03G166600.3	2.69	0.5607	-1.0000	0.5365
cacao.01G371300.3;cacao.03G166600.3	2.69	0.5607	-1.0000	0.5365
cacao.01G371400.1;cacao.03G166600.4	1.0616	0.2926	1.1100	0.2745
cacao.01G371300.1;cacao.03G166600.4	2.7137	0.5651	-1.0000	0.5416
cacao.01G371300.2;cacao.03G166600.4	2.7137	0.5651	-1.0000	0.5416
cacao.01G371300.3;cacao.03G166600.4	2.7137	0.5651	-1.0000	0.5416
cacao.01G371700.1;cacao.03G166300.2	1.5331	0.2515	2.1130	0.2444
cacao.01G369400.1;cacao.03G270700.1	2.3956	0.1341	1.6532	0.1335
cacao.01G369900.1;cacao.03G270200.1	1.1716	0.137	0.9937	0.1356
cacao.01G370400.1;cacao.03G269600.1	1.5121	0.4206	2.2482	0.3918
cacao.01G370500.1;cacao.03G268800.1	1.543	0.1674	1.4029	0.1688
cacao.01G371300.1;cacao.03G268400.1	3.6587	0.2515	3.7851	0.2551
cacao.01G371900.1;cacao.03G267400.1	1.9699	0.3411	1.9289	0.3231
cacao.01G369900.2;cacao.03G270200.1	1.1716	0.137	0.9937	0.1356
cacao.01G371900.1;cacao.03G267500.1	1.2402	0.4996	1.5298	0.4689
cacao.01G371800.1;cacao.03G267500.1	1.5559	0.4756	1.6920	0.4593
cacao.01G372000.1;cacao.03G267500.1	1.6324	0.4995	1.7027	0.4712
cacao.01G372100.1;cacao.03G267500.1	2.0472	0.4165	2.1680	0.3899
cacao.01G372100.2;cacao.03G267500.1	2.0472	0.4165	2.1680	0.3899
cacao.01G372100.3;cacao.03G267500.1	2.0472	0.4165	2.1680	0.3899
cacao.01G371900.1;cacao.03G267200.1	1.5505	0.3656	1.7292	0.3517
cacao.01G371800.1;cacao.03G267200.1	1.8458	0.3583	1.6945	0.3478
cacao.01G372000.1;cacao.03G267200.1	3.5938	0.3867	1.7843	0.3784
cacao.01G372100.1;cacao.03G267200.1	1.5041	0.3074	1.8150	0.3004
cacao.01G372100.2;cacao.03G267200.1	1.5041	0.3074	1.8150	0.3004
cacao.01G372100.3;cacao.03G267200.1	1.5041	0.3074	1.8150	0.3004
cacao.01G371000.2;cacao.03G269400.1	1.6968	0.5135	1.9982	0.5039
cacao.01G371000.1;cacao.03G269400.1	1.6968	0.5135	1.9982	0.5039
cacao.01G370700.1;cacao.03G269400.1	2.5241	0.5675	-1.0000	0.5544
cacao.01G370600.1;cacao.03G269400.1	4.6984	0.5452	-1.0000	0.5422
cacao.01G370800.1;cacao.03G269400.1	2.4593	0.5879	2.8281	0.5827
cacao.01G370900.1;cacao.03G269400.1	2.3328	0.6021	3.5051	0.5899
cacao.01G371700.1;cacao.03G267700.1	4.0677	0.8121	-1.0000	0.8249
cacao.01G369400.1;cacao.03G270700.2	2.4055	0.152	1.8547	0.1498
cacao.01G371300.2;cacao.03G268400.1	3.6587	0.2515	3.7851	0.2551
cacao.01G371300.3;cacao.03G268400.1	3.6587	0.2515	3.7851	0.2551
cacao.01G371400.1;cacao.03G268400.1	2.4526	0.5653	2.2634	0.5612
cacao.01G371300.1;cacao.03G268400.2	3.6587	0.2515	3.7851	0.2551
cacao.01G371300.2;cacao.03G268400.2	3.6587	0.2515	3.7851	0.2551
cacao.01G371300.3;cacao.03G268400.2	3.6587	0.2515	3.7851	0.2551
cacao.01G371400.1;cacao.03G268400.2	2.4526	0.5653	2.2634	0.5612
cacao.01G371000.2;cacao.03G269300.1	2.7812	0.5038	1.8995	0.4988
cacao.01G371000.1;cacao.03G269300.1	2.8135	0.5039	1.9102	0.4983
cacao.01G370700.1;cacao.03G269300.1	3.4017	0.5826	-1.0000	0.5691
cacao.01G370600.1;cacao.03G269300.1	3.5358	0.5633	-1.0000	0.5546
cacao.01G370800.1;cacao.03G269300.1	3.1768	0.6153	-1.0000	0.6101
cacao.01G370900.1;cacao.03G269300.1	3.2714	0.6331	-1.0000	0.6219
cacao.01G371800.1;cacao.03G267400.1	1.5695	0.3048	2.1578	0.2949
cacao.01G372000.1;cacao.03G267400.1	2.0448	0.3465	3.4915	0.3376
cacao.01G372100.1;cacao.03G267400.1	2.2302	0.2637	-1.0000	0.2575
cacao.01G372100.2;cacao.03G267400.1	2.2302	0.2637	-1.0000	0.2575
cacao.01G372100.3;cacao.03G267400.1	2.2302	0.2637	-1.0000	0.2575
cacao.01G373900.1;cacao.03G265600.1	1.7076	0.4177	1.5052	0.4226
cacao.01G374200.1;cacao.03G264700.1	2.0072	0.4155	1.4889	0.4053
cacao.01G374500.1;cacao.03G264300.1	3.1054	0.5487	-1.0000	0.5548
cacao.01G374800.1;cacao.03G263900.1	1.8488	0.1861	2.0085	0.1846
cacao.01G375700.1;cacao.03G263500.1	2.0723	0.23	1.3279	0.2271
cacao.01G375800.1;cacao.03G263400.1	1.9602	0.6165	2.8831	0.5962
cacao.01G375900.1;cacao.03G263000.1	1.3556	0.2962	2.1670	0.2820
cacao.01G376700.1;cacao.03G262400.1	1.3389	0.1619	1.3181	0.1620
cacao.01G377400.1;cacao.03G262200.1	2.8694	0.175	1.2976	0.1753
cacao.01G377500.1;cacao.03G262100.1	1.4123	0.3966	1.2625	0.3980
cacao.01G377700.1;cacao.03G261900.1	1.1164	0.2979	1.4375	0.2766
cacao.01G378300.1;cacao.03G261200.1	2.2592	0.1898	1.9199	0.1917
cacao.01G377900.1;cacao.03G261700.1	1.7054	0.2814	1.9486	0.2770
cacao.01G376700.1;cacao.03G262400.2	2.6698	0.1654	1.2684	0.1650
cacao.01G378000.1;cacao.03G261500.1	3.19	0.1002	-1.0000	0.1033
cacao.01G377400.1;cacao.03G262200.3	1.6836	0.2032	1.4794	0.2057
cacao.01G377400.1;cacao.03G262200.2	2.6172	0.1632	1.2741	0.1637
cacao.01G376500.1;cacao.03G262700.1	1.4385	0.2299	2.3810	0.2200
cacao.01G376400.1;cacao.03G262700.1	1.6836	0.227	-1.0000	0.2127
cacao.01G377500.2;cacao.03G262100.1	1.4069	0.3974	1.2429	0.3997
cacao.01G379600.1;cacao.03G157300.1	4.4313	0.2184	-1.0000	0.2181
cacao.01G380900.1;cacao.03G156500.1	2.1153	0.452	2.8329	0.4409
cacao.01G381400.1;cacao.03G156100.1	2.6533	0.1769	3.8218	0.1791
cacao.01G382000.1;cacao.03G156300.1	3.0692	0.5248	1.3331	0.5409
cacao.01G379500.1;cacao.03G157300.1	2.1312	0.5237	2.9187	0.5133
cacao.01G379200.1;cacao.03G157700.1	3.3409	0.6357	2.9927	0.6364
cacao.01G379600.1;cacao.03G157400.1	1.889	0.3717	2.7354	0.3624
cacao.01G379500.1;cacao.03G157400.1	4.4111	0.5444	-1.0000	0.5395
cacao.01G381700.1;cacao.03G254800.1	1.3822	0.1826	1.1317	0.1801
cacao.01G382200.1;cacao.03G253800.1	0.788	0.0507	1.1896	0.0469
cacao.01G382400.1;cacao.03G253700.2	2.5204	0.3773	1.5265	0.3712
cacao.01G382700.1;cacao.03G252600.1	1.8786	0.1449	1.1666	0.1459
cacao.01G382400.1;cacao.03G253700.1	2.5204	0.3773	1.5265	0.3712
cacao.01G381700.1;cacao.03G255000.1	1.822	0.3068	1.5328	0.3119
cacao.01G381600.1;cacao.03G255000.1	3.4595	0.3725	-1.0000	0.3744
cacao.01G381700.1;cacao.03G254400.1	2.0047	0.3753	1.1269	0.3816
cacao.01G381700.1;cacao.03G254300.1	1.5105	0.7248	1.4856	0.7242
cacao.01G382200.2;cacao.03G253800.1	0.7668	0.0512	1.1659	0.0473
cacao.01G381700.1;cacao.03G254900.1	1.7974	0.525	3.9908	0.4970
cacao.01G381700.1;cacao.03G255100.1	3.6622	0.344	4.8972	0.3426
cacao.01G381600.1;cacao.03G255100.1	3.526	0.453	-1.0000	0.4348
cacao.01G384400.1;cacao.03G251300.1	2.5721	0.5282	1.4093	0.5460
cacao.01G384500.2;cacao.03G250700.1	1.4227	0.3265	1.2329	0.3318
cacao.01G386400.1;cacao.03G250000.1	1.6546	0.356	3.4498	0.3400
cacao.01G387000.2;cacao.03G249500.1	1.9054	0.2899	1.6716	0.2930
cacao.01G384600.1;cacao.03G250600.1	4.0166	0.4154	2.5277	0.4192
cacao.01G384400.1;cacao.03G251200.1	1.5635	0.7578	1.5588	0.7376
cacao.01G387000.1;cacao.03G249500.1	1.9041	0.2864	1.7151	0.2888
cacao.01G387000.3;cacao.03G249500.1	1.8368	0.3255	1.7351	0.3268
cacao.01G387000.5;cacao.03G249500.1	1.7984	0.2845	1.6123	0.2872
cacao.01G387000.4;cacao.03G249500.1	2.0315	0.2916	1.7833	0.2943
cacao.01G387000.1;cacao.03G249500.2	1.8323	0.2862	1.6371	0.2891
cacao.01G387000.5;cacao.03G249500.2	1.8146	0.2822	1.6597	0.2843
cacao.01G387000.3;cacao.03G249500.2	1.7496	0.3282	1.6550	0.3297
cacao.01G387000.2;cacao.03G249500.2	1.9233	0.2876	1.7259	0.2901
cacao.01G387000.4;cacao.03G249500.2	1.9724	0.2915	1.7000	0.2950
cacao.01G384500.1;cacao.03G250700.1	1.4227	0.3265	1.2329	0.3318
cacao.01G384500.3;cacao.03G250700.1	1.6256	0.378	1.2957	0.3879
cacao.01G384500.4;cacao.03G250700.1	1.4266	0.3156	1.1940	0.3223
cacao.01G392000.1;cacao.03G247100.1	1.9155	0.608	2.9534	0.5861
cacao.01G392400.1;cacao.03G246900.1	1.9413	0.2291	2.8382	0.2241
cacao.01G392600.1;cacao.03G246800.1	1.8645	0.5898	1.7285	0.5906
cacao.01G392700.1;cacao.03G246600.1	1.4799	0.2329	1.5567	0.2314
cacao.01G393300.1;cacao.03G246400.1	1.4684	0.2372	1.8562	0.2312
cacao.01G393100.1;cacao.03G149100.1	1.8268	0.2046	1.1688	0.2045
cacao.01G394100.1;cacao.03G148300.1	3.7422	0.4406	2.2110	0.4489
cacao.01G395700.2;cacao.03G147500.1	1.4309	0.044	1.2590	0.0446
cacao.01G396200.1;cacao.03G146400.1	2.8511	0.078	2.2048	0.0750
cacao.01G394200.1;cacao.03G148600.1	3.7389	0.6785	-1.0000	0.6880
cacao.01G394000.1;cacao.03G148600.1	3.6579	0.6571	-1.0000	0.6409
cacao.01G393100.2;cacao.03G149100.1	1.8268	0.2046	1.1688	0.2045
cacao.01G394000.1;cacao.03G148400.1	2.8577	0.6444	-1.0000	0.6252
cacao.01G394200.1;cacao.03G148400.1	3.7845	0.7625	-1.0000	0.7629
cacao.01G394100.1;cacao.03G148400.1	3.8876	0.8293	-1.0000	0.7851
cacao.01G394300.1;cacao.03G148400.1	3.7301	0.788	-1.0000	0.7762
cacao.01G395700.1;cacao.03G147500.1	1.4336	0.0545	1.3592	0.0547
cacao.01G394200.1;cacao.03G148300.1	1.8708	0.6294	1.4359	0.6208
cacao.01G394300.1;cacao.03G148300.1	2.5298	0.5656	2.1168	0.5692
cacao.01G394000.1;cacao.03G148300.1	1.9436	0.591	2.7650	0.5721
cacao.01G400100.1;cacao.03G239800.1	3.9315	0.478	1.4284	0.5046
cacao.01G400200.1;cacao.03G239200.1	1.0148	0.2409	0.9551	0.2355
cacao.01G401000.1;cacao.03G237800.2	1.3115	0.0896	1.3082	0.0896
cacao.01G401100.1;cacao.03G237600.1	2.3491	0.2768	2.0152	0.2793
cacao.01G401200.1;cacao.03G237500.1	1.7998	0.0043	0.7401	0.0047
cacao.01G401500.1;cacao.03G237300.2	1.2886	0.231	1.4649	0.2266
cacao.01G401800.1;cacao.03G236700.1	1.3678	0.346	2.5657	0.3252
cacao.01G402000.1;cacao.03G236100.1	0.989	0.1171	1.2006	0.1117
cacao.01G402600.1;cacao.03G235500.1	2.32	0.5572	1.9271	0.5174
cacao.01G402900.2;cacao.03G235200.1	2.7925	0.2899	2.1324	0.2739
cacao.01G401000.1;cacao.03G237800.1	1.3759	0.0876	1.3490	0.0878
cacao.01G401500.1;cacao.03G237300.1	2.9552	0.2401	1.4059	0.2351
cacao.01G402900.1;cacao.03G235200.1	2.7925	0.2899	2.1324	0.2739
cacao.01G402900.1;cacao.03G235200.2	1.4936	0.2904	2.3766	0.2768
cacao.01G402900.2;cacao.03G235200.2	1.4936	0.2904	2.3766	0.2768
cacao.01G402900.1;cacao.03G235200.3	1.4936	0.2904	2.3766	0.2768
cacao.01G402900.2;cacao.03G235200.3	1.4936	0.2904	2.3766	0.2768
cacao.01G208600.1;cacao.04G176900.1	1.2763	0.1409	1.2735	0.1341
cacao.01G209200.2;cacao.04G178600.1	1.6653	0.3264	1.7553	0.3219
cacao.01G209300.1;cacao.04G178200.1	1.4312	0.2543	1.2256	0.2579
cacao.01G209500.1;cacao.04G179100.1	2.3633	0.1234	4.9778	0.1214
cacao.01G209200.1;cacao.04G178600.1	1.6029	0.3312	1.7295	0.3255
cacao.01G209200.1;cacao.04G178500.1	3.6159	0.4689	2.1540	0.4908
cacao.01G209200.1;cacao.04G178500.2	3.5924	0.4874	1.9499	0.5132
cacao.01G209200.1;cacao.04G178500.3	3.5242	0.4713	1.9016	0.4984
cacao.01G209200.1;cacao.04G178200.1	3.6958	0.5783	-1.0000	0.5838
cacao.01G209200.3;cacao.04G178600.1	1.6029	0.3312	1.7295	0.3255
cacao.01G209200.3;cacao.04G178500.1	3.627	0.4703	2.6749	0.4852
cacao.01G209200.3;cacao.04G178500.2	3.5815	0.483	1.8457	0.5088
cacao.01G209200.3;cacao.04G178500.3	3.5124	0.4666	1.7959	0.4935
cacao.01G209200.3;cacao.04G178200.1	3.6726	0.5551	-1.0000	0.5644
cacao.01G209200.2;cacao.04G178500.1	3.6205	0.4475	2.3668	0.4605
cacao.01G209200.2;cacao.04G178500.2	3.5655	0.4713	1.9730	0.4967
cacao.01G209200.2;cacao.04G178500.3	3.494	0.4536	1.9233	0.4802
cacao.01G209200.2;cacao.04G178200.1	3.6624	0.5409	-1.0000	0.5473
cacao.01G209200.4;cacao.04G178600.1	1.8952	0.3081	1.8902	0.3062
cacao.01G209200.4;cacao.04G178500.1	3.4679	0.4286	2.5030	0.4477
cacao.01G209200.4;cacao.04G178500.2	3.4679	0.4286	2.5030	0.4477
cacao.01G209200.4;cacao.04G178500.3	3.3888	0.4046	2.4527	0.4245
cacao.01G209200.4;cacao.04G177400.1	3.4728	0.5346	-1.0000	0.5544
cacao.01G209100.1;cacao.04G178600.1	3.6727	0.4035	-1.0000	0.4090
cacao.01G209100.1;cacao.04G178500.1	3.734	0.5369	-1.0000	0.5229
cacao.01G209100.1;cacao.04G178500.2	3.726	0.5582	-1.0000	0.5502
cacao.01G209100.1;cacao.04G178500.3	3.6525	0.5319	-1.0000	0.5298
cacao.01G209100.1;cacao.04G178900.1	3.707	0.5765	4.4593	0.5733
cacao.01G209100.1;cacao.04G178900.3	3.707	0.5765	4.4593	0.5733
cacao.01G209100.1;cacao.04G178300.1	3.6628	0.5581	-1.0000	0.5792
cacao.01G209100.2;cacao.04G178600.1	3.5496	0.3614	-1.0000	0.3659
cacao.01G209100.2;cacao.04G178500.1	3.6125	0.5393	-1.0000	0.5239
cacao.01G209100.2;cacao.04G178500.2	3.6053	0.5437	-1.0000	0.5320
cacao.01G209100.2;cacao.04G178500.3	3.5211	0.5116	-1.0000	0.5057
cacao.01G209100.2;cacao.04G178900.1	3.5889	0.5362	-1.0000	0.5290
cacao.01G209100.2;cacao.04G178900.3	3.5889	0.5362	-1.0000	0.5290
cacao.01G209300.1;cacao.04G178900.1	2.2667	0.4385	0.9376	0.4549
cacao.01G209300.1;cacao.04G178900.3	2.2667	0.4385	0.9376	0.4549
cacao.01G209300.1;cacao.04G178900.2	2.3422	0.4854	1.0264	0.5026
cacao.01G209300.1;cacao.04G178900.5	2.3422	0.4854	1.0264	0.5026
cacao.01G209300.1;cacao.04G178900.4	2.5623	0.4804	1.3774	0.5035
cacao.01G209300.1;cacao.04G178900.6	2.5623	0.4804	1.3774	0.5035
cacao.01G209300.1;cacao.04G178300.1	1.7912	0.3921	1.7662	0.3886
cacao.01G209300.1;cacao.04G178600.1	2.3001	0.4856	2.2377	0.4796
cacao.01G209300.1;cacao.04G178500.1	2.2698	0.6223	2.0339	0.6186
cacao.01G209300.1;cacao.04G178500.2	3.6909	0.6417	2.0502	0.6544
cacao.01G209300.1;cacao.04G178500.3	3.6221	0.6516	1.9312	0.6721
cacao.01G212200.1;cacao.04G188900.1	2.392	0.1697	1.4057	0.1697
cacao.01G213000.1;cacao.04G189900.1	2.0904	0.16	1.8361	0.1611
cacao.01G214900.1;cacao.04G190300.1	1.4837	0.3541	1.6727	0.3479
cacao.01G215200.1;cacao.04G190800.1	1.5805	0.1308	1.7255	0.1294
cacao.01G215200.1;cacao.04G190800.2	1.5815	0.1297	1.6989	0.1286
cacao.01G224900.1;cacao.04G204200.2	1.6602	0.5405	1.1599	0.5622
cacao.01G225300.1;cacao.04G205000.1	1.8015	0.052	1.5547	0.0525
cacao.01G225500.1;cacao.04G205400.1	1.55	0.1069	1.8389	0.1052
cacao.01G226300.1;cacao.04G205600.1	2.0071	0.384	2.6137	0.3753
cacao.01G226500.1;cacao.04G205700.1	2.7583	0.4585	2.1180	0.4638
cacao.01G226600.2;cacao.04G205800.1	1.3778	0.2002	1.3923	0.1997
cacao.01G226600.1;cacao.04G205800.1	1.3712	0.1999	1.3893	0.1994
cacao.01G226600.1;cacao.04G205800.2	1.3778	0.2002	1.3923	0.1997
cacao.01G226600.4;cacao.04G205800.2	1.3778	0.2002	1.3923	0.1997
cacao.01G226600.4;cacao.04G205800.1	1.3778	0.2002	1.3923	0.1997
cacao.01G226600.3;cacao.04G205800.1	1.3712	0.1999	1.3893	0.1994
cacao.01G226600.3;cacao.04G205800.2	1.3778	0.2002	1.3923	0.1997
cacao.01G226600.2;cacao.04G205800.2	1.3778	0.2002	1.3923	0.1997
cacao.01G224900.1;cacao.04G204200.1	1.8228	0.5486	1.1720	0.5752
cacao.01G227700.1;cacao.04G208300.1	1.3852	0.0611	1.2418	0.0591
cacao.01G227900.1;cacao.04G209400.1	2.4353	0.2077	-1.0000	0.2033
cacao.01G228900.1;cacao.04G210500.1	2.1976	0.1435	1.2807	0.1430
cacao.01G229000.1;cacao.04G210900.1	2.1247	0.4555	1.3319	0.4760
cacao.01G229600.1;cacao.04G211500.1	1.6908	0.1614	1.4445	0.1594
cacao.01G230200.1;cacao.04G212000.1	1.407	0.2527	1.7576	0.2455
cacao.01G231300.1;cacao.04G212300.1	0.6023	0.5102	1.0063	0.3914
cacao.01G230300.1;cacao.04G212000.1	1.4922	0.1317	1.9154	0.1285
cacao.01G227700.1;cacao.04G208400.1	1.4332	0.0696	1.7414	0.0650
cacao.01G227700.1;cacao.04G208700.1	1.2655	0.1167	1.8515	0.1060
cacao.01G228000.1;cacao.04G209600.1	2.6048	0.3176	2.3335	0.3185
cacao.01G228000.1;cacao.04G209500.1	2.4351	1.0468	1.5096	1.0311
cacao.01G229000.2;cacao.04G210900.1	2.1247	0.4555	1.3319	0.4760
cacao.01G229000.4;cacao.04G210900.1	2.1247	0.4555	1.3319	0.4760
cacao.01G229000.3;cacao.04G210900.1	2.0636	0.4535	1.3169	0.4737
cacao.01G231700.1;cacao.04G212300.1	0.9619	0.4585	1.9883	0.3583
cacao.01G228900.1;cacao.04G210500.2	2.0188	0.1445	1.3309	0.1452
cacao.01G250100.1;cacao.04G265600.1	2.3902	0.3046	0.9589	0.3210
cacao.01G250700.2;cacao.04G265400.2	1.8212	0.688	1.6795	0.6895
cacao.01G250800.1;cacao.04G265300.2	1.4869	0.2963	0.9287	0.3059
cacao.01G251000.4;cacao.04G264100.1	1.7291	0.6557	1.8318	0.6455
cacao.01G251000.1;cacao.04G264100.1	1.7291	0.6557	1.8318	0.6455
cacao.01G251000.2;cacao.04G264100.1	1.7291	0.6557	1.8318	0.6455
cacao.01G251000.3;cacao.04G264100.1	1.7291	0.6557	1.8318	0.6455
cacao.01G251100.1;cacao.04G263900.1	2.9925	0.3185	1.6244	0.3537
cacao.01G251300.1;cacao.04G263600.1	1.63	0.3841	1.8853	0.3769
cacao.01G251800.1;cacao.04G263100.1	1.712	0.0174	1.6179	0.0168
cacao.01G250700.1;cacao.04G265400.1	1.6092	0.4958	1.8314	0.4851
cacao.01G250700.1;cacao.04G265400.2	2.0429	0.8021	1.8585	0.8017
cacao.01G250700.1;cacao.04G265400.4	2.0429	0.8021	1.8585	0.8017
cacao.01G250700.1;cacao.04G265400.5	1.6092	0.4958	1.8314	0.4851
cacao.01G250700.1;cacao.04G265400.3	2.63	0.5924	1.8912	0.6002
cacao.01G250700.2;cacao.04G265400.1	1.6092	0.4958	1.8314	0.4851
cacao.01G250700.2;cacao.04G265400.4	1.8212	0.688	1.6795	0.6895
cacao.01G250700.2;cacao.04G265400.5	1.6092	0.4958	1.8314	0.4851
cacao.01G250700.2;cacao.04G265400.3	2.4842	0.5748	1.8897	0.5811
cacao.01G250700.3;cacao.04G265400.1	1.6092	0.4958	1.8314	0.4851
cacao.01G250700.3;cacao.04G265400.2	1.8212	0.688	1.6795	0.6895
cacao.01G250700.3;cacao.04G265400.4	1.8212	0.688	1.6795	0.6895
cacao.01G250700.3;cacao.04G265400.5	1.6092	0.4958	1.8314	0.4851
cacao.01G250700.3;cacao.04G265400.3	2.4842	0.5748	1.8897	0.5811
cacao.01G250800.1;cacao.04G265300.4	2.0094	0.2771	1.0317	0.2856
cacao.01G250800.1;cacao.04G265300.1	1.9814	0.279	1.0279	0.2876
cacao.01G250800.1;cacao.04G265300.3	1.4869	0.2963	0.9287	0.3059
cacao.01G250100.1;cacao.04G265600.2	2.0498	0.3003	0.9390	0.3166
cacao.01G253000.1;cacao.04G260500.1	1.8441	0.2388	-1.0000	0.2282
cacao.01G253600.1;cacao.04G259900.1	4.1051	0.2255	1.3581	0.2250
cacao.01G253700.1;cacao.04G259700.1	3.4257	0.4894	-1.0000	0.4916
cacao.01G254000.1;cacao.04G259200.1	1.9726	0.2833	2.4957	0.2786
cacao.01G254500.1;cacao.04G258600.1	2.4027	0.5592	2.4451	0.5572
cacao.01G254700.1;cacao.04G258200.1	3.1294	0.0372	1.4206	0.0398
cacao.01G254800.1;cacao.04G256700.1	4.0402	0.1516	1.5556	0.1474
cacao.01G255000.1;cacao.04G256800.1	1.8241	0.1115	1.6467	0.1123
cacao.01G255300.1;cacao.04G256600.2	1.3817	0.1063	1.2709	0.1071
cacao.01G256000.1;cacao.04G256500.1	2.219	0.1326	1.1716	0.1320
cacao.01G256900.1;cacao.04G256400.1	1.6368	0.1433	1.3750	0.1459
cacao.01G257100.1;cacao.04G256300.1	2.1254	0.3544	1.1606	0.3678
cacao.01G257900.1;cacao.04G256000.2	3.5913	1.335	-1.0000	1.2810
cacao.01G257900.1;cacao.04G256000.3	3.5942	1.531	-1.0000	1.4030
cacao.01G258500.1;cacao.04G255100.1	2.9393	0.3113	2.7718	0.3110
cacao.01G258800.1;cacao.04G255000.1	3.5947	0.1672	1.1215	0.1716
cacao.01G258900.1;cacao.04G254900.1	3.3381	0.0686	2.1200	0.0704
cacao.01G259100.1;cacao.04G254400.1	1.5467	0.1336	1.5067	0.1340
cacao.01G259400.1;cacao.04G253600.1	1.4785	0.287	4.4142	0.2695
cacao.01G259600.1;cacao.04G253500.1	1.5902	0.4173	1.9253	0.4062
cacao.01G260100.1;cacao.04G253300.1	1.6042	0.3293	2.0240	0.3213
cacao.01G260700.3;cacao.04G253000.2	0.9557	0.2641	1.0399	0.2508
cacao.01G259600.1;cacao.04G253400.1	2.5163	0.3174	1.6124	0.3168
cacao.01G259600.1;cacao.04G253600.1	3.3993	0.5804	-1.0000	0.5843
cacao.01G260900.1;cacao.04G253000.1	2.2961	0.3294	1.7857	0.2975
cacao.01G260900.1;cacao.04G253000.4	2.2961	0.3294	1.7857	0.2975
cacao.01G260900.1;cacao.04G253000.5	2.2961	0.3294	1.7857	0.2975
cacao.01G260900.1;cacao.04G253000.3	0.9213	0.3081	0.9433	0.2938
cacao.01G260900.1;cacao.04G253000.2	3.0856	0.8631	3.6306	0.8584
cacao.01G256000.1;cacao.04G256500.2	2.219	0.1326	1.1716	0.1320
cacao.01G259400.1;cacao.04G253500.1	3.7242	0.7886	-1.0000	0.8038
cacao.01G260100.2;cacao.04G253300.1	1.6042	0.3293	2.0240	0.3213
cacao.01G255300.1;cacao.04G256600.1	1.3817	0.1063	1.2709	0.1071
cacao.01G255300.4;cacao.04G256600.1	1.3817	0.1063	1.2709	0.1071
cacao.01G255300.4;cacao.04G256600.2	1.3817	0.1063	1.2709	0.1071
cacao.01G255300.2;cacao.04G256600.1	1.4396	0.1092	1.3742	0.1095
cacao.01G255300.2;cacao.04G256600.2	1.4396	0.1092	1.3742	0.1095
cacao.01G255300.3;cacao.04G256600.1	1.4396	0.1092	1.3742	0.1095
cacao.01G255300.3;cacao.04G256600.2	1.4396	0.1092	1.3742	0.1095
cacao.01G255300.8;cacao.04G256600.1	1.477	0.1106	1.3220	0.1116
cacao.01G255300.8;cacao.04G256600.2	1.477	0.1106	1.3220	0.1116
cacao.01G255300.9;cacao.04G256600.1	1.477	0.1106	1.3220	0.1116
cacao.01G255300.9;cacao.04G256600.2	1.477	0.1106	1.3220	0.1116
cacao.01G259100.1;cacao.04G254400.2	1.5467	0.1336	1.5067	0.1340
cacao.01G259100.1;cacao.04G254500.1	1.9732	0.1213	1.3560	0.1210
cacao.01G254800.1;cacao.04G256700.2	4.0402	0.1516	1.5556	0.1474
cacao.01G260700.1;cacao.04G253000.1	1.2168	0.2974	1.1846	0.2858
cacao.01G260700.1;cacao.04G253000.4	1.2168	0.2974	1.1846	0.2858
cacao.01G260700.1;cacao.04G253000.3	1.0256	0.2927	1.0673	0.2804
cacao.01G260700.1;cacao.04G253000.6	1.0256	0.2927	1.0673	0.2804
cacao.01G260700.1;cacao.04G253000.2	0.9557	0.2641	1.0399	0.2508
cacao.01G260700.1;cacao.04G253000.5	1.1123	0.2927	1.1202	0.2807
cacao.01G260700.1;cacao.04G253000.8	1.3224	0.3039	1.2503	0.2916
cacao.01G260700.1;cacao.04G253000.7	1.0389	0.2985	1.0882	0.2849
cacao.01G260700.3;cacao.04G253000.1	1.2168	0.2974	1.1846	0.2858
cacao.01G260700.3;cacao.04G253000.4	1.2168	0.2974	1.1846	0.2858
cacao.01G260700.3;cacao.04G253000.3	1.0256	0.2927	1.0673	0.2804
cacao.01G260700.3;cacao.04G253000.6	1.0256	0.2927	1.0673	0.2804
cacao.01G260700.3;cacao.04G253000.5	1.1123	0.2927	1.1202	0.2807
cacao.01G260700.3;cacao.04G253000.8	1.3224	0.3039	1.2503	0.2916
cacao.01G260700.3;cacao.04G253000.7	1.0389	0.2985	1.0882	0.2849
cacao.01G260700.2;cacao.04G253000.1	1.3203	0.3043	1.2507	0.2922
cacao.01G260700.2;cacao.04G253000.4	1.3203	0.3043	1.2507	0.2922
cacao.01G260700.2;cacao.04G253000.5	1.3203	0.3043	1.2507	0.2922
cacao.01G260700.2;cacao.04G253000.8	1.3224	0.3039	1.2503	0.2916
cacao.01G260700.2;cacao.04G253000.3	1.0367	0.2992	1.0891	0.2856
cacao.01G260700.2;cacao.04G253000.6	1.0367	0.2992	1.0891	0.2856
cacao.01G260700.2;cacao.04G253000.7	1.0389	0.2985	1.0882	0.2849
cacao.01G260700.2;cacao.04G253000.2	0.9412	0.2587	1.0512	0.2439
cacao.01G257900.1;cacao.04G255700.1	2.6205	0.4256	2.4706	0.4119
cacao.01G260800.1;cacao.04G253000.1	1.0435	0.3328	1.1628	0.3161
cacao.01G260800.1;cacao.04G253000.2	0.9464	0.3354	0.9665	0.3231
cacao.01G260800.1;cacao.04G253000.3	1.0034	0.3481	1.1040	0.3331
cacao.01G260800.1;cacao.04G253000.4	1.0435	0.3328	1.1628	0.3161
cacao.01G260800.1;cacao.04G253000.5	1.0435	0.3328	1.1628	0.3161
cacao.01G260800.1;cacao.04G253000.6	1.0034	0.3481	1.1040	0.3331
cacao.01G260800.1;cacao.04G253000.7	1.0034	0.3481	1.1040	0.3331
cacao.01G260800.1;cacao.04G253000.8	1.0435	0.3328	1.1628	0.3161
cacao.01G260800.2;cacao.04G253000.1	0.895	0.2337	0.9977	0.2204
cacao.01G260800.2;cacao.04G253000.2	0.895	0.2337	0.9977	0.2204
cacao.01G260800.2;cacao.04G253000.3	0.895	0.2337	0.9977	0.2204
cacao.01G260800.2;cacao.04G253000.4	0.895	0.2337	0.9977	0.2204
cacao.01G260800.2;cacao.04G253000.5	0.895	0.2337	0.9977	0.2204
cacao.01G260800.2;cacao.04G253000.6	0.895	0.2337	0.9977	0.2204
cacao.01G260800.2;cacao.04G253000.7	0.895	0.2337	0.9977	0.2204
cacao.01G254500.1;cacao.04G258600.2	2.4027	0.5592	2.4451	0.5572
cacao.01G254500.1;cacao.04G258600.3	2.4027	0.5592	2.4451	0.5572
cacao.01G259500.1;cacao.04G253500.1	3.4669	0.3425	-1.0000	0.3421
cacao.01G259500.1;cacao.04G253400.1	3.3737	0.4128	3.8893	0.4250
cacao.01G259500.1;cacao.04G253600.1	3.4561	0.5788	-1.0000	0.5698
cacao.01G259200.1;cacao.04G253600.1	1.787	0.4389	2.6267	0.4051
cacao.01G257100.1;cacao.04G256300.2	2.1178	0.3516	1.1577	0.3649
cacao.01G262700.1;cacao.04G249500.1	2.8387	0.1865	1.5116	0.1932
cacao.01G262900.1;cacao.04G249000.1	1.1243	0.5323	1.2948	0.4961
cacao.01G263000.1;cacao.04G248900.1	1.4138	0.6735	1.4566	0.6699
cacao.01G263500.1;cacao.04G247600.1	1.5342	0.6217	1.7065	0.6106
cacao.01G262700.1;cacao.04G249500.2	2.8387	0.1865	1.5116	0.1932
cacao.01G262700.2;cacao.04G249500.1	2.4456	0.1841	1.4269	0.1909
cacao.01G262700.2;cacao.04G249500.2	2.4456	0.1841	1.4269	0.1909
cacao.01G263000.1;cacao.04G249000.1	2.2123	0.9547	3.3592	0.9270
cacao.01G265300.1;cacao.04G246000.1	1.8036	0.2174	1.4690	0.2079
cacao.01G265700.1;cacao.04G245900.1	1.5817	0.051	1.5146	0.0512
cacao.01G266400.1;cacao.04G245300.1	2.1935	0.4616	1.1561	0.4848
cacao.01G266500.1;cacao.04G245200.1	1.6917	0.403	1.2597	0.3903
cacao.01G266600.1;cacao.04G245100.1	1.3408	0.1693	1.3505	0.1628
cacao.01G267100.1;cacao.04G244900.1	4.4306	0.3111	-1.0000	0.3002
cacao.01G267500.1;cacao.04G244700.1	1.468	0.2089	1.2413	0.2028
cacao.01G267700.1;cacao.04G244400.1	0.8118	0.1813	0.8711	0.1746
cacao.01G265200.1;cacao.04G246000.1	2.126	0.2421	-1.0000	0.2290
cacao.01G267500.1;cacao.04G244400.1	2.3065	0.4521	4.4390	0.4398
cacao.01G267500.2;cacao.04G244700.1	1.5916	0.1904	1.2020	0.1869
cacao.01G267500.2;cacao.04G244400.1	2.0844	0.4263	2.7884	0.4161
cacao.01G266400.1;cacao.04G245300.2	1.8278	0.4634	1.1266	0.4845
cacao.01G266400.2;cacao.04G245300.1	2.1935	0.4616	1.1561	0.4848
cacao.01G266400.2;cacao.04G245300.2	1.8278	0.4634	1.1266	0.4845
cacao.01G267700.1;cacao.04G244700.1	3.6117	0.4084	-1.0000	0.4148
cacao.01G269100.2;cacao.04G241800.1	1.4439	0.1919	1.4002	0.1878
cacao.01G269900.1;cacao.04G241600.1	1.3637	0.3023	1.2457	0.2927
cacao.01G270100.1;cacao.04G241300.1	1.6597	0.1112	1.5155	0.1080
cacao.01G270300.1;cacao.04G241100.1	1.5569	0.1782	-1.0000	0.1667
cacao.01G269100.1;cacao.04G241800.1	1.4439	0.1919	1.4002	0.1878
cacao.01G270300.4;cacao.04G241100.1	1.3443	0.1732	-1.0000	0.1571
cacao.01G270300.2;cacao.04G241100.1	2.4873	0.2189	3.3626	0.2162
cacao.01G270300.3;cacao.04G241100.1	2.4873	0.2189	3.3626	0.2162
cacao.01G272800.1;cacao.04G237800.1	3.9196	0.2482	2.2327	0.2345
cacao.01G273200.1;cacao.04G237200.1	1.8409	0.1595	1.5928	0.1542
cacao.01G273300.1;cacao.04G236700.1	1.7205	0.4043	1.5233	0.3786
cacao.01G273500.1;cacao.04G236300.1	1.3541	0.1343	0.9446	0.1352
cacao.01G273600.1;cacao.04G236100.1	1.262	0.212	1.1043	0.2118
cacao.01G273800.1;cacao.04G235700.1	1.4445	0.1316	1.0882	0.1312
cacao.01G274700.1;cacao.04G235300.1	1.0364	0.1363	1.3524	0.1275
cacao.01G274800.1;cacao.04G234900.1	1.995	0.4475	2.0682	0.4212
cacao.01G275000.1;cacao.04G234700.1	1.8335	0.3493	1.3446	0.3346
cacao.01G275400.1;cacao.04G234200.1	1.6201	0.3262	1.5337	0.3280
cacao.01G272800.1;cacao.04G237800.2	3.9196	0.2482	2.2327	0.2345
cacao.01G275000.1;cacao.04G234800.1	0.9118	0.3631	0.9965	0.3402
cacao.01G275000.1;cacao.04G234800.2	0.8958	0.3598	0.9589	0.3415
cacao.01G273300.4;cacao.04G236700.1	1.7205	0.4043	1.5233	0.3786
cacao.01G273300.2;cacao.04G236700.1	1.6318	0.3973	1.5588	0.3698
cacao.01G273300.3;cacao.04G236700.1	1.8105	0.3903	1.6007	0.3645
cacao.01G274900.1;cacao.04G234800.1	0.8505	0.4342	1.0548	0.4013
cacao.01G274900.1;cacao.04G234800.2	0.9329	0.4299	1.1585	0.3985
cacao.01G274900.1;cacao.04G234700.1	2.0142	0.3582	1.7192	0.3453
cacao.01G275400.2;cacao.04G234200.1	1.6201	0.3262	1.5337	0.3280
cacao.01G275100.1;cacao.04G234800.1	0.9715	0.3465	1.1807	0.3256
cacao.01G275100.1;cacao.04G234800.2	0.9866	0.3886	1.2401	0.3647
cacao.01G275100.1;cacao.04G234700.1	1.1906	0.3563	1.2467	0.3351
cacao.01G273800.1;cacao.04G235700.2	1.4194	0.1373	1.0867	0.1368
cacao.01G277200.1;cacao.04G229000.1	2.7996	0.1104	1.4221	0.1109
cacao.01G277700.2;cacao.04G228600.1	1.7725	0.4053	1.8446	0.4030
cacao.01G278200.1;cacao.04G228200.1	1.3201	0.44	1.5901	0.4271
cacao.01G278800.1;cacao.04G227100.1	1.3545	0.162	1.4381	0.1606
cacao.01G279200.1;cacao.04G226700.1	3.0355	0.1848	1.2352	0.1840
cacao.01G279800.1;cacao.04G226200.1	1.5217	0.4375	2.1031	0.4193
cacao.01G278600.1;cacao.04G228200.1	1.8172	0.5024	1.5419	0.5122
cacao.01G277700.1;cacao.04G228600.1	1.7933	0.4105	1.8338	0.4089
cacao.01G277700.1;cacao.04G228600.2	1.7972	0.411	1.8373	0.4094
cacao.01G277700.1;cacao.04G228600.3	1.5902	0.4154	1.6621	0.4128
cacao.01G277700.1;cacao.04G228600.4	1.5939	0.416	1.6652	0.4134
cacao.01G277700.1;cacao.04G228600.5	1.7925	0.4118	1.8454	0.4099
cacao.01G277700.1;cacao.04G228600.6	1.7658	0.4256	1.7621	0.4253
cacao.01G277700.2;cacao.04G228600.2	1.7767	0.4058	1.8482	0.4035
cacao.01G277700.2;cacao.04G228600.3	1.587	0.4093	1.6805	0.4060
cacao.01G277700.2;cacao.04G228600.4	1.5748	0.41	1.6717	0.4066
cacao.01G277700.2;cacao.04G228600.5	1.771	0.4066	1.8568	0.4038
cacao.01G277700.2;cacao.04G228600.6	1.7658	0.4256	1.7621	0.4253
cacao.01G278400.1;cacao.04G228200.1	2.8654	0.5293	1.8002	0.5184
cacao.01G282600.1;cacao.04G221200.1	1.6699	0.3473	2.8612	0.3332
cacao.01G282800.1;cacao.04G221100.2	2.1387	0.1573	1.2811	0.1567
cacao.01G283000.1;cacao.04G221000.1	1.7317	1.9377	1.7916	1.7779
cacao.01G284000.1;cacao.04G220600.2	1.9279	0.2247	1.1013	0.2293
cacao.01G284400.1;cacao.04G219600.1	2.1163	0.1304	1.5765	0.1284
cacao.01G282600.1;cacao.04G221200.3	1.6699	0.3473	2.8612	0.3332
cacao.01G282600.1;cacao.04G221200.2	1.9413	0.3575	3.3003	0.3470
cacao.01G284000.1;cacao.04G220600.1	2.1917	0.1909	1.2774	0.1923
cacao.01G284000.1;cacao.04G220600.3	2.0104	0.1786	1.2027	0.1808
cacao.01G284000.2;cacao.04G220600.1	2.1912	0.1824	1.2786	0.1835
cacao.01G284000.2;cacao.04G220600.2	1.929	0.2166	1.0841	0.2211
cacao.01G284000.2;cacao.04G220600.3	1.9826	0.1681	1.1972	0.1700
cacao.01G284000.3;cacao.04G220600.1	2.6007	0.2136	1.0712	0.2176
cacao.01G284000.3;cacao.04G220600.2	1.8332	0.2198	1.0667	0.2247
cacao.01G284000.3;cacao.04G220600.3	2.474	0.1988	0.9660	0.2048
cacao.01G284000.4;cacao.04G220600.1	1.8617	0.2151	1.0670	0.2198
cacao.01G284000.4;cacao.04G220600.2	1.8262	0.2145	1.0620	0.2193
cacao.01G284000.4;cacao.04G220600.3	1.74	0.2005	0.9608	0.2072
cacao.01G282800.1;cacao.04G221100.1	2.1387	0.1573	1.2811	0.1567
cacao.01G285200.1;cacao.04G271100.1	1.3427	0.3539	1.4801	0.3452
cacao.01G285400.1;cacao.04G271500.1	2.9983	0.1184	2.7463	0.1186
cacao.01G286200.1;cacao.04G272500.1	2.3247	0.4571	1.4720	0.4452
cacao.01G286400.1;cacao.04G273000.1	1.5205	0.3385	1.6422	0.3222
cacao.01G286600.2;cacao.04G274200.1	2.02	0.2291	1.4833	0.2234
cacao.01G286800.1;cacao.04G273500.2	1.6999	0.3214	1.5153	0.3062
cacao.01G287000.1;cacao.04G273700.1	3.3696	0.1908	2.6481	0.1933
cacao.01G287200.1;cacao.04G274100.1	1.9615	0.2127	1.6652	0.2152
cacao.01G287800.1;cacao.04G274200.1	1.8431	0.2383	1.5735	0.2300
cacao.01G289100.1;cacao.04G275000.1	1.7523	0.3702	3.2689	0.3552
cacao.01G289300.1;cacao.04G275200.1	1.2014	0.6269	1.3311	0.6063
cacao.01G289800.1;cacao.04G275500.1	1.6341	0.6454	1.4163	0.6487
cacao.01G290900.1;cacao.04G276700.1	1.6017	0.158	1.3528	0.1549
cacao.01G291100.2;cacao.04G277300.1	2.1266	0.1426	1.4105	0.1393
cacao.01G291200.1;cacao.04G277500.1	1.0812	0.2475	2.1879	0.2145
cacao.01G292000.1;cacao.04G278300.1	1.049	0.4792	1.4387	0.4313
cacao.01G292200.1;cacao.04G278700.1	3.7959	0.2644	-1.0000	0.2663
cacao.01G293100.1;cacao.04G280600.1	1.6447	0.252	1.2916	0.2455
cacao.01G292200.1;cacao.04G278700.2	3.6025	0.2563	2.6773	0.2606
cacao.01G286800.1;cacao.04G273500.1	1.5782	0.3212	1.4755	0.3056
cacao.01G291100.1;cacao.04G277300.1	2.1266	0.1426	1.4105	0.1393
cacao.01G291100.3;cacao.04G277300.1	2.1266	0.1426	1.4105	0.1393
cacao.01G291100.4;cacao.04G277300.1	2.1266	0.1426	1.4105	0.1393
cacao.01G291100.5;cacao.04G277300.1	1.3465	0.1549	1.0907	0.1522
cacao.01G292400.1;cacao.04G279400.1	1.5289	0.3182	2.2242	0.3061
cacao.01G292000.2;cacao.04G278300.1	1.0463	0.4913	1.4516	0.4416
cacao.01G292000.5;cacao.04G278300.1	1.616	0.5832	1.7678	0.5435
cacao.01G292000.3;cacao.04G278300.1	1.001	0.4491	1.3976	0.4002
cacao.01G292000.4;cacao.04G278300.1	1.001	0.4491	1.3976	0.4002
cacao.01G292500.1;cacao.04G279400.1	2.1981	0.249	2.2470	0.2347
cacao.01G292500.1;cacao.04G279500.1	1.96	0.3155	2.2886	0.2957
cacao.01G292700.1;cacao.04G279500.1	1.4168	0.3395	2.6349	0.3194
cacao.01G292700.1;cacao.04G279400.1	1.0618	0.4523	1.1918	0.4378
cacao.01G293500.1;cacao.04G280800.1	2.7499	0.4868	1.9405	0.4920
cacao.01G286600.1;cacao.04G274200.1	2.02	0.2291	1.4833	0.2234
cacao.01G286600.3;cacao.04G274200.1	2.02	0.2291	1.4833	0.2234
cacao.01G289800.1;cacao.04G275500.3	1.6341	0.6454	1.4163	0.6487
cacao.01G289800.1;cacao.04G275500.4	1.7659	0.6286	1.4885	0.6327
cacao.01G289800.1;cacao.04G275500.2	1.7546	0.653	1.4253	0.6614
cacao.01G287200.3;cacao.04G274100.1	1.8284	0.2112	1.5653	0.2138
cacao.01G287200.2;cacao.04G274100.1	1.8284	0.2112	1.5653	0.2138
cacao.01G287800.2;cacao.04G274200.1	1.1793	0.2042	1.4569	0.1912
cacao.01G289100.1;cacao.04G275100.1	1.3133	0.1886	1.5291	0.1786
cacao.01G286200.1;cacao.04G272500.2	2.3247	0.4571	1.4720	0.4452
cacao.01G286200.1;cacao.04G272500.4	2.3247	0.4571	1.4720	0.4452
cacao.01G286200.1;cacao.04G272500.3	1.8544	0.5319	1.8599	0.5277
cacao.01G293700.1;cacao.04G282200.1	2.0288	0.5121	1.4389	0.5262
cacao.01G294300.1;cacao.04G282900.2	1.631	0.4476	1.3672	0.4543
cacao.01G294500.1;cacao.04G282700.1	1.3791	0.2551	1.5119	0.2341
cacao.01G295300.1;cacao.04G283300.1	4.8084	0.3641	1.8569	0.3731
cacao.01G295400.1;cacao.04G283300.1	3.232	0.5339	3.7071	0.5407
cacao.01G293700.1;cacao.04G282200.2	2.0288	0.5121	1.4389	0.5262
cacao.01G293700.1;cacao.04G282200.3	2.0361	0.5178	1.4303	0.5328
cacao.01G293700.2;cacao.04G282200.1	2.0239	0.5113	1.4354	0.5255
cacao.01G293700.2;cacao.04G282200.2	2.0239	0.5113	1.4354	0.5255
cacao.01G293700.2;cacao.04G282200.3	2.0361	0.5178	1.4303	0.5328
cacao.01G293700.3;cacao.04G282200.1	2.1368	0.5429	1.4803	0.5577
cacao.01G293700.3;cacao.04G282200.2	2.1368	0.5429	1.4803	0.5577
cacao.01G293700.3;cacao.04G282200.3	2.1454	0.5499	1.4712	0.5657
cacao.01G293500.1;cacao.04G281700.1	1.8737	0.6145	1.4755	0.5950
cacao.01G293500.1;cacao.04G281900.1	1.4772	0.537	1.5405	0.5329
cacao.01G293800.1;cacao.04G282500.1	1.5543	0.0796	1.7794	0.0786
cacao.01G293800.1;cacao.04G282500.2	1.5279	0.0779	1.7159	0.0770
cacao.01G293800.1;cacao.04G282600.3	2.3992	0.3883	2.2961	0.3874
cacao.01G294300.1;cacao.04G282900.1	1.631	0.4476	1.3672	0.4543
cacao.01G294300.1;cacao.04G282900.3	1.631	0.4476	1.3672	0.4543
cacao.01G294300.4;cacao.04G282900.1	1.631	0.4476	1.3672	0.4543
cacao.01G294300.4;cacao.04G282900.2	1.631	0.4476	1.3672	0.4543
cacao.01G294300.4;cacao.04G282900.3	1.631	0.4476	1.3672	0.4543
cacao.01G294300.3;cacao.04G282900.1	1.631	0.4476	1.3672	0.4543
cacao.01G294300.3;cacao.04G282900.2	1.631	0.4476	1.3672	0.4543
cacao.01G294300.3;cacao.04G282900.3	1.631	0.4476	1.3672	0.4543
cacao.01G294300.5;cacao.04G282900.1	1.631	0.4476	1.3672	0.4543
cacao.01G294300.5;cacao.04G282900.2	1.631	0.4476	1.3672	0.4543
cacao.01G294300.5;cacao.04G282900.3	1.631	0.4476	1.3672	0.4543
cacao.01G294300.2;cacao.04G282900.1	1.631	0.4476	1.3672	0.4543
cacao.01G294300.2;cacao.04G282900.2	1.631	0.4476	1.3672	0.4543
cacao.01G294300.2;cacao.04G282900.3	1.631	0.4476	1.3672	0.4543
cacao.01G297000.1;cacao.04G284500.1	2.618	0.3919	2.6735	0.3902
cacao.01G297100.1;cacao.04G284600.1	1.862	0.1968	1.0802	0.1973
cacao.01G297300.1;cacao.04G284700.1	2.945	0.4508	1.7787	0.4347
cacao.01G297400.2;cacao.04G284800.1	3.2126	0.1114	1.3645	0.1102
cacao.01G297400.1;cacao.04G284800.1	2.3653	0.1191	1.3541	0.1175
cacao.01G297400.3;cacao.04G284800.1	3.0476	0.1113	1.3735	0.1104
cacao.01G300400.1;cacao.04G286700.1	1.9324	0.1551	3.1196	0.1514
cacao.01G300800.1;cacao.04G286900.1	0.965	0.0753	0.6776	0.0770
cacao.01G302000.1;cacao.04G287100.1	1.5319	0.4339	2.4660	0.4110
cacao.01G303100.1;cacao.04G287500.1	1.3968	0.2255	1.1995	0.2199
cacao.01G303300.1;cacao.04G288400.1	1.5268	0.2571	1.8669	0.2520
cacao.01G303400.1;cacao.04G288700.1	1.6466	0.5304	1.6957	0.5282
cacao.01G304100.1;cacao.04G289200.2	1.3231	0.1088	1.4318	0.1077
cacao.01G304300.1;cacao.04G289800.1	1.762	0.4377	2.7430	0.4224
cacao.01G306000.1;cacao.04G290400.1	1.488	0.0619	1.4646	0.0618
cacao.01G303300.1;cacao.04G288500.1	3.6932	0.424	-1.0000	0.4182
cacao.01G305400.1;cacao.04G290200.1	3.7056	0.6873	2.1339	0.7016
cacao.01G303400.2;cacao.04G288700.1	1.7579	0.6044	1.6221	0.6106
cacao.01G305200.1;cacao.04G290200.1	3.7452	0.571	-1.0000	0.5903
cacao.01G304100.1;cacao.04G289200.1	1.3314	0.1117	1.4520	0.1105
cacao.01G305800.1;cacao.04G290200.1	3.7896	0.5789	2.5223	0.5937
cacao.01G303700.1;cacao.04G288900.1	4.4711	0.6681	-1.0000	0.6642
cacao.01G304300.1;cacao.04G289900.1	1.9553	0.6074	2.2998	0.5973
cacao.01G300800.1;cacao.04G286900.2	0.965	0.0753	0.6776	0.0770
cacao.01G300800.2;cacao.04G286900.1	0.965	0.0753	0.6776	0.0770
cacao.01G300800.2;cacao.04G286900.2	0.965	0.0753	0.6776	0.0770
cacao.01G300800.3;cacao.04G286900.1	1.0038	0.0754	0.7024	0.0771
cacao.01G300800.3;cacao.04G286900.2	1.0038	0.0754	0.7024	0.0771
cacao.01G303800.1;cacao.04G288900.1	4.436	0.6001	-1.0000	0.6062
cacao.01G306600.1;cacao.04G291700.1	2.3486	0.2719	2.2492	0.2711
cacao.01G307200.1;cacao.04G293700.1	1.4002	0.3275	1.2108	0.3236
cacao.01G307700.1;cacao.04G294000.1	1.4153	0.3723	1.0976	0.3723
cacao.01G307800.1;cacao.04G294100.1	1.6462	0.2278	1.5695	0.2287
cacao.01G309000.1;cacao.04G294700.2	1.3585	0.1025	1.5926	0.1006
cacao.01G309700.1;cacao.04G295100.1	1.5176	0.6167	1.2737	0.6099
cacao.01G310800.1;cacao.04G295700.1	2.2696	0.4653	1.9109	0.4661
cacao.01G311700.1;cacao.04G296300.1	1.4053	0.2006	1.5126	0.1908
cacao.01G312000.1;cacao.04G296900.1	1.3973	0.0273	2.2308	0.0262
cacao.01G312100.1;cacao.04G297000.1	1.2523	0.0288	1.7978	0.0278
cacao.01G312900.1;cacao.04G297900.1	1.585	0.3291	1.2556	0.3376
cacao.01G313300.1;cacao.04G298600.1	4.272	0.5139	-1.0000	0.5033
cacao.01G314200.1;cacao.04G299000.1	1.5116	0.4695	1.5726	0.4656
cacao.01G314700.1;cacao.04G299200.1	2.6338	0.3464	1.4324	0.3402
cacao.01G315300.1;cacao.04G299800.1	1.9376	0.4287	1.3086	0.4458
cacao.01G316000.1;cacao.04G301000.1	1.8338	0.0302	1.0823	0.0303
cacao.01G309000.1;cacao.04G294700.3	1.3585	0.1025	1.5926	0.1006
cacao.01G309000.1;cacao.04G294700.1	1.3642	0.1026	1.6150	0.1006
cacao.01G312000.1;cacao.04G296800.1	3.6742	0.0556	-1.0000	0.0554
cacao.01G315300.2;cacao.04G299800.1	1.9376	0.4287	1.3086	0.4458
cacao.01G316000.2;cacao.04G301000.1	1.8338	0.0302	1.0823	0.0303
cacao.01G316000.4;cacao.04G301000.1	1.8338	0.0302	1.0823	0.0303
cacao.01G316000.3;cacao.04G301000.1	1.8338	0.0302	1.0823	0.0303
cacao.01G310800.1;cacao.04G295600.1	2.1584	0.5756	2.8054	0.5591
cacao.01G306600.1;cacao.04G291500.1	1.652	0.1974	2.0160	0.1940
cacao.01G306600.1;cacao.04G291600.1	2.7404	0.2601	-1.0000	0.2569
cacao.01G306600.1;cacao.04G292300.1	2.649	0.3167	1.2748	0.3122
cacao.01G306600.1;cacao.04G293400.1	1.4254	0.3143	1.4486	0.3125
cacao.01G306600.1;cacao.04G292200.1	1.2497	0.3288	1.3070	0.3254
cacao.01G306600.1;cacao.04G292500.1	1.4187	0.3186	1.4470	0.3166
cacao.01G306600.1;cacao.04G292600.1	1.7238	0.3308	1.2368	0.3229
cacao.01G306600.1;cacao.04G292100.1	1.9123	0.3319	1.3037	0.3229
cacao.01G306600.1;cacao.04G291900.1	1.3509	0.3463	1.3169	0.3460
cacao.01G306600.1;cacao.04G292400.1	1.8253	0.3685	1.1316	0.3640
cacao.01G306600.1;cacao.04G291500.2	3.1856	0.2785	-1.0000	0.2838
cacao.01G306600.1;cacao.04G293500.1	1.4539	0.335	1.4634	0.3339
cacao.01G308700.1;cacao.04G294500.1	3.3711	0.4363	1.6863	0.4079
cacao.01G314200.1;cacao.04G298900.1	2.17	0.4978	1.6140	0.4737
cacao.01G307400.1;cacao.04G293800.1	1.5157	0.4362	1.8421	0.4262
cacao.01G319200.1;cacao.04G306900.1	1.7899	0.2826	1.5569	0.2718
cacao.01G319600.1;cacao.04G307200.1	1.9459	0.3132	2.1743	0.3100
cacao.01G319800.1;cacao.04G307600.1	1.0562	0.1769	2.7377	0.1519
cacao.01G320600.1;cacao.04G308900.2	1.2823	0.102	1.3191	0.0980
cacao.01G321100.1;cacao.04G308700.2	1.9549	0.3138	2.0450	0.3126
cacao.01G321400.1;cacao.04G308100.1	1.9461	0.2261	1.4429	0.2324
cacao.01G320600.1;cacao.04G308900.3	1.2823	0.102	1.3191	0.0980
cacao.01G320600.1;cacao.04G308900.6	1.2823	0.102	1.3191	0.0980
cacao.01G320600.1;cacao.04G308900.7	1.2823	0.102	1.3191	0.0980
cacao.01G320600.1;cacao.04G308900.1	1.2823	0.102	1.3191	0.0980
cacao.01G320600.1;cacao.04G308900.4	1.2823	0.102	1.3191	0.0980
cacao.01G320600.1;cacao.04G308900.5	1.2823	0.102	1.3191	0.0980
cacao.01G320600.1;cacao.04G308900.8	1.2823	0.102	1.3191	0.0980
cacao.01G319600.1;cacao.04G307200.2	1.9419	0.3335	2.3390	0.3285
cacao.01G319800.1;cacao.04G307700.3	1.4226	0.2034	2.3603	0.1947
cacao.01G319800.1;cacao.04G307700.1	3.9934	0.1912	2.4088	0.1812
cacao.01G319800.1;cacao.04G307700.2	2.1934	0.2222	2.2379	0.2113
cacao.01G321100.1;cacao.04G308700.1	1.9549	0.3138	2.0450	0.3126
cacao.01G322800.1;cacao.04G311300.1	1.5752	0.0358	1.2991	0.0365
cacao.01G323200.1;cacao.04G311800.2	1.8233	0.2631	1.2909	0.2599
cacao.01G323300.1;cacao.04G312000.2	3.9632	0.1177	1.0791	0.1205
cacao.01G323700.1;cacao.04G312700.1	1.995	0.2533	1.3028	0.2475
cacao.01G323800.1;cacao.04G312900.1	4.43	0.3275	2.2891	0.3334
cacao.01G323700.4;cacao.04G312700.1	1.9336	0.249	1.2852	0.2435
cacao.01G323700.3;cacao.04G312700.1	1.9336	0.249	1.2852	0.2435
cacao.01G323700.2;cacao.04G312700.1	1.923	0.2481	1.2776	0.2429
cacao.01G323000.1;cacao.04G311400.1	1.342	0.2707	1.6695	0.2632
cacao.01G323000.1;cacao.04G311400.2	1.3555	0.2665	1.6777	0.2594
cacao.01G323000.1;cacao.04G311400.3	2.8996	0.2821	1.6427	0.2748
cacao.01G323000.1;cacao.04G311400.4	1.3555	0.2665	1.6777	0.2594
cacao.01G323000.1;cacao.04G311400.5	1.3555	0.2665	1.6777	0.2594
cacao.01G323000.1;cacao.04G311500.1	1.6798	0.2902	2.2755	0.2826
cacao.01G323000.1;cacao.04G311600.1	1.4238	0.2762	1.7206	0.2699
cacao.01G323000.1;cacao.04G311600.2	1.4296	0.2764	1.7264	0.2701
cacao.01G323000.1;cacao.04G311500.2	1.6475	0.363	2.1924	0.3527
cacao.01G323300.1;cacao.04G312000.3	3.9632	0.1177	1.0791	0.1205
cacao.01G323300.1;cacao.04G312000.5	3.9632	0.1177	1.0791	0.1205
cacao.01G323300.1;cacao.04G312000.1	2.0892	0.1174	1.0759	0.1205
cacao.01G323300.1;cacao.04G312000.4	2.0892	0.1174	1.0759	0.1205
cacao.01G323300.1;cacao.04G312100.1	4.0076	0.5893	2.0102	0.6384
cacao.01G323100.1;cacao.04G311600.1	1.4542	0.2428	1.6344	0.2392
cacao.01G323100.1;cacao.04G311400.1	1.3693	0.2392	1.5760	0.2348
cacao.01G323100.1;cacao.04G311400.2	1.3666	0.2347	1.5699	0.2305
cacao.01G323100.1;cacao.04G311400.3	1.4141	0.2436	1.5906	0.2400
cacao.01G323100.1;cacao.04G311400.4	1.3666	0.2347	1.5699	0.2305
cacao.01G323100.1;cacao.04G311400.5	1.3666	0.2347	1.5699	0.2305
cacao.01G323100.1;cacao.04G311500.1	1.5988	0.2618	1.8885	0.2573
cacao.01G323100.1;cacao.04G311500.2	1.5569	0.2659	1.9366	0.2595
cacao.01G323100.1;cacao.04G311600.2	1.4685	0.2445	1.6440	0.2410
cacao.01G323100.4;cacao.04G311600.1	1.4565	0.2431	1.6344	0.2396
cacao.01G323100.4;cacao.04G311400.1	1.3693	0.2392	1.5760	0.2348
cacao.01G323100.4;cacao.04G311400.2	1.3666	0.2347	1.5699	0.2305
cacao.01G323100.4;cacao.04G311400.3	1.4141	0.2436	1.5906	0.2400
cacao.01G323100.4;cacao.04G311400.4	1.3666	0.2347	1.5699	0.2305
cacao.01G323100.4;cacao.04G311400.5	1.3666	0.2347	1.5699	0.2305
cacao.01G323100.4;cacao.04G311500.1	1.6018	0.2622	1.8885	0.2577
cacao.01G323100.4;cacao.04G311500.2	1.5569	0.2659	1.9366	0.2595
cacao.01G323100.4;cacao.04G311600.2	1.4709	0.2448	1.6440	0.2414
cacao.01G323100.2;cacao.04G311600.1	1.4542	0.2428	1.6344	0.2392
cacao.01G323100.2;cacao.04G311400.1	1.3693	0.2392	1.5760	0.2348
cacao.01G323100.2;cacao.04G311400.2	1.3666	0.2347	1.5699	0.2305
cacao.01G323100.2;cacao.04G311400.3	1.4141	0.2436	1.5906	0.2400
cacao.01G323100.2;cacao.04G311400.4	1.3666	0.2347	1.5699	0.2305
cacao.01G323100.2;cacao.04G311400.5	1.3666	0.2347	1.5699	0.2305
cacao.01G323100.2;cacao.04G311500.1	1.6076	0.2615	1.8910	0.2571
cacao.01G323100.2;cacao.04G311500.2	1.5569	0.2659	1.9366	0.2595
cacao.01G323100.2;cacao.04G311600.2	1.4685	0.2445	1.6440	0.2410
cacao.01G323100.3;cacao.04G311600.1	1.4565	0.2431	1.6344	0.2396
cacao.01G323100.3;cacao.04G311400.1	1.3693	0.2392	1.5760	0.2348
cacao.01G323100.3;cacao.04G311400.2	1.3666	0.2347	1.5699	0.2305
cacao.01G323100.3;cacao.04G311400.3	1.4141	0.2436	1.5906	0.2400
cacao.01G323100.3;cacao.04G311400.4	1.3666	0.2347	1.5699	0.2305
cacao.01G323100.3;cacao.04G311400.5	1.3666	0.2347	1.5699	0.2305
cacao.01G323100.3;cacao.04G311500.1	1.6107	0.2619	1.8910	0.2575
cacao.01G323100.3;cacao.04G311500.2	1.5569	0.2659	1.9366	0.2595
cacao.01G323100.3;cacao.04G311600.2	1.4709	0.2448	1.6440	0.2414
cacao.01G323200.1;cacao.04G311800.1	1.8997	0.2633	1.3118	0.2602
cacao.01G265500.1;cacao.05G280600.1	2.5083	0.3231	2.1109	0.3050
cacao.01G265800.1;cacao.05G280700.1	1.5626	0.2696	1.2838	0.2608
cacao.01G266400.1;cacao.05G281100.1	2.3596	0.3914	1.8163	0.3708
cacao.01G266500.1;cacao.05G281300.2	1.4221	0.2973	1.7517	0.2878
cacao.01G267500.1;cacao.05G283000.1	1.285	0.1978	1.2967	0.1901
cacao.01G267700.1;cacao.05G283100.1	1.4443	0.1935	1.2405	0.1884
cacao.01G268000.1;cacao.05G283300.1	1.3919	0.259	1.5521	0.2436
cacao.01G268300.1;cacao.05G283700.1	1.5246	0.0563	1.6273	0.0543
cacao.01G268400.1;cacao.05G283600.2	1.6825	0.4613	1.3970	0.4517
cacao.01G268400.1;cacao.05G283600.1	2.079	0.4317	1.4447	0.4252
cacao.01G266500.1;cacao.05G281300.1	1.4348	0.297	1.7351	0.2883
cacao.01G266800.1;cacao.05G281400.1	1.2482	0.3169	1.4335	0.2938
cacao.01G266800.1;cacao.05G281400.2	1.2482	0.3169	1.4335	0.2938
cacao.01G266800.1;cacao.05G281600.1	1.2415	0.581	1.4784	0.5477
cacao.01G267500.1;cacao.05G283100.1	2.0985	0.4769	2.5773	0.4674
cacao.01G267500.1;cacao.05G283100.2	3.5197	0.646	3.6759	0.6547
cacao.01G267500.1;cacao.05G283100.3	2.7986	0.632	5.5742	0.6212
cacao.01G267500.2;cacao.05G283000.1	1.404	0.1849	1.3947	0.1777
cacao.01G267500.2;cacao.05G283100.1	2.3152	0.4647	2.5342	0.4589
cacao.01G267500.2;cacao.05G283100.2	3.4882	0.6156	3.9443	0.6315
cacao.01G267500.2;cacao.05G283100.3	2.5182	0.5903	2.2029	0.5923
cacao.01G266400.2;cacao.05G281100.1	2.3596	0.3914	1.8163	0.3708
cacao.01G267700.1;cacao.05G283100.2	1.461	0.3892	1.6185	0.3820
cacao.01G267700.1;cacao.05G283100.3	2.4634	0.3399	1.4919	0.3270
cacao.01G267700.1;cacao.05G283000.1	2.8049	0.4238	-1.0000	0.4127
cacao.01G286000.1;cacao.05G299700.1	1.6834	0.2574	1.3446	0.2488
cacao.01G286600.2;cacao.05G298600.1	1.5864	0.3193	1.3255	0.3092
cacao.01G286600.2;cacao.05G299100.1	1.7148	0.4194	1.9163	0.4138
cacao.01G286700.1;cacao.05G298500.1	4.8785	0.3603	2.5185	0.3642
cacao.01G286800.1;cacao.05G298300.1	1.5312	0.336	1.8900	0.3269
cacao.01G286900.1;cacao.05G298200.2	2.7882	0.2884	1.1608	0.2940
cacao.01G287000.1;cacao.05G298100.1	2.7768	0.1749	-1.0000	0.1699
cacao.01G287500.1;cacao.05G297700.1	2.9205	0.1385	1.4631	0.1382
cacao.01G288000.1;cacao.05G297600.1	3.4877	0.112	-1.0000	0.1130
cacao.01G286800.1;cacao.05G298300.2	1.7839	0.3038	1.9858	0.3000
cacao.01G286800.1;cacao.05G298500.1	4.1582	0.665	3.6619	0.6836
cacao.01G287500.1;cacao.05G297700.2	1.5078	0.1413	1.4860	0.1414
cacao.01G286700.1;cacao.05G298400.1	2.5393	0.3688	2.1731	0.3708
cacao.01G286900.1;cacao.05G298200.1	2.7882	0.2884	1.1608	0.2940
cacao.01G286900.1;cacao.05G298200.3	2.4959	0.2787	1.1924	0.2823
cacao.01G286900.1;cacao.05G298200.6	2.2065	0.287	1.1745	0.2908
cacao.01G286900.1;cacao.05G298200.4	2.6649	0.2846	1.1961	0.2884
cacao.01G286900.1;cacao.05G298200.5	3.0524	0.2946	1.1629	0.3006
cacao.01G286600.1;cacao.05G298600.1	1.5864	0.3193	1.3255	0.3092
cacao.01G286600.1;cacao.05G299300.1	1.6507	0.3567	1.8416	0.3516
cacao.01G286600.1;cacao.05G299300.2	1.6507	0.3567	1.8416	0.3516
cacao.01G286600.1;cacao.05G299300.3	1.6507	0.3567	1.8416	0.3516
cacao.01G286600.1;cacao.05G299300.4	1.6507	0.3567	1.8416	0.3516
cacao.01G286600.1;cacao.05G299100.2	1.7148	0.4194	1.9163	0.4138
cacao.01G286600.1;cacao.05G299100.1	1.7148	0.4194	1.9163	0.4138
cacao.01G286600.1;cacao.05G298700.1	1.506	0.4891	1.4249	0.4786
cacao.01G286600.1;cacao.05G298900.1	2.0538	0.3822	1.6560	0.3787
cacao.01G286600.1;cacao.05G299100.3	1.763	0.4097	2.0203	0.4038
cacao.01G286600.1;cacao.05G298800.1	1.7469	0.4638	1.7023	0.4642
cacao.01G286600.1;cacao.05G298700.3	1.8551	0.4555	1.7363	0.4405
cacao.01G286600.1;cacao.05G298800.2	1.7085	0.4156	1.6864	0.4147
cacao.01G286600.1;cacao.05G298700.2	1.3832	0.4874	1.3484	0.4773
cacao.01G286600.2;cacao.05G299300.1	1.6507	0.3567	1.8416	0.3516
cacao.01G286600.2;cacao.05G299300.2	1.6507	0.3567	1.8416	0.3516
cacao.01G286600.2;cacao.05G299300.3	1.6507	0.3567	1.8416	0.3516
cacao.01G286600.2;cacao.05G299300.4	1.6507	0.3567	1.8416	0.3516
cacao.01G286600.2;cacao.05G299100.2	1.7148	0.4194	1.9163	0.4138
cacao.01G286600.2;cacao.05G298700.1	1.506	0.4891	1.4249	0.4786
cacao.01G286600.2;cacao.05G298900.1	2.0538	0.3822	1.6560	0.3787
cacao.01G286600.2;cacao.05G299100.3	1.763	0.4097	2.0203	0.4038
cacao.01G286600.2;cacao.05G298800.1	1.7469	0.4638	1.7023	0.4642
cacao.01G286600.2;cacao.05G298700.3	1.8551	0.4555	1.7363	0.4405
cacao.01G286600.2;cacao.05G298800.2	1.7085	0.4156	1.6864	0.4147
cacao.01G286600.2;cacao.05G298700.2	1.3832	0.4874	1.3484	0.4773
cacao.01G286600.3;cacao.05G298600.1	1.5864	0.3193	1.3255	0.3092
cacao.01G286600.3;cacao.05G299300.1	1.6507	0.3567	1.8416	0.3516
cacao.01G286600.3;cacao.05G299300.2	1.6507	0.3567	1.8416	0.3516
cacao.01G286600.3;cacao.05G299300.3	1.6507	0.3567	1.8416	0.3516
cacao.01G286600.3;cacao.05G299300.4	1.6507	0.3567	1.8416	0.3516
cacao.01G286600.3;cacao.05G299100.2	1.7148	0.4194	1.9163	0.4138
cacao.01G286600.3;cacao.05G299100.1	1.7148	0.4194	1.9163	0.4138
cacao.01G286600.3;cacao.05G298700.1	1.506	0.4891	1.4249	0.4786
cacao.01G286600.3;cacao.05G298900.1	2.0538	0.3822	1.6560	0.3787
cacao.01G286600.3;cacao.05G299100.3	1.763	0.4097	2.0203	0.4038
cacao.01G286600.3;cacao.05G298800.1	1.7469	0.4638	1.7023	0.4642
cacao.01G286600.3;cacao.05G298700.3	1.8551	0.4555	1.7363	0.4405
cacao.01G286600.3;cacao.05G298800.2	1.7085	0.4156	1.6864	0.4147
cacao.01G286600.3;cacao.05G298700.2	1.3832	0.4874	1.3484	0.4773
cacao.01G288400.1;cacao.05G297600.1	2.1369	0.0244	-1.0000	0.0230
cacao.01G286000.2;cacao.05G299700.1	1.6116	0.2464	1.3409	0.2373
cacao.01G286000.3;cacao.05G299700.1	1.6296	0.2454	1.3436	0.2364
cacao.01G288000.1;cacao.05G297400.1	2.1574	1.0795	-1.0000	1.0140
cacao.01G294200.1;cacao.05G310800.1	3.1121	0.2609	1.4212	0.2559
cacao.01G294300.1;cacao.05G310700.2	2.0683	0.533	1.5195	0.5461
cacao.01G294500.1;cacao.05G310500.1	1.1493	0.283	1.3816	0.2640
cacao.01G295200.2;cacao.05G311400.1	2.2725	0.284	1.6452	0.2908
cacao.01G296000.1;cacao.05G312300.1	3.9627	0.4632	2.9175	0.4631
cacao.01G297000.1;cacao.05G312600.1	1.4463	0.3077	1.3242	0.3048
cacao.01G297600.1;cacao.05G312700.1	1.4125	0.3276	2.4225	0.3095
cacao.01G297600.1;cacao.05G312700.2	1.5137	0.3136	2.5134	0.2988
cacao.01G294300.1;cacao.05G310700.3	2.0683	0.533	1.5195	0.5461
cacao.01G294300.1;cacao.05G310700.1	2.0683	0.533	1.5195	0.5461
cacao.01G294300.1;cacao.05G310700.4	2.0683	0.533	1.5195	0.5461
cacao.01G294300.4;cacao.05G310700.2	2.0683	0.533	1.5195	0.5461
cacao.01G294300.4;cacao.05G310700.3	2.0683	0.533	1.5195	0.5461
cacao.01G294300.4;cacao.05G310700.1	2.0683	0.533	1.5195	0.5461
cacao.01G294300.4;cacao.05G310700.4	2.0683	0.533	1.5195	0.5461
cacao.01G294300.3;cacao.05G310700.2	2.0683	0.533	1.5195	0.5461
cacao.01G294300.3;cacao.05G310700.3	2.0683	0.533	1.5195	0.5461
cacao.01G294300.3;cacao.05G310700.1	2.0683	0.533	1.5195	0.5461
cacao.01G294300.3;cacao.05G310700.4	2.0683	0.533	1.5195	0.5461
cacao.01G294300.5;cacao.05G310700.2	2.0683	0.533	1.5195	0.5461
cacao.01G294300.5;cacao.05G310700.3	2.0683	0.533	1.5195	0.5461
cacao.01G294300.5;cacao.05G310700.1	2.0683	0.533	1.5195	0.5461
cacao.01G294300.5;cacao.05G310700.4	2.0683	0.533	1.5195	0.5461
cacao.01G294300.2;cacao.05G310700.2	2.0683	0.533	1.5195	0.5461
cacao.01G294300.2;cacao.05G310700.3	2.0683	0.533	1.5195	0.5461
cacao.01G294300.2;cacao.05G310700.1	2.0683	0.533	1.5195	0.5461
cacao.01G294300.2;cacao.05G310700.4	2.0683	0.533	1.5195	0.5461
cacao.01G295200.1;cacao.05G311400.1	2.1226	0.2702	1.6019	0.2762
cacao.01G296000.1;cacao.05G312300.2	3.8731	0.4546	-1.0000	0.4509
cacao.01G302600.2;cacao.05G314600.1	1.5242	0.3467	2.1899	0.3341
cacao.01G303200.1;cacao.05G315400.1	3.456	0.0154	1.1291	0.0167
cacao.01G303300.1;cacao.05G315500.1	1.5086	0.2392	1.9498	0.2333
cacao.01G303700.1;cacao.05G315900.1	1.3608	0.3054	1.9884	0.2920
cacao.01G303200.1;cacao.05G315400.2	2.8746	0.0187	1.0458	0.0201
cacao.01G302800.1;cacao.05G314600.1	1.8399	0.3552	2.7143	0.3457
cacao.01G302600.1;cacao.05G314600.1	1.4621	0.3677	1.7432	0.3594
cacao.01G303700.1;cacao.05G316000.1	4.3941	0.5672	-1.0000	0.5731
cacao.01G303700.1;cacao.05G315700.1	4.4682	0.7167	3.0918	0.7210
cacao.01G303700.1;cacao.05G315700.2	2.4778	0.5249	2.4577	0.5238
cacao.01G303800.1;cacao.05G315900.1	4.4409	0.5495	4.6385	0.5500
cacao.01G303800.1;cacao.05G316000.1	4.4538	0.5217	-1.0000	0.5155
cacao.01G303800.1;cacao.05G315700.1	2.293	0.6599	-1.0000	0.6399
cacao.01G303800.1;cacao.05G315700.2	4.0009	0.4604	-1.0000	0.4576
cacao.01G302900.1;cacao.05G314600.1	3.5271	0.3788	-1.0000	0.3768
cacao.01G306700.1;cacao.05G320200.1	1.4638	0.3538	2.2102	0.3396
cacao.01G306900.1;cacao.05G319100.1	1.4214	0.2636	1.3473	0.2646
cacao.01G307400.1;cacao.05G319300.1	1.6615	0.316	1.5679	0.3177
cacao.01G307500.1;cacao.05G319400.1	1.4527	0.1639	1.4688	0.1587
cacao.01G309000.1;cacao.05G320100.1	1.6623	0.0771	1.3328	0.0788
cacao.01G309800.1;cacao.05G320600.1	3.1137	0.5185	1.7605	0.5343
cacao.01G310400.1;cacao.05G320900.1	2.1667	0.3921	5.4971	0.3823
cacao.01G312000.1;cacao.05G321500.1	2.3412	0.0348	1.9247	0.0331
cacao.01G312600.1;cacao.05G321700.1	1.6272	0.477	1.9605	0.4650
cacao.01G307500.2;cacao.05G319400.1	1.5341	0.1782	1.5251	0.1727
cacao.01G308700.1;cacao.05G319600.1	1.6396	0.3899	1.6782	0.3632
cacao.01G312200.1;cacao.05G321600.2	1.7151	0.348	-1.0000	0.3158
cacao.01G312200.1;cacao.05G321600.1	1.7151	0.348	-1.0000	0.3158
cacao.01G319700.1;cacao.05G326000.1	1.2316	0.1367	1.1075	0.1357
cacao.01G319800.1;cacao.05G326200.1	1.281	0.1338	1.8259	0.1288
cacao.01G320100.1;cacao.05G326600.1	2.4248	0.0115	0.8914	0.0120
cacao.01G320400.1;cacao.05G326800.1	1.9474	0.3677	2.1621	0.3645
cacao.01G321200.1;cacao.05G327500.1	1.7467	0.0451	1.3385	0.0439
cacao.01G322100.1;cacao.05G327900.1	1.4765	0.2735	1.9704	0.2649
cacao.01G322400.2;cacao.05G328100.1	1.5984	0.3227	1.4289	0.3254
cacao.01G322800.1;cacao.05G328200.1	1.281	0.0327	1.2443	0.0328
cacao.01G323100.2;cacao.05G328400.1	1.8109	0.2525	1.9309	0.2510
cacao.01G320500.1;cacao.05G326800.1	3.1198	0.4121	4.2669	0.4097
cacao.01G323000.1;cacao.05G328400.1	1.6338	0.2786	2.1682	0.2714
cacao.01G323000.1;cacao.05G328400.2	1.6008	0.2858	2.0523	0.2789
cacao.01G323000.1;cacao.05G328300.1	1.6465	0.3088	2.2868	0.3001
cacao.01G323000.1;cacao.05G328400.3	1.4296	0.4339	1.8929	0.4157
cacao.01G323300.1;cacao.05G328500.1	4.0782	0.6269	2.1355	0.6565
cacao.01G323100.1;cacao.05G328400.1	1.842	0.2564	1.9566	0.2549
cacao.01G323100.1;cacao.05G328300.1	1.6316	0.2889	1.8899	0.2846
cacao.01G323100.1;cacao.05G328400.2	1.6023	0.2416	1.6430	0.2409
cacao.01G323100.1;cacao.05G328400.3	3.4049	0.4424	-1.0000	0.4322
cacao.01G323100.4;cacao.05G328400.1	1.842	0.2564	1.9566	0.2549
cacao.01G323100.4;cacao.05G328300.1	1.6316	0.2889	1.8899	0.2846
cacao.01G323100.4;cacao.05G328400.2	1.6023	0.2416	1.6430	0.2409
cacao.01G323100.4;cacao.05G328400.3	3.4049	0.4424	-1.0000	0.4322
cacao.01G323100.2;cacao.05G328300.1	1.6263	0.2885	1.8787	0.2843
cacao.01G323100.2;cacao.05G328400.2	1.6023	0.2416	1.6430	0.2409
cacao.01G323100.2;cacao.05G328400.3	3.3965	0.3969	-1.0000	0.3843
cacao.01G323100.3;cacao.05G328400.1	1.8109	0.2525	1.9309	0.2510
cacao.01G323100.3;cacao.05G328300.1	1.6263	0.2885	1.8787	0.2843
cacao.01G323100.3;cacao.05G328400.2	1.6023	0.2416	1.6430	0.2409
cacao.01G323100.3;cacao.05G328400.3	3.3965	0.3969	-1.0000	0.3843
cacao.01G322400.1;cacao.05G328100.1	1.5984	0.3227	1.4289	0.3254
cacao.01G322400.1;cacao.05G328100.2	1.6945	0.379	1.3078	0.3893
cacao.01G322400.1;cacao.05G328100.3	1.6945	0.379	1.3078	0.3893
cacao.01G322400.3;cacao.05G328100.1	1.5984	0.3227	1.4289	0.3254
cacao.01G322400.3;cacao.05G328100.2	1.6945	0.379	1.3078	0.3893
cacao.01G322400.3;cacao.05G328100.3	1.6945	0.379	1.3078	0.3893
cacao.01G322400.2;cacao.05G328100.2	1.6945	0.379	1.3078	0.3893
cacao.01G322400.2;cacao.05G328100.3	1.6945	0.379	1.3078	0.3893
cacao.01G321100.1;cacao.05G327300.1	1.7384	0.417	1.1903	0.4249
cacao.01G326400.1;cacao.05G330400.1	2.5726	0.5448	1.6180	0.5648
cacao.01G327000.1;cacao.05G330600.2	1.2721	0.3032	2.3429	0.2841
cacao.01G327200.1;cacao.05G330700.1	1.4208	0.2212	1.2645	0.2241
cacao.01G327900.1;cacao.05G331100.1	1.9052	0.2201	-1.0000	0.2102
cacao.01G326500.1;cacao.05G330100.1	2.043	0.8062	2.7871	0.7823
cacao.01G326400.1;cacao.05G330400.2	2.5726	0.5448	1.6180	0.5648
cacao.01G326400.1;cacao.05G330400.3	4.2579	0.6675	2.1937	0.6845
cacao.01G327000.1;cacao.05G330600.1	1.2721	0.3032	2.3429	0.2841
cacao.01G408300.1;cacao.05G156500.1	1.5919	0.2842	1.6724	0.2825
cacao.01G409000.1;cacao.05G157800.1	3.8347	0.3247	1.5557	0.3184
cacao.01G410100.1;cacao.05G158300.1	1.7148	0.323	1.4207	0.3153
cacao.01G410300.1;cacao.05G159600.1	1.4688	0.4586	1.5326	0.4538
cacao.01G410600.2;cacao.05G158100.1	1.5117	0.0744	1.3947	0.0750
cacao.01G410800.1;cacao.05G160400.1	1.4612	0.1716	1.2954	0.1741
cacao.01G410900.1;cacao.05G160500.1	1.3406	0.2846	1.2240	0.2794
cacao.01G410800.1;cacao.05G160400.2	1.4612	0.1716	1.2954	0.1741
cacao.01G408100.1;cacao.05G156300.1	2.1596	0.1242	1.4051	0.1214
cacao.01G408100.1;cacao.05G156300.2	2.1596	0.1242	1.4051	0.1214
cacao.01G408100.1;cacao.05G156300.3	2.1596	0.1242	1.4051	0.1214
cacao.01G408100.1;cacao.05G156300.5	2.1596	0.1242	1.4051	0.1214
cacao.01G408100.1;cacao.05G156300.6	2.1596	0.1242	1.4051	0.1214
cacao.01G408100.1;cacao.05G156300.4	1.6692	0.161	1.4596	0.1543
cacao.01G410100.1;cacao.05G158200.1	1.833	0.3369	1.9837	0.3334
cacao.01G408000.1;cacao.05G156300.2	1.3299	0.1406	1.2550	0.1346
cacao.01G408000.1;cacao.05G156300.3	1.3299	0.1406	1.2550	0.1346
cacao.01G408000.1;cacao.05G156300.5	1.3299	0.1406	1.2550	0.1346
cacao.01G408000.1;cacao.05G156300.6	1.3299	0.1406	1.2550	0.1346
cacao.01G408000.1;cacao.05G156300.4	2.2617	0.1909	1.4285	0.1836
cacao.01G409000.1;cacao.05G157800.2	2.8677	0.3459	1.6167	0.3346
cacao.01G409000.1;cacao.05G157800.9	2.8677	0.3459	1.6167	0.3346
cacao.01G409000.1;cacao.05G157800.7	2.871	0.3509	1.6216	0.3413
cacao.01G409000.1;cacao.05G157800.8	1.371	0.331	1.5604	0.3250
cacao.01G409000.1;cacao.05G157800.4	1.5086	0.342	1.5908	0.3392
cacao.01G409000.1;cacao.05G157800.6	1.4924	0.324	1.5302	0.3225
cacao.01G409000.1;cacao.05G157800.3	1.5164	0.3488	1.5956	0.3461
cacao.01G409000.1;cacao.05G157800.5	1.5007	0.3308	1.5348	0.3293
cacao.01G410600.1;cacao.05G158100.1	1.5117	0.0744	1.3947	0.0750
cacao.01G410300.1;cacao.05G159600.2	1.4688	0.4586	1.5326	0.4538
cacao.01G410300.2;cacao.05G159600.1	1.4688	0.4586	1.5326	0.4538
cacao.01G410300.2;cacao.05G159600.2	1.4688	0.4586	1.5326	0.4538
cacao.01G410300.3;cacao.05G159600.1	1.4688	0.4586	1.5326	0.4538
cacao.01G410300.3;cacao.05G159600.2	1.4688	0.4586	1.5326	0.4538
cacao.01G410300.4;cacao.05G159600.1	1.4688	0.4586	1.5326	0.4538
cacao.01G410300.4;cacao.05G159600.2	1.4688	0.4586	1.5326	0.4538
cacao.01G407900.1;cacao.05G156300.2	1.3932	0.1219	1.2653	0.1184
cacao.01G407900.1;cacao.05G156300.5	1.3932	0.1219	1.2653	0.1184
cacao.01G407900.1;cacao.05G156300.6	1.3932	0.1219	1.2653	0.1184
cacao.01G407900.1;cacao.05G156300.4	1.2183	0.1567	1.2922	0.1490
cacao.01G148500.2;cacao.06G172300.1	1.7364	0.6667	1.3426	0.6822
cacao.01G148900.1;cacao.06G171900.2	1.1396	0.4001	1.0975	0.3900
cacao.01G149000.1;cacao.06G171800.1	1.6309	0.0908	1.2121	0.0905
cacao.01G149800.1;cacao.06G171400.1	2.1471	0.1498	1.7955	0.1425
cacao.01G150100.1;cacao.06G171100.2	1.3641	0.1384	1.4953	0.1368
cacao.01G150800.2;cacao.06G170400.1	3.5355	0.1139	2.3468	0.1174
cacao.01G151000.1;cacao.06G169900.1	4.4611	0.3804	-1.0000	0.3761
cacao.01G151300.1;cacao.06G169400.2	1.6122	0.5415	1.5369	0.5417
cacao.01G151900.1;cacao.06G169300.1	1.44	0.5937	1.5458	0.5829
cacao.01G152000.1;cacao.06G169200.2	1.3449	0.2049	1.0826	0.2047
cacao.01G149100.1;cacao.06G171800.1	1.4073	0.0671	1.1917	0.0662
cacao.01G148500.1;cacao.06G172300.1	1.7364	0.6667	1.3426	0.6822
cacao.01G151000.2;cacao.06G169900.1	4.4268	0.3746	-1.0000	0.3702
cacao.01G149200.1;cacao.06G171600.1	3.1377	0.265	1.7105	0.2568
cacao.01G149300.1;cacao.06G171600.1	2.4685	0.2331	1.7682	0.2253
cacao.01G151900.1;cacao.06G169300.2	1.44	0.5937	1.5458	0.5829
cacao.01G150100.1;cacao.06G171100.1	1.3541	0.1397	1.4855	0.1382
cacao.01G150100.2;cacao.06G171100.1	1.3541	0.1397	1.4855	0.1382
cacao.01G150100.3;cacao.06G171100.1	1.2898	0.1475	1.7141	0.1428
cacao.01G150100.2;cacao.06G171100.2	1.4176	0.1382	1.6613	0.1358
cacao.01G150100.3;cacao.06G171100.2	1.3771	0.1402	1.4964	0.1388
cacao.01G149300.1;cacao.06G171700.1	1.4698	0.2032	1.6272	0.2008
cacao.01G149200.1;cacao.06G171700.1	1.2796	0.1981	1.5310	0.1935
cacao.01G151300.1;cacao.06G169400.1	1.6122	0.5415	1.5369	0.5417
cacao.01G151300.2;cacao.06G169400.1	1.6122	0.5415	1.5369	0.5417
cacao.01G151300.3;cacao.06G169400.1	1.6122	0.5415	1.5369	0.5417
cacao.01G151300.4;cacao.06G169400.1	1.6122	0.5415	1.5369	0.5417
cacao.01G151300.5;cacao.06G169400.1	1.6122	0.5415	1.5369	0.5417
cacao.01G151300.2;cacao.06G169400.2	1.6122	0.5415	1.5369	0.5417
cacao.01G151300.3;cacao.06G169400.2	1.6122	0.5415	1.5369	0.5417
cacao.01G151300.4;cacao.06G169400.2	1.6122	0.5415	1.5369	0.5417
cacao.01G151300.5;cacao.06G169400.2	1.6122	0.5415	1.5369	0.5417
cacao.01G151300.1;cacao.06G169400.3	1.6122	0.5415	1.5369	0.5417
cacao.01G151300.2;cacao.06G169400.3	1.6122	0.5415	1.5369	0.5417
cacao.01G151300.3;cacao.06G169400.3	1.6122	0.5415	1.5369	0.5417
cacao.01G151300.4;cacao.06G169400.3	1.6122	0.5415	1.5369	0.5417
cacao.01G151300.5;cacao.06G169400.3	1.6122	0.5415	1.5369	0.5417
cacao.01G150800.1;cacao.06G170400.1	3.5355	0.1139	2.3468	0.1174
cacao.01G150800.3;cacao.06G170400.1	3.5355	0.1139	2.3468	0.1174
cacao.01G148900.1;cacao.06G171900.1	1.1396	0.4001	1.0975	0.3900
cacao.01G148900.2;cacao.06G171900.1	1.1396	0.4001	1.0975	0.3900
cacao.01G148900.2;cacao.06G171900.2	1.1396	0.4001	1.0975	0.3900
cacao.01G152000.1;cacao.06G169200.1	1.5214	0.21	1.0992	0.2109
cacao.01G161200.1;cacao.06G158900.1	3.9456	0.1898	2.6077	0.1920
cacao.01G162100.1;cacao.06G157600.2	1.6618	0.1814	1.2880	0.1860
cacao.01G162600.1;cacao.06G157100.1	1.9437	0.5531	1.8126	0.5214
cacao.01G162900.1;cacao.06G156900.1	1.4393	0.4994	1.3147	0.5047
cacao.01G163000.1;cacao.06G156600.2	1.4669	0.2502	1.1545	0.2480
cacao.01G163400.1;cacao.06G156000.1	1.6308	0.2982	1.9209	0.2933
cacao.01G161300.1;cacao.06G158900.1	3.453	0.1639	-1.0000	0.1648
cacao.01G161400.1;cacao.06G158900.1	5.2559	0.2178	3.2300	0.2186
cacao.01G162100.1;cacao.06G157600.1	1.6618	0.1814	1.2880	0.1860
cacao.01G162100.1;cacao.06G157600.3	1.6618	0.1814	1.2880	0.1860
cacao.01G163200.1;cacao.06G156100.1	3.02	0.4081	2.7155	0.4091
cacao.01G163200.1;cacao.06G156100.2	3.02	0.4081	2.7155	0.4091
cacao.01G161200.1;cacao.06G158800.1	2.1834	0.2983	1.8841	0.3008
cacao.01G161300.1;cacao.06G158800.1	1.7177	0.3013	1.4944	0.3057
cacao.01G161400.1;cacao.06G158800.1	2.6068	0.2494	1.6864	0.2546
cacao.01G162900.1;cacao.06G156900.2	1.4352	0.4972	1.3135	0.5022
cacao.01G163000.1;cacao.06G156600.1	1.4046	0.251	1.1405	0.2485
cacao.01G163000.1;cacao.06G156600.3	1.4669	0.2502	1.1545	0.2480
cacao.01G163000.1;cacao.06G156600.8	1.4195	0.2504	1.1427	0.2480
cacao.01G163000.1;cacao.06G156600.11	1.4195	0.2504	1.1427	0.2480
cacao.01G163000.1;cacao.06G156600.9	1.4195	0.2504	1.1427	0.2480
cacao.01G163000.1;cacao.06G156600.12	1.28	0.2571	1.0656	0.2565
cacao.01G163000.1;cacao.06G156600.10	1.4743	0.2499	1.1290	0.2475
cacao.01G163000.1;cacao.06G156600.6	1.4961	0.2492	1.1318	0.2469
cacao.01G163000.1;cacao.06G156600.7	1.4961	0.2492	1.1318	0.2469
cacao.01G178200.1;cacao.06G226300.1	1.5059	0.2661	1.4432	0.2531
cacao.01G178400.1;cacao.06G226800.1	3.5014	0.1628	1.4388	0.1611
cacao.01G179600.1;cacao.06G227000.1	1.6734	0.1161	1.4190	0.1125
cacao.01G180600.1;cacao.06G227800.1	1.5268	0.0674	1.4618	0.0676
cacao.01G180700.1;cacao.06G228200.1	2.9134	0.2516	1.5399	0.2494
cacao.01G180900.1;cacao.06G228800.1	1.597	0.1304	1.2840	0.1280
cacao.01G182500.1;cacao.06G229600.2	1.3439	0.3454	1.7719	0.3327
cacao.01G182600.1;cacao.06G229700.1	1.4581	0.0953	1.4856	0.0950
cacao.01G182800.1;cacao.06G229900.1	1.7908	0.1634	-1.0000	0.1557
cacao.01G183000.1;cacao.06G230000.1	1.5758	0.1567	1.7238	0.1552
cacao.01G184200.1;cacao.06G231400.1	1.431	0.4603	1.7482	0.4222
cacao.01G184800.1;cacao.06G231700.1	1.4624	0.2067	2.5902	0.1919
cacao.01G182600.1;cacao.06G229700.2	1.3012	0.1042	1.3397	0.1038
cacao.01G182800.2;cacao.06G229900.1	2.1737	0.1685	-1.0000	0.1628
cacao.01G179600.2;cacao.06G227000.1	1.6734	0.1161	1.4190	0.1125
cacao.01G179400.1;cacao.06G227000.1	1.3989	0.2374	1.5177	0.2344
cacao.01G179400.2;cacao.06G227000.1	3.0411	0.2704	1.4808	0.2681
cacao.01G179400.4;cacao.06G227000.1	1.4903	0.1643	1.5312	0.1570
cacao.01G179400.6;cacao.06G227000.1	1.4903	0.1643	1.5312	0.1570
cacao.01G179400.3;cacao.06G227000.1	1.4406	0.2854	1.4602	0.2846
cacao.01G179400.5;cacao.06G227000.1	1.4406	0.2854	1.4602	0.2846
cacao.01G179700.1;cacao.06G227000.1	2.2021	0.5297	-1.0000	0.5028
cacao.01G180900.2;cacao.06G228800.1	1.5264	0.092	1.1408	0.0912
cacao.01G182500.1;cacao.06G229600.1	1.3439	0.3454	1.7719	0.3327
cacao.01G178200.4;cacao.06G226300.1	1.4884	0.2718	1.4252	0.2588
cacao.01G178200.3;cacao.06G226300.1	1.4075	0.2538	1.4687	0.2396
cacao.01G178200.5;cacao.06G226300.1	1.5358	0.2587	1.4734	0.2455
cacao.01G178200.6;cacao.06G226300.1	1.4098	0.2442	1.5083	0.2295
cacao.01G178200.2;cacao.06G226300.1	1.1353	0.2625	1.4307	0.2421
cacao.01G178200.7;cacao.06G226300.1	0.9971	0.2424	1.3016	0.2212
cacao.01G178200.8;cacao.06G226300.1	0.9971	0.2424	1.3016	0.2212
cacao.01G180600.2;cacao.06G227800.1	1.7102	0.0773	1.5256	0.0780
cacao.01G178400.2;cacao.06G226800.1	1.9918	0.1681	1.3617	0.1668
cacao.01G178400.3;cacao.06G226800.1	1.9918	0.1681	1.3617	0.1668
cacao.01G178400.1;cacao.06G226800.3	3.5014	0.1628	1.4388	0.1611
cacao.01G178400.2;cacao.06G226800.3	1.9918	0.1681	1.3617	0.1668
cacao.01G178400.3;cacao.06G226800.3	1.9918	0.1681	1.3617	0.1668
cacao.01G178400.1;cacao.06G226800.2	1.5217	0.18	1.4939	0.1803
cacao.01G178400.2;cacao.06G226800.2	2.383	0.1932	1.3838	0.1949
cacao.01G178400.3;cacao.06G226800.2	2.383	0.1932	1.3838	0.1949
cacao.01G188900.2;cacao.06G234800.1	1.4881	0.2285	1.3214	0.2313
cacao.01G189000.1;cacao.06G235000.1	1.8678	0.3565	1.4760	0.3465
cacao.01G189300.2;cacao.06G235700.1	3.5988	0.1963	1.1322	0.2006
cacao.01G189400.1;cacao.06G235900.1	2.6785	0.1905	-1.0000	0.1821
cacao.01G190100.2;cacao.06G236500.1	1.5129	0.2484	1.8449	0.2431
cacao.01G190600.1;cacao.06G236800.1	2.3411	0.2412	1.8819	0.2441
cacao.01G191000.1;cacao.06G236700.1	1.201	0.5006	3.1881	0.4466
cacao.01G189600.1;cacao.06G236100.1	1.3452	0.3207	-1.0000	0.2782
cacao.01G189200.1;cacao.06G235000.1	2.1151	0.7603	1.8797	0.7374
cacao.01G190100.1;cacao.06G236500.1	1.4326	0.2536	1.7812	0.2473
cacao.01G190100.3;cacao.06G236500.1	1.4326	0.2536	1.7812	0.2473
cacao.01G190600.2;cacao.06G236800.1	2.2761	0.1869	1.9621	0.1883
cacao.01G188900.1;cacao.06G234800.1	2.2067	0.2124	1.2755	0.2103
cacao.01G188900.3;cacao.06G234800.1	2.9736	0.217	1.2827	0.2166
cacao.01G189300.3;cacao.06G235700.1	3.5988	0.1963	1.1322	0.2006
cacao.01G189300.4;cacao.06G235700.1	3.5988	0.1963	1.1322	0.2006
cacao.01G189300.1;cacao.06G235700.1	1.422	0.2004	1.1359	0.2054
cacao.01G196000.1;cacao.06G240100.1	1.5543	0.4474	1.3016	0.4269
cacao.01G196300.1;cacao.06G240500.1	2.0951	0.1782	3.6973	0.1743
cacao.01G196700.1;cacao.06G240900.1	1.4319	0.3555	1.4221	0.3553
cacao.01G197200.1;cacao.06G241500.1	2.2103	0.0876	0.9820	0.0892
cacao.01G196700.1;cacao.06G240600.1	1.453	0.309	2.3128	0.2934
cacao.01G196300.1;cacao.06G241100.1	3.6035	0.48	-1.0000	0.4835
cacao.01G196300.1;cacao.06G241100.2	3.5873	0.4828	-1.0000	0.4897
cacao.01G196000.2;cacao.06G240100.1	1.5543	0.4474	1.3016	0.4269
cacao.01G196000.4;cacao.06G240100.1	1.498	0.5163	1.2372	0.4940
cacao.01G196000.6;cacao.06G240100.1	2.1408	0.4418	1.3222	0.4226
cacao.01G196000.3;cacao.06G240100.1	1.3108	0.4791	1.3362	0.4461
cacao.01G196000.5;cacao.06G240100.1	1.3048	0.482	1.5664	0.4684
cacao.01G242200.2;cacao.06G176300.1	1.3814	0.4543	1.4587	0.4388
cacao.01G243900.1;cacao.06G174500.1	1.0861	0.1419	1.3126	0.1337
cacao.01G244100.1;cacao.06G173100.1	1.9469	0.2725	1.8807	0.2729
cacao.01G244700.1;cacao.06G171700.1	1.8969	0.2463	1.9741	0.2451
cacao.01G242200.1;cacao.06G176300.1	1.3814	0.4543	1.4587	0.4388
cacao.01G241900.1;cacao.06G176500.1	1.7257	0.5492	1.7212	0.5253
cacao.01G244700.1;cacao.06G172600.1	1.8774	0.3925	3.0034	0.3799
cacao.01G244700.1;cacao.06G172600.2	1.8747	0.3859	2.8387	0.3744
cacao.01G244700.1;cacao.06G171600.1	1.6951	0.237	2.0289	0.2327
cacao.01G244700.1;cacao.06G172900.1	1.8829	0.367	2.1527	0.3619
cacao.01G186200.1;cacao.07G025100.1	1.3431	0.1418	1.4879	0.1400
cacao.01G186400.1;cacao.07G025200.2	2.0957	0.4067	1.6073	0.4136
cacao.01G187000.1;cacao.07G026100.1	1.3521	0.2257	1.1540	0.2200
cacao.01G187400.1;cacao.07G027500.1	1.3152	0.3285	1.1948	0.3190
cacao.01G187400.3;cacao.07G027500.1	1.2442	0.3033	1.1628	0.2925
cacao.01G187400.2;cacao.07G027500.1	1.5434	0.3228	1.3336	0.3102
cacao.01G187000.2;cacao.07G026100.1	1.3333	0.2301	1.1825	0.2230
cacao.01G186400.4;cacao.07G025200.1	2.1356	0.405	1.6343	0.4117
cacao.01G186400.1;cacao.07G025200.1	2.0957	0.4067	1.6073	0.4136
cacao.01G186400.3;cacao.07G025200.1	2.1192	0.4062	1.6180	0.4131
cacao.01G186400.2;cacao.07G025200.1	1.9711	0.4141	1.5920	0.4198
cacao.01G186400.5;cacao.07G025200.1	2.0654	0.45	1.5024	0.4613
cacao.01G186400.4;cacao.07G025200.2	2.1049	0.4059	1.6157	0.4127
cacao.01G186400.3;cacao.07G025200.2	2.1192	0.4062	1.6180	0.4131
cacao.01G186400.2;cacao.07G025200.2	1.9711	0.4141	1.5920	0.4198
cacao.01G186400.5;cacao.07G025200.2	2.0654	0.45	1.5024	0.4613
cacao.01G189300.2;cacao.07G023300.2	1.6403	0.21	0.9939	0.2115
cacao.01G189600.1;cacao.07G023100.1	2.5566	0.1757	3.5509	0.1739
cacao.01G190000.1;cacao.07G022800.1	5.5125	0.4977	1.2903	0.5345
cacao.01G190100.2;cacao.07G022500.1	1.6013	0.1908	1.9430	0.1874
cacao.01G189300.2;cacao.07G023300.1	1.5402	0.2075	0.9751	0.2088
cacao.01G189300.3;cacao.07G023300.1	1.5402	0.2075	0.9751	0.2088
cacao.01G189300.4;cacao.07G023300.1	1.5402	0.2075	0.9751	0.2088
cacao.01G189300.1;cacao.07G023300.1	1.7211	0.2117	0.9998	0.2136
cacao.01G189300.2;cacao.07G023300.3	1.5402	0.2075	0.9751	0.2088
cacao.01G189300.3;cacao.07G023300.3	1.5402	0.2075	0.9751	0.2088
cacao.01G189300.4;cacao.07G023300.3	1.5402	0.2075	0.9751	0.2088
cacao.01G189300.1;cacao.07G023300.3	1.7211	0.2117	0.9998	0.2136
cacao.01G189300.1;cacao.07G023300.2	1.675	0.2097	0.9950	0.2115
cacao.01G189300.3;cacao.07G023300.2	1.6403	0.21	0.9939	0.2115
cacao.01G189300.4;cacao.07G023300.2	1.6403	0.21	0.9939	0.2115
cacao.01G190100.1;cacao.07G022500.1	1.5414	0.195	1.9161	0.1909
cacao.01G190100.3;cacao.07G022500.1	1.5414	0.195	1.9161	0.1909
cacao.01G196200.1;cacao.07G014700.1	1.5056	0.5742	1.5612	0.5434
cacao.01G196300.1;cacao.07G014500.1	1.3407	0.2172	1.2818	0.2120
cacao.01G196500.1;cacao.07G013900.1	1.7146	0.2696	1.6318	0.2572
cacao.01G196700.1;cacao.07G013700.1	1.5069	0.2804	1.2307	0.2696
cacao.01G196300.1;cacao.07G013400.1	3.6326	0.537	-1.0000	0.5343
cacao.01G196700.1;cacao.07G013700.2	1.5069	0.2804	1.2307	0.2696
cacao.01G002800.1;cacao.08G064100.1	1.8527	0.2743	2.1309	0.2709
cacao.01G002900.1;cacao.08G063700.1	1.6038	0.2867	1.3932	0.2766
cacao.01G003000.1;cacao.08G063300.1	2.8433	0.5184	1.5559	0.5452
cacao.01G003700.2;cacao.08G063100.1	1.3631	0.4164	1.4667	0.4100
cacao.01G004000.1;cacao.08G062900.2	2.8671	0.2801	1.4617	0.2786
cacao.01G004100.1;cacao.08G062800.1	2.0529	0.1972	1.3733	0.1963
cacao.01G004600.1;cacao.08G062300.2	1.4275	0.3419	1.3653	0.3427
cacao.01G005200.1;cacao.08G061800.1	2.2792	0.287	1.4503	0.2834
cacao.01G005700.1;cacao.08G061500.2	0.7061	0.2925	0.8078	0.2753
cacao.01G006100.1;cacao.08G060500.1	2.1288	0.3314	5.7734	0.3221
cacao.01G006500.1;cacao.08G060100.2	1.6694	0.0427	1.1301	0.0421
cacao.01G006900.1;cacao.08G059900.1	1.6492	0.2537	1.7785	0.2517
cacao.01G008000.1;cacao.08G059100.1	2.2137	0.3687	1.7733	0.3512
cacao.01G006900.2;cacao.08G059900.1	1.6492	0.2537	1.7785	0.2517
cacao.01G006900.2;cacao.08G059900.2	1.7487	0.254	1.8929	0.2520
cacao.01G006900.1;cacao.08G059900.2	1.7487	0.254	1.8929	0.2520
cacao.01G006900.2;cacao.08G059900.3	1.5732	0.2521	1.7479	0.2492
cacao.01G006900.1;cacao.08G059900.3	1.5732	0.2521	1.7479	0.2492
cacao.01G004000.1;cacao.08G062900.1	2.8671	0.2801	1.4617	0.2786
cacao.01G003800.2;cacao.08G062900.1	1.7752	0.278	1.9019	0.2757
cacao.01G003800.1;cacao.08G062900.1	1.7752	0.278	1.9019	0.2757
cacao.01G003800.2;cacao.08G062900.2	1.7752	0.278	1.9019	0.2757
cacao.01G003800.1;cacao.08G062900.2	1.7752	0.278	1.9019	0.2757
cacao.01G004000.1;cacao.08G062900.3	2.8671	0.2801	1.4617	0.2786
cacao.01G003800.2;cacao.08G062900.3	1.7752	0.278	1.9019	0.2757
cacao.01G003800.1;cacao.08G062900.3	1.7752	0.278	1.9019	0.2757
cacao.01G004000.1;cacao.08G062900.7	2.8671	0.2801	1.4617	0.2786
cacao.01G003800.2;cacao.08G062900.7	1.7752	0.278	1.9019	0.2757
cacao.01G003800.1;cacao.08G062900.7	1.7752	0.278	1.9019	0.2757
cacao.01G004000.1;cacao.08G062900.6	2.7188	0.2812	1.4546	0.2797
cacao.01G003800.2;cacao.08G062900.6	1.7931	0.279	1.9177	0.2767
cacao.01G003800.1;cacao.08G062900.6	1.7931	0.279	1.9177	0.2767
cacao.01G004000.1;cacao.08G062900.8	1.555	0.2495	1.6094	0.2480
cacao.01G003800.2;cacao.08G062900.8	2.0794	0.2385	2.0267	0.2387
cacao.01G003800.1;cacao.08G062900.8	2.0678	0.2395	2.0232	0.2396
cacao.01G003800.1;cacao.08G062900.10	2.1955	0.2845	2.3311	0.2829
cacao.01G007500.1;cacao.08G059100.1	2.0153	0.217	1.5937	0.2102
cacao.01G004100.2;cacao.08G062800.1	2.0529	0.1972	1.3733	0.1963
cacao.01G004100.3;cacao.08G062800.1	2.5134	0.1307	1.4124	0.1301
cacao.01G004100.4;cacao.08G062800.1	2.0911	0.1106	1.2841	0.1104
cacao.01G006100.1;cacao.08G060800.1	4.1978	0.5951	-1.0000	0.6042
cacao.01G003700.3;cacao.08G063100.1	1.4376	0.3805	1.4192	0.3789
cacao.01G003700.8;cacao.08G063100.1	1.4376	0.3805	1.4192	0.3789
cacao.01G003700.6;cacao.08G063100.1	1.3631	0.4164	1.4667	0.4100
cacao.01G003700.1;cacao.08G063100.1	1.3631	0.4164	1.4667	0.4100
cacao.01G003700.10;cacao.08G063100.1	1.4376	0.3805	1.4192	0.3789
cacao.01G003700.7;cacao.08G063100.1	1.4376	0.3805	1.4192	0.3789
cacao.01G005700.1;cacao.08G061500.1	0.703	0.2468	0.7802	0.2347
cacao.01G005700.1;cacao.08G061500.3	0.703	0.2468	0.7802	0.2347
cacao.01G004600.1;cacao.08G062300.1	1.4275	0.3419	1.3653	0.3427
cacao.01G004600.1;cacao.08G062300.3	1.4313	0.3418	1.3641	0.3428
cacao.01G002800.2;cacao.08G064100.1	1.8527	0.2743	2.1309	0.2709
cacao.01G002900.1;cacao.08G063400.1	3.448	0.5089	-1.0000	0.5015
cacao.01G006500.1;cacao.08G060100.1	2.8343	0.0578	1.1699	0.0576
cacao.01G006500.1;cacao.08G060100.3	1.4956	0.0953	1.3857	0.0960
cacao.01G010000.1;cacao.08G054000.1	1.3398	0.1798	1.3428	0.1796
cacao.01G010200.1;cacao.08G053300.1	1.6836	0.4139	1.2945	0.4073
cacao.01G010400.1;cacao.08G052900.1	1.3372	0.2497	0.9744	0.2527
cacao.01G011000.1;cacao.08G052300.1	1.4619	0.2227	1.7969	0.2178
cacao.01G011100.1;cacao.08G051800.1	1.5696	0.4958	1.7558	0.4681
cacao.01G011600.1;cacao.08G051100.1	1.8293	0.1673	1.3728	0.1645
cacao.01G012800.1;cacao.08G049500.1	1.542	0.1905	2.4220	0.1835
cacao.01G013200.1;cacao.08G049100.1	1.7431	0.4751	1.9472	0.4685
cacao.01G013300.1;cacao.08G048800.1	1.4674	0.4397	2.0270	0.4227
cacao.01G014000.1;cacao.08G048500.1	1.8104	0.3557	2.3683	0.3480
cacao.01G014300.1;cacao.08G047700.1	2.0097	0.1031	1.6238	0.0982
cacao.01G014500.1;cacao.08G047400.1	1.3419	0.0471	1.6616	0.0460
cacao.01G013200.1;cacao.08G049100.2	1.7594	0.4773	1.9465	0.4712
cacao.01G010400.1;cacao.08G052900.2	1.5223	0.2666	0.9885	0.2722
cacao.01G010400.1;cacao.08G052900.5	1.3529	0.2629	0.9349	0.2686
cacao.01G010400.1;cacao.08G052900.3	1.1105	0.2425	0.8861	0.2442
cacao.01G010400.1;cacao.08G052900.4	1.2089	0.2636	0.8823	0.2682
cacao.01G010400.1;cacao.08G052900.6	1.0678	0.2587	0.8170	0.2634
cacao.01G013700.1;cacao.08G048600.1	99.0	0.0665	2.3522	0.0721
cacao.01G014000.1;cacao.08G048600.1	3.0198	0.5698	1.8778	0.5418
cacao.01G011800.1;cacao.08G050600.1	1.2411	0.4741	1.8850	0.4249
cacao.01G010200.2;cacao.08G053300.1	3.1955	0.7441	1.6618	0.7150
cacao.01G017300.1;cacao.08G046100.1	2.088	0.3058	-1.0000	0.2901
cacao.01G017500.1;cacao.08G045900.1	3.4306	0.2322	1.5711	0.2281
cacao.01G017900.1;cacao.08G045600.1	5.2704	0.5091	-1.0000	0.4909
cacao.01G018800.1;cacao.08G044300.1	2.0825	0.3293	1.3663	0.3188
cacao.01G019200.1;cacao.08G043600.1	1.531	0.3337	2.5027	0.3172
cacao.01G020100.1;cacao.08G042600.1	1.9379	0.2021	1.4301	0.1977
cacao.01G020500.1;cacao.08G041900.1	1.1159	0.1111	1.4918	0.1031
cacao.01G020600.1;cacao.08G041600.1	2.2763	0.3812	1.4354	0.3721
cacao.01G021000.1;cacao.08G040800.1	1.6992	0.4524	1.5855	0.4549
cacao.01G021000.1;cacao.08G040800.3	1.8223	0.4939	1.6063	0.5001
cacao.01G021000.1;cacao.08G040800.2	2.3496	0.5706	1.9769	0.5777
cacao.01G016900.1;cacao.08G046200.1	4.4579	0.3362	-1.0000	0.3201
cacao.01G017300.1;cacao.08G046200.1	3.0637	0.4744	-1.0000	0.4501
cacao.01G017300.2;cacao.08G046200.1	4.1908	0.4753	-1.0000	0.4514
cacao.01G018800.1;cacao.08G044200.1	1.1305	0.4386	1.1026	0.4246
cacao.01G017300.2;cacao.08G046100.1	2.2693	0.3071	-1.0000	0.2924
cacao.01G016900.1;cacao.08G046100.1	2.9043	0.4216	-1.0000	0.4081
cacao.01G023300.1;cacao.08G037500.1	1.8941	0.2834	1.1423	0.2808
cacao.01G024400.1;cacao.08G037100.1	1.6011	0.2793	1.2524	0.2733
cacao.01G024500.1;cacao.08G037000.1	2.1245	0.4854	1.3859	0.5044
cacao.01G024600.1;cacao.08G036900.1	1.2132	0.3056	1.2957	0.3016
cacao.01G025100.1;cacao.08G036500.1	2.6678	0.2803	1.4859	0.2751
cacao.01G025600.1;cacao.08G035900.1	1.3123	0.2727	1.5687	0.2568
cacao.01G025800.1;cacao.08G035000.1	1.0601	0.2006	1.0443	0.1942
cacao.01G025900.1;cacao.08G034900.1	1.3932	0.1274	1.5600	0.1256
cacao.01G026700.1;cacao.08G034400.1	3.3849	0.0313	2.0574	0.0327
cacao.01G027200.1;cacao.08G034000.1	4.1056	0.2895	-1.0000	0.2886
cacao.01G027500.2;cacao.08G033900.1	1.7468	0.1682	1.3648	0.1640
cacao.01G028100.1;cacao.08G033100.1	3.3664	0.2854	-1.0000	0.2975
cacao.01G028200.1;cacao.08G033000.1	2.2974	0.0302	1.0895	0.0328
cacao.01G028300.1;cacao.08G032800.1	3.3485	0.0933	3.2107	0.0934
cacao.01G028400.1;cacao.08G032400.1	1.3638	0.4635	1.7517	0.4481
cacao.01G028500.1;cacao.08G032200.1	1.6117	0.3855	1.6207	0.3837
cacao.01G025100.2;cacao.08G036500.1	3.0021	0.2549	1.4483	0.2495
cacao.01G025100.1;cacao.08G036500.4	3.006	0.2659	1.4144	0.2617
cacao.01G025100.2;cacao.08G036500.4	2.2087	0.2411	1.3803	0.2365
cacao.01G025100.1;cacao.08G036500.2	1.8032	0.2188	1.2885	0.2148
cacao.01G025100.2;cacao.08G036500.2	1.5669	0.1867	1.2509	0.1822
cacao.01G025100.1;cacao.08G036500.3	1.3886	0.2142	1.5722	0.2108
cacao.01G025100.2;cacao.08G036500.3	1.2823	0.18	1.5097	0.1763
cacao.01G028800.2;cacao.08G032000.1	1.9319	0.4233	4.4706	0.4087
cacao.01G027900.1;cacao.08G032000.1	2.5016	0.5539	4.4981	0.5440
cacao.01G024500.4;cacao.08G037000.1	2.1245	0.4854	1.3859	0.5044
cacao.01G024500.5;cacao.08G037000.1	1.977	0.5353	1.3165	0.5566
cacao.01G024500.2;cacao.08G037000.1	2.4815	0.5438	1.4964	0.5658
cacao.01G024500.3;cacao.08G037000.1	3.1546	0.5359	1.5485	0.5604
cacao.01G025600.2;cacao.08G035900.1	1.6506	0.2937	1.8297	0.2752
cacao.01G023300.2;cacao.08G037500.1	1.5615	0.2558	1.0404	0.2556
cacao.01G023300.1;cacao.08G037500.2	1.4515	0.2528	1.0278	0.2530
cacao.01G023300.2;cacao.08G037500.2	1.4097	0.2591	1.0146	0.2587
cacao.01G027500.1;cacao.08G033900.1	1.7468	0.1682	1.3648	0.1640
cacao.01G024600.2;cacao.08G036900.1	1.2132	0.3056	1.2957	0.3016
cacao.01G031200.1;cacao.08G031300.1	2.2573	0.762	2.6291	0.7491
cacao.01G031500.1;cacao.08G030800.1	2.0487	0.211	1.4268	0.2030
cacao.01G031900.1;cacao.08G030500.1	2.1508	0.4366	-1.0000	0.4234
cacao.01G032000.1;cacao.08G030300.2	2.1675	0.6048	1.3662	0.5823
cacao.01G032100.1;cacao.08G029900.1	1.4113	0.0672	1.2955	0.0660
cacao.01G032300.1;cacao.08G029800.1	2.2749	0.1778	-1.0000	0.1722
cacao.01G032500.2;cacao.08G029600.1	1.9573	0.2141	-1.0000	0.2079
cacao.01G033300.2;cacao.08G029200.1	1.8697	0.2061	1.7252	0.2075
cacao.01G033700.1;cacao.08G028800.1	1.7368	0.4999	1.6270	0.5022
cacao.01G033800.1;cacao.08G027600.1	2.8821	0.2554	2.0080	0.2610
cacao.01G033800.1;cacao.08G028700.1	1.9756	0.2238	2.1772	0.2222
cacao.01G034100.1;cacao.08G028300.2	3.6298	0.329	-1.0000	0.3231
cacao.01G034200.1;cacao.08G028000.2	1.8569	0.3631	2.2067	0.3575
cacao.01G034300.1;cacao.08G027900.2	1.0639	0.1272	1.0437	0.1251
cacao.01G032300.1;cacao.08G029800.2	2.2749	0.1778	-1.0000	0.1722
cacao.01G032300.1;cacao.08G029800.3	2.2749	0.1778	-1.0000	0.1722
cacao.01G034100.1;cacao.08G028300.1	3.6298	0.329	-1.0000	0.3231
cacao.01G033300.1;cacao.08G029200.1	1.8697	0.2061	1.7252	0.2075
cacao.01G033700.2;cacao.08G028800.1	1.7368	0.4999	1.6270	0.5022
cacao.01G033700.3;cacao.08G028800.1	1.7368	0.4999	1.6270	0.5022
[truncated: 4,513 more rows]
