# Supplementary material for: Chromosome-level baobab genome illuminates its evolutionary trajectory and environmental adaptation
Source: Nat Commun. 2024 Oct 12;15:8833. doi: 10.1038/s41467-024-53157-w (PMC11470940; doi:10.1038/s41467-024-53157-w)
Supplement: Supplementary file 18 — Source Data [file 41467_2024_53157_MOESM18_ESM.zip › Fig. 5c-cotton.cotton.ks]

name	yn_ks	yn_ka	ng_ks	ng_ka
cotton.001G089900.1;cotton.001G207100.1	0.4943	0.1847	0.5363	0.1726
cotton.001G090100.1;cotton.001G207500.1	0.5825	0.1748	0.4183	0.1820
cotton.001G090200.1;cotton.001G208000.1	0.8154	0.0492	0.8460	0.0471
cotton.001G090300.2;cotton.001G208200.2	0.88	0.075	0.7316	0.0754
cotton.001G090400.1;cotton.001G207900.1	1.9505	0.35	1.4785	0.3385
cotton.001G090000.1;cotton.001G207300.1	5.1454	0.5418	2.9126	0.5435
cotton.001G090000.3;cotton.001G207300.1	3.7556	0.5368	4.2492	0.5439
cotton.001G090000.4;cotton.001G207300.1	3.5374	0.4208	-1.0000	0.4286
cotton.001G090000.5;cotton.001G207300.1	3.5358	0.4187	-1.0000	0.4220
cotton.001G090000.2;cotton.001G207300.2	3.6357	0.8627	-1.0000	0.8978
cotton.001G090000.3;cotton.001G207300.2	3.627	0.8466	-1.0000	0.8833
cotton.001G090000.4;cotton.001G207300.2	99.0	0.7463	-1.0000	0.8027
cotton.001G090000.5;cotton.001G207300.2	99.0	0.7598	-1.0000	0.8056
cotton.001G090000.1;cotton.001G207300.3	3.7028	0.8899	-1.0000	0.8883
cotton.001G090000.2;cotton.001G207300.3	3.699	0.9003	-1.0000	0.9066
cotton.001G090000.3;cotton.001G207300.3	3.6848	0.881	-1.0000	0.8920
cotton.001G090000.4;cotton.001G207300.3	3.4242	0.7916	-1.0000	0.8118
cotton.001G090000.5;cotton.001G207300.3	3.429	0.8096	-1.0000	0.8151
cotton.001G090000.1;cotton.001G207300.4	3.5157	0.399	-1.0000	0.4045
cotton.001G090000.2;cotton.001G207300.4	3.5157	0.399	-1.0000	0.4045
cotton.001G090000.3;cotton.001G207300.4	3.542	0.4015	-1.0000	0.4035
cotton.001G090000.4;cotton.001G207300.4	3.5307	0.4068	-1.0000	0.4103
cotton.001G090000.5;cotton.001G207300.4	3.5055	0.3937	-1.0000	0.4013
cotton.001G089700.1;cotton.001G206600.1	1.6888	0.4685	1.5307	0.4705
cotton.001G090300.1;cotton.001G208200.1	0.8643	0.0732	0.7322	0.0734
cotton.001G090300.1;cotton.001G208200.2	0.8767	0.0741	0.7322	0.0744
cotton.001G090300.1;cotton.001G208200.4	0.9404	0.0648	0.7621	0.0650
cotton.001G090300.1;cotton.001G208200.5	0.9595	0.0659	0.7621	0.0662
cotton.001G090300.1;cotton.001G208200.6	0.9781	0.0768	0.7882	0.0772
cotton.001G090300.1;cotton.001G208200.3	1.1093	0.1011	0.8456	0.1019
cotton.001G090300.2;cotton.001G208200.6	0.9811	0.0778	0.7876	0.0783
cotton.001G090300.2;cotton.001G208200.5	0.9645	0.067	0.7614	0.0675
cotton.001G090300.2;cotton.001G208200.3	1.1093	0.1023	0.8448	0.1032
cotton.001G090300.2;cotton.001G208200.1	0.868	0.0742	0.7316	0.0744
cotton.001G090300.2;cotton.001G208200.4	0.9461	0.066	0.7614	0.0662
cotton.001G090300.3;cotton.001G208200.6	0.9576	0.0778	0.7779	0.0783
cotton.001G090300.3;cotton.001G208200.2	0.9811	0.0778	0.7876	0.0783
cotton.001G090300.3;cotton.001G208200.5	1.1207	0.0698	0.8368	0.0703
cotton.001G090300.3;cotton.001G208200.3	1.1093	0.1023	0.8448	0.1032
cotton.001G090300.3;cotton.001G208200.1	0.9653	0.0769	0.7876	0.0772
cotton.001G090300.3;cotton.001G208200.4	1.0934	0.0687	0.8368	0.0690
cotton.001G090300.4;cotton.001G208200.2	1.141	0.1155	0.8087	0.1175
cotton.001G090300.4;cotton.001G208200.6	1.1072	0.1128	0.8363	0.1138
cotton.001G090300.4;cotton.001G208200.3	1.1397	0.1021	0.8428	0.1032
cotton.001G090300.4;cotton.001G208200.5	1.4002	0.116	0.8672	0.1182
cotton.001G090300.4;cotton.001G208200.1	1.1257	0.1145	0.8087	0.1164
cotton.001G090300.4;cotton.001G208200.4	1.3695	0.1147	0.8672	0.1167
cotton.001G090300.5;cotton.001G208200.1	0.8925	0.0642	0.6821	0.0655
cotton.001G090300.5;cotton.001G208200.2	0.8925	0.0642	0.6821	0.0655
cotton.001G090300.5;cotton.001G208200.4	0.8925	0.0642	0.6821	0.0655
cotton.001G090300.5;cotton.001G208200.5	0.8925	0.0642	0.6821	0.0655
cotton.001G090300.5;cotton.001G208200.6	1.069	0.0677	0.7635	0.0692
cotton.001G089800.1;cotton.001G206600.1	2.4486	0.5669	1.6317	0.5803
cotton.001G089900.1;cotton.001G207100.3	0.4943	0.1847	0.5363	0.1726
cotton.001G089900.1;cotton.001G207100.4	0.6524	0.2702	0.6653	0.2545
cotton.001G089900.1;cotton.001G207100.2	0.6162	0.2385	0.6185	0.2245
cotton.001G089900.1;cotton.001G207100.5	0.4146	0.1928	0.4509	0.1812
cotton.001G092200.1;cotton.001G211700.1	0.4401	0.2192	0.4801	0.2123
cotton.001G092700.1;cotton.001G212600.1	0.6798	0.1055	0.5685	0.1056
cotton.001G092800.1;cotton.001G213300.1	0.7943	0.1905	0.7912	0.1871
cotton.001G092900.1;cotton.001G213400.1	0.9318	0.0184	0.5703	0.0195
cotton.001G092700.2;cotton.001G212600.1	0.6711	0.1045	0.5621	0.1046
cotton.001G092200.1;cotton.001G211700.2	0.4401	0.2192	0.4801	0.2123
cotton.001G092200.1;cotton.001G211700.3	0.6147	0.3651	0.6883	0.3503
cotton.001G095300.2;cotton.001G196100.1	0.8875	0.411	0.7658	0.4067
cotton.001G095400.1;cotton.001G196200.1	0.3861	0.1301	0.3936	0.1272
cotton.001G096500.1;cotton.001G195900.2	0.4788	0.1895	0.5063	0.1829
cotton.001G096900.1;cotton.001G195600.1	0.4656	0.1	0.4137	0.1005
cotton.001G095400.1;cotton.001G196200.3	0.3861	0.1301	0.3936	0.1272
cotton.001G095400.3;cotton.001G196200.3	0.3861	0.1301	0.3936	0.1272
cotton.001G095400.4;cotton.001G196200.3	0.3979	0.1345	0.4107	0.1313
cotton.001G095400.2;cotton.001G196200.3	0.3654	0.1266	0.3900	0.1223
cotton.001G095400.3;cotton.001G196200.1	0.3861	0.1301	0.3936	0.1272
cotton.001G095400.4;cotton.001G196200.1	0.3979	0.1345	0.4107	0.1313
cotton.001G095400.2;cotton.001G196200.1	0.3654	0.1266	0.3900	0.1223
cotton.001G095400.1;cotton.001G196200.2	0.3986	0.1411	0.4060	0.1381
cotton.001G095400.3;cotton.001G196200.2	0.3986	0.1411	0.4060	0.1381
cotton.001G095400.4;cotton.001G196200.2	0.3881	0.1371	0.3937	0.1345
cotton.001G095400.2;cotton.001G196200.2	0.3654	0.1266	0.3900	0.1223
cotton.001G095400.1;cotton.001G196200.4	0.3937	0.1443	0.3893	0.1424
cotton.001G095400.3;cotton.001G196200.4	0.4034	0.1465	0.3957	0.1448
cotton.001G095400.4;cotton.001G196200.4	0.4165	0.1521	0.4130	0.1501
cotton.001G095400.2;cotton.001G196200.4	0.3845	0.1451	0.3922	0.1420
cotton.001G095300.1;cotton.001G196100.1	1.1066	0.4814	0.8497	0.4851
cotton.001G095300.3;cotton.001G196100.1	0.8875	0.411	0.7658	0.4067
cotton.001G097100.1;cotton.001G195600.1	0.3806	0.0903	0.3494	0.0906
cotton.001G096900.3;cotton.001G195600.1	0.4181	0.0851	0.3812	0.0852
cotton.001G096900.4;cotton.001G195600.1	0.4188	0.0853	0.3818	0.0854
cotton.001G096900.2;cotton.001G195600.1	0.4656	0.1068	0.4083	0.1079
cotton.001G096900.4;cotton.001G195600.2	0.4188	0.0853	0.3818	0.0854
cotton.001G097100.1;cotton.001G195600.2	0.3812	0.0905	0.3500	0.0909
cotton.001G096900.3;cotton.001G195600.2	0.4188	0.0853	0.3818	0.0854
cotton.001G096900.1;cotton.001G195600.2	0.4663	0.1003	0.4143	0.1008
cotton.001G096900.2;cotton.001G195600.2	0.4664	0.1071	0.4090	0.1082
cotton.001G096900.1;cotton.001G195600.3	0.3725	0.0732	0.3544	0.0730
cotton.001G096900.2;cotton.001G195600.3	0.3879	0.0715	0.3528	0.0720
cotton.001G096900.3;cotton.001G195600.3	0.3955	0.0802	0.3497	0.0814
cotton.001G097100.1;cotton.001G195600.3	0.381	0.0798	0.3445	0.0808
cotton.001G096900.4;cotton.001G195600.3	0.3964	0.0805	0.3504	0.0817
cotton.001G096900.1;cotton.001G195600.4	0.3725	0.0732	0.3544	0.0730
cotton.001G096900.2;cotton.001G195600.4	0.3879	0.0715	0.3528	0.0720
cotton.001G096900.3;cotton.001G195600.4	0.3955	0.0802	0.3497	0.0814
cotton.001G097100.1;cotton.001G195600.4	0.381	0.0798	0.3445	0.0808
cotton.001G096900.4;cotton.001G195600.4	0.3964	0.0805	0.3504	0.0817
cotton.001G097100.1;cotton.001G195600.5	0.3791	0.1093	0.3737	0.1072
cotton.001G096900.3;cotton.001G195600.5	0.433	0.1048	0.4217	0.1025
cotton.001G096900.4;cotton.001G195600.5	0.433	0.1048	0.4217	0.1025
cotton.001G096900.1;cotton.001G195600.5	0.4965	0.1275	0.4703	0.1252
cotton.001G096900.2;cotton.001G195600.5	0.4952	0.1379	0.4626	0.1361
cotton.001G096900.1;cotton.001G195600.6	0.3529	0.0921	0.3084	0.0944
cotton.001G096900.2;cotton.001G195600.6	0.3529	0.0921	0.3084	0.0944
cotton.001G096900.3;cotton.001G195600.6	0.3529	0.0921	0.3084	0.0944
cotton.001G097100.1;cotton.001G195600.6	0.3309	0.0981	0.2920	0.1006
cotton.001G096900.4;cotton.001G195600.6	0.3538	0.0925	0.3093	0.0949
cotton.001G096500.1;cotton.001G195900.1	0.4731	0.1136	0.4852	0.1105
cotton.001G096500.1;cotton.001G195900.4	0.4788	0.1895	0.5063	0.1829
cotton.001G096500.1;cotton.001G195900.3	0.4788	0.1895	0.5063	0.1829
cotton.001G096500.1;cotton.001G195900.6	0.4788	0.1895	0.5063	0.1829
cotton.001G096500.1;cotton.001G195900.7	0.5563	0.2378	0.5551	0.2348
cotton.001G096500.1;cotton.001G195900.5	0.4398	0.1936	0.4451	0.1901
cotton.001G095200.1;cotton.001G216800.2	0.573	0.0154	0.4676	0.0156
cotton.001G095600.1;cotton.001G216600.2	0.4075	0.2064	0.4406	0.1989
cotton.001G096300.1;cotton.001G217400.1	0.6151	0.0515	0.6414	0.0501
cotton.001G096500.1;cotton.001G217500.1	0.7079	0.1532	0.8072	0.1439
cotton.001G097000.2;cotton.001G218300.1	0.669	0.1841	0.5966	0.1848
cotton.001G097600.1;cotton.001G218800.1	0.5352	0.0327	0.5492	0.0318
cotton.001G097800.1;cotton.001G218900.1	0.4072	0.085	0.3854	0.0850
cotton.001G097900.1;cotton.001G219000.2	0.6957	0.1232	0.8428	0.1149
cotton.001G098000.1;cotton.001G219100.1	0.6851	0.1147	0.5738	0.1149
cotton.001G098300.1;cotton.001G220100.1	0.3928	0.1124	0.3836	0.1104
cotton.001G099200.1;cotton.001G220800.1	1.2358	0.296	0.9441	0.2968
cotton.001G099400.1;cotton.001G220500.1	0.4819	0.0587	0.5240	0.0564
cotton.001G098300.2;cotton.001G220100.1	0.3928	0.1124	0.3836	0.1104
cotton.001G098300.2;cotton.001G220100.2	0.3928	0.1124	0.3836	0.1104
cotton.001G098300.2;cotton.001G219900.1	0.3563	0.1331	0.3351	0.1310
cotton.001G098300.2;cotton.001G219900.2	0.3563	0.1331	0.3351	0.1310
cotton.001G098300.1;cotton.001G220100.2	0.3928	0.1124	0.3836	0.1104
cotton.001G098300.1;cotton.001G219900.1	0.3563	0.1331	0.3351	0.1310
cotton.001G098300.1;cotton.001G219900.2	0.3563	0.1331	0.3351	0.1310
cotton.001G097800.2;cotton.001G218900.1	0.4072	0.085	0.3854	0.0850
cotton.001G097800.1;cotton.001G218900.2	0.4272	0.121	0.4028	0.1213
cotton.001G097800.2;cotton.001G218900.2	0.4272	0.121	0.4028	0.1213
cotton.001G099400.2;cotton.001G220500.1	0.486	0.0579	0.5257	0.0556
cotton.001G096400.1;cotton.001G217400.1	0.6042	0.0515	0.6299	0.0501
cotton.001G096200.1;cotton.001G217400.1	0.889	0.0928	0.8861	0.0893
cotton.001G097900.1;cotton.001G219000.1	0.6957	0.1232	0.8428	0.1149
cotton.001G097900.2;cotton.001G219000.1	0.6957	0.1232	0.8428	0.1149
cotton.001G097900.2;cotton.001G219000.2	0.6957	0.1232	0.8428	0.1149
cotton.001G097000.1;cotton.001G218300.1	0.5397	0.1022	0.5702	0.0992
cotton.001G097600.2;cotton.001G218800.1	0.6972	0.0784	0.5530	0.0800
cotton.001G097600.1;cotton.001G218800.2	0.6098	0.0869	0.5626	0.0864
cotton.001G097600.2;cotton.001G218800.2	0.6652	0.0852	0.5920	0.0855
cotton.001G097600.1;cotton.001G218800.3	0.546	0.0402	0.5673	0.0389
cotton.001G097600.2;cotton.001G218800.3	1.0884	0.2013	0.7613	0.2065
cotton.001G095600.1;cotton.001G216600.1	0.419	0.2064	0.4534	0.1989
cotton.001G095600.2;cotton.001G216600.1	0.399	0.1791	0.4026	0.1759
cotton.001G095600.2;cotton.001G216600.2	0.3831	0.179	0.3857	0.1759
cotton.001G095600.1;cotton.001G216600.3	0.4242	0.2266	0.4403	0.2216
cotton.001G095600.2;cotton.001G216600.3	0.402	0.2008	0.3693	0.2031
cotton.001G095600.1;cotton.001G216600.4	0.4056	0.2172	0.4288	0.2108
cotton.001G095600.2;cotton.001G216600.4	0.3646	0.1845	0.3445	0.1846
cotton.001G095600.1;cotton.001G216600.5	0.4096	0.2356	0.4533	0.2264
cotton.001G095600.2;cotton.001G216600.5	0.3579	0.1975	0.3397	0.1986
cotton.001G095200.1;cotton.001G216800.1	0.573	0.0154	0.4676	0.0156
cotton.001G095200.2;cotton.001G216800.1	0.3436	0.0133	0.4302	0.0123
cotton.001G095200.2;cotton.001G216800.2	0.3436	0.0133	0.4302	0.0123
cotton.001G096500.1;cotton.001G217500.2	0.7079	0.1532	0.8072	0.1439
cotton.001G176600.1;cotton.001G252400.1	0.7913	0.1568	0.6877	0.1580
cotton.001G176700.1;cotton.001G252700.1	0.5968	0.1221	0.6305	0.1180
cotton.001G177600.1;cotton.001G253900.1	0.4754	0.167	0.5230	0.1595
cotton.001G177700.1;cotton.001G254000.1	0.2393	0.0847	0.2696	0.0809
cotton.001G178000.2;cotton.001G254100.1	0.4102	0.099	0.4024	0.0975
cotton.001G178100.1;cotton.001G254200.1	0.3815	0.0811	0.3947	0.0790
cotton.001G178800.1;cotton.001G254300.1	0.8511	0.0971	0.6799	0.0972
cotton.001G179100.1;cotton.001G254400.1	0.5634	0.0748	0.5538	0.0743
cotton.001G179300.2;cotton.001G254700.1	0.2984	0.0521	0.3228	0.0502
cotton.001G179400.1;cotton.001G254800.2	0.2813	0.0324	0.3101	0.0312
cotton.001G179600.2;cotton.001G254900.1	0.3112	0.0573	0.3318	0.0558
cotton.001G177600.1;cotton.001G253900.2	0.4754	0.167	0.5230	0.1595
cotton.001G177600.1;cotton.001G253900.3	0.4754	0.167	0.5230	0.1595
cotton.001G177600.1;cotton.001G253900.4	0.4754	0.167	0.5230	0.1595
cotton.001G179300.1;cotton.001G254700.1	0.4211	0.1029	0.3882	0.1031
cotton.001G179300.3;cotton.001G254700.1	0.4548	0.1055	0.4476	0.1040
cotton.001G179300.4;cotton.001G254700.1	0.3355	0.0549	0.3633	0.0528
cotton.001G179300.8;cotton.001G254700.1	0.3436	0.0556	0.3669	0.0537
cotton.001G179300.5;cotton.001G254700.1	0.638	0.0928	0.4936	0.0956
cotton.001G179300.7;cotton.001G254700.1	0.3279	0.0425	0.3629	0.0408
cotton.001G179300.6;cotton.001G254700.1	0.2242	0.0217	0.3155	0.0193
cotton.001G176800.1;cotton.001G253000.1	3.7421	0.5653	-1.0000	0.5600
cotton.001G176600.1;cotton.001G253000.1	3.4601	0.6609	-1.0000	0.6745
cotton.001G176800.1;cotton.001G252800.1	3.6307	0.5673	-1.0000	0.5727
cotton.001G176600.1;cotton.001G252800.1	3.3619	0.702	-1.0000	0.7245
cotton.001G177700.2;cotton.001G254000.1	0.2393	0.0847	0.2696	0.0809
cotton.001G177700.2;cotton.001G254000.4	0.2124	0.0795	0.2351	0.0769
cotton.001G177700.2;cotton.001G254000.5	0.2124	0.0795	0.2351	0.0769
cotton.001G177700.2;cotton.001G254000.6	0.2124	0.0795	0.2351	0.0769
cotton.001G177700.2;cotton.001G254000.3	0.2782	0.1346	0.3006	0.1311
cotton.001G177700.2;cotton.001G254000.2	0.2033	0.1079	0.2455	0.1013
cotton.001G177700.2;cotton.001G254000.7	0.2524	0.0786	0.2817	0.0751
cotton.001G177700.3;cotton.001G254000.1	0.2463	0.0906	0.2740	0.0868
cotton.001G177700.3;cotton.001G254000.4	0.2124	0.0795	0.2351	0.0769
cotton.001G177700.3;cotton.001G254000.5	0.2124	0.0795	0.2351	0.0769
cotton.001G177700.3;cotton.001G254000.6	0.2124	0.0795	0.2351	0.0769
cotton.001G177700.3;cotton.001G254000.3	0.2769	0.1381	0.2996	0.1345
cotton.001G177700.3;cotton.001G254000.2	0.2215	0.1036	0.2565	0.0986
cotton.001G177700.3;cotton.001G254000.7	0.2629	0.0868	0.2878	0.0835
cotton.001G177700.1;cotton.001G254000.7	0.2524	0.0786	0.2817	0.0751
cotton.001G177700.1;cotton.001G254000.4	0.2188	0.0822	0.2360	0.0801
cotton.001G177700.1;cotton.001G254000.5	0.2188	0.0822	0.2360	0.0801
cotton.001G177700.1;cotton.001G254000.6	0.2188	0.0822	0.2360	0.0801
cotton.001G177700.1;cotton.001G254000.2	0.2422	0.0881	0.2717	0.0850
cotton.001G177700.1;cotton.001G254000.3	0.3426	0.1405	0.3275	0.1412
cotton.001G176700.1;cotton.001G252900.1	0.6556	0.1197	0.6807	0.1164
cotton.001G176700.1;cotton.001G252500.1	0.6036	0.1598	0.6344	0.1544
cotton.001G176700.1;cotton.001G252400.1	2.0049	0.454	1.6979	0.4477
cotton.001G176600.1;cotton.001G252700.1	1.2077	0.358	1.1660	0.3456
cotton.001G176600.1;cotton.001G252900.1	1.9809	0.4068	1.3851	0.3986
cotton.001G176600.1;cotton.001G252600.1	3.4864	0.643	-1.0000	0.6470
cotton.001G176600.1;cotton.001G252500.1	1.8544	0.4379	1.4057	0.4229
cotton.001G179100.1;cotton.001G254400.2	0.6169	0.0839	0.5885	0.0836
cotton.001G179100.2;cotton.001G254400.2	0.5885	0.0782	0.5753	0.0776
cotton.001G179100.2;cotton.001G254400.1	0.6216	0.0866	0.5955	0.0862
cotton.001G176800.1;cotton.001G252600.1	2.4044	0.499	2.1496	0.4993
cotton.001G176800.1;cotton.001G253100.1	3.716	0.5175	-1.0000	0.5169
cotton.001G176800.1;cotton.001G252400.1	1.9048	0.6367	1.8145	0.6334
cotton.001G179400.1;cotton.001G254800.3	0.303	0.0357	0.3185	0.0348
cotton.001G179400.1;cotton.001G254800.1	0.3623	0.0705	0.3740	0.0692
cotton.001G179400.1;cotton.001G254800.4	0.2813	0.0324	0.3101	0.0312
cotton.001G179400.1;cotton.001G254800.5	0.2802	0.0335	0.3424	0.0315
cotton.001G179400.2;cotton.001G254800.2	0.2915	0.0301	0.3165	0.0291
cotton.001G179400.2;cotton.001G254800.3	0.3722	0.0492	0.3542	0.0492
cotton.001G179400.2;cotton.001G254800.1	0.3781	0.0711	0.3861	0.0699
cotton.001G179400.2;cotton.001G254800.4	0.2915	0.0301	0.3165	0.0291
cotton.001G179400.2;cotton.001G254800.5	0.2945	0.0304	0.3550	0.0288
cotton.001G178000.1;cotton.001G254100.3	0.4102	0.099	0.4024	0.0975
cotton.001G178000.2;cotton.001G254100.3	0.4102	0.099	0.4024	0.0975
cotton.001G178000.3;cotton.001G254100.3	0.4102	0.099	0.4024	0.0975
cotton.001G178000.4;cotton.001G254100.3	0.4102	0.099	0.4024	0.0975
cotton.001G178000.5;cotton.001G254100.3	0.4154	0.1157	0.3984	0.1147
cotton.001G178000.1;cotton.001G254100.1	0.4102	0.099	0.4024	0.0975
cotton.001G178000.3;cotton.001G254100.1	0.4102	0.099	0.4024	0.0975
cotton.001G178000.4;cotton.001G254100.1	0.4102	0.099	0.4024	0.0975
cotton.001G178000.5;cotton.001G254100.1	0.4154	0.1157	0.3984	0.1147
cotton.001G178000.1;cotton.001G254100.4	0.4102	0.099	0.4024	0.0975
cotton.001G178000.2;cotton.001G254100.4	0.4102	0.099	0.4024	0.0975
cotton.001G178000.3;cotton.001G254100.4	0.4102	0.099	0.4024	0.0975
cotton.001G178000.4;cotton.001G254100.4	0.4102	0.099	0.4024	0.0975
cotton.001G178000.5;cotton.001G254100.4	0.4154	0.1157	0.3984	0.1147
cotton.001G178000.1;cotton.001G254100.5	0.4188	0.1031	0.4053	0.1019
cotton.001G178000.2;cotton.001G254100.5	0.4188	0.1031	0.4053	0.1019
cotton.001G178000.3;cotton.001G254100.5	0.4188	0.1031	0.4053	0.1019
cotton.001G178000.4;cotton.001G254100.5	0.4188	0.1031	0.4053	0.1019
cotton.001G178000.5;cotton.001G254100.5	0.4229	0.1226	0.4007	0.1219
cotton.001G178000.1;cotton.001G254100.2	0.4394	0.0995	0.4195	0.0985
cotton.001G178000.2;cotton.001G254100.2	0.4394	0.0995	0.4195	0.0985
cotton.001G178000.3;cotton.001G254100.2	0.4394	0.0995	0.4195	0.0985
cotton.001G178000.4;cotton.001G254100.2	0.4394	0.0995	0.4195	0.0985
cotton.001G178000.5;cotton.001G254100.2	0.4431	0.1221	0.4142	0.1216
cotton.001G179600.1;cotton.001G254900.1	0.3727	0.0904	0.3690	0.0897
cotton.001G179600.1;cotton.001G254900.3	0.3007	0.0623	0.3222	0.0605
cotton.001G179600.1;cotton.001G254900.4	0.3727	0.0858	0.3710	0.0852
cotton.001G179600.1;cotton.001G254900.2	0.4313	0.0983	0.4516	0.0963
cotton.001G179600.1;cotton.001G254900.5	0.4313	0.0983	0.4516	0.0963
cotton.001G179600.2;cotton.001G254900.3	0.3164	0.0688	0.3303	0.0672
cotton.001G179600.2;cotton.001G254900.4	0.2893	0.0474	0.3256	0.0456
cotton.001G179600.2;cotton.001G254900.2	0.2986	0.0466	0.3804	0.0434
cotton.001G179600.2;cotton.001G254900.5	0.2986	0.0466	0.3804	0.0434
cotton.001G179600.3;cotton.001G254900.1	0.3112	0.0573	0.3318	0.0558
cotton.001G179600.3;cotton.001G254900.3	0.3164	0.0688	0.3303	0.0672
cotton.001G179600.3;cotton.001G254900.4	0.2893	0.0474	0.3256	0.0456
cotton.001G179600.3;cotton.001G254900.2	0.2986	0.0466	0.3804	0.0434
cotton.001G179600.3;cotton.001G254900.5	0.2986	0.0466	0.3804	0.0434
cotton.001G179600.4;cotton.001G254900.1	0.3112	0.0573	0.3318	0.0558
cotton.001G179600.4;cotton.001G254900.3	0.3164	0.0688	0.3303	0.0672
cotton.001G179600.4;cotton.001G254900.4	0.2893	0.0474	0.3256	0.0456
cotton.001G179600.4;cotton.001G254900.2	0.2986	0.0466	0.3804	0.0434
cotton.001G179600.4;cotton.001G254900.5	0.2986	0.0466	0.3804	0.0434
cotton.001G179600.5;cotton.001G254900.1	0.3112	0.0573	0.3318	0.0558
cotton.001G179600.5;cotton.001G254900.3	0.3164	0.0688	0.3303	0.0672
cotton.001G179600.5;cotton.001G254900.4	0.2893	0.0474	0.3256	0.0456
cotton.001G179600.5;cotton.001G254900.2	0.2986	0.0466	0.3804	0.0434
cotton.001G179600.5;cotton.001G254900.5	0.2986	0.0466	0.3804	0.0434
cotton.001G180200.1;cotton.001G238300.1	0.4952	0.1168	0.5329	0.1123
cotton.001G181200.1;cotton.001G237500.1	0.5796	0.1368	0.6486	0.1308
cotton.001G181300.1;cotton.001G237600.1	0.5911	0.1084	0.3989	0.1152
cotton.001G181500.1;cotton.001G237700.1	0.3891	0.0731	0.3918	0.0718
cotton.001G181900.1;cotton.001G237400.1	0.5306	0.1036	0.5563	0.1000
cotton.001G182300.1;cotton.001G237300.1	1.8212	0.3739	1.0546	0.3828
cotton.001G181200.1;cotton.001G237500.2	0.7277	0.168	0.7326	0.1645
cotton.001G181200.1;cotton.001G237500.3	0.708	0.1655	0.7265	0.1615
cotton.001G181200.2;cotton.001G237500.2	0.6068	0.1507	0.6383	0.1462
cotton.001G181200.2;cotton.001G237500.1	0.6044	0.168	0.6852	0.1598
cotton.001G181200.2;cotton.001G237500.3	0.696	0.1817	0.6751	0.1798
cotton.001G181500.3;cotton.001G237700.1	0.3703	0.075	0.3848	0.0730
cotton.001G181500.7;cotton.001G237700.1	0.3703	0.075	0.3848	0.0730
cotton.001G181500.5;cotton.001G237700.1	0.3659	0.0633	0.3852	0.0616
cotton.001G181500.4;cotton.001G237700.1	0.3695	0.074	0.3790	0.0724
cotton.001G181500.6;cotton.001G237700.1	0.3818	0.0749	0.3694	0.0744
cotton.001G181500.8;cotton.001G237700.1	0.4122	0.0943	0.3879	0.0942
cotton.001G181500.2;cotton.001G237700.1	0.3929	0.072	0.3842	0.0712
cotton.001G181500.3;cotton.001G237700.3	0.3502	0.0712	0.3643	0.0694
cotton.001G181500.7;cotton.001G237700.3	0.3502	0.0712	0.3643	0.0694
cotton.001G181500.1;cotton.001G237700.3	0.3709	0.0692	0.3719	0.0680
cotton.001G181500.5;cotton.001G237700.3	0.3464	0.0577	0.3614	0.0563
cotton.001G181500.4;cotton.001G237700.3	0.3495	0.0701	0.3579	0.0686
cotton.001G181500.6;cotton.001G237700.3	0.3707	0.0773	0.3629	0.0765
cotton.001G181500.8;cotton.001G237700.3	0.4119	0.1	0.3910	0.0997
cotton.001G181500.2;cotton.001G237700.3	0.5079	0.1238	0.4399	0.1259
cotton.001G181500.6;cotton.001G237700.2	0.3408	0.0687	0.3475	0.0674
cotton.001G181500.4;cotton.001G237700.2	0.3448	0.0704	0.3516	0.0690
cotton.001G181500.8;cotton.001G237700.2	0.3541	0.0714	0.3570	0.0702
cotton.001G181500.3;cotton.001G237700.2	0.3501	0.0703	0.3555	0.0690
cotton.001G181500.7;cotton.001G237700.2	0.3501	0.0703	0.3555	0.0690
cotton.001G181500.2;cotton.001G237700.2	0.3797	0.0684	0.3659	0.0678
cotton.001G181500.1;cotton.001G237700.2	0.3742	0.0681	0.3643	0.0674
cotton.001G181500.5;cotton.001G237700.2	0.3507	0.0541	0.3502	0.0533
cotton.001G181900.2;cotton.001G237400.1	0.5349	0.1044	0.5635	0.1007
cotton.001G181900.1;cotton.001G237400.2	0.5109	0.1176	0.5238	0.1143
cotton.001G181900.2;cotton.001G237400.2	0.5145	0.1194	0.5308	0.1159
cotton.001G182700.1;cotton.001G236500.1	0.2876	0.016	0.3164	0.0155
cotton.001G183200.1;cotton.001G236200.1	0.3855	0.0709	0.4446	0.0673
cotton.001G183300.2;cotton.001G235400.1	0.3372	0.0824	0.3272	0.0817
cotton.001G183400.2;cotton.001G234900.1	0.3355	0.1092	0.4045	0.1025
cotton.001G183300.1;cotton.001G235400.1	0.3334	0.0826	0.3217	0.0821
cotton.001G183300.1;cotton.001G235400.2	0.3386	0.088	0.3247	0.0875
cotton.001G183300.2;cotton.001G235400.2	0.3428	0.0879	0.3307	0.0872
cotton.001G183300.3;cotton.001G235400.1	0.3483	0.091	0.3283	0.0909
cotton.001G183300.3;cotton.001G235400.2	0.3396	0.0886	0.3229	0.0883
cotton.001G183300.4;cotton.001G235400.1	0.3382	0.0871	0.3222	0.0867
cotton.001G183300.4;cotton.001G235400.2	0.3432	0.0876	0.3257	0.0873
cotton.001G183300.5;cotton.001G235400.1	0.3371	0.0869	0.3244	0.0862
cotton.001G183300.5;cotton.001G235400.2	0.3425	0.0891	0.3257	0.0888
cotton.001G182700.1;cotton.001G236500.2	0.2409	0.0249	0.2686	0.0240
cotton.001G182700.1;cotton.001G236500.3	0.4136	0.1114	0.4193	0.1101
cotton.001G182700.1;cotton.001G236500.4	0.3736	0.0863	0.3834	0.0850
cotton.001G182700.1;cotton.001G236500.5	0.3736	0.0863	0.3834	0.0850
cotton.001G182700.1;cotton.001G236500.6	0.3736	0.0863	0.3834	0.0850
cotton.001G182700.1;cotton.001G236500.7	0.3736	0.0863	0.3834	0.0850
cotton.001G182700.1;cotton.001G236500.8	0.3736	0.0863	0.3834	0.0850
cotton.001G182700.1;cotton.001G236500.9	0.6197	0.2961	0.6364	0.2900
cotton.001G183400.1;cotton.001G234900.1	0.3386	0.1134	0.4063	0.1066
cotton.001G183400.1;cotton.001G234900.2	0.3386	0.1134	0.4063	0.1066
cotton.001G183400.1;cotton.001G234900.3	0.3386	0.1134	0.4063	0.1066
cotton.001G183400.1;cotton.001G234900.4	0.3386	0.1134	0.4063	0.1066
cotton.001G183400.1;cotton.001G234900.5	0.3386	0.1134	0.4063	0.1066
cotton.001G183400.2;cotton.001G234900.2	0.3355	0.1092	0.4045	0.1025
cotton.001G183400.2;cotton.001G234900.3	0.3355	0.1092	0.4045	0.1025
cotton.001G183400.2;cotton.001G234900.4	0.3355	0.1092	0.4045	0.1025
cotton.001G183400.2;cotton.001G234900.5	0.3355	0.1092	0.4045	0.1025
cotton.001G183400.5;cotton.001G234900.1	0.3981	0.1383	0.4489	0.1325
cotton.001G183400.5;cotton.001G234900.2	0.3981	0.1383	0.4489	0.1325
cotton.001G183400.5;cotton.001G234900.3	0.3981	0.1383	0.4489	0.1325
cotton.001G183400.5;cotton.001G234900.4	0.3981	0.1383	0.4489	0.1325
cotton.001G183400.5;cotton.001G234900.5	0.3981	0.1383	0.4489	0.1325
cotton.001G183400.3;cotton.001G234900.1	0.3342	0.1126	0.4103	0.1050
cotton.001G183400.3;cotton.001G234900.2	0.3342	0.1126	0.4103	0.1050
cotton.001G183400.3;cotton.001G234900.3	0.3342	0.1126	0.4103	0.1050
cotton.001G183400.3;cotton.001G234900.4	0.3342	0.1126	0.4103	0.1050
cotton.001G183400.3;cotton.001G234900.5	0.3342	0.1126	0.4103	0.1050
cotton.001G183400.6;cotton.001G234900.1	0.367	0.1219	0.4396	0.1146
cotton.001G183400.6;cotton.001G234900.2	0.367	0.1219	0.4396	0.1146
cotton.001G183400.6;cotton.001G234900.3	0.367	0.1219	0.4396	0.1146
cotton.001G183400.6;cotton.001G234900.4	0.367	0.1219	0.4396	0.1146
cotton.001G183400.6;cotton.001G234900.5	0.367	0.1219	0.4396	0.1146
cotton.001G183200.2;cotton.001G236200.1	0.396	0.0628	0.4643	0.0592
cotton.001G186900.2;cotton.001G233600.1	0.5009	0.2365	0.4326	0.2382
cotton.001G187100.1;cotton.001G233800.2	0.3239	0.166	0.3078	0.1652
cotton.001G187200.1;cotton.001G233500.1	0.5275	0.0971	0.7145	0.0887
cotton.001G187400.1;cotton.001G233400.1	0.6543	0.3306	0.6834	0.3222
cotton.001G187500.1;cotton.001G233300.2	0.3375	0.1169	0.3410	0.1140
cotton.001G186900.1;cotton.001G233600.1	0.5313	0.2467	0.4535	0.2487
cotton.001G186900.1;cotton.001G233600.2	0.508	0.2333	0.4366	0.2349
cotton.001G186900.2;cotton.001G233600.2	0.5018	0.237	0.4317	0.2390
cotton.001G186900.3;cotton.001G233600.1	0.4972	0.2355	0.4283	0.2375
cotton.001G186900.3;cotton.001G233600.2	0.4954	0.2347	0.4283	0.2365
cotton.001G187500.1;cotton.001G233300.1	0.3375	0.1169	0.3410	0.1140
cotton.001G187500.1;cotton.001G233300.3	0.3375	0.1169	0.3410	0.1140
cotton.001G187500.1;cotton.001G233300.4	0.3311	0.1173	0.3342	0.1144
cotton.001G187500.2;cotton.001G233300.1	0.4951	0.1743	0.4660	0.1709
cotton.001G187500.2;cotton.001G233300.2	0.4951	0.1743	0.4660	0.1709
cotton.001G187500.2;cotton.001G233300.3	0.4951	0.1743	0.4660	0.1709
cotton.001G187500.2;cotton.001G233300.4	0.4842	0.1751	0.4554	0.1719
cotton.001G187500.3;cotton.001G233300.1	0.4997	0.1874	0.4598	0.1837
cotton.001G187500.3;cotton.001G233300.2	0.4997	0.1874	0.4598	0.1837
cotton.001G187500.3;cotton.001G233300.3	0.4997	0.1874	0.4598	0.1837
cotton.001G187500.3;cotton.001G233300.4	0.4843	0.1884	0.4462	0.1850
cotton.001G187100.1;cotton.001G233800.5	0.3239	0.166	0.3078	0.1652
cotton.001G187100.1;cotton.001G233800.4	0.3239	0.166	0.3078	0.1652
cotton.001G187100.1;cotton.001G233800.3	0.3239	0.166	0.3078	0.1652
cotton.001G187100.1;cotton.001G233800.6	0.3444	0.1704	0.3251	0.1700
cotton.001G187100.1;cotton.001G233800.1	0.3239	0.166	0.3078	0.1652
cotton.001G187100.1;cotton.001G233800.7	0.3382	0.1773	0.3192	0.1767
cotton.001G187200.2;cotton.001G233500.1	0.5275	0.0971	0.7145	0.0887
cotton.001G187200.3;cotton.001G233500.1	0.5275	0.0971	0.7145	0.0887
cotton.001G187200.1;cotton.001G233500.2	0.5626	0.1668	0.7138	0.1551
cotton.001G187200.2;cotton.001G233500.2	0.5626	0.1668	0.7138	0.1551
cotton.001G187200.3;cotton.001G233500.2	0.5626	0.1668	0.7138	0.1551
cotton.001G189700.1;cotton.001G224000.1	0.8889	0.1453	0.9866	0.1394
cotton.001G190000.1;cotton.001G223800.1	0.4142	0.0951	0.4134	0.0933
cotton.001G190400.1;cotton.001G223300.1	0.5827	0.1222	0.5290	0.1217
cotton.001G191400.1;cotton.001G222200.1	0.717	0.2599	0.7702	0.2522
cotton.001G191800.1;cotton.001G221400.1	0.6934	0.1275	0.7475	0.1240
cotton.001G192300.1;cotton.001G220900.1	0.3648	0.0115	0.4271	0.0109
cotton.001G193100.2;cotton.001G220100.1	0.4309	0.1034	0.3904	0.1035
cotton.001G193600.1;cotton.001G220300.1	0.5497	0.1556	0.5946	0.1505
cotton.001G194000.1;cotton.001G219600.1	0.931	0.1175	0.7570	0.1191
cotton.001G194200.1;cotton.001G219500.1	0.98	0.1034	0.7240	0.1054
cotton.001G194400.1;cotton.001G219000.2	0.4513	0.1193	0.5321	0.1130
cotton.001G194500.1;cotton.001G218800.1	0.4604	0.0396	0.4300	0.0392
cotton.001G193600.2;cotton.001G220300.1	0.7359	0.2031	0.7331	0.1994
cotton.001G193100.1;cotton.001G220100.1	0.4309	0.1034	0.3904	0.1035
cotton.001G193100.1;cotton.001G220100.2	0.4309	0.1034	0.3904	0.1035
cotton.001G193100.1;cotton.001G219900.1	0.4203	0.1253	0.3573	0.1269
cotton.001G193100.1;cotton.001G219900.2	0.4203	0.1253	0.3573	0.1269
cotton.001G193100.2;cotton.001G220100.2	0.4309	0.1034	0.3904	0.1035
cotton.001G193100.2;cotton.001G219900.1	0.4203	0.1253	0.3573	0.1269
cotton.001G193100.2;cotton.001G219900.2	0.4203	0.1253	0.3573	0.1269
cotton.001G190000.3;cotton.001G223800.4	0.4121	0.0965	0.4134	0.0946
cotton.001G190000.3;cotton.001G223800.1	0.4142	0.0951	0.4134	0.0933
cotton.001G190000.3;cotton.001G223800.2	0.4142	0.0951	0.4134	0.0933
cotton.001G190000.3;cotton.001G223800.3	0.4142	0.0951	0.4134	0.0933
cotton.001G190000.3;cotton.001G223800.5	0.4275	0.098	0.4260	0.0961
cotton.001G190000.1;cotton.001G223800.4	0.4121	0.0965	0.4134	0.0946
cotton.001G190000.1;cotton.001G223800.2	0.4142	0.0951	0.4134	0.0933
cotton.001G190000.1;cotton.001G223800.3	0.4142	0.0951	0.4134	0.0933
cotton.001G190000.1;cotton.001G223800.5	0.4275	0.098	0.4260	0.0961
cotton.001G190000.2;cotton.001G223800.4	0.4121	0.0965	0.4134	0.0946
cotton.001G190000.2;cotton.001G223800.1	0.4142	0.0951	0.4134	0.0933
cotton.001G190000.2;cotton.001G223800.2	0.4142	0.0951	0.4134	0.0933
cotton.001G190000.2;cotton.001G223800.3	0.4142	0.0951	0.4134	0.0933
cotton.001G190000.2;cotton.001G223800.5	0.4275	0.098	0.4260	0.0961
cotton.001G190000.4;cotton.001G223800.4	0.4371	0.106	0.4315	0.1041
cotton.001G190000.4;cotton.001G223800.1	0.4393	0.1045	0.4315	0.1028
cotton.001G190000.4;cotton.001G223800.2	0.4393	0.1045	0.4315	0.1028
cotton.001G190000.4;cotton.001G223800.3	0.4393	0.1045	0.4315	0.1028
cotton.001G190000.4;cotton.001G223800.5	0.4269	0.0994	0.4261	0.0974
cotton.001G190000.5;cotton.001G223800.4	0.4253	0.0996	0.4260	0.0974
cotton.001G190000.5;cotton.001G223800.5	0.4275	0.098	0.4260	0.0961
cotton.001G190000.5;cotton.001G223800.1	0.4275	0.098	0.4260	0.0961
cotton.001G190000.5;cotton.001G223800.2	0.4275	0.098	0.4260	0.0961
cotton.001G190000.5;cotton.001G223800.3	0.4275	0.098	0.4260	0.0961
cotton.001G194500.1;cotton.001G218800.2	0.4823	0.0972	0.4591	0.0958
cotton.001G194500.1;cotton.001G218800.3	0.5113	0.0512	0.4555	0.0512
cotton.001G194400.1;cotton.001G219000.1	0.4513	0.1193	0.5321	0.1130
cotton.001G194400.2;cotton.001G219000.1	0.4513	0.1193	0.5321	0.1130
cotton.001G194400.2;cotton.001G219000.2	0.4513	0.1193	0.5321	0.1130
cotton.001G194400.3;cotton.001G219000.1	0.4513	0.1193	0.5321	0.1130
cotton.001G194400.3;cotton.001G219000.2	0.4513	0.1193	0.5321	0.1130
cotton.001G194400.4;cotton.001G219000.1	0.4513	0.1193	0.5321	0.1130
cotton.001G194400.4;cotton.001G219000.2	0.4513	0.1193	0.5321	0.1130
cotton.001G190300.1;cotton.001G223700.1	0.5486	0.2044	0.6082	0.1946
cotton.001G190300.1;cotton.001G223700.2	0.5486	0.2044	0.6082	0.1946
cotton.001G190300.1;cotton.001G223700.3	0.5486	0.2044	0.6082	0.1946
cotton.001G190300.2;cotton.001G223700.1	0.5486	0.2044	0.6082	0.1946
cotton.001G190300.2;cotton.001G223700.2	0.5486	0.2044	0.6082	0.1946
cotton.001G190300.2;cotton.001G223700.3	0.5486	0.2044	0.6082	0.1946
cotton.001G192000.2;cotton.001G220900.1	0.3337	0.0134	0.4078	0.0125
cotton.001G192000.1;cotton.001G220900.1	0.3337	0.0134	0.4078	0.0125
cotton.001G048200.1;cotton.003G114100.1	0.5825	0.1398	0.4725	0.1444
cotton.001G048600.1;cotton.003G113500.1	0.3917	0.0832	0.4088	0.0808
cotton.001G049100.1;cotton.003G113400.1	0.3782	0.0829	0.4066	0.0799
cotton.001G050200.1;cotton.003G112800.1	0.8882	0.1977	0.8682	0.1922
cotton.001G051200.1;cotton.003G112200.1	1.1158	0.1453	0.9090	0.1441
cotton.001G051500.1;cotton.003G112000.2	0.2917	0.0678	0.2968	0.0667
cotton.001G051800.2;cotton.003G111300.2	0.3652	0.0784	0.3638	0.0775
cotton.001G051900.1;cotton.003G111400.2	0.5948	0.2797	0.8003	0.2411
cotton.001G052200.1;cotton.003G111000.1	0.5583	0.0879	0.4966	0.0887
cotton.001G052500.2;cotton.003G110600.1	0.4178	0.0438	0.4662	0.0417
cotton.001G051100.1;cotton.003G112200.1	3.684	0.508	-1.0000	0.5074
cotton.001G051300.1;cotton.003G112200.1	3.6881	0.8553	-1.0000	0.8616
cotton.001G051500.1;cotton.003G112000.1	0.2917	0.0678	0.2968	0.0667
cotton.001G051500.2;cotton.003G112000.1	0.3082	0.066	0.3045	0.0654
cotton.001G051500.4;cotton.003G112000.1	0.2813	0.073	0.2926	0.0714
cotton.001G051500.5;cotton.003G112000.1	0.2988	0.0771	0.2918	0.0769
cotton.001G051500.3;cotton.003G112000.1	0.2901	0.0712	0.3000	0.0698
cotton.001G051500.2;cotton.003G112000.2	0.3082	0.066	0.3045	0.0654
cotton.001G051500.4;cotton.003G112000.2	0.2813	0.073	0.2926	0.0714
cotton.001G051500.5;cotton.003G112000.2	0.2988	0.0771	0.2918	0.0769
cotton.001G051500.3;cotton.003G112000.2	0.2901	0.0712	0.3000	0.0698
cotton.001G051500.1;cotton.003G112000.3	0.2904	0.0686	0.2998	0.0673
cotton.001G051500.5;cotton.003G112000.3	0.2975	0.0785	0.2955	0.0780
cotton.001G051500.2;cotton.003G112000.3	0.3072	0.0667	0.3078	0.0660
cotton.001G051500.3;cotton.003G112000.3	0.3319	0.0871	0.3245	0.0866
cotton.001G051500.4;cotton.003G112000.3	0.28	0.0741	0.2961	0.0722
cotton.001G051500.1;cotton.003G112000.4	0.2903	0.0701	0.2959	0.0690
cotton.001G051500.2;cotton.003G112000.4	0.3072	0.0682	0.3039	0.0676
cotton.001G051500.4;cotton.003G112000.4	0.2813	0.073	0.2926	0.0714
cotton.001G051500.5;cotton.003G112000.4	0.2977	0.0805	0.2906	0.0802
cotton.001G051500.3;cotton.003G112000.4	0.2887	0.0738	0.2993	0.0723
cotton.001G051500.1;cotton.003G112000.5	0.2903	0.0701	0.2959	0.0690
cotton.001G051500.2;cotton.003G112000.5	0.3072	0.0682	0.3039	0.0676
cotton.001G051500.4;cotton.003G112000.5	0.2813	0.073	0.2926	0.0714
cotton.001G051500.5;cotton.003G112000.5	0.2977	0.0805	0.2906	0.0802
cotton.001G051500.3;cotton.003G112000.5	0.2887	0.0738	0.2993	0.0723
cotton.001G051500.1;cotton.003G112000.6	0.3034	0.0732	0.2937	0.0731
cotton.001G051500.2;cotton.003G112000.6	0.3231	0.0712	0.3025	0.0716
cotton.001G051500.5;cotton.003G112000.6	0.2931	0.0746	0.2857	0.0744
cotton.001G051500.4;cotton.003G112000.6	0.2917	0.0805	0.2884	0.0799
cotton.001G051500.3;cotton.003G112000.6	0.302	0.0778	0.2973	0.0772
cotton.001G051500.1;cotton.003G112000.7	0.3689	0.1085	0.3653	0.1073
cotton.001G051500.4;cotton.003G112000.7	0.3689	0.1085	0.3653	0.1073
cotton.001G051500.2;cotton.003G112000.7	0.3957	0.1061	0.3783	0.1058
cotton.001G051500.3;cotton.003G112000.7	0.373	0.1179	0.3770	0.1159
cotton.001G051500.5;cotton.003G112000.7	0.4161	0.1425	0.3837	0.1436
cotton.001G051900.1;cotton.003G111400.1	0.6851	0.2893	0.7885	0.2641
cotton.001G052200.1;cotton.003G111000.2	0.5495	0.0668	0.4494	0.0685
cotton.001G051800.1;cotton.003G111300.1	0.4206	0.1268	0.3906	0.1279
cotton.001G051800.2;cotton.003G111300.1	0.4206	0.1268	0.3906	0.1279
cotton.001G051800.3;cotton.003G111300.1	0.5093	0.137	0.4181	0.1414
cotton.001G051800.4;cotton.003G111300.1	0.346	0.1101	0.3572	0.1078
cotton.001G051800.1;cotton.003G111300.2	0.3652	0.0784	0.3638	0.0775
cotton.001G051800.3;cotton.003G111300.2	0.4432	0.079	0.3842	0.0804
cotton.001G051800.4;cotton.003G111300.2	0.3357	0.1126	0.3470	0.1102
cotton.001G051800.1;cotton.003G111300.4	0.4412	0.1298	0.4150	0.1305
cotton.001G051800.2;cotton.003G111300.4	0.4412	0.1298	0.4150	0.1305
cotton.001G051800.3;cotton.003G111300.4	0.5608	0.1412	0.4533	0.1458
cotton.001G051800.4;cotton.003G111300.4	0.346	0.1101	0.3572	0.1078
cotton.001G051800.1;cotton.003G111300.5	0.3583	0.0998	0.3550	0.0990
cotton.001G051800.2;cotton.003G111300.5	0.3583	0.0998	0.3550	0.0990
cotton.001G051800.3;cotton.003G111300.5	0.4662	0.1055	0.3802	0.1087
cotton.001G051800.4;cotton.003G111300.5	0.329	0.116	0.3465	0.1128
cotton.001G051800.1;cotton.003G111300.6	0.3362	0.1196	0.3526	0.1166
cotton.001G051800.2;cotton.003G111300.6	0.3362	0.1196	0.3526	0.1166
cotton.001G051800.4;cotton.003G111300.6	0.331	0.1231	0.3503	0.1197
cotton.001G051800.3;cotton.003G111300.6	0.4356	0.1341	0.3846	0.1357
cotton.001G051800.1;cotton.003G111300.3	0.3573	0.1435	0.3636	0.1413
cotton.001G051800.2;cotton.003G111300.3	0.3573	0.1435	0.3636	0.1413
cotton.001G051800.4;cotton.003G111300.3	0.3732	0.1471	0.3942	0.1429
cotton.001G051800.3;cotton.003G111300.3	0.4937	0.17	0.4068	0.1741
cotton.001G052500.1;cotton.003G110600.1	0.4178	0.0438	0.4662	0.0417
cotton.001G052500.5;cotton.003G110600.1	0.4201	0.043	0.4557	0.0412
cotton.001G052500.3;cotton.003G110600.1	0.6646	0.2178	0.6279	0.2151
cotton.001G052500.4;cotton.003G110600.1	0.4595	0.0516	0.5475	0.0481
cotton.001G052500.1;cotton.003G110600.2	0.4332	0.0444	0.4889	0.0423
cotton.001G052500.2;cotton.003G110600.2	0.4332	0.0444	0.4889	0.0423
cotton.001G052500.5;cotton.003G110600.2	0.4385	0.0437	0.4795	0.0418
cotton.001G052500.3;cotton.003G110600.2	0.6984	0.2169	0.6481	0.2151
cotton.001G052500.4;cotton.003G110600.2	0.4595	0.0516	0.5475	0.0481
cotton.001G052500.5;cotton.003G110600.3	0.4201	0.043	0.4557	0.0412
cotton.001G052500.1;cotton.003G110600.3	0.4201	0.043	0.4557	0.0412
cotton.001G052500.2;cotton.003G110600.3	0.4201	0.043	0.4557	0.0412
cotton.001G052500.3;cotton.003G110600.3	0.6658	0.2357	0.6280	0.2324
cotton.001G052500.4;cotton.003G110600.3	0.4568	0.0515	0.5387	0.0480
cotton.001G049100.1;cotton.003G113400.3	0.4112	0.1029	0.4229	0.1002
cotton.001G049100.1;cotton.003G113400.2	0.3714	0.0858	0.3971	0.0828
cotton.001G048200.1;cotton.003G114100.2	0.5825	0.1398	0.4725	0.1444
cotton.001G052900.1;cotton.003G118000.1	0.5504	0.2909	0.5329	0.2887
cotton.001G053300.1;cotton.003G117900.1	0.607	0.091	0.6301	0.0889
cotton.001G053500.1;cotton.003G117500.2	0.5849	0.0828	0.5622	0.0814
cotton.001G053800.1;cotton.003G117000.2	0.4336	0.1581	0.4942	0.1521
cotton.001G054100.1;cotton.003G116700.1	0.4713	0.1522	0.4700	0.1495
cotton.001G054700.2;cotton.003G116200.1	0.5581	0.0183	0.5067	0.0183
cotton.001G054700.1;cotton.003G116200.1	0.5581	0.0183	0.5067	0.0183
cotton.001G054700.1;cotton.003G116200.2	0.5568	0.0184	0.5057	0.0184
cotton.001G054700.2;cotton.003G116200.2	0.5568	0.0184	0.5057	0.0184
cotton.001G054700.1;cotton.003G116200.3	0.5293	0.0205	0.4576	0.0208
cotton.001G054700.2;cotton.003G116200.3	0.5293	0.0205	0.4576	0.0208
cotton.001G053300.1;cotton.003G117900.2	0.5692	0.0977	0.5706	0.0962
cotton.001G053500.1;cotton.003G117500.1	0.5826	0.0839	0.5622	0.0824
cotton.001G053500.1;cotton.003G117500.3	0.6131	0.0875	0.5529	0.0866
cotton.001G053500.1;cotton.003G117500.4	0.6131	0.0875	0.5529	0.0866
cotton.001G053800.1;cotton.003G117000.1	0.4336	0.1581	0.4942	0.1521
cotton.001G053800.3;cotton.003G117000.1	0.4404	0.1325	0.4891	0.1284
cotton.001G053800.5;cotton.003G117000.1	0.4404	0.1325	0.4891	0.1284
cotton.001G053800.2;cotton.003G117000.1	0.4397	0.1599	0.4586	0.1573
cotton.001G053800.4;cotton.003G117000.1	0.4452	0.1303	0.4462	0.1295
cotton.001G053800.3;cotton.003G117000.2	0.4404	0.1325	0.4891	0.1284
cotton.001G053800.5;cotton.003G117000.2	0.4404	0.1325	0.4891	0.1284
cotton.001G053800.2;cotton.003G117000.2	0.4397	0.1599	0.4586	0.1573
cotton.001G053800.4;cotton.003G117000.2	0.4452	0.1303	0.4462	0.1295
cotton.001G053800.1;cotton.003G117000.3	0.4324	0.1569	0.4890	0.1513
cotton.001G053800.3;cotton.003G117000.3	0.4395	0.1309	0.4831	0.1272
cotton.001G053800.5;cotton.003G117000.3	0.4395	0.1309	0.4831	0.1272
cotton.001G053800.2;cotton.003G117000.3	0.4504	0.1644	0.4578	0.1626
cotton.001G053800.4;cotton.003G117000.3	0.4587	0.1358	0.4452	0.1361
cotton.001G053800.1;cotton.003G117000.4	0.4442	0.1622	0.5031	0.1563
cotton.001G053800.3;cotton.003G117000.4	0.4542	0.1369	0.4993	0.1331
cotton.001G053800.5;cotton.003G117000.4	0.4542	0.1369	0.4993	0.1331
cotton.001G053800.2;cotton.003G117000.4	0.4518	0.1649	0.4680	0.1624
cotton.001G053800.4;cotton.003G117000.4	0.461	0.1357	0.4571	0.1353
cotton.001G053800.1;cotton.003G117000.5	0.4655	0.1281	0.5148	0.1245
cotton.001G053800.3;cotton.003G117000.5	0.4655	0.1281	0.5148	0.1245
cotton.001G053800.5;cotton.003G117000.5	0.4655	0.1281	0.5148	0.1245
cotton.001G053800.2;cotton.003G117000.5	0.4838	0.1244	0.4700	0.1247
cotton.001G053800.4;cotton.003G117000.5	0.4838	0.1244	0.4700	0.1247
cotton.001G054100.1;cotton.003G116700.2	0.4891	0.1532	0.4755	0.1514
cotton.001G055300.1;cotton.003G118400.1	0.4905	0.1168	0.4717	0.1157
cotton.001G055600.1;cotton.003G119400.2	0.5353	0.1326	0.6670	0.1239
cotton.001G055800.1;cotton.003G119100.1	0.4404	0.0687	0.4246	0.0680
cotton.001G056300.1;cotton.003G118800.2	0.6817	0.0175	0.7034	0.0170
cotton.001G056800.1;cotton.003G118700.1	1.2465	0.3816	1.2881	0.3695
cotton.001G056300.1;cotton.003G118800.1	0.6817	0.0175	0.7034	0.0170
cotton.001G055800.2;cotton.003G119100.1	0.4404	0.0687	0.4246	0.0680
cotton.001G055800.1;cotton.003G119100.2	0.4139	0.0567	0.4343	0.0549
cotton.001G055800.2;cotton.003G119100.2	0.4139	0.0567	0.4343	0.0549
cotton.001G055800.1;cotton.003G119100.3	0.4139	0.0567	0.4343	0.0549
cotton.001G055800.2;cotton.003G119100.3	0.4139	0.0567	0.4343	0.0549
cotton.001G055600.1;cotton.003G119400.1	0.5353	0.1326	0.6670	0.1239
cotton.001G055700.1;cotton.003G119400.1	0.598	0.2249	0.7303	0.2112
cotton.001G055500.1;cotton.003G119400.1	1.6639	0.4996	3.0163	0.4768
cotton.001G055500.2;cotton.003G119400.1	1.7821	0.729	2.4131	0.7055
cotton.001G055700.1;cotton.003G119400.2	0.593	0.2283	0.7243	0.2143
cotton.001G055500.1;cotton.003G119400.2	1.6362	0.5029	2.7194	0.4810
cotton.001G055500.2;cotton.003G119400.2	2.6639	0.7502	-1.0000	0.7312
cotton.001G055600.1;cotton.003G119400.3	0.5384	0.1466	0.6929	0.1363
cotton.001G055700.1;cotton.003G119400.3	0.6064	0.2381	0.7311	0.2250
cotton.001G055500.1;cotton.003G119400.3	1.9857	0.5804	-1.0000	0.5527
cotton.001G055500.2;cotton.003G119400.3	2.3593	0.8114	-1.0000	0.7805
cotton.001G055300.2;cotton.003G118400.1	0.5328	0.1161	0.4994	0.1151
cotton.001G055300.3;cotton.003G118400.1	0.5218	0.1177	0.5006	0.1166
cotton.001G056900.1;cotton.003G118700.1	1.1162	0.4943	1.2424	0.4762
cotton.001G061000.1;cotton.003G109600.1	0.9745	0.2491	0.8206	0.2499
cotton.001G061700.1;cotton.003G109200.1	0.8134	0.1187	0.9491	0.1133
cotton.001G062000.1;cotton.003G108800.1	0.486	0.0413	0.5144	0.0400
cotton.001G062400.1;cotton.003G108300.1	0.7946	0.0472	0.9468	0.0443
cotton.001G063000.1;cotton.003G107800.1	0.733	0.2471	0.6896	0.2429
cotton.001G063600.1;cotton.003G107400.1	2.0189	0.5145	2.5634	0.5055
cotton.001G063800.2;cotton.003G107300.5	0.6056	0.0448	0.5762	0.0437
cotton.001G063800.1;cotton.003G107300.2	0.4174	0.0409	0.3984	0.0404
cotton.001G063800.4;cotton.003G107300.6	0.3538	0.0494	0.3265	0.0495
cotton.001G063800.7;cotton.003G107300.1	0.3466	0.095	0.3164	0.0954
cotton.001G064200.1;cotton.003G106700.1	0.6559	0.2005	0.7031	0.1911
cotton.001G064600.1;cotton.003G106600.1	0.5162	0.043	0.4486	0.0435
cotton.001G064800.1;cotton.003G106100.1	0.5354	0.0664	0.6170	0.0631
cotton.001G065800.1;cotton.003G104900.1	0.5503	0.0574	0.5418	0.0565
cotton.001G066000.1;cotton.003G104700.1	0.4328	0.06	0.3825	0.0608
cotton.001G066600.2;cotton.003G103300.2	0.322	0.0518	0.3551	0.0500
cotton.001G066900.2;cotton.003G103200.1	0.7399	0.1589	0.6367	0.1577
cotton.001G067000.1;cotton.003G103100.1	0.4581	0.1389	0.4682	0.1365
cotton.001G066600.1;cotton.003G103300.2	0.322	0.0518	0.3551	0.0500
cotton.001G066600.3;cotton.003G103300.2	0.3888	0.0874	0.3901	0.0864
cotton.001G066600.1;cotton.003G103300.1	0.322	0.0518	0.3551	0.0500
cotton.001G066600.2;cotton.003G103300.1	0.322	0.0518	0.3551	0.0500
cotton.001G066600.3;cotton.003G103300.1	0.3888	0.0874	0.3901	0.0864
cotton.001G066600.1;cotton.003G103300.3	0.3177	0.0511	0.3405	0.0497
cotton.001G066600.2;cotton.003G103300.3	0.3177	0.0511	0.3405	0.0497
cotton.001G066600.3;cotton.003G103300.3	0.3172	0.0532	0.3434	0.0517
cotton.001G064100.1;cotton.003G107100.1	1.8042	1.0473	2.8010	0.9950
cotton.001G064100.1;cotton.003G107100.2	1.8362	1.0835	3.4723	1.0203
cotton.001G065800.2;cotton.003G104900.1	0.9264	0.2227	0.8197	0.2186
cotton.001G064800.2;cotton.003G106100.1	0.5354	0.0664	0.6170	0.0631
cotton.001G064800.1;cotton.003G106100.2	0.5267	0.0763	0.6144	0.0723
cotton.001G064800.2;cotton.003G106100.2	0.5267	0.0763	0.6144	0.0723
cotton.001G064800.1;cotton.003G106100.3	0.5235	0.0629	0.5698	0.0606
cotton.001G064800.2;cotton.003G106100.3	0.5235	0.0629	0.5698	0.0606
cotton.001G063000.1;cotton.003G107800.2	0.5617	0.0759	0.5442	0.0742
cotton.001G063000.1;cotton.003G107800.3	0.5927	0.0564	0.5577	0.0553
cotton.001G063600.1;cotton.003G107200.1	1.9667	0.5827	2.1133	0.5773
cotton.001G063900.1;cotton.003G107200.2	1.6664	0.4149	1.6816	0.4134
cotton.001G063600.1;cotton.003G107200.2	1.9667	0.5827	2.1133	0.5773
cotton.001G063900.1;cotton.003G107400.1	4.3852	0.4815	-1.0000	0.4772
cotton.001G062000.1;cotton.003G108800.2	0.486	0.0413	0.5144	0.0400
cotton.001G062000.3;cotton.003G108800.2	0.486	0.0413	0.5144	0.0400
cotton.001G062000.2;cotton.003G108800.2	0.4657	0.051	0.4731	0.0500
cotton.001G062000.4;cotton.003G108800.2	0.4657	0.051	0.4731	0.0500
cotton.001G062000.3;cotton.003G108800.1	0.486	0.0413	0.5144	0.0400
cotton.001G062000.2;cotton.003G108800.1	0.4657	0.051	0.4731	0.0500
cotton.001G062000.4;cotton.003G108800.1	0.4657	0.051	0.4731	0.0500
cotton.001G061900.1;cotton.003G108900.1	4.0851	0.7282	-1.0000	0.6685
cotton.001G064600.3;cotton.003G106600.1	0.5383	0.044	0.4570	0.0446
cotton.001G064600.2;cotton.003G106600.1	0.5346	0.0455	0.4623	0.0461
cotton.001G064600.1;cotton.003G106600.2	0.4918	0.051	0.4405	0.0513
cotton.001G064600.3;cotton.003G106600.2	0.5095	0.0526	0.4498	0.0530
cotton.001G064600.2;cotton.003G106600.2	0.5118	0.0545	0.4561	0.0549
cotton.001G063100.1;cotton.003G107700.1	0.5558	0.1385	0.4915	0.1396
cotton.001G063100.2;cotton.003G107700.1	0.5558	0.1385	0.4915	0.1396
cotton.001G063500.1;cotton.003G107700.1	0.5508	0.1337	0.4745	0.1350
cotton.001G063500.2;cotton.003G107700.1	0.7125	0.1666	0.5518	0.1712
cotton.001G063500.3;cotton.003G107700.1	0.8084	0.2643	0.5948	0.2750
cotton.001G062400.1;cotton.003G108300.2	0.8277	0.0537	1.0183	0.0499
cotton.001G063800.1;cotton.003G107300.1	0.4174	0.0409	0.3984	0.0404
cotton.001G063800.11;cotton.003G107300.1	0.6678	0.0438	0.6048	0.0430
cotton.001G063800.2;cotton.003G107300.1	0.6586	0.0651	0.6255	0.0634
cotton.001G063800.3;cotton.003G107300.1	0.5418	0.0466	0.4889	0.0463
cotton.001G063800.5;cotton.003G107300.1	0.47	0.0344	0.4677	0.0335
cotton.001G063800.6;cotton.003G107300.1	0.4254	0.0425	0.4019	0.0420
cotton.001G063800.6;cotton.003G107300.2	0.4254	0.0425	0.4019	0.0420
cotton.001G063800.3;cotton.003G107300.2	0.5418	0.0466	0.4889	0.0463
cotton.001G063800.5;cotton.003G107300.2	0.47	0.0344	0.4677	0.0335
cotton.001G063800.2;cotton.003G107300.2	0.6586	0.0651	0.6255	0.0634
cotton.001G063800.11;cotton.003G107300.2	0.6678	0.0438	0.6048	0.0430
cotton.001G063800.12;cotton.003G107300.6	0.6494	0.1288	0.5315	0.1302
cotton.001G063800.7;cotton.003G107300.7	0.372	0.0966	0.3307	0.0976
cotton.001G063800.10;cotton.003G107300.7	0.3766	0.0708	0.3404	0.0712
cotton.001G063800.9;cotton.003G107300.7	0.3766	0.0708	0.3404	0.0712
cotton.001G063800.1;cotton.003G107300.4	0.47	0.0344	0.4677	0.0335
cotton.001G063800.3;cotton.003G107300.4	0.47	0.0344	0.4677	0.0335
cotton.001G063800.5;cotton.003G107300.4	0.47	0.0344	0.4677	0.0335
cotton.001G063800.6;cotton.003G107300.4	0.47	0.0344	0.4677	0.0335
cotton.001G063800.2;cotton.003G107300.4	0.6586	0.0651	0.6255	0.0634
cotton.001G063800.11;cotton.003G107300.4	0.6678	0.0438	0.6048	0.0430
cotton.001G063800.1;cotton.003G107300.5	0.6724	0.0627	0.6244	0.0613
cotton.001G063800.3;cotton.003G107300.5	0.6724	0.0627	0.6244	0.0613
cotton.001G063800.5;cotton.003G107300.5	0.6724	0.0627	0.6244	0.0613
cotton.001G063800.6;cotton.003G107300.5	0.6724	0.0627	0.6244	0.0613
cotton.001G063800.11;cotton.003G107300.5	0.6678	0.0438	0.6048	0.0430
cotton.001G064200.2;cotton.003G106700.1	0.7103	0.2144	0.7334	0.2061
cotton.001G066900.1;cotton.003G103200.4	0.7399	0.1589	0.6367	0.1577
cotton.001G066900.2;cotton.003G103200.4	0.7399	0.1589	0.6367	0.1577
cotton.001G066900.3;cotton.003G103200.4	0.7399	0.1589	0.6367	0.1577
cotton.001G066900.1;cotton.003G103200.2	0.7399	0.1589	0.6367	0.1577
cotton.001G066900.2;cotton.003G103200.2	0.7399	0.1589	0.6367	0.1577
cotton.001G066900.3;cotton.003G103200.2	0.7399	0.1589	0.6367	0.1577
cotton.001G066900.1;cotton.003G103200.1	0.7399	0.1589	0.6367	0.1577
cotton.001G066900.3;cotton.003G103200.1	0.7399	0.1589	0.6367	0.1577
cotton.001G066900.1;cotton.003G103200.3	0.7399	0.1589	0.6367	0.1577
cotton.001G066900.2;cotton.003G103200.3	0.7399	0.1589	0.6367	0.1577
cotton.001G066900.3;cotton.003G103200.3	0.7399	0.1589	0.6367	0.1577
cotton.001G066000.1;cotton.003G104700.4	0.4332	0.0543	0.3804	0.0550
cotton.001G066000.1;cotton.003G104700.2	0.6061	0.1011	0.4873	0.1039
cotton.001G066000.1;cotton.003G104700.3	0.5263	0.0852	0.4389	0.0870
cotton.001G066000.1;cotton.003G104700.5	0.5263	0.0852	0.4389	0.0870
cotton.001G106600.1;cotton.003G138200.1	0.8954	0.2281	0.7526	0.2291
cotton.001G106600.2;cotton.003G138200.1	0.8102	0.2778	0.6435	0.2855
cotton.001G106700.1;cotton.003G138100.1	1.5568	0.1744	0.8876	0.1796
cotton.001G106800.2;cotton.003G137900.1	0.4157	0.0643	0.3880	0.0645
cotton.001G106900.1;cotton.003G137800.1	0.5532	0.1949	0.5565	0.1913
cotton.001G107000.1;cotton.003G137700.1	0.4487	0.0875	0.4510	0.0859
cotton.001G107200.1;cotton.003G137600.1	0.7418	0.1535	0.8371	0.1465
cotton.001G107400.1;cotton.003G137500.1	0.5468	0.1419	0.6105	0.1359
cotton.001G107500.1;cotton.003G137300.1	0.7557	0.1806	0.6791	0.1800
cotton.001G107600.2;cotton.003G136800.1	0.8945	0.0139	0.6140	0.0143
cotton.001G107800.1;cotton.003G136700.1	0.6255	0.218	0.5863	0.2183
cotton.001G107900.2;cotton.003G136400.1	0.6711	0.1947	0.7137	0.1874
cotton.001G108200.1;cotton.003G136100.2	0.648	0.0068	0.6375	0.0067
cotton.001G108300.1;cotton.003G136000.1	1.4648	0.0414	0.8598	0.0418
cotton.001G108400.1;cotton.003G135300.1	0.6699	0.1857	0.9089	0.1644
cotton.001G108500.1;cotton.003G135200.2	0.3697	0.0582	0.4040	0.0560
cotton.001G107000.2;cotton.003G137700.1	0.4487	0.0875	0.4510	0.0859
cotton.001G107900.1;cotton.003G136400.1	0.6236	0.1404	0.6988	0.1338
cotton.001G107900.3;cotton.003G136400.1	0.6442	0.1609	0.6826	0.1549
cotton.001G107200.2;cotton.003G137600.1	0.7418	0.1535	0.8371	0.1465
cotton.001G108500.1;cotton.003G135200.1	0.3697	0.0582	0.4040	0.0560
cotton.001G108500.2;cotton.003G135200.1	0.3697	0.0582	0.4040	0.0560
cotton.001G108500.3;cotton.003G135200.1	0.3697	0.0582	0.4040	0.0560
cotton.001G108500.4;cotton.003G135200.1	0.3697	0.0582	0.4040	0.0560
cotton.001G108500.5;cotton.003G135200.1	0.3697	0.0582	0.4040	0.0560
cotton.001G108500.6;cotton.003G135200.1	0.4803	0.0705	0.5138	0.0683
cotton.001G108500.2;cotton.003G135200.2	0.3697	0.0582	0.4040	0.0560
cotton.001G108500.3;cotton.003G135200.2	0.3697	0.0582	0.4040	0.0560
cotton.001G108500.4;cotton.003G135200.2	0.3697	0.0582	0.4040	0.0560
cotton.001G108500.5;cotton.003G135200.2	0.3697	0.0582	0.4040	0.0560
cotton.001G108500.6;cotton.003G135200.2	0.4803	0.0705	0.5138	0.0683
cotton.001G108500.1;cotton.003G135200.3	0.3697	0.0582	0.4040	0.0560
cotton.001G108500.2;cotton.003G135200.3	0.3697	0.0582	0.4040	0.0560
cotton.001G108500.3;cotton.003G135200.3	0.3697	0.0582	0.4040	0.0560
cotton.001G108500.4;cotton.003G135200.3	0.3697	0.0582	0.4040	0.0560
cotton.001G108500.5;cotton.003G135200.3	0.3697	0.0582	0.4040	0.0560
cotton.001G108500.6;cotton.003G135200.3	0.4803	0.0705	0.5138	0.0683
cotton.001G107600.1;cotton.003G136800.1	0.6362	0.0235	0.6335	0.0230
cotton.001G107800.1;cotton.003G136700.2	0.6496	0.223	0.6034	0.2237
cotton.001G107800.1;cotton.003G136700.3	0.6993	0.2267	0.6338	0.2270
cotton.001G107500.1;cotton.003G137300.2	0.7583	0.183	0.6865	0.1818
cotton.001G107500.1;cotton.003G137300.3	0.9305	0.2173	0.7322	0.2204
cotton.001G108200.1;cotton.003G136100.1	0.8514	0.0267	0.6617	0.0269
cotton.001G108200.3;cotton.003G136100.1	0.648	0.0068	0.6375	0.0067
cotton.001G108200.2;cotton.003G136100.1	1.3603	0.1214	0.7447	0.1254
cotton.001G108200.3;cotton.003G136100.2	0.648	0.0068	0.6375	0.0067
cotton.001G108200.2;cotton.003G136100.2	1.4166	0.1009	0.7187	0.1052
cotton.001G108200.1;cotton.003G136100.3	0.648	0.0068	0.6375	0.0067
cotton.001G108200.3;cotton.003G136100.3	0.648	0.0068	0.6375	0.0067
cotton.001G108200.2;cotton.003G136100.3	1.4166	0.1009	0.7187	0.1052
cotton.001G108200.1;cotton.003G136100.5	0.648	0.0068	0.6375	0.0067
cotton.001G108200.3;cotton.003G136100.5	0.648	0.0068	0.6375	0.0067
cotton.001G108200.2;cotton.003G136100.5	1.4166	0.1009	0.7187	0.1052
cotton.001G108200.1;cotton.003G136100.6	0.648	0.0068	0.6375	0.0067
cotton.001G108200.3;cotton.003G136100.6	0.648	0.0068	0.6375	0.0067
cotton.001G108200.2;cotton.003G136100.6	1.4166	0.1009	0.7187	0.1052
cotton.001G108200.2;cotton.003G136100.4	0.7513	0.0307	0.7578	0.0298
cotton.001G108200.1;cotton.003G136100.4	0.7092	0.0559	0.7184	0.0542
cotton.001G108200.3;cotton.003G136100.4	0.7092	0.0559	0.7184	0.0542
cotton.001G108200.1;cotton.003G136100.7	0.9052	0.0587	0.6735	0.0597
cotton.001G108200.3;cotton.003G136100.7	0.7594	0.0784	0.6735	0.0781
cotton.001G108200.2;cotton.003G136100.7	1.7661	0.2121	0.8002	0.2205
cotton.001G106600.2;cotton.003G138200.3	0.9994	0.2903	0.7737	0.2954
cotton.001G106600.1;cotton.003G138200.3	0.8516	0.3006	0.7688	0.3002
cotton.001G106600.2;cotton.003G138200.2	0.7959	0.2489	0.6872	0.2510
cotton.001G106600.1;cotton.003G138200.2	0.7693	0.2614	0.7030	0.2618
cotton.001G108300.1;cotton.003G135400.1	2.064	0.0219	0.7916	0.0239
cotton.001G108000.1;cotton.003G136300.1	0.5364	0.1933	0.5324	0.1881
cotton.001G108000.2;cotton.003G136300.1	0.5364	0.1933	0.5324	0.1881
cotton.001G106800.1;cotton.003G137900.2	0.4086	0.0708	0.4182	0.0694
cotton.001G106800.2;cotton.003G137900.2	0.4086	0.0708	0.4182	0.0694
cotton.001G106800.3;cotton.003G137900.2	0.411	0.0745	0.3856	0.0745
cotton.001G106800.1;cotton.003G137900.3	0.4086	0.0708	0.4182	0.0694
cotton.001G106800.2;cotton.003G137900.3	0.4086	0.0708	0.4182	0.0694
cotton.001G106800.3;cotton.003G137900.3	0.411	0.0745	0.3856	0.0745
cotton.001G106800.1;cotton.003G137900.1	0.4157	0.0643	0.3880	0.0645
cotton.001G106800.3;cotton.003G137900.1	0.4063	0.0731	0.3787	0.0733
cotton.001G108800.1;cotton.003G134400.1	0.3679	0.0102	0.3227	0.0104
cotton.001G108800.3;cotton.003G134400.4	0.4252	0.0118	0.3891	0.0119
cotton.001G109100.1;cotton.003G133600.1	0.7556	0.1183	0.7526	0.1151
cotton.001G109500.1;cotton.003G133100.1	0.2878	0.0755	0.3371	0.0712
cotton.001G110100.2;cotton.003G132700.1	0.4092	0.0792	0.4576	0.0753
cotton.001G110300.1;cotton.003G132600.2	0.4541	0.3175	0.4815	0.3098
cotton.001G110400.1;cotton.003G132400.1	0.4524	0.008	0.4118	0.0081
cotton.001G110500.1;cotton.003G132100.1	0.6095	0.0817	0.5416	0.0825
cotton.001G110300.1;cotton.003G132600.3	0.4541	0.3175	0.4815	0.3098
cotton.001G110300.1;cotton.003G132600.1	0.4541	0.3175	0.4815	0.3098
cotton.001G109300.1;cotton.003G133200.1	0.5754	0.1574	0.4446	0.1628
cotton.001G109300.1;cotton.003G133200.2	0.5754	0.1574	0.4446	0.1628
cotton.001G109500.1;cotton.003G133100.2	0.3148	0.0831	0.3432	0.0798
cotton.001G110100.1;cotton.003G132700.1	0.4092	0.0792	0.4576	0.0753
cotton.001G110100.3;cotton.003G132700.1	0.4458	0.083	0.5079	0.0784
cotton.001G110100.4;cotton.003G132700.1	0.4458	0.083	0.5079	0.0784
cotton.001G108800.2;cotton.003G134400.1	0.3515	0.0103	0.3103	0.0105
cotton.001G108800.5;cotton.003G134400.1	0.4003	0.0112	0.3000	0.0118
cotton.001G108800.4;cotton.003G134400.1	0.2406	0.0073	0.2344	0.0073
cotton.001G108800.3;cotton.003G134400.1	0.4252	0.0118	0.3891	0.0119
cotton.001G108800.6;cotton.003G134400.1	0.4252	0.0118	0.3891	0.0119
cotton.001G108800.2;cotton.003G134400.2	0.379	0.0756	0.3329	0.0767
cotton.001G108800.1;cotton.003G134400.2	0.4077	0.065	0.3195	0.0674
cotton.001G108800.5;cotton.003G134400.2	0.3869	0.0255	0.3008	0.0267
cotton.001G108800.4;cotton.003G134400.2	0.2849	0.0236	0.2241	0.0247
cotton.001G108800.3;cotton.003G134400.2	0.5676	0.0989	0.3890	0.1039
cotton.001G108800.6;cotton.003G134400.2	0.5676	0.0989	0.3890	0.1039
cotton.001G108800.5;cotton.003G134400.6	0.2673	0.0058	0.2388	0.0060
cotton.001G108800.1;cotton.003G134400.6	0.3134	0.0131	0.2701	0.0135
cotton.001G108800.2;cotton.003G134400.6	0.3134	0.0131	0.2701	0.0135
cotton.001G108800.4;cotton.003G134400.6	0.2849	0.0236	0.2241	0.0247
cotton.001G108800.3;cotton.003G134400.6	0.4097	0.0165	0.3098	0.0174
cotton.001G108800.6;cotton.003G134400.6	0.4097	0.0165	0.3098	0.0174
cotton.001G108800.1;cotton.003G134400.8	0.2863	0.0378	0.2388	0.0391
cotton.001G108800.2;cotton.003G134400.8	0.2863	0.0378	0.2388	0.0391
cotton.001G108800.5;cotton.003G134400.8	0.2863	0.0378	0.2388	0.0391
cotton.001G108800.4;cotton.003G134400.8	0.2968	0.0204	0.2391	0.0212
cotton.001G108800.1;cotton.003G134400.3	0.335	0.0422	0.2936	0.0431
cotton.001G108800.2;cotton.003G134400.3	0.335	0.0422	0.2936	0.0431
cotton.001G108800.4;cotton.003G134400.3	0.227	0.0243	0.2263	0.0240
cotton.001G108800.5;cotton.003G134400.3	0.3252	0.0395	0.2485	0.0413
cotton.001G108800.4;cotton.003G134400.7	0.2186	0.0037	0.2177	0.0037
cotton.001G108800.1;cotton.003G134400.7	0.2322	0.0092	0.2257	0.0092
cotton.001G108800.2;cotton.003G134400.7	0.2322	0.0092	0.2257	0.0092
cotton.001G108800.5;cotton.003G134400.7	0.2625	0.0073	0.2508	0.0073
cotton.001G108800.1;cotton.003G134400.4	0.4252	0.0118	0.3891	0.0119
cotton.001G108800.6;cotton.003G134400.4	0.4252	0.0118	0.3891	0.0119
cotton.001G108800.2;cotton.003G134400.4	0.4016	0.0119	0.3688	0.0120
cotton.001G108800.5;cotton.003G134400.4	0.5119	0.0137	0.3598	0.0144
cotton.001G108800.1;cotton.003G134400.5	0.4252	0.0118	0.3891	0.0119
cotton.001G108800.3;cotton.003G134400.5	0.4252	0.0118	0.3891	0.0119
cotton.001G108800.6;cotton.003G134400.5	0.4252	0.0118	0.3891	0.0119
cotton.001G108800.2;cotton.003G134400.5	0.4016	0.0119	0.3688	0.0120
cotton.001G108800.5;cotton.003G134400.5	0.5119	0.0137	0.3598	0.0144
cotton.001G109100.2;cotton.003G133600.1	0.7556	0.1183	0.7526	0.1151
cotton.001G111100.2;cotton.003G131000.1	0.5895	0.0478	0.6503	0.0457
cotton.001G111400.1;cotton.003G130800.2	0.5221	0.0975	0.4772	0.0977
cotton.001G111500.1;cotton.003G130600.1	0.4761	0.1291	0.4685	0.1273
cotton.001G111600.1;cotton.003G130500.1	0.5507	0.1829	0.5414	0.1780
cotton.001G111700.1;cotton.003G129900.1	0.4484	0.0966	0.4735	0.0940
cotton.001G111900.1;cotton.003G129300.1	0.5268	0.1426	0.5532	0.1392
cotton.001G112200.2;cotton.003G129100.1	0.574	0.1003	0.6098	0.0966
cotton.001G111400.1;cotton.003G130800.1	0.5221	0.0975	0.4772	0.0977
cotton.001G111400.1;cotton.003G130800.3	0.5221	0.0975	0.4772	0.0977
cotton.001G111100.1;cotton.003G131000.1	0.5895	0.0478	0.6503	0.0457
cotton.001G111100.2;cotton.003G131000.2	0.6852	0.1306	0.6971	0.1272
cotton.001G111100.1;cotton.003G131000.2	0.6852	0.1306	0.6971	0.1272
cotton.001G111500.1;cotton.003G130500.1	1.7288	0.37	1.3363	0.3585
cotton.001G111500.2;cotton.003G130500.1	1.9287	0.3418	1.2876	0.3330
cotton.001G112000.1;cotton.003G129200.1	0.4532	0.0742	0.3906	0.0756
cotton.001G112000.2;cotton.003G129200.1	0.4516	0.0749	0.3884	0.0763
cotton.001G112000.3;cotton.003G129200.1	0.4532	0.0742	0.3906	0.0756
cotton.001G112000.4;cotton.003G129200.1	0.4473	0.076	0.3828	0.0775
cotton.001G112000.5;cotton.003G129200.1	0.4755	0.0875	0.3981	0.0897
cotton.001G112000.5;cotton.003G129200.2	0.4553	0.0834	0.3932	0.0849
cotton.001G112000.1;cotton.003G129200.2	0.4735	0.0861	0.4002	0.0879
cotton.001G112000.2;cotton.003G129200.2	0.4721	0.0868	0.3980	0.0888
cotton.001G112000.3;cotton.003G129200.2	0.4735	0.0861	0.4002	0.0879
cotton.001G112000.4;cotton.003G129200.2	0.4735	0.0861	0.4002	0.0879
cotton.001G112000.5;cotton.003G129200.3	0.4553	0.0834	0.3932	0.0849
cotton.001G112000.1;cotton.003G129200.3	0.4735	0.0861	0.4002	0.0879
cotton.001G112000.2;cotton.003G129200.3	0.4721	0.0868	0.3980	0.0888
cotton.001G112000.3;cotton.003G129200.3	0.4735	0.0861	0.4002	0.0879
cotton.001G112000.4;cotton.003G129200.3	0.4735	0.0861	0.4002	0.0879
cotton.001G112000.5;cotton.003G129200.4	0.4553	0.0834	0.3932	0.0849
cotton.001G112000.1;cotton.003G129200.4	0.4735	0.0861	0.4002	0.0879
cotton.001G112000.2;cotton.003G129200.4	0.4721	0.0868	0.3980	0.0888
cotton.001G112000.3;cotton.003G129200.4	0.4735	0.0861	0.4002	0.0879
cotton.001G112000.4;cotton.003G129200.4	0.4735	0.0861	0.4002	0.0879
cotton.001G111500.2;cotton.003G130600.1	0.4631	0.118	0.4695	0.1155
cotton.001G111600.1;cotton.003G130600.1	1.455	0.3584	1.3752	0.3594
cotton.001G111700.2;cotton.003G129900.1	0.481	0.1045	0.4964	0.1022
cotton.001G112200.1;cotton.003G129100.1	0.574	0.1003	0.6098	0.0966
cotton.001G112200.3;cotton.003G129100.1	0.574	0.1003	0.6098	0.0966
cotton.001G112200.1;cotton.003G129100.2	0.574	0.1003	0.6098	0.0966
cotton.001G112200.2;cotton.003G129100.2	0.574	0.1003	0.6098	0.0966
cotton.001G112200.3;cotton.003G129100.2	0.574	0.1003	0.6098	0.0966
cotton.001G112200.1;cotton.003G129100.3	0.574	0.1003	0.6098	0.0966
cotton.001G112200.2;cotton.003G129100.3	0.574	0.1003	0.6098	0.0966
cotton.001G112200.3;cotton.003G129100.3	0.574	0.1003	0.6098	0.0966
cotton.001G112200.1;cotton.003G129100.4	0.574	0.1003	0.6098	0.0966
cotton.001G112200.2;cotton.003G129100.4	0.574	0.1003	0.6098	0.0966
cotton.001G112200.3;cotton.003G129100.4	0.574	0.1003	0.6098	0.0966
cotton.001G111500.1;cotton.003G130400.1	2.0988	0.3675	2.1878	0.3653
cotton.001G111500.2;cotton.003G130400.1	2.6584	0.4154	2.3034	0.4171
cotton.001G111600.1;cotton.003G130400.1	2.0781	0.3877	1.8268	0.3906
cotton.001G111500.1;cotton.003G130400.2	1.976	0.3724	2.1796	0.3685
cotton.001G111500.2;cotton.003G130400.2	2.4186	0.4232	2.2988	0.4231
cotton.001G111600.1;cotton.003G130400.2	2.0753	0.3883	1.9099	0.3898
cotton.001G198700.1;cotton.003G002800.1	0.5223	0.0619	0.5722	0.0598
cotton.001G199100.1;cotton.003G002300.1	0.4613	0.1556	0.4644	0.1521
cotton.001G199200.1;cotton.003G002200.1	1.5945	0.1679	0.8942	0.1722
cotton.001G199300.1;cotton.003G001900.1	0.4324	0.152	0.4417	0.1481
cotton.001G199400.1;cotton.003G001700.2	0.3906	0.2125	0.3701	0.2121
cotton.001G199900.1;cotton.003G001200.1	0.3696	0.16	0.4393	0.1504
cotton.001G199300.1;cotton.003G001900.3	0.4324	0.152	0.4417	0.1481
cotton.001G199300.1;cotton.003G001900.2	0.3914	0.1421	0.4011	0.1389
cotton.001G198700.1;cotton.003G002800.2	0.6349	0.0759	0.6204	0.0750
cotton.001G199400.1;cotton.003G001700.1	0.4132	0.2548	0.4167	0.2511
cotton.001G199100.1;cotton.003G002300.3	0.4613	0.1556	0.4644	0.1521
cotton.001G199100.2;cotton.003G002300.3	0.4613	0.1556	0.4644	0.1521
cotton.001G199100.1;cotton.003G002300.2	0.4613	0.1556	0.4644	0.1521
cotton.001G199100.2;cotton.003G002300.2	0.4613	0.1556	0.4644	0.1521
cotton.001G199100.2;cotton.003G002300.1	0.4613	0.1556	0.4644	0.1521
cotton.001G199200.2;cotton.003G002200.1	2.6777	0.118	0.9270	0.1219
cotton.001G199200.3;cotton.003G002200.1	1.698	0.2282	0.9363	0.2354
cotton.001G199900.2;cotton.003G001200.1	0.398	0.1885	0.4583	0.1789
cotton.001G008100.1;cotton.004G281600.1	0.6035	0.1376	0.5915	0.1362
cotton.001G009200.1;cotton.004G281900.1	0.7259	0.1361	0.8127	0.1297
cotton.001G009300.1;cotton.004G282000.1	0.9951	0.1722	0.9041	0.1679
cotton.001G009500.1;cotton.004G282100.1	0.673	0.0737	0.6095	0.0721
cotton.001G010300.1;cotton.004G283100.1	0.4006	0.0498	0.5137	0.0457
cotton.001G010300.2;cotton.004G283100.1	0.4006	0.0498	0.5137	0.0457
cotton.001G010300.3;cotton.004G283100.1	0.4006	0.0498	0.5137	0.0457
cotton.001G010300.1;cotton.004G283100.2	0.3969	0.0476	0.5018	0.0439
cotton.001G010300.2;cotton.004G283100.2	0.3969	0.0476	0.5018	0.0439
cotton.001G010300.3;cotton.004G283100.2	0.3969	0.0476	0.5018	0.0439
cotton.001G010300.1;cotton.004G283100.3	0.6064	0.0663	0.5956	0.0646
cotton.001G010300.2;cotton.004G283100.3	0.6064	0.0663	0.5956	0.0646
cotton.001G010300.3;cotton.004G283100.3	0.6064	0.0663	0.5956	0.0646
cotton.001G009300.1;cotton.004G282000.2	1.0019	0.1707	0.9239	0.1657
cotton.001G009900.1;cotton.004G283000.1	0.9743	0.1402	0.9039	0.1383
cotton.001G022000.1;cotton.004G287000.1	0.8192	0.2109	0.7829	0.2056
cotton.001G022300.1;cotton.004G286700.1	0.8542	0.172	0.8173	0.1675
cotton.001G022900.1;cotton.004G287200.2	0.577	0.1366	0.6818	0.1294
cotton.001G023000.1;cotton.004G287300.1	0.742	0.104	0.8613	0.0994
cotton.001G022900.2;cotton.004G287200.2	0.5655	0.1576	0.7046	0.1472
cotton.001G022900.1;cotton.004G287200.1	0.577	0.1366	0.6818	0.1294
cotton.001G022900.2;cotton.004G287200.1	0.5655	0.1576	0.7046	0.1472
cotton.001G022300.2;cotton.004G286700.1	1.1657	0.2251	1.0574	0.2206
cotton.001G029900.1;cotton.004G291000.1	0.7601	0.0118	0.4272	0.0125
cotton.001G030600.2;cotton.004G291100.1	0.591	0.1859	0.5569	0.1821
cotton.001G030700.1;cotton.004G291300.1	0.3932	0.0708	0.4933	0.0651
cotton.001G031200.2;cotton.004G291400.1	0.324	0.061	0.3132	0.0605
cotton.001G030700.1;cotton.004G291300.2	0.5387	0.2266	0.6364	0.2120
cotton.001G029900.1;cotton.004G291000.2	0.9573	-0.0	0.4772	0.0000
cotton.001G030600.1;cotton.004G291100.1	0.5859	0.1845	0.5547	0.1806
cotton.001G030600.1;cotton.004G291100.2	0.6377	0.2021	0.6002	0.1980
cotton.001G030600.2;cotton.004G291100.2	0.6377	0.2021	0.6002	0.1980
cotton.001G031200.1;cotton.004G291400.1	0.446	0.1139	0.3825	0.1161
cotton.001G031200.3;cotton.004G291400.1	0.4045	0.0915	0.3668	0.0918
cotton.001G031200.4;cotton.004G291400.1	0.4029	0.1255	0.4227	0.1218
cotton.001G041200.1;cotton.004G277700.2	0.5262	0.0715	0.6882	0.0652
cotton.001G041400.1;cotton.004G277600.1	0.4974	0.1175	0.4845	0.1170
cotton.001G042600.1;cotton.004G276800.1	0.4804	0.1093	0.5384	0.1034
cotton.001G043400.1;cotton.004G276600.1	0.464	0.104	0.4768	0.1013
cotton.001G044000.1;cotton.004G276500.1	1.7745	0.2483	1.0275	0.2470
cotton.001G044300.1;cotton.004G276300.1	1.3443	0.208	1.8556	0.2006
cotton.001G041200.1;cotton.004G277700.1	0.536	0.0716	0.7047	0.0653
cotton.001G041200.1;cotton.004G277700.3	1.8771	0.1827	1.2573	0.1762
cotton.001G041400.2;cotton.004G277600.1	0.6126	0.1738	0.5556	0.1748
cotton.001G041400.3;cotton.004G277600.1	0.6949	0.1777	0.6845	0.1754
cotton.001G041400.4;cotton.004G277600.1	0.5154	0.1529	0.5753	0.1461
cotton.001G041400.1;cotton.004G277600.2	0.5035	0.142	0.4919	0.1415
cotton.001G041400.2;cotton.004G277600.2	0.6398	0.2181	0.5830	0.2192
cotton.001G041400.3;cotton.004G277600.2	0.7205	0.1863	0.7111	0.1843
cotton.001G041400.4;cotton.004G277600.2	0.5154	0.1529	0.5753	0.1461
cotton.001G042600.2;cotton.004G276800.1	0.4804	0.1093	0.5384	0.1034
cotton.001G097900.1;cotton.004G061700.1	0.8709	0.2004	0.9869	0.1899
cotton.001G098000.1;cotton.004G061600.1	0.7817	0.1229	0.6546	0.1211
cotton.001G098300.1;cotton.004G061400.1	0.3336	0.1399	0.3404	0.1347
cotton.001G098600.1;cotton.004G061200.1	0.3536	0.0692	0.2996	0.0709
cotton.001G097900.2;cotton.004G061700.1	0.8709	0.2004	0.9869	0.1899
cotton.001G098300.2;cotton.004G061400.1	0.3336	0.1399	0.3404	0.1347
cotton.001G098300.1;cotton.004G061400.2	0.3336	0.1399	0.3404	0.1347
cotton.001G098300.2;cotton.004G061400.2	0.3336	0.1399	0.3404	0.1347
cotton.001G098300.1;cotton.004G061400.3	0.3336	0.1399	0.3404	0.1347
cotton.001G098300.2;cotton.004G061400.3	0.3336	0.1399	0.3404	0.1347
cotton.001G098600.1;cotton.004G061200.2	1.0741	0.223	0.7384	0.2309
cotton.001G107000.1;cotton.004G003200.1	0.7026	0.1016	0.6631	0.0993
cotton.001G107200.1;cotton.004G003600.1	0.7782	0.1113	0.7605	0.1094
cotton.001G107600.2;cotton.004G003800.1	0.428	0.0211	0.5099	0.0201
cotton.001G108300.1;cotton.004G003900.1	0.8728	0.041	0.7817	0.0410
cotton.001G108500.1;cotton.004G004300.1	0.3753	0.0722	0.4231	0.0681
cotton.001G107200.2;cotton.004G003600.1	0.7782	0.1113	0.7605	0.1094
cotton.001G108500.1;cotton.004G004300.2	0.3753	0.0722	0.4231	0.0681
cotton.001G108500.2;cotton.004G004300.2	0.3753	0.0722	0.4231	0.0681
cotton.001G108500.3;cotton.004G004300.2	0.3753	0.0722	0.4231	0.0681
cotton.001G108500.4;cotton.004G004300.2	0.3753	0.0722	0.4231	0.0681
cotton.001G108500.5;cotton.004G004300.2	0.3753	0.0722	0.4231	0.0681
cotton.001G108500.6;cotton.004G004300.2	0.4205	0.0764	0.4451	0.0740
cotton.001G108500.2;cotton.004G004300.1	0.3753	0.0722	0.4231	0.0681
cotton.001G108500.3;cotton.004G004300.1	0.3753	0.0722	0.4231	0.0681
cotton.001G108500.4;cotton.004G004300.1	0.3753	0.0722	0.4231	0.0681
cotton.001G108500.5;cotton.004G004300.1	0.3753	0.0722	0.4231	0.0681
cotton.001G108500.6;cotton.004G004300.1	0.4205	0.0764	0.4451	0.0740
cotton.001G107600.2;cotton.004G003800.2	0.428	0.0211	0.5099	0.0201
cotton.001G107600.1;cotton.004G003800.2	0.4089	0.0311	0.5272	0.0289
cotton.001G107600.1;cotton.004G003800.1	0.4089	0.0311	0.5272	0.0289
cotton.001G107000.2;cotton.004G003200.1	0.7026	0.1016	0.6631	0.0993
cotton.001G106900.1;cotton.004G003100.1	0.6746	0.1132	0.7315	0.1091
cotton.001G120200.1;cotton.004G008600.1	0.9606	0.1617	0.8819	0.1599
cotton.001G120800.1;cotton.004G009000.1	0.5441	0.0632	0.5480	0.0615
cotton.001G121200.1;cotton.004G009200.1	0.892	0.131	0.8729	0.1285
cotton.001G121400.1;cotton.004G009400.1	0.4505	0.0335	0.4469	0.0329
cotton.001G121600.2;cotton.004G009500.1	0.8272	0.1464	0.8690	0.1394
cotton.001G121200.2;cotton.004G009200.1	0.9051	0.1321	0.8817	0.1295
cotton.001G121200.3;cotton.004G009200.1	0.9709	0.1429	0.8584	0.1422
cotton.001G121400.3;cotton.004G009400.1	0.4807	0.0402	0.4836	0.0395
cotton.001G121400.6;cotton.004G009400.1	0.4807	0.0402	0.4836	0.0395
cotton.001G121400.4;cotton.004G009400.1	0.4321	0.0327	0.4625	0.0316
cotton.001G121400.5;cotton.004G009400.1	0.5086	0.0614	0.4928	0.0610
cotton.001G121400.2;cotton.004G009400.1	0.4683	0.0369	0.4631	0.0363
cotton.001G121400.3;cotton.004G009400.2	0.4696	0.0381	0.4661	0.0375
cotton.001G121400.6;cotton.004G009400.2	0.4696	0.0381	0.4661	0.0375
cotton.001G121400.1;cotton.004G009400.2	0.5182	0.0684	0.5183	0.0671
cotton.001G121400.4;cotton.004G009400.2	0.4321	0.0327	0.4625	0.0316
cotton.001G121400.5;cotton.004G009400.2	0.5382	0.0672	0.4947	0.0673
cotton.001G121400.2;cotton.004G009400.2	0.5556	0.0772	0.5507	0.0758
cotton.001G120800.1;cotton.004G008900.1	0.4362	0.0686	0.4773	0.0658
cotton.001G120800.2;cotton.004G008900.1	0.4389	0.0657	0.4940	0.0625
cotton.001G120800.2;cotton.004G009000.1	0.5551	0.06	0.5683	0.0582
cotton.001G121600.1;cotton.004G009500.1	0.8106	0.1787	0.8210	0.1715
cotton.001G132000.1;cotton.004G013200.1	0.4808	0.1333	0.4629	0.1316
cotton.001G132600.1;cotton.004G013500.1	0.5396	0.03	0.6009	0.0286
cotton.001G132800.1;cotton.004G013600.1	0.3983	0.0741	0.4512	0.0706
cotton.001G133100.1;cotton.004G014300.1	2.3353	0.3787	2.1498	0.3785
cotton.001G133200.1;cotton.004G014900.1	1.5681	0.2476	1.1211	0.2415
cotton.001G133200.2;cotton.004G014900.1	2.116	0.3324	1.2851	0.3244
cotton.001G133200.3;cotton.004G014900.1	1.5347	0.2499	1.1393	0.2427
cotton.001G133200.4;cotton.004G014900.1	1.5192	0.3062	1.1903	0.2977
cotton.001G133200.5;cotton.004G014900.1	2.853	0.261	1.2482	0.2571
cotton.001G133200.6;cotton.004G014900.1	1.6593	0.2042	1.3013	0.1980
cotton.001G132800.1;cotton.004G013600.2	0.3983	0.0741	0.4512	0.0706
cotton.001G132800.2;cotton.004G013600.2	0.3983	0.0741	0.4512	0.0706
cotton.001G132800.3;cotton.004G013600.2	0.3983	0.0741	0.4512	0.0706
cotton.001G132800.2;cotton.004G013600.1	0.3983	0.0741	0.4512	0.0706
cotton.001G132800.3;cotton.004G013600.1	0.3983	0.0741	0.4512	0.0706
cotton.001G132000.1;cotton.004G013200.2	0.4989	0.1333	0.4847	0.1311
cotton.001G132000.1;cotton.004G013200.3	0.4962	0.1412	0.4710	0.1399
cotton.001G132000.1;cotton.004G013200.4	0.5082	0.1406	0.4846	0.1391
cotton.001G132000.1;cotton.004G013200.7	0.5202	0.1563	0.4885	0.1559
cotton.001G132000.1;cotton.004G013200.5	0.3863	0.1057	0.3976	0.1027
cotton.001G132000.1;cotton.004G013200.6	0.3979	0.1103	0.3971	0.1083
cotton.001G141400.1;cotton.004G142900.1	0.42	0.1013	0.4511	0.0970
cotton.001G142300.1;cotton.004G143100.2	0.3542	0.0558	0.3787	0.0541
cotton.001G143100.1;cotton.004G143300.1	0.4948	0.0927	0.5257	0.0898
cotton.001G143300.1;cotton.004G143900.1	0.5759	0.0941	0.6570	0.0891
cotton.001G143700.1;cotton.004G144000.1	0.9764	0.157	0.8481	0.1556
cotton.001G144400.1;cotton.004G144400.2	0.3543	0.0269	0.4673	0.0241
cotton.001G143100.2;cotton.004G143300.1	0.5034	0.096	0.5333	0.0929
cotton.001G143100.3;cotton.004G143300.1	0.4915	0.1607	0.5197	0.1554
cotton.001G143100.1;cotton.004G143300.2	0.6174	0.1215	0.6090	0.1191
cotton.001G143100.2;cotton.004G143300.2	0.6327	0.127	0.6229	0.1244
cotton.001G143100.3;cotton.004G143300.2	0.6837	0.2238	0.6554	0.2191
cotton.001G143100.1;cotton.004G143300.3	0.6174	0.1215	0.6090	0.1191
cotton.001G143100.2;cotton.004G143300.3	0.6327	0.127	0.6229	0.1244
cotton.001G143100.3;cotton.004G143300.3	0.6837	0.2238	0.6554	0.2191
cotton.001G143100.1;cotton.004G143300.4	0.5365	0.1053	0.5545	0.1026
cotton.001G143100.2;cotton.004G143300.4	0.5494	0.1111	0.5679	0.1081
cotton.001G143100.3;cotton.004G143300.4	0.5553	0.2437	0.5706	0.2365
cotton.001G141400.2;cotton.004G142900.1	0.42	0.1013	0.4511	0.0970
cotton.001G141400.5;cotton.004G142900.1	0.4168	0.0999	0.4550	0.0953
cotton.001G141400.3;cotton.004G142900.1	0.4207	0.1027	0.4521	0.0983
cotton.001G141400.4;cotton.004G142900.1	0.4207	0.1027	0.4521	0.0983
cotton.001G141400.2;cotton.004G142900.2	0.4217	0.0993	0.4614	0.0945
cotton.001G141400.5;cotton.004G142900.2	0.4169	0.0994	0.4548	0.0948
cotton.001G141400.1;cotton.004G142900.2	0.4217	0.0993	0.4614	0.0945
cotton.001G141400.3;cotton.004G142900.2	0.4225	0.1007	0.4627	0.0958
cotton.001G141400.4;cotton.004G142900.2	0.4225	0.1007	0.4627	0.0958
cotton.001G141400.2;cotton.004G142900.3	0.3802	0.0876	0.4092	0.0837
cotton.001G141400.1;cotton.004G142900.3	0.3802	0.0876	0.4092	0.0837
cotton.001G141400.5;cotton.004G142900.3	0.3841	0.0868	0.4123	0.0831
cotton.001G141400.4;cotton.004G142900.3	0.3805	0.0892	0.4098	0.0853
cotton.001G141400.3;cotton.004G142900.3	0.3805	0.0892	0.4098	0.0853
cotton.001G141400.1;cotton.004G142900.4	0.4453	0.105	0.4788	0.1003
cotton.001G141400.2;cotton.004G142900.4	0.4453	0.105	0.4788	0.1003
cotton.001G141400.5;cotton.004G142900.4	0.4422	0.1032	0.4865	0.0982
cotton.001G141400.3;cotton.004G142900.4	0.447	0.107	0.4809	0.1022
cotton.001G141400.4;cotton.004G142900.4	0.447	0.107	0.4809	0.1022
cotton.001G141400.1;cotton.004G142900.5	0.4737	0.0871	0.4972	0.0837
cotton.001G141400.2;cotton.004G142900.5	0.4737	0.0871	0.4972	0.0837
cotton.001G141400.5;cotton.004G142900.5	0.4724	0.0837	0.5077	0.0801
cotton.001G141400.3;cotton.004G142900.5	0.4766	0.0889	0.5000	0.0854
cotton.001G141400.4;cotton.004G142900.5	0.4766	0.0889	0.5000	0.0854
cotton.001G143300.2;cotton.004G143900.1	0.6488	0.088	0.7310	0.0833
cotton.001G144400.1;cotton.004G144400.1	0.5444	0.1257	0.6816	0.1146
cotton.001G144400.1;cotton.004G144400.3	0.4148	0.0372	0.4891	0.0345
cotton.001G142300.1;cotton.004G143100.1	0.3542	0.0558	0.3787	0.0541
cotton.001G146100.1;cotton.004G146100.2	0.3027	0.0128	0.3538	0.0120
cotton.001G146800.1;cotton.004G146800.2	0.353	0.0122	0.3212	0.0123
cotton.001G148100.1;cotton.004G147500.1	0.8001	0.1167	0.6730	0.1176
cotton.001G148500.1;cotton.004G147600.1	0.6613	0.103	0.5828	0.1033
cotton.001G148800.1;cotton.004G147900.1	0.4164	0.1801	0.3782	0.1816
cotton.001G148900.1;cotton.004G148200.1	0.3935	0.1135	0.4400	0.1084
cotton.001G149900.1;cotton.004G148800.1	0.4491	0.1135	0.5350	0.1060
cotton.001G150500.2;cotton.004G149200.1	0.3739	0.0759	0.4830	0.0696
cotton.001G150900.1;cotton.004G149300.1	0.5301	0.0852	0.5347	0.0841
cotton.001G150500.1;cotton.004G149200.1	0.3739	0.0759	0.4830	0.0696
cotton.001G150500.3;cotton.004G149200.1	0.3925	0.0717	0.4921	0.0664
cotton.001G150500.4;cotton.004G149200.1	0.5451	0.0761	0.5491	0.0748
cotton.001G150500.6;cotton.004G149200.1	0.4584	0.1035	0.4529	0.1023
cotton.001G150500.5;cotton.004G149200.1	0.36	0.0866	0.4625	0.0795
cotton.001G148900.2;cotton.004G148200.1	0.43	0.1074	0.4990	0.1014
cotton.001G148600.1;cotton.004G147700.1	0.5929	0.2314	0.5930	0.2250
cotton.001G148600.2;cotton.004G147700.1	0.6028	0.2534	0.5893	0.2475
cotton.001G148600.1;cotton.004G147700.2	0.5808	0.2163	0.5920	0.2089
cotton.001G148600.2;cotton.004G147700.2	0.5808	0.2163	0.5920	0.2089
cotton.001G146100.1;cotton.004G146100.1	0.2827	0.0157	0.3538	0.0145
cotton.001G146100.1;cotton.004G146100.3	0.3027	0.0128	0.3538	0.0120
cotton.001G148800.2;cotton.004G147900.1	0.4166	0.159	0.3560	0.1614
cotton.001G148800.3;cotton.004G147900.1	0.4913	0.2269	0.4453	0.2284
cotton.001G146800.1;cotton.004G146800.1	0.353	0.0122	0.3212	0.0123
cotton.001G146800.1;cotton.004G146800.3	0.353	0.0122	0.3212	0.0123
cotton.001G146800.1;cotton.004G146800.4	0.353	0.0122	0.3212	0.0123
cotton.001G146800.1;cotton.004G146800.5	0.353	0.0122	0.3212	0.0123
cotton.001G149900.4;cotton.004G148800.1	0.5346	0.1396	0.6047	0.1322
cotton.001G149900.2;cotton.004G148800.1	0.4532	0.1133	0.5398	0.1059
cotton.001G149900.3;cotton.004G148800.1	0.5	0.1191	0.6040	0.1113
cotton.001G149900.5;cotton.004G148800.1	0.6807	0.1758	0.7062	0.1686
cotton.001G149900.4;cotton.004G148800.2	0.5154	0.1417	0.5646	0.1360
cotton.001G149900.1;cotton.004G148800.2	0.5879	0.1313	0.6365	0.1260
cotton.001G149900.2;cotton.004G148800.2	0.5675	0.144	0.6111	0.1384
cotton.001G149900.3;cotton.004G148800.2	0.5046	0.1264	0.5830	0.1194
cotton.001G149900.5;cotton.004G148800.2	1.0573	0.2293	0.9579	0.2254
cotton.001G149900.1;cotton.004G148800.3	0.4881	0.1285	0.5810	0.1206
cotton.001G149900.4;cotton.004G148800.3	0.4945	0.1328	0.5734	0.1256
cotton.001G149900.5;cotton.004G148800.3	0.9073	0.2404	0.9133	0.2331
cotton.001G149900.3;cotton.004G148800.3	0.4522	0.1152	0.5119	0.1096
cotton.001G174200.2;cotton.004G162400.1	0.4486	0.0093	0.5146	0.0087
cotton.001G174300.1;cotton.004G162700.1	0.6424	0.046	0.6262	0.0453
cotton.001G174900.1;cotton.004G163500.1	0.553	0.071	0.5275	0.0702
cotton.001G175400.1;cotton.004G164000.2	0.5726	0.1552	0.5140	0.1549
cotton.001G175800.1;cotton.004G164800.1	0.3466	0.0551	0.4002	0.0527
cotton.001G176400.1;cotton.004G165200.2	0.3416	0.0311	0.3692	0.0303
cotton.001G176500.1;cotton.004G165300.1	0.4337	0.239	0.4777	0.2252
cotton.001G175400.1;cotton.004G164000.1	0.5889	0.1665	0.5213	0.1668
cotton.001G175500.1;cotton.004G164000.1	3.8253	0.6804	2.7019	0.7024
cotton.001G175500.1;cotton.004G164000.2	3.801	0.6644	2.4926	0.6886
cotton.001G175400.1;cotton.004G164000.3	0.5726	0.1552	0.5140	0.1549
cotton.001G175500.1;cotton.004G164000.3	3.801	0.6644	2.4926	0.6886
cotton.001G174200.1;cotton.004G162400.1	0.7848	0.0511	0.5587	0.0525
cotton.001G176400.1;cotton.004G165200.1	0.3416	0.0311	0.3692	0.0303
cotton.001G176400.1;cotton.004G165200.4	0.3601	0.0317	0.4012	0.0306
cotton.001G176400.1;cotton.004G165200.3	0.3434	0.0459	0.3452	0.0455
cotton.001G176400.1;cotton.004G165200.6	0.3319	0.048	0.3525	0.0468
cotton.001G176400.1;cotton.004G165200.5	0.3021	0.0405	0.3317	0.0390
cotton.001G175800.2;cotton.004G164800.1	0.3466	0.0551	0.4002	0.0527
cotton.001G185100.2;cotton.004G225000.1	0.3584	0.1932	0.3329	0.1941
cotton.001G185100.1;cotton.004G225000.2	0.3896	0.2422	0.3497	0.2454
cotton.001G186300.1;cotton.004G225300.1	0.764	0.1918	0.7500	0.1856
cotton.001G186800.1;cotton.004G225900.1	0.451	0.0987	0.4783	0.0953
cotton.001G185100.3;cotton.004G225000.1	0.3356	0.176	0.3153	0.1762
cotton.001G185100.1;cotton.004G225000.1	0.3576	0.193	0.3320	0.1939
cotton.001G185100.2;cotton.004G225000.2	0.3892	0.2425	0.3482	0.2457
cotton.001G185100.3;cotton.004G225000.2	0.3611	0.221	0.3269	0.2232
cotton.001G186800.2;cotton.004G225900.1	0.451	0.0987	0.4783	0.0953
cotton.001G186800.4;cotton.004G225900.1	0.459	0.1012	0.4829	0.0979
cotton.001G186800.6;cotton.004G225900.1	0.4656	0.1103	0.4913	0.1065
cotton.001G186800.7;cotton.004G225900.1	0.4656	0.1103	0.4913	0.1065
cotton.001G186800.8;cotton.004G225900.1	0.4656	0.1103	0.4913	0.1065
cotton.001G186800.3;cotton.004G225900.1	0.4422	0.0998	0.4727	0.0962
cotton.001G186800.5;cotton.004G225900.1	0.4371	0.0965	0.4701	0.0930
cotton.001G204900.1;cotton.004G064200.1	0.6129	0.0872	0.5761	0.0867
cotton.001G205300.1;cotton.004G064100.1	0.9477	0.1984	0.6186	0.2072
cotton.001G205600.2;cotton.004G063900.2	0.3612	0.0222	0.3680	0.0218
cotton.001G205800.1;cotton.004G063800.1	0.6466	0.1741	0.9591	0.1551
cotton.001G205000.1;cotton.004G064500.1	3.2598	0.7562	-1.0000	0.8079
cotton.001G205000.1;cotton.004G064500.2	3.248	0.7354	-1.0000	0.7888
cotton.001G205000.1;cotton.004G064500.3	2.1967	0.7075	1.3006	0.7478
cotton.001G204900.2;cotton.004G064200.1	0.6094	0.0853	0.5643	0.0851
cotton.001G205600.1;cotton.004G063900.2	0.3612	0.0222	0.3680	0.0218
cotton.001G205600.1;cotton.004G063900.1	0.3612	0.0222	0.3680	0.0218
cotton.001G205600.2;cotton.004G063900.1	0.3612	0.0222	0.3680	0.0218
cotton.001G205300.1;cotton.004G064100.2	1.2452	0.275	0.7730	0.2855
cotton.001G217400.1;cotton.004G062100.1	0.7516	0.064	0.7305	0.0631
cotton.001G218400.1;cotton.004G061900.1	0.629	0.0188	0.6991	0.0181
cotton.001G219000.2;cotton.004G061700.1	0.5967	0.1728	0.6900	0.1639
cotton.001G219100.1;cotton.004G061600.1	0.5257	0.171	0.5084	0.1687
cotton.001G220100.1;cotton.004G061400.1	0.3754	0.1055	0.3651	0.1037
cotton.001G218400.2;cotton.004G061900.1	0.629	0.0188	0.6991	0.0181
cotton.001G218400.3;cotton.004G061900.1	0.629	0.0188	0.6991	0.0181
cotton.001G218400.4;cotton.004G061900.1	0.629	0.0188	0.6991	0.0181
cotton.001G217400.1;cotton.004G062100.4	0.793	0.0668	0.8038	0.0652
cotton.001G217400.1;cotton.004G062100.5	0.7098	0.0855	0.6893	0.0845
cotton.001G217400.1;cotton.004G062100.2	0.7675	0.0684	0.8147	0.0666
cotton.001G217400.1;cotton.004G062100.3	0.7675	0.0684	0.8147	0.0666
cotton.001G219000.1;cotton.004G061700.1	0.5967	0.1728	0.6900	0.1639
cotton.001G220100.2;cotton.004G061400.1	0.3754	0.1055	0.3651	0.1037
cotton.001G219900.1;cotton.004G061400.1	0.3903	0.1291	0.3582	0.1279
cotton.001G219900.2;cotton.004G061400.1	0.3903	0.1291	0.3582	0.1279
cotton.001G220100.1;cotton.004G061400.2	0.3754	0.1055	0.3651	0.1037
cotton.001G220100.2;cotton.004G061400.2	0.3754	0.1055	0.3651	0.1037
cotton.001G219900.1;cotton.004G061400.2	0.3903	0.1291	0.3582	0.1279
cotton.001G219900.2;cotton.004G061400.2	0.3903	0.1291	0.3582	0.1279
cotton.001G220100.1;cotton.004G061400.3	0.3754	0.1055	0.3651	0.1037
cotton.001G220100.2;cotton.004G061400.3	0.3754	0.1055	0.3651	0.1037
cotton.001G219900.1;cotton.004G061400.3	0.3903	0.1291	0.3582	0.1279
cotton.001G219900.2;cotton.004G061400.3	0.3903	0.1291	0.3582	0.1279
cotton.001G231400.1;cotton.004G227000.1	0.8436	0.2973	0.8108	0.2840
cotton.001G231500.1;cotton.004G226900.1	0.4555	0.1255	0.5623	0.1168
cotton.001G232400.1;cotton.004G226600.1	0.5471	0.1528	0.5600	0.1470
cotton.001G232500.1;cotton.004G226500.1	0.9089	0.0581	0.8226	0.0568
cotton.001G233300.2;cotton.004G226300.1	0.6564	0.1221	0.5972	0.1219
cotton.001G233500.1;cotton.004G226200.1	0.6042	0.2236	0.7043	0.2122
cotton.001G233800.5;cotton.004G226000.3	0.3452	0.1617	0.3203	0.1623
cotton.001G233800.4;cotton.004G226000.3	0.3452	0.1617	0.3203	0.1623
cotton.001G232500.1;cotton.004G226500.2	1.0359	0.0591	0.8382	0.0586
cotton.001G233400.1;cotton.004G226100.2	0.853	0.4379	0.8943	0.4212
cotton.001G233400.1;cotton.004G226100.3	0.853	0.4379	0.8943	0.4212
cotton.001G233400.1;cotton.004G226100.4	0.853	0.4379	0.8943	0.4212
cotton.001G233400.1;cotton.004G226100.1	0.853	0.4379	0.8943	0.4212
cotton.001G233500.2;cotton.004G226200.1	0.7882	0.2813	0.8480	0.2700
cotton.001G233300.1;cotton.004G226300.1	0.6564	0.1221	0.5972	0.1219
cotton.001G233300.3;cotton.004G226300.1	0.6564	0.1221	0.5972	0.1219
cotton.001G233300.4;cotton.004G226300.1	0.6447	0.1225	0.5880	0.1225
cotton.001G233300.1;cotton.004G226300.2	0.6564	0.1219	0.5962	0.1218
cotton.001G233300.2;cotton.004G226300.2	0.6564	0.1219	0.5962	0.1218
cotton.001G233300.3;cotton.004G226300.2	0.6564	0.1219	0.5962	0.1218
cotton.001G233300.4;cotton.004G226300.2	0.6444	0.1224	0.5870	0.1224
cotton.001G233300.1;cotton.004G226300.3	0.6683	0.122	0.6100	0.1217
cotton.001G233300.2;cotton.004G226300.3	0.6683	0.122	0.6100	0.1217
cotton.001G233300.3;cotton.004G226300.3	0.6683	0.122	0.6100	0.1217
cotton.001G233300.4;cotton.004G226300.3	0.6565	0.1225	0.6007	0.1222
cotton.001G233300.1;cotton.004G226300.4	0.6454	0.1216	0.6047	0.1206
cotton.001G233300.2;cotton.004G226300.4	0.6454	0.1216	0.6047	0.1206
cotton.001G233300.3;cotton.004G226300.4	0.6454	0.1216	0.6047	0.1206
cotton.001G233300.4;cotton.004G226300.4	0.6336	0.1221	0.5951	0.1211
cotton.001G232400.1;cotton.004G226600.2	0.5957	0.1683	0.5974	0.1617
cotton.001G232400.1;cotton.004G226600.3	0.6091	0.1764	0.6239	0.1683
cotton.001G231400.1;cotton.004G227000.2	1.1274	0.3029	0.8931	0.2960
cotton.001G234500.1;cotton.004G224900.1	0.9079	0.3173	0.8447	0.3077
cotton.001G234700.1;cotton.004G224000.1	0.6409	0.0068	0.4950	0.0069
cotton.001G235000.1;cotton.004G223700.2	0.9726	0.0694	1.0785	0.0651
cotton.001G235400.1;cotton.004G223500.1	0.3554	0.063	0.3393	0.0627
cotton.001G235600.2;cotton.004G223300.1	0.3179	0.14	0.3410	0.1347
cotton.001G236200.1;cotton.004G223200.1	0.8284	0.0839	0.8424	0.0810
cotton.001G236400.1;cotton.004G222600.1	0.6815	0.0921	0.6094	0.0918
cotton.001G235600.1;cotton.004G223300.1	0.3202	0.1448	0.3448	0.1393
cotton.001G235600.3;cotton.004G223300.1	0.3179	0.14	0.3410	0.1347
cotton.001G235600.4;cotton.004G223300.1	0.3311	0.1527	0.3510	0.1476
cotton.001G235600.6;cotton.004G223300.1	0.3075	0.1422	0.3316	0.1368
cotton.001G235600.5;cotton.004G223300.1	0.3409	0.127	0.3440	0.1243
cotton.001G235600.1;cotton.004G223300.4	0.3238	0.1422	0.3442	0.1372
cotton.001G235600.2;cotton.004G223300.4	0.3179	0.14	0.3410	0.1347
cotton.001G235600.3;cotton.004G223300.4	0.3179	0.14	0.3410	0.1347
cotton.001G235600.4;cotton.004G223300.4	0.3311	0.1527	0.3510	0.1476
cotton.001G235600.6;cotton.004G223300.4	0.3075	0.1422	0.3316	0.1368
cotton.001G235600.5;cotton.004G223300.4	0.3409	0.127	0.3440	0.1243
cotton.001G235600.1;cotton.004G223300.3	0.3179	0.14	0.3410	0.1347
cotton.001G235600.2;cotton.004G223300.3	0.3179	0.14	0.3410	0.1347
cotton.001G235600.3;cotton.004G223300.3	0.3179	0.14	0.3410	0.1347
cotton.001G235600.4;cotton.004G223300.3	0.3311	0.1527	0.3510	0.1476
cotton.001G235600.6;cotton.004G223300.3	0.3075	0.1422	0.3316	0.1368
cotton.001G235600.5;cotton.004G223300.3	0.3409	0.127	0.3440	0.1243
cotton.001G235600.1;cotton.004G223300.5	0.3006	0.1429	0.3248	0.1374
cotton.001G235600.2;cotton.004G223300.5	0.3006	0.1429	0.3248	0.1374
cotton.001G235600.3;cotton.004G223300.5	0.3006	0.1429	0.3248	0.1374
cotton.001G235600.6;cotton.004G223300.5	0.3006	0.1429	0.3248	0.1374
cotton.001G235600.4;cotton.004G223300.5	0.3142	0.1571	0.3352	0.1519
cotton.001G235600.1;cotton.004G223300.2	0.3372	0.1311	0.3439	0.1280
cotton.001G235600.2;cotton.004G223300.2	0.3336	0.1243	0.3386	0.1215
cotton.001G235600.3;cotton.004G223300.2	0.3336	0.1243	0.3386	0.1215
cotton.001G235600.4;cotton.004G223300.2	0.3356	0.124	0.3404	0.1211
cotton.001G235600.5;cotton.004G223300.2	0.3353	0.1256	0.3379	0.1230
cotton.001G235600.6;cotton.004G223300.2	0.3199	0.1259	0.3248	0.1233
cotton.001G235400.2;cotton.004G223500.1	0.3568	0.0685	0.3366	0.0685
cotton.001G235400.1;cotton.004G223500.2	0.3555	0.0677	0.3374	0.0675
cotton.001G235400.2;cotton.004G223500.2	0.3544	0.0683	0.3349	0.0682
cotton.001G235400.2;cotton.004G223500.3	0.3456	0.0679	0.3292	0.0677
cotton.001G235400.1;cotton.004G223500.3	0.3514	0.0674	0.3325	0.0673
cotton.001G235400.2;cotton.004G223500.4	0.3456	0.0679	0.3292	0.0677
cotton.001G235400.1;cotton.004G223500.4	0.3514	0.0674	0.3325	0.0673
cotton.001G235400.1;cotton.004G223500.5	0.3445	0.0719	0.3340	0.0714
cotton.001G235400.2;cotton.004G223500.5	0.3449	0.0804	0.3297	0.0800
cotton.001G235400.1;cotton.004G223500.6	0.3357	0.0776	0.3271	0.0769
cotton.001G235400.2;cotton.004G223500.6	0.335	0.088	0.3214	0.0875
cotton.001G234700.1;cotton.004G224000.2	0.6109	0.0117	0.5026	0.0118
cotton.001G235000.1;cotton.004G223700.1	0.9726	0.0694	1.0785	0.0651
cotton.001G241900.1;cotton.004G075700.2	0.6564	0.2204	0.6652	0.2136
cotton.001G242200.1;cotton.004G075500.1	0.4084	0.1324	0.5102	0.1217
cotton.001G242500.1;cotton.004G075200.2	0.355	0.0901	0.3941	0.0871
cotton.001G242800.1;cotton.004G075000.4	0.5406	0.1957	0.4761	0.1947
cotton.001G242800.2;cotton.004G075000.1	0.4794	0.1437	0.4519	0.1415
cotton.001G242800.5;cotton.004G075000.1	0.4429	0.1539	0.4515	0.1491
cotton.001G242800.4;cotton.004G075000.1	0.4625	0.1603	0.4131	0.1604
cotton.001G242800.1;cotton.004G075000.1	1.129	0.3515	0.8111	0.3509
cotton.001G242800.3;cotton.004G075000.1	1.129	0.3515	0.8111	0.3509
cotton.001G242900.1;cotton.004G075000.1	1.56	0.4798	3.2186	0.4488
cotton.001G242900.2;cotton.004G075000.1	1.6903	0.4746	3.2714	0.4490
cotton.001G242900.3;cotton.004G075000.1	1.6474	0.4774	3.1266	0.4505
cotton.001G242900.4;cotton.004G075000.1	1.6903	0.4746	3.2714	0.4490
cotton.001G242900.5;cotton.004G075000.1	1.5609	0.5294	2.3772	0.5018
cotton.001G242900.6;cotton.004G075000.1	1.5609	0.5294	2.3772	0.5018
cotton.001G242800.4;cotton.004G075000.2	0.4625	0.1603	0.4131	0.1604
cotton.001G242800.2;cotton.004G075000.2	0.4879	0.1601	0.4294	0.1604
cotton.001G242800.5;cotton.004G075000.2	0.4464	0.1753	0.4248	0.1731
cotton.001G242800.1;cotton.004G075000.2	0.7936	0.3367	0.6778	0.3323
cotton.001G242800.3;cotton.004G075000.2	0.7936	0.3367	0.6778	0.3323
cotton.001G242900.5;cotton.004G075000.2	1.5802	0.5022	2.5522	0.4745
cotton.001G242900.1;cotton.004G075000.2	1.5802	0.5022	2.5522	0.4745
cotton.001G242900.2;cotton.004G075000.2	1.5802	0.5022	2.5522	0.4745
cotton.001G242900.3;cotton.004G075000.2	1.5802	0.5022	2.5522	0.4745
cotton.001G242900.4;cotton.004G075000.2	1.5802	0.5022	2.5522	0.4745
cotton.001G242800.2;cotton.004G075000.3	0.564	0.2332	0.5774	0.2260
cotton.001G242800.5;cotton.004G075000.3	0.5748	0.1687	0.5584	0.1651
cotton.001G242800.4;cotton.004G075000.3	0.5522	0.2689	0.5507	0.2634
cotton.001G242800.1;cotton.004G075000.3	1.2984	0.5094	1.0611	0.4965
cotton.001G242800.3;cotton.004G075000.3	1.2984	0.5094	1.0611	0.4965
cotton.001G242900.1;cotton.004G075000.3	1.766	0.4541	3.6610	0.4324
cotton.001G242900.2;cotton.004G075000.3	2.0172	0.4483	3.7752	0.4326
cotton.001G242900.3;cotton.004G075000.3	1.9106	0.4519	3.4903	0.4344
cotton.001G242900.4;cotton.004G075000.3	2.0172	0.4483	3.7752	0.4326
cotton.001G242800.3;cotton.004G075000.4	0.5674	0.1905	0.5090	0.1884
cotton.001G242800.2;cotton.004G075000.4	0.7189	0.2347	0.6312	0.2289
cotton.001G242800.4;cotton.004G075000.4	0.6902	0.2317	0.5655	0.2323
cotton.001G242800.5;cotton.004G075000.4	0.7219	0.2736	0.6783	0.2629
cotton.001G242800.1;cotton.004G075000.5	0.5406	0.1957	0.4761	0.1947
cotton.001G242800.3;cotton.004G075000.5	0.5674	0.1905	0.5090	0.1884
cotton.001G242800.2;cotton.004G075000.5	0.7189	0.2347	0.6312	0.2289
cotton.001G242800.4;cotton.004G075000.5	0.6902	0.2317	0.5655	0.2323
cotton.001G242800.5;cotton.004G075000.5	0.7219	0.2736	0.6783	0.2629
cotton.001G241900.1;cotton.004G075700.1	0.6564	0.2204	0.6652	0.2136
cotton.001G241900.1;cotton.004G075700.3	0.6598	0.2203	0.6669	0.2133
cotton.001G241900.1;cotton.004G075700.4	0.8288	0.2892	0.7628	0.2855
cotton.001G241900.1;cotton.004G075700.5	0.8581	0.2713	0.7750	0.2681
cotton.001G241900.1;cotton.004G075700.6	0.7053	0.2659	0.7330	0.2556
cotton.001G241800.1;cotton.004G075800.1	0.4661	0.2004	0.4739	0.1935
cotton.001G241800.2;cotton.004G075800.1	0.4661	0.2004	0.4739	0.1935
cotton.001G241800.3;cotton.004G075800.1	0.4636	0.2038	0.4719	0.1967
cotton.001G241800.3;cotton.004G075800.3	0.4636	0.2038	0.4719	0.1967
cotton.001G241800.2;cotton.004G075800.2	0.4768	0.2076	0.4804	0.2015
cotton.001G241800.3;cotton.004G075800.2	0.4742	0.2111	0.4785	0.2049
cotton.001G242500.1;cotton.004G075200.1	0.355	0.0901	0.3941	0.0871
cotton.001G242500.1;cotton.004G075200.3	0.3822	0.0993	0.4418	0.0950
cotton.001G242500.1;cotton.004G075200.4	0.4546	0.1103	0.5376	0.1048
cotton.001G242200.1;cotton.004G075500.2	0.4032	0.1324	0.5030	0.1217
cotton.001G251300.1;cotton.004G073500.1	0.6295	0.1959	0.4737	0.2031
cotton.001G251600.1;cotton.004G073400.1	0.7757	0.1298	0.5159	0.1360
cotton.001G251900.2;cotton.004G073000.2	0.3289	0.1419	0.3300	0.1397
cotton.001G252300.1;cotton.004G072700.1	0.9499	0.2588	0.9107	0.2507
cotton.001G251700.1;cotton.004G073200.1	0.5419	0.1213	0.4073	0.1263
cotton.001G251600.1;cotton.004G073200.1	3.6192	0.5164	3.0764	0.5381
cotton.001G251100.1;cotton.004G073500.1	3.4903	0.7006	-1.0000	0.7048
cotton.001G251900.1;cotton.004G073000.1	0.3298	0.1444	0.3275	0.1426
cotton.001G251900.2;cotton.004G073000.1	0.3298	0.1444	0.3275	0.1426
cotton.001G251900.3;cotton.004G073000.1	0.4303	0.2099	0.4057	0.2091
cotton.001G251900.1;cotton.004G073000.3	0.3258	0.142	0.3285	0.1396
cotton.001G251900.2;cotton.004G073000.3	0.3258	0.142	0.3285	0.1396
cotton.001G251900.3;cotton.004G073000.3	0.4314	0.2104	0.4121	0.2087
cotton.001G251900.1;cotton.004G073000.2	0.3289	0.1419	0.3300	0.1397
cotton.001G251900.3;cotton.004G073000.2	0.4363	0.2104	0.4144	0.2090
cotton.001G251900.1;cotton.004G073000.4	0.3476	0.1659	0.3375	0.1647
cotton.001G251900.2;cotton.004G073000.4	0.3476	0.1659	0.3375	0.1647
cotton.001G251900.3;cotton.004G073000.4	0.4367	0.2198	0.4112	0.2194
cotton.001G251900.1;cotton.004G073000.5	0.3886	0.1778	0.3767	0.1761
cotton.001G251900.2;cotton.004G073000.5	0.3886	0.1778	0.3767	0.1761
cotton.001G251900.3;cotton.004G073000.5	0.4254	0.22	0.4009	0.2199
cotton.001G251700.1;cotton.004G073400.1	3.5326	0.4123	2.9217	0.4322
cotton.001G251700.1;cotton.004G073300.1	0.4546	0.1231	0.3730	0.1268
cotton.001G251600.1;cotton.004G073300.1	3.6395	0.4779	2.7943	0.4919
cotton.001G252300.5;cotton.004G072700.1	0.973	0.2604	0.9369	0.2529
cotton.001G252300.2;cotton.004G072700.1	0.9835	0.2411	0.9064	0.2361
cotton.001G252300.4;cotton.004G072700.1	0.9401	0.2597	0.8742	0.2526
cotton.001G252200.1;cotton.004G072700.1	0.867	0.2585	0.9386	0.2440
cotton.001G252300.6;cotton.004G072700.1	1.1314	0.3596	1.1444	0.3418
cotton.001G252300.3;cotton.004G072700.1	0.9947	0.2351	0.8528	0.2328
cotton.001G254200.1;cotton.004G221200.1	0.738	0.0982	0.7633	0.0946
cotton.001G254300.1;cotton.004G221300.1	0.658	0.1609	0.6755	0.1561
cotton.001G254600.1;cotton.004G221600.1	0.8276	0.2033	0.9187	0.1921
cotton.001G254700.1;cotton.004G221700.1	0.4764	0.103	0.4480	0.1023
cotton.001G255300.1;cotton.004G221900.1	0.3412	0.1532	0.3428	0.1515
cotton.001G255100.1;cotton.004G221800.1	1.2849	0.4402	1.0168	0.4287
cotton.001G255700.1;cotton.004G221700.1	0.3922	0.0658	0.4198	0.0631
cotton.001G255700.2;cotton.004G221700.1	0.3867	0.065	0.3941	0.0630
cotton.001G254700.1;cotton.004G221700.2	0.7027	0.1275	0.6178	0.1272
cotton.001G255700.1;cotton.004G221700.2	0.3922	0.0658	0.4198	0.0631
cotton.001G255700.2;cotton.004G221700.2	0.3476	0.0553	0.3858	0.0524
cotton.001G254200.1;cotton.004G221200.2	1.4539	0.1822	1.1404	0.1787
cotton.001G243800.1;cotton.005G248900.1	0.7462	0.0832	0.6786	0.0823
cotton.001G244000.1;cotton.005G249000.1	1.2422	0.0791	0.8599	0.0804
cotton.001G244500.1;cotton.005G249300.1	1.7518	0.0487	1.6566	0.0458
cotton.001G245500.1;cotton.005G250900.1	0.8004	0.2009	0.6557	0.2010
cotton.001G245700.1;cotton.005G250100.1	0.487	0.0971	0.4283	0.0991
cotton.001G246500.1;cotton.005G251000.1	2.6425	0.3649	1.7247	0.3751
cotton.001G246700.1;cotton.005G251700.1	0.7692	0.0999	0.6597	0.0989
cotton.001G245700.1;cotton.005G250800.1	1.3636	0.2763	2.1315	0.2625
cotton.001G245600.1;cotton.005G250800.1	2.6444	0.2791	1.5109	0.2707
cotton.001G246400.1;cotton.005G250800.1	2.8667	0.2272	1.6008	0.2173
cotton.001G245100.1;cotton.005G250800.1	1.5501	0.2815	1.6768	0.2785
cotton.001G246600.1;cotton.005G250800.1	3.1717	0.364	-1.0000	0.3569
cotton.001G245400.1;cotton.005G250800.1	1.6224	0.453	2.0116	0.4420
cotton.001G246300.1;cotton.005G250800.1	1.3266	0.2358	1.2938	0.2364
cotton.001G246400.1;cotton.005G251000.1	1.0299	0.0829	0.9867	0.0799
cotton.001G246700.1;cotton.005G251000.1	2.0636	0.2782	1.2113	0.2928
cotton.001G245600.1;cotton.005G251000.1	1.409	0.3266	1.0587	0.3322
cotton.001G245100.1;cotton.005G251000.1	1.4342	0.3646	1.0841	0.3650
cotton.001G246600.1;cotton.005G251000.1	3.1418	0.332	-1.0000	0.3334
cotton.001G245900.1;cotton.005G251000.1	3.0357	0.3138	2.6847	0.3305
cotton.001G245300.1;cotton.005G251000.1	3.0281	0.3197	2.5262	0.3358
cotton.001G245400.1;cotton.005G251000.1	1.5368	0.3744	1.2403	0.3838
cotton.001G246800.1;cotton.005G251000.1	3.0863	0.3793	-1.0000	0.3859
cotton.001G245800.1;cotton.005G251000.1	3.0196	0.2878	3.8853	0.3061
cotton.001G246300.1;cotton.005G251000.1	0.8902	0.3776	0.9225	0.3699
cotton.001G245500.1;cotton.005G251000.1	2.9084	0.3077	1.8442	0.3266
cotton.001G244700.1;cotton.005G251000.1	2.7028	0.2878	-1.0000	0.3067
cotton.001G246700.1;cotton.005G251600.1	0.9268	0.1031	0.8034	0.1014
cotton.001G246600.1;cotton.005G251600.1	0.7194	0.2385	0.8025	0.2238
cotton.001G246500.1;cotton.005G251600.1	1.5509	0.2037	1.6449	0.1915
cotton.001G245900.1;cotton.005G251600.1	1.5455	0.2991	1.7035	0.2958
cotton.001G246800.1;cotton.005G251600.1	2.6967	0.2796	2.6342	0.2493
cotton.001G245300.1;cotton.005G251600.1	1.3681	0.3329	1.5927	0.3264
cotton.001G246400.1;cotton.005G251600.1	1.4573	0.3004	2.2968	0.2869
cotton.001G245500.1;cotton.005G251600.1	2.9719	0.389	3.3895	0.3929
cotton.001G245400.1;cotton.005G251600.1	1.4603	0.3927	-1.0000	0.3355
cotton.001G246300.1;cotton.005G251600.1	1.6081	0.3442	1.5619	0.3450
cotton.001G245700.1;cotton.005G250400.1	0.6369	0.0978	0.5575	0.0982
cotton.001G245600.1;cotton.005G250400.1	1.1989	0.2513	1.9104	0.2372
cotton.001G245100.1;cotton.005G250400.1	1.405	0.2816	1.4402	0.2646
cotton.001G246400.1;cotton.005G250400.1	1.776	0.231	-1.0000	0.2170
cotton.001G245500.1;cotton.005G250400.1	2.36	0.2964	3.2296	0.2926
cotton.001G246300.1;cotton.005G250400.1	1.3796	0.2116	-1.0000	0.1920
cotton.001G245800.1;cotton.005G251500.1	1.7527	0.3648	1.2530	0.3667
cotton.001G246700.1;cotton.005G251500.1	1.8877	0.3134	1.0999	0.3198
cotton.001G246500.1;cotton.005G251500.1	1.6296	0.3348	2.0790	0.3268
cotton.001G246400.1;cotton.005G251500.1	1.9137	0.3566	-1.0000	0.3373
cotton.001G246600.1;cotton.005G251500.1	3.1871	0.3165	-1.0000	0.3075
cotton.001G245500.1;cotton.005G251500.1	1.986	0.3173	1.0359	0.3317
cotton.001G245200.1;cotton.005G251500.1	3.0999	0.3945	1.3453	0.3984
cotton.001G246200.1;cotton.005G251500.1	1.3542	0.4724	1.4304	0.4419
cotton.001G245700.1;cotton.005G249700.1	0.5658	0.1087	0.4664	0.1115
cotton.001G245600.1;cotton.005G249700.1	1.0285	0.2412	1.0955	0.2303
cotton.001G244600.1;cotton.005G249700.1	0.8233	0.2437	0.9838	0.2293
cotton.001G245900.1;cotton.005G249700.1	1.3852	0.2578	1.5745	0.2536
cotton.001G245500.1;cotton.005G249700.1	1.9801	0.2551	1.3342	0.2646
cotton.001G245000.1;cotton.005G249700.1	2.8916	0.3961	-1.0000	0.3901
cotton.001G246400.1;cotton.005G251100.1	0.8545	0.0865	1.1717	0.0763
cotton.001G245600.1;cotton.005G251100.1	1.1514	0.3466	1.3034	0.3280
cotton.001G246500.1;cotton.005G251100.1	1.0941	0.4137	1.1384	0.3976
cotton.001G246700.1;cotton.005G251100.1	1.7543	0.3519	1.6462	0.3540
cotton.001G246600.1;cotton.005G251100.1	1.4288	0.4083	1.8814	0.3948
cotton.001G245900.1;cotton.005G251100.1	1.9976	0.2567	1.5270	0.2626
cotton.001G245300.1;cotton.005G251100.1	2.3717	0.2606	1.8398	0.2646
cotton.001G245100.1;cotton.005G251100.1	1.4784	0.4224	2.1970	0.3986
cotton.001G245800.1;cotton.005G251100.1	3.0575	0.2357	2.7637	0.2421
cotton.001G246800.1;cotton.005G251100.1	1.8204	0.4171	-1.0000	0.3968
cotton.001G245400.1;cotton.005G251100.1	1.8536	0.5348	1.8157	0.4961
cotton.001G246200.1;cotton.005G251100.1	1.3856	0.3269	1.8648	0.3148
cotton.001G245200.1;cotton.005G251100.1	1.8073	0.2616	1.6281	0.2639
cotton.001G246300.1;cotton.005G251100.1	1.1683	0.4318	1.7111	0.3914
cotton.001G244400.1;cotton.005G249200.1	2.4275	1.3527	2.4813	1.3094
cotton.001G245700.1;cotton.005G250500.1	0.5234	0.1019	0.4720	0.1025
cotton.001G246700.1;cotton.005G250500.1	1.0914	0.2525	0.9252	0.2478
cotton.001G245600.1;cotton.005G250500.1	0.9775	0.2514	0.9809	0.2392
cotton.001G245100.1;cotton.005G250500.1	1.4726	0.2697	1.2195	0.2619
cotton.001G245900.1;cotton.005G250500.1	1.2254	0.2564	1.2613	0.2552
cotton.001G246600.1;cotton.005G250500.1	1.658	0.3246	-1.0000	0.3084
cotton.001G245500.1;cotton.005G250500.1	1.6577	0.2588	1.1478	0.2700
cotton.001G246300.1;cotton.005G250500.1	1.0745	0.2066	1.1411	0.1934
cotton.001G245000.1;cotton.005G250500.1	1.581	0.4025	2.3205	0.3881
cotton.001G245700.1;cotton.005G249400.1	1.1759	0.087	0.7200	0.0896
cotton.001G244600.1;cotton.005G249400.1	1.3654	0.2432	1.4766	0.2259
cotton.001G245600.1;cotton.005G249400.1	1.1714	0.2499	1.9611	0.2344
cotton.001G245100.1;cotton.005G249400.1	1.2263	0.2633	1.3019	0.2488
cotton.001G245500.1;cotton.005G249400.1	1.4655	0.2808	1.3375	0.2839
cotton.001G246700.1;cotton.005G251400.1	1.7551	0.3128	1.1672	0.3119
cotton.001G245800.1;cotton.005G251400.1	1.5135	0.357	1.7126	0.3510
cotton.001G245900.1;cotton.005G251400.1	1.3857	0.321	1.4538	0.3179
cotton.001G245300.1;cotton.005G251400.1	1.5571	0.3125	1.6480	0.3094
cotton.001G246600.1;cotton.005G251400.1	3.1928	0.3367	-1.0000	0.3273
cotton.001G246500.1;cotton.005G251400.1	2.4147	0.3823	-1.0000	0.3669
cotton.001G245200.1;cotton.005G251400.1	1.8057	0.3926	1.3810	0.3882
cotton.001G246400.1;cotton.005G251400.1	1.6849	0.3333	2.6939	0.3210
cotton.001G245500.1;cotton.005G251400.1	1.8198	0.3421	1.2850	0.3557
cotton.001G245700.1;cotton.005G249600.1	0.4518	0.0733	0.3743	0.0757
cotton.001G245600.1;cotton.005G249600.1	1.0984	0.2335	1.0086	0.2266
cotton.001G245800.1;cotton.005G251200.1	1.8788	0.4581	1.5051	0.4456
cotton.001G245900.1;cotton.005G251200.1	2.6445	0.4405	1.4168	0.4291
cotton.001G246700.1;cotton.005G251200.1	2.98	0.3908	1.8182	0.4103
cotton.001G245300.1;cotton.005G251200.1	2.0525	0.4012	2.3110	0.3969
cotton.001G246600.1;cotton.005G251200.1	2.9785	0.3673	-1.0000	0.3791
cotton.001G246500.1;cotton.005G251200.1	1.7888	0.4619	2.1017	0.4540
cotton.001G245600.1;cotton.005G251200.1	1.7915	0.4783	-1.0000	0.4515
cotton.001G245200.1;cotton.005G251200.1	1.1983	0.5045	1.1292	0.4914
cotton.001G245400.1;cotton.005G251200.1	1.2546	0.5606	2.7106	0.5132
cotton.001G246400.1;cotton.005G251200.1	3.0224	0.4214	-1.0000	0.4059
cotton.001G246300.1;cotton.005G251200.1	1.4041	0.5344	3.3611	0.4951
cotton.001G246600.1;cotton.005G251700.1	1.0179	0.2774	1.0964	0.2611
cotton.001G246500.1;cotton.005G251700.1	1.515	0.1974	-1.0000	0.1856
cotton.001G246800.1;cotton.005G251700.1	1.3462	0.2751	1.6080	0.2491
cotton.001G245600.1;cotton.005G251700.1	2.2299	0.3306	1.4609	0.3214
cotton.001G245900.1;cotton.005G251700.1	1.9219	0.2923	1.9915	0.2914
cotton.001G245800.1;cotton.005G251700.1	1.8713	0.2868	1.8420	0.2871
cotton.001G246400.1;cotton.005G251700.1	2.9921	0.2997	-1.0000	0.2893
cotton.001G245400.1;cotton.005G251700.1	3.0259	0.333	-1.0000	0.3351
cotton.001G246300.1;cotton.005G251700.1	1.7256	0.3567	1.7659	0.3556
cotton.001G245700.1;cotton.005G250600.1	0.9126	0.1034	0.7783	0.1027
cotton.001G245700.1;cotton.005G250300.1	1.0687	0.1172	0.6879	0.1216
cotton.001G245600.1;cotton.005G250300.1	2.5506	0.4128	1.8890	0.3934
cotton.001G245600.1;cotton.005G250100.1	0.9386	0.2569	1.0351	0.2423
cotton.001G244600.1;cotton.005G250100.1	1.0091	0.2732	1.1947	0.2527
cotton.001G245900.1;cotton.005G250100.1	1.1059	0.2617	1.2733	0.2557
cotton.001G246400.1;cotton.005G250100.1	2.3566	0.2282	2.0910	0.2128
cotton.001G246600.1;cotton.005G250100.1	2.0955	0.3284	1.9083	0.3130
cotton.001G245100.1;cotton.005G250100.1	1.6904	0.2854	1.5589	0.2706
cotton.001G245500.1;cotton.005G250100.1	1.7299	0.2511	1.4284	0.2561
cotton.001G246300.1;cotton.005G250100.1	1.2881	0.1978	1.4467	0.1831
cotton.001G245000.1;cotton.005G250100.1	1.587	0.4228	-1.0000	0.3979
cotton.001G245700.1;cotton.005G250700.1	2.5383	0.0826	0.7899	0.0875
cotton.001G245600.1;cotton.005G250700.1	2.0066	0.2535	1.4455	0.2416
cotton.001G243800.1;cotton.005G248900.7	0.7462	0.0832	0.6786	0.0823
cotton.001G243800.2;cotton.005G248900.7	1.2218	0.1663	0.8801	0.1677
cotton.001G243800.3;cotton.005G248900.7	1.2218	0.1663	0.8801	0.1677
cotton.001G243800.2;cotton.005G248900.1	1.2218	0.1663	0.8801	0.1677
cotton.001G243800.3;cotton.005G248900.1	1.2218	0.1663	0.8801	0.1677
cotton.001G243800.1;cotton.005G248900.8	0.7462	0.0832	0.6786	0.0823
cotton.001G243800.2;cotton.005G248900.8	1.2218	0.1663	0.8801	0.1677
cotton.001G243800.3;cotton.005G248900.8	1.2218	0.1663	0.8801	0.1677
cotton.001G243800.1;cotton.005G248900.2	0.8897	0.0876	0.6959	0.0888
cotton.001G243800.2;cotton.005G248900.2	1.1676	0.1706	0.8573	0.1719
cotton.001G243800.3;cotton.005G248900.2	1.1676	0.1706	0.8573	0.1719
cotton.001G243800.1;cotton.005G248900.3	0.9047	0.1002	0.7033	0.1015
cotton.001G243800.2;cotton.005G248900.3	1.1759	0.1697	0.8487	0.1718
cotton.001G243800.3;cotton.005G248900.3	1.1759	0.1697	0.8487	0.1718
cotton.001G243800.1;cotton.005G248900.4	0.9047	0.1002	0.7033	0.1015
cotton.001G243800.2;cotton.005G248900.4	1.1759	0.1697	0.8487	0.1718
cotton.001G243800.3;cotton.005G248900.4	1.1759	0.1697	0.8487	0.1718
cotton.001G243800.1;cotton.005G248900.5	0.9034	0.0826	0.7353	0.0826
cotton.001G243800.2;cotton.005G248900.5	1.0239	0.1727	0.8185	0.1738
cotton.001G243800.3;cotton.005G248900.5	1.0239	0.1727	0.8185	0.1738
cotton.001G243800.1;cotton.005G248900.6	0.7791	0.0777	0.6992	0.0770
cotton.001G245700.1;cotton.005G250200.1	0.8457	0.1002	0.6354	0.1028
cotton.001G245600.1;cotton.005G250200.1	1.1192	0.257	1.5559	0.2447
cotton.001G245800.1;cotton.005G251300.1	1.4601	0.3725	1.3292	0.3636
cotton.001G245900.1;cotton.005G251300.1	1.4452	0.3523	1.1571	0.3444
cotton.001G246700.1;cotton.005G251300.1	1.7307	0.2929	1.3408	0.3008
cotton.001G245300.1;cotton.005G251300.1	2.6346	0.3253	1.2801	0.3215
cotton.001G246500.1;cotton.005G251300.1	2.0623	0.358	3.2283	0.3502
cotton.001G246600.1;cotton.005G251300.1	4.9797	0.3618	-1.0000	0.3536
cotton.001G245200.1;cotton.005G251300.1	1.7111	0.417	1.4121	0.4062
cotton.001G246400.1;cotton.005G251300.1	1.3286	0.4002	-1.0000	0.3348
cotton.001G245500.1;cotton.005G251300.1	1.4914	0.3749	1.4418	0.3759
cotton.001G245700.1;cotton.005G249800.1	0.7351	0.1015	0.6545	0.1015
cotton.001G245600.1;cotton.005G249800.1	1.3913	0.2574	1.5782	0.2340
cotton.001G244600.1;cotton.005G249800.1	1.3858	0.2621	1.4529	0.2411
cotton.001G245100.1;cotton.005G249800.1	1.3492	0.2767	1.3550	0.2611
cotton.001G245500.1;cotton.005G249800.1	3.3418	0.2611	2.2078	0.2645
cotton.001G246300.1;cotton.005G249800.1	1.4665	0.1875	3.9022	0.1773
cotton.001G245800.1;cotton.005G249300.1	3.1686	0.4184	-1.0000	0.4119
cotton.001G245700.1;cotton.005G249900.1	0.6964	0.0825	0.5578	0.0841
cotton.001G245600.1;cotton.005G249900.1	1.4939	0.2305	1.6577	0.2114
cotton.001G246400.1;cotton.005G249900.1	1.869	0.1806	2.1608	0.1786
cotton.001G245800.1;cotton.005G250900.1	0.6935	0.1406	0.7831	0.1305
cotton.001G245900.1;cotton.005G250900.1	0.7495	0.1673	0.8439	0.1521
cotton.001G245300.1;cotton.005G250900.1	1.019	0.2001	1.1202	0.1828
cotton.001G245200.1;cotton.005G250900.1	1.0205	0.1746	0.9151	0.1683
cotton.001G246200.1;cotton.005G250900.1	0.6709	0.2265	0.7529	0.2100
cotton.001G244700.1;cotton.005G250900.1	0.7268	0.2216	0.7839	0.2108
cotton.001G246700.1;cotton.005G250900.1	3.0614	0.2873	1.6540	0.2996
cotton.001G246800.1;cotton.005G250900.1	2.3975	0.3497	1.6266	0.3340
cotton.001G246400.1;cotton.005G250900.1	1.3802	0.2864	1.8007	0.2755
cotton.001G246500.1;cotton.005G250900.1	1.6106	0.3507	1.8989	0.3440
cotton.001G244600.1;cotton.005G250900.1	1.8552	0.3159	2.2091	0.3102
cotton.001G245100.1;cotton.005G250900.1	1.6149	0.3286	1.5780	0.3281
cotton.001G246600.1;cotton.005G250900.1	1.5826	0.3764	-1.0000	0.3525
cotton.001G245000.1;cotton.005G250900.1	1.16	0.2435	1.3758	0.2141
cotton.001G245400.1;cotton.005G250900.1	2.2332	0.366	3.0374	0.3606
cotton.001G244800.1;cotton.005G250900.1	0.9731	0.2089	0.8515	0.1969
cotton.001G246300.1;cotton.005G250900.1	1.4387	0.3253	1.4619	0.3241
cotton.001G245700.1;cotton.005G250900.1	3.0074	0.3729	-1.0000	0.3697
cotton.001G245700.1;cotton.005G249500.1	1.1103	0.0996	0.6773	0.1029
cotton.001G245600.1;cotton.005G249500.1	1.2	0.2524	1.1955	0.2374
cotton.001G046200.2;cotton.006G195800.1	0.3931	0.011	0.3943	0.0109
cotton.001G046500.1;cotton.006G196000.2	0.5225	0.1632	0.5354	0.1590
cotton.001G047100.1;cotton.006G196300.1	0.5193	0.1341	0.5073	0.1326
cotton.001G047500.1;cotton.006G196600.1	0.5159	0.1567	0.5590	0.1515
cotton.001G046500.1;cotton.006G196000.1	0.5006	0.1584	0.5192	0.1534
cotton.001G046500.1;cotton.006G196000.3	0.5049	0.1586	0.5273	0.1533
cotton.001G046500.2;cotton.006G196000.1	0.4782	0.1545	0.4971	0.1497
cotton.001G046500.2;cotton.006G196000.2	0.4982	0.1592	0.5119	0.1551
cotton.001G046500.2;cotton.006G196000.3	0.4815	0.1546	0.5041	0.1495
cotton.001G046500.3;cotton.006G196000.1	0.4782	0.1545	0.4971	0.1497
cotton.001G046500.3;cotton.006G196000.2	0.4982	0.1592	0.5119	0.1551
cotton.001G046500.3;cotton.006G196000.3	0.4815	0.1546	0.5041	0.1495
cotton.001G046500.4;cotton.006G196000.1	0.5372	0.1607	0.5081	0.1597
cotton.001G046500.4;cotton.006G196000.2	0.5372	0.1607	0.5081	0.1597
cotton.001G046500.4;cotton.006G196000.3	0.5444	0.1611	0.5174	0.1599
cotton.001G047300.1;cotton.006G196500.1	2.3777	0.5303	1.9761	0.5332
cotton.001G047300.1;cotton.006G196500.2	2.3777	0.5303	1.9761	0.5332
cotton.001G046200.1;cotton.006G195800.1	0.4171	0.0109	0.4140	0.0109
cotton.001G046200.1;cotton.006G195800.2	0.4171	0.0109	0.4140	0.0109
cotton.001G046200.1;cotton.006G195800.3	0.4171	0.0109	0.4140	0.0109
cotton.001G046200.2;cotton.006G195800.2	0.3931	0.011	0.3943	0.0109
cotton.001G046200.2;cotton.006G195800.3	0.3931	0.011	0.3943	0.0109
cotton.001G046200.3;cotton.006G195800.1	0.3931	0.011	0.3943	0.0109
cotton.001G046200.3;cotton.006G195800.2	0.3931	0.011	0.3943	0.0109
cotton.001G046200.3;cotton.006G195800.3	0.3931	0.011	0.3943	0.0109
cotton.001G047100.1;cotton.006G196300.2	0.6617	0.173	0.6036	0.1740
cotton.001G047100.1;cotton.006G196300.5	0.6183	0.171	0.5653	0.1719
cotton.001G047100.1;cotton.006G196300.4	0.6757	0.1529	0.5775	0.1555
cotton.001G047100.1;cotton.006G196300.3	0.6635	0.1503	0.5974	0.1514
cotton.001G055200.1;cotton.006G272800.1	0.6564	0.1376	0.6530	0.1348
cotton.001G055300.1;cotton.006G272600.1	0.6509	0.1427	0.6672	0.1381
cotton.001G056300.1;cotton.006G272400.1	0.5527	0.0279	0.6473	0.0264
cotton.001G057100.1;cotton.006G272200.1	0.6207	0.1707	0.6967	0.1616
cotton.001G056900.1;cotton.006G272300.1	1.4816	0.638	1.5972	0.6277
cotton.001G056300.1;cotton.006G272400.2	0.6754	0.1079	0.7230	0.1034
cotton.001G056300.1;cotton.006G272400.3	0.7214	0.0928	0.7654	0.0892
cotton.001G055000.1;cotton.006G272900.1	0.6662	0.1471	0.6869	0.1412
cotton.001G055000.1;cotton.006G272900.2	0.6662	0.1471	0.6869	0.1412
cotton.001G055000.2;cotton.006G272900.1	0.6662	0.1471	0.6869	0.1412
cotton.001G055000.2;cotton.006G272900.2	0.6662	0.1471	0.6869	0.1412
cotton.001G055300.1;cotton.006G272600.3	0.6703	0.1989	0.6268	0.1972
cotton.001G055300.1;cotton.006G272600.2	0.5349	0.1351	0.5307	0.1318
cotton.001G055300.2;cotton.006G272600.1	0.7604	0.1342	0.7191	0.1322
cotton.001G055300.2;cotton.006G272600.3	0.8828	0.197	0.6941	0.2009
cotton.001G055300.2;cotton.006G272600.2	0.6818	0.1187	0.5727	0.1199
cotton.001G055300.3;cotton.006G272600.1	0.7716	0.1373	0.7335	0.1355
cotton.001G055300.3;cotton.006G272600.3	0.9167	0.2215	0.7105	0.2270
cotton.001G055300.3;cotton.006G272600.2	0.6646	0.1202	0.5495	0.1224
cotton.001G057100.1;cotton.006G272200.2	0.573	0.1706	0.6528	0.1607
cotton.001G057100.3;cotton.006G272200.1	0.6233	0.1728	0.6837	0.1646
cotton.001G057100.3;cotton.006G272200.2	0.573	0.1706	0.6528	0.1607
cotton.001G057100.2;cotton.006G272200.1	0.6233	0.1728	0.6837	0.1646
cotton.001G057100.2;cotton.006G272200.2	0.573	0.1706	0.6528	0.1607
cotton.001G056800.1;cotton.006G272300.1	1.0437	0.5065	0.9198	0.5033
cotton.001G074900.1;cotton.006G060400.1	0.4419	0.1793	0.4588	0.1730
cotton.001G075000.2;cotton.006G060300.1	1.105	0.2511	0.7955	0.2529
cotton.001G075100.1;cotton.006G060200.1	0.6561	0.146	0.5349	0.1483
cotton.001G075400.1;cotton.006G059000.1	0.5762	0.2051	0.6612	0.1947
cotton.001G074900.1;cotton.006G060400.2	0.4391	0.1793	0.4546	0.1732
cotton.001G075000.1;cotton.006G060300.1	0.8325	0.2218	0.6454	0.2239
cotton.001G075100.2;cotton.006G060200.1	0.4536	0.0114	0.4116	0.0114
cotton.001G075100.3;cotton.006G060200.1	0.507	0.0458	0.4256	0.0465
cotton.001G116500.1;cotton.006G106100.1	0.7135	0.1593	0.8481	0.1503
cotton.001G116600.2;cotton.006G105800.1	0.4703	0.0603	0.4726	0.0591
cotton.001G116900.1;cotton.006G105300.1	0.4544	0.1186	0.4499	0.1170
cotton.001G117000.2;cotton.006G105200.1	0.4482	0.0326	0.4959	0.0314
cotton.001G117500.1;cotton.006G104200.1	0.3912	0.1329	0.3941	0.1302
cotton.001G117600.1;cotton.006G104000.1	0.4521	0.171	0.4207	0.1707
cotton.001G118300.1;cotton.006G103600.1	0.6477	0.249	0.6257	0.2462
cotton.001G118500.1;cotton.006G103200.1	0.4656	0.0837	0.4599	0.0825
cotton.001G117000.1;cotton.006G105400.1	0.4579	0.0337	0.4994	0.0326
cotton.001G117000.1;cotton.006G105200.1	0.4482	0.0326	0.4959	0.0314
cotton.001G117000.1;cotton.006G105200.3	0.4132	0.0357	0.4779	0.0341
cotton.001G117000.1;cotton.006G105200.4	0.3898	0.0326	0.4391	0.0313
cotton.001G117000.1;cotton.006G105200.2	0.4524	0.0334	0.4934	0.0323
cotton.001G117000.2;cotton.006G105400.1	0.4579	0.0337	0.4994	0.0326
cotton.001G117000.2;cotton.006G105200.2	0.4524	0.0334	0.4934	0.0323
cotton.001G117000.2;cotton.006G105200.3	0.4132	0.0357	0.4779	0.0341
cotton.001G117000.2;cotton.006G105200.4	0.3898	0.0326	0.4391	0.0313
cotton.001G117000.3;cotton.006G105200.3	0.4003	0.033	0.4658	0.0314
cotton.001G117000.3;cotton.006G105400.1	0.4527	0.0437	0.5023	0.0422
cotton.001G117000.3;cotton.006G105200.1	0.4208	0.0471	0.4898	0.0449
cotton.001G117000.3;cotton.006G105200.2	0.4243	0.0479	0.4871	0.0458
cotton.001G117000.3;cotton.006G105200.4	0.3898	0.0326	0.4391	0.0313
cotton.001G117000.4;cotton.006G105200.1	0.5162	0.0328	0.5597	0.0317
cotton.001G117000.4;cotton.006G105200.2	0.5162	0.0328	0.5597	0.0317
cotton.001G117000.4;cotton.006G105400.1	0.5541	0.0361	0.5906	0.0350
cotton.001G117000.4;cotton.006G105200.3	0.4779	0.0367	0.5476	0.0351
cotton.001G117000.4;cotton.006G105200.4	0.4561	0.0328	0.5028	0.0316
cotton.001G117000.7;cotton.006G105200.1	0.5162	0.0328	0.5597	0.0317
cotton.001G117000.7;cotton.006G105200.2	0.5162	0.0328	0.5597	0.0317
cotton.001G117000.7;cotton.006G105400.1	0.5541	0.0361	0.5906	0.0350
cotton.001G117000.7;cotton.006G105200.3	0.4779	0.0367	0.5476	0.0351
cotton.001G117000.7;cotton.006G105200.4	0.4561	0.0328	0.5028	0.0316
cotton.001G117000.8;cotton.006G105200.1	0.544	0.0328	0.5775	0.0318
cotton.001G117000.8;cotton.006G105200.2	0.544	0.0328	0.5775	0.0318
cotton.001G117000.8;cotton.006G105200.3	0.5035	0.0372	0.5676	0.0357
cotton.001G117000.8;cotton.006G105200.4	0.4845	0.0328	0.5175	0.0318
cotton.001G117000.5;cotton.006G105400.1	0.4301	0.0465	0.4773	0.0449
cotton.001G117000.5;cotton.006G105200.1	0.4669	0.0563	0.4596	0.0559
cotton.001G117000.5;cotton.006G105200.3	0.4399	0.0578	0.4671	0.0564
cotton.001G117000.5;cotton.006G105200.4	0.4455	0.0589	0.4663	0.0576
cotton.001G117000.5;cotton.006G105200.2	0.4689	0.0574	0.4559	0.0572
cotton.001G117000.6;cotton.006G105400.1	0.4301	0.0465	0.4773	0.0449
cotton.001G117000.6;cotton.006G105200.1	0.4669	0.0563	0.4596	0.0559
cotton.001G117000.6;cotton.006G105200.3	0.4399	0.0578	0.4671	0.0564
cotton.001G117000.6;cotton.006G105200.4	0.4455	0.0589	0.4663	0.0576
cotton.001G117000.6;cotton.006G105200.2	0.4689	0.0574	0.4559	0.0572
cotton.001G116500.1;cotton.006G106100.2	0.7135	0.1593	0.8481	0.1503
cotton.001G116500.1;cotton.006G106100.4	0.6003	0.1372	0.7558	0.1276
cotton.001G116500.1;cotton.006G106100.9	0.5759	0.1376	0.7683	0.1261
cotton.001G116500.1;cotton.006G106100.8	0.6397	0.1593	0.8449	0.1468
cotton.001G116500.1;cotton.006G106100.5	0.8697	0.1971	1.0584	0.1841
cotton.001G116500.1;cotton.006G106100.6	0.99	0.2181	1.0712	0.2079
cotton.001G116500.1;cotton.006G106100.7	0.99	0.2181	1.0712	0.2079
cotton.001G116500.1;cotton.006G106100.3	0.7447	0.1452	0.8456	0.1382
cotton.001G118300.1;cotton.006G103400.1	0.6739	0.2628	0.6439	0.2608
cotton.001G116600.3;cotton.006G105800.1	0.4703	0.0603	0.4726	0.0591
cotton.001G116600.4;cotton.006G105800.1	0.4703	0.0603	0.4726	0.0591
cotton.001G116600.1;cotton.006G105800.1	0.5644	0.0737	0.5038	0.0743
cotton.001G117600.2;cotton.006G104000.1	0.4521	0.171	0.4207	0.1707
cotton.001G117600.4;cotton.006G104000.1	0.4589	0.1762	0.4122	0.1777
cotton.001G117600.3;cotton.006G104000.1	0.4587	0.1731	0.4089	0.1747
cotton.001G118500.1;cotton.006G103200.2	0.5531	0.0896	0.5200	0.0892
cotton.001G117500.1;cotton.006G104200.2	0.3943	0.1331	0.3974	0.1303
cotton.001G116900.2;cotton.006G105300.1	0.4544	0.1186	0.4499	0.1170
cotton.001G119300.1;cotton.006G109400.1	0.3748	0.1311	0.3826	0.1287
cotton.001G119600.1;cotton.006G109700.1	0.2339	0.1563	0.3012	0.1415
cotton.001G120200.1;cotton.006G110200.1	1.0509	0.1487	0.8937	0.1478
cotton.001G120300.1;cotton.006G110300.1	0.5465	0.0841	0.7046	0.0784
cotton.001G120300.2;cotton.006G110300.2	0.839	0.0978	0.8314	0.0961
cotton.001G120600.1;cotton.006G110800.1	0.4306	0.0715	0.4839	0.0684
cotton.001G119300.2;cotton.006G109400.1	0.3748	0.1311	0.3826	0.1287
cotton.001G119300.2;cotton.006G109400.2	0.3453	0.135	0.3448	0.1335
cotton.001G119300.1;cotton.006G109400.2	0.3453	0.135	0.3448	0.1335
cotton.001G120000.1;cotton.006G109900.1	0.6384	0.1024	0.6210	0.1011
cotton.001G119200.1;cotton.006G109200.1	0.8702	0.1957	0.8046	0.1909
cotton.001G119200.1;cotton.006G109200.3	0.822	0.1966	0.7669	0.1925
cotton.001G119200.1;cotton.006G109200.4	0.822	0.1966	0.7669	0.1925
cotton.001G119200.1;cotton.006G109200.5	0.822	0.1966	0.7669	0.1925
cotton.001G119200.1;cotton.006G109200.6	0.822	0.1966	0.7669	0.1925
cotton.001G120600.2;cotton.006G110800.1	0.4085	0.0671	0.4651	0.0637
cotton.001G120300.1;cotton.006G110300.2	0.9746	0.212	0.9578	0.2080
cotton.001G120300.2;cotton.006G110300.1	0.8233	0.0926	0.8584	0.0900
cotton.001G119600.1;cotton.006G109700.2	0.2183	0.1579	0.2783	0.1435
cotton.001G121400.1;cotton.006G111300.1	0.2284	0.0181	0.2699	0.0171
cotton.001G121700.1;cotton.006G111400.1	0.4911	0.0999	0.4937	0.0986
cotton.001G121900.2;cotton.006G111500.1	2.6617	0.3558	3.7333	0.3519
cotton.001G122100.1;cotton.006G111800.1	0.4818	0.0983	0.4943	0.0958
cotton.001G122200.1;cotton.006G111900.1	0.4358	0.0621	0.4211	0.0615
cotton.001G122100.1;cotton.006G111800.2	0.4966	0.1026	0.5028	0.1001
cotton.001G122100.1;cotton.006G111800.4	0.4894	0.125	0.5061	0.1214
cotton.001G122100.1;cotton.006G111800.3	0.5275	0.1298	0.4942	0.1294
cotton.001G122100.2;cotton.006G111800.1	0.4848	0.093	0.4978	0.0903
cotton.001G122100.2;cotton.006G111800.2	0.5006	0.0975	0.5077	0.0949
cotton.001G122100.2;cotton.006G111800.4	0.4755	0.1046	0.4772	0.1023
cotton.001G122100.2;cotton.006G111800.3	0.509	0.1045	0.4547	0.1051
cotton.001G122100.3;cotton.006G111800.1	0.4852	0.0927	0.5197	0.0887
cotton.001G122100.3;cotton.006G111800.2	0.5042	0.0982	0.5329	0.0940
cotton.001G122100.3;cotton.006G111800.4	0.4781	0.107	0.4996	0.1030
cotton.001G122100.3;cotton.006G111800.3	0.5325	0.1072	0.4789	0.1070
cotton.001G121900.3;cotton.006G111500.1	2.512	0.3534	-1.0000	0.3474
cotton.001G121900.5;cotton.006G111500.1	2.512	0.3534	-1.0000	0.3474
cotton.001G121900.1;cotton.006G111500.1	2.512	0.3534	-1.0000	0.3474
cotton.001G121900.4;cotton.006G111500.1	2.512	0.3534	-1.0000	0.3474
cotton.001G121400.1;cotton.006G111300.2	0.4539	0.0697	0.3848	0.0715
cotton.001G121400.2;cotton.006G111300.1	0.2307	0.02	0.2752	0.0189
cotton.001G121400.2;cotton.006G111300.2	0.4937	0.0792	0.4116	0.0814
cotton.001G121400.3;cotton.006G111300.1	0.3002	0.0301	0.3262	0.0292
cotton.001G121400.3;cotton.006G111300.2	0.381	0.0865	0.3759	0.0861
cotton.001G121400.6;cotton.006G111300.1	0.3002	0.0301	0.3262	0.0292
cotton.001G121400.6;cotton.006G111300.2	0.381	0.0865	0.3759	0.0861
cotton.001G121400.4;cotton.006G111300.1	0.2768	0.0188	0.3146	0.0180
cotton.001G121400.4;cotton.006G111300.2	0.3993	0.0805	0.3896	0.0803
cotton.001G121400.5;cotton.006G111300.1	0.4014	0.0512	0.3732	0.0517
cotton.001G121400.5;cotton.006G111300.2	0.4322	0.0487	0.3917	0.0494
cotton.001G121200.1;cotton.006G111100.1	4.6197	0.3817	1.9791	0.3658
cotton.001G121200.1;cotton.006G111100.2	2.7093	0.3961	1.9456	0.3769
cotton.001G121200.1;cotton.006G111100.3	1.6155	0.3888	1.7797	0.3600
cotton.001G121200.2;cotton.006G111100.1	3.0394	0.3844	1.9490	0.3680
cotton.001G121200.2;cotton.006G111100.2	2.4699	0.3998	1.9078	0.3799
cotton.001G121200.2;cotton.006G111100.3	1.6155	0.3888	1.7797	0.3600
cotton.001G121200.3;cotton.006G111100.1	3.0352	0.3589	1.8619	0.3465
cotton.001G121200.3;cotton.006G111100.2	2.059	0.3686	1.7879	0.3536
cotton.001G121200.3;cotton.006G111100.3	1.4164	0.3388	1.5368	0.3166
cotton.001G122200.1;cotton.006G111900.2	0.4378	0.063	0.4425	0.0617
cotton.001G122200.2;cotton.006G111900.1	0.4378	0.063	0.4425	0.0617
cotton.001G122200.2;cotton.006G111900.2	0.4378	0.063	0.4425	0.0617
cotton.001G122200.3;cotton.006G111900.1	0.4378	0.063	0.4425	0.0617
cotton.001G122200.3;cotton.006G111900.2	0.4378	0.063	0.4425	0.0617
cotton.001G122800.1;cotton.006G113000.1	0.5823	0.1461	0.6424	0.1412
cotton.001G123000.1;cotton.006G113400.1	0.413	0.0798	0.3960	0.0793
cotton.001G123500.1;cotton.006G113900.1	0.6013	0.2184	0.5418	0.2195
cotton.001G123600.1;cotton.006G114000.1	0.3787	0.0938	0.5295	0.0842
cotton.001G123800.1;cotton.006G114200.1	0.4246	0.1825	0.4686	0.1741
cotton.001G123900.1;cotton.006G114300.1	0.4569	0.0987	0.4820	0.0951
cotton.001G124400.1;cotton.006G114500.1	0.5659	0.1899	0.5927	0.1853
cotton.001G124500.1;cotton.006G114600.3	0.8003	0.128	0.5632	0.1340
cotton.001G124600.2;cotton.006G114700.1	0.6882	0.1604	0.8344	0.1500
cotton.001G125200.1;cotton.006G115200.1	0.4133	0.0755	0.3840	0.0757
cotton.001G125300.1;cotton.006G115400.1	1.9254	0.3453	2.4849	0.3386
cotton.001G125400.1;cotton.006G115600.1	0.6015	0.1816	0.6157	0.1770
cotton.001G125700.1;cotton.006G116300.1	0.4957	0.1653	0.5821	0.1556
cotton.001G123900.1;cotton.006G114300.2	0.4569	0.0987	0.4820	0.0951
cotton.001G123900.1;cotton.006G114300.5	0.4569	0.0987	0.4820	0.0951
cotton.001G123900.1;cotton.006G114300.4	0.4436	0.1019	0.4722	0.0981
cotton.001G123900.1;cotton.006G114300.3	0.4436	0.1019	0.4722	0.0981
cotton.001G123900.2;cotton.006G114300.2	0.4569	0.0987	0.4820	0.0951
cotton.001G123900.2;cotton.006G114300.5	0.4569	0.0987	0.4820	0.0951
cotton.001G123900.2;cotton.006G114300.1	0.4569	0.0987	0.4820	0.0951
cotton.001G123900.2;cotton.006G114300.4	0.4436	0.1019	0.4722	0.0981
cotton.001G123900.2;cotton.006G114300.3	0.4436	0.1019	0.4722	0.0981
cotton.001G124600.3;cotton.006G114700.1	0.6882	0.1604	0.8344	0.1500
cotton.001G124600.4;cotton.006G114700.1	0.6882	0.1604	0.8344	0.1500
cotton.001G124600.5;cotton.006G114700.1	0.6882	0.1604	0.8344	0.1500
cotton.001G124600.1;cotton.006G114700.1	0.6882	0.1604	0.8344	0.1500
cotton.001G124600.6;cotton.006G114700.1	0.6882	0.1604	0.8344	0.1500
cotton.001G124600.7;cotton.006G114700.1	0.6882	0.1604	0.8344	0.1500
cotton.001G124600.8;cotton.006G114700.1	0.8006	0.0909	1.0608	0.0843
cotton.001G125200.1;cotton.006G115200.2	0.4218	0.077	0.3883	0.0774
cotton.001G125200.2;cotton.006G115200.1	0.4133	0.0755	0.3840	0.0757
cotton.001G125200.2;cotton.006G115200.2	0.4218	0.077	0.3883	0.0774
cotton.001G124800.1;cotton.006G114800.1	0.3744	0.1654	0.3505	0.1658
cotton.001G124800.1;cotton.006G114800.2	0.3716	0.1823	0.3404	0.1841
cotton.001G124500.2;cotton.006G114600.1	0.8003	0.128	0.5632	0.1340
cotton.001G124500.2;cotton.006G114600.3	0.8003	0.128	0.5632	0.1340
cotton.001G124500.2;cotton.006G114600.2	0.8079	0.1408	0.5620	0.1479
cotton.001G124500.1;cotton.006G114600.1	0.8003	0.128	0.5632	0.1340
cotton.001G124500.1;cotton.006G114600.2	0.8079	0.1408	0.5620	0.1479
cotton.001G124500.3;cotton.006G114600.1	0.8003	0.128	0.5632	0.1340
cotton.001G124500.3;cotton.006G114600.3	0.8003	0.128	0.5632	0.1340
cotton.001G124500.3;cotton.006G114600.2	0.8079	0.1408	0.5620	0.1479
cotton.001G124500.4;cotton.006G114600.1	0.8003	0.128	0.5632	0.1340
cotton.001G124500.4;cotton.006G114600.3	0.8003	0.128	0.5632	0.1340
cotton.001G124500.4;cotton.006G114600.2	0.8079	0.1408	0.5620	0.1479
cotton.001G123800.1;cotton.006G114200.2	0.6575	0.2572	0.7072	0.2452
cotton.001G125400.2;cotton.006G115600.1	0.6015	0.1816	0.6157	0.1770
cotton.001G125400.3;cotton.006G115600.1	0.6015	0.1816	0.6157	0.1770
cotton.001G123500.2;cotton.006G113900.1	0.6013	0.2184	0.5418	0.2195
cotton.001G125300.1;cotton.006G115300.1	1.3681	0.3847	1.6779	0.3731
cotton.001G125700.1;cotton.006G116400.1	2.0421	0.5326	-1.0000	0.4853
cotton.001G123000.1;cotton.006G113400.2	0.413	0.0798	0.3960	0.0793
cotton.001G123000.1;cotton.006G113400.3	0.413	0.0798	0.3960	0.0793
cotton.001G123000.1;cotton.006G113400.4	0.4198	0.0822	0.4075	0.0815
cotton.001G123000.1;cotton.006G113400.5	0.413	0.0798	0.3960	0.0793
cotton.001G123000.1;cotton.006G113400.6	0.413	0.0798	0.3960	0.0793
cotton.001G123000.1;cotton.006G113400.7	0.413	0.0798	0.3960	0.0793
cotton.001G123000.1;cotton.006G113400.8	0.413	0.0798	0.3960	0.0793
cotton.001G126000.1;cotton.006G116500.1	0.5189	0.1721	0.4953	0.1721
cotton.001G126900.1;cotton.006G117500.2	0.3495	0.0937	0.3887	0.0900
cotton.001G127000.1;cotton.006G117800.1	0.2063	0.0684	0.1988	0.0686
cotton.001G127700.1;cotton.006G118100.2	0.261	0.0948	0.2408	0.0951
cotton.001G127800.1;cotton.006G118300.1	0.9093	0.1628	0.8202	0.1597
cotton.001G128100.1;cotton.006G118400.1	0.453	0.0031	0.5992	0.0028
cotton.001G127600.1;cotton.006G118100.1	0.4994	0.0928	0.4877	0.0914
cotton.001G127600.1;cotton.006G118100.2	0.712	0.189	0.6155	0.1905
cotton.001G127600.1;cotton.006G118100.3	0.556	0.1413	0.4813	0.1428
cotton.001G127000.1;cotton.006G117800.2	0.2223	0.0865	0.2256	0.0856
cotton.001G127800.1;cotton.006G118300.2	0.9104	0.1631	0.8198	0.1601
cotton.001G127800.1;cotton.006G118300.3	0.8569	0.1679	0.7921	0.1644
cotton.001G126900.1;cotton.006G117500.1	0.3556	0.0937	0.3950	0.0899
cotton.001G126900.1;cotton.006G117500.3	0.3511	0.1352	0.3856	0.1305
cotton.001G126900.1;cotton.006G117500.6	0.312	0.0954	0.3239	0.0937
cotton.001G126900.1;cotton.006G117500.4	0.3295	0.0982	0.3400	0.0965
cotton.001G126900.1;cotton.006G117500.5	0.308	0.0943	0.3408	0.0906
cotton.001G126900.2;cotton.006G117500.2	0.3896	0.1059	0.4391	0.1012
cotton.001G126900.2;cotton.006G117500.1	0.3983	0.1059	0.4480	0.1011
cotton.001G126900.2;cotton.006G117500.3	0.4071	0.1705	0.4519	0.1636
cotton.001G126900.2;cotton.006G117500.4	0.3923	0.1199	0.3931	0.1184
cotton.001G126900.2;cotton.006G117500.5	0.3582	0.1151	0.3964	0.1103
cotton.001G126900.2;cotton.006G117500.6	0.3673	0.117	0.3697	0.1156
cotton.001G127700.1;cotton.006G118100.1	0.261	0.0948	0.2408	0.0951
cotton.001G127700.1;cotton.006G118100.3	0.261	0.0948	0.2408	0.0951
cotton.001G239000.1;cotton.006G017400.1	0.7051	0.1498	0.4523	0.1577
cotton.001G239100.2;cotton.006G017300.1	0.7438	0.2443	0.6985	0.2422
cotton.001G239200.1;cotton.006G016400.1	0.5234	0.1417	0.5243	0.1387
cotton.001G239700.1;cotton.006G015100.2	0.5547	0.0883	0.6019	0.0852
cotton.001G239100.1;cotton.006G017300.1	0.9528	0.2479	0.8180	0.2468
cotton.001G239100.3;cotton.006G017300.1	0.7291	0.1687	0.6791	0.1660
cotton.001G239700.1;cotton.006G015100.1	0.5547	0.0883	0.6019	0.0852
cotton.001G239700.1;cotton.006G015100.3	0.5547	0.0883	0.6019	0.0852
cotton.001G239000.3;cotton.006G017400.1	0.9049	0.1882	0.5286	0.1977
cotton.001G239000.2;cotton.006G017400.1	1.1337	0.205	0.5295	0.2192
cotton.001G239200.1;cotton.006G016400.2	0.5996	0.2378	0.5353	0.2390
cotton.001G255500.1;cotton.006G021500.1	0.4498	0.1415	0.6002	0.1286
cotton.001G256100.1;cotton.006G021600.1	0.5032	0.0185	0.5451	0.0177
cotton.001G256200.1;cotton.006G021800.2	0.4692	0.0755	0.5307	0.0728
cotton.001G256300.1;cotton.006G022100.1	0.7447	0.1568	0.6700	0.1560
cotton.001G256600.1;cotton.006G023200.1	0.9899	0.2474	0.8412	0.2491
cotton.001G256100.1;cotton.006G021600.2	0.5264	0.0187	0.5800	0.0179
cotton.001G256200.1;cotton.006G021800.1	0.4692	0.0755	0.5307	0.0728
cotton.001G256200.2;cotton.006G021800.1	0.4692	0.0755	0.5307	0.0728
cotton.001G256200.2;cotton.006G021800.2	0.4692	0.0755	0.5307	0.0728
cotton.001G256700.1;cotton.006G024500.1	0.6627	0.0581	0.7647	0.0550
cotton.001G256800.1;cotton.006G024700.1	0.428	0.0582	0.4800	0.0558
cotton.001G256900.1;cotton.006G025200.1	0.7437	0.1503	0.7532	0.1470
cotton.001G257000.1;cotton.006G025300.1	0.4917	0.0037	0.4940	0.0037
cotton.001G256900.1;cotton.006G025100.1	0.7675	0.165	0.6675	0.1661
cotton.001G257000.1;cotton.006G025300.3	0.656	0.0331	0.5347	0.0336
cotton.001G257000.1;cotton.006G025300.5	1.2843	0.0891	0.7079	0.0919
cotton.001G257000.1;cotton.006G025300.4	0.5604	0.0053	0.5497	0.0052
cotton.001G257000.1;cotton.006G025300.2	0.3765	0.0033	0.4038	0.0032
cotton.001G257000.1;cotton.006G025300.6	0.6863	0.0074	0.6726	0.0072
cotton.001G257000.2;cotton.006G025300.1	0.7109	0.0583	0.5707	0.0592
cotton.001G257000.2;cotton.006G025300.3	0.828	0.0277	0.5424	0.0289
cotton.001G257000.2;cotton.006G025300.2	1.0108	0.2499	0.7510	0.2547
cotton.001G257000.2;cotton.006G025300.5	1.2628	0.1918	0.9104	0.2003
cotton.001G257000.2;cotton.006G025300.4	1.0206	0.0919	0.7044	0.0943
cotton.001G257000.2;cotton.006G025300.6	1.5609	0.1529	1.1158	0.1581
cotton.001G256800.2;cotton.006G024700.1	0.4297	0.0585	0.4833	0.0559
cotton.001G256800.3;cotton.006G024700.1	0.4355	0.0637	0.4800	0.0613
cotton.001G256800.4;cotton.006G024700.1	0.4526	0.1042	0.5118	0.0996
cotton.001G258200.1;cotton.006G026700.2	0.4505	0.0937	0.4076	0.0940
cotton.001G258500.1;cotton.006G026800.1	0.5105	0.1171	0.5225	0.1142
cotton.001G258600.1;cotton.006G027500.1	0.5044	0.0904	0.5324	0.0874
cotton.001G259100.2;cotton.006G028000.2	0.3726	0.054	0.4564	0.0506
cotton.001G258100.1;cotton.006G026100.1	2.1451	0.2332	1.3992	0.2261
cotton.001G258600.2;cotton.006G027500.1	0.4785	0.0847	0.5096	0.0817
cotton.001G258200.1;cotton.006G026700.1	0.4505	0.0937	0.4076	0.0940
cotton.001G258200.1;cotton.006G026700.3	0.4843	0.0993	0.4173	0.1008
cotton.001G258400.1;cotton.006G026800.1	1.3404	0.2019	1.2043	0.1982
cotton.001G259100.1;cotton.006G028000.2	0.5092	0.1256	0.5310	0.1233
cotton.001G259100.1;cotton.006G028000.1	0.5899	0.2214	0.5616	0.2215
cotton.001G259100.1;cotton.006G028000.4	0.4231	0.0662	0.4759	0.0634
cotton.001G259100.1;cotton.006G028000.3	0.6586	0.207	0.6252	0.2072
cotton.001G259100.2;cotton.006G028000.1	0.7238	0.2159	0.6864	0.2166
cotton.001G259100.2;cotton.006G028000.4	0.4231	0.0662	0.4759	0.0634
cotton.001G259100.2;cotton.006G028000.3	0.6586	0.207	0.6252	0.2072
cotton.001G259100.3;cotton.006G028000.2	0.3987	0.0663	0.4524	0.0634
cotton.001G259100.3;cotton.006G028000.4	0.4231	0.0662	0.4759	0.0634
cotton.001G259100.3;cotton.006G028000.1	0.3987	0.0663	0.4524	0.0634
cotton.001G259100.3;cotton.006G028000.3	0.7161	0.1677	0.6545	0.1661
cotton.001G260700.1;cotton.006G029000.1	0.7048	0.1088	0.5433	0.1121
cotton.001G261200.2;cotton.006G029700.1	0.4968	0.0685	0.5245	0.0662
cotton.001G262000.1;cotton.006G030100.1	0.7353	0.1728	0.6698	0.1713
cotton.001G262400.2;cotton.006G030300.1	0.8675	0.1647	0.7613	0.1657
cotton.001G263200.1;cotton.006G030800.1	0.886	0.1333	0.7019	0.1349
cotton.001G263500.1;cotton.006G031200.1	0.464	0.0986	0.3840	0.1017
cotton.001G260700.1;cotton.006G029000.3	0.6811	0.1256	0.5423	0.1288
cotton.001G260700.1;cotton.006G029000.2	0.9851	0.1947	0.8092	0.1955
cotton.001G263500.1;cotton.006G031200.2	0.456	0.0997	0.3788	0.1026
cotton.001G263500.1;cotton.006G031200.3	0.4504	0.1012	0.3798	0.1038
cotton.001G263500.1;cotton.006G031200.4	0.3948	0.0792	0.3598	0.0802
cotton.001G263500.2;cotton.006G031200.1	0.464	0.0986	0.3840	0.1017
cotton.001G263500.2;cotton.006G031200.2	0.456	0.0997	0.3788	0.1026
cotton.001G263500.2;cotton.006G031200.3	0.4504	0.1012	0.3798	0.1038
cotton.001G263500.2;cotton.006G031200.4	0.3948	0.0792	0.3598	0.0802
cotton.001G263500.5;cotton.006G031200.1	0.464	0.0986	0.3840	0.1017
cotton.001G263500.5;cotton.006G031200.2	0.456	0.0997	0.3788	0.1026
cotton.001G263500.5;cotton.006G031200.3	0.4504	0.1012	0.3798	0.1038
cotton.001G263500.5;cotton.006G031200.4	0.3948	0.0792	0.3598	0.0802
cotton.001G263500.3;cotton.006G031200.1	0.4373	0.0865	0.3655	0.0891
cotton.001G263500.3;cotton.006G031200.2	0.4424	0.1066	0.3778	0.1094
cotton.001G263500.3;cotton.006G031200.3	0.4219	0.0883	0.3598	0.0905
cotton.001G263500.3;cotton.006G031200.4	0.3948	0.0792	0.3598	0.0802
cotton.001G263500.4;cotton.006G031200.4	0.3948	0.0792	0.3598	0.0802
cotton.001G263500.4;cotton.006G031200.1	0.3948	0.0792	0.3598	0.0802
cotton.001G263500.4;cotton.006G031200.2	0.3948	0.0792	0.3598	0.0802
cotton.001G263500.4;cotton.006G031200.3	0.3737	0.0809	0.3517	0.0811
cotton.001G262400.1;cotton.006G030300.1	0.7517	0.1387	0.7290	0.1370
cotton.001G262400.1;cotton.006G030300.4	0.7517	0.1387	0.7290	0.1370
cotton.001G262400.1;cotton.006G030300.2	0.7517	0.1387	0.7290	0.1370
cotton.001G262400.1;cotton.006G030300.3	0.7517	0.1387	0.7290	0.1370
cotton.001G262400.1;cotton.006G030300.6	0.8282	0.1175	0.7229	0.1184
cotton.001G262400.1;cotton.006G030300.5	0.8025	0.1286	0.7752	0.1266
cotton.001G262400.1;cotton.006G030300.7	0.6945	0.1288	0.7126	0.1257
cotton.001G262400.3;cotton.006G030300.1	0.7517	0.1387	0.7290	0.1370
cotton.001G262400.3;cotton.006G030300.4	0.7517	0.1387	0.7290	0.1370
cotton.001G262400.3;cotton.006G030300.2	0.7517	0.1387	0.7290	0.1370
cotton.001G262400.3;cotton.006G030300.3	0.7517	0.1387	0.7290	0.1370
cotton.001G262400.3;cotton.006G030300.6	0.8282	0.1175	0.7229	0.1184
cotton.001G262400.3;cotton.006G030300.5	0.8025	0.1286	0.7752	0.1266
cotton.001G262400.3;cotton.006G030300.7	0.6945	0.1288	0.7126	0.1257
cotton.001G262400.2;cotton.006G030300.4	0.8675	0.1647	0.7613	0.1657
cotton.001G262400.2;cotton.006G030300.6	0.8282	0.1175	0.7229	0.1184
cotton.001G262400.2;cotton.006G030300.2	0.8675	0.1647	0.7613	0.1657
cotton.001G262400.2;cotton.006G030300.3	0.8675	0.1647	0.7613	0.1657
cotton.001G262400.2;cotton.006G030300.5	0.989	0.159	0.8309	0.1599
cotton.001G262400.4;cotton.006G030300.1	0.8282	0.1175	0.7229	0.1184
cotton.001G262400.4;cotton.006G030300.4	0.8282	0.1175	0.7229	0.1184
cotton.001G262400.4;cotton.006G030300.6	0.8282	0.1175	0.7229	0.1184
cotton.001G262400.4;cotton.006G030300.2	0.8282	0.1175	0.7229	0.1184
cotton.001G262400.4;cotton.006G030300.3	0.8282	0.1175	0.7229	0.1184
cotton.001G262400.4;cotton.006G030300.5	0.9589	0.0995	0.7856	0.1005
cotton.001G261900.1;cotton.006G030000.2	1.0836	0.1751	0.9491	0.1736
cotton.001G261900.1;cotton.006G030000.1	1.2457	0.2009	0.9792	0.2009
cotton.001G261200.1;cotton.006G029700.1	0.4968	0.0685	0.5245	0.0662
cotton.001G261200.3;cotton.006G029700.1	0.4806	0.0806	0.5118	0.0773
cotton.001G261600.1;cotton.006G030000.2	1.0662	0.1778	0.9248	0.1767
cotton.001G261600.1;cotton.006G030000.1	1.0896	0.1915	0.9257	0.1909
cotton.001G266100.1;cotton.006G034500.2	0.5028	0.0563	0.6086	0.0526
cotton.001G266800.1;cotton.006G034900.2	0.6303	0.1089	0.6817	0.1047
cotton.001G267000.1;cotton.006G035100.2	0.3414	0.06	0.3800	0.0573
cotton.001G267300.1;cotton.006G036300.1	0.762	0.0738	0.7854	0.0722
cotton.001G267400.1;cotton.006G036700.1	0.347	0.094	0.3200	0.0945
cotton.001G267700.1;cotton.006G037200.1	0.4618	0.1275	0.5125	0.1215
cotton.001G268000.1;cotton.006G037500.1	1.26	0.1297	0.7801	0.1332
cotton.001G268100.1;cotton.006G038400.1	0.5149	0.0808	0.5778	0.0767
cotton.001G268200.1;cotton.006G038500.1	0.6395	0.081	0.6637	0.0783
cotton.001G268300.2;cotton.006G038700.1	0.4343	0.0378	0.4692	0.0365
cotton.001G268500.1;cotton.006G038900.1	0.5839	0.0232	0.4869	0.0234
cotton.001G268600.1;cotton.006G039200.2	0.6641	0.1014	0.6837	0.0984
cotton.001G268800.2;cotton.006G039400.1	0.5	0.143	0.4894	0.1407
cotton.001G268800.3;cotton.006G039400.2	0.4774	0.1621	0.4457	0.1615
cotton.001G267000.1;cotton.006G035100.1	0.3414	0.06	0.3800	0.0573
cotton.001G267000.2;cotton.006G035100.1	0.3857	0.0782	0.4326	0.0742
cotton.001G267000.2;cotton.006G035100.2	0.3857	0.0782	0.4326	0.0742
cotton.001G266100.1;cotton.006G034500.1	0.5028	0.0563	0.6086	0.0526
cotton.001G266100.1;cotton.006G034500.3	0.6692	0.0527	0.6729	0.0512
cotton.001G266100.2;cotton.006G034500.3	0.5323	0.032	0.6363	0.0299
cotton.001G266100.2;cotton.006G034500.1	0.5072	0.0316	0.6550	0.0290
cotton.001G266100.2;cotton.006G034500.2	0.5072	0.0316	0.6550	0.0290
cotton.001G268300.1;cotton.006G038700.1	0.4343	0.0378	0.4692	0.0365
cotton.001G268300.1;cotton.006G038700.3	0.4301	0.0379	0.4659	0.0365
cotton.001G268300.1;cotton.006G038700.2	0.4846	0.0718	0.5080	0.0698
cotton.001G268300.1;cotton.006G038700.4	0.5538	0.0634	0.5604	0.0618
cotton.001G268300.2;cotton.006G038700.3	0.4301	0.0379	0.4659	0.0365
cotton.001G268300.2;cotton.006G038700.2	0.4846	0.0718	0.5080	0.0698
cotton.001G268300.2;cotton.006G038700.4	0.5538	0.0634	0.5604	0.0618
cotton.001G268300.3;cotton.006G038700.1	0.4343	0.0378	0.4692	0.0365
cotton.001G268300.3;cotton.006G038700.3	0.4301	0.0379	0.4659	0.0365
cotton.001G268300.3;cotton.006G038700.2	0.4846	0.0718	0.5080	0.0698
cotton.001G268300.3;cotton.006G038700.4	0.5538	0.0634	0.5604	0.0618
cotton.001G268000.2;cotton.006G037500.1	1.4662	0.1772	0.8049	0.1829
cotton.001G268700.1;cotton.006G039200.2	1.1717	0.1276	1.1581	0.1233
cotton.001G268700.1;cotton.006G039200.1	1.1717	0.1276	1.1581	0.1233
cotton.001G268700.1;cotton.006G039200.3	1.568	0.1636	1.2986	0.1603
cotton.001G268500.1;cotton.006G038900.2	0.5563	0.021	0.4698	0.0211
[truncated: 42,121 more rows]
