# Supplementary material for: Chromosome-level baobab genome illuminates its evolutionary trajectory and environmental adaptation
Source: Nat Commun. 2024 Oct 12;15:8833. doi: 10.1038/s41467-024-53157-w (PMC11470940; doi:10.1038/s41467-024-53157-w)
Supplement: Supplementary file 18 — Source Data [file 41467_2024_53157_MOESM18_ESM.zip › Supplementary Fig. 13-timetree.fasta]

>Ad77271a
TCCAAATCTTCACATGCATCTCTCCACCTCATAGATAGCAAGCTCATGATATACTTTGGA
CATAGTCCCTCTAACTAATTGCGTTATACGCTAACGGCGTCATCCTATGAGAGAGAGTCA
CTTGATGAGCTTGGAGTCGAGAGTCGTACTTTCTTCTATACCACCAGACGTTCAATCATC
TGCTCCCGTTAGGTCAGAGTAAACGCCGGGGCTAGTCAAACGCACAA-AGCGTATGGCCC
TTTGCCCAACCTTCCGAGCCGTCGAATTGGATGAGTTTCCAATGTC-AAGGCTCCTCATG
AGGTTGAAATAGCATTTTATGAGAGAA----------------TAGACGACATACAGCCA
TGCTTAGTACTCTAATAACTAATTGATAAGATAAGTATTAATACTTAAATACGAATATAA
ATTGCACCTCGACTTGTTGTTGTTTAAGGAAATAGCTAAATCCTTCCCACATTACGTACT
CTTTAACTGAACTGACCTACATTCTCAGGGGAAAG-TGTTCCCTAAGGACTCAATGGCTA
TATACCAATCCCAACCAGTATTATCGTAGACACATATTAATTCAAATCAATGTCTTCGTG
TCGCTGCTTCGAAACGTGTACTTTTCACGGACAATTCTTAAACATTAATTCTTGAAACTC
AATAATGTTCTACTGAAGCAACCTTCCTCCGGAAGTTCGTTAACTACTTGAGCAGCTTTT
ACTTCTTCTTTCCCCGGCCTGACGTTCCTTCTTAATACAATGTTGCCTATTATTTAAGAC
CCCTTGATGGTAACTCGTATATCATGGGCA--------GAGGCATTTGCCCATAATACTA
CACTTCAAGGTTTACTTGTTCTGCACCGACCGTAGCAAGTTCAGTGTTTGACAATGGGTT
CTCCCTTGATTAAACCGTCCTACCGTCCCTTACTTAGTTGCCACTCGTCAGTACTGTACG
GTACTATGACTGGTTCTTCCACATACTCGACCGCTCCGTAATTGACCCTGCCGTATTTAT
TATTCGTGCGTACCATCCACCTCTCTACACAAGATTAGAAAACCGCAGCAACCACCCACC
CTATATTTCATTGATGGTTACTTAACACGGTTTAAAGTACTTATTCTCTTCTCCCTGAGT
CCCTAATCTAACCCTCGCTGCTTGAATACCAATTCCTGGCATCCTACGATCATTGCTCGT
AGTTGTCATTTAGCCGTTCATGTCACATTAATGGCAGATTGATCTCAACTCAAAGACAAA
GAGCACCC-ACCCGGAGAAACATCTTGATACTCTGCGCACTGGCG--ATCTTGCTATTAG
GGGAGTCGTGGGGATGATACTATACATGAATCATCCTAATACAGCATTTTATTAATCTCT
GCTTCCTTAGTCCCGGGGCATGTTGCCCAATGTCTCATTTAGTGTCGACCCCGTACCTCT
AGGATGATTAATGCTCTAGGGGCGACCTTAATATAGCTAATTCCTACCGATTGCTCGCCC
CCGTAAAACGACAATTAGCGTTACTAGAGGTTAATTACCTTTTGACCCACATTTACTCCG
TCTGTTCTCGACACTTGTTAGATTATTTCTGAACTTCAGGCGTTCCTTCTTTATGCGTGA
TAGGAGGTCGGTAAGTGTCCCAAGCTCCTTATGTCGCGCAACTGGTACAGTATCTAGTTA
ACAACTAAAAATCACTCTCTGACCACCATAGTAACTATTCAAGACCACCTAATTACCTAT
TAGGAATCTCTCATTTCTGAGAAGAAGCGTTCTTTAATATGCTATCAACGCTGTTCATTC
TTTCAAGACGATCCAAGTTCCCTATTGATACAAATGAATTCCAGTGCTTTTTAATTTCGC
GTTCATTAGCATTCACACACAACCTCTCACTCAAACCCACATAACTTCTAATTGACCGAT
CTAAGAATTTTCGATTGAATCCTTTACTTATGCGTCACACTCTATTAAGGTCCTTGTCGC
GTTCGAACTCCCTTGATTAACACTACCTATATGACTGGGGACGGTCCGCTTCCTCCTTGG
ACTTTTACCCCTGATACCGAGCTTCTTAAAACAAAATACCGTATGTCCAACTGTCAAATA
ATCGGGCATAAGTCCATCATTAATTATTTGTCCAGGCAAACGATCCTATAACCGATAGAC
ATAACGACAC--ACAGCCTTCATCTTTATTGATTTTATACTGTTTAGACATGATGTCAAC
ATCGGCGTTAATTAGTTCTCTAACCGCAAGGAATCAACTGTTTTTGGGCAAGG-------
-------------------------------------------------GCTATCAGTTA
GGTTAGTCGTTATTATAACACCACTATTTACTAGTCGCCACAGATTACAGCAAAACTCCA
GGACAATC--ACACTAAAAAGAGAATTTACAACAAAAATTCCAAAGAAACTCACAACTAA
ATGTACAACCCAAGTTATGTATTAAATAAGGTTAAAAATATCAATAGGC-AATGAAAAAT
GAAGAAAAAAAAG--AAAATCAAGCGTTCTCACATAAAAACTTGAAAAAATTA-AAAACA
AAGTT----------------------------------------------GCTGGTAAG
GCAGGCCTAGCTCACAGTAACTTTGCCGCGATGCTGCCGGACCGATACTCCGGTATCATA
TTACCTTCAAACCGGTTAAGTTGCCCCCTCAACTGTGCTATAGGGGTGAGGGCAAGACAC
GCACCCTCACTAAATTCATGGCTCCAATCAGACAACGTAAGACTACCCCAAGAGGTATAA
CGGAAGAAAGAAAGAATCAATACCTAGTCGAAATACACTTGATCACTAGAATTTCAATCT
AGCCAAAAATATGAGAT-ACCAATATTCATTAGCAGACGCCAATCTTCTGCAGTCGTAGA
CGAATTCACGTATCACGACAGCCTAAGTATATACAACAGAACAACT--ATGCAACCCAAA
CTACAACGACAACGTCAACCCCACTACCTTACTCAATGCATTCCAACACTACCCATCCCC
AATACATTCCTCCATACATTCAAGCAGTCAACAGACTATAACCTTCCTCCATGAATTTCC
CACTTCCTCCCTTCACATTGAGCTGAAACGGTTGGGAGTAAACAGTGTAGAC-TAGATGT
TCGGGCGCCTCAGTATAATAGACTTACACTACTTGTTGTCACTGAGTTAGTTTATGCAGT
CGCCTTATTTATTGAACAGCGAGTTCTACAGTAGGACATTAGGCATTAGTCCTTTGGTTA
TTCATCCAACCTCATTTAAACCTTCGCTGCAACACAAAAGAAATTAGACTACTGACAATA
TCTTTTTATTAGCTTTAGTCATAA-TTGTTGTTTACCCCATGAGCTCATCTAGCACAATT
CTACCGACAAA-ATCACCCAAAAAGGGCTTCCCTGAGATATAATTTATCACATGATGGTT
GGAGTCAATATTCGATTAATCCTGTCAGATTTCATCATCAGTGGCCTGATTCTGACATTG
TGCGTTCGCCTTGTTAGTGCTCCCATGATTCAAGATAAAAACCTTGTATCTACTGAATGA
GTGTCACATCAGCTGCCTCATATGAATAGCCCCTCTCCGCCGTTCTTACTTTTGAATACA
ACTTAAAATATCCGATAACCATCCCTCCACGGATAAATAGCTCTCGTCAAAGGTTACTTG
AACGTTAACTCCTTACCGTTATAAAGCATGCGTGAAAAAGTCGCTGTGTGGCATTAACAA
ATGTGCCAATAGGTATATAGAAGTACGGTCGAGAATTCGTTTAAGCTTTCCTGAACCTAC
ACACTAACAATCATATTGGTTCACTTAGATTATATCGCTAAATTGTATCAAATACTACAA
AAATAGTTAAATGATCATCTGTACAAAAATTAAACATCAAATACGGGATGTCAACAAAAT
ATTCGATTCACTGCATACTTAGTAATTCGATTCTTAAAATATTTGGTCATA---------
--------TAATACACAATGACCCCCTTAGTGATTACTAAAATCGTTATTCGCCATCTAG
TACTAGTCG--CAGTATAACAG------------CCAGT------CCCACGTAATATCAA
CCA-----AATGAGTTTCTAACGAGTGTG-----------------------------TT
AGGTTCCTTAGAACTTAGTCCATAGCCCCGGTCCCTCCCCCCCTCCCTCCCGGCTAGTGC
TCAGAGTCCTGATCCTCCTGCAAAGTATTTCCGCGCAATTGTGTTGCCCGTTGTTTTGGT
CGTCGCGTCTCAGATCGATCCTCAAAGTAATAAAAACCAAAGAAAATTAAGTGTAATATT
AGTAACAGTGGGCTGTTTCTCTCATTGAGATGTGTGTGTCCTTCTGCGAGTTGGGTTAGG
TAACCCAACACGTGCAGTCCATCCCTTTAGGTTGCCTCTTTCACCCACTCGTAGCCATAG
TCTCTGTTTGTCCTCGCTTCGAACGGCAACTCATGAAGTCAATTATACTTGATTAACCCT
ATAAGTTCCCCTTCTGCTGGCCGATATACCTGCTTGGCTGTCCTATCTGTCCTTCATCTC
TGCCAACGCTCTTCTTTTTAACTGGCCTCTTACTCATCATC-TCCTTGATGACTCACCGC
CCACCC-ATC-------CCCCCCTCCTGCTTAATCTATTTATTGTTGCAACTATGGTGGC
GGTTTCAAGTGTATTAAA--AAACGACTTTCATATGCGACTACACGACGATCTTGTAGAG
CATCGCTTTAGGCGAGATGGGAACGCCGGCCCTTATGATACCTACGTGATTCCTAGGTAT
ACCCACTTTCTCTGAAAACACCACCGGATAACTACTTTATATCCTGCTAACCTCTACCGG
CCGTTTATGTATCCTTCTTAGATTAATGTATTGTGCTATCGTTAATTAAAATATACTACT
GCTAAATGATCCAAACATCAACACCTATCCTGGTCTCAAGTACGATTTACGTCGTGCTGT
AACTCTGTAAGACCATCGAACGTACTTTCGGCGGTCGTCAGTAAATAATTCCCTCAGTAT
TCCTTTTTTAG----------TGATATTCGTTTAAAACTCC--------TATTATGTACA
TTCCTGGGTAGTTAAATAAGCGTCAATTTCTCGCATAACCCACACATCTTCTGTCTGTTC
ACCCATCATTCCCCTATACATTAAAGGATAAACACCTGTTCGTGAAAAAAAGTTCTGTCT
AAACTAACCAATAGATCCGGGAACTTGAGGAAAAAAGCTGCGGGTTTAAAACATCGAAAA
GATTAGATTAAAATAATAAATAAATAGTAA----------AAATTAAT----AGGACA--
---------------------GAAACATAGTCCCGTGAGATCAATTAAGAGAGTCACAGA
GTCGACAAAAAATCTGCGGACTGAAGATAAACTAATTCATATAGTTCCGTTACCGACGCC
TTTTTTAGTATAGCTCAGCCACTTATTAACAAACATCAATCATTTTCCATATTCCATCCC
GTAGGTGAGCACGGCCATAGTATTGCGAATGTAATTCTTAATCGCGGATGTTGCAACGAC
CTTACTCAAAACATCGTCACCTCGCCTGTTGTGGTTCCACATAACCGTTACATTCTGTAG
AAAATTATGAATACGCAGT--GACTATGGTTGTATACCCTACTATCTGCCCATCTATGAT
AACAATGAAAAGTGTACCTGAAGCCATGAGAAGATATCGGGGATAGTATCCCGTGGTCTG
TAGACCTCTGCAAGTATCTGACTTTAGCCTTAGCGTGTCATTCACTGAAGATACAAA-AA
AACGCAATCATCC------TAATGCCTCTTTCTTTTCAT--TTTCAGATGTGTACACGCA
CACTTAATTAACTCAACGACCTTTGTATAAGTTAGGAGCTTTGAATAGATGCAGATGTTG
TATTAGCACATAATGCGTTCGCATTCTCCGACTCTTAGCTAATGCGGGAGGTCATCTCGA
TCATAACTATTACATGAAGTCAAATTTTGGGCAC------TGTCCGTTTAAGTAATCCGG
GCACCTACGTTCATACAGCTAGATATGTCTAGCGAATTATATTGATGAGCCTTCCACGTA
AAAACGGTTACATGCAGCAACGTTAAATCACTTATGATGTACGCAGATGGTGACTA----
---------TCTAATAACAAAGTTAAGTCCGA-GTTCTTATAAATTACAAGGAGATCTAG
ATAGGAGATTACTTCCGGTCACTGTACCTACGTTCGCAATAATTTATTAACGGTTTCTTA
CCCCACCTAAGAATAGTTACCTCAATGGACCTCAGCCTTGTCCCTTCATCCTACTGATCT
GCGTTCTAACCTTGTTGGTTGTAGGCGAGGATTTCTGATTCCCCGTATTGCTGCCTTAAA
TCCTCAATCAAGTAGCTAACGACCCTTACTAGGAGATTCGTTGCTATAAACACTAGAGTG
TCTAAAGTAACCTATACTTGAATACCTTGTACGCATCTTAAGCATTTACTACTAATAGTC
TTCTGAA--CTGGAACTAGTGATAAGACAATCTCATCAAAGTTTCATTGATTTCGTCACC
ATCGCAAG-ATGACAACAAATAACATTAAGAAATTATTAATAGATAACTATTGAATCTCA
TTTTCTTCGTTTTGTAAAATGGGCATCGAGGTTAAGCGAAATTGAATAGGGAGACTTACG
GCTATGATTAGATAC---TCCATATACCTGTACTAATTCAGCGTATAGAATGCTCCTGGC
GGGCTTACCTTAGGTCAATTTATTCGTCCAATGGCCGTGGAGGACTGACTTGGCCGTGCG
ATCGTTAAAATTACAAAGCGGATGTTGCGTGCAGTATGGACATGCGTCAGATCACTATTG
ATGATGTTCCGGTTAAACCAATAATCAGTATGCCACAGTTGGAACTCAAATACCTTACGT
GCCTTGTGTGTGGCTCGCAAGTATTCTTCGGTAAAACGGCAAATTGTTAGGAAAACAACA
TCCTCAGGGTCCTTTTCTAATACCA--TATCTAATAAATCGTCCTGTATATAACATTTAA
GTTATCTCACAGTTCGTAAAATAATTATTAAACAGGAGATTGGCC---GCCGTTATTAGC
GTATTTAAAAATATCTCGCGACCAAGAACCTATAAGTTTTGGGCGTACACTAAATAAGCG
TATCACGTCTATGAAATGATCTCAAGAGATCTCAAGTCGGGACTCACACTTTTACTACAT
AGATAAAAAACGAAAAGATAGGTG-CAACCTGTGTTCCGAATGCGGCTAAATCCATGCCC
TCTTTGCAAGGAATTCATGCGACGAATTGCTTTATACCTAGAACACTGAACAAATTCATA
GGCACTCCCAATCACAAGGGTGGGTTTAAGACGAAATCCAGCATGTCCCGACGCGAGAGA
AAATGCACAAAGATTTAATGCGAAATACGTCGTTGAAGCACCTCTCCGGATATGATTAAC
CGAGCCTGATGTCAGCCCATATCACACGATAATATAACAGTGAAGTGAGACATACTGATT
ACTGCGAAAGAG-------ACAAAAAAGCCGATATATAATAAAACAATGTCTCCCCTCAT
ATGTAACACACTTCGGTTGGAACTCGAGTAGTAGTAATATCGATTTAGAACTTTCACGGC
GCTAGTTAAATGTAGCCCCGACAAAATAG-TCGACTCTTAATAGCTTGGTACCTCCTCAC
GACACATTATGTTCAATTCCATTCGACAAGGTCACATTTGCTCACCTCCTCCTTACTAAC
ATTCACTATTCGTTCACTTCACATTCATTACGGATCCTATGGATAGTTGAAGTACACTTA
CCTTATATAGAGTGACGATTAGTCAGATTCGGCTTCCACGAGGTAACAATTGGTAGCGTA
CATTCGAGTTCGTAAGGAATACTTTTTATACAGTACAATCTCGTTCCTGATAGTATGTAT
TGCGTATGTTAGATTTGCTTATTGAGCGCGATTACTAACAAATTATGCGACTTCCTGGAG
TTATCTACTAGTGTAGGATATTCGCCTTCGGCAAGAATACTATTGATAGCGTACACTCTC
GTTCCGGATCCTTAGACCAGTCTGCGTCCATATGGCTTATACAGGGTATCGTGTAGTCAA
ACTGGACTTGGACTAGACAACTATTATTAGGGAACATTGTGGTTCCGGAGGTTAAGGATT
AGTAAAAGTACATAAACGTTATTGGCGATAACACTTAATCTACACGTGGCTTGCGGTAAA
TGTGGT------------------------------------------------------
------------------------TAGTCTA-----------------------------
------------------------------------------------------------
----------------------------------------TGTAGCGTCCATTACTCAAT
ATACAATGTGCTGGGGGCCTCACCCATCCATCGTTTCCCACACCAGCTAATCCAATTTTC
TCACGACAAGAGGCCAGGTTTTAACCCTTTTA--CTCGCATATCCTCCTCATAGTAACAT
GAAACTGCCCGAGACGATGATGACTTAATTTCCACCTACATTCTCTTAAC----GATCAG
AAGAACGGTTAGCACACATTTAGAGTTACTAAAGGTTTGATAAACCGTTTTACCCATGGA
TAATTACGAATTTTCGATATATGTACAACTTTAGCAGTATCGTTGGGCAGAGTAGTAAAT
TTTGAACCTTTTCCATCGGTGAGTATCAAACAGAAAGCTGAAATGTAATGAGGTACTCGA
CGGCTTG---------------TAGCCCT----------------GTCCGCG--------
------------------------------------------------------TCCCCA
CACCCCTAACCACTGTTAACTAAAAATTATTCTCGTTTTGTGCTGAAAGTAATAAAACCT
AAAAACTCAGTAATAGGTTAACCTACCGGTCCGTGTTTGAAA------------------
----------------------------TACGACGCTCTAATTGGACTGCCCCAAACCCT
ATCCAAAACACCCCCCACCTCACCGTTCACTCAGTATCGA------CGTACCTTCGCACA
AATAAATGGAATCTGAACTAGAGCTAGTCATTGAAATCCGAAAATTAATTCTCATCACCG
CCGGC-----GGCCACAAAGTCTAAATATAATCAATATATA----AGAACCGTA-GCA-T
CCATCCTCTT-ATACAGAA--------GA-ACTCTAAACATTCCAAAGTGGACATAATTT
ACTAATGGCAGCCCAATTAATATAGTATAATAGATAAAGTCAATCATAAAAGCC------
------------------GTAAAAGCTCACAA--GAGAC--AGAGATTACTGTATATAAT
TAAATATGGTTCTTCGTCATAGATATATAAAGATTGATTAAGAACGAGGCTCCTAGTCCC
AACCTCCAAATTACCAACTCTAAC-GCACGCAGCC-CACCGAACCACTACAAAAAGAGGA
GGCACCCATATATATCTCAAAACTTTTTTCCATGTAACAGGTGCGGGAAGAGATACCACA
CAGATCTTCT----------------------------------------CCCCTCAGAA
CCCGCGCCTTTAGGAAGATACACCACTATATCTCTAATTAATCATCAAGCTCTGCAGCCT
ATTACTGGATTATAGCCACCCTTAGAAAACCTAAAAAGAAATTACCCCACCAAGTATCGC
AACTACTACACAATCGGTTTCATGCCTTGAATACCTTCTCTACGAATCACGGATCTCTCG
ACAGTTTGAAACCACCGCCCAAACTTCTCACGCCCCCCATGGCCAAAAAGATTTTCCCAC
ATTTCCATAATCATCAAGAAACGTCTCCTAAAACGTTATGATGCCACA--GAGTTTAACT
TTCTTTTTTTTTGTTT-AATTTCAATCCTAAACTCATATACCAGAACGGCGAGGGCTAAT
AAACCCAGAAGTCCTAGAAATTTATGATTAGGTAGGGTGATTTCGCATCAGGAGCTTTAG
TAAGGCTCTAGTTACAAATCTAATAATTCCAAACATTGGAGTAAAAATTATCTAGGCGGT
AATTATACACCGACTTGAACCCGCTTAAATGTACTAGTTAATATGACAGACCCTTTATTG
ATTCGTCATAATGTTAGATACAATTTTAAACTGCATCATGTGGGTTAAACCTG-------
CGGCGGACCAATTAGGACGCTATTGTGGTTTTGTCGGGACTGAATAGATATTAAGTATTT
TAATCACTATTCGTTACACATG--------CACTATTGACTTGGGATGTTTTAACGAGTA
TAAGACACATTACTAGTCCCCTGGAGAAATACCTTCATGAAGGAATAGTGATTGTTGAAC
AAAGATCAATAATTGCTCAGTAGATCGGTCGTTTATAATTGGAGGAAAGTAAAT-----T
CCCCATCCACCATAGCGTAGCTACTAAAAAACTGATGATACCACCGATCCTGAGCGCCGT
TAGACAACCTGTACCCCGAACGTTCTTGCGGGCAAGCAAATAAATTGTAATTAATGCCCA
TCGCGCTAGTTAGAGGTACCCTCGAATTATTTAACATCCCCAACTAGCTTACAACTCACA
CTAGCCGCCCTCCTTTAGCTTTCACGACGCTTGAGGGCTATCAAAACAGCCAGTGTAATG
GTTAAGATAGATCTCGCTGAGATAGCAGCAGCTGGACATAATTTCAAAATTTTGGAGTGA
TTGGAGCTCTTGAATTAAAACAGGCGCTTAACTAGACGAATCTTTTGTCCACCCATATCG
CAAGGGTCCAGTATTAGTTAAC----------TATCA----CTCTCCTTTTAACTAAATT
GGTATAATAAGAAAATAGATTTGAAGCATATCCCCTTATAGTGTAATTAGGTTGTGTGTT
CTACAGTCGTTTTCCTTCT------------------------------------CGACA
TACTCCTCGATATTTAAGGGCTAGGCCGACCAGCGCGGGAAAGTCAGGTTTTAAATAGTC
ACTCCCATTACAACAAGCC----GTCTAAAAGCACAATCGTCTAATCAATATCTTACCGA
TATGTCTTAGAGGATGTCGGCAGATACTAGTTGATAAACAGGAAAAACCCTCTCAGGTTT
ACAAAGTAGACTTATAGACAGTGAATTAGGAACGCTAAAGTCTTAAATCACG---TTCCA
CCATTCCCGTAATCACTCCTTCCCGCCTCCACCTGCCTTTTGCTTAATTCACTGGATTTC
TGTTTGTGCGAACTTTAACAGTACAATTACCATATGCATGCACAGTATGAGCAAAATCTG
TAAGAGTCACTAGTATGGGATGCATAAAGAAGCCACACTAAGATATGTAAAAGATTTACA
TCTTTACCATTAGACGTTATACTG-ACAACGATAGACTATAACCCTACTCTACATAATTT
AATAGTTGGAATAAGTGGCGAGGATTAGCCGCGACGTTCCTCAATATATAATATAATAAA
CATGATTTATCAACTTTTAATAGCTGTCAGCGTACGGAGGGGAAAATCTCGTTATTAGTG
CGGGAAGTTTTCCAAAAGTACCTTGCGGTATATATCAGCTACTGCTCCAATATAGAAGTT
GATAATTACCATCCCATCAATTAAAACACCTAGTTGTTAATATAAAAATAAACTAATATA
ATGAC-ATAAACTAA-A------------TGCGAT-CCCCAATAGCCAAAATTACCTCTA
AAAATCGGGAATCGTT-GGCCAAATAGAAATTTAATAGTACGATCTCAAGGA-GGGGGTA
GTGAAGAG-CATA---------------------------------------TAGT---C
CCCCCCTACAGCCGGGCATCTAAACACCTAAATCCCACTTAGAAAACTAGACCCCCCGCC
C-CCCTAATCGTAGGCCATGTGTGCTGATATGATACTCTCTGTCTCCTTCAT--------
------------------TAATATCAAGTCCAATCTTGCCCTGACTCATTGAATAATTGA
TAACTGGCTGCTGTTAACCAAAAAATCACAATAGCCCAACCGGGGGAGACTATAGCACAT
ATCCACCAAATATAAATAAATAGGTTAGATCTAGAGAATCGTACGCGCTTAACTTCCTAA
CTTAATGCAATACTATGTCTGATATAAAATCTATACAATAGCATCTGTCACCTACAATAA
ATAACAACATTAAGTAGTTCGTTTTCTTTTAGCATACAAGTCACCCCGACCTATTACACG
GTCACTCCTATGTACTAGATATTGGTCTCTTTTTCTCATTTAGCGCCAACTCTCTTTTTT
GTCGGTCGATGTACTGGAGAAGTTGGATTGTTATTCATTCCCTTTTTAGCTATCAGCGAG
CTTCAGTGGCTTACTCTTTTCTTGGTTCTCGTGAGAAATTATTTAAAAGTTTGATTTAGC
CTCGGTTCCACCTCTTAAGCTTCAGCCCACATCAGACTAATAAAACACTCTAGCGTAACC
AACAGCCCACATTAATAGTTATGGGCTCTCAATAATTCACACGTATAGATTGCAGATTCC
CATGATTGATTGTGCTGTGAATGACAGTATTATGCGGGCTTCATTGGCCATAATTACTAT
ATTAGGCCTAATAAGGTAGTAAAACGAGTAGGCTGCTCGCCTCGACCTAATCCGTCCTTT
CAATAACTCTAATAGGCGGGGAATTATCAACCTGTTTCCACCCCTTATTAGGAGCTCAAT
AATAATATGCACTATCACTCGGTGCAGGGCTTTAAGTAGTTCAGTACTGAAATTATTAAC
GCCATGCATATCCTGACCAACCAATCTAGCTCACATTGCTGTATGTACTTAAGCAAACAC
TGCGAGGTTGAGACCTGAGCAAATCTGTGCGATCTCT------TAAAAGTCT--------
---------------------------------------CTA------------------
----------TACTGTGCCAGGCTTTCATAGATGCCGTCCCACGAGAAGGTTAGGGAGTT
TTCGACGTGGGAGGGGATAGGTGGGTAGCTCATATTTTGACACGCCGGTTTCCGCTAAAA
TGAATACAACACGAAAAAAAAGAAAAGAATACGGAGATATAAGCGTATGCTCAGT--GTC
ACCAATAATTAATAATCTATACGTTGGTGGAAATACCTCTTAGTAGAA-AGGGGTGCATT
TAAGTTGCTAACAATGATAATTAATCAAGTTCATTCAATTTCTATAAGACCACTATTAAT
AAAGTGCCCTCACCCTTCAGGTAAGAGCTATTTATGAAATAGATGATCAAAGAAATTATA
ATCTGTGAATTGGGTTAAAATGCATTATTGATAACGTATGGAAAAGTTGCGCAAAAATTC
AATAGGCGAGACATGTCTGAATTGTTGACAAGGCCTATAAATTAAGCGCAATCAATTTCA
TATTTCCCGAGGTGGGGTGTTAATAAAGTACGGGAGACTTTCGCACCACCCCTATTGGTT
AAGAACCTTCAGCTTGCTAAGATAAACTGTGAATTATGTACATACACTTCCTTCGAGATA
TTACTTAATCCCGTACCTTCAACTTGGGCGAGTGGCCAAGTAGTATAATCCAATCAATTT
ACTCAAGACGTCAATATGCAAAGTATCCACAACTTACCACAGCCCATGTTGCGCCAGAAA
TATGGCTCATGATCATCGGGACTAGAATATCCACGAATTAATCGTAGATATTTGCTTTTT
ACTCGTTCCGCTCTTATGATTTCCCTACTTTTTTATCTAATCTTCCACAACCCCCGCTAT
ACTTTTAAGGCTAATATGAAGCAGGATATTAAATGATCAATAGAAGCCATACTAA-AAAG
GTTATATGTTGCAGTAGCAATGATAAAGTTGATGAATATTGAAAATTCAGCTTGCTACGA
TCATTCTATGATTAACAGACCTAGTAACAAAGAACTTAC------GAGATTGGTCG-CCT
CTTCTCCCCGTAAGGTTTGGATTTCATCAATTTCAGTCGCCTTGCCCCTCACGATTCTGT
TAGTATTGTTGTATGGTTCGAGACGCATCTACATTTTATGAACCTAAATCCATCACGACT
ATTTTCTTAGATGCGTAGCCCAATATGTAGGACATACTATTACTTTACGAACTATTAACT
ATTAAAAGCTGATAAAATCCATAGTGGGCGACTACATA-----------------CAG--
TAAGTA-----------------GTCCGTTATAAAGATAGCGCAG----ATAATTATTAG
AAGTAATATGACTCGAGGGTTCCCACTAAAACATTACTACCGATGATGATTCAGTAAAGT
GTTACTATTATAAATAGATCGAGTAGTATACAATTACTGCGAGGGTTTCGAAAACTAGCC
CGATAAAATTGGTGCACACTAGCAAGCTCGCCAATTCGACCTACTATCCTCTAGTTTGAT
TTCAGATTAGAAACCATAGTCGCTGGGCTATGAACGAAATATTGATTTCAGCTTGCGACG
GCCGAGTTGACTTAGAGTTATGATAATCGTTGTTAGAGCGGGCTACCTAATCGCCTCTCG
ATGCGATATTAATCGAAGAGAGCTACTACGCTCATCAAGATATCTCCTAGACACTCCTAT
TGAATATCCTGTTATAACGGCTACTAG-ATATCCGGTTATAGGGGGGTGCACGCACGCGT
TATAAAATAAACAAGTTCTATGGAGATGATATTA------------TCTCCATTTTTCTT
CCTG-ACTCCAAATCGTATATAATTGGCACCCTGTCGGCAACGAACTCCTTGCTCTTAAC
TCTCCATACCTTGGCAGTACTCCAAAATGTTTCTCACTCCGCAAGGGTGTTGGACTTAAT
GATCTTGCCGATGTCGGAGTCGCACCAATACTGGAATCTTAATACTCAACCATCTAGCAC
CTTCCTCAAAATTCATACTGACAACTACACCCTAAGTGTTAAAGAACTCAGCATCAATAA
TCTAGATTGAATAATACCTGAAAAGTCAATAAACACATATAAATATCGGATGATACACAT
GAATTAAGTACTGCTGAATTATTATTAAACATTAATAGAGAATATAAAAATGTTCGATCT
TTATCGACACACAATAACGAAAAGATAGGTTGTCAAAGATAGTTGTCTTAAACTAAGTAA
TAGACAAAGTCTTATCAGGTAGTGTGTTTGGGGAAACTAACGCCCCC-CCTGGACAGGAG
AAATTGTCCCTAGTTAATGTATCATGGCTAACGCAAAGTAGTCAAACAATAAACTATAAT
AAGATTTCAATAATTTATAACACATCGGGACGATATACGAAATAAGAATTTTTAAATAAC
ACCTATCAGATATAAATCCCCTCCACCCAACTATCAGGCCGTGAGTAATCAATAACAGAA
GGTGATGATGGCGGCTATATCACCACGCAATAGTTCATACTTAACT--------------
------------------------------------------------------------
--TCATATTTCGAATACAATATTTCTACAGGAGATAGCTCATAGTACTCTAAAAAATCTG
GTGAAAATTCCTGGAGAACGTGACAAATATAGGAAACACCCCCCCCCTAAATTAACCTCT
TACGCTGTACGAATTCGCACTTATCCTCACGGTGAAGCGATTTTTGAGAGGCAGTACACC
TTTAAGGTTCAATCACATGGGTATAGCACCAAAATATTGTTATCCACTTACTACTACCTG
TTATCTTTAGAATCAGGTAATACTCGAAAAAAATTACTCATGCTCTCTTCGTACTATGCC
AATTTCCTGTCCCTGGCGCCTGAATACCCAAATATTTGGAAACCTTCCAAATACTTACGT
CATGCTTAAATCCTATTCATCAACCAAGTTAGTCATAGTGATTCATATTAATTGGGCATC
GGTTGTTAAAATAACTGGTATATTATCGATTACTGAGATTTCCCCGTATTACGTCATGAT
ACTTACAGAAACATCAATAAATGAGTAGCTTCTTTCTCCAAACATTCAGTACAATAACAT
GACTATGGAGCACCAGGTGAGTAGTGACCTGTTCTACTCTCCTTCCAGAATCTA--CAAG
ATATACACTGTCTTGGTCCTGCAGAAACACCAAACCACCAACTAGTAATAATAGACCGCG
ATAAAATAAAACAATCCTCATAAAATGAAACGAAAGAATTGATAACTCTAGAATTAAGTT
ATCCAACATTGAATACAATTATAATAATAGTCTTCACAAGAAAACAAAACCATAAGTGAC
AGAAG--AATATTACCTATATAGTGAGATGTTACATATGTCATTAAGATTCTCTAGATAT
ATCGTAAACGTTCCGATTTGGTGGGCAGATATGACAAGGCTCTTCGAATATAACTGGACT
TTTAACACTTCCTCCCTAAACCAATCTTGTCGCAGACCCCATTAGTAACTGTGCGTTGCT
CAATAGAAATACCACCCACTTTAATTCATTAAGCACTTTACCCAGTCTGGGAATATATCT
TCATCGAATATAGCAAAAGACACATTCGTTACAGAGATTATAACACCTTTCAGACATCTT
CTCTAAAACATACTATATCTTACATTTACCAGTTATCCGTTGGAATAATTCCTCTGTCTG
CCTAATTGGTAATACTCGGGATTAAAACTGTTTAACACCACTCGTTACTGATCCAGTTCT
TGGCGAGAGGAGCTTCATCCAAGATCTTCCAACAAAACTATTAATTCGTGGCTAAATAAG
AAAAACCTCAGAGTTTAATGGTCTGGCTCTGAAGATTTTCGAGAACAATAGAAAATT---
------------AAGAA---------GGACTAA---------------------------
---TAATAACGTACGATCGGT-----------CAGA------------------------
------TACAACCTCTACTAAATTATATAGTGGCGTAAAATGGGACGACTATTTCAATCT
AATTAATAGCAAGTCCAATAAGTATTGAAATAAAAAAATTATTGTTGACTCGTTACCCTT
CTGTCAGGGGGCAAAATTGTTCTTTTACCTGTTAAAACGACCCCTTCGTCCACATTGAGA
GGAAACCTTTCGATTGTATGATTCCACGTTAGACTATAACCTCGACTCTCAACGAGTACG
CCGAAGATACTTTCCGTACTTGACCATTACCCATGATAATTCCTGATGTGCTCTGTTTAT
TTTAGTAGGCAGCGTAATTTTTTGGTCTCTCCTTCTCTCTGCAGTCAAGCTCAGTCCTAA
TCGTATTGGAACGCTCTAATCTAAATTATTTAATAAATTTTTCCGCCGTAAAACTACCTT
CTTCACAACGCGTCATATTCTACCAAGCCTCATAACGATAGTGAGCCAATTATCGAACAT
CAATACTTAATCAGGTGCTCTCGATTCCGCAAGCGGCGATTGTTCTTACCGAAGCACTGG
CTATGTGTATTCGAATCTCAACGGGTGTGCATACCCCTTGAAAAACTGCTCTAATTAACA
GTCGTTCAAATATTAGTACAAATTGTCGAGTAACCCTAACATGTCTCACCACCGGCCATT
TCACGTGTTTGCTTCGGCTTAGTAAACTACTCTCTGTTTGTTTTCTTGGTATCCTTTTTT
CTTAAGCTTCTCAAGTACCCACACGATAATTCCGTTTGGATCTTCTTTTACCAACATTAA
ATGTGGTGAAGTATCAAGAGTATACTTCCCTATATGCTGACTTTTCGCAGGCTTAGCGTT
TTCCTTTCATTCCTTCCATCGATCGTGCTGGGGCGTTGTAATTCATCTACTATCTGACTG
GGCGATTTAAGCCTACAAATGAACGACCGCCAAGCTAGTACCAACA-TCAAACTGATGTT
CAACGGGCATCGTGATACTAGGTACTCATGGTATATACAACT------------------
------TATATTTTGTCTTTTTTACTTAGCGCTATCCGCTGTCTTGCTAGTGCACAACTC
ATCATAGCTTCTGTGCTCCTTTCCCATCAATTACACACTCAGCTCACTCCTCATACCTTG
GCGAAAGGGATGGTGGCATTGCAATACTAATGAAATAATTAATAAAG-TCACATATGATT
TCCCTATTTGCTTCTATTACATGCCAATAATTGACTAACGACATCAATCTTAGTATAGTG
ATCTTAAAGTAATTAATTAAGTACGCCACCCGAGATTATTTAAGAAAGCTTAGACTACTT
AATTTCGGACCCCCCAGCTCATTGACATTAACGAATTATTGTAGCTAACATAATCATACT
TAACTGTACCCCTTTCAACGAATATGGACTCAGCACTTATGCTAGACAAGAACTATGCAG
TTGCATAAAGGGTATTCTGCGGGTGTGTCTCCGTTATTTCCTTTCTAGATCAGTACAATA
TAAATGTCTAACTCTACTCTTGATATGATCCCCAAAACGCGAGCAATAT------ATTCA
CAAAAAGAGATGATTGATGACCGAACCCGAAAAAGAGCCCCCCACTCCTGTAGATCAAAC
GAGGCCAAGATCACAACCACTGGTAAAAGCTATTTTGGG-GAACTACTGTTGTCGTGACC
TGGTTTAAAGTAGGAGCTTGTGTCCAACAGAAACTAACTA-----ACGTCGATTAATCAA
AATCGTTACTAAATAAAAATTTTAATGAAAGAGAAAATAAGTGAG-TCAAAGGCTTTCGG
CAACCAACTGAAATAGTACTAACAGGGTTAAACTAAGACGAATCTCAACCAATTAGGGGT
CGCCATTGATACAATAA-----------------------TCTTCCGCACATT-------
------------------------------------------------------------
----------------ACTCTG---------------------AATGTCTATCACCTGTA
CTTGATAACTTCCGAAGCGATTCATCCCTCCATTCTTTTGCTTCAGTTATACATTCTAAT
GTAAAGTTACTACTAATAATTTATATCAAAGAATTACTAAGTAACTCTTGCACTCAAGCT
TCCTGGCCATTCCATA-GGGGCATCACTTTTAGAAAACACAGTATTGCTAATACGGATGA
TACTGAAAGATATGCTAATTCCTCAGTAAATTAGCAACATTTCTTAGTCGATTTGTGGTT
ACTTACCGTCGAGCAACGCCCTTGTTCGTTCAATTCCTCAGAAAAATATATTCTGTATTA
TTTATAAGTACTTGGACGTTTCACAGAGACCGGTCTTTTTGAGCAGTATGCATATAAGGA
ATACTTAACGCGATAAAAGTATATGCTGACTTTCCGAAAACCTTCAGCTATCAATTAGGA
CTCTGTAGCATTGCCTCATTGATCATTTTAGAACATCCAACAAGCTTGCGACTACCGATC
CATAAGGAATGTTATATCAAACATAAAAAATAATGTTAAATAGTGATACAGTTATTCTTT
GATAAACTGAAAAAAATAAAAATCCAGACCCTATCTCGGTTACTAGTACATATTTTATAC
AATTATGGGTCAGTAATTGGGTTGGATATCGAAGAGTCCATACTTATTACAGCGCACTTC
GTGATTATTCTGGAATAATTTGTCGTACAAGTAT---CATGTAATAGCTGATATTTTCCC
ACCTAAGATACTCCCAACAATTAAATACTTATGTTCGGACTTTAAACAGAAGAAAGATAC
TAGGTTATGCATAAATATTAGCAAAGTGGGCTACAACTGAAGGAATGTGAAGTAAGAGCG
AGAATATAGCAACCATACCAAATCGTTTAAACTAAATAATTAATGACAAGACACACGCCG
CCGTGCCAAACAATACGGACAAATCACACATACAATATCTAAACTGCAGGGTTCGATTAT
TACATTATTATGTTCGGACATTACAACTTGAAGAAAGATACTACGCTATGCATGAATATT
AGGAAACTATATGAACAGCACTGACGCTGTGTAAATTAAGAAGGAGGATTTAACCACAAT
ACAATATCGTCTAAACTAAAAAATTCATGACAAAATTCACGTCACCACCAAATCTCCTGA
CACCC-------------------------TCAGAAGGGCACACACCCACTAATTACAAA
TTATTACTCCCCCCCCCACTCTCATCTCCCGGATCATCTCCTACCTACTTTATCAATTCG
AGTCTCTCCGCCCAATATCATAGTTTAAACCTGCTCATCCTGACCTCCATTCTTAATGTA
ATATCAGATTACATATTAAATACACTTAATCGTTGGCGCGTATTCCAAGTTTGGTTTGAA
GATTAGCATGTGGACTCCATAGTGATAGACTTTTTTAAACCATGTCAAGTAAGTCGTTTC
CAGACATCCGTTTGATACATATCTTCTTAGACAGTATTCTAGGGCAATCAAGCATCCCAT
AGTGTGCGATAAAATCAAGGTCTCAAATACGAATTAAATTAAACGGTAATATTTACAAAC
ATACTGCTGTAATCATATCTATAAAAGT--------------------------------
------------------------------------------------------------
------------------------------------------------------------
------------------------------------------------------------
------------------------------------------------------------
------------------------------------------------------------
--------------------------------------TTTTATGAAGACCATAGTACCA
ATTACCAATGATTACAGGAGCATTTGACTGGATCTATCAGGTAGAAGAATATCAATCAAT
GTTACTCGATCCAAGAGATAATTACTAGTCCCTCCGAGTTAATTATGTCACTCAGTGCAT
AACAGGACGCTATAGCTATTACAGATCAGCTTAACCAGTATCTTGCAAGAGGACATTCGT
AGTCGGTGAGCCGATCTATTCACGAGTATAACAGTTATTCCATACTTC-----------T
TAATAGGA--GGTGGTCCGCCCCCCGCCCCCTACCTGCGTAAGCCCTTGTTCTAGCAAAA
AGATATCTATCGTACTT---------------------------CCA------------T
CGTA--------TATTACAGATAACGTTAACCATTCCCTACGTTATCTAGTCAAAGATTA
ATGAAACCTTCGTGTACGATCAGCCGGTGCTAATTATCCCCC---TGTAAGCAGGACATA
AATATTAAATATCAATAACCCTAGTGCAGATTATTAATGCTCAGTTTACATGCCATTCAT
TACGCATCTCGTTTCTATAACAGTTACTCCAGTTTACACCACTCACATGCTTTTAAACCT
CAATTCGGGCCCCATGTCCAAACTCCGATCCTCAATTAACCATAATTAATCCTTATGAAA
TCATGAGACTATTCAAGCATCTG-------------------------------------
------------------------------------------------------------
-----------------------------------------------------------T
GGAGTCTTACGAAATTAAGAACCTCACATCACCTTACCACTCT-TCCTCACATGTTGTTC
ATCGTGGTTAAGACATTTAATACAGATTATCCTACCCA-CTAAGACATCAATAAGACCAT
AATGCTCCACATAGTACTTAATCCGAAAATCCTTTCCACAACAGCCTAATTAAATGTTTC
ACTAGCACCCAGTGTGTACGAAAAGGACAAGA-GGAACAAGGGCGAGCAATGATTGTATT
AAAAACAACTGTTGATTGTACGCTGTCGCAAAGCTCCAGTCTTAAACGGTCCTAGGTTGT
ATGATGATAAATTTGATTGAGTCTTTGGTTCACTACTACCCACTGGAGTTAATGTAGTGG
GCTCCAATGCCTTGGAGACCCGCTTACGAGATTATATTTTCTGCAATTACGTTAGTGCCC
GGAAAAATTGACGAAAAACGATAGCTAATCGATTCAGCTTAGTAAGCGAATACTACTCGC
TGTTATAGAAGATGAACCGTGTAAAGGAATTTGATTATAGAACAATATGTCAAAAAGTAA
CAAGGATAATCGAATCGAAAATTA-TTCCCATACGAACTAATTTCTCGCGTTACTAATCA
TAAATCAAAGTATAAGTAATAATCTCGTCGGAGGTTAACTATAGATTCACAAATCTCACA
TAATCACACTGTTAAAATCAGCAGAACTAATAATAGTAAAAGTCCAAAATATCAACACCA
TACTCACACAGCAACTATCTCTCCCGACCTCTGATTACCCC-------------------
-------------------------------TCTAACTAATCCTTCTCTCACATTACCCC
CCCCCCCCCCTCTCACTAAATGGAGTATTACAATCTTATCTGAGGCTGTGTCACATCCAA
CATAGAAAGTAATTACTCCGGAACCACAGGTGTTTAACCAAGCATCTTCGAAGCTAACAA
ACTACTATATGGACGCTATGATTCTACTGTCCCTTTGAAGGAATA---------------
-ACTTGCACCTCCCTGCTCCCTATTCCCACTACACCGGTGCGAAAAGGTGCTAATCTCTT
AAATGGTACCCCCAGTAATAAACCCAAACTAAGGATTTGTTGTGTAATATCGCGCTCAAA
GAAATTGCGCCCTTTCTTTACGAAGGGCATTAAAAT------------------------
------------------------------------------------------------
---------------------------------------------------TCATGTTCA
TAATTTTTGTGTGGCTCGTAAAGACTTATAATTTGATTGAACCATTTGGTTCGACGCCAG
GAGCTTAGACGCCCAATTGTATCATTCCCGAGCCTTCCTTGTACTTCTATCAAATAGATC
GTGTGATCATTATATGGAGTGGCTCTATTGTTATATTATGGATTAGGTCGATAGTAATAA
TGTACATTAGATCAATGATCATGATCTCGAATCGGTCTCTTATCATATTTTAAACTCCAT
CTATGATTATCCTATGAAATGGATCCCTAATGATACTATAAATTCGATCCGTTATAATAA
TATGGAGTCGAAATCTACAGATCCTCTGCGGTGGATCGGTCAACATTTTATGAAATAGAT
CAGTCAGATGCTTTCAAATCGCTCCATTACGATCTTCTCGAATCGGTCATACCCTTTTTT
CAAATCGCTCACTCATAGTTTTATCAAGTCGGATCCTGCCGTTCTTATCCAATCGATCCA
TGTACTTTCTGAAGTCGCTCAATGATGTTAATATAAAATGGATCCTTCATCCTATTATGA
ACTAGCTCAATCGTGGTGTTATCAAATCGATCGGTGATCGTTACCATCTATCATTCTCTA
TAATTTAGAACAGGTCGGATATACTTATCAAATCGATCCCTGGTAGTATTATCTAATCGA
TCTGTGATCGTACTATCAAATAGATCGCTCATAATACTATGAAATTGATCGGCATAGTTA
CTTACAAGGTGGTATATCGAAATACCACCAT-AAACTTCGTCCGTGACTGTTCCCCTTAT
TGATATCCGAAGAGGGGGGCCTG----TGCCTGAGATGCGCGTGTCCTG--TTGCCATGT
CGGATTAATAAATGATAAGCCTCTTAATAGACGGTGGTGCCGATCAGTAGTAATGTAGTA
CGCTTCCTACCTGCTAGATATCCTTGGCAC----ATAGACCCT-----------------
------------------ATCCCTA-------AACGATTTCATTGTTCGGACTCGTACTA
AAGCTATACGCCTTATATTAATACGATCCCCTAGTCGTCTC---GTCCAATTTGACA---
----------GGTCATAATACTTAGTGTCAAACACATGGCTTACTTTTGGAATCGCATCA
CTCTGACTGCGTATTAAATAACATTCTCCCGGTA--GTTCCATAGCTCCCATCTCTCAGT
TAGGAGTCTAACGCGCGCACATAATACACCACATAACCTCCTACAAACT-----AAAAAG
GTCCATAGCTAACGACGCTTTCCGGTGCTTATTTCATATTAAAGCACATGATCGTTTACT
TAACGGAATACTTCACGCCCTTAAGGAACCTGTCGTGAGACTAGAAATTTTTTCAAATTA
GTAGTCCATCCACCGCTTTGACGTTGAATGTGTATGATGGATTGCTCCTACTGCTCCGCT
TGGACGTGATTAAAAAGCGGATTCAATTGGCACAATATTTGGTAAACGAGCCTTGACCGT
TCCTAGTTACTCATCATTTTACCAACCT-CTTCCTTCATAGCATGA-----TAAAGATGG
CAGCTATCCCGCAATTTTGGCGTTGTTTCGTTTAAGAATCTTCGGACCTCAATCGACAGA
ACATACATTATAGAGAATATTACGTCCAGTATTAATAGG----ACAATACTTACTCATAA
TTAGCCCGTATACATTCATATACTACAGGAAGATACAATTACGGTAGCCTGCTATAGCTA
AACTAAGTTAGTACGGCTCTCACGTATCATGATA--------------------------
------------------------------------------------------------
-------------------TGACCGTTCCTATT--------TGT------AGGATCT---
-----AGT------------------------------------TTG-------GCGCCC
GCATTCCTTGCGTTCTCGCTCATGGTCGCTCTTTTCTTGGTCCCTTCAGGGACTCGGGGG
AATACTACATGGTGAATGGTCAATATTGTCTGACTCCCTGTCCTAGCGGTAAAGAACGGA
TAAATTTTTTGTTATTTGATCATAATCGTCTTCCTTCTCACTTGTGTCTCATCGGCACGC
GTCGCCTGTATCACAATGGGTACTGATCTCACTCC-----------------ACTACGCC
AAACTAACCCTGTCTCCTTATCGGTTGACCTGAACCGATTCGTGTAACAGTTATCATGTT
TATTGCAATTGACTTAATAAGGTAGGCAAGTTAAGGCTATCTGGTAATGCTGTTGGCCAT
TTCCTTCTTTCTTAATTGTTGCCCTGCTCTATCTATATCGCATGCAGGGGTGTATTTTTG
TTTCTTCCCGCTCGTTAATACTACTCCTC--------------TTACGCTTGATCGTGAT
TAG-----CGGTTCGTTC------------GCGGT-------------------------
--------------------------------CAAATTACGAAACACTTAGGTAATGAAC
ATACAAGATAATCGTTATTACTAGACTTACAGTAGCAACTTAAAACATTAAGGTTTCATA
AAACTAGTTCATATCATCC-ATATTCAAGATCACGTAAATAACTCATCTAATTCATCAGA
GACCCTTCGAGGCAAAGCAACGCATAATAACAAATTATACGGGC------TCCGT---GT
GCCTCGTATT-CGGCTATACACGAGTAGAACACATGAACCAATTGTTAAGAATGAATCTT
ACAACCACGTGAC--AAAAAAAGAGGAAAAATA----------AAGAACCAA--TATAGT
TATGTGACAATAACGTATATCTAAGGTCAGAGGCTCATTGGAGAAAGAACGACTAGTGAG
AAATAATTAAGAACATTCTCGGTATTGGGCCGAGTGGTAGTGACACCTAATAAAATTTAT
ACTAATACAATTTAATTATTATCAGTTGGACTGGTTCTAAACGTGTTCCGCAGTCATGTG
TTTGGCACCAATCAACTCCAATGCGGCTCAATAATATCAAAATCGATAGCTATGACTCAT
CGTAAAAGAAAGAAGCCCGCATAATTGTAGAATTATCTACGACCCTGGTAAAACTATACA
AAAGTGATCAAAGCATGATCGTTTGAAAGTAGACCTAGATTACGACTTCAACTATTAGGC
CACTGGTGTAATTACTTCGCACAAAGTTACCAAGTTCTGAACGTAGTCAGAATTGCTAAG
---TTA------------------------------------------------------
-----------------TCCGGACAAGTATGTGCCTTAACTCGGTTTGATCACCAAGATA
AATCATGATCATATTAAATCATCAGACTTAACCAAACTTCTAATAAATTAGGTTATATCA
CGAAGTGGACACCGCCGCAAACAAACAATCAGGATCAGTTCATTCGTTCACCA-AAAATG
ACTTATTCTCACCTCAATAGCCTATAACTCTACGGTCCAATCATCTAGGCTG---CCTTT
TACAATCAACAATCTGTCTTACGACCCTCCGATCTTGGGGGTGCTGCTCCAACGAAATTA
AATCGTGATATCGATCAATTAGGCGTTGCGTTTAAATGAGCTCCCTCGCTTAATTTAGGC
TGAAGGGGCTTTAGAGAAAGGCCAGTCGTTATTTATATACAATAATACCTGATTAAGTCG
GAACCGAAAGAGATTTAGGAGCCGTCTCTTACCATTGAAATTACCTACCATTGAGGTTAG
TGTGAGTGGACATTTCTAGACGATATTAGCACTCGTTTAACAATTCAGATAGGAGCACTT
AGTGGTCATTTATTACTGCGTCCAATTAACTGTC-CTCACCTTTCCTAC---GCG--TAA
CAAAAGCCCTTTCTCTAGCTTCCCTACTCACTATCCTCTTCCTACAGTGCCCTAAGGAGG
CCTCATATCAAAGAAAAAATTACAAATAGGAAAAAAGTTTCTGATAAGTAAACGGTGAGA
TAACCTAAATTAATAAGAACATTATAATAGACTACGCAAAAAAAAACCAGTCGGTGTGTC
ATCAAAATAGATACCTAGTCGTTATCCCTCGAAACAACTGAGTCTTATGGATACCGAGTT
GAGCTTTTAGTCACAGTGAAACGTCCGTAAATATTAATCTAAACCCATTTCGGGTTAATC
GAATCTGGTAAATAGATTACTTGACCGAATAAAACTCCATCTCGTTAGCGCATATAACCC
ATCCAGTAGCACATG---TGACCTATCTAGTTTATAAAAAATATTATGAGGAATACCGAC
ACCGTAATACACAA-CCACT----------------------------------------
--------------------------CCGTTATAAACTTCGTTCAAGCACCTCCAAAC--
------------------------------------------------------------
------------------------------------------------------------
------------------------------TCTAATTCTTCAGTCCTGTCCACGGGCCCG
GATCCCATCGTCATTACG--------------------------TTCTTAGACTTAAATG
GCTTGGATTTGATCAATGCAATTTTCATTGTAAGCCTACACTTTGATCTAAAGGGCTTAC
CTAGTAAGTATCTCCAACCGGTTCATCACCTTCATGTATATTACCCGACTGCTGGATGAA
TCAATTGCTTGTCG-----------------------------------------TGTCA
GTCGTTTCTCTTTTTTTTTGAACCAGTCGTCACGCTTCATCCCCTTATAGCAGTATGAAA
TTAGTTCCGTAAACGTGGAACTTAGACCCAACCCATTCATGAAAATAAGGGCACACAAAC
TAATACGGG-TGCCAGAATTGTGAGGTGAGTTCTCCTTTACTTCAGTTTTAGGAATCGTT
GACTCATCGTTCTATCTCAATAGTGAACCACAGATTAAATTAGCCACTCCATATATCAAA
AAAAATTTGAAAACTTAATCGTTTACAAATTCCTTTTTCTAAATGTTTCAAACTTAATGG
ATTACCAATGGTTCGAAACATCACAAGTGTATGTTAGGCGCAAATAAATCCGCTGAATTC
ATATGGCTCCCCAACATACTTTCCTTCGATAATGATAGAACCTCGATTGTAACGAAAAAA
CAACTAATACGCATATTGTCATTTCGCGCCTGATCAGTGGTACGTTAACAAACCCACCGA
GCTCTACGTACCCTAAGACAAGTACGATTCATGAGAATGGGTATTAGATATTACTCCCCC
CCCCTACTATCCCCCTCACCTCCCTCCCGCACATGGTCTATCACACTTGCTCTCGGCCAC
ACGCAAACAAACATACACATACAACCGCTCAACCCCCTTC---CCCCCTCGGTTTATGCT
ACGAGAATGCCTTAGTTGAAAAGGATGAAGTCAAACGCACTGTCTCGAGTAGAGGAGCCA
CGCACGTTTAGGAAGGCTACAGTGCGATTTTCGCATGCCGCTAGTAACGAGGAATATTCG
CCGTATAACAGTGTAAGAGGGCGATTGCTCGTCTGAAGGAGCGTAGAAAGGCTTATGCAG
AGACCTTCCCATTTAGAGATGTAAACTATAAGTTGTGTCGCGAGTAGTATGATTGGGAAG
GTAATGCTACGTTAAAAAGAATTCAAGTGCAGGGGTGTCTCGAGTAAGGGTAAACTTACC
CTAAGGAGAGTGCCATTATAGATAGGGTATTGTGAGGGGGTGTCTCAGGATCGTGGGCGT
AT------TGGAAGAGCGGACGCCGGGTCCCTTCCGGCCCC--TGTGGATGGCGTACCTC
CAACCCTTATAGATCAATAGTCGAACCCATACTCCTCCTTAAACGAATTCTTCAGCTAAA
ATTTAAAGATGGCCAACTCATTCCTGAAGGATGAGTCTGGACAAAATTGATCCATACTTG
CGGACATACGCATCACCAGCTACCTCCAAAGTACTTTGCCATTTATAAATATCCAATCAA
CTCTAATAATAAATTC-CCTT--CTCACTAT--------TTCTATAGCGTAATCCACAAC
CACACCCTCTCAATTCCAAATTATTACAGCCTGCCCACTTAGGTAATCACTAAGATACTC
CCTTGCTAAAACCGACCTGACTTTTCAGTCAGGCCTATAACTTAATGCTTGAGGTGCAAT
CACCTTTTTACTCCACTCGAATTTATTAATGCGGACTACCATAGTCTTGCTGAGTTGGTA
ACCGTGAGTACTCATGTCTTAATTTATTGAAATCCTGTGAAAGAACTAGACCATCATAAC
TGATAATGAGTTATTCGTGCTATATTCTTCTCTAACGAGTTAAATTCAACCTATACTTAT
TTTTCAACAAAGACGCTTATTGCTTCAGTCTTGCTACCAGTGTTCTCTCTTGCGATTATT
TC-AATCTGGTTAAAAGATATAATTGTAAATTTCGGTGGAAGCCGCGTATTTCTTAAAGT
CAAGACTTCACTATTACATGCGGTACAATCTTCTTTAACGAATGGGATGAACTACTGCTC
AAGAAATTACCCTCTCTCTCCTGCCACATTGCTTGGCCAGATACTTCGACTCTTTAATTG
ATTATTTACCTGCTAACGCTTCCAAAGTGTAGAACCATCATCGTCTATTAGGTTGTGCTA
AAGATTCGTCCCTTTTAGAAGTCACTGACTAAACGAATACGTATGACGAAAACATGATGA
GTGCATGAGTGGTTTGCTGTCTTGAAATAAAATTCTGGTTTTATTAATGAAAGAAACTTA
ATTGAGATGCGGTTCATACTAGCCACACAGCACGCAGAAATTCTTAATTAATGTAATTTG
AATACTCCCCAACCACATCCGCGTCCATTGCGAGCAGGCCCCTTCTTTCTCAGGAACGAG
GTTACTTGTTTAGCTTAGAAACAGCTACGCATGAA---TAATAACTTGCTTCTTTCTTAA
ATGGCAACTTTTATTTAATTTGACTACAGTGTTCCTTCTTA-------------------
--ATATAATAACTAGGTAGTTTTCCTTGGACGAATAAGTATTTCGACTGCTGACATTACA
GATGAAAGTTTTATTGAAGAAAGGCTCCAATCTTATTTCATTTTCTGAGGGATAAAAGAT
TTTGTGGGTACCTTTTAATCAATAATTCAACCCAATATTGAATAAGTTTCATCTTATGAA
CTTCTCTTGGTTATACAGACAATACTGCAGGACTAAATTAGTTGTTTCCGTCACTCGCTC
TACCCTTCCCGTAAACTGATTCCGTTACCCACGAACTACTATGGTGAGCTCCTACTTTCC
GCTCCTATCCACTTCCACTCATCTTGAGTCCGTAGACACAAACGATATCCAAATATCAAT
CATTAATCAATTATATTCAAGTATTTCGCTTTCATCCTCCTCACGAATTAATAACCACTT
TAGTTAATTCATCCTAGTAAAAGATCATTCACCCCCCGCTCCGCTTTCTACTGCTAGAAT
CCTCGCTAGTTTGTTCCATGGGTGATGAGTA-----------------------------
------------------------------------------------------------
------TT-------------------------------------TAGGT----------
-------A----------------------------------------------------
--------------------TTTACCACTCTTCATTAACCTACTCTTACCTCAGTAACCA
CTCTCTATTTCCATTTACACTTTATTCGGTCCATTCCCCTTAATCACGTACACTAATTTA
ACTTACATACATCAACTAATAACTAGATTTGCACTAATTGTTTATGCTAACGTTTATCAG
ATATATAGTGTTTAGGGACGATGAGTATTGATAGTGTCCATTTACCTTAGGGAAGATAAG
ATTTGATAATGTTCAAACACTTTAGTTAAGTAAAGTATAAATATAGTTCATACAACTTGA
AGAAGATGACTATTAATGAGGTCGACTCAATTTGGTGGAAGTGACAATTAATAGCGTACA
TTCAACTTAGTGATGATAACTATTAATACAGACCCTTCAATTTCGTCGCGATCCTCCTTA
ATAAGGTGCCATCACTTTACTTGCAACAACTATATTTAATGTTCATACAGTTTAGTGTAG
ATAACGATTACTAATATACAATTAACTTAGAGAAGGCAGCTGTTAATGAAGTTCATCGAG
CCTGTTGAGGAGAACACTTAATTACCT-------ATCAGAAACGAATATTTAACAAGAGC
GGTAATACAGTATTCTCTCTCCTGCCCCAATATCAACATGTACAATAATATTGGCATGAA
TCATATCTCCCCCTTGTCTGAATGGGGAAAAGAATTACACCCCTACATGATATTTATACA
GGTCAATGATGAGAATCTAGCAGGTAAACGATGCTGTTCGGCGTCCTAATCGCTTAACAA
ACATATTACATCAAATTTAAATAATCGGTCAGTGTAATTAACCAGGAGGTGTTCAATTAA
AGCCCCAATATTGGGCCCTAACTCCATACTGACCATATATTCCCATAACCCCCTCATCTA
AAACGTTACGGTCTGCCACATAGGATGTCTTGGGCCGCCCCACTCCGGTACTTTAGGCCC
CACGGGCTCTGTTAATCTCTATTAGATCATATTCCCATCTATGCACTGCAACTCTTGGAT
TACTTGCGCACCGCATTCCTTCATATCCCCCCCATTAACTAATGACTCTATTTGCAGCAG
ATCATTACGCACGCTCTAAGTGTCAAATAAAAATCATATGAATCCATACGTTCAGAATCT
GCGCTGCAAATATAAGGTAAGTAAATAGGATTATACACTCAACGCTGTGGGTCTTGACCG
ATCAGCGAGTATCCACGGTGGACTTGGCAGGACTTGAAATAGAATTAGAAAATGCTGTTA
TTAGTTAGGACCGACTTATGGGAATAGTCTAGATAAATCAGAGGAATATTTGCTGGTTGG
ATTGGATACTAT-----TAAAATGGTTATTCTTGCGAAACATACCGACCCCCCCCCCAAC
TAAGAACGAAGAGAATAAAGTATAAATGAATATCCAAATGCCACAATGACTAATAAATTA
--AGTGTACCAATTAC----------TGGTAAAAATGATCAACAACTTATAGTGATTCAG
TCATCTTAATG----------------------------------------GCATGGGAG
GGGCGC------TTTCAAAGATAAGTAACTACGTCCTACTAGTATTCTAGTGAGGGGTAC
TAACTCGCAGCAGGTGCCGTTTCTACTTGCGACCCCAAATAACTCGATGGGCGAGCTTAC
TGTTCACAACTACATCCTGTAAGATTGCCCGACGCGGCACTAACACAGACTGGCGAACTC
AAATAGGCACAAATTTCCATTGGATCCTATGGGGGTAGAGCTCTAATTATAAAACACATT
TGACATGTATGTAGTCAATTTCTCATCATATTATAAAGTATGCCTGTCATTATTGATTAA
GCCAACCCGACTTAATAGTCGCATAATCCTGGATGCCGCTCATACTGTCCGCATGTTAGA
GATGCCTCAATTTGAGATATTGAATTTCTTTCGCGCTATTAATAACAGGAAATCTTACGT
GTATAAAGAAGTTCACCTCAGGTCCTCTGCCACAATTTGAAGAAATTAGTTATTGCATTT
AAACCGGTTATGACTCTGTTTATTTGTCAATAGAACTAAGTCTCATCCTATTAGCCTTCG
AAAATAAAGCCTGCCATATCCGTATCGACAACAACCTCCAGTACCTTTGAACACGTTCTA
ACGCACCCGTCGTTTCAATCGGAATGCTTTAAATTCCATTCGTGA---------------
------------------------TTGTTTCACAAACATCCGATATAAAATCCTTCTAAC
TGCAGTACACAATTCAGATACGTACAAGAATTAGATATGGAAATATACAGGTTGCTAGGA
ATATTCCCACCAAAAAGTCATTGTCTCATTGACAGTGGGTGGAACGCCTTCCCCCTCCAT
TAGCTATCTAGATATTCCGAGAGTTGAAATGTCAAGATTCTATATAAACGACTATCTCTT
AGCTTACAATAATCATGTTGGTGTCATCGACCTGGTGGCAGTTTCAAGTAGTCCATAAGC
AATGATATAGAGCTTAAGAATAAGCTCATGAATATCGATTATGAATAATATAAGGAAGGT
CTTCCATGTCTCCATTAACGCTTATACAGCTTTCAGGTATGAGTACATCATCCCCTATGT
GCTTTCACGCAATCACCCCCCCCGCATACCCTTACGAATACGTACTCCAAATGCTCAT--
---TAAATTTAGTTTTGAAT-----TGAGACTAATCAGCCTCATATACTCGATACGCCAT
TTATGACTACCTATGATAGCTTAGTGGTCTAATAGGACCAAGTCCGGTACGGCGGAATCC
TAATCTATATCTTAGACATACTACCACTGACCTTTCCCTTTCTAACTTCCGCACGACGGT
CTAACCCCAGTGTCGTAATCCCTCGCATACATGTTCCACGACACAACAGAAAAAAAATTC
CTTATCTACCAACATCTAGTCCAATTATGATTGTATACGATCATCTCAATGGAATAACTA
TTCTACGATCTTCAAACAATCTCATGGTTATTCGCCATGCCACCGGCTCAACGCAACCCT
AAGCCAGGACTAACACAAATACCCCCCTCTGCCCATGATAATTCTCATCCCTAATGGCGG
CTTAAACAAATTATATGTGGGACTCTTCCGAGTACCGAGCTTCACTTCTTAATGGTTAC-
-------CAACTTACTCAAAATGATCAGTGCACGTTCCTTCAACCCTCCTCTAAAAGGGA
GGGAGGAGAAAAGAGGAATCTTCCTCGACCAAGATGAGACTTTAGTTTATCTTACTCCTA
ATTATAAACTGACCCCTAAAAATGATTTATCAACCACGTATAGAGAGGGTTGTCAAATCA
GATTAGTCCAAGCCTAACCCTGTTTTGAGGACCTTATCCATAGAGACTCAATATAAACAG
GCACTATAGT---------GTTTAACCCC-CCCAGCAGTATAATACCGCCTGATTAAGTA
ATAAATCAACGCTGGATGCGGTAATAAACCGACACAAAAATACACCTAGTGAAGCTTAAT
AGACATAGGAAAAGTATCCGAATATTAACATAAAAGTAAAAAATATTGAATTCACCATGT
AACACGTATACCAATTATCAAAACACCTCATTCATGCTATCCTAGGCTCATTACGGTATG
CTGGTTATCAATCATACTGTAATTTGCAAATTACTTCCTAGTAAGCCCTCCGTATTTGCC
CTAAGATATTAAAATAGGGTACTTCAGTGGAGACAGGAATGATCTTGGTTAATGTATTCG
AAATACCCCTAACATTGTTCTAAATCGCCCAGGCTTACCACCTAAGATAACTAAGCACTC
ATTCTGGCAAGTCCGCAGTTCTTTAACGATAACCTAAAACTATAAGATGTAACACTAGAG
ATCTTAAGTAACATCTACACGGAAAGACTGATATAGTACTAAAGCAATGAAGATAGCTAT
TATCGGCCACACCCCATATCTTAAGTGATATCTGATAACTAGAAGTTGCAATACCCGAAC
TCTCTCTTACACTGTAAAACCTATTACATGCAATGCAACCCGTAATACACTAAAACCGAG
CCACACCTCGAGA------TGTCATTAATCCACATGCGACAAACGCATAGACGAAGACTC
AAAAGAATCCCCACTTAACGAAAAACACATTACGAAAGACCTCAACTTTAGTAAAAAACC
AAGGAACTCAGGCCCCGACCCCGGCGTCATACATTATCACCGAGGACAATCCCGCACAAC
CCCCGTGCCCCAATTAGCGTGCATAGCGGCCGGTAATTACACCCCGCCCCAATCACCATT
GCTGTACCGATTCAAATCTCCCGCTTACTCAATCAGATTCAAACACGAACCA-ATACGAT
CCTTTCGAATAACCGAAATTGTACAGAGCCAAAGATACGACTTTACTTAAAGCCTAATCT
ACGCGATATGTACCAAATCAGTCACACGAACCGTGTATACTATGCTAGGATCGCACACTT
TTCAATCACAAAACGTCCGATTAAACAATC-GATCTAATCCAGAAAAACATGAACCAATC
CCCCCTACCCTCTTGCTCTCGTAAAGGTTCCCTATCCTTATGCTGGCCAACCCCGTCAGC
GTCGCAAGCGAGTTGGACGAAGGAACGAGATAGCCGTTACACCATTCGACGTTCAGACTC
CAGTTCCCAGTCTCCAGATTCCT-------CCAGTCTCAAGTTCCCTGCTACACTTCTAT
GCAAAG-ACTCAACCATCCA-TAGAAACGAAACCAAACTAAAAATTAAAGACCATTCTCG
GTCTCAACGGATATACATGAGGGAAGAGACATTATCGTTGGAAGTCGTAATTATCTAACA
GCATCCCATCGTATAGGGAGGAATCTTCTCGTAATTAGACCACAGCCGTGTACGGAGCAG
GTGACGTAGATAACTAGGCAGCAAAGAGAC---------GTGAGCATACCCGAGGGCGGG
ATTGGGTGATCTAGTACGCTTCTTTAAAGAATAACGCCGAGTTAAACTGCGCTACCGTCA
ATGAATTCTTATGTCTAATTAAATATTAGAGGCAAGAATTCGAATGATAGTTGGCCAATA
TAAAGGTATGTAGAAAATTATAACCCCACTTTGTACAGATAATTGAGAAGCTCCACCTGC
AATAACTCCTTTTACCAACTCTCGTTCCCTCGAATAAGTGCTCAGTGCAACGGGTACTTT
AACCTGTCTTGGATACATTTGGACTAGGTTTGTGGTGACGTAGTTAAGGACGTAGATTAA
TGGTTACCGGGCATTACTAATTATTTAACCTTAATAGAGCCATACGTGGTGCTCTCGCAC
ACCTACAAGGTAAATTAAAACATGCGTAGTTCCTCCATACTAGTAAACTACGATCATGAA
CTCCACGAACTATCATATTTAAAATATCATTCACAGATCACTGACGCATCTGAGGGCGTG
ATGAATTATCTTGAAGATCGCTTCCATAGACTTGTTAACCAACTTTAACTTGCCGTAAAT
AGGAATCAGGTTAATCCATACATCAACTTTCGCATCTGACCTCGTTTAATCGTGACAATT
GATATCTAAGGCTTTCGGAGCGACCTTGTTCGTCACCCGATTGAGAATCACGTTAAAATA
TAGTCTAACTAAATCTTAATAGTATTAGAAGACTCCTATTGTGGTCAAACGTTCTGAGAG
TATCGTTCTAGCTGTTAACCTCTAAAGTGTTAATTCAAGAAGGTTTTCCATCTATAACTA
TGTCCGTCGGTCTTATTAGCATCTAGAAGCGACCTACGTTCAGCATCAAGTTATTCGTCT
AAGGCGCTTTGACGTACGAACCTATTTATACGTACCGACCGGGCCATAGGTACTTGCTTC
GGAGATCATTCGAGCATCTATCCAGATTGACTCATTATGTATCCTTAACTCGGCATATTC
TAGGCATCACCTTATCAAGGATAATATGAGAATCAACTTTTGGAGCATCTTAGATTAGTA
CCAATGTTCAAATACGCAAGACACCCTGATTCATAATATGTCATCCAGTGCTGAGGTATA
ATATCGGCATCGGATTACCCCTAATAATAACATATCGCTTACAGAGAGGTAAAGTACATT
GTTAAAGGACTAGTAATTGACAATTATTCTTCATTTGGCCCGTTACATCATTTAGATACT
TCTTTTTCA-------------------ATTTTCTCTTTAAATCTGATTTTCTTATTCTA
CCAAATGCCAATCCTATACTTCAGACCGTGTTATGCCTCCGGGGCGGGTCATCTCACAAA
TCTGCTATGTTCACCAATGTCC-GGGTGATCCATTTAACTATCGTCATATACCCCCCTCA
GT--TCGATATAGATTAATGGA--------------------------TCC---GTTCC-
------------GGAAATTTCTTCCTTTTCTTTGTCCCTCTCAAACGAAAGAACCACTTA
CCGGCCTACATGTCCTCCCCACACATAGCAATTATCTATCTCCTAGAATCTAATTGCGAG
-TCAGAACCTAAGTATTAACTAATTACAAATAAACGTAACTCAACAATAGTTGCCTCAAA
CGTAGTCAAACAAATGACTTAGATATTATGGACTCTTAATCACATCCAGA--CCGGATAA
GAGCAGCAGTCCGAGGTTACCCTCCATTTCCAGGGATGCTCACTCCCCAGGCGGATTATA
CGTAAAATATCGGACATTTTGAGGTACTTCCGGATTAGGCCTACCCTCCTGAGTTCGATC
TAACCGCCAAACTCTGTGCATCCTAGGATTCAAACTATAGTGATATAGTTCGCTATTTGA
CCCTTAAGATACGGCACGAGATTCCAGGAACAAACGTTTAAGGTGCCCATACTAAATCCA
TGGCGAGACGCTTTACTTGATTACCGGTCGAGATCTACTCAGAATACGCGCACCAGTCGA
GAGTTCAACACAGACCGATTCGAAGTACCGTCTCTATGA---------TGCTCCTCCCAG
CTTACTAAAAAA-TAA-GGATTACTTGTCC-CAAATTTACACCCC-TCACGATACGTTAA
TAAACGAGAGGAATACTACCTGCTTCCCAATAATGTCCCTCTCTAATCATAAATAGTTAA
AAATTCGTGAAGGTAGGAAAAAAAGGA----GGTGCGTCTCTAGTGAGATCTTTCTGATA
ACC--TCATTAATAAAG-TTTTACCCTACTGGT-TTAATATATACACTGATACAACTGAA
TTCT-GAAGAATGT----------------------------------------------
------------------------------------------------------------
------TAATTCACAATCACTTGGTTAAATCAGCCAAATATAAACTTCTCAGCGTTTAAT
CCCCAATGAACAGACTACAATTACTAATATCATTACTACCTCATAAAACGAAGGCCTAAA
TAAAGACAACCGAAGGACAAAAAAAAAAAA--------------AAAAAACGATCAAAGG
ACCATGTAAGGTTGGCCCAATGCAGAGATAAAAAACCCCAACTAACTTCCCCCCCCTCCC
CCTACC-TCTCCCTAAACGCACACACCCTAAATACATATGCCAGGTCGAAGTGTCGTAGG
GGTTTGGTAGACAAAGGCTATAGTGAAATCACACTTAGAATAATTGAGAAAAGAGAACGA
GG-CCAACTGAAAAAAAAGACTAACCAACAAAA------ACAAAAAACAAAAAAACACCT
ATCCATTTAAACTACCAGATGATAATTTTATGGGTCTATAAATGGCCTTGCAGTGGACGG
CCTGTATATACTAGGTAAATGATGCAGACGTCTTAGATTACGACATTGTACAATTGATAT
AAGAAACATCCCACATTATCCTCCAAACCACACATCCGATTGCTAAGGGGTAAGTATTTA
TAATTACTCAAGGTTTTATAGGCCCAACTGTAGGTCATCACGAACATATTGGACGTGTAT
ATAAAAAATGACTCAGGGTGCTCATAAGTAACGTACTATGTGATCACGAAGGCAGTGTGG
ATAAAATACTAAAACGACATTCTTATAGTAGATGTTTAACTCGCTGCGACGCATTTGGT-
CAAC--AACTTAACTAAAGATTA-TGTTGAATGGACAGAGTTGTCCACCCACCTAATACA
TTAGGATGTATCGAG-TAATGACTATCGTCCACCAAATAATTCTCGCTAATATT-GCGAA
CGCCATCTAACACAACCTTTGGCCTTAAGTATCGGGAGAAATATGACCGTAAAACGCAAC
GTGGATTCACGACTCTCAATTACTTCAGATTGAACTGACACTAACAATCCCCCCATCATG
AGTGTCAATGCGTACTGCTAAGAATCAACACCTACCGGCCCCCGACTTGGGATCAGCTGT
CGCTAGCCACCCATGAGGTAA---------------------------------------
------------------------------------------------------------
------------------------------------------------------------
-------------------------TCCTCTAATTGAGTTAATTCCTTAAGGAATCCTAT
TACAATACTATCAAAAACTATGCATAAGCTTAAGAGTACCGACTCATTATGCAATGCATG
TAGGATCGTCAGAACGCACACACAGTCCGGTCACCCGAAGTAAAACCTACAATACCCATT
GAGGAAAAGCTAACTTATACAAGATTAGTTCCGCCACGCGGGTACCCTTAATCCACCTAA
TCTAATCCAAATGTAGTTACACCCTACCATGGAACCTTTGTGGCGGTTGGCACAATACAA
CTTACTGTATTCTTAAATACAT--------------------------AATGCGAGGGTT
TTAGCTGTTACTGGGATTGAATTCGTTTACGCTCAAAGCACTGTAAATAGAGATAGGTTT
TGAGGCGTCAATTAGATGAGCCTCATTATGTGTAAAAAAAGCGGGCCAAAA-----TTCT
GGCTC---------CGCGCGCGGATTTGATAATGGATGAGATAAAGTTTATAGAGTATAG
GATAACCACACGTAACTCCAACATCCTTCCTGATATACCTACAAATCCTAAATCTTCCTT
AATATAAAAGTAATCATATATAATGGATCGTAACAACTTGCTCTAAAATCTGGTCATACG
TACTAAAACAGTAATTAATAATATTGGTTGTATCACTGATACGTAGCAAAACCATGAGCT
AGTAACTAATACAGGTGTAATGATTCCT-TATGATTACCACAAATTCGCGCTTGTCACAT
CACGTTCCATTAACCCATAGTGATACGGTAATTTAGGCATAATGGTCATACACGCCTAAC
ACTTACGTTACCATTCATACATTACAAACTGGGATTAGTAGGTCCGAAAAGTAAAAAAAA
GAACGGGCATATAGCAACGTCTCATCCTTAATTAGCTC----GAAAAATTTTAAGTGTTC
TTAAAATCGAGGAAAAAGGGAAAATAATTTCAGACTAGCACGCGAGAGTGACAGAGCAGA
GCTCCGCCGGACTGGGCCATTCCGCACGGAAGATAATGGTCCCCTATTCTCAAACTCCAC
CTGACATGCCCAA-----------------------------------------------
------------------------------------------------------------
-------------------------------TCTCAACAGACAGTAACTGCTGAGTTCCG
CATTCGTTGTTAATGTCTTTTTAAGTTCTAATTACTTCCCGATTAATAATTGTTACTCGA
TAATTAATTTTTAATCCCAGCTGACTCGTATTCTTTCAGGCAACAAAATTTACTAAATAG
GTCCCCCCCCCCCCGAAACATCCAACCGATGTAAAAATC---------------------
--CCCA---------------------------------ACATATAGTTTG---------
---TGGTT------------------------------------------------ATTG
AAGTAA------------------------------------------------------
------------------------------------------------------------
------------------------------------------------------------
------------------------------------------------------------
------------------------------------------------------------
------------------------------------------------------------
---------------------------------------------------TGCCTGCGA
TACCCCCTTTCCTCAGCGATGTCGTAACTCCCTTAGGGAATTGTAATAATTGATGCAATC
TTCTGAAGAGCATTTTCCGGCCGATAATCACTTAATAAAAAGCAGTTTCGTAGAACGAGT
TTACGGTTTACTAAACGCAAATAATGCAACTAAACTAAAT--------------------
TCTTCCTCGTATTCCTCCACCAAACCCCCCCCCCCTCTCAACCGGGGACACATCGCACCT
CTCAGGCAAGACTAAGTTCCAGAGGTTTGAAGTCAATCGCCTATAAGACACCACACTCTG
ACCATCTCCCCTCGCGCGACCTAACAAATCTTACTACCCCAAAGTATTATCGCTCTGAAC
AAGACGAATTGACTAAGATATTTACATCAAGATATGGAGTCAATTATTACAGAGGGTGAT
AGAGTCCTATAATGGATA---------------AACGGATTAGTGGTTATTGGGAAAAGC
GCAACCTTGACCCCTACATTAACCAGTCAGACAATGAAGACTTCTGATCAAGTACCTTAA
TGACTAGGCTTATAGAGTACGAAAATGCATAATTCGTTTCTAAAATTTGGGGAGACTAGA
CCCCTTCAACACCGGAAACCACCAAGGCAACAGTTCGCATTCTGGGCTACAACTTTAATC
TGCACTTAATAATAGCCTCCAACGACTTTCCAAGCGGGCTCATAAGCAGATTGGAAATAG
AAATTAAAAAATACTAAACACCTCTGCTCTAGTCAGTGGACA------------------
---------------------------------TTCGACGTTCGTGATCTGACCCACTTG
AATAATGGCGCTGACGCATCGATAACAGACGTCATAATAGTGGCAGAAGATTGAGTTACC
AAGTTTAATTCTCAATACAGTATTCGTCATCAGTCTACGGTGGATATGACCAATGCGATT
GGCCGAAAGGAGGCTAATTCTTACTATAAGTGGCTCAAAGTATAGTCCTTATGTACGTAT
CAACCGGGTTCCAGTCGGTTATAAGTCAAACCGAATACGGTGAAGAACGAAAATTATACG
ATAGTCTGGTACGTGTGCGCCGTTAAACTACGGAGTATATGCAGAGTGAGACAAAATGAG
AACGAACCTAATTCCTATGATGAAAGGACTAAGTAGAAGTTCCTTATTCACGCGTCAAAC
GTTGAATCTCATAAAATTT-----------------------------------------
------------------------------------------------------------
---------TTTTTATTTAA------TCATCGGACTGGAGTCCTGACAAAAGCGAACACC
CGTACCCTCAGCAATTCCCTCCCCATACCCGAATTTAGAACTGCCtctcatagtttaaaa
acccatctaaaatctcatagtttaa-acccatgcacaatctcatagtttaacacccatgt
aaaatctcatagtt-aaaacccatC--------CAATAAGAAAAAACTAGACATAAAATA
AACACTCACTCAAAACTATACGTATGCGTCTCCCTCTTCCTACACTTTCAACACAATCCG
CATTAAGCACGTATAAAGAGAATAAATCCAGACACATCAACCCAGCCGACACAATCCAAC
TA-AGAAAATATCACAACCTATTAAGTGCAGTTACGTCCGCATTCTTTTTCTCATCTTTT
CACCCTA-TGTAATGTCATATCCATCAACACATAATCAATAAGCCGTTCATCATTCGCGA
TAATGCTAACATGATTAAATCAGATCTACGTTACTGAGACGCATTAGAAAGATACAACTA
AAAAA-----AAAAAACTAATATTC-AACAACAAGTACATTACAATATAAGAGTATCTAT
ACAAAAATATAAAAGTTCCACCAAAAATCACGACA-GGAGTAATGACTTCA-ATACAACA
TAA---------------------------------------------------------
------------------------------------------------------------
------------------------------------------------------------
------------------------------------------------------------
------------------------------------------------------------
------------------------------------------------------------
---------------------------TATAGGCTGCCAATCCGGATTATCC-CGCGAAA
A--AAGGCTATACATCTCCCCAAAAATCTAATTTAGAAGGGGTCTTACTGCGTAAGATCA
TCCAGTTTAGGAACATGACTTGAATCCGGACGAGATGGCCTATTGAAACTCATTTTCCCT
GTTCCGACACTCGTAGAAACCGTGGCGTATATCGTCACGTTACATAACGTTCAACTATAT
CGGTTTGACTTTTACTAGTCAGTCTTAATTGGCAAGTATTATAACGGCTAATAATTTAGA
ATAGTATACCTCGGCTAGAGCCGCTATACTTTTCATTAATAACTTGCGGGCTCAACTGAC
CAAGTTTACATCTCCATTTCTAAC------------------------------TCAGAA
TTGTCGCGGGTGCGTTATTTCGGACTAGCTAATAAAAACAATACTAGCACGTGTTATATT
AAACTCCCTAGGCGTTATCCCGTTAATAACAAATTACCTAGCTATTCCCAATGTAGTTTC
CCTCCTCCGCAGCCAATACAAGGCATAAGAAAATGACTCACTCAACCGATCAAAGTATTT
TACGCTTGCATCCCTACGTTTTTGTTAGGCACAAATTTGCTATAATCTCATTTAAACCCC
GGATGTACTCAAGATTCATCATACAAATCGTCGACACGTTGCAAGCAATTATGTATTCTA
ATTAAGTAGTAGAGTTCTACTTTAAAGGTTACTGACTG-CCCCTATTGCAC-AATAGACC
ACAAAACAGTCTGTAGTCGGACTGCCTAGGTCAGTCTAGGATTACTAGTGATATAAGCTA
TTAGTTGAGCAGCAATAACATTATCCATAGTCGGAATTGGTCAATAAATTAAATTTCGTA
AGTTGTCTAATAATGATGACTCATTTAGTTTTACCCGGGACTCATTAATACAATTGATCC
AATTTATACAAAATAGTTATTAATAGTATACAATCAGTTCCCACTCGTACCCACATACTA
ACTCGAAGCCTATTTTTAGATGAAAATAGCGGCTAATCATGCAGATTCTACAGGTGATGA
CAATGTATACTAGTACCAATACTTCTAGAGGTTGACCCTTGATGTAGGACACTCTGATCT
GGTACGTTAAGTACTAAGTATCCGAATGGCCCGTACCTCTTATTCAAGATAGCAATTAAT
AACAACGACTTAACTTACATACATAACATTAGTTTGGCGCACACAGTTATGAGTAG----
TATTGATTCCTTTTCTTTCTCAGACTTCCTTTTGACTTACGAAAATACTTACATCCAGGA
TCAAACCGGTGAGATCCATCCAATGTCAACCCAAGAACAGAATTTGCATCCCCCGAAACC
CATAACTCTCAATAATAAAAAATTCTCGACACCCTTCGGTATTGCGGGATTAAAATACTT
AACACCAATCATTTACACATTATGGGCGTATGCGATGTCCTCCTGGTCCCTCTTGCAGAA
GTCATAGACTCTAAATACCCAGTAAATCGTATTTTATAACTAATTCACCAAGTCACGACG
GGCGTTACCTTGAAACTGCGCACCAATTGAGTACCACCAATTCAATTCGGTCTTT-----
-------------------TAACATAATGAAGAGCTCGACCTAAGCAAACGTACCTTTAA
CCTACCTCAACGAACAAACCACCTTATGCCCATTCCCC-AAACCAATATGTAAATTAATC
AGAGTGTCAATCTAGGTCAGCCTTCGTATAGATTAGAGGACAAACATACCATCATATCAG
TATGGCATGC-------------CCTTTCCTAAAAGGAAAATAATACGAATTCACCCG--
CAATCCGCATTCTCCAAGCTCCCAGTAAACTACCCGCAT-CCTATAAACAA---------
----------------AATACGGAAGCTCCCCCATATCCTCTCACCTAAACGTGGATTAA
GTGTACGTCATCTCAGTCTTCTGAAAGTCTGTATCA-----TAGGGATTCCT-TTTTCTT
---------------------------------------TCCTCCACCATGCATAGCCGC
ATACTTGCCTAAATAACTTCCCGCTGTTTAAGTTGGGACCTTTCCGAGACAAAACAATCT
CGAGTACTTACACCTAGACAGGAATCGCATTCTCCGATTATCGGCTACTATGGGAGGTCC
ACGTAAATCACATATAATACTTCGAGTAACATTCTCGCACTGTCAGGGTCAGTAATGCGA
GTACGTATCACTATGATGCTATACGTCTATACCCCGCTAACAAAATAGGTGTTCCAATTT
CACGCGACTATTCCGACCTAACTTCCTCATGGTGTTCGATGATGGAGCGCATGA-AGAAA
AAAAAACCAATTATTCACAAATTTTAAGTAAATAATACAACACTATTCGTAATAAATCGT
CAAGGATTCCAAATTAACGCTTTGAGATTAGTACCCGGCTCGACAACCTCATAATCTTTT
ATACGTGTACTTTTTAGGTCTTGTCTTCTTCATTCTTCGAACGCAAGGCTTATAACGTAT
CGTTAAGCCATGCGT-------------------------GAATCACACAATAATTTCCT
TAGA--------------------TGGTACTCCTTAAG-TTGGGTCAAATTACTGCACAA
TCCCACCG----------CTTAAGATTAAGGTAAACAAAGTCTCTAATTGGTAAAAAATA
A-AATATAAGAAAGAAAGGGTTTAACATAAGGATGCCTAAGAGATTGGGTTGGACAAATA
CGTGAGTCATAGAAATACTTGGGCCCCCCCAGTATAGATGGGACTTTATTAGCCAGTTAA
GGGTATAACTTATAACTAATGAAATAAACTACGTCCGTTATCTATACAAGTCCAAGAAAA
TATAATTCCTCAATTTAGACGAGGCGTTGTAATACTATTCTTCTCGTTGGTTCCGCTTTC
CGAGCCAATAAAGTAGATTTATTAATAAAGATTTTGGATAAGGATCAGCTAACAATGCTA
GCCTAATAATGGATTAACGGATCCACTCTTTGGCTATCAGGAGTCGTCTAATGGG-----
--------------------------------------------CTGCCAATCTCAAAAC
TTTCATCTTGTGTGAACGGTTCTTAATAAAAGGTTGCCCCCTAATTAGCAAGCTTATAGT
ATACACAGCATGGATTCAGGTGCGGCCCGTCCTTCGAAATTCTGGCTCGTTATACCTATA
GTGTTACATAGATGACGAAGACCGCTAAATC-----------------------------
----------------TACGCCTACCATCGTCACCGTCTCCAATAATCCATGATTAGTGA
TACTATAGTACCTGCACAGAATGAATCACTAAAACTTCGTCGAAACATATCATTAAATGT
AGTCAACGTTGCCTCCTAAACACACTCGGTGTACGCCAACTCCTCCTCACTTTCCCCCCC
ACGAGAGGTGCCTAATTCGTACTG----CCACATAAACTCCCA-CGCCACTGCCCCCAAC
AGCTACAAGAAATACTTCAGAACTACTTCTGCAAGCCGTACCCCTTAGTTTGTA------
TGTCCTCTTATTAGGTGTAGCCGGATGTCGACTTAGCCTAGATGTTTTCGATGGACTGCG
TTCCTAATCCTCTGTCGTGGCTTCAAGTACTTCTAATCTTGTGATTCATAATGTATAACT
ACCTATACATTTCTACAGTCTGTTATTG-----------------CCCTGCGAGGACGTA
GTCATTAATTGTTCAAACTGGCAGTCCCTTGACTTAATTATATGAACCTAAGATCGAGAA
TGAAATTCCGCCTTCTTCGGGTAATCGTTCTTCACTATTAACACATTCTTATCCAATTAG
ATCGCTAAGCTCATTTCGGCCATAAACTACGGTCTGCCGCTCTATATCGTCGTTCAGCAT
TCAGTTGAACATCATCTCATTTACCTTCACTTGCGCCCATCTTTAATTAATTTAAAATTC
CAATTATTGCTAGCTAATAA---------AGCGTTCCCCTTGAGTG--------------
------------------------------------------------------------
-------------------------------------------TCTACAACCTACTCTTT
CTTGCGTTTGATTAAAGGTAACTCCTCTGTGCGTTTTTCCAGAGCATTTTAAATTTTATT
CCTTTACGTATAAAATTAATTTTTTTGCTGCTTCTTTTCTGCTAT-TAA---TATGTTAT
GAATCTGCTTCCCACTGCTATTGAAACCTTAGTTTGAGTTAACCCTTTTACTAATATCAT
CCGTTCATTGATTATTCCGCTTGTGTGTTGCATTAATATGGACCAGATCTTTTTCATCAT
TCATTATGGTTCTTTGGTTTCAACGAATCAGCGTCCAACTCCTCTTCATTTTTATGTACT
ATAAGATTGAGCGCCCGTGCTTTGTTTTGGCCCTTCTCTTCATTGGCAGAATCTAAATCT
GGCGTTGGCTCTCTCAAATCGCGACATGGACTTTCGCTCTTTTGCTTTGTTCACTTGTTT
CGAATGGCTCCACTACTCCACTCATCTTCAGACCACACGGAGTCGCCGTGTTTCCCTACT
AAAGGATAACTTGCTTGGGG-TCCTTCGCCCACTTGTATATTAACTAGTCAAAATGCCAC
AATTAATGAATAACTCATACTAACTCCTATACTTCATATATACTGCTAATAGTAAAGATA
TGAACATTAACTACATCACAGATATATATTAATTCAATAGAGTTATGAGTTAACGACACA
CTGCATTATAATTACTATAATACCTAGTCCAAAATAGAGCCTATATAGTATTATTAAGCA
CACTGACGCATCCTCCTATAATAATTTGTTGTGATAGGCACATTCCTAGAATCAATTGAT
GGTTGACAAGCTGTCTCCGTAGTCCTTATCATTCCAGAAGACTCATCTCTATGAATATAC
TTTGCTGGAAGGAAACCTTTCGAATTGAACTTATCAGCCGCTAGCAGCCACCCCAGGATA
T-----------------------------------------------------------
------------------------------------------------------------
------------------------------------------------------------
------------------------------------------------------------
--------------------------------------------------------TGGA
GCTCTATAAAGGTAAGAATTAATGAGGTGCCTTTAACACACTGAAGGTAATTATTAAATA
AGCGTCGTGTAATTTAGTGACGACATCTGATAATCAATGGTCAAACAGTTTAGTGAAGAT
TACGGTTAATTTACAGCGCACAGTTTAGTGCTGGAAACTTGTAATTGAGTTCATCTGACT
TCCTGGATGATATGTAGTTCA-------------------------------------TT
TATTGTTTACGAATTCTATAAGAAGTACAGTACAAATGACAATATTTATGCGACATCTTC
AATGAAACCTTCTGGATCGCAACCTGCGTAGTCCCGCTTTTAACGGTTTAGAGCCAAGCC
GTCTACTCCCCTTACTTAACCGCGATAACTCTCCCCACCTTCATATAGAATTAACTCAAA
TGACTCTCCCCCCCCTCGACGGGGAAGTAAATACCGGTAGTCTCACTCCGGGTGTAATGT
CCAATGCCTTTGAGAACTTAGCATAAGACCCTATTACGGGCCAATTGATACTCGTAAAAT
TATTGAGAGAATACTTAATTAGGTAAGTAATAGCAGTCTCTGTCACTAATAAGGACCTTA
GGTACCATTTCAAGACTTCATGCCTTAAACAAATCCACACTATTGCTGATCCAATTGGAT
AAATATACAGTTTTATTCGAACTAGAAGAAAGTTTGCGCTTGTGTGAATTACCTAAAAAA
AATATTTTTCGTGTTACCCAGCCTACTGGTTAACAAGTATAGAAAATTAGTGCTGACATG
GAAATTCGTGCTCTAACATAC-------------------TCGAAGGGAAAGCATACAAA
ACAACCATCTTCCTACCTACTTTAGGAGGCGTAGCATACCGATCGTTTTAAAGTAGGTCA
GATGCCTCAGCAATAGTAATTCCATTCGCAGAGAATGGTATGCGCAGTACTTGCCTTGGG
TTCCATTCATCATCTAGCAGATAAACATCATTATGATAGCAACTCCAGTAAGACTACGAG
AGTTCCCTATTCGAAAGAAGCCTTTATTGAGATTATGTGACCTTAGTAACGTACACCGGG
CAAATTGCGGAACTTCGTTAAGTTTGACTGGACCTTGGATATATTTCATGATGTCTTACC
ATTAGACGGGGTCGCTTCCCAATTCCATTAAATTCTTTAGTAAATGCTATTACTACTTAC
GGCCGATACCCTCTATCCCCAAGACTTAAATAATAATCGGGATATCCCATGTGTCTTAAT
CGCTTTAGCTAAGAGCTCCATCTAACCACTAAATATGTTCTATCACCGGATCAAAGA--C
TTTAACCTGGTCAC----------------------TGCCGCAGCCCGATATTTAACCAA
GCACTCTGAGGTGCTTGGGTCCATTATAAACTGCGTCGAACACGTCACTCATGATTAGGA
TCACCTCCCATTGACCATAATTGATATATAACATAACAACAGGATATAACCTGTAACTGG
TATCGAATCCACAATTTCATCGAACGCTCTCTCTAGATAAAGATAGAGGTTTAGAGCAAG
TCCATACAAACAGTATCCTTATATGAGGGTTATTAAGATGTAGCAGCTTTTCCCCCTAGC
TCACCACAAACCCACTGTTACTGATCACATACAATAAAAATTAGTCTATCAGCGCGTGTT
AAAAAAT-CCCAGTACTATAAACATTATTTATGGATTTCCCGCGCATCATAGTGAAATAC
AGA----------------------AGAACTTATTTCTCTAGGACCATAAACGGGTTAAA
CATGCACCCACGATAGCTGCTGGCGTGTATGAAACACTACATTAAACACTTAGGGTTTTA
GTTAGAGGATACACCCCCAAATTCCAGAGCGTGACCCTATCTTAATTCTTTCCCATTAAA
AAATTAGTGACACGTACCATCAAGCTTAG-----ACATAAGATCATTGTTCGACTCTAGC
CATGACCAGCTAAGGAAGCGGCCCGACCTGCGTAGGAACAGTTAATTCTTACAAAACTAG
GTAGATTCCACCTATACATG-TCCCTCATTTAGCTAATATTCCTCGAAGCAGGTAGTTCG
GGTCTATGGAAGATAAAGTATCTACGTCA-----GTGGGTCATAGCCTAGTAGG------
------------------------------------------------------------
------------------------------------------------------------
----------------------------------------------------TTATCATA
GATAGATTATCACTATCGT-GCTGTAATTAACGAGATAAAAGTTAAGGGTTTCCGTTTAC
GAATACTCTAGTAAACTTAATCCCCTACTGCTTAAAACCGACGTAGTAGTAAACCACTTT
TCTGGGGCTCTAAACATCGGTATGAAGTTGTTGAACACCCCGCTTACC-AATAACACATC
AGTTAGCAGTGTTTCCGCCATCTTGACCCGGTTCAGGGGCCTAGTCAGTCTTCGCTACAA
GTACCTTTAATGTCTACATACG-ACTTGGAATGGTTGTTTAGAAGATTAGGTAATAAGCC
ACTACAGCCAACTCGTCAAGACATA----------------------------TCCGAAA
AAAAAA----------AAAAAAAAAGACC-CCGTGCAGGTAAGAAGTCCACAACTACCGT
TGGGCCCTTAGATAAGCTCTGTGGCTGCGACCTTTCTGATTGAAAGTCCTCAATTCAAAG
ATTTAAGCTCAAGTGCTACGGGCACCTGAATGTATGCTAATCATAACATTTGACGGAATC
CATGGATCAATTATTATCGGAATCGAGGCGTCACATTTTAACATCCCTGCATGTTAGACT
GTGAGGCTTTCATAAGAGTAATTAATTACGACCCGAAGA---------------------
------------------------------------------------------------
--TGCAAGAGGATCTTGAGCAAACAACTAATAACATACCGTTGATCGATGACACCGCGGG
ACCAAAAATCACGAACCGCAGCCGTATAGGAAATAAGAA-AACATAATTATTACGTACAT
GCAATTTACCTAAAGATCAAAGTCAAAGGACCCCGATACAACATCT-AAAACACCAATCG
AATTCATAATAGGTAAAGCACAGAACAAA-AAGA-AAGAAGCTCAATTAAATAGGCCAAT
AGATTACGACCCGTAAAGAATTGGGGTTTGATCACCCAAATTATTGATGATCATATTTAA
ACAGCAGTCATTAATCAGCTGGACTCGCCGGGAGTTTTCTATACGTCG-----------G
TTATTCCATAAACGAAATAACCAAACAGTAAAGAAAGACCACGGACGCGAGTTTGCACTT
AATCGAAGTGAGATTAGACAATCTGTCTGACATTTACAACTCACGTATCCTAATCCGACA
GTAGGAATTTTAATCAGCCAGATCATTGATGGTAATTTCCCACTCTTTTTACCACGCCTA
GTCAAGAAACCTATAGCCAATTAAGCTCAGAAATACCTGAAATAGCTTAAATAGTCACAT
ACAGTACGCTTTAATATACCAAGTGAATCATTAAGGTAGTGTAAATAAGAATCTGAGTTA
TACTACCCATGGATAGCTTAGACTTTATGACAGAAACTAATAAAAGCCATTTGATCTACC
AAATGATTGCTGATAGTGTCTATGAAGGTCTTATTCAAACAACTACTCGCATAGGATTTA
GCAAGAGTAATGCGCCCATCAAAAGTAACCGTCAAGAATATTAAGGAATGATCATCAGAA
ATCGACATTACTTACTGTAAAACGTTAATTATGAGATTATTCACATACAACGAACTAGAA
TATCTACATATGTCACCCGATTTATCGAGAATCTCACTCGCGTCTCCAAACTTACAAATC
TCAAACCACTAACAAAAAGTACACCAAAACATCACCCAGTCTCTCAGCATCACGATTAAT
ACTTACCACCGAACCGTACTCCTTAAAATCTACTTGATAGATCCCAATTGCGGTTTTGAT
TTATCCACTAACCTAGTTGTTCAGTCAGGCTGGCTTGGTCTTGGAGGGGTTGGGACACTC
ACATAATATACTGAAAGATGTATTAGTTTGACACTCCTGAATTAGTGACTAGAAACAGTT
TCTATTATTCATTCACGGCTCGTCGATTATTGGATCTATCACAGAA--CATAGAATCGCT
TTCTCCCCTTACTCTCTTTAATCCCTCCCATACTGATGAGCTAAGCAGTCAAGACTGCTT
AACTTCCTAGTTCTCCACTAGCGTAAATTCCACTGTTAATTTAACATTTATTTGAAATAT
TTATTCGAAAAGATCTAGAAGTACTGATTCCCTACCCCCGAGTTAGTTGGTTATTGTCTC
ACCGACCCAAGTTTCAGGAAGCTATGTATTCCGGATTCGCAACTACCCGCAACGAATTAG
TCCCTCACTGCCTTGCGAACAACATATGTAGTTTTCCTCGGATTTCACTTAATTTCTTCT
TTTAAGACTTGATCTAGTTATGCTTAGCAACAAAAGATCTTTAGTTCTCCTGATGTCTCT
GTACTCATGCGGAGATTATTAGTAACTGCATCA--TAGGCACCATTCATTAGACAATTCG
TAGCAGTAATTTATCTATGAATAACTTTACCACAAGTTTATTTACTATCTCGGCAAAAAT
TTAAGAGTTCCGCGTCTAACAAAAGTATTAATAAAGGGAAGTTCTTCCTTTCTACACATC
ATGCTTATTTCATTAGATCCCACTGCTTAATGAACCATACCGAGCTAACTATTTACGTGT
CAGAGCCATACATCGTAATGTTATGAGTGATCCTATACTTGTCGTGAGTttggaaataat
cttttagtacgggcattaaaagtcaaaaacaataaacttttagtacgggcatttaaagtc
aaaaacaTAACTTAGCCACTATTTGACATGTAGATACTTGCTAAAGTTCCTTCTTACTTT
ACACTCGCTTTGCCCATTTACCTTTTTGACAATTCTTTAGTCCTGAATCAAATTAGTTTT
TCGTTTAAAGAGCTTAGCACTTAGTTATTAACATTTTGACCTAGTCCTCGTCACGCACTG
CATTGCTTACTAACAGCTGAACTGGGACGCT-----------------------------
---TTATTTTACCAATAGTTCTATAATCGTAA------GTTCATC---AAGTAGTAACCT
TCCGTGT------AGTCG------------------------------------------
------------------------------------------------------------
------------------------------------------------------------
------------------------------------------------------------
------------------------------------------------------------
-------TAATGCAGATGACACCCGGCTTGAAATAAATGAATCAAGCTATAATTATGGAT
GCGCAAGCGGTTCCCATTTTCAACTTCACCGACTGTATAAATTTTAACAATCACTTGTAA
CATCTCATAATAGATAAATGGTGGTTGCGAGGATACTTTTCACTTGTTT-AAAGAGTACG
CACAGGTGAAACTACCTCTAATTTCTATAATATTATTAATAAGATTAA------------
------------------------------------------------------------
-----------------TTAACACTTTCGGCTACTAACGAGTTCGTCCAATATTCGGATT
CTAGTTCTCTCAGCCGGCTATGAGCGGCCCTTAATGTTTGATCCTTCAGTTTTTCCTAAA
GATAACGACCGTTAGTTAGAATTGACGAACATATTTAAAAACTAACCCAGGCTTTCTTGG
ATCAGTATGAGTGGGTTTTGTCACGCCATATTAGTAATACTGGACGACAGTATCTG-AAA
AGGATACGTGTTGGGGAGGAAAAAATGTACTAACTGGCTGATAAACCTTTTATGACCACC
AGGTCACGGATCAGTAAGTTC----------------CCAAAGATAATTAATTGTAAGGG
GA-------------TCGCTCACTTATGCTCACGCCCCGTTCTGCACAACAACA--ACCC
A---CACTTGATAACTAGTTTGGCCCAGTCTTCGCCAGTCCCCCACAGTCATTAATCACT
CCAACTCCCCCGGGCCCAATTA---------GGCC-----ACTATATCCACCCACAAAA-
----------G-------TCTCTAAACTAAAATAGGAATGACCAATACTAGTAAAGCACG
CTGGAATTGAGCTTCATACAATATGTAAGGGGAAAGAACCGTACTAGATCCTAATTTAAA
AGTAAATCATTAAAGATGAATACCCCTCCAAAGGACTTTGGAAAAAAACCCAACAGACAA
CCGTTCTCAACTCATTCACCGCCTAGTATTGTACGCACTGTTCTCGAGGGTCCGCGGTTG
TACCATCATTAAGCCGTGAGGGTATTGTTCCGAGGCTATTATACACCC-CTCCCGATGCT
G-ACCGTAAGGTTTGAGCTCCCCGGCCGCCCCGTTGCATTCGGTTTGCGAGGGCTTATTA
ATATATGGTCATTGCTAACCATTCAATCTCCTGATGATCAACAGATAAGGGGACCTTGCT
GAGTGGGTAACTAGTTAAGGCTTGGAGTAATCTTTACCCGATTGCAAACCTTCCTGGGTT
GCACCTTTAATCCCTTTGTTGAAGCAGCAAGTACACCCGTACGCACTCGCGCGGTCGGAT
TTCTCACTAAAATTATTGTAGACTCCAATCTCGATATTATGGGTAAAGTGCGCATTTCCT
AACTCAACCTTCCGTGTTCTACACTC-------AGCGCCGCTATCCCTATGCGGAGCCGA
GACAAAATGCTTCTCTATCTAAATGAATCCTCGAATGGTTGCTAGTCTCTCCCGTACGTG
CACTCGCCACTCTTGGTGGGAGTACGGATTGCACACCACTTATTGAACACTTGGCTACAC
CCTTCTCAACGTATTACCTTCTAATTTAATTAACGGATTGCATCATTAAGTCATCCGTGT
CGTGGCTCAAACTCGATT---AAAACAAGTCTTTCAGCTT--------------------
---------------------TTCGAATTTTTTTGTTCCTCTCCTATCTCTCACACTATT
AATAGGTACCTCGGACTATTAAAACCGTCGACTAAGGAGACAGCAAGAGTCAGCTGTGAA
CTGGAGGAAATTCACCAAACTCCACGCTGACTTAAACTGTTTCGATATATAAATTTAGAA
CTAGGGCATATCGGGGTCTAATGATTTAATATAAGTACGACATGCGCCAAGGGCACAGAG
TCTTGCAATGTAAGCTCAGAAGTTACTTGCCCTCTCAATTCAAAATTTTGAGAAAACACG
TATCTCTAATGAATTAGTCGGGGGATATTAAATCAGATACTGGGGACCTAGAGAGACCCG
ACACAATCAGTACGAGAGAAGAGGCAGATTTAGCTTTCCGAGTATAAAACAGTACACCTT
TAATCTACGTTGTGGGAAATGAGGGGCAGGACGTACGAAAAAAACAATCGGGATCTCCCG
CATTTTCTTTCTCGTTTTATACT-CCTTTTTGCACCCCAATCTCTGTGTCGCCTTCCGCA
TCTTATGCAAAGCACGGAATAAGTGATTAATTAATTACTACCACTCTCTCACCAACTAAT
CTAAAAGATGGTTTCTCACGCTCAGTATACATTACGTACTCTTCAATTATACACATCTCC
GATTTACCGAGCCCGGCTTCCTCAAATCCTCTATTGATTTAATGCAAATTCGCCACGCTT
GGTATGACTAGTTTACGAACATTTCGCTTATAGAGGATAACGGTTAATCAGATTCGGGTT
AGACATGATAACTCTTAACTAAGTATAATCTCGTTATGCACCTTATGAATAGTGTACAAA
TCGTTGGCTTCTACAGGTTGGCAATTAACGTAATGTGACTTTCGCAACACAACTATTAAT
AGTGTACATTCTTGTTACGGACGTTAAGAAATATTAAAGTACTAAAACCTTATTGGCGGC
TAA----AGACACCAGTGTGGTTCGGGTAGACATCCACCAGTTATGCTGCGTATTTCACA
CCCGGAAACCACGATTGAAGTAAACGTGGTAAGAATACTCCGAGCACACAATAAATAATG
AATAGCGATCACGTTTGATAGAAAAACTGAAGAGTCTCTGTTCTCCAGCTGTTAATGTGG
AGACCTATTCAGCGGTTTTGAAAGTAATAAGAGCGGAAG----TGAGCGTTCATGAACAA
TTAAAACCAAATCTCGCGACGTCCTGGTTTCTGTTTTTAATGTCCGATAATATGTGGTCA
TATGAGATGTCTCTC-------TCTTCATTAAGGTCCGATCCAAAAAACTTATATACACA
TTTCCTCTTATTCCCACTCCTATCAAACGATATAATAAACCTCCCTGTAACCCTATCCCT
GCCGTCTGCACGATCCCGATCAAACGTATTACACGCCTTTCAAGACTGTCATAATAATAG
GCTTGATCGATCCAAACTCTGGCATTACACTTACATAAAGATGCTTAAATGCACTTCTCG
CTACACTAACCATGTCTCTACTGATCCGCCCTCTCATACAGTAAACTTTACAGTGATTCC
ACCTATACATATACTTCCTTCCTACGCGTCAGACTACGTTACTAAGAGTTGAATTCGACA
TGACAACAATTAATCAAATTCGACTTCGTCGGGTCCGGTGCTGGTGTACATACCTTCTTC
TTCCGGAAGTTGAGAGTAGTCTATGTTAATATTACTTATAGACGATAACGGTTACTCTAA
TTCGACTTCTATAAGTCAAGTGTTTTTGGCGTATAACCTTCTTACGAATGTGATCGGTAG
TTTGTGTTTATCTCCCTTATACATGGTCCCGATTGATTATAATCGCCTTCGACTAGAGAA
CTATTATTTAAGTACAATCTCATTGCGGACGTTAAGAAATATTCATAGTAAATAAACGTT
ATTGGCGTTAACAATCGGTCTACACGTGGCTTGCGGTAGACATCAATCAGTTCTACCACG
AATTTCATACCCGTGGACCATGCTTAAGGTAGCCGGGTTAAGAATAGTTTGAGCACACAG
TAAATAATTGATGACGTTCACATTTAATAAATAAATTAAAGAATCTCTGTTTCACCTCTT
TCAATGTGGAGAGTCATTCTTAGGCTTTGACAGTAATGAGCGCGGAAG-TGAGACAGAGA
ATCAAGAAA-CCATCCTACTCAGCAGGGTAGC-AAGACAAAAACCCGACACCAGCAACAA
ACAAACCCCCGAGATATC-GACATA-------------------TGAGATTTTGGCGATG
GGTTACGTCAGAACATTAGCATGTATAATATTTCTAAAGCATTAGCTAAAAGTTACTAAT
ATTTGCTCGTATGGAATTTATATTACTAACGATAGTTCCATGTACCGTGACTACGGTCTA
AATTTGACTAACATCTCATTCAGTCGATTGATCATAGTCCCAAATATAGAGATATCTTAA
AATCCACTACTAACGCTAACTATGCCAATTCACATTAAGAATCGAATAATGTCCGATTCC
TAGTATCGATGTGATAATTAAGGTCATATGAGGAACCATACATAATGTAAATATACTACC
CCCCCGGAATCGTAAAGCAATCATTGAAACTCGTATTCGAGATCATTTCGCCGCGACCGT
TCTCAATTGCAAAACTTATACCAAGGTATTGAATATTCAAATCTCCGGAATTTTAACAGT
CCGCAACTGGCTATACACCGTCTCGACCCATTACTAGGGCTTGTCGTCAAATTGGTTTTT
GCAATCATCAGTACTTTCCAGATGACTAATACCAGGTGTTAAAATTAT-GAACACTATAA
TTAATTAGATAACGTGTAATAATGACCCATTCCTTGTTAAAATCAATATATTAACGTCAT
GTGAGTGCATATGGTTCA----------TCTTGACCACC---------------------
----------------TAATGACCGATTCAGATGACATTTCAATACGTATCTTATTATTA
CCACCTCATCTTAGACGAGGTGAGTTCATCGTTTCACTGCGCTTGCACCACTTGTGATTA
AGTATTTAAAGTCAGATTAATTGACCAATCCATATAGCTA-----ATTCTTGGGGAGTGT
TCCGGGTTCGGTTTACTAGT-GTT---------ACAAACTAGCCGGCCGACTCGATATTA
GTTTACACGATTTTAAACTTAGTCAAATTAATCGTTTCCAGACATCCGTTTAGTGGCTCA
TCTTCTTAGACCGTCTTCCAATGGTGTGTACAGACGATAGTGTGGAATATTCAACTCCTA
CGACATCAGTTCTATTCAAAGAATCTTTAGGAGCATACTATAGAAATGAATCAATTACAA
T--------------TCCGTCAGCTACTGTTCACATTCCTCTAGCATTCAGACTTAATCC
ATTCCCCCTCCTAACAGCTGGTTGTACAACAGGATTCTGATGGTGTTGTTGTATGGCCAG
TGAGGAATAAACATTTTAAAACGGCATTTTCTTAGCTGCCTACGT-AAATATGTAGGCCA
TCGCGTGGGTATATGAACAGTTAACTATCGTATGCTGTTAAACTCGTTAATGGGCGACTA
TATACAGTGAGTAGTTAGGGCCGTTTTAAGGACTGAAAACTGACAGTAGCCCGAATCGGT
TATAAAAATGAAAGCATCAAAGTGCTTGATAAATACTAATATGACTGGAGGGTGCATAGT
CCCATTCCATCAGTATCTAATCTAATTAAGTGTTCCACTAATAAGTACATACTGTAGTAT
ATTATTATTCAATGGGTATCACAAACTCCCTGAATAGAGTTCGTAAGAATTTTGCACTCT
GGTGAATGGCACCGACAGCAGTAGGATTAGCAAGTGTGATTACAGATTACCAAGCATACC
CGCTCGGCTATGACTGTAATATTAGTTTCAGCTTGGAAACTCCGAGTTAACTAAGACTTA
TGATAGACGTTGTTAGAGGGGCGACGGAAGCCATCGTTGGTCGCAATAGGAGAACTCTAA
CGTTCTATTAAGATATTACCAGTATCTACTATATTCTCCTCTTCGAATATCCTGTTATTA
CGGCTACTTTAAGAATTGTGTAGGGATGTTTCAACCCGATAGCCCATAAAATTTCTATCG
C-ACCGTCTTAATTTTGCGACTTATTATTCTTTGTTCTTGCTATGTAGGCTGACCTGACT
TTTGTTTTTTCTTCTTGCGGAACATTTCTACTCTTTTTTCTCGTCTTCTTTCAAGTCAGT
CGTGTAAAGTAAACGGTAAATTAAAAGTATGGGTGACATGGCTAGACCT--TGTTAAATC
CCACGGGACCTAGATAAAACCTGCTCGCGCATAAGAGGCGGAAAGATGAAGACGAGGTTC
ATGGAGGTTCTTATGTTTTTTTCTATGGGTGGG--GGAATTAACTCCCC-----------
------TCG-CGGTTAACTTACC--AGCTCATTCTC-CCACTTCCAACCCCTCTTTTCTT
TGTCTTGTCTTGTTCGCAACTCGCTTCC-CCCACCA--CTCCCACATTTCCTTCGTGCAA
ATAGGTGGTCTTCTCTATTCGATCAAACATGAACACAGAGCGTACGTGAGAACCATCTAA
AGTTTTTCCGGTAAAGAATTACTTTCGTTACCTTTCTTATATTGAAAGATCATTATAATA
ACTGCATGTTCCTCCCATTCAACTTCATCAATCCTGTGCATTAATAAAGTTTTAGTACAT
CAATCCATAATGGATCTACTGTCACTTATGAATCGGTGTAGCATCTATGTAAATGTGCGG
TCGTGCAAAATTCATAACACAATCGGTATGACAGGTCGTGCTACTATCGTTACTGCCGCC
GTATCGGACTGGCGCTACTCCATCATTGAATTCGAGATCCTTAGCCCTCCTAATTCTAGA
TTTCCAGGATCGCTAGAGCATGAGAGTGCAAGCTTCATAACCTCAAATGGTTGCTAAACT
ACACGAAAGAAATTCACTCAGTGGAGCGTTTCGGGTGTAGTCAAAAAA----GAATAAAC
CAAGCCTCGACCTCTCCCACACCACTCTCAAATTATAAGTCCC-CCCC-CAACCCGTTCT
AGCGCCTGATTTCTGTATGGAGTACGTGGTAGCTCGTTCTATCCATATGTAATTTCATAA
CGGGTTCAATACTATTATAGCTTTATAATTATGGCTAGGAAACCCGTAGGTATCTCAGTA
GTTGTAAGCTAATATTCCCGTATCTGATATGGGTTTTTCAGTATTGGTTAATACCGAGTT
CATAACCGGAGCGCGTTCCTCCGCCTCCGCTAGTACTACCAATTCAACCCGGCAAGG-CC
TTCCCCTCCAGCTAACCTATGGTACTCACCCATCTATAGTATAGTCTGGAACTCACACAA
CCATAATATTATTAACTTTTGAGACCTCATCGTCCAGCCTAAATCATAGATAGTTCGTAG
TAAAAGCCAATTGATAAGGTTCATTTAAATTAAGTGACCAATCCCTCCCAAATTGCTAAT
TGATACTTCATAGTTTTATAACCCTCTTGATCAGGCCCACGTTTGGTACCACCGCCAGTC
TACTATCCTATCTCGCTGGTCCCCCCCCTTTA-----CACCTTACTATTACGACATAGCT
TCGAATCTGCATCACCTAAATTTAATCATCATTCATCCACACTAAGACACTTAACTTGCA
ATTCAA---------------------TATACAATGCGTTCGGGTGCGTACTTGATTGGT
GTTAGCAGTTGTAGGAGGTACAACTCTCCATTAATAAGGGCTTTCCGGGAACAATTAATA
AGGTAATATTGGAGCAGGCCGTAAATAAGGTATCTCGTCACTAAATCTTAACTGTACCTA
ACAGCTACCATATAGTAAGTGTTATTGGAGGTTCTTCCTCGGATAGGTTCACCTATAGAG
GTTATTAAGTAAAGATTTTTCAGCGAAATCAGTAGTAAAACCGAGTTTATGTGTCAATAA
ATCAAGATCTATAATACCATTGCTCGACCAATAGCTTCAGCTAGCTCGACGTTTGCTAGG
ACATCTCGTCACAACTATCAGTGCGTTCCCAACGTTAGAACTGGATGAACTATTAATATC
CT--------TAGGTCGTGGACTCCCTGAACAACGTCGCCTATTCCTAAGTCAAAAAGGA
GAAACAGTCGAAGTTACTTAAGCCTTGTAATGTGAAATTATAAAGTGAGGATATATGGCA
AGGA--------------------------------------------------------
---------------------------------------------GTTCCTAAAATGTTA
AGATTTAAGGAGTCATTATATCCGATAGGAAACGAATTTTACATTTCAACGTGTTGTAAT
AATTAATACAAAAAATACTCTTTGGAGAGGAGGATAATTGCAGTTCCAACCAAACACACA
AGTGATAAGGATGGTATTGTTACAGAGATTACGGGACTTGTTAAATGACCTCAAACTCTT
ACAAAGAATCACGTGACTG-------------ATATCGAGAGTGTAACAATGTACATAGA
GTTAAAATAAGTGACCGCAAGAAAAAAGAAGGAATCAAAGGAAACTGTGTAACTTTCCAT
AAGGGCAAACTCAACGTCTTTCCTATCGCATCCTCTTTAATAACTTTCTTTT---TTTAT
AAATTCCTCTCACAGATATTATGAGAAAAATATTCGCAAATTCCTTGGAACCAACTTAGA
AAGTCGTCCATCACACGTTCATCGTTATCGAGTAATACCGGGAATGTCCTCTTATTAAGA
TGAGTTTGT-TACGTGCACATTAAAGTGCTCCGGAGTGACGAATAGCACGAGATTGCGAT
TGGTACAAGACAACCGAAAATCCGACGGAGCACCCTCGGCTTCACGAAGTGTGCTGGGCC
GCGTCTAATGGGTAACGTGCACATTACTAACTAAGTATTCTCTCCATCTACATAAGGCTC
TGCTACTCAGTCTTGCCGACGCGCACTAACCCGTTCTCCGCTAGCTCCCTTTGAAACTTG
ACTTCGAACTTGCTTACATCATTCCG----------------------------------
------------------------------------------------------------
------------------------------------------------------------
------------------------------------------------------------
------------------------------------------------------------
------------------------------------------------------------
------------------------------------------------------------
------------------------------------------------------------
------------------TTATGTAAAACATTTAAACCTGCCCTAGTGAGTTCTACTGTA
GTCTAGTTTAGCGTTTCAATACTTGTTGAATAGATACCATAGTTTCCACGTTTGTAAATA
TTTAAATCAAATCATTAATATAACTGGACTAATAGTTCTTACAAGTATTTGGCCTTAAAT
GTCT-------------ACAGCTC------------------------------------
------------------------------------------------------------
------------------------------------------------------------
------------------------------------------------------------
---------------TAAACCT-------------------------------CCCCAAC
ACTCCCCTCACAACCC-CCTCGATTTACGCCCCCCATTGATCTCCACCATTCTTGCGGCG
ACCTTATTCCGGCCCAGCTTTAGCCTACCCTGATCCATCAAACGTCTTCTCACTCTCCGT
TTCACCATACTTCCTTCATGTCATCACATCAGTCGGAGGGTCTGTGTTAACCTTTTAACC
CGTAGCCCTATTATTACTCCCGAGCTTTCTAACGTATTCCTAGTTTTCAGCTTAAGCTTC
TACTTACAGTCTCCATACTAACTATTAATAAGACTCCTCTCGCCAACC-CCAAAACGATG
AGGCGTAATGCTAAGTGATTAGCGATTTCACTACTTTGTTTGCTATATGAAAAGTAAGTG
TTCTCTCTTTCCCCACTCTTTAAGCTTTGACCGGTAGTCCATTCACTTTTCATTCTCTTA
CCCTATTTGTGCCGACTCATTTTTGTTTTTCACTTTTTGCTCCAATCGCCTTCTTTGCTT
TTCGATTCAAGTCAAGTTTATTCTAAACTACTTTAAACGTTCGGTTGAAACACGTTCGCA
TTAAAGTAAGAGGCATATTTGTTTTAGTTGTTTTTGGTCGCAA-TCAACATTATAAGCTT
TATCAAGGCTCCTCTCAGAGATCATTTGTACTACATAGCCCATGGTTGGTCAGTAAGATC
TAGTAACTCTAACCAGTAGGTAGTAAATGATCAAAAGAACCTCTAAAGGAGAAGACGATC
TCCCACTCCGCCTATATACTCAAACCCTATCAACAGATCGAACAATTAACTATGCCATCC
TAAACTCCGATTCTAGCCTATCCAAATGTCTAATGTGAAAAATTGGGAAATGTAGCCATA
ACCGCGTTATGCACCGTATACGAATAGTTGAGGCTAAAACGTGTACAGTCACTAACATCC
TTTACGAAAAACTTTATAG-----------------------------------TCACCA
TATAGGGAGATTGACACGTATACGGGTAAACACGGAAGGGAGTAATTAAGAATTTGTAAA
AAGCTCAACTCGACGCACCAAGAAA-GCCCAGAATGCGACCTTTCAACCCCGATAACGCA
TCAACCCCCAGTAACTTATATCGAATCTACCCACCTCTACAAGAATATCCAAAATCTCGG
GCGGAATAATAAGAGTCAAAAGTCACGA-TCAAGACGAAAAGGCAAGATCAGGAACTCAT
CTTATGAGTTTCACAAAGAAATCGTTGGCTAGCCATACCTCCGGTTTACCCTGATATATT
GTACGATAATGGCGCGATCCTCCAACCACCAAGGTCATCTAAACCTTTACGAATACACCG
AAGTAATCTTCATCCCCTA------------------------GGATAGAGCCAGGCTAG
GTGTGCGAAACCTAAAGACCGTAACACACTATCTGCGGACGGTTAGTGGAAGACTGGCAA
GTCACTACTGATGACGTGGCACGGG------------------TACCATTAA-ACTATAG
ACAAAAATATTCCTCTGCAATCTTAACCCTCGACACTTCCTATTAACCAACAAAGGTCGA
ATTTATCAAGTTAACTGTATGTTAAGTATAATATTCCTTACTGGTCATAGGGATAGATTA
TGTTCATATTACTTGTATAGGATAACTATTAATGAGATTCGACTTCGTAACAAATACTTT
TGTTTAAAGTTCAGTGGTCCTCCGCCTACGTAGGATAGTTTAAGTAGAATTTGGTTATAT
AGGATGACAATTAGTTAAATTGTACTTGATTTTGATCAAGTCACAATATATTATATACAC
CCTTCCTTTGCATCATGTGAATAGTTTCTGTAAACGTACCTTATATAGGACACGTATTGG
CCAAATTTGGCTTCACCAAAGCTTCTATTGATTTAAGTCACTTTTCTTGCGCCTCTACAG
TATACTCTACGCTCATATGGCTTATACAGCATACCAATTCGTAGGATTCGACTTGGACAA
AGCGACTCCTGATAGAGTGCGCTCTCGTTCTGCATCTGTTGAATAGTTTGAGGACATTTG
ACTTCCACAGGATAACGTTTAATAAAAATCGACTTCCTGTAGGTAATTTCTCATAACGTA
CATTCTTCTTCCGGACGGTATGGATTAGTTAAAATACATAAACGTTATTGGCGATAGCAA
TTTCTCGACAAGTGGCTTGCGGGAGAAATCATTCAATTATACCGTGAGTTTCATTAATGA
TGATTATGCATAATGTAAGCGGGGTATAGATATTTCGAGCAGACAATACTTAGTCAATAG
CG----------------------------------------------------ATCATC
-----------TAAAGGGTATAGCATTTCGAACATAGTTGCCTTCCTCTTCCTGGTACCC
CGCATAAACAATGCTTTAGTATTGCTTTGACACAACCCGCTACCGATGATTCGGCATAAA
ACTGCTCACACGATGTATCACAGCCATATTACTCAAAACAATTGAGGGTTGGATCTATCT
GACTAACCACACTTCGCTACTTCATAACATTATTACCGACCCATTACTTTGGCATATACC
TAATATTAACCAGCAAATTGGCATTTAGACCGATTCCAACATTATGTTTAGCGACCAGGC
CCTAATCCTAACGTTCTATATATTGACTAGTTTAACTCATTTCGTTAATTCTAATCTCAT
TCGACATACAATGCCGTCACTCTTAATAAGACATAATACGGCTATGTGTCGAGCTTGTCA
CTATCCAAGCGAGCCGAG-CCTTAATATGTCGGGTCGGTTCTTAGCAAAAAATAAGTAAC
GGGGCAGCTACTTCGTGTAAACCTATCCAGATAACTTATGAAACCTTGCGAGTGCTATGT
TTAATTGTGGATTATGCGCATCAAGGATCTATATAGCCTTTGGGTTCACTTGTAAAACCG
AGCTTTTACAACGCAACAATTAGGGGGGAACTAGGGAGTTTAAATAATTTCAGCATT---
----TCCCTCTGATGATCCGCCCCCC-CCTCCCTCTCACAGATGCAAACAACTATACCTC
AAACCCCCCGACAATCTGGTCACGGTCATACTTACAACACATCAACTTCCTTGCAGTCGT
TAACTACTAATAATGCCGCCTCTACTTCCGAACGATAGTCATTAATCAAAGGTCCAATCA
GTTTACAGACGACAAGTATTGATAGAGTATCCTCACCTTACTAGAGACAACAATGGATTA
CGGATATCCAATGTCATAGGACAATAATTAATGGTGTACACTGGAATTCGAGAAGTTAAC
AATAAGTAGAGGACACCCTGCTTTATGTCGTAAAGAATTAAGTGTAATCATACTAATTAG
TTTAGATAACAGTTGCTAAATCCAT-----------------------------------
--------------------------TCAGACGTTCAATCACCCTTGTGTGTTTGTGTGC
CTTTTTTTTCTGTCCAGCAAACGTACGTCCTCAATAATATACCACAGCATACACACACAC
GGGTAGACTTCCTAAAGCCGAAGTATATGAAAGTCACGTCCACGGACGTAATCGTTCATC
ATGGGAGACTGATATCCAGTACAATTGAGGAGTTAAGTTAAACATCTAATTAAGGACAAA
TATATACTGGTGAAATTGTTGAGCAGCAGTTTAAATAAGATAAGTAGATGCGGCTCGATG
TATTTGCCAGTCATAAGTACATTAGATACGATTTAAGGACATCATGTCATTGCAGGATCC
GTTGCTGATCCAACGCGTTAAGGATAGTGTTTTATTCGGACTAAGGCCAATATTAGTAAT
TCAGACAGTTACATCAACCCGCTAGCTTTCTGGTACACAAGCATGATTATTACAACCTAA
AGGCCGACGATAGAGCAAACTAAG---------CTACAAG--TTGCAGCGCAGGCTGACC
TTATTAAACATCTCACCCATAGACTAAGTGATAA----AGGGGCGTGTTCTCCATACTCG
CCACTTAAGTATAAGCCAGACACCCTTTGCCCTGATAGAAATCAGACT-TAGTTTTAACA
TCAGTACACGATTGCGCTTTAATCGTACCACTCCTCTTGTCCGTTATGTAAAACACAGGT
CCCAGTTTTAGTAACGATGCTTGCCTCTAGGGTTTTCGGGACTAAACTGCGGGCCTATCT
TCGGGAATACTAACTATATTCGACATAGACAACCCTCAATTATTCATCTGTTTGGAGAGT
CAACATAGATTGTCTCGATACTATCTCGGTTTATTACAAAGA----TAAGCAACACCATG
ATCTTCCCAACG--------TATGAA---ATGCGTAAGAGCCTCAAATATGGATAGATAG
ATAAATAAGTAATCTGTAGTAAAAGAGACAAATCACGAAAAGAGCTCATATATATAGGCA
TATAACAAACCAAAAGACACCGGCGCAAGACTAGTTGCACAGAATAGCAGTGT--GCACC
TTAGATAGCAACATCGA-----TAAATAACGGATTGCCGCGAGAGGTGTAAACTAT-GGA
GTGCTTACCACTACGACTCTTCTT---AAGTAGTGTGAGTGCACGAAGAACCCTATGGAC
TAATGATCTTCATAAGACCTCAGTTATCGCTAAGAGACAATAGTATAGAGGTCTACACCC
TTAAAATAGGATAATAACCCTTTATTACCGATATGAATCGCTCCGAGCTTTTACCAGTAC
ACTCATATCTACATCTTCTTAATAACCCACAGTACATACTTATACGACTTCCCACGAGTA
ATTCCTTAGTCCCCGGGGCCTGTTTTACAAAAAAGTTGATCTTAGCTGAGAATCCCCCGA
CAATTATGTTACATCCCGTTTGGATGATTCGTGCCAACGTGACTAACGCCTACTCGTACC
AATTTCGTACCAGCATACTAACTAGTCGAACGTCTCAAGGCCTGTGTGGGTTGTTATATT
AAGTAAAAGCATTCCTCCTCATTAACAGGATATAACCCTCCACAAGTCCGGACCTTCCTT
TCGTGGGAACTTGCAGCCCGTTTAGATTACTCTCTCGCTTCATGAGC----TTAAGTCTG
ATTTATAAATAGTCCGACCTAAAACAAAGCATTATATTTAGACTACTCCTTAATACAGTG
GATTAATAATTAGATTATCTACCTGCATTCGACTCCTGAATTCAGAGGATCGAGATTAAA
AAGAAGTAGTGCTATCAACTAATTATC-----------------------------TATT
GGATTAGT------------------------------------GTAAACTAGGCACCAA
TCATGACCCCCACATTTAATCTATTTAAGATCCGTCCAAATCGGAGTTATTCAGGTCTTC
CCCTATTCATTCACTGAACAATATCGGAACGGTCTTGAAGGTGTTTCACACAATTGAGAT
CGTACCTATTACAACACTGATAATTCATTAGCCATTAAGTCCCCCACATACTAACCATGA
TGATCTTTAATGGTACCCATATTAACCCTCGACTTACTTACATACAAGTTCCATAAAGGT
GGCAGTCTACTTGGGCAGGTTAACGAAAATAAGATTTTATGGATAGAGGATCGCGCCGGG
TCCTAAATAATTTACAAAGTGTGACGCCTGATAAAC------TATTGAGTAATGTTAGAA
TGCAAATACCCTGAATGTATAAGCTTGAAGCTACGTTTCTACGTATCCGTAGCA------
--GA----------------------------TGGGCACATATCCAACTTCTTTTC----
----------TCAAAAGTTTAAATCCTCATACTTCTAACAGACTGTTGGTGTCCAGTATC
TGGTTCCTAAATACTACAGTTAGCATATCCCAGCCAAATCTAGGTCCTCTGTTAATTCTG
CACTTACCATCACGGATCCCATACTTGGC----GCTTAAGGCCGAACTTTTACGATAACG
TGATACCGTACTACGTGAAGATCCGTAAACAATGGAATTTAGCGGTGGATCCCATGCAGC
GTAATTATAGGTAGATAATCAGGTTGGAATTTAAGTCTGGCACATTGTGTTGGCCAAAAC
CGAGGCAGGTTTTTGAGGATAAACATGATGAAAGTATGCTCCTAAAATCCTTAAAAAACT
CCACTTCCATCCGAGACCCGATGTTGTAGTGAACCGTAGGGCCTCAATAGTCATTTTACC
AATCTTAACGTACAGGGCCTCGAACCCCAAGAGATCGTTCCATGAATACAGATCAACTAC
TAAAGACGGTATCTCATAATTCAAGCTAGTTGTCAGCCTCCTTGCAAAATAGATATGTTT
TGCGTCTCTCATAGAATAGCCTATTGGACGAAGATCAACGGATCCGTAAGGCTTTAAATG
ATTCCGCCATAATAATTGGTT--------TATTATATGTAGACGAACTGACTTATAGTAG
TATATTCGATCTTGATAGACTTACTAACGGGCACGGCCCTCCCCCTCCGGGAAATGCGTC
AGTGGTTCGGGTGATTCCTGTGGCCGTTGTCAGCA-CTTTGCGGGTGCACGATACAGCAA
AGAAAGATTAGCCAGATAACCCATGGACAGTGAAATCAAACGACACACTAAGGGTAGTTG
TTAGGAGAGAGTAAGATCGATAAATAGAATAGGATTAGGACAAATAACGT----------
-----------------CATGTCATCCTTTCACTCGTACCAGTATTGGCCCAGGGTGATC
GCAATTCTTATATCCTCAGTTATAAGTTTGCAGTATTCTACAATTGAGAAAACGTCGTTA
TCAGTGGCCTTATAATGGATTTACCTGCCAT--TGGACAAGATTGCA-TAAGGGCTGGGG
CGACCTTGCAACGGCTTCACTGTGGAGTCTCCTTCAAATGGCTGAGC-AACGATGCCTCA
TTAATACCAGCCATTTTACAGGAGAAGCTTCTATGCCGAGATTTAAAGCCAACTACAATT
GCGCGAGTCAATTGCGAAAGATATCAGAAGTTTAATAAAGCAGATCCCCTATTCTCTTGA
TCGAAAGGTCCTAGCACATCTAGAATCGCTCAACCAAATACAAAAGTAATAAATTCGAGA
GAATCAATTATTTACTAA-CATGACAAACAAATCGGTGCATCGGATTACTACAGTGAGA-
GGCCTTGTTAGAGTAACCTTCACTTGAAGCTAGACGAGGTAACTTTA----ATCACGTCG
AGCCCCTCAAACTCAAACT--TATAACGTCCCGCCACCTTAGAACATTTAACATCCTACT
TCTGTCACCGTCACCAGCTCATTTAATTCCGTGTGGAACTAT----CGAGACCTTCGCCT
AGCATAGAATGGTATGATATAAGGAAACGGTACTTGCAGTCATAGAGGTGCGGAAACTTT
GCGTGGTTCCCATCTAGCATTTTAAATTCGGGCGAAAGAGACTATGCCTTTGTGAAGATA
TTCACTCCTGGATATTCACCCTATATCAATCTGTAGAATATTAATCGATCAAAAGTTATA
GAGGATTACTACTATACTAACTATTGATTAACTAGTCTCAATCAACGATCGAATAACATT
CTTACAGTTTGCTACTGCCTTACGTTTGAGATGGTAACTGGTGGTCACTCAGTTAGGGAT
TAGCATCGTTTAAGAC----------------------------TTAGAATCGAAAATAA
TATACCCTTCTATGTACATTCCACAGAATTTAAAGCGTAACAGGTTTGTCCTTACCTCCA
GGATTATTCCCCTAAGAGTCCAAAACAAAATCAATTGGTAAATTCGTACGTTTAATGCCA
CAGGTTCGATGCAGCTCGATCAGTTGTCTACCGTGGTAGTGAGGTCGAGTTCTCTCGTTG
CAGTCCATGTAAACCTTACTTTGTTGGTGCTCTCCCTTTTTT-CCCTTTGGCTAACACGC
GCCTT-CGTGATTATGGATTGAAGCAGAGAGCGGGACTAGGATCTCGTAAGGATTAAGGA
ACAGAGATATTTAAATAGAATACACGTTGTTCCCACCGATCCATCGGACGTATCG--GC-
-CTTAGATTAAATGCTTACCAG---GCACCCG--AACTAGACAAAA------TTTGCAAT
TGTCGTCACAATTAAGATCATCCACTTGTCTACAAGGCATCTCATAATTGCATCCCGATG
TACTTTAGG---AACATAGCTGGTCAAAATCATGATCGTCAGCGTGCGGAAAGTATCAGG
ACTAGATGCCTTTTATCAAACGTTAAATACCCCAGCGTGAGAAAGGATGAACCGCGTACT
AGATTAAAATAAAAAATGCAGCGTTATAGACAGCATGGATATAAAGTACAATTAAGATC-
CCTAGAATCACCTAAGGTAATACACGCTAGCCCACCTCTCATGAGCTAACA-----CTAA
TATGCGGCCCATGTCTCTTATTCCTGCCTTCCACACACCCTGAACCAGACAGTGAAA-AG
AGTGACAGAGAGAGTCGTCTCATTAGTGTACGACGTTACGACTTATTGGCTCTTCCCCCC
TGCACGACTCTACATAAGGCGTGCTCTACAAATAACTTCACGGTCGGCTAATTACTCATT
ATCAAGTAATGATCCCCTCTTAACTATAAGTGATGCGACTCCTGGGCAATGAATGAAACT
GATTCAGCTCACCTAGGACCTCCTGGGGGACCTAGGAATTTACAGCCATCTTCTTGACCC
GTCCGTGCGCATGTTTGACAATTAATCAAATAATTGGCTAGTAAAAACGTTTACAGATGT
ATAGAGAAAATAAACCTCCAAGGAACGACTAC----------------------------
-----TATTCCGCACGAGAGATCAATCAGTAGTAGACAAGTAAATTCATAAAAACATGTT
CTTAGACGAATCAATAGATTAATTAAAATGCACAACTAGCAACCACATTAACGTTGGGGC
CCTCCTTTAGAATTTGATGACGCTTGGAGACAATCTAAACGAAAGTTAAGGGTTCATCGA
TCGTAGATCTCGCTGAAGTATATGCACATATATTAAACAATTTCGAGTGATTC-----AA
ACTACTGATAACACCCATT---TACCTCAAGAAATCGTTTG--------TG-TACTCCAT
AATGCCCCCTCGCACTCCTCC-ACACGACCCCCTTAATTATGAGGATCGCTACTCCTAAA
GTACACTCACATTAGGTCGACTAAGATTAAATTCACAACACTTTATTTGTATATATTAAC
ACTTAATCAGATTCGCCTTCCACACGTAAACTATTTTTTGAGTTCATTCTCCTTGCGAAT
TATGATAGGTTATGTACATTTGGCTTATACATAATACCTGTTAATACAATTTGACTTGGT
CAAGAGAACTATTAGTAGCGTCCAACCTCGTTGCGCGTCTTATGGATATATTATATATTT
AACTTATAGAGGATAACACTTAGTCAGATTCGGCTTCGTCAAGTGGACTATTACTACCGT
ACAATCTTGTTTCGGACGTTAAGGAATGCTAGTAGTACGGAAAGGTTATTGGCGATAACT
ATTAATAGACACTCGGCTTGCGGTAGATATCTACCAATTATACAACGCATTTCATACACA
GGAATCATGGATGAAGTCAACGGGGTACCACTACATAGA---------------------
--GATCATATTTAATAGAAGAACTGAAGAATCTTTGTTGTCAGGCTGTGAATGTGGAGAC
TCATTCATAGGTTTTGACTGAAATAAGTG-------------------------------
----------CG-----------------------GAAG---------------------
---TTGATTCCACAATCGAGTTTAGAGTCTTAGCTAACGGACTAGGTATCGCTAATATCA
GATTCCTGCACCATAATATCTCTCGCTTCCTATAAACGCTCAATATTACATTTTAAATTA
TCTACTATTCACGCGAATCTTTTTCACACACACCGAGAAATGAACAACTTACCAGCATAT
TGCAAAGACTCTTTCCGCCGTCAGTTAGAGCCATCCTCATTTAATACTCTATGCTCTTAG
AGGGTCGCTCCTGGCATGTGCAACATTTAATTGAATCATGGCCCTTGTTCACAAACTCTA
TGTTCGGCCCCCCTTTATAATGTATCACAGTCATTGCGCTACGGCAAGCTCCAAACGTAC
TAGTAATTTACTATAACTCTAGTCTAGTCTGATTTGGACTTAGAAAACTCCACCTGGGGA
ACGATCTGACAGATATAAGATATTTCGAAATGCTATACTTTGACCTTACGTTGGCAATCA
ACTGCTTTTAAGG-ACCCAATTATGGAATCAATTCACTTTAATCTCCCGACAACTTGAGC
GCTTTCTATTCCTACCATATAATACTTTCGTGTTCACAATTGTCCTTATTGGTAA-AACC
AAGGTACCAAGAAACCCACTTCCTTCTCTTGCTTGATTTGGTGAGTGGGGTAGTCTGTTT
TGCTCGGTCTGGCGAGTTTGTGTTGTTTGTGTGGAACTCCCTTCATCAAACGGCTTCCTT
CTAGTGTTCGCTTCTTTGATTATCCATCAGACCAACATCGGTTTTTGCTCCCTCAAGGTT
TCACCGACCTTAAATTACCTATGATTATCTGATCAACCTCCACCC---CCACTTCAGTTG
GAGTATTCGCCCGTTTATTTAGGATTACATAAGTTAAGAATACAATCTATCGTACTTCTG
CCTCGAGTCTATTAGTGGTATATTGTTTTCTTATCTGTCAAAAGGAATATGTTCTACTGT
TTCATGCACCCTTTCCATTCCGTGCCGAGTCGCTGATGCTTGCTGTTGCCGAATAGGACA
CTGTCTCTTTTGTTGTTGTTTCATTCAACTGGCTAAAATAGAAAAGGAGGTT----GCCG
TCCA-------------TA-CGACATTTATCGTTGTAAAGGTAGTTACATTCCCCACGCG
TCCAATTTTCACATCCGTTTCATCACAAATCTTTATAGGCTGTCCCTCCAAGGATACTTC
ACATTCTCTAAGACCAACTCCCAAACGCCTAG-TTCAGAGAGCACGTAAACATGGTTTGG
AGCGCATCAATCTCCGACATGTATATTGTCTTACATGGCACTGCACT-ACGGACTTAATG
CTTGCCACAAAACGTACTCTAGCATTGTGGAGTTTGTCAAAGTGAGGGTAAACTGGGGGT
GTTATTACAATGACTATAATAGAACAATTCGTCCTAAGATCCTT----------------
---------------------------------TTAATC--AGCATCGACCGAAATGATT
TAGATAAAGTTCGAATAACTAGTGCTTCGTGCGACTAGTAAAGAGGTCTAATAATTAACA
AGGATATTGATCGTGTACCATTAGCG----------------------------------
--------TGCGGTTGAAGCTGTTGTGCTGGCTGTATTCTAGAAAAGAGTTCAGTGCTAC
AGG---------------------GAAC----------------------TTTGTCCCCA
ATCTCTGGTTCGCGTTCTGCATCATGTCCAACGTACGAATTGAGTGAAGGACTCTGCGTC
TGAGGTCCTGAGTTAATAAATATCCC-CGCGAATTAGCTTGTGCAAAGGGGTTCTGATAA
TGTTGTTGAATGGTCAGTGCCGAATCTACATTTTATGGACATAATGAAACAA-CCTACTT
TCTTAGATGCTTAGAAAGATATGTAGGACCTATTAGGATTTTCCGCACAATTCACTACTA
AATACTCAGAAAATCATTAGTGGGCGACTACATCCAGTAAGTAGTAAGGCCCATTTTAAG
GACTGTACCGTAAACAGCCATCAGTTATAAAAATAAAGAAGACTAACCTGTGCTTGATAA
GACTAATATGACTCGAGGGTACGTCATAGAACATTACTCCCGTGCAAACATTACTCTAGT
GTTACAACTATAAATACATCCCGTAGTATACAGTTACTGCGAGGGTATCGAAAACTACCT
CGATAAACTTCGTGAACACTAGCAGCCTTGCCAATTCGACCCACTATCCTCAACTTTGAT
TACAGATTAGTACTCAAAGCCGCTGGGCTATGAACGAAATATTAATTTCAGCTTGCAGCG
GCCGAGTTCACTGAGAGTTATGATAATCGTTGTTAGAGCGGGGTCAATTAAAAACGCTCG
TTGCGATAATCTTCAAGGCGAGTTACATGGTATCTTTCCGATCATCGACCTCTCTACGAA
ATTCTTCTTCTCGGCATCCTGTTATTACGGCTAATAAACAACTCCTTTATGGGGTTGCAC
CTACAGTCTACAATATAA-GGCGTTCTGTGTCAAAAATGATTTAT---------------
------------------TACTGCACCTGATTCTCACGGGATACTTATGATTCCACAATT
TCTTTCAAGTCTTGCAAACGATGTGGTCATTCCATTGCCATTGTTACTGCATAACTAATT
AATACCCATTTCACATTGCTCCGAGGGTCTCCTGCTCCCCTCT-----------------
-AAAGAATAATCGTCCCATTATCGTA---GGTACTTTAATTGGTCTTGGCAATTTCCTAA
TACACTACTACATCTCTACTGCCTCATACGAACGCGCGATACAGGTAGTAGACGACCTAC
CTGGTTCTCGTATAATGCGTAAGGTGTTTTCGAACCGTAAGGGAAGTTTCGGAATATTGA
CCTGGTGGAGGGACTGAGTTCGTCTTCTCTTCAAATAGATTTAAGATGGGTAAAACCCAA
TTCGGATCTTTAATTATAGAAATAATGAGCAATAAAGTACTGAAGCCACATACTTAATTA
TAGA--------TCCCCTCTCTCGTCTTATCGACACCTCCTCTCATCAC-AACAAGCATG
TACTCCCATAACCCAACGTACTCAACCAGATTAACTTGTAACATGTATACGTTGTCTTAG
TATCATATCTATTGAAATCCCCAACTAGCTGCTGACCCTATCAAGGCAGACATAGAAAGA
CACGGTGATGTCTAACTACGAGTAGTGTATTAATACGATAGTCTTAACAGAGTATTATGC
TGATTAGGC-TCATGGATAATACTTCCACACAGCTGACCTTATAAACGAGCCCTACTCGG
CTGTTATTTCATAAAAAATGCCACTAGTGTTTAACCTTCCTCCAAGATTTACTCATTCTC
ATACTGATGTGGTCTAATACCTTCCGTACTTGCTTACTAACTGCTCCCTACTACTCATCC
ATGATTGACCATGCCCTAGGTTGTAAGAGATCAGGTTATGCCTTCCCTGTCA-TTTAATG
AATTCGTAAGTAAGTATACTACGGGTTGTTGCACTAAGGTTAATTATCAACTCAAACATA
TCC-------------------------TTCGAGTTACTTACATACGAAAACCAACCAAT
ACCCGAGGATATAGTCAGTATCTCCTTGTTCGAGATCTATCGTACGGATTAATACCTACC
CTTATTTACTTAATTAGGCAGAATGTGATGTATTATGTCCAACATACACAAATATGTCCG
CTTC---GCGGACGAAACTAGTCGATGATATATATTCTTTCATCCCCCCCAGAACCGACC
GGTTACTTAGTATATGACTAAAAATTTGTACTTTTTAATGAACGCAGTG--ATTACGTAT
TACCTAATACCTTACCTAATCTATAATGGTACT--AACATTAAGCTCTTATTCCTTATCT
TATGTTTATCTACCATATTTAGTAGTAATTTCCAACAAGTTCCTGTTAGATGTAATATGT
CTTCGTAAGTAGTAATCTTACACAACTGGCTGATTCACTATTCGCAAATCTTACGGCTAA
CTTTCAGATATCTATGACTAGCTGTCATACAGCAATGGATGCTTAGGTAAAGGTTAAAGA
TGTGGAATACCGTCTCGATTTGTTAAATCCACGCGGGGAAGTGGGAACGGTAATTATCCG
TTATTATATGCACCCGTT-CGTTCCTCGTTGTTACAAATTCTTATCCGCTTGGTCAAATA
AAGCAAATGTTGCAGTAGTGGGGCCTCTACCTTATACCTTAACTGAGAACTCACCTTTGA
CCAGAATATAACAGTTATTAATCGGGGTATAAGGACTTTGGCCCAAG--TCCAGGATCCC
AAGGCAGTAT-AAGCTCATAAAAACCTACAGAGTATCAAAAATGGCAAGGAGAGGGAGCG
TGCACAAATCAGAAACAAG-----------------TTCTGCTACTTCATGTGAGATACA
TTCTCCCCCCCTCAAAGACTTGGCGCCTC-CCACCCCCTAAC-GGATTTATTGCTAATCA
ATATTCGGCCGTTTACTATCTCTTACTCTCCAGGCCTCACTCTCTTTCATATACATTCCG
TTTATTACGCTCTAATAAGTGTGCCATTAAGTGTAATCCATATTAAAGCCCTGATGTCAA
ATGCTTTATCTATATTGATAATCGAAAATTCTATTATACCTCACTGCATTCTATAATCTG
ATTCACATATACGTGGAGCGAAGTTATAAAATTATTACACTTCATTAATCTAGGAAGGAG
CTAATTGAGGACAATAATTGTGTTTACGCGTATCATGAACGAGCGATTGCTGAATCAGCA
AATCGCACAGAAGTATCTATGAAGTCGCTTATATGCCATATTCCGGCCCACTAAGGTCAC
AACAGTACTTTCCCATCCTGTAATCCCAAAGTATGAGAATTGTTAAAGAGATGTAATTAT
TAATGCCGAACGATTGTTACAGAGCTGCAATATTAAATATTGATAAAATAAACTTAAATA
TCAAGGTTATAGAATGAGTCATGGGCGTGGGTATGGTTTCGCAGGTAAAGAGTACCAGGG
CACACATAGACTTGCTCAAGAGTTCTTCACCCGCAATGGCACAAGTAAGAGATACGAAAG
GATGTTGAAGGTTGTAAACGAATAGTTCTGTCCTC-------------------------
----CCAAATTCCTAGAAGTATTGT------GAGG--------------GGTCTTTCGAT
AACTTCCGCTTATTATACTTTCCCTACTGTCCTCTTCCCGAGCTCACATTAATTGAGTAA
GTATAACACAAATAAAGGTAATTTTACAAGAATTCAATGACACCTTACTGAGTACAAGCT
TTATACACATCACAACTCATAAGTTCTGAATCGTGACAAATTTGA-ACCGAGACGAGTGT
CTCTCGTGACCTTTGGGTGTAGGTTAGATTTACTTCACTATACTTATCTCGTAA--TAGA
TCTTATTCGCACCGATTCTTTAATATCCAACTCCCTATTTCCATTGAACT----------
----TTGATTACCTAACAAGATCAGCGCTGTTAGGTATAATAGGACATAATAATAAAGGT
CGTCCTATTACGACAGTCACTTGCCATCTCTATAATGGGCGCGCAGTTAATTTACCCGTA
AGTCATCTATGCCTCATAAACTGATGGATCATATAAGACTAGGGGGATAAACGGTTTTAT
TAATCAATTACAAATCCGTATGTAAATAG-----------------------TGCAACTT
CGTCTGAGAAAAGGAATATTTCCTCCTGGAGTCATAACTAACTTAAGTATTATAAAACAA
AGCTCACGCATTCACGGGGTCCGGTATTATTACCTCATCTTCCATGATCATATCGAGCCT
TCCAC-------------------------------------------------------
------------------------------------------------------------
----------------------------------------TAATT---------------
--------TCGAAGTAGATACTTAGGCCCTAAAACCCTATGAGGATACCAATTAATTCGT
AACATAGCGTATTCCGACGAGGCGTAATGGGTGATCGAAAATAGAATAGTCAGGGAGAAT
GAACCAATCAATCAGAAGACTGATTACACCAACTAGATCATATGCAAAAAAATATTTTGT
AGTTGGAATATGGACACGGATAATTATCGCTCATCGTAGTATTCGATCCCATAGGAGACC
ATTCCCGAACAGAATGAGGGCATTGTCTGCGAAATAAATTGCATAATTAGCTCATTATCA
TTGAATGGGACTGCATTAGAACACGAGCCTTCGCTATCTTTCGACTGGAATAATTAAGGA
CAAATACCAATTGGTACAATCTATCATTTCGCAAATAAAGGTAAGTATATAATTGCGCGG
GTAGAGGATCGTTTTCCGTATGATTTAAAGCATAGATCCTTGGAAGCCCACTCTTGCATT
GTTCACAACTTTCTCGCACAAATCCTTACTGAGGCTGATCATCTTTGAGAATAATCGGAC
GTTTCTTATTAAAATAGTTCACAAAAACATCATAGTCCACAGTTTACCTTACTGTCTTAC
CCAGTCTTCCAAGGCTATAACTAAGTTTACAAAACTCACTTATTCAAATGAAGGAAGGAA
TATACGCAAGGCATCATCCGGTGACAGACACCGAATCCAACCTAACTAATAATCTGTCTA
GAACCTAGCTACTCCCCGACATAAATAGTTGATAACACACAAAAGGATAATCGA----AC
TTGGGGGTTTTCTAGAAGTGTCAAATTATTAATTACTGTACACCGTCGTCTCCCTCTCAC
TATTACCATATCATACTTGGGGGATAACGCACAAAGATTCACAACCATCAAGGAAGTAAC
TTATTACAGAAACCCCCGCTAAATACGACAGTCATTAATGACAATAATGAATGTGGTGGA
CTAGGGCCGTATTCTTCCGCACTGAGACAGATTTATATACGAATAACGGTACCGATTTTT
TGATTTGGGTATCATTTTTGCGGACAAAATTCGCAACTTTAATCCAGCACTTGCCATGAA
TTCTAGCTTCGTAGGCCCAATCACTATTCGCGT-----------TAAATCACTTGTCTTT
TTTCGATCTTCC--GATC-ACCATACTATT-------------GGATAACGAATGAGAAG
ACGTCAGCGTTGCCAACAGATATAATGTTGTATCGATCCATGATCATCT-----------
--------------TTTGGAATCGCTCAATGTTCATTTTATATAATCGCTCACTCCTTGG
GATATAAACTGGATCCATAGTCATTATTTAAAATCGATCCATCATCATAT----------
--------TATAAAATGGCATCCCAGATCATTATGTGAGATGGCTCATGATCCTGATATG
AAATCGGTCCAATCAATCCTATCAATTGGCTCCATCGTCGTAGTCTAAACTGGATCCATG
GATATCCCCATTTATGAACTCATCGGTACCC-ATCTGTAGACTGCCCAATATCCTGGACT
GACATTCG----GCGAACGAGGGATACGCCGAATAATCAC--AGTGCCCTGTGTGTGGCC
TCTTCCATGCAGATTCCATGTATAATTTACATGACGCGTGTATATTCAACAACATTAAGA
TAGTGATTCCTCTCCAACTGCAATTATCTTGCACATATACTACCGTGAGCTTGTTTGCTC
TTTCCCTCTCTTTAAGGCACGAATCAAACCCATTTGCAGTAATGTTATACCCGGTAACCA
TGAGGAGATAAGTTCAGCTTCTAGCGAGCTAGATATTCATATTCGTAAGATTCTTGAGGA
AGAATACGACTC------------------------------------------------
------------------------------------------------------------
---------TT-------------------------------------------------
------------------------------------------------------------
--------------GAC-------------------------------------------
--------------------------TTCATTAGG-TTACAATACTCAAAATGAGTCTCA
AAGTCGTAATGATTAAATTCCACTTTGGCCTGAAAGATTGCCACCATAGGACGGTATTTT
ATACATTCGGTAAGCTAGAATTCTCTTACATATTATAAGAGTTATACCTGCATTTGCTAC
TTTC--AACTAAACC--TCCTCTTTTTTCCTTTGCCACCTATACCGCAAACTCCTTTCAA
GTATTAATTTAACTCCTTCTATCCCTAACCGTCTTGATATTTCATCTAATATTCCATATG
ACGTCTTCCGCCGATCTAGAACAGCGTTCTATCAGGGCCTAGCCAACGGTGGCTCAGATT
GACCCATGATAGTATGTCTGTAAAAGCTATCTTAGGGATAATCTATAGGCCGTAAGTTAC
TAAATGCCTAGCTCAATAAGTTATACTTACTCAATCTAAACCTATCTTAACATGACCTAT
ATAGTTCCGAAT-CTCAAAGA--GCCTTGTAACATTGTCTAACTTACCCCTAAA------
-------------CATTAGTTAATCAACTTACCGGGTTTCATAAAACAAATATATCTCCC
CTTGTCAGGTGCCTACATTTATTACGATTCTCGTCTATGGCGCTATTGAATGGGTATAAT
CTCTAGGATGATGTATTACTTGCTTACTTTCATACATGAGTCTCTTAGTCTAACATTTCG
CATCTGGATCACACACCCACGTTAAGATTATCAACCCTAACTGGCTAAAAAAGACGTCTC
AAGTATAGACTAGTTTGAAACGTTTCTTACCTCTGGCGTTACGGTCTCTGCAGGCAAGTT
GGGTTTAT---TCTCCTCTAGTTTGTCACACGCACGCGTCAACGTTACGGACGTTTTCGC
CCCCCACCACATACCACGTATGTCTTCAGGTTTATAGTCAGAGTTATGGATGGGATAACT
TATACCTGTACACTACACCTAAACGGACAGGACAACCAGTGCCTGAAATATGCTTAACAT
CCTGCCCATAATAAA------CGTGGAATGAGTGGATATTGATACCTGGTGGTTATCTCC
CCGTCTTTCTCGTTGCTAGGAGCCATGACTGACCTATGGTTTTTCTTTGAAAAAAAATCA
TCGAACTCGTCTGTCCAGTTATTATGACTGCTTTCGAAACTTTCTAACAGTGCATTGGGT
TTTCTTGGAGGCCATAAAGTGTCCACCCCTCCTGAATAAGCACTTCACATACATGTGCAT
TCCAAGAGCCCCTGTGAAAACAGTCCGAATATTTGTAGGTGGCGAGTCAGCATTAATCCT
ACTTGATAGTATCTCCCTACCATAGCTAAT--ACTGCATTCAAAGCTAAATTGCTCTCCA
GCGTGTTTCTTCATATAAAAAATTTCTAACAGGTCCCCAGGCTTAACTTGTAGAATGCCT
ATTTTAGCGGTAACCCCATTTTTACCCGTCTTATGATTAATAGGAATAGGTTAATTGGGT
CATTATTAAATCCATAAAGCCTTTCCATATTCCGATATATAATATAATATGAATACTTCC
CTTCGCTTGTATTATTGCTACATCTAACGGG-----GGCTGGTAATCATAGATTTGGCTG
GGGTTTTCACACTAT-----------TCT-----TCGTGTTAGGCTCTCC----------
--------TGAACTAAGTTCAGACCATCGTGCTGGGGTATCAGAACACGCTTTACAGGTG
CCTTACACTGTACTAACGCTGTCACAATGCTGAGGCATTTATTATGCCGGAACTTGGATC
ATAACGACAAGTGTCTAACTGGCCATACGGCAGTATAGAAGTGAATATCAAAAGACCTAA
GGAGTTAATCCTTAATTTACGTTAGATGGGATGCAAAGACTTTACCGAAGAGACATGTCG
GCGTGGCTAGCATATTCAACGTAAGGATATTAAATAAAATTGCGAGCCCTCTTAAATGTT
AAGCCTCCGACTAAGAGGTA----------------------TAA--------ACCCCCC
CTACAA--------------TTATTAACAGCTCGAGGTCCTCCCAAAGCACACCATCTTA
ATCTACAAGCTTGTAGCCC-CCCGC-AATCTTTGTAGGGTTTTGCCCGCTAACGGTATCC
TCCTTTCTAAGTCCAAGTCCCAAACTACTTGTGAACTATAGGACGTAAATATCACTTAGC
GCGGATT-TACCTGCTATATTCTATTGTTTAACATGGTACCACAAGTTAAGTTCTCCAAT
TGCTCTCAGCAGAAAAGACTCCCAGCTGAATTGTCGGCTCGAGGACTTAGAAATTATTAC
GGTATTCATCAGGGAGTATTACTACACTTAGTAATTACCGAGTA--TTCGACCTTCCCAA
CAAGAACCTAAGGGATAGCTTATGATTCAAACCCTCAAAGAGGTATACGGCATTGCCATT
CCTAATGAACGGTCTCCAACATAGTGGTCGAAATTTATGCAAAGTGCTCGAGAAT--ATG
CCGATCCTTACATATTATCAATGTTACCAGATAACTAAGTTGGGTATCAACGAGAGTCCT
GTCAATGATAAGTGATTCCGTGATTATCACACAATGATGT--CCGGATGAGTCCAGAGCG
TCAATCTAACACCCAGTACAACCTCAAGATTTACGGCCCTGCAATTCCTCACACAGGTCG
CCACATGCAAATATTCCGAGCAAAGACTGAGGAAAAAAAAACGTTCCAAAGGTAGATC--
TGAACAACTCAAAACTCGCTCGTTTGTGTACTACTACTTACGGCGAACTGATGGCTTC--
------AGGTCGTAGGTCGATCCCCCTCCTACTCAACTAGC--TTCT-------------
------------TCAAAACTTAGTCGGGCGTCCCTTTCCGAGTAAATATGTAAAAGGACT
TGTTAAGGTCCTACGGGCTT--GGATCACTTATACAAGTAATTTCCTAACCACACTACTT
GGCTCGCCCCTTCCCTATTACGTACATTTATCGCTGGAAGTAACTAATGCAAGTAGTAGG
TTTGTTTACCAGCTTTCCAATTAATTCTATCACCCAAAAAAAAAACCCATCCCCCCCCCC
AAAAAGATGGCTGTAAG-------------------------------------------
----------------------TAACTCATTCTCTCCGGATATATTGACGCATTTGATGA
GTCAGTTAGTATCGCCTATGACAGACT------------CTACTATC-----------G-
------------------------------------------------------------
---------------------------------------------------------TCC
TCATCCGCCTAGTAGCCTACACTCTTGAGGGTCGCAAACGCTGCCAAACAACTGCTCAGA
AATACAGTAAGTATACCGCTGGACCAACTCTGCACCCCCACCAAG---T-----------
------------------------------------------------------------
------------------------------------------------------------
------------------------------------------------------------
------------------------------------------------------------
------------------------TGGTTTTTAAGTGCCATTCTCTCCCCCCATGAGTGC
TCGACGCAATCTGCTACTCTATGGCACAATAGCCATTTAGAGAAGGCTTACTGTTAAAAG
AAAAACCACCGTAACGGCGACGATAAGCAAGTATTCACACCGACCAAGGATGAATGCATT
AAAAATTGCGACTAAAATTCGCTATTCAAAATTAAGAACGACTTTAATAACGCTAAGTTG
TTCCAAATCTTGAAAACAGCTTCACTTGTAGCATCGTACTGAATCAAAATGTTGAAGCCG
GTTACCCGTTAAACAGGTCAATTCAACTGCATCTAAGAAAACAGCTTTAATTACCCAGC-
---CAGGTCTTAGGATCGATTACCTGAGATCTATAGTCTAGAATTACTTCTTACCTCCGA
AGCAGATTACTTCTAAAAAAG-------TTAATAATCCGGAGGTTCCCGATTGCATCGCT
AGGATCAGGATTTCTATTCATTAG------AACTCCTTCCTCATTCAAATTAAGCTTATA
GGATTAAAAATGCTTAATTAATCATTCCATCTGAAAGACGAAAGGTATTACTTGATCAGA
GAATGCGGAAAAACTCTCCTAACAGTAGATTTTTA----------CAACATCTTAATAAC
TCAAGCCTAAAGGTTATCTCGCGAATTTTATCTACAGATTACCGTTAATCAATGATACAT
GGAATACCAATTCAACCATCCATCGAAACCACATTAATTTACAAGCCCAACTACTACGAG
GATTGGTGTAAGCTTCATTAAGCAAACTAACGGTTAATGTTTAAGTGTAATAAAATTGAT
ACGTGCAACTAACAATTAGAATCCAAGCATTGAAAAATAATGTAACTGCCCCCCAATCAT
AGTGGCTTCCCGTACCGTTAAAACT-----------------------------------
------------------------------------------------------------
------------------------------------------------------------
------------------------------------------------------------
------------------------------------------------------------
---------TAGATTATTTAATAGGAGTGACTAAACGCATTCTTACATGGAAAGACTAGA
ACATGAAAAATAATTAAAGTGGAAAAACTTGCCATGACATATACACATAGAGCTTATGAT
GTTACACACAGGAGGCGAATATAAACAGTATGTGGCTCCCGAAATATAGCGCTAAATTAT
TTAGTGAGAAGAACTGAACGAATTACTACATGTAAGAGTTGAGAGTTTAAAGATAGTTTA
AGTCGAAAAATTTCAATTGAAATATACACGCAGAAATTAAAATGTTTGACGAAGTCGACG
AGAACGCACTCCGCGAAAAGATAAGAATTGCTGCCCTAAATTATTTAACTGGAATGATTT
CACGAATTCTTGTATGGAAAAACTACGCGTTGGAAAATATTTAAAGTCGAACGAATTCCA
ATGACATACACACACAGAATTCAAAATGTTTAAAGCAGGGGTCAGTATAAAATATTTGAA
CATGCGAACCATAGCCCTAGATTATTTAATGAGAGTAGCTACACGTATCTCTTCGTGTGC
AAATTGTAAAGTGAAAGATGCTTAAGTTCGAACGATTCCGAATGACTTAAACATACAGAA
CACAAAATGTTAGACGAGAGGGCGGAGGGAGAGCTTAAGAAGGCAGTCCTAGATTATTTA
ATGAGGTTAAATGATCGCATTCATGCATGAAAAAATTAGGTTATGAGTAATAATTAAAGT
CGAATGTTTTCAAAAGCCATAAACAAGCAGAGCTCAAAATTCTTGACATAGGATACAAAC
GAAAAACCCGGGCCGTAGCGGTGTACATAAACTATGTAATTGATACTCCATATCAAGAGG
ACACCCTCCCGACCGCAAAATAGTAAGCTTTACGTAAAAAAAGCTACTTACTACTCGTAA
TTTTACGATTAAAAACATTTCTATAAGAAGTT----------------------------
------------------------------------------------------------
---GATGG----------------------------------------------------
------------------------------------------------------------
--------------------------TTTTCTTGTAAGGTGTGGCTTCATTTAATGAAGT
ATTTAGGGGATGTCATCGTTTAGTTAAATGTAGTTGGATATTGGATTGTTAAAAACGACC
GGATAATTGAGATACCTTGTGGTAACTAAATTCGGATTATTGACAAAAGACTCGAAACGC
TTTAAGGTCTGCCCTCCTTTTTGTCTGTTTTTCGTCTTTTTCAATCTCTTGTCGTGGCTT
GC--TCAGCAAG----TAAGGTTTTGAAGCTTACTATCTGTTA------CTCCTCAGTGG
TCATTCCTACTGTCGAGAAACATTAAATAAGATTTGCAGCCGGACATTGTGCTTCATGAA
TTCTCTATATGTTAGCCCGGAATTACTTTTTACCGAGGCGTTAATCACTCGAGGGACATA
TCAATACATCACTATAGCCTCGAAAATTTCGAAGGTTAGT--------CCATGCCTGCCC
CAATTTGGT------------TGAGAATCAATGTGTGCGCCTTAGTCATCACTATCTGCA
GGATTTAGGGGACATCAAGTCTCAGTATAAACAATGCATTAATCACCAATCGAGCCGCCT
TCACTTTAGGACTCCGTATTATGAGTATCTACTTCATAGGCTTTGCCAATCATCCTCCAG
AGATGATTCGCTAATGAAGTTCTCAGACTAAATATTAGTATGGGATCCATTCAAACAAGA
TAACTTTTAAAATCATACTTGTTATCTAAGGCTTTTCAATAGACTCTTTTAAAACGTATG
CTACCGTGAAGGCATAATCTTCGGATTGAAGGTCTAATATATTGCCAATCTCTAACTTTA
GGGAAATTAAGGAATGCCTAAGCCTTAGAACAAGTCATCGGTCTTATGGCGACATGAAAA
GTCACTACCGCCTAAGTTCGGGTCTTAGCACTAATACAAAAAAGGTATTAACTACCCTCT
CCACGAAGCTTTGATTAAAAAATGTACCAGCATATTACGTTACTATTGCCTTACCG----
------------------------------------------------------------
---------TCATACA-TCACTGACTCT-CCCAACTCTGTACTTTGGAGGCTTACAGATT
AGTAAAAGAGGAATTTTATCGATTTCTAGAATGTTGTGAGAGCTAGCTAAAAAACGTATG
AGGGTTGGACTGATTTGCAAAACGAAAGTAGGCGA-CCTATTAATGTTTCATAGAGCGGG
TGTGAATTCTTTACATAACTTTGTTTTAGTTAGCT-TGTTTGAGACCCCACCCTCCCTCA
ACCCCTTCTCCTGGAAGTTCTTGGCTCTCTTTCCCCCCTCGACTCTACCGCCATCCCTCA
GGCAAAAAAAAAAAATATACATTCAAATTAACGATTAAGTTACGGAGGCCACGAAAGAAT
TGCCTACGCACAATTAGTTCGTGACACGTTCCCATCATCGAATCGTGTATGATCAATGGT
ATATAGTTTAGCCACCGAAAGCGTAAAATAACGAATTCTAGAATCGACCTATCCTTAGCA
ACTTCTATGAGAGGCGACTATAGATTCGCCTTAATAATGAGCGCTGATGTAATACTCGAA
TTTCTAGTAATGCCATTTATGAATGGTTACGTATCATTTAAGACTTACTGGACAAAAATT
CACGCTTATCTTTTTAAACCGCGATCAATACATTACTTTCTACAAACGCGCGTTCCCTAA
AGGCTTTGAGCTGATTTATAGTATACTCGTTTTTTGTTACTTATGAGCGTTTCTGAATCC
AATATAGAGTACAAGATCGATCTTCTAGGGTCCTGATGCTTAGTGGACTATAACGAGCGG
GTT-TAAATTGATGTCCTTTTCTTCA---CCTCAATAAATGTCGGGAACATTGGGGATTC
TCTAACCGGCGTGCAAAATTGGTATATATTCGACCGCTCCTATCCAGCCAAATATATTGA
AGGCCACTACATTCAGAGGGAAATATGTACCAATACACTTGACAATTTTTAGTCTGTTGA
AACTGTCACTAAGTATACGTGACAAGCCGGGATATAGCACCTCCAAGATTCAGCGATAGT
ACGGAATTGGTAAGAGTAAAGAATAGAAGAGAGGGG--CCAGATCCCTCTTAAGGCTTAT
----TCGGTTTTTAT--TCTCTCCCTCTTCGCTATGCTAATCCATATCGTTTTGACGTAC
GAAAATCCCTAGATTCAGAATTGGGCCGGTGAGGTCCATTCACTGACACTGCATAAGTGC
TATTAGTGTCCCCCGAAATCCATCATTCTCAATAATGAAATATTATTGCGACAATTAACT
CTTGTGCAATTAAAATACTGCAAACTACAAAATCCGTCAATACTAGTGTCGTTTTGGCCT
GGTCTTGCTTAAACGTAAAAATCCCTACATACATCTCGCCTGTATGATACAGTTTACTAA
CAAAGTTACCAGGGGCGCTAAGACGAGTGCGCACCATTTGACTACCAGTAATTCAACTAC
TGAATTCTCCACTTTTTCGTATAC-TCCTCCACACTAATGTCACGTTCCGAACCCCCTAA
TTTCGTATCGATGACGTCCACTATATTCGTACTGTCTTGCATATGGTATCATACGCCATC
TTTAGATACGTTACAAGTTCATTAAGATTTTCGGTTATATATGAACCCTTGGTAGAACGT
TGTCACTTGCGTAAATTAACTGTACAATCATGAATCCT----------------------
------------------------------------------------------------
------------------------------------------TTATT-------------
--------------------------------------------AGTCTTGAATCCCTAG
CCGAACATACGCGCCTCCATTATCGGCCCCGTATGTATGAGGACGCTTGATATGAGTTAG
CCCCAAAGGGGATTATTACTGCGTAGTGTAC--GAAA-CGGTTCATCTTTATGACAATAA
TATCTTTCCTCTCCAGGG-----------------TTCTTCCCTACAA----ATCAACTT
ATACAAATTGATAATGAAAGTAACTATTAATAACCCCTACCTTATGGAAGCTAAGACTAA
ATATCGTTCGTTTGAGTTATACAGGATCACAATTAATGAGATGCGACTTCGACATGTTAA
CAATTAATCAGAATCGCCTTCGATGTAACAACTATAGTAATGTTCATAAACTCGTTCCCC
CTGGTTTGAATAGGTCGCGTATAATTGGCTTATAGAGGGTAACGATTAATTAGATTCGCC
TTAGATAAGGGAAGTATTGATTACGTGCAATCTCGTTACGCAACCAATGAATAGATCGTA
TACTCTCCGCTTATACAGGATAACAGTTAGTCACATTCGCCTTCGACAAGACAACTAATA
TTTACACACAATCTTGTTCCGCACGTTAAGTAATACTAATAGTAACCAAACGTTATTCGC
GGTAACAATTAATCTACAATTGCCTTGGGGTAGATATCAGCCACTTATACAACCCATCTC
ATACCCGGGAATCATGATTAAGGTTAACGTGGTATAGATATTTTGACCACACAATAATTG
ATCAGTGAAGATCACATTTAATAAAAAAAATCAAGAATCTCTGTTCCCCGCCTATTAATG
CGTAGAACTAATCATTAGATCTGAC-----------AGTAGTAA-GAGCGGAAGTAGACT
ATCTTATTATTTTGATTTGATAAGTAAGCGCATCATTGTGTGCCTCAAGGTCCCTTGTAT
AAGTTAGGAGCTTTAATGCCTTGAACCTCAAACTGGAATTAATACATAACGCCCTCGCAT
TCTCCGACCTTCGGCAGTTCTGGGAGGCCAACCCAATCCCTACTAATTCATACAGTACAA
TTTTCGATGCACTGTCAGTCTACGTTATGGCGACACATACCTTAGTAGTGCAATACACAT
TCTACTCCAGTAAGAAAATTAGCGTTACAATTGCAAGCCCTTTAAGAACATTTAATGCCT
TATCATGTTCGAAGATGAAGATTATCCCTTTCC--CCCCCCCTAGGTTCCCGCTGCCCAT
CCCCAATCTTTAACACTAATTATACCTTGAGTAAACTTATATAGCACCAGGTAACTCTTA
GCCACATTTACCTTACACTAGTCAACTTTAGATTTAGTACAATCTCCTTACGCTAAGATT
ACATTATGTACATATACGTTATACGGGATGCCGTTTAGTTAAGTTCTCCTTCGACAAGAT
AACGTTTAGTTAAATTGGATTTAGACAAGTCAACTTTTGGTTCCACGCAATCTTCTTCCG
GATGCTACGGGTACATAAAATATATGTCCCTTATAGAGGGTAACGTTTAGTAAAATTCGA
CTTTGACTAGTGAACTATTAATGGTGTGCCATCTTGTTGCGGACGTTAAGGGTTACTCAA
AATACATAAAGGTTATTGGCGGTAACAATTAATATACACTTTGCTTGCGCTAGATATGAA
TCATTTGAATCACGCATTTCATACCAGAGAATCGTGCTTAAGGTAAACGGGCTATAAGTA
ATTCGATAACAGAATATTTAATAGGTACAGACCACATTTAATGATAAAACTATAGAATCT
CAGTTGCACGCCTATTAATGTGCAGACCCATTCATCGGATTTGAGAGTAATCAGCGCGGA
AG----------------------------TGTGGGTTTTTTTAATAGCACCATTTAGAC
-CAATCCTGACGTAACATGTCTACGATGAATGTATCATGGCGGCAGCATAGCCA------
-------------------CTATGGGTTAAGGAGGTTAATAACAAGTGCGAATCTCGTAC
ACACATTCAAAATATGCTGATCACCACGATGTTTTAAGATAAACCTGCAAGAATGATTCG
GATCGTGAGGTAACTTAAAGCCTACTGAAATATCGATAGCAATACATGAATGAACTTCTC
GAAATGCGGGTTCAGTCCCCAACGTTTATGCACCAGTAGGAAAAGGGTTGATCACCATTT
GTCTATATGGGCAGATATTATGGGGAAAGAGGAGATTCATCGAGATTTACCCCGGGGCAA
TTCGCCAATGCGGATTAGAACCGTCACCAATAGGCGACAATAACAATGACAGACACAATT
ATTCACAGCTAGACAAAGAGGTGACGCGATATGCTCGGTATAA-----------------
--TTGCCGGCT--------------------------TCGCACCAATTCTTGATCCAACA
GAGGTTGTAAATAATGCATACCACATAAAAGTAATCAAATAGTATATCTAACCTACTACG
TCTTAAATCCTGCATAGTA---CTAGCGA-GATTATAATT----------TT--------
--------GGATT-AATAATGCGCTAAATTATTCATCAAAAAATCAAATAAATATATTAT
AGATGTTACCTAACACTAATCGACAACGTGAATTAGAATAGTCTATCCTACATGTCCCAT
GAGCGATCT-------------TCTTCCTCCCTATTCACATACAAATTTACACTATACAT
TCTCCAATCTCTAGGAATAGCGATACCAAAACCTCATAAAAA-----------GACCTCA
AAACTCTCTCCCACTGTATACAGTTAACATCATCACTAGTAGTCATATATTAGTGCTATC
AACCTACCGTCCATTATTAG-----------CGTA-----------TACTATGTAAA--A
ATTT-------------------TCTCTATTGGGCTTATGGGGCGTTAGTTTAC--CCGA
AAATATTCTCGAACCTATATAAATTCTAACTGTGTGTCTAGGTTTACTAGGGACAACGTT
TTGACTAACGACCGGGTCATAATGACAATTCAACGCTGTTTAGCTCCTCTAATAATGATA
TTTAGGGTCTCCGAACTTCCATAGCCAGGGACGTTTTCCATTTCAGTATTAAAAGATGCA
TCAATTCCCTGATTGTTCAAACGAGAGCAGGTCTAAATACTAGCAGATAAAACTGTGAGA
TCAATATGCGTAGACATACTCACGTCCTTATAGGTACAAGGTACACTAACGAGTATTTTA
TCTAAGACTATGAATCTCTGTTTGTTAAAAGTTTCGCCGTAGCCCGTTCTTAGTCACCTA
CCAATTCGTACGACAGCCTTGCCGATTCTTAGGGAAGCCCACTCTTGAGAAAG-------
--------------AATGTTGATCGAGAACTACCAAGGCGAATATGTCAGAAAAAATTAG
AGGACCCCCCAGAAGGATAATTTTGACCGTGCCTACAAAACATTATTAGCTCAAAGTTTC
ACCGGTCTCTGCTGTTCATCCCGGAGAGGCCT----------------------------
----ACATAC--ACAGCCGAGCGC--CCCCCTACATAACTTTTGACCCCGCCCCCAACTG
AATTAAGTGTAGCTAACGAAGTTACTAAACGAATTAAAACAAAATATGAAATAGTAGCCG
GTAGTGGGG-CTTTAATTTAAAAAATTAATAAACA--AAACGAAAGGAATAAATGAACAA
AATATAAAA--------AAAAAATAAATAGTATCATAGTTACACAAGACAGGTCACGCGA
AGACGCATGGAAATATCTCACTAAGAAAACCGCTAACTTCACCAGTGAGACAATATTGCA
-GGACAGAGCGATAAACACTATCCATTAGTCGGAGAGGATACAATAATTTTATGATAATT
ATACATGCAATATAATAGAACAGGTCAGATCTATAATCGAGAGTTTTAACACCAATATGG
AAAGCAAATTAGATGCTTCAGCTCAGATTCCACACCATTCTCAGGAGCTTAAAAGTTGTG
CTATCCGGTTTGATGAATAGGCTGGTTCATGCTATTACCATTGTACAACTTGACGCCTTA
ATTCCTATGACAACTAATACTAACTAAACTCGCTGATGCACCACAAAATCGGTCCTTCGT
TGCGCAGGTCTCCTGGCTAATAACTTATCTTGTCATATTCCCATGGTCAGCATTTACCCT
AATATTAAGGAGACCGCTACATAAGTCCTGAGTTGCGTCGCT-AACATTAAGAACTCGTA
------------GAATCACTATAACTCGTCATAGTTCGTTCGGACAGGACAATTTAAACC
AAATAATTCCTGGGATTTACGCCTGTTTAATACCATAATTCCGATACTTAGTCAAATCCA
TCATCAATAACTAGTACAACGGTTCAAGTATAAACCGAGTAATACGTCGATAAAGATTGA
CCTCATCTGAATATTATCAATGGGTCGAAATGCCAAGTTGAGACTTAATTGATCTCACAA
ACCTAATTAGTTGATGAAAAAGGATTCCCCATATTTGTCTCGATAAGCCGG---------
------------------------CTTCAATATGGTGACGTTTTCGCATGGACCTTGATG
TCTT-TCATGCATCCAATATCCTAGTTTGTGCAAATTCGAGCTTCATCACCTTTCCCCAA
CTTCTAATGGGCCCCAGACTCACTTAATTAATAGGGTTCCAAAGTCTAAAAACATCTGAT
CGATGTGTAGCAATCTTAGTCCGCGCAGAGTATCGTCGTCACTTTCCCGACGATACTAGA
AG-AGCAAGTAAAGTCAATTCTTGATTGTCAACGGCACCAGCCTTCTCATAAGCGTTTAA
A-----------------------------------------------------------
------------------------------------------------------------
------------------------------------------------------------
-------------------------------------------------------TGCAA
AAATACCCTAAATAATACACCACCCTTACTACAGACTCAAACCTAAATATCAATTATAAC
AAAATGAATATAAATTGGATGCCCGCATTACCCCCATTACCCGCATTGATGGACCCCA--
----ACATCCGCTTATATACCCCATAAGTTAGTAAACCGAACAACGACCAAAAAAAAGAC
TGAAGCACCGGATAA----------------------TGGGC-------G--GTGTTTAC
GCTCGGT----------TTCGGGGAGTCCTGCTCGGATTTATCACCTTCCACTTCAAACT
CGCTACACCACCCATTCTGTTAATAAGACCCGACATTATCGGACTTCCTGACACACTATA
ACTGCCAATTCACAAAGAACCCTTAATATACCTTCCGCGTGCCGCTCCGCTATCGAACGC
TGCTGATTAACCCCAACAGTAATAAGAAAGCAAATAAAATAGTCAGGAAAACGCAGTACG
AAAGTGAATCTATCTGGTGGGAGGGATTTTTGAGCACATATTAAAGTTTAAACAAATTTC
TACATAGTGCGCAACTATAGAGGCCTCTTCCTGTGCCCCTAGACTGATCACGCATCAGAA
TCTTAGTCAAGAATTAATCCCTAAAACTTCTTAATGATAATGAGTATCCCG-GGATG--A
TTAC-GTTAGAAATGGCCTGCATTTAGGATCTGGGTTAACTTCAGTCAGCCTTACTCT--
------TAACCCAAGAC--------CACAAAAAAAATATAACCAGAATAAAAA--AAAAA
AAAAAAAAAAGGGAAAAATTCACACTTAATCCCCAACACCTTACTCCTTACAACT--GTA
AAGCCCGAGGCCATTGATGGTTGAAAATTATTCCATTCAGGACCCTACCCCGTTTGGCTC
GTACATTAACTTAATACGTTAACCGTCTAAAAAAAATCAAACCACATTACACCGTTCTGT
CGGGATTAATTCCGTCCATTGATGTGTTGATGCGAAACTATCAGAGTCGCCCTGGGAAGG
GGTGATTACCATAACGTTAAACTAAAGCAGATAGGGGGATGGAAGGTGAGATCAGTAGGT
ATAATACAGAAGGCTGATGAGATGATATAAAGGAACCGGGTAGGCCGCGGAGGCCAGTTA
AAACTCCCGCGGGTGTCAGTAAGGTCAATACGATTACAAGTGACACAACTTAGAAAAAGT
AGGGTGGAATCATTGACTGCCACACGCCACCTACTACCGACCCATTAGCCTATAGCCTAT
ACCAAAACCTTCCCACCCCTTACCACTATCGACCGCGCACTAAACTACATCAATGAATTC
ATATTCATAAGAGTAGTACTGAATATTGCTTAAAGTATGTCTTAGACATAACCACCCTTC
ATTATTGCTCCAGATCCTTTAGGGTAATTCTCGTCAAGTGTCCGTTCTGCTAGTTAGTGC
TCCATTGATTATCTATTAGCAAATGAACCTTTCCCTTTGCTTACTACAAGTAATTGTTAA
CCTTGCGCACGCTGTCGCCCTGAAGCCCATTCCCAAATCAACGTCTGAATGCATTTTTAC
TGCAAGAGGGCGGTCGCGCCAACTATGAACTACTTTATAAAGATGCCTTGCGGCCTAATT
GGAGATCTTATGACCCTAGATAATTAACTGTTATTCTTCTGGATTTACCTGAAGCGTCTT
TACCAGCGGTTACATTACCTATTTATTGCCCCTGAACCTTCAGAATCCTACCAGCCTAC-
-GACAGATTAGCTATCAAGATGAGGGATGTTAGGCCCGCACCGTCCACCTCCCCCGTTGA
GGTCTGCGCGGCGTCCATAAGAGACGATTGCAAGTATTTATTACGTACCCCCTAGTGCTC
GGTTTGTCGAACTCATTCATATGAATCATTGACGGACCGCAAGGGACATCATCTATTCTT
CACGGCGCTCCCACCCCCTGGTAGCCTCCCCCTCAACGATTTTTAAATACCGTCACCTCT
TAACATCCTCCTCCCCCTCAACCCAACCCTATAGCCGGCCGGTTCGGCATCTGAAATATA
GACCCCTAAACTTTCCCTGTACAAATACCATACCCCGATTCGCACGCTCAGTCACCCACT
TAGATACAGAGACCTTTCTAGATCATAACGTCTCGAGTACGAAGCGCCTGTCCACCGAAG
TTCACCCTCCCCTTGAAATGCCCGGTTATCAAGTGGACATGATCCCCATGTTAACACGAC
AGTGTACTTTAATAAAAGAGCCCTCCTCCTCTTACATGCTCAGGTACCCATCCGTGCGAT
GGTAGGTAGAGGAGATTAGGTGCGGCGGAACGCTTCGTCTTGACCATCTGGACGATATTA
CAGAATTAGGCGAATCTCTTACATCGACATTTCCGCAATGTGACCCTCGGCTACTAGGAC
CGTGACGGTTCCTCCACCAGATTTAATACAATATATCACCCACCGGGATACTTATGCCAC
TTTGAGTTGAGGTCGCTAGTAATCAAGGGGTACCGAATTTACATGATGATGTTGGTCCTA
ACCTCTACGGATTACTTGGATAATTCCTACGGTAACTTCCTGCTACTAACATCCTCTAGG
TTATCCACCACTTGTTCTAAAGATTCCCGTAATGGGGCCAAACACAACAGAAAAAAAAAA
AACATACTTGCATAGAGAGACAATGGAAAAGTGGTAAAAAAGATTTAATATAGGGGTTAT
TCAGAAAAAAGATTACTGGGAAAATTGAGTGTTAAGAGTCACAATGAAGGC-GGTTC---
TCACACCCCCACTAACCACCCTATTCAATACTTACCAACACTACACATCTCCGGATCTAG
GTTCCGGTTTACTTCGTAAGGCATATAATCGAAATGAACTTCTTCATACGGTGCTCAGTG
TGTAAAGCATCGGCCTATTCATTACCTTTATCATTCTAAGATTATTAATCTAATTTTTAT
CATGGACGAGTTCCGTACTTACATATTCTAACTCAATTAATTAAGTATGCAACAAGGTCA
AATGGTAGCTACAATATTGTTTA-AGACATAACACTAACTCAGACACCCATTATGTCATA
GGACGGACTTATCCTGAACATTTCTTCAGCGCCATCTAGGACTATCAGTCGCCAAAACCA
AGACCCAAGTGTATTAACAGGACTAGACCTCTCTCGAATGTATTATAAGtgtcatttcta
catttATCATAGCCATCTCGTACAGTAGCAGCCTATAACCTGTAAAATAGTGCTCGC---
TAT---------------------------GAGTTCGGCATTAATTACAATCATCGGGAA
CCAAGTTAGAGATATAATTGACTAAAAAATAGCCTCCCCCCACTCTCGCAGATCGGGAGG
TCCCTCTACCTCTGTTC--CCCCGGAGTCTCAGGCTATTTCGACCGCCTTTTTCGGGGAA
CCCCCCATAA---AAGAAGTTAAAAAATAGACTACTTGATAAATAAAACAT-AAAA--AA
TAAAATAGTCCATCACTGATACACTCCCCAACAAAAAAAAAAAAAAAAAAAAAAAGCTAT
AAGATGGTCCCTA-----TGGGACGTACTCCATGTAGCTTTATTGACCCATTTTGCCTCA
ACTAA----------ACTTACAATACTCTACATAGT-AAA---CATATCTATTAAGGCCA
AGTAATATACTAATAGGCAGCCACTTGGTTATCATCGAGTTAGTAAAGAAAGTCAAGACA
AGCTCACTTCATTCAGTGCTCCTCCTCCGCTCTCATCGAACAGTTCCTCTCCCGCCCACG
ATTTACACGGGTGAGTAAATACCTCTCGCACTAATTTATGATCGACAGAACAAAATCTTC
ATTCAGCAACATGGGC-----TATAAAAAGTGA---------------------------
-TGA-----------TCTTCCTGCTTCATAGACACCCGTTTCCTTTCAATCCTC---CAC
A---CTACTCCCGAACCTTCAAAAGTTGTGTTAAGACTACAGCCGCTCCTTCCTGGCCCC
TGTTGTCGCCCTATCGGTTTCC----AAAG-TACGCGCGGCCGATTAAGTTTACAGATTA
ATTCTCTTCCACACGAATTATAGAGGATGAGGTTACGTACGCGTCACGATCTGCTTAGGT
ATCACAGTGATTCCACTCCCACCTCGTAC-----GTAATA-----CGGTCCTTGCTGGAG
TATTCATACGTATAAATCCTATATTTAGTGCTCAATAACTACCAAAATTACGTATCTTGG
CATGACGTTACGGAGAGCTTCATCGCCGATTACGTGTCGTCTCTTACCGTGACAATTAAT
GTAGCACTCTGCATTTTCTGCTAGGCTAACATTAGTACATGCCCTCTTTTTAATAGCCCC
GCAGTAGACACTCAATTCGCTCGAGTAATAACTTATTGTAATCCGGGGGCTAAGAGAATT
GCAACTAGTACCTAAATCTATGCTATAACCTCTGATGGAATCAATTCATTGATGTGATCT
GGCTTTTCTCACTGGTTTTTTCCATCCTATACCATTAAGAACAAAGTTATCCGGGCACCA
GATAGAACCCTAATGATCCTCCTATAAGTCACGACAATGCGGGTAAGGATTGTTTAATTA
AAATTGATCCGACGACTTACCTGATTCCGAATCGTTCAGAAGTACAAGATTCATAAATCT
CGACGTATATTCCTTGGCCGGCTTAATCATATACTGTTGCTTCGAACTAATTACTTCCTT
CGAGT------TCAACGGCGGTATGTTACCTCCTGCCAATTATTCGTCACGACTTCCTAA
TTTTGCCGTGATTTAACCACTTCTCTATGGAACTTTGAATATCATCATCTGCCTACGGAA
GCGCAGTATAGATACCTTAATCATTACTCCGCCTCCGAATGCTGTAAACAATAATTAACT
AAGCATTCGGGTGATGAG-TAATTCCCTTTATAACTATTAAATCACTGCTTCTTATGCAA
ATTGTCAACGAGTGGCTTCGAAGGCAATCCATAGGTCCTAATCCCATG------------
--ACTCTGGTAAGGTGGTCGTAGTGCGGTTACTTAAGGGCATACATCACTAACTCAAGTA
TAACTTACTAGTATGAGTGCTTATTATTCAAACTGGGAAAA----------TATTCCAGG
CGGCCTAACAATTTACAAATCGTTCCGC-ACACTGCATACTGCTGCCGAATTTCTCCGTC
AAAAGATAAA-TGAGGTCCC----AGCAAATGTCCCCGGTCCCCTTAAAATTACTAATTC
CAAGTTCGTCCTCACGTC-----CTCAGGACACAAAACTCTCATCTCGATTAATAATAAA
GGTTGATACCAAACTATCC--------------AACCGAGAATCCTGCATAACCGTTCAT
AACGTTTCCTATAAAG-------------CTCGTCGCCGATTGACACACGTCACTAGAAA
TCACGTTTAACCACGACCATGCAAATTTGCTAGACACACGACCCTAGAAATCACATCTAG
CCACTCATTCAACTTGCTAGATAGACAACGATTCTCCGAATTATCCCAACCCACTGCATA
AGACATCAAGGGATCTACTCCCCATTATAAGGATGAAAG-GGGATGTAGCCCCGTGACCC
AGCCGTTCTATAAATTCTATCATCCTACGTCGGATGTAAATCCAAATCTACTTGTGATAG
AAGTACATAAGTATTAGCT--TGCTAGGC-GAACCCACCACCAAAAAGGAG-CTTCAACT
GGTAATCACAGATCCCCCTATCCACACCAATCTCTACTACACTAGTAAGACTTTCCACCC
GACTTCTACTCTCTGAAAGTTACCCTACTGAAAAGATAAATCATGTTCGATCTACACCGT
TTCCATGGGTTAAGCATTGATCGTTTAATAATGAGAGGTTGAAGTTTCCAACGTTTTCCC
TCACAATCAGTCATAAACGATTACAAGCCCTAAATTCCGGAGTTTTTAAAGATGAAGTAA
CTACTTCCGAGATAGAAGACAAGTTTGATGAAGATTATTATTTAGAAACTTTTGTGAGAG
ATTCTATCATATAAAAAAAATACTTGGCTATTCAAAAATCACGTTCTTTACTATTAGATA
TTCATCATTCTTAGGTGTAACGTTCTTAATTATTTAAGTTAGTTCCACTGTGTATCCACT
TTCATGATAGAATGGTCGGAATATGGGCGGGGTACGGTGTTTTAAGTACCCCATTTAGAC
AGTAGATAAAATGGCATGAGATTGTCTATGAATTTAATGGAACACAGTTGACTAATACAG
CTCATAAATACTAAAGACTTTAAAAGTGAAAATTAAAAGTAAATGATTTCCAAGTCATAC
GGCTGTGCTTTAACCCTCTAAGTCGGTTTATAGTAATTAAACGGGCAACGACTATTCGGC
TGAAGTGAACTATTCTAACGACTTTCTCTCATCGTGGCGTATCAATTCTACGAACTAATC
ATTCGACAGTCTACAATATAAATAAACTGGTACTAATTAAAATCACCTTAAATATTAAAA
ATCCATGCTAACAGCCCCTCTAAATACGAGTTGGTGATCGAATTATAGATCGATGGCAAT
CTCATTTGGTTAATACAATTCTTCGTTGGAATAACCACGAATATTTCACAACCGGTCATA
TAGATATATAGTTGCTGCATTACTACGCAGCATAATTATCATTAGGTTGCTGGTAATTAA
TTTCCACTGACATACATAACTCATAGAT--------------------------------
------------------------------------------------------------
-------------------------------TTCCCT----------------AT-----
--------------------------------TCTCCTCCAT---CTATACA--------
---AGATAGTCTC---CCTCACCTTTGCCAACTACATAGGTTTGTGCGACCCTCTAATGG
ATGCGCTGATTGTCCCTTGCGACCACGTCTGATAAGCATATCTAATATTAAGCTTCTTGG
GGTAGAACTTAAA---TTTGTCAATCTTTCAAAAAGGTAGCTCTTTACTAGTACCAATAA
TTTGACATGGGCCTGACACTGGATCTTCAA----------------CATCAGTAATAGTT
AAGTTCATCGACTTCCAAGTCTTAATCCACTGGT--------------------------
------------TCAACTTCGA----------------------------------CTTA
CC-GAAC------------TCTCATTAATCACAACTCAATAATGTCTAACTATCCACCAA
CATTTAGTAATAAGACGAAGAGAGACTGTAATTTATCAAAGAAGATCTTAGTGTCTCCCT
GTCGATCCACTCGTTAATG-----------------------------------------
------------------------------------------------------------
------------------------------------------------------------
------------------------------------------------------------
------------------------------------------------------------
------------------------------------------------------------
------------------------------------------------------------
------------------TAGAACCTCACCATATATAAACAATGCAAGTTTCAAGACTAA
CATTAATAATAAAAATATACATATGGATAAACTTTGACACGCGTCGCTTATCCCTTGCGT
TCTCCCTATTGTTTGTTTTTTTGTTCATGTATTTGTCTCGACGCAGATTATCTGGCCGTT
CATGTTTAACGTTTTATTTTGATTCGCTGATGTTAAGTGAGTGAAGATTTTTTTTTTTCC
TGTTAGTACTGTCCCCCTCTCTTTTTTGTCTCTTATTAGATACCGTGCATGCATCTTATT
TTTCTTCACATGATATACTAAATAGGCCGATAGTGGTCCTTGTTTACCCCTCGATTTGAA
CACATTCATAGATGTGTGCCTAATTGTGATTATTTTTCTTATCTGACTACTTTAGCCCTC
AGGAGCTCTCTTTTTTTATGCCTTCATGCCTATCGCCCCTCTGTCTCCTTCTGTGAAAAG
TGTGGTAATTCATTTTTCTTTGTCGTTGATACTAGACATAAAAAATAATCTCAGGCTACA
ATTAGAGACCCTAAACAACATCATACGTTTACCATAAAACATGATAATTAAAAATTAATC
AGACTTCTGATCAGTCACACTTCGGACCTATGGTCGAAGATTGAAGATTTAGAATCCCTA
ATAATATCACTTAATACAGTTACCCTATAGTCTTTCGGATTGTCTCGCGACTTTTTCTTT
TCTAAATTTCTTCGAGCTGTTTGCCGATCGACAATTAATTTCTGAAGACATGCTTGTGGT
ATGCATATTAAGTATTTCCCGGTAATTCAAATATAAGGATCTAACAGTTATGTAAATGAT
TAATACAGACTTTCCCTCCATAATCGGCTTACTCTATGGCGCCATATTAATAATAAACAT
TATTAGTAACCCCTTT---TGAAACATAATAAATTTAGTACTCTAGGAAAAAGAACTCCT
ACGAAATTTCCATCCAGTATCATAATTAAATCCATAAATAGTGGCGGGGACGTCCCTTAA
AAGACCTTATAATTAACAAGTCCTTCATGACTAATACTCACGGTAGGCAGGGTGAGTGAG
CATAAAAGTCTCGCGGAATGCGGAGGATTCCATA--------------------------
------------------ATTCATCATCATTCAAGGCAAAATTAGAAGATAACCGTACGA
TTCAATTACGTCGTCGGAACTGAATACTAATTACAACGATAACGTCCTTGTAGTCGTAGG
ATTGGGTCTCGAATTGAGTAGCGGAGTAAGAAAAAGGGTAAAAAATAAATTTAGTTGCAC
TTGGTTGAGGATTACTGAACGCATATTACTCGCAAGTTCTAGATAAAAATATAAATAAAA
CTGCCAACTTGTACCTCACTCTCGACAAAGCAAAGAAGATTTCCGACCATTGACGCCTAA
TGGACGGATATTCAACGACGACGCTATAATTATCGACACTAACTTCTCCTTAATGCGAAT
CTACCTCACCCCCGTTTCCATCTACCGGTACACACTCCCGCTCATTGCCATCATAGACAC
GGCGCTACCCTCTTCGTCGCCGCAATTTGTTGCTAATGGTTGAGGGCTAGTGACGGCGTA
TAACACAGAAGTTCTTCCACCAATACTCTACTTTTAGATAAAAAATTCTGTTTCCATTGG
TTGAGGCTTAATGAGCACATGTCAGAACAGCACAAATTATGGATGGTGACTTATTTGTGA
ATTAAAAGGGACCTGCACTACCGCATCTCCTTCCTCCTCCTCTAAGTAGTGGTGTTCCGG
TAGAGGTC------TGAAGAGCTCCTCCATAGGTCCCCCTATTTCCACTGATTGAGGTAT
CATGATCGCTTATCACACCGGAGTCTTCGCCAAAGACAATTACTTTCCTGTGGGTTTTTT
TAACTGTTAAGCTAAACGGTCCGTCTTGTGTCATATTTCCCCGCTTGTGTTTTATTCTAC
CCCTATGTCGATACGATCTGCGCGTGAACATA---TAGCTGTCGGGGTCTATACACACTC
TCACCAAACGGGGAACGTCGATGGCCGATTCA-CCTAGCTGGCGGATGACATATATATAA
AAAGAAAAATTTAGTAAGACAAAAAATTTCCCGAGAACCACCCGAAACGTCTTTTAAGTT
CTAAGTTTTGTCTATTGTTTGCCGATCACGAGCCTTCTCATTCTCTGGGACTTGTTTGTC
TATTGGCGTCTCTACCCCCTTAGTGGTAGGGGTCCTCGTTACTTTCTAAGAACCCATTGT
CCCTTCTTGTCGTCCTCTTGATAAATTAGTAGTCGGCCTGTTGCTTTTCTCAACTCACAC
AATGCGTTAGAATGTCTCTCTTTTTCGTCTGGTCTGTCCCCGACCTTATAGGTACGTTGG
TGCCCTCAGACTGTTCAGACAATTTCGCTGATCACTTCACCCATGTGATATCGTCATTAT
AGGTTTTCCGCGTGTTTCTTTACGCCATGTTGTCAGTAAATGAATAATTGGACAAATTTA
ACCTTGGCATCATGTACCAGGGCATTTTCGACAGGGATTACGACCGTCCTGCTGACTGTC
ACTATCGATCTTTGTAGCACAGTATGAACTAAAACGACCTCCCGTTTCACTAATATCAGT
GGCAGGAATTTTTCTCCTTACTTCTAAGAATCAGTCATTCGCATATTTAAATCTATAAGC
GAGTCCGTTATTATCTCCTCTACTTACCCGCAAAGGATGGCTCCCAACCTAGCACACGTA
ACCCTTATTCACGTT-----TAAAAATTTAGAATCTAATGACGTTCGCCCGTCTTG----
--GTCATGTCCTAAGGATTTCTGCCTGTTCCTATTAGTCTGCTCAGACCACGAGCTTTCA
TGGTCGTAGGCTTGAAGCTTGTTTGCTGAAAGACATATTTCGACTCGCGGATTTAACATG
AAATATAAGATATTGAGTTCAGAGCAGTGGAAAAACACCGCCTTCTAACTCCTGTTCTAA
GTGCCGTTTAAAGTTTCACATTACGGTGACCTGGGCAAGCCTTCCAGCCCCAGAGTAGAA
AAGTCCTCTATTACCTCAAAATAATACCAAGAGATGTGTAATACGTGGACATTATGAGCT
ATCTTATAGTCAATGCTTTATCACCTGCACATTGAGTTCCGGG---TCCCTGCGTTCATT
ACACCTAACCTTCGTCATCCTTACCCCTACGGGGGCTTACAGGTTGTTCGACGAGGGCTT
CATATGTCGCTTTCTTATCGCATAATCCTAATAACAAATCCTGCTTCCTCCACGCCCATC
ACTCAAAAAAAGAGCGTCATTCAGAATTAACCATGATAGTCAATTCGATTTATATCGTTT
TCTTTTCTGTGACAGATAGGGAGTATAACCCAGCTATATAATTATTCAACCTGAGTTACC
TGGGCAATAGTTAGGGATCCAAGCAGCGACTCTCTAAGCAGAATATGTCGGTTGACAAAT
TGTGAACCGCATAACATAACCTTCAGTCTTGATCCCCCAACCTTATCTTATGATGAGAGT
CAGCGATGGCAGGAGTACATACTGCCTGAAGGGATAGCGGGTGAAAAATATATCTCCAAG
CGGTCTAGTCAGTCTCTTTTTTAC----------------------------TCCGGTAT
GAATCGCGGAATTTACTGTATGAGGGATTAATCCGTCGCTTTGTTGATGACCATCTATAA
GTGAGAGTTACCCCGGCTTATTTACGGTAACTCTTAATTATAGTCCTATTAGTTACAATG
ACGCCTTACTTGCGCGAGCCAGCACTTAATATAGGTTGTACGAATTGATTATAATTGTGA
TAAATTCAGATAATACTATTTACTGAAGATTACTCCTAGTTAGGTGCATTCTATTTAGCG
GTGATATCTATTGATGTTCAACTCCACTCAACTTAGTGATGATCTTAATTGATTACGTAC
ATGCACCTTAGACGGGGTAACTGTGAATTAGGTCTACTTAACTTAGTACAGATGGCCTTT
CATTAAATTCAATCACCTTAGTGGAGATTACTATAGATTAAATTAACTCAATTTAATGAG
AATCGCTATTGGTTTGGTTCATTCAGCTTAGAGAAGATAGCTATAAATTATAAACATTTA
ACTTAGTGAATCTATCGGTTACTAGTGTCACTCAACTTAGAGGGGATAACTCTTTATGAT
GGTTACTCAACTTATTGACGGTAACAATTAGTTAAGTTCATCCACCTTCGCCAAGGCAAT
TATAAATTTAGTTCAAACAACCTGCTTGAAAAACGT---------------------TAC
CTTG---GGGCAAGAGTCTAAATCCAACCACACATTCGTACGATGTGTCTGCACTTGATT
CACAGTCAATTATTCATCCC--------------------------------CATAAATG
TAATACCGTCGTTTTACCCTTTCATGCAATTTGGTTTTCTTTTATATAGAGTCCAAGTTC
CTCACCGATCTTGATTCCGCCCATGGAAGCTGTGCTGTTAATTTTTCTAAGTCGGACTCT
TTGCCTTTTTCCCGTCGTCGACTCGCTACTCATTTTTCTTTTTCTCGGCTTTAACTGATA
TCGGCACTCTCTTCTCCCAACAATAGATCCTCTTTTCTTCTTTTTGTTTTCCCAGAGTTG
AC-ACTTCTCAATACTC-----TACTTTCTCTCAAAAT-TTCTTCT-TTTTCTTAGCACC
TGTC-CAGTTTTTTCCTTCACATA-TAAATCATTAGGAGCTATAAACGTC-GCATTTCGA
CCATGATTGCATCAACAGTAGGAATATTGACTTGTATAAGAGAGATTGCTCGAAATAATT
CATTGAGTACGTTCTTAATCAACCCTATACTTAAATTATCGTTCTGAACACTCTATATAA
ACTCACTAACGACCTCGATTCAGTGATAGGTGTGAAAATAACGACTATTTCAGTCAAAAA
-CCAGTACAAAAAGTATAGAAATCG-AGACTGCCCCGAGTGAATTGTTTCCAACCGCTTC
GTTGTTCAACCTACATGAATTACCAACAGGAAA-----TACAATAATTATACCTGACTGT
TCCGCTTCGCCTACACTCGGAGTAGACATTTCTACTGGTCCTGGAAGAATACAGGTCAAG
A--TCGTCAAATCCTGCGTGTGTGAATCTCTTACCCCCTTGAAATATTAAACTACTAGTT
TATAAGTTCGTAAGGC---------------------------------------TCAGG
AAACTCCTAACTGGTCAATTTATTTGTCTCAGCATCGTAAAGCATTAGAGTGACCTCGCT
CCCGACAGGCGCTCGGTGAG------------------------GTCCTATGAAGTCTAA
ATAATTGACATTTAAATATCCTCCCCGTTAGCTT-AATTCGGACGATCAATCCATGTCTT
AATAAAAACTTCTAATCTAGATTTCTCACGCTATAGGTTAATTCATGAGTAACAAAATTC
TCAAATACTCCCGTGA--------------------------------------------
---------------------------------------------------TATGTTGTT
TTATTCATTG---AGGGATCAACCAAACTGCATGTCAGCGATGCCTTTGTATTATTTTCA
GCAATAGACCTACACCATTCTTCGCTCTTTTGATCAAAATGTCGTTGCGGTGG-----TT
TCTTGCTTAGACGTCAAGATATTAACATTGTTCCTTTTTTCTGGACGTTTTACAATCACT
TGGACAATCAAAGACCAGGCCTTATTCTCGTACTTCTGTAACTAAAATCATATAACCATT
CTTTAAATAATGAAAGCCACCTAACTTTTTGAACCTACTTCTCGCGCCATGCATTAATTA
TTCAAACGATAGGATTCTCTTGCATTACTCAGAGTTGCGATGTGTGCCTTCATAAAGTTT
CGCCGAGACGGATTAATGTATAGTCATTGATATTGTTCTATCTCTATTACGTGTGCTCCT
CCCTCTTCGATCTCGTAAGAACATTGCAAAGTACCCATTAATACTATACGAGATTAATAG
TGATAAAGTGACTGTCCTCCTTTGGCCCTTCTTCTGCGTTTATATCCGGTTCCTCCTGTT
AACTTATCATTCTTCACATCCAGTCCATAAAATAAACTAATCAAACATCTATAAGATGGA
CACGGCCTAGTATATAGGTATCTGGGTGCGACGTTCGTTGATAACCGCTATGGCACATCA
CCGTTCGATGAATTTGACAAAAAAAGCTACGCTCAATATTCGGATCATGAGGTATGGGAA
AGTATCGCTAAACATATTAACTGCTACACGCATTAAGTTGTTAAACTTATCAATATTCCC
ATTTTTAAGGTCACGCTAATTAAATGTATTTGCAAGCTACTTCTAACCACGAACGGAGAC
ACATCCACATTAAAAGCAAATCTATCAAGGATTAAAAGAAGGTGAATAGCATCCTAGGTT
TCTTTTCACCTATTATCGAAGTCGCCCCCGACACCTGTATTTTTACTTCTGGCTGTT-TG
CTTTCTCGTGCCAATTTATTAGTTGCCTCTTACCCCGGTTAGTTTATAGTTACTTAAAGC
AGGCCTTCGGTTCCACCCAAGTTATATCCATGGGCTCTTATTGCTCTTCATCGATTTTTT
CTCCTGTGAAAAATCCCGATCGTCGTAGCCTTAATCACTCGCCCTGCTAAAAGTTACATG
TTAAACGCGTAATCCTAGTCTGTATTCATTTCTCTTTTTCTCAGTTACGTCGTCTCAGTA
TATTACCTTGATGACAAATTCTAGTTAACATCGACCTATAACGCCAAGCATGC----TG-
--------------TGATATGACAATCCTTAATGGCTCGGAATGTTGGCGGGACCTTACT
TGTTACGAGGTTTAATATGGTGTAATGCGTATTCAACCTTAGCTGGATACTTAACAAATG
AACTTACTAAGGTGATTGCAAAATACCTTAAGAAGGTGAGATTGTGGCTTAAGGTTTTAA
CCCCTACCCAGTTAATTGAATAAGCTTCTCAGTACTTAGATTTTTGAGGTCATACCCATT
AGAACTTCATTGAACTGCACTAATAACC--------------TACAAGAAAAAAGAGGTC
CTATGGAAGGAAAACAAAGAAGCATCATGCGGAAGAACAGCCCAGAAGCAAATAAAACCC
TTCCCAGGCCAAAAAAACTAAAGTACCAACAAAATCAGAAGTTACAAAAA----------
----CCCGCCCTAGTGAAAAATTGTAACAAGACCTCT-CCCGCCCACTACGTAAGCACC-
TCTCTAC-----------------CCAACACTTAAACCACACAAAGCCACAACCTCACAT
CCGACACCA--------CCCAAT---------------------------ATGGAGCACC
C-----------CTGCG---------------------GGTC------------------
---TCGAGGTGCTGTTAATACTTTCGGTCTTAAGGGCCGACAAAGCCATAACTAACTTCC
TCCACATCCCTCAGACGAGCTGGTGTGTTACAAGCACGTAACTCGATTGTATAAAAAGGA
ATTGCTTTACAGCATTTTTCTTACGATACACGTGAGCAGGACTTCAAGTCCTTTATCCTC
GAGATTCTTTGAAGCGGTCCATACTTTCACTGATTCGATCACATTTGCCCCTGGTTACTC
GGTGTCGTCCGCACTCCCTCCCCCCGCCCTGCTCCATCAGGCGTTAAACTGGTTGGCTCT
GCCTATGACATCTTATAGTCCCATCCAATAACCGACATAAGAAGTTTCTAACTACCTAAG
AATCAGTCTCGATAGGCATAGTCATCTCTCGTGCCATACTCTACGCATCAAATAAACTTT
CCCTGATTTTGAACCGGTGCCTAGTAATCTTCAAAGCTTTATATTAGAACCTCTATGATC
TCTCGGGTTCTAGCCCTGCTCACAACTAGATTCGGGGTCGAGTACCTCGCTGTCCGACAG
TCCTGCGTAGCCAAAGAAACAGCGATTATAATTTAATGAATCCTATAACTGGACAAACAT
CTATTGCCTCGTCTACACTGTACCTACCTATCCATCCGAATTGACTGAGCCCTCCATTAT
CCCCATAAAAATTATACACTTTAATAGAAGGACTTTAACTTACAGGGACCACGTTGTCAC
ATATGTAATGCAAGTTTAAGTCAACGTAGATAAGGGAATTTATAACGGGTACGTACCGAT
TATGTAATGTGATACGAGAATCAGCTTAAAGCTCCAATAAAAGATATATACTTCAGGATA
CCTTCAAACCATGGGCTCAATCCGGACTTTATGAGCGGCGGGCATCATCAT----TCATG
----CAAGTCATTACTGT--TCCCTTTTCCCTTGTATTCACCTTTCTCTACTATTATAAA
AGAGCTAACTTGTCCCTACCCCATCCCGACTCTACTAAATTTTGTACGGAACCCCTTGGA
GATTGATTCCATATTCGAGGTCCATCAACACATTAATTACTTAGCGTCAGATCCTCTCTG
CGTGTGTGTGTAACGATCGGTATCTTGTAATACACTTCGTTAAATATCTTCTTTCGGAAT
TTTCAATGAACATGCCTAACTGACTAACCAGTGTATGAGGGCCTAATCAAGACACTGTCT
CT----CG----------------------------CGGAAGGCGCATCCCTAGTCTTAT
AAGGAGCTAGCTATACCTAATTTCGGTCCAAATGCGTAATTAAAGTATTGCCCATGCAAG
-----TTTCGCGTAATGTGGAACCCCCAACAATTAATGCGGCTGAAACAGGGACGCTGGC
GTACCTCCTTACCTAAAG------------------------------------------
------------------------------------------------------------
-----------------------------TATACATCCCTCACCCTAGTATCCGTTTAAG
AAAGGAATCGATCCTAAGTTCTCAGTC---------------------------GTACCC
ATAAGTCCCCCCACACAAACTTACAATGTAGTACTAAAATGAGTCAAACGTCGGACCTGC
CCCTCAGCAATCAGGCCAATGTAAAAACTTATTAATAATTCTAATTCGACACACCATA-G
ACAATCTGCACTGAATTTGCCAATCGCCCAAATTTTATCAAGCTCACTGCAGCAATTGTT
AAAGGAAGCTATGAAGCAGTTCCGACTATTGATAAAGAGATAGAAATTTTACATTTCGCA
TCGGTGGCGGCTTAAGTGGAAACCCCTTGCTTAATTACGTTAACCCTATTAAACGTTTAA
ATAGTACGGTAAAATAACTTACTCATTAGTTTTAACATATCTTAACGTCCTATGCAAGCA
ATAGTATTATAATCGCCAAGTAGTTATCTATATACAGAAAAAATTCTATACGATCAGACG
ATAAATATCCTAAGCATTTACTTTCAGATAATACGTTAATACAACA--------------
--------GTTTGGCATTGTTTGGAATCAATTGCTCCAATCCTTATCGTGAGGGATATGC
TAAATGTTCAGGCGGATTCATCTGGACAGGGTGATTACGTGATCACAGTTTGGGAGTTAT
ACAATATCAAATGGCAATAGAACAGGTCCTTTAATCAAACAAAAGTTAATTGGACCCCAT
GACAGACTGCCCCTCAATAGCTATGAATTTGCACGAATTCCGTTCATGCAGTCTGTATCT
TCGAAAATATTCTCCCCGGAGTACATCCATTCGTAATACAGCACGGATTCGAGATCTCAG
TGTCGGATCTCCAATTAATGGTAAAATTCCTCTTGTATTATTTAAAAGCATGATTTATCC
CGTAGGGTTGAACCTCATGCAAGTAAAAGGCTTATTCCGAACTTTGTCGCGACCCTTACT
ACTTTGGCCTTTCCACACCTAATTTATACAGTATTGTGGTACTAAATAGAGTCGTATGGT
AATAAATAATATTCTCGTGTCGCTTCGAATATGTTAACGACCTC----------------
----------GCACGAAGTGTGTTGGTCACACACTCCTAGAAGTGAGTTATCACTTAGAG
TGGGCCATCACATATCGCACTGCCGTACTTACGGCTTTTGCATTCCTACGAAACTAACTA
CATTCATCAATTAAGTAGAATGTTCCAACACATTGACGTCCTACACTAAAAGGAAAGTTT
CTTGCAAACGAGCCCTTCAGAGTATCTCGCAAATTTTGCGCCTCATCTTATTTAATAAAT
GTTGTCAAATAAAC-CGAGGCACACC-------------------CACATGCT-------
------------------------------------------------------------
TCAAATGATATCCTCCTCCTAGGAGGATAATCCATGAAGTTATGTTTATAGTTTTCGTCA
TTATCGTGCACACATAGTTAGTGTAACTATAGTAGTCAAATACTAATTAAGGACACATCA
TTATTATCGCCAATAATCACTTTAACTCACTTCCTAATTATTGATCACACGTCTTCGCAG
ACCCCCCTGAATCTTCTGTGGAGAATCATATTGATCGCTGAAACATTCACATAGCATCAA
TTCCTGTATACATCATACAAATCATAACTTGTAATTTATAGATGGATCTGATA-ATCACG
ATGCCCTCAATACTATAAGAGATGACAAATCTTGTATCTCGGAGATCACCTTGATGGGTG
ACTTCAAGCTAGTGATATAACGTGAATAACGATTCACTACTTGGAGTCACAAATAATCGG
GCTCAAGTGATTAGTATCGACACATTATCCACATGCCTATCA----CTACCTACTAGCAT
TACGG------------TCTAAAACAGAAAAGTGCAAATGTATTATTATACATCGGAACT
TATTAGTCGCCTCTACAGTCGTCGATACGACCATTCACGAACATAGTACGCAAC-CAGGA
AGGATTAACAGGAGACAAAAAAAAATAAACA-CGCCCCAATCACCTCTCGAATTAAATCA
GTTT--------------------------------------------------------
------------------------------------------------------------
--TGTAATTA------------------GATAAGTGGCATGTCACCATATCACAAAACTA
ACCAGATCAAATAATTAATTTACGTCGTGCAATTTATTGTCTCCTTTAGACATATAAATT
TCCTCCCCTTTTCATAAT---TAGTGAACCTTGGTTACTCG-AGCCACTAAATCATAATG
AGGACGAAATTTATCACGCTTACCCTCTTTCTCGTCTTCATTTTAAACACAATTAGATAA
CCCGAGCTGTTCGAAGAATGATGCGCCTACATCGCACATGCGACTATAATAAGCTATTCA
CTCGCAAGCAAATAGCTGTATTCATGTCATCCAATAGCAAGCCCCCAATCAGGGAATCCT
ATCGAAACTTCCTGACGAAGGCTATTAAGTCCATTAATGGTGTC-TTAATCTAAATAACG
ACGCCCCAGAGGGTTTGCAAACTTAGGAATAAACTCTCGGACCTGCATCAAAGATTCAAG
AATATTCAGTTGTTCAGTGTGCCATAACTGATAAATCCGAACAGCACATCTGTACACATG
CTCTTTAAATGGTATTAAGAGTATACTCACTTTTTCAACATTCAGAAGGCTAGCTCACGA
CGTCTCCTAACCACTGTCCCCTTTGTCCCCGACCTTAGAATCCGACAGCAGAGATACTTT
ACCA---------------------------------------TCCTCCTAGCTCCTCTC
CACTTGAGTCTCCCTCCTATACGAACGTTTTATAGGAGAAGACAGTCTTAATATATGACT
ATTCGGAAGATGATGATTAAAGCTTTAATATACAATAGGAAGACGATTATACCTAGCATT
TACAAAATCGGTGAATTAAGAATGATTACGATTAGAAAGAATAACCAAACATCCCCCCCA
CCCCCCC----------TTAGT----------------TCCCGTACATCATG-GCGTCAT
CTGCACATATATATA-----TAACACAAATCATTCCTAC---------------------
-----------------------------------ACTTAAATT----------------
----------TACCACC---------------------TCCAGCCTGTGTAATACACTTC
TACACATCAGTGATAAAAACTACCTCGCTTCACGGTTATCGCCATTGGTAGATGTAGTTG
TGGTAATGGTAAGAGTATATAACTAATGTGAATAGAGAACAGAAATTAGTTAAAGTAAAA
CCTAATCTTTCGATCC--------------------------------------------
------------------------------------------------------------
------------------------------------------------------------
------------------------------------------------------------
------------------------------------------------------------
------------------------------------------------------------
------------------------------------------------------------
------------------------------------------------------------
------------------------------------------------------------
------------------------------------------------TAGTGGAGGCTG
AGGTATTAACTGATTAGACAATCGTATAAGGCTAGTGCGATCGTTTCTGTAAATACATGA
TACCCTCGGTGGCTGAAGATAGATGCGTGGTCGAAGCTGTGTGTAAGTTGTTAGATCCAT
ACTGGGACATAATAGCTCTGGCCACTACGCGTTTATTTGGCTTGCTATTGTTAGCGTCTT
TCTCCTCCCCTATTGGCATTGATTTTACTGCACTAGTCATCACATTTTTGATAAGTAGTC
AAACGATTCAGGTAGTGAGAATGCATACGATTAGTAACTTCTCCCAATAAATCGTCGAAC
GAAAGTCCGGAGTTAGAGGGCTGCAGGTAGCTTCCTTAAACGTATCAGAAACTTGTTCTA
TCGTAACTGGAATGATTGCAAATGGATAATGATCACTTGCAATTTAAAACCTTGTCAAGT
AGACTTATTGTGACCTAAAGACCAAACGGCTGTCGGTATACCCGTTACAATCATCTATAC
TACAAATTAGTCAAGGGAAAGAAACTTTTATAGGACTACGAAGTGTGAGGCCAT----AA
TACACGACCCATAGGTTAGCAAAGTGTCAATTAATGATAGC
>Aza135
TCCAAATCTTCACATGCATCTCTCCACCTCATAGATAGCAGGGTCATGATATACTTTGGA
CATAATCCCTCTAACTAATTGCGTTATACGCTAACAGCGTCATCCTACGAGAGAGAATCA
CTTGATGAGCTTGG------GAATCA--------TATATACCACTAGACACTCAACCATC
TGCTCCCG--------------------GGGATAGTCAAATGCACAA-AGCGTATGGCCC
TTTGCCCAACCTTCCCAGCCGTCGAATTGTAG-GGTTTCCAATGTC-AAGGCTCCTCATG
AGGTTGAAATAGCATTTTATGAGAGAAGGCGACCGCTGATact---TATGGGGACATCCA
TACTTAGTCCTCTAATAACTAATTGATAAGATAAGTATTAATACTTAAATACGAATATAA
ATGGCACCTCGACTTATTATTGTTTAAGCAAATAGCTAAATCCTTCCCACATTATGTACT
CTTTAACTGAACTGACCTACATTCTCAGGGGGAAGCTCTTGCTAATGCTCAAGACATCAT
TTATCCCTTA---------------------GCATATTAATTCAAATCTATGTCTTCGTG
TCGCTGCTCCGAAACCTGTACTTTTTACGGATAGTTCTTAAACATTAATTCTTGAAACTC
AATGTTGTTCTTCTCAAACAACCTTCCTCCGGAGGTTGGTCAACTGCGTGACCAGCTTTC
ACTTCTTCTTTCCCCGGCCTGACGTTCCTTCTTAACACAATATTGCCTATTACTTAGGAC
GCCTTGATGGTAACTCGTATATCATAAGCAACTGAGGGGGGGCATACGCCCATAATACTA
CACTTAAAGGTTTACTTGCTCTGCACCGACCATAGCAAGTTCAGTGTTTGACAATGGGTT
CTCCATTGATTAAACCGTCTTACCGTCCCTTACTTAGTTGCCACTCGTCAGTACTGTACA
GTACTAAAACTGGTTGTTCCACATGGTCGATCGCTCGGTCATTGAGCCTGCCGTATTTAT
TATTTGTGCGTACCATCCACCCCTCTACAGAAGTTTAAAAGACCGCAATAACCACCCACC
TCATATTTCAATGATGATTACTTAATATGGTTTAAAGTACTTATTCTCTTCTCCCTGAGT
CTCTAATCTAACCCTCGCTGCTTGAATACCAATTCCTGGCATCCTACAAACATTGCTCGT
AGTTCTCATTTAGTCCTTCATGCCACATTAATGGCAGATTGATCTCGACTCAAAAACAAA
GAACATCCCACTCGGAGAAACATCCTGATACTCTGGGCACTGGAACAATCTTACCAGTAG
GGGGGT----GGGAGGATACTATACATCAATCATCCTAATACAGCATTTTATTAATCCCT
TCTTCCTTAGTCCTAGGGCACGCTTCCCACTGTCTCATTTACTGCCGACCCCGTAGCTCT
AGGATGATTAATGCTCTAGGGGCGATCTTAATATAGCTAATTCCTACCGATTGCTCACTC
CCGTAAAACGACAATCAGCGTGACTAGAGGTTAATTACCTTTTGACCCACATTTACTCGG
TCTGTTGTCGACAGTTGTTAGATTATTTCTGAACTTCAGGCGTTCCTTCTTTATACGTGA
TAGAAGGTTGGCAAGTTCCCCAAGCTCCTTATGTCGCGCAACTGGTACAGTATCTAGTTG
ACAACTTAAAATCGCTCTCTGACCACCATAGTAACTATTCAACGCAACCTAATTGCCTAT
TAGGAATCTCTCATTTCTGAGAAGAAGCGTTCTTTAATATGCTATCAACGCTGTTCATTC
TTTCAAGACGATCCAAGTTCCCTATTGATACAAATAAATTCCAGTGCTTTTTAATTACGC
GTTCACTAGCACTCACACAGAACCTCTCACTCAAAATATTTGAATTCCTAATTGACCGAT
CTAAGAATTTTCGATTGAATCCTTTACTTATGCGTCACACTCTATTAAGGTCCTTGTCGC
GTTCGAACTCCTTTGATTAACACTACCTATATGACTGGGGACGGTCCGCTTCCTCCTTGG
ACTTTTGCCCCTGATACCGGGCT---------AAAATACTGCATGTCCAACTATCAAACA
AGCGGGCACAAATCCGTCATTAATTATTTAACCCAGAAAGCTATCCTATAACCGATAGAC
ATAACAATAC--ACAGCCGTC------ATTGATTTTATACTGTTTAGACATGATGGCAAT
ACCGGTGTTAATTAATTCTCTAACCGCAAGGAATCAAG--TT------------------
--------------------------------------ACCCGATCGCGGCTATCAGTTA
GGTTAGTCATTATTATAACACCACTATTTGCTATTCGCCACAAA-----GCCGGGAATAT
AATTTATTTCCCAC--------------ATAACAAAAAAGCCGGAGACG--CACCCCTAA
ATGTAAAACCCGAGCCATGTATTAAAT-AGGTTCACAATATCTGTAAGCAAATGAAAAAT
CAAGAAAAAAAAGAAAAAATCAAGCGTTCTTACATAAAAACGTGAAAAAATTAAAAAATG
AAGTTATGGGACTAGTAATATTGACGCCGGTTATCCACTAGTATAATTGTGGCT-GTAGG
GCAGGCCTAGCTGGCAGTAACTTTGCCACGATGCTGCTGGACCGACACTCCGGTATCATA
TTACCTTCAGATCGG----GTGGCCCACTCAATTGTACTATCGGGGCTAGGGCAAGACAC
GCACCCTCACTAAATTCATAGTCCCAATCAGATAACGTAACACCACCCCAAGACGTAGAA
CGGAAGAAGGAAATAATCAATACCTAGTCGAAATACACTTGATCACTAGAAAGTAACTCT
AGACAAAAATATGGGAT-CCCAATACTTACTATCAGACATCGATTTACCG----------
---------------------------TATATACCGGAGAACAACTCAATGCAACCCAAA
TTACAACGACGACGTATACCGCACTACCTTACTCCATGCATTCCAACACTACCCATCCCC
AATACATTCCTCCATACATTCAAGCAGTCAACGGACTATAACCTTCCTCCATGAATTTCC
CACTTCCTCCCTTCACATTGAGCTGACACAGTTGGGAGTAAGGAGTGTAGACTTAGGTGT
CTGGGTGCCTCAATATAATAGACTTACACTACTTGTTGTCACTGAGTTCGTTTATGCAGT
CGCCTTATTTATTGCACAGCGAGTCCTACAGTAGGACATTAGTCATTAGTCCTTTGGTTA
TTCATCCAACCTCATTTAAACCTTAACTGCAACACAAAAGAAATTAGACCACTGACAAGA
TCTTTTTATTAGCTTTGGCCATAT-TTATTATTTACCCCATAGGCTCATCTAACACA---
----------------------------------GAGACATAATTTATCACATGATGGTT
GGAGTCGATAATCGATTAATCCTCTCAGATTCCATCATCAGTGTCCTAATTCTAACATTG
TGCGCTCGCCTTGTTATTGCTCCCATGAACCAAGA-AATAACCTAGTATCTACTGAATGA
GTGTCACGTCAGCCGCCTCATATGA--AGTCCTCCTCCGCAGTTCTTACTTTTGAATACA
ACTTAAAATATCCGATAACCAACCCTCCAGTAACAAATAGCTCTCGTCAAAGGTTACTTG
AACGTTAACTCTTTACCGTTATAAAGCATGCGTGAAAAAATCGCTGTGTGGCATTAACAA
ATGTGCCAATAGGTATATAGAAGTACGGTCGAGAATTCGTTTAAGCTTTCCTGAACCTAC
ACACTAACAATCATATTGATTCACTTAGATTATATCGCTAAATTGTATCAAATACTACAA
AAATAGTTAAATGATCATCTGTACAAAAATTAAAAATCAAATACGGGATGTCAACAAAAT
ATTCAATTCACT--------------------------ATATTTGGTCATAGATCCCACT
TTTTATCCTAATACGCAACGACCTCCTTAGTGATTACTAAAATCGTTATTCGCCATCTAG
TACTACGCCGTCCGAGTGATGGTTCTACTAGTCTCAAGTATATTTCCCCCTATACATTTT
GTATAATTAATCAAATTCTTATTAGCGAGGCTTAATACAAGTATCGGTGACCCTTAATTT
AGGTTCCTTAGAACTTAGTCCATAGCCCCGGTCCCTCCCCCCCTCCCTCCCGGCTAGTGC
TCAGAGTCCTGATCCTCCTGCAAAGTATTTCCGCGCAATTGTGTTGCCCGTTGTTTTGGT
CGTCG-----------------CAAAGTAATAAAAACTAAAG-----TAAGTGTAATATT
AGTAACAGTGGGCTGTTTA-----------TCTGTGTGTCCTTCTGCGAGTTGGGTTAGG
TAACCCAACACGTGCAGTCCATCCCTTTAGGTTGCCTCTTTCACCCACTCGTAGCCATAG
TCTCTGTTTGTCCTCGCTTCGAACGGCAACTCATGAAGTCAATTATACTTGATTAACCCT
ATAAGTTCCCCTTCTGCTGGCCGATATACCTGCTTGGCTGTCCTATCTGTCCTTCATCTC
TGCCAACGCTCTTCTTTTTAACTGGCCTCTTACTCATCATC-TCCTTGATGACTCACCGC
CCACCC-ATC-------CCCCCCTCCTGCTTAATCTATTTATTGTTGCAACTATGTTGGC
GGTTTCAAGTGTATTAAA--AAACGACTTTCATATGCGACTAT----CGATCTTGTAGAG
CATCGCTTTAGA----------ATCTCTGTCCTTCCACTCC---------------ATAT
ACCCACTTTCTCTGAAAACACCACCGGATAACTACTTTATATCCTGCTAACCTCTACCGG
CCGTTTATGTATCCTTCTTAGATTAATGTATTGTGCTATCGTTAATTAAAATATACTACT
GCTAA-----------ATCAACACCTATCCTGGTCTCAAGTACGATTTACGTCGTGCTGT
AACTCTGTAAGACCATCGAACGTACTTTCGACGGTCGTCAGTAAATAATTCCCTCAGTAT
TCCC-----AGCACCGTGCATTGATGCTCGCGGTCAAATGGACGTATTG-----------
----------------------TGCACGTCTCGCATAACCCACACATCTTCTGTCTGTGC
ACCCATCATTCCCTTATGCATTAACGGATAAACACCTGTTCGTGAAAAAAAGTCCTGTCT
AAACTAACCAATAGATCCGGGAACTTGAGGAAAAAAGCTGCGGGTTTAAAACATCGAAAA
GATTAGATTAAAATAATAAATAAATAGTAA----------AAATTAAT----AGGACAAA
ATGAGAATAGACAAGACATTAGAAATATAGTCCCGTGAGATCAATTAAGGGAGTCACAGA
GTCGACAAAAAATCTGCGGACTGAAGATAAACTAATTCATATAGTTCCGTTACCGACGCC
TTTTTTAGTATAGCTCAGCCACTTATTAACAAACATCAATCATTTTCCATATTCCATCCC
GTAGGTGAGCACGGCCATAGTATTGCGAATGTAATTCTTAATCGCGGATGTTGCAACGA-
----------------TCACCTCGCCTGTTGTGGTTCCACATAACTGTTACATTCTGTAG
AAAATTATGAATACGCAGT--GACTATGGTTGTATACCCTACTATCTGCCCATCTATGAT
AACAATGAAATGTGTACCTGAAGCCATGAGAAGATATCGGGGATAGTATCCCGTGGTCTG
TAGACCTCTGCAAGTATCTGACTTTAGCCTTAGCGTGTCATTCACTGAAGATACAAA-AA
AACGCAATCATCC------TAATGCCTCTTTCTTTTCAT--TTTCAGATGTGTACACGCA
CACTTAATTAACTCAACGACCTTTGTATAAGTTA-----------------AAACGATTT
TCTTAGCACATAATGCGTTCGCATTCTCCGACTCTTAGCTAATCCGGGAGGTCATCTCGA
TCATAACTATTACATGAAGTCAAATTTTGGGCAC------TGTCCGTTTAAGTAATCCGG
GCACCTAC--------------------------------------GAGCCTTCCACGTA
AAAACGGTTACATGCAGCAACGTTAAATCACTTATGATGTACGCAGATGGTGACTATAAG
GAAAACCCGTCTAATAACAAAGTTAAGTTCGA-GTTCTTATAAATTACAAAGAGATCTAC
CTAGGAGATTACTTCCGGTCACTGTACCTACGTTCGCAATACTT----------------
--------GAGAATAGTTACCTCAATGGACCTCAGCCTTGTCCCTTCATCCTACTGATCT
GCGTTCTAACCTTGTTGGTTGTAGGCGAGGATTTCTGATTCCCCGTATTGCTGCCTTAAA
TCCTCAATCAAGTAGGTAACGACCCTTACTAGGAGATTCGTTGCTATAAACACTAGAGTG
TCTAAAGTAACCTATACTTGAATACCTTGTACGCATCTTAAGCATTTACTACTAATAGTC
TTCTGAA--CTGGAATTAGTGATAAGACAATCTCATCAAAGTTTCATTGATTTCGTCACC
ATCCCAAGTATGACAACAAATAACATTAGGAAATTATTAATAGATAACCATTGAATCTCA
TTTTCTTCGTTTTGTAAAATGGGCATCAAGGTTAAGCGAAATTGAATAGGGAGACTTACG
GTTATGATTAGA------------------------------------------------
---------------TTATATATTCGTCCAATGGCCGTGGAGGACTGACTTGGCCGTGCG
ATCGTTAAAATTACAAAGCGGATGTTGCGTGCAGTATGGACATGCGTCAGATCACTATTG
ATGATGTTCCGGTTAAACCAATAATCAGTATGCCACAGTTGGAACTCAAATACCTT----
----------TGGCTCGCAAGTATTCTTCGGTAAAACGGCAAATTGTTAGGAAAACAACG
GCGGTCAAGTCCTTTTCTAATCTTTCTTGATCTCTTTTTGG------------TTTTTAA
GTTATCTCACAGTTCGTAAAATAATTATTAAACAGGAGATTGGCCGCCGCCGTTATTAGC
GTATTTAAAAATATCTCGCGAACAAGAACCTATAAGTTTTGGGCGTACACTAAATAAGCG
TATCACGTCTATGAAATGATCTCAAGAGATCTCAAGTCGGGACTCACACTTTTACTACAT
AGATAAAAAACGAAAAGATAGGTG-CAACCTGTGTTCCGAATGCGGCTAAATCCATGCCC
TCTTTGCAACGAATTCATGCGACGAATTGCTTTATACCTAGAACACTGAACAAATTCATA
GGCACTCCCAATCACAAGGGTGGGTTTAAGATGAAATCCAGCATGTCCCGACGCGACAGA
AAATGCACAAAGATTTAATGCGAAATACGTCGTTGAAGCACCTCTCCGGATATGATTAAC
CGAGCCTGATGTCAGCCCATATCACACAATAATATAACAGTGAAGTGAGACATACTGATT
ACTGCGAAAGAG-------ACAAAAAAGCCGATATATAATAAGACAATGTCTCCCCTCAT
ATGTAACACACTTCGGTTGGAACTCGAGTAGTAGTAATATCGATTTAGAACTTTCACGGC
GCTAGTTAAATGTAGCATATATCGTCCATCTCGACTCTTAATAGCTTCGTACCTCCTCAC
GACACATTATGTTCGATTCCATTCGACAAGGTCACATTTGCTCACCTTCTCCTTACTAAC
ATTCACTATTCGTTCAGTTCACATTCATTACGGATCCTATGGATAGTTGAAGTACACTTA
CCTTATATAGAGTGACGATTAGTCAGATTCGGCTTCCACGAGGTAACAATTCGTAGCGTA
CATTCGA-----------------------------------------GATAGTATGTAT
TGCGTATGTTAGATTTGCTTATTGAGCGCGATTACTAATAAATTATGCGACTTCCTGGAG
TTATCTACTAATGTAGAATATTCGCCTTCGGCAAGAATACTATTGATAGCGTACACTCTC
GTTCCGGATCCTTAGACCAGTCTGCGTCCATATGGCTTATACAGGGTATCGTGTAGTCAA
ACTGGACTTGGACTAGACAACTATTATTAAGGAACATTGTGGTTCCGGAGGTTAAGGATT
AGTAAAAGTACATAATCGTTATTGGCGATAACACTTAATCTACACGTGGCTTGCGGTAAA
TGTGGTCCGATTATACGACGAATTTCATACCACTGAATACTGATTGGGGTAAACGGGGTC
TAAATATTTCGAACACATCATTAATAATATATAATGATCACATTTAATAAAAAAATTGGA
GAATCTCTGTTACCCGCCTATTAATGTG------------TTTTTT--------------
----------------------------------------TGTAGCGTCCATTACTCAAT
ATACAATGTGCTGGGGGCCTCACCCATCCATCGTTTCCCACAACAGCTAATCCAATTTTC
TCACGACAAGAGGCCAGGTTTTAACCCTTTTACCCTCACCCTTCCTC--CCCGCTCCCCC
GGATCTGCCCGAGACGATGATGACTTAATTTCCACCTACATTCTCTTAAC----GATCAG
AAGAACGGTTAGCACACAACTAGAGTTACTAAAGGTTTGATAAACCGTCTTACTCATGGA
TAATTACGAATTTTCGATATATGTACAACTTTAACAGTATCGTTGGGCAGAGTAGTAAAT
TTTGAACCTCTTCCATCGGTGAGTATCAAACAGAAAGCTGAAATGTAATGAGGTACTCGA
CGCAATGGTCATGAGGACGGATTCGCTTTTAAATACTGTCTGTGGGACTCACGGATGCTC
AAGCGAGGGATCGATGTCTCTCACTGTATCCTAGTTTGTATGGGTTAACCCTCCTCTCCA
CACCCCTAACGACTGTTAACTAAAAATTATTCTCGTTTTGTGCTGAAAGTAATAAACCCT
AAAAACTCAGTAATAGGTTCGG----TCGCTGCTGTCCCCCTG-----------------
----------------------------TACGACGCTCTAATTGGACTGCCCCAAACCCT
ATCCAAAACACCCCCCACCT------------------------------------CAAA
AATAAATGGAATCTGAACTACAGCTAGTCATTGAAATCCGAAAATTAATTCTCACCA-CG
CCGGC-----GGCCACAGAGTCTAAATATAATCAATATATA----AGAACCGTA-GCA-T
CCATCCTCTT-ATACAGAA--------GA-ACTCTAAACATTCCAAAGTGGACATAATTT
ACTAATGGCAGCCCAATTATTATAGTATAATAGATAAAGTCAATCATAAATCTAACCAAT
TACTCAAATACGATCATTGTAAAAGCTTACAA--CAGAC--AGAGAGTACTGTATATAAT
TAAATA-------------TAGATATATAAAGATTGATTAAGAACGAGGCTACTAGTCCC
AACCTCCAGATTTCCAACTCCAAC-GCACGCATTTACTCACAGTCAA-------------
----------TATATCTCAAAACTTTTTTCCGTGTAACAGGTGCGGGAAGAGATACCACA
CAGATCTTCT--AACATCCGCAGCTTTGCATCAGTTGCTCCGCCTACCAACCCCTAAGAA
CCCGCGCCTTTAGGAAGATACACCACTATATCTCTAATTAATCATCAAGCTCTGCAGCCT
ATCACTGGATTATAGCCACCCTTAGAAAACCTAAAAAGAAATTACCCCACCAAGTATCGC
AACTACTACACAATCGGTTTCATGCCTTGAATACCTTCTCTACGAATCACGGATCTCTCG
ACAGTTTGAAACCACCGCCCAAACTTCT--------TTTTGGCCAAGAAGATTTTCCCAC
ATTTCCATAATCATCAACAAACGTCTCCTAAAACGTTATAATGCCACA--GAGTTTAACT
------------------------------AACTCATATACCAGAACGGCGAGGGCTAAT
AAACCCAGAAGTCCTGGAAATTTATGATTAGGTAGGGTGATTTCGCATCAGGAGCTTTAG
TAAGGCTCTAGTTACAAATCTAATAATTCCAAACATTGGAGTAAAAATTATCTAGGCGGT
AATTATACACCAACTCGAACCCGCTTAAATGTACTAGTTAATATGACAGACCCTTTATTG
AACCAGCAAAG-----------------AAGTGAGTATGCTCGCTT----GTG-------
CGGCGGACCAATTAGGACGCTATTGTGGTTTTGTCGGGACTGAATAGATATTAAGTATTT
TAATCACTATTCGTTACACATG--------CACTATTGACTTGGGATGTTTTAACGAGTA
TAAGACACATTACTAGTCCCCTGGAGAAATACCTTCATGAAGGAATAGTGATTGTTGAAC
AAAGATCAATAATTGCTCAGTAGATCGGTCGTTTATAATTGGAGGAAAGTAAAT-----T
CCCCATCCACCATAGGGTAGCTACTAAAAAACTGATGATACCACCGATCCTGAGCGCCGT
TAAACAACCTGTACCCCGAACGTTCTTGCGGGCAAGCAAATAAATTGTAATTAATGCCCA
TCGCGCTAGTTAGAGGTACCCTCGAATTATTTAACATCCCCAACTAGCTTACAACTCACA
CTAGCCGCCCTCCTTTAGCTTTCACGACGCTTGAGGGCTATCAAAACAGCCAGTGTAATG
GTTAAGATAGATCTCGCTGAGATAGCAGCAGCTGGACATAATTTCAAAATTTTGGAGTGA
TTGGAGCTCTTGAATTAAAACAGGCGCTTAACTAGACGAATCTTT---------------
---GGGTCCAGTATTAGTTAAC----------TATCA----CTCTCCTTTTAACTAAATT
GGTATAATAAGAAAATAGATTTGAAGCATATCCCCTTATAGTGTAATTAGGTTGTGTGTT
CTACAGTCGTTTTCCTTCT------------------------------------CGACA
TACTCCTCGATATTTAGGGGCTAGGACG--------------------------------
--TCCCATTACAACAAGCC----GTCTAAAAGCACAATCGTCTAATCAATATCTTACCGA
TATGTCTTAGAGGATGTCGGCAGATACTAG-------ACAGGAAAAACCCTCTCAGGTTT
ACAGA-AGAGCTTATAGACAGTGAATTAGGAACGCTAAAGTCTTAAATCACG---TTCCA
CCATCCCCGTAATCACTCCTTCCCGCCTCCACCTGCCGTTTGCTTAATTCACTGGATTCC
TGTTTGTGCGAACTTTAACAGTACAATTACCATATGCATGCACAGTATGAGCAAAATCTG
TAAGAGTCACTAGTATGGGATGCATAAAGAAGCCACACTAAGATATGTAAAAGATTTACA
TCTTTACCATTAGACGTTATACTG-ACAACGATAGACTATAACCCTACTCTACATAATTT
AATAGTTGGAATAAGTGGCGAGGATTAGCCGCGACGTTCCTCAATATATAATATAATACA
CATGATTTATCAACTTTTAATAGCTGTCAGCGTACGGAGGGGAAAATCTCGTTATTAGTG
CGGGAAGTTTTCCAAAAGTACCTTGCGGTATATATCAGCTACTGCTCCAATATAGAAGTT
GATAATTACCATCCCATCAATTAAAACACCTAGTTGTTAC---------AAAGC------
-----------------------------TGCGAT-CCCCAATAGCCAAAATTACCTCTA
AAAATCGGGAATCATT-GGCCAAATAGAAATTTAATAGTACGATCTCAAGGA-GGGGGTA
GTGAAAAGTAATAT--------------------------------------TAGT---C
CCCCCCTACAGCCCGGCATCTACACACCTAAATCCCACTTAGAAAACTAGACCCCCCGCC
C-CCCTAATCGTAGGCCATGTGTGCTGATATGATACTCTCTGTCTCCTTCATATAGGCTC
GTTCACACCTTACGTCCGTCTTATCAAGTCCAATCTTGCCCTGACTCATTGAATAATTGA
TAACTGGCTGCTGTTAACCAAAAAATCACAATAGCCCAACCGGGGGAGACTATAGCACAT
ATCCACCAAATATAAATAAATAGGTTAGATCTAGAGAATCGTACGCGCTTAACTTGCTAA
CTTAATGCAATACTATGTCTGATATAAAATCTATACAATAGCATTTGTCACCTACAATAA
ATAACAACATTAA---------------------------TCACCCCGACCTA--ACACG
GTCACTCCTATGTACTAGATATTGGTCTCTTTTTCTCATTTAGCGCCAACTCTCTTTTTT
GTCGGTCGATGTACTGGAGTAGTTAGATTGTTATTCATTCCCTTTTTAGCTATCAGCGAG
CTTCAGTGGCTTACTTTTTTCTTGGTTCTCGTGAGAAATTATTTAAAAGTTTGATTTAGC
CTCGGTTCCACCTCTTAAGCTTCAGCCCACATCAGACTAATAAACCACTCTAGCGTAACC
AACAGCCCACATTAATAGTTATGGGCTCTCAATAATTCACACGTATAGATTGCAGATTCC
CATGATTGATTGTGCTGTGAATGACAGTATTATGCGGGCTTCATTGGCCATAATCACTAT
ATTAGGCCTAATAAGGTAGTAAAACGAGTAGGCTGCTCGCCTCGACCTAATCCGTCCTTT
CAATAACTCTAATAGGCGGGGAATTATCAACCTGTTTCCACCCTTTATTAGGAGCTCAAT
AATAATATGCACTATCACTCAGTGCAGGGCTTTAAGTAGTTCAGTACTGAAATTATTAAC
GCCATGCATATCCTGACCAACCAATCTAGCTCACATTGCTGTATGTACTTAAGCAAACAC
TGCGAGGTTGAGACCTGAGCAAATCTGTGCGATCTCTAGTAACCACACGCACATGAACCG
ACACAGGATATACTGACTCCGATAGTCGGGGACAACCTGCAC------------------
----------TACTGTGCCAGGCTTTCATAGATGCCGTCCCACGGGAAGGTTAGGGAGTT
TTCGACGTGGGAGGGGATAGGTGGGTAGGACATATTTTGACACGCCGGTTTCCGCTAAAA
TGAATACAACACGAAAAA---GAAAAGAATATGG--------AAATAGGGTAGCTTGAGT
TTAAATAATTAATAATCTATACGTTGGTGGAAATACCTCTTAGTAGAA-AGGGGTGCATT
TAAGTTGCTAACAATGATAATTAATCAAGTTCATTCAATTTCTATAAGACCACTATTAAT
AAAGTGCCCTCACCCTTCAGGTAAGAGCTATTTATGAAATAGATGATCAAAGAAATTATA
ATCTGTGAATTGGGTTAGAATGCATTATTGATAACGTATGGAAAAGTTGCGCAAAAATTC
AATAGGTGAGACATGTCTGAATTGTTGACAAGGCCTATAAATTAAGCGCAATCAATTTCA
TATTTCCCGAGGTGGGGTGTTAATAAAGTACGGGAGACTTTCGCACCACCCCTATTGGTT
AAGAACCTTCAGCTTGCTAAGATAAACTGTGAATTATGTACATACACTTCCTTCGAGATA
TTACTTAATCCC------------------------CAAGTAGTATAATCCAATCAATTT
ACTCAAGACGTCAATATGCAAAGTATCCACAACTTACCACAGCCCATGTTGCGCCAGAAA
TATGACTCATGATCATCGGGACTAGAATATCCACGAA-----------------------
--TTTTTCCGCTCTTATGATTTCCCTACTTTTTTATCTAATCTTCCACAACCCCCGCTAT
ACTTTTAAGGCTAATATGAAGCAGGATATTAAATGATCAATAGAAGCCATACTAA-AAAG
GTTATATGTTGCAGTAGCAATGAAAAG-------------GTCTAGTGA---------GA
TCATTCTATGCTTAACAGACCTAGTAACAAAGAACTTAC------GAGATTGGTCG-CCT
CTTCTCCCCGTAAGGTTTGGATTTCATCAATTTCAGTCGCCTTGCCCCTCACGATTCTGT
TAGTATTGTTGTATGGTTCGAGACGCATCTACATTTTATGAACCTAAATCCACCACGACT
ATTTTCTTAGATGCGTAGCCCAATATGCAGGACATACTATTACTTTACGAACTATTAACT
ATTAAAAGCTGATAAAATCATATGCGTGGCTGTATCTATT-TGCCAGTTA--GGCCATTT
TAAGGAACTAATGAAGACTTAGCA----TTATAAAGATAGCGCACAGGAATAATTATTAG
AAGTACTATGACTCGAGGGTTCCCACTAAAACATTACTACCGATGATGATTCAGTAAAGT
GTTACTATTATAAATAGATCGAGTAGT---------------------------------
---------------------ACAAGCTCGCCAATTCGACCTACTATCCTCTAGTTTGAT
TTCAGATTAGAAACCATAGTCGCTG----TTAAACGAAATATTGATTTCAGCTTGCGACG
GCCGAGTTGACTTAGAGTTATGATAATCGTTGTTAGAGCGGGCTACCTAATCGCCTCTCG
ATGCGATATTAATCGAAGAGAGCTACTACGCTCATCAAGATATCTCCTAGACACTCCTGT
TGAATATCCTGTTATAACGGCTACTAG-ATATCCGGTTATAGGGGGGTGCACGCACGCGT
TATAAAATAAACGAGTTCTATAGAGATTATTGTATATATAATTCA-TCTCCATTTTTCTT
CCTG-ACTCCAAATCGTATATAATTGGCACCCTGTCGGCAACGAACTCCTTGCTCTTAAC
TCTCCATACCTTGGCAGTACTCCAAAATGTTTCTCACTCCGCAAGGGTGTTGGACTTAAT
GATCTTGGCGATGTCGGAGTCGCACCAATACTTGAATCTTAA------------------
------------------------------------------------------------
------------------------------------------------------------
--------------TGCTGCATTATTAAACATTAATAGAGAATATAAAAATGTTCGATCT
TTATCGACACACAATAACGAAAAGATAGGTTGTCAAAGATAGTTGTCTTAAACTAAGTAA
TAGACAAAGTCTTATCAGGTAGTGTGTTTGGGGAAACTAACGCCCCC-CCTGGACAGGAG
AAATTGTCCCTAGTTAATGTATCGTGGCTAACGCAAAGTAGTCAAACAATAAACTATAAT
AAGATTTCAATAATTTATAACACATCGGGACGATATACGAAATAAGAATTTTTAAATAAC
ACCTATCAGATATAAATCCCCTCCACCCAACTATCAGGCCGTGAGTAATCAATAACAGAA
GGTGATGATGGCGGTTATATCACCACGCAATAGTTCATACTTAACT--------------
------------------------------------------------------------
--TCATATTTCGAATACAATATTTCTACAGGAGATAACTCATAGTACTCTAAAAAATCTG
GTGAAAATTCCTGGAGAACGTGACAAATATAGGAAACACCCCCCCCCTAAATTAACCTCT
TACGCTGTACGAATTCGCACTTATCCTCACGGTGAAGCGATTTTTGAGAGGCAGTACACC
TTTAAGGTTCAATCACATGGGTATAGCACCAAAA--------------------------
---TCTTTAGAATCAGGTAATACTCGAAAAAAATTACTCATGCTCTCTTCGTACTATGCC
AATTTCCTGTCCCTGGCGCCTGAATACCCAAATATTTGGAAACCTTCCAAATACTTACGT
CATGCTTAAATCCTATTCATCAACCAAGTTAGTCATAGTGATTCATATTAATTGGGCATC
GGTTGTTAAAATAACTGGTATATTATCGATTACTGAGATTTCCCCGTATTACGTCATGAT
ACTTACAGAAACATCAATAAATGAGTAGCTTCTTTCTCCAAACATTCAGTA---------
-----------------------ACGGTGTTC----------------------------
------------------------------------------------------------
------------------------------------------------TAGAATTAAGTT
ATCCAACATTGAATACAATTATAATAATAGTCTTCACAAGAAAACAAAACCATAAGTGAC
AGAAG--AATATTACCTATATAGTGAGATGTTACATATGTCATTAAGATTCTCTAGATAT
ATCGTAAACGTTCCGATTTGGTGGGCAGATATGACAAGGCTCTTCGAATATAACTGGACT
TTTAACACTTCCTCCCTAAACCAATCTTGTCGCAGACCCCATTAGTAACTGTGCGTTGCT
CAATAGAAATACCACCCACTTTAATTCATTAAGCACTTTACCCAGTCTGGGAATATATCT
TCATCGAATATAGCAAAAGACACATTCGTTACAGAGATTATAACACCTTTCAGACATCTT
CTCTAAAACATACTATATCTTACATTTACCAGTTATCCGTTGGAATAATTCCTCTGTCTG
CCTAATTGGTAATACTCGGGATTAAAACTGTTTAACACCACTCGTTACTGATCCAGTTCT
TGGCGAGAGGAGCTTCATCCAAGATCTTCCAACAAAACTATTAATTCGTGGCTAAATAAG
AAAAACCTCAGG---------TCTGGCTCTGAAGATTTTCGAGAACAATAGAAAGCTTCT
GACGAAGATTTACCAAATCCTACAGGGAGTTATAAGCAGTTTTTTGGTTCTAAACCTGCT
AATTCAAAACCCATGTAGGGTTCGGCCGTATTCACCAGATCTAGCGCTGTTGTCTGTAGG
CGTGAT------------------------------------------------------
--------------------------------TCAAAATTATTGTTGACTCGTTACCCTT
CTGTCAGGGAGCAAAATTGTTCTTTTACCTGTTAAAACGACCCCTTCGTCCACATTGAGA
GGAAACCTTTCGATTGTATGATTCCACGTTAGACTATAACCTCGACTCTCAACGAGTACG
CCGAAGATACTTTCCGTACTTGACCATTACCCATGATAATTCCTGATGTGCTCTGTTTAT
TTTAGTAGGCAGCGTAATTTTTTGGTCTCTCCTTCTCTCTGCAGTCAAGCTCAGTCCTAA
TCGTATTGGAACGCTCTAATCTAAATTATTTAATAAATTTTTCCGCCGTAAAACTACCTT
CTTCACAACGCGTCATATTCTACCAAGCCTCATAACGATAGTGAgccaaT----------
-------------------------TCCGCAAGCGGCGATTGTTCTTACCGAAGCACTGG
CTATGTGTATTCGAATCTCAACGGGTGTGCATACCCCTTGAAAAACTGCTCTAATTAACA
GTCGTTCAAATATTAGTACAAATTGTCGAGTAACCCTAACATGTCTCACCACCGGCCATT
TCACGTGTTTGCTTCGGCTTAGTAAACTACTCTCTGTTTGTTTTCTTGGTATCCTTTTTT
CTTAAGCTTCTCAAGTACCCACACGATAATTCCGTTTGGATCTTCTTTTACCAACATTAA
ATGTGGTGAAGTATCAAGAGTATACTTCCCTATACGCAT----TTCGCAGGCTTAGCGTT
TTCCTTTCATTCCTTCCATCGATCGTGCTGGGGCGTTGTAATTCATTTACTATCTGACTG
GGCGATTTAAGCCTACAAATGAACGACCGCCAAGCTAGTACTAACA-TCAAACTGATGTT
CAACGGGCATCGTGATACTAGGTACTCATGGTATATACAACAACTGCTTTTCTCCACACA
TCAAATTATATTTTGTCTTTTTTACTTAGCGCTATCCGCTGTCTTGCTAGTGCACAACTC
ATCATAGCTTCTGTGCTCCTTTCCCATCAATTACACACTCAGCTCACTCCTCATACCTTG
GCGAAAGGGATGGTGGCATTGCAATACTAATGAAATAATTAATAAAA-TCACATAT----
---------------------------------------------------------GTG
ATCTTAAAGTAATTAATTAAGTACGCCACCCGAGATTATTTAAGAAAGCTTAGACTACTT
AATTTCGGACCCCCCAGCTCATTGACATTAACGAATTATTGTAGCTAACATAATCATACT
TAACTGTACCCCTTTCAACGAATATGGACTCAGCACTTATGCTAGACAAGAACTATGCAG
TTGCATAAAGGGTATTCTGCGGGTGTGTCTCCGTTATTTCCTTTCTAGATCAGTACAATA
TAAATGTCTAACTCTACTCTTGATATGATCCCCAAAACGCGAG-----------------
-AAGGCTGACT-------------------AAAAGAGCCCCCACCTCCTGTAGATCAAAC
GAGGCCAAGATCACAACCACTGGTAAAAGCTATTTTGGG-GAACTACTGTTGTCGTGACC
TGGTTTAAAGTAGGAGCTTGTGTCCAACACAAACTAACTA-----ACGTCGATTAATCAA
AATCGTTACTAAATAAAAATTTTAATGAAAGAGAAAATAAGTGAG-TCAAAGGCTTTCGG
CAACCAACTGAAATAGTACTAACAGGGTTAAACTAAGACGAATCTCAACCTATTAGGGGT
CGCCATTGATACAATAA-------------------------------------------
------------------------------------------------------------
------------------TCTG---------------------AATGCCTATCACCTGTA
CTTGATAACTTCCGAAGCGATTCATCCCTCCATTCTTTTTCTTCAGTTATACATTCTAAT
GTAAAGTTACTACTAATAATTTATATCAAAGAATTACTAAGTAACTCTTGCACTCAAGCT
TCCTGGCCATTCCATA-GGGGCATCACTTTTAGAAAACACAGTATTGCTAATACGGATGA
TACTGAAAGATATGCTAATTCCTCAGTAAATTAGCAACATTTCTTAGTCGATTTGTGGTT
ACTTACCGTCGAGCAACGTCCTTGTTCGTTCAATTCCTCAGAAAAATATATTCTGTATTA
TTTATAAGTACTTGGACGTTTCACAGAGACCGGTCTTTTTGAGCAGTATGCATATAAGGA
ATACTTAACGCGATAAAAGTATATGCTGACTTTCCGAAAACCTTCAGCTATCAATTAGGA
CTCTTTAGTATTGCGTCATTGATCATTTTAGAACATCCAACAAGCTTGCGACTACCGATC
CATAAGGAA---------------------------------------------------
--TAAACTGAAAAAAATAAAAATCCAGACCCTAGTTCGGTTACTAGTAAATATTTTATAC
AATTATGGGTCAGTAATTGGGTTGGATATCGAAGAGTCCATACTTATTACAGCGCACTTC
GTGATTATTCTGGAATAATTTGTCGTACGAT-------ACTTCCC--------T------
------------------------------------------------------------
------------------------------------------------------------
----------------TCCCATTCTTTTC---------TTTTTTACCA------------
-----------------CTCAAATCACACATACAATATCTAAACTGCAGGGTTCGATTAT
TACATTATTATGTTCGGACATTACAACTTGAAGAAAGATACTACGCTATGCACGAATATT
AGTAAAGTATAAGAACAGCACTGACGCTGTGTAAATTAAGAAGGAGGATTTAACCACAAT
ACAATATCGTCTAAACTAAAAAATTCATGACAAAATTCACGTCACCACCAAATCTCCTGA
CACCC-------------------------TCAGAAGGGCACACACCCACTAATTACAAA
TTATTACTCCTCCCCCCACTCTCATCTCCCGGATCATCTCCTACCTACTTTATCAATTCG
AGTCTCTCCGCCCAATATCATAGTTTAAACCTGCTCATCCTGACCTCCATTCTTAATGTA
ATATCAGATTACATATTAAATACACTTAATCGTTGGCGCGTATTCCAAGTTTGGTTTGAA
GATTAGCATGTGGACTCCATAGTGATAGACTTTTTTAAACCATGTCAAGTAAGTCGTTTC
CAGACATCCGTTTGATACATATCTTCTTAGACAGTATTCTAGGGCAATCAAGCATCCCAT
AGTGTGCGATAAAATCAAGGTCTCAAATACGAATTAAATTAAACGGTAATATTTACAAAC
ATACTGCTGTAATCATATCTATAAAAGTTGCTATACAATGTTTCCCCCCACACTTCTAGA
GACTACCAAGCCCCTTGTCCAAAGCCCGAATCGAAGTTAGCACTAATTATATAATAAATG
GGGAATTTTTAATGGTGTAAGTAATATTAAAGAAACAATCATCCCTCTTCATTGTATTTA
TTATCCACACACTAATATCGTCTTCGTTTTGGTTCCCTATATGTGGCCAAATTGATATCT
ATGGCTGTTCCTTTTACAATAAAAAAGGAAGAGAGCCGGCTATCCCAGGCAGCGCGAGCA
ACGTTATCGTTGAGACTCCGTTCGTTACCGCTTCACAACCCAGCTACTCAAATACACAAC
ACACCTTTAGTTGCCGAGGCTCGATCCTTCACCCCCGGTTTTATGAAGACCATAGTACCA
ATTACCAATGATTACAGGAGCATTTGACTGGATCTATCAGGTAGAAGAATATCAAT----
GTTACTCGAGCCAAGAGATAATTACTAGTCCCTCCGAGTTAATTATGTCACTCAGTGCAT
AACAGGACGCTATA----------------------------------------ATTCGT
AGTCGGTGAGCCGATCTATTCACGAGTATAACAGTTATTCCATACTTCTGGACCAAGTAT
AAATAAGA--AGTGGTCCGCCCCCCTCCCCCTACCTGCGCAAGCCCTTCTCCCAC-----
----------CCTCCCCT------------------------------------------
------------TATTACAGATAACGTTAACCATTCCCTACGTTATCTAGTCAAAGATTA
ATGAAACCTTCGTGTACGATCAGCCGGTGCTAATTACCCCCCTGATGTAAGCAGGACATA
AATATTAAATATCAATAACCCTAGTGCAGATTATTAATGCTCAGTTTACATGCCATTCAT
TACGCATCTCGTTTCAAACAGAAACAA--------ACACCACTCATATGCTTTTAAACCT
CAATTCGGGCCCCATGTCCAAACTCCGATCCTCAATTAACCATAATTAATCCTTATGAAA
TCATGAGACTATTCAAGCACATAAATTGACCCTTACCAACTTTAGACAGCGATCAGACAG
AAAAAAAAACTCTCATATCTACCTGTATTAAAACCGCCTGGGTTCTCGCGAGTAAGCCGA
ACGAAAAGGAATGCAAAGGTCATTATACTACAGCATCTACAGTTTTTTTGGACTGACCG-
--------------------------------------------TCCTCACATGTTGTTC
ATCGTGGTTAAGACATTTAATACAAATTATCCTACCCA-CTAAGACATCAATAAGACCAT
AATGCTCCATATAGTACTTAATCCGAAAATCCTTTCCACAACAGCCTAATTAAATGTTTC
ACTAGCACCCAGTGTGTACGAAAAGGACAAGA-GGAACAAGGGCGAGCAATGATTGTATT
AAAAACAACTGTTGATTGTACGCTGTCGCAAAGCTCCAGTCTTAAACGGTCCTAAGTTGT
ATGATGATAAATTTGATTGAGTCTTTGGTTCACTACTACCCACTGGAGTTAATGTAGTGG
GCTCCAATGCCTTGGAGACCCGCTTACGAGATTATATTTTCTGCAATTACGTTAGG----
------------AATTAATGATAGCTAATCGATTCAGCTTAGTAAGCGAATACTACTCGC
TGTTATAGAAGATGAACCGTGTAAAGGAATTTGATTATAGAACAATATTTCAAAAAGTAA
CAAGGATAATCGAATCAAAAATTA-TTCCCATACGAACTAATTTCTCGCGTTACTAATCA
TAAATCAAAGTATCAGTAATAATCTCGTCGGAGGTTAACTATAGATTCACAGATCTCACA
TAATCACACTATTAAAATCAGCAGAACTAATAATAGTAAAAGTCCAAAATCTCGACACCA
TACTCACACAGCAACTATCTTTCCCGACCTCTGATTACCCC-------------------
-------------------------------TCTAACTAATCCTTCTCTCACATTAC-CC
CCCCCCCCCCTCTCACTAAATGGAGTATTACAATCTTATCTGAGGCTGTGTCACATCCAA
CATAGAAAGTAATTAC-------------------------GCATCTTCGAAGCTAACAA
ACTACTATATGGCCGCTATGATTCTACTGTCCCTTTGAAGGAATGTCGCTTGATATAAGG
GCCTAGTGGGCAGCACCTCCCTATTCCCACTACACCGGTGCGAAAACGTGCTAATCTCTT
AAATGGTACCCCCAGTAATAACCCCAAACTAAGGATTTGTTGTGTAATATCGCGCTCAAA
GAAATTGCGCCCTTTCTTTACGAAGGGCATTAAAATCTTCCATCCTCCAGCTAAGTCAAA
ACATCCCCTAAGATGGATCTCCTCCTCTACTATAATAGATGGAGTCTAGTGAGGTCATGT
AAGGCCCTTTCAGTTCCAACCTGAGGCTATTACTTCGTCATGTCAATCGT-TCATGTTCA
TAATTTTTGTGTGGCTCGTAAAGACTTATAATTTGATTGAACCATTTGGTACGACGCCAG
GAGCTTAGACGCCCAATCGTATCATTCCCGAGCCTTCCTTGTACTTCTATCAAATAGATC
GTGTGATCATTATATGGAGTAGCTCTATTATTATATTATGGATTAGGTCGATAGTAATAA
TGTACATTAGATCAATGATCATGATCTCGAATCGGTCTCTTATCATATTTTAAACTCTAT
CTATGATTATCCTATGAAATGGATCCCTAATGATACTATAAATTCGATCCGTTATAATAA
TATGGAGTCGAAATCTACAGATCCTCTGCGGTGGATCGGTCGACATTTTATGAAATAGAT
CAGTCAGATGCTTTCAAATCGCTCCATTACGATCTTCTCGAATCGGTCATACCCTTTTTT
CAAATCTCTCACTCATAGTTTTATCAAGTCGGATCCTGCCGTTCTTATCCAATCGATCCA
TGTACTTTCTGAAGTCGCTCAATGATGTTAATATAAAATGGATCCTTCATCCTATTATGA
ACTAGCTCAATCGTGGTGTTATCAAATCGATCGGTGATCGTTACCATCTATCATTCTCTA
TAATTTAGAACAGGTCGGATATACTTATCAAATCGATCCCTGGTAGTATTATCTAATCGA
TCTGTGATAGTACTATCAAATAGATCGCTCATAATACTATGAAATTGATCGGCATAGTTA
CTTACAAGGTGGTATATCGAAATACCATCAT-AAACTTCGTCCGTGACTGTTCCCCTTAT
TGATATCCCAAGA--GGGGCCTG-----------------TATATAACG--TTGCCATGT
CGGATTAATAAATGAGAAGCCTCTTAATAGACGGTGGTGCCGATCAGTAGTAATGTAGTA
CCCTTCCTACCTGCTAGATATCCTTGGTAA----------------GTT------TTCTA
GGTGGTTTACTGACTGAAAAAGTTAATCGAAAAACGATTTCATTGTTCGGACTCGTACTA
AAGCTATACGCCTTATATTAATACGATCCCCCTCCCTTTTCTTTACACAATTTAGCGGGG
AGTCTTGTGGGGTCATAATACTTAGTGTCAAACACATGGCTTACTTTTGGAATCGCATCA
CTCTGACTGCGTATTAAATAACATTCTCCCGGTA--GTTCCATAGCTCCCATCTCTCACT
TAGGAGTCTAACGCGCGCACATAATACACCACATAACCTCCTACAAACT-----AAAAAG
GTCCATAGCTGACGACGCTTTCCGGTGCTTATTTCATATTAAAGCACATGATCGTTTACT
TAACGGAATACTTCACGCCCTTAAGGAACCTGTCGTGAGACTAGAAATTTTTTCAAATTA
GTAGTCCATCCAC-----------------------------------------------
---------TTAAAAAGCGGATTCAATTGGCACAATATTTGATAAACAAGCCTTGACCGT
TCCTAGTTACTCATCATTTTACCAACCTCCCTCTCTCCTCCACTACGCACGTAAAGATGG
CAGCTATCCCGCAATTTTGGCGTTGTTTCGTTTAAGAATCTTCGGACCTCAATCGACAGA
ACATACATTATAGAGAATATTACGTCCAGTATTAATAGG----ACAATACTTACTCATAA
TTAGCCCGTATACATTCATATACTACAGGAAGATACAATTACGGTAGCCTGCTATAGCTA
AACTAAGTTAGTACGGCTCTCACGTATCATGATAATCACTTATTGAAACGAATTATCGAA
ATCTAGTCGCGCACGGTCACATTAAACAATATGAAAGTCTCGCTAGTATTGAATCTCCGC
CCTATCTGAACATTCTAATGAAGTGTAGATATCGGAGTCACAATATGGGCAGAACATCCA
ATTTGAGTTTAC---------------------TATTTCTTACTAGT-------GCGCCC
GCATTCCTTGCGTTCTCGCTCATGGTCGCTCTTTTGTTAGTCCCTTCAGGGACTCGGGGG
AATACTACATGGTGAATGGTCAATATTGTCTGACTCCCTG--------------------
--------------------------------------------TGTCTCATCGGCACGC
GTCGCCTGTATCACAATGGGTACTGATCTCACTCC-----------------ACTACGCC
AAACTAACCCTGTCTCCTTATCGGTTGACCTGAACCGATTCGTGTAACAGTTATGATGTT
TATTGCAATTGACTTAATAAGGTAGGCAAGTTAAGGCTATCTGGTAATGCTGTTGGCCAT
TTCCTTCTTTCTTAATTGTTGCCCTGCTCTATCTATATCGCATGCAGGGGTGTATTTTTG
TTTCTTCCCGCTCGTTAATACTACTCCATTGCACGTGCGTGATTGAGCAGAT-GAATAAC
CACACACAAAGTCCTTACCACAAGGATTCACATGTTGCCTCCAACGAGGCCGATC--ATA
AATTCACCAAGGTAGTGGTCTTGTTTCTGATGAAAATTACGAAACACTTAGGTAATGAAC
ATACAAGATAATCGTTATTACTAGACTTACAGTAGCAACTTAAAACATTAAGGTTTCATA
AAACTAGTTCATATCATCCTATATTCAAGATTAC--------------------ATCAGA
GACCCTTCGAGGCAAAGCAACGCATAGTAACAAATTATACGGGCAATAGCTAGGTTGGGA
CGACGCTTTTTAGGCTATACACGAGTAGAACAC--------------AAGAATGAATCTT
ACAACCACGTGAC--AAAAAAAGAGGAAA-AGA----------AAGAACCAA--TATAGA
AAT------------TTTT-------------------TGGAGAAAGAACGACTAGTGAG
AAATAATTGAGAACATTCTCGGTATTGGGCCGAGTGGTAGTGACACCTAATAAAATTTAT
ACTAATACAATTTAATTATTATCAGTTGGACTGGTTCTAAACGTGTTCCGCAGTCATGTG
TTTGGCACC-----------------------AATATCAAAATCGATAGCTATGACTCAT
CGTAAAAGAAAGAAGCCCGCATAATTGTAGAATTATCTACGACCCTGGTAAAACTATACA
AAAGTGATCAAAGCATGATCGTTTGAAAGTAGACCTAGTTTACGACTTCAACTATTAGGC
CACTGGTGTAATTACTTCGCACAAAGTTACCAAGTTCTGAACGTAGTCAGAATTGCTAAG
TTAATATGACTCTCTGAGTGTTTGTGTCGTTG----------------------------
----TGACC-CTCTCCCTCCGAACAGGTATGTGCCTTAACTCGGTTTGATCACCAAGATA
AATCATGATCATATTAAATCATCAGACTTAACCAAACTTCTAATAAATTAGGTTATATCA
CGAAGTGGACACCGCCGCAAACAAACAATCAGGA--------------------------
--------TCACCTCAATAGCCTATAACTCT------CTCTCTTTTTTGTTGATCACTTT
TACAATCAACAATCTGTCTTACGACCCTCCGATCTTGGGCGTGCTGCTCCAACGAAATTA
AATCGTGATATCGATCAATTAGGCGTTGCGTTTAAATGAGCTCCCTCGCTTAATTTAGGC
TGAAGGGGCTTTAGAGAAAGGCCAGTCGTTATTTATATACAATAATAGCTGATTAAGTCG
GAACCGAAAGAGATTTAGGAGCCGTCTCTTACCATTGAAATTACCTACCATTGAGGTTAG
TGTGAGTGGACATTTCTAGACGATATTAGCACTCGTTTAACTACATAGATATGAGCACTT
AGTGGTCATTTATTACTGCGTCCAATTTACTGTC-CTGACCTTCCCGAC---GTG--TAA
CAAAAGCCCTTTCTCTAGCTTCCCTACTCACTATCCTCTTCCTACAGTGCCCTAAGGAGG
CCTCATATCAAAAAAAAAATTACAAATAGGAAAAAATTTTCTGATAAGTAAACGGTGGGA
TAACCTAAATTAATAAGAACATTATAATAAACTACGCAAAAAAAAA--------------
---------------------------CTCGAAACAACTGAGTCTTATGGATACC-----
-----------------------------------------------------GTTAATC
GAATCTGGTAAATAGATTACTTGACCGAATAAAACTCCATCTCGTTAGCGCATATAACCC
ATCTAGTAGCACAT----------------------------------------------
--------------------------------------GAAAATCAAAA-----------
------------------TAATATCGCCAGTATAAACTTCGTTCAAGCACCCCCAAACTC
TACGGTGAAGAAACAATGCAACATTAACTGGTTATGGCCTCGAAATAATAAAATACTCCA
TGACTTTACGCCATTG--G-----------------------------------------
-------------------------TGTCCTATATTGCTCGAGTCCTGTCCACGGGCCCA
GATCCCATCGTCACTACCCCTTATGTAATTCGGAATCACACAAATTTTTTAACAATTAAG
GCTTGGATTTGATCAATGCAATTTTCATTGTAAGCCCACACTTTGATCTAAAGGGCTTAC
CTAGCAAGTATCTCCAACCGGTTCATCACCTTCATGTATATTACCCGACTGCTGGATGAA
TCAAGTGCTTGTCG-----------------------------------------TGTCA
GTCGTTTCTCTTTTTTTTTGAACCAGTCGTCACGCTTCATCCCCTTATAGCAGTATCAAA
TTAGTTCCGTAAACGTC------------AACCCATTCATGAAAATAAGGGCACACAAAC
TAATACGGG-TGCCAGAATTGTGAGGTGAGTTCTCCTTTACTTCAGTTTTAGGAATCGTT
GACTCATCGTTCTATCTCAATAGTGAACCACAGATTAAATTA------------------
--------------------------AAATTCCTTTTCCTAAATGTTTCAAACTTAATGG
A---------------AACATCACAAGTGTATGTTAGGCGCAAATAAATCCGCTGAATTC
ATATGGCTCCCCAACATACTTTCCTTCGATAATGATAGAACCTCGATTGTAACGAAAAAA
CAACTAATACGCATATTGTCATTTCGCGCCTGATCAGTGGTACGTTAACAAACCCACCGA
GCTCTACGTACCCTAAGACAAGTACGATTCATGAGAATGGGTATTAGATATTACTCCCCC
CCCCTACTATC-------CCTCCCTCCCGCACATGGTCTA-------TATTCTCGGCCAC
ACGCAAACAAACATACACATACAACCGCTCAACCCCCTTCCCCCCCCCTCGGTTTATGCT
ACGAGAATGCCTTAGTTGAAAAGGATGAAGTCAGACGCACTGTCTCGAGTAGAGGAGCCA
CGCACGTTTAGGAAGGCTACAGTGCGATTTTCGCATGCCGCTAGTAACGAGGAATATTCG
CCGTATAACAGTGTAAGAGGGCGATTGCTCGTCTGAAGGAGCGTAGAAAGGCTTATGCAG
AGACCTTCCCATTTAGAGATGTAAACTATAAGTTGTGTCGCGAGTAGTATGATTGGGAAG
GTAATGCAACTG--------------GTGCAGGGGTGTCTCGAGTAAGGGTAAACTTACC
CTAAGGAGAGTGCCATTATAGATAAGGTATGGTGAGGGGGTGTCTCAGGATCGTGGGCGT
AT------TGGAAGAGCGGACGCCGGGTCCCTTCCGGCCCC--TGTGGATGGCGTACCTC
CAACCCTTATAGATCAATAGTCGAACCCATACTCCTCCTTAAACGAATTCTTCAGCTAAA
ATTTAAAGAAG------------------GATGAGTCTGGACAAAATTGATCTATACTTG
CGGACATACGCATCACCAGCTACCTCCAAAGTACTTTGCCATTTATAAATATCCAATCAA
CTCTAATAATAAATTC-CCTT--CTCCTTAT--------TTCTATAGCGTAATCCACAAC
CACACCCTCTCAATTCCAAATTATTACAGCCTGCCCACTTAGGTAATCACTAAGATACTC
CCTTGCTAAAACCGACCTGACTTTTCAGTCAGGCCTATAACTTAATGCTTGAGGTGCAAT
CACCTTTTTACTCCACTCGAATTTATTAATGCGGACTACCACAGTCTTGCTTAGTTGGTA
ACCGTGACTACTCATGTCTTAATTTATTGAAATCCTGCGAAAGAACTAGACCATCATAAC
TGATAATGAGTTATTCGTGCTAAATTCTTCTCTAACGAGTTAAATTCAACCTATACTTAT
TTTTCAACAAAGACGCTTATTGCTTCAGTCTTGCTACCAGTGTTCTCTCTTGCGATTATT
TC-AACCTGGTTAAAAGATATAATTGTAAACTTCGGTGGAAGCCGCGTATTTCTTAAAGT
TAAGACTTCACTATTACATGCGGTACAATCTTCTTTAACGAATGGGATGAACTACTGCTC
AAGAAATTACCCTCTCTCTCCTGCCACATTGCTTGGCCAGATACTTCGACTCTTTAATTG
ATTATTTACCTGCTAAC-------AAGTGTAGAACCATCATCGTCTATTAGGTTGTGCTA
AAGATTCGTCCCTTTTAGAAGTCACCGACTAAACGAATACGTATGACGAAAACATGATGA
ATGCATGAGTGGTTTGCTGTCTTGAAATAAAATTCTGGTTTTATTAATGAAAGAAACTTA
ATTGAGATGCGGTTCATACTAGCCACACAGCACGCAGAAATTCTTAATTAATGTAATTTG
AATACTCCCCAACCACATCCGCGTCCATTGCGAGCAGGCCCCTTCTTTCTCAGGAACCAG
GTTACTTGTTTAGCTTAGAAACAGCTACGCAT----------------------------
-----AACTTTTATTTAATTTGACTACAGTGTTCCTTGTTTCCTGAGGTGCGGCCACAGA
CACAAAAATAACTAGGTAGTTTTCCTTGGACGAATAAGTATTTCGACTGCTGACATTACA
GATGAAAGTTTTATTGAAGAAAGGCTTCAATCTTATTTCATTTTCCGAGGGATAAAAGAT
TTTGTGGGTACCTTTTAATCAATAATTCAACCCAATATTGAATAAGTTTCATCTTATGAA
CTTCTCTTGGTTATACAGACAATACTGCAGGACTAAATTAGTTGTTTCCGTCACTCGCTC
TACCCTTCCCGTAAACTGATTCCGTTACCCGCGAACTACTATGGTGAGCTCCTACTTTCC
GCTCCTATCCACTTCCACTCATCTTGAGGCCGTATACACAGACGATATCCAAATATCAAT
CATTAATCAATTATATTCAAGTATTTCGCTTTCATCCTCCTCACGAATTAATAACCACTT
TAGTTAATTCATCCTAGTAAAAGATCATTCACCCCCCGCTCCGCTTTCTATTGCTACAAT
CCTCGCTAGTTTGTTCCATGGGTGATGAGCCCCTTACTCGCGGGCCTTCAATCTTACCGT
CAAATCTGTGACCAATTCCACAAACGTATTTGTCCCACTGCTATAGTGGTGTGATAAGAG
TTCTTTTTGAAAGCTCACTGTGAAATAAATAGTAAGCTGAGTTACTAAGTCGTCGACGAA
ATACCGTAAGTCCCAACCGCTGACACAGCCCAAGTTTAGGTAAAACTTGCTCTGTAATAT
GAGACTCGGGGGACTATTTA--------------TTAACCTACTCTTACCTCAGTAACCA
CTCTCTATTTCCATTTACACTTTATTCGGTCCATTCCCCTTAATCACGTACACTAATTTA
ACTTACATACATCAACTAATAACTAGATTTGCACTAATTGTTTATACTAACGTTTAGCGG
GTG---GTTTTT-----------------------GACCACTTGAT---GCTATTCGGGA
AGCTCAGAATGTTCAAACACTTTAGTTAAGTAAAGTATAAATATAGTTCATACAACTTAA
AGAAAATGACTATTAATGAGGTC-------------------G-----------------
---------------------------------------------TCGCGATCCTCCTTA
ATAAAGTGCCA---------------------------ATGTTCATACAGTTTAGTGTAG
ATAACGATTACTAATATACAATTAACTTAGAGAAGGCAGCTGTTAATGAAGTTCATCGAG
CCTGTTGAGGAGAACACTTAATTACCTTTGGATTCCCGGGA--------TAGAGACGAGA
--TAATACAGTATTCTCTCTCCTGCCCCAATATCAACATGTACAATAATATTAGCATGAA
TCATATCTCCCCCTTGTCTGAATGGGGAAAAGAATTACACCCCTACATGATATTTATACA
GGTCAATGATGAGAATCTAGCAGGTAAACGATGCTCTTCGGCGTCCTAATCGCTTAACAA
ACATATTACATCAAATTTAAATAATCGGTCAGTGTAATTAACCAGGAGGTGTTCAATTAC
AGCCCCAATATTGGGCCCTAACTCCATACTGACCATATATTCCCATAACCCCCTCATCTA
AAACGTTACGGTCTGCCACATAGGATGTCTTGGGCCGCCCCACTCCGGTACTTTAGGCCC
CACGGGCTCTGTTAATCTCTATTAGATCATATTCCCATCTATGCACTGCAACTCTTGGAT
TACTTGCGCACCGCATTCATTCATATCCCCCCCATTAACTAAGGACTCTATTTGCAGCAG
ATCATTACGCACGCTCTAAGTGTCAAATAAAAATCATATGAATCCATAGGTTCAGAATCT
GCGCTGCAAATATAAGGTAAGTAAATAGGATTATACACTCAACGCTGTGGGTCTTGACCG
ATCAGCGAGTATCCACGGTGGACTTGCCAGGACTTGAAATAGAATTAGAAAATGCTGTTA
TTAGTTAGGACCGACTTATGGGAATAGTCTAGATAAATCAGAGGAATATTTGCTGGTTGG
ATTGGATACTAT-------TTGTTACTGTTT---------------------TTTCCAAC
TAAGAACGAAGAGAATAAAGTATAAATGAATATCCAAATGCCACAATGACTAATAAATTA
--AG------------TTAAAAACAATGGTAAAAATGATCAACAACTTATAGTGATTCAG
TCATCTTAATGATCTAATAATTTTCACTACCATTACTTCTAGTGATATGTCGCATGGGAG
GGGCGCAAAATGTGTCTATTCCAT--AACTACGTCCTACTAGCATTCTAGTGAGGGGTAC
TAACTCGCAGCAGGTGCCGTTTCTACTTGCGACCCCAAATAACTCGATGGGCGAGCTTAC
TGTTCACAACTACATCCTGTAA--------GACGCGGCACTAACACAGACTGGCGAACTC
AAATAGGCACAAATTTCCATTGGATCCTATGGGGGTAGAGCTCTAATTATAAAACACATT
TGACATGTATGTAGTCAATTTCTCATCATAGTATAAAGTATGCCTGTCATTATTGATTAA
GCCAACCCGACTTAATAGTCGCATAATCCTGGATGCCGCTCATACTGTCCGCATGTTAGA
GATGCCTCAATTTGAGATATTGAATTTCTTTCGCGCTAATAATAACAGGAAATCTTACGT
GTATAAAGAAGTTCACCTCAGGTCCTCTGCCACAATTTGAAGAAATTAGTTATTGCATTT
AAACCGGTTATGACTCTGTTTATTTGTCAATAGAACTAAGTCTCATCCTACTAGCTTTCG
AAAATAAAGCCTGCCATATCCGTATCGACAACAACCTCCAGTACCTTTGAACACGTTCTA
ACGCACCCGTCGTTTCAATCGGAATGCTTTAAATTCCATTCGTGAGACTGAAGGTTTGTG
AATACATATCTTAGATGGATACTCTTGTTTCACAAACATCCGATATAAAATCCTTCTAAC
TGCA-------ATTCAGATATGTACAAGAATTAGATATGGAAATATACAGGTTGCTAGGA
ATATTCCCACCAAAAAATCATTGTCTCATTGACAGTGGGTGGAACGCCTTCCCCCTCCAT
TAGCTATCTAGATATTCCGAGAGTTGAAATGTCAAGATTCTATATAAACGACTATCTCTT
AGCTTACAATAATCATGTTGGTGTCATCGACCTGAT------------------------
TTTAATATAGAGCTTAAGAATAAGCTCATGAATATCGATTATGAATAATATAAGGAAGGT
CTTCCATGTCTCCATTAACGCTTATACAGCTTTCAGGTATGAGTACATCATCCCCTATGT
GCTTTCACGCAATCACCCCCCCCGCATACCCTTACGAATACGTACTCCAAATGCTCATCC
CGATAGTATCCAGTATCCATGTAGGTGAGACTAATCAGCCTCATCCAA--------ACAT
TTATGACTACCTATGATAGCTTAGTGGTCTAATAGGACCAAGTCCGGTACGGCGGAATCC
TAATCTATATCTTA--------------------TCACT---------------------
-------CGCTAGCGTA-----------------TCCACGACACAACAGAAAAAAAATTC
CTTATCTACCAACATCTAGTCCAATTATGATTGTATACGATCATCTCAATGGAATAACTA
TTCTACGATCTTCAAACAATCTCATGGTTAT-----------------------------
---CACGGACTAACACAAATACCCCCCTCTGCCCGTGATAATTCTCATCCCTAATGGCGG
CTTAAACAAATTATATGTGGGACTCTTCCGAGTACCGAGCTTCACTTCTTAATGGTTACT
GCTCCTTCAACTTACTCAAAATGATCAGTGCACGTTCCTTCAACCCTCAT----------
-------------AGA----------TACGAA----------------------------
--TATAAAAT-------------------TCAACCACGTATAGAGAGGGTTGTCAAATCA
GATTAGTCCAAGCCTAACCCTGTTTTGAGGACCTTATCC----AGACTCAATATAAACAG
GCACTA------------------------------------------CCTGATTAAGTA
ATAAATCAACGCTGGATGCGGTAATAAACCGACACAAAAATACACCTAGTGAAGCTTAAT
AGACATAGGAAAAGTATCCGAATATCAACATAAAAGTAAAAAATATTGAATTCACCATGT
AACACGTATACCAATTATCAAAACACCTCATTCATGCTATAACCGAATAGTACAAGTCA-
-----TATCAATCATACTGTAATTTGCAAATTACTTCCTAGTAAGCCCTCCA--------
------------------GTACTTCAGTGGAGACAGGAATGATCTTGGTCAATGTATTCG
AAATACCCCTAACATTGTTCTAAATCGCCCAGGCTTACCACCTAAGATAACTAAGCACTC
ATTCTGGCAAGTCCGCAGTTCTTTAACGATAACCTAAAACTATAAGATGTAACACTAGAG
ATCTTAAGTAACATCT-----------------------------------AATAGCTAT
TATCGGCCACACCCCATATCTTAAGTGATATCTGATAACTAGAAGTTGCAAT--------
-------------------------ACATGCAATGCAACCCGTAATACACTAAAACCGCA
ATTTGTTAGG-----TCTGTGTCATTAATCCACATGCGACAAACGCATAGACGAAGACTC
AAAAAAATCCCCACTTAACGAAAAACACATTACGAAAGACTTCAACTTTAGTAAAAAACC
AAGGAACTCAGGCCCCGACCCCGGCGTCATACATTATCACCGAGGACAATCCCGCACAAT
CCCCGT------------------------CGGGAATTACACCCCGCCCCAATCACCATT
GCTGTACCGATTCAAATCTCCCGCTTACTCAATCAGGTTCAAACACGAACCA-ATACGAT
CTTTTCGAATA-------------------------------------------------
------------------------------------------------------------
------------------------------------------------------------
------------------------------------------------------------
--------------------------------------------------G---------
------------------------------------------------------------
------------------------------------------------------------
-------------------GGGGA------ATCGT-------TCTCGTAATTATCTAACA
GCATCCCATCGTATAGGGAGGAATCTTCTCGTAATTAGACCACAGCCGTGTACGGAGCAG
GTGACGTAGATAACTACTACAACGTTTTTACCCTTGTTTGTCACCATAGCGACGAACCAA
AGTCTCT--------AGACT-------------------------ACTGCGCTACCGTCA
ATGAA--------------------TTAGAGGCAAGAATTCGAATGATAGTTGACCAATA
TAAAGGTATGTGGAAAATTATAACCCCACTTTGTACAGATAATTGAGAAGCTCCACCTGC
AATAACTCCTTTTACCAACTCTCGTTCCCTCGAATAAGTGCTCAGTGCAACGGGTACTTT
A------CTT-------TTATGACTAGGTTTGTGGTGGCGTGGTTAAGGACATAGATTAA
TGGTTACCGGGCATTACTAATTATTTAACCTTAATAGGGCCATACGTGGTGCTCTCGCAC
ACCTACAAGGTAAATTAAAACATGCGTAGTTCCTCCATACTAGTAAACTACGATCATGAA
CTCCACGAACTATCATATTTAAAATATCATTCACAGATCACTGACGCATCTGAGGGCGTG
ATGAATTATCTTGAAGATCGCTTCCATAGACTTGTTAACCAACTTTAACTTGCCGTAAAT
AGGAATCAGGTTAATCCATACATCAAATTTCGCATCTGACCTCGTTTAATCGTGACAATT
GATATCTAAGGCTTTCGGAGCGACCTTGTTCGTCACCCGATTGAGAATCACGTTAAAATA
TAGTCTAACTAAATCTTAATAGTATTAGAAGACTCCTATTGTGGTCAAACGTTCTGAGAG
TATCGTTCTAGCTGTTAACCTCTAAAGTGTTAATTCAAGAAGGTTTTCCATCTATAACTA
TGTCCGTCGGTCTTATTAGCATCTAGAAGCGACCTACGTTCAGCATCAAGTTATTCGTCT
AAGGCGCTTTGACGTACGAACCTACTTATACGTACCGACCGGGCCATAGGTACTTGCTTC
GGAGATCATTCGAGCATC-ATGGCA-----------------------------------
----------------TTTGATCGT-----------CTTTTGGAGCATCTTAGATTAGTA
CCAATGTTCAAATACGCAAGACACCCTGATTCATAATATGTCATCCAGTGCTGAGGTATA
ATATAGGCATCGGATTACCCATAATAATAACATATCGCTTACAGAGAGGTAAAGTACATT
GTTAAAGGACTAGTAATTGACAATTATTCTTCATTTGGCCCATTACATCATTTAGATACT
TCTTTTTCAATTAAACGACTTCACTTTGATTTTCTCTTTAAATCTGATTTTCTTATTCAA
CCAAATGCCAATCCTATACTTCAGACCGTGTTATGCCTCCGGGGCGGGTCATCTCACAAA
TCTGCTATGTTCACCAATGTCCGGGGTGATCCATTTAACTATCGTCATATACCCCCCTCA
GT--TCGATATAGATTAATGGA---------TGCCCCTACTTGCGATATCCATTGTTAGC
CCGTTATCGTCTAGAAATTTCTTCCTTTTCTTTGTCCCTCTCAAACGAAAGAACCACTTA
CCGGCCTACATGTCCTCCTCACACATAGCAATTATCTATCTCCTAGAATCTAATTGCGAG
-TCAGAACCTAAGTATTAACTAATTACAAATAAACGTAACTCAACAATAGTTGCCTCAAA
CGTAGTCAAACAAATGACTTAGATATTATGGACTCTTAATCACATCCATA--CCGGATAA
GAGCAGCAGTCCGAGGTTACCCTCCATTTCCAGGGATGCTCACTCCCCAGGCGGATTATA
CGTAAAATATCGGACATTTTGAGGTCCTTCCGGATTAGGCCTACCCTCCTGAGTTCGATC
TAACCGCCAAACTCTGTGCATCCTAGGATTCAAACTATAGTGATATAGTTCGCTATTTGA
CCCTTAAGATACGGCACGAGATTCCAGGAACAAACGTTTAAGGTGCCCATACTACATCCA
TGGCGAGACGCTTTACTTGATTACCGGTCGAGATCTACTCAGAATACGCGCACCAGTCGA
GAGTTCAACACAGACCGATTCGAAGTACCGTCTCTATAA---------TGCTCCTCCCAG
CTTACTAAAAAA-TAA-GGATTACTTGTCC-CAAATTTACACCCC-TCACGATACGTTAA
TAAACGAGAGGAACACTACCTGCTTCCCAACAATGTCCCTCTCTAATCATAAATAGTTAA
AAATTCGTGAAGGTAGG-AAAAAAGGA----GGTG-------CTTGAGATCTTTCTGATA
ACC--TCATTAATAAAG-TATTACCCTACTGGT-TTAATATATACACTGATACAACTGAA
TTCT-GAAGAATGTTACAATGCTCTCATATGTTTTAGAATTGGTACCACAGCAAAGAGTA
TAATAAGCTAGATCTAATATACGGACTCTTCGCGCGGGACTTAATATCACATAATCAGGT
ACTC------------------------------------------TCTCAGCGTTTAAT
CCCCAATGAACAGACTACAATTACTAATATCATTACTACCTCATAAAACGAAGGCCTAAA
TAAAGACAACCGAAGAAAACAAG------------------------------TCAAAGG
ACCATGTAAGGTTGGCCCAATGCAGAGATATAAAACCCCAACTAACTTC--CCCCCTCCC
CCTACC-TCTCCCTAAAAGCACACACCCTAAATACATATGCCAGGTCGAAGTGTCGTAGG
GGTTTGGTAGACAAAGGCTATAGTGAAATCACACTTAGAATAATTGAGAAAAGAGAACGA
GG-CCAACTGAAAAAAAAGACTAGCCAACAAAA------ACAAAAAACAAAAAAACACCC
ATCCATTTAAACTACCAGATGATAATTTTATGGGTCTGTAAATGGCCTTGCAGTGGACGG
CCTGTATATACTAGGTAAATAATGCAGACGTCTTAGATTACGACATTG------------
AAGAAACATCCCACATTAGCCTCCAAACTACACATCCGATTGCTAAGGGGTAAGTATTTA
TAATTACTCAAGGTTTTATAGGCCCAACTGTAGGTCATCACGAACATATTGGACGTGTAT
ATAGAAAATGACTCAAGGTGCTCATAAGTAACGTACTATGTGATCACGAAGGCAGTGTGG
ATAAAATACTAAAACGACATTCTCATAGTAGATGTTTAACTCGCTGCGACGCATTTGGTA
GTACTCTGCTTAACTAAAGATTA-TGTTGAATGGACAGAGTTGTCCACCCACCTAATACA
TTAGGATGTATCGAG-TAATGACTATCGTCCACCAAATAATTCTCGCTAATATT-GCGAA
CGCCATCTAGCACAACCTTTGGCCTTAAGTATCGGGAGAAATATGACCGTAAAACGCAAC
CTGGATTCACGACTCTCAATTACTTCAGATTGAACTGACACTAACAATCCCCCCATCATG
AGTGTCAATGCGTACTGCTAAGAATCAACACCTACCGGCCCCCGACTTGGGATCAGCTGT
CGCTAGCCACCCATGAGGTAATTGAGAAAAGAGATTGTGTGGAGGGTATTATAAAAGTGT
GTTGTGTTCGAATACTATTAATCTAGGCGAAACCATTTGCTTATATAGCGTTTCGAGTGG
CTTAGACACACCCCTCGTCCTACCTACTCCACCGCGACTCGGGTATGCTGCATTCCCGGT
AATTATTGCCTCATATACTCCTTTTTCCTCTAATTGAGTTAATTCCTTAAGGAATCCTAT
TACAATACTATCAAAAACTATGCATAAGCTTAAGAATACCGACTCATTATGCAATGCATG
TAGGATCGTCAGAACGCACACACAGTCCGATCACCCGAAGTAAAACCTACAATACCCATT
GGGGAAAAGCTAACTCATATAAGATTAGTTCCGCCACGCGGGTACCCTTAATCCACCTAA
TCTAATCCAAATGTAGTTACACCCTACCATGGGACCTTTGTGGCGGTTGGCACAATACAA
CTTACTGTATTCTTAAATACAT--------------------------AATGCGAGGGTT
TTAGCTGTTACTGGGATTGAA----TGTACGCTCAAAGCACTGTAAATAGAGATAGGTTT
TGAGGCGTCAATTAGATGAGCCTCATTATGCGTAAAAAAAGCGGACCAAAA-----TTCT
GGCTC---------CGCGCGCGGATTTGATAATGGATGAGACAAAGTTTATAGAGTATAG
GATAACCACACGTAACTCCAACATCCTTCCTGATATACCTACAAATCCTAAATCTTCCTT
AATATAAAAGTAATCATACATAGTGGATCGTAACAACTTGCTCTAAAATCTGGTCATACG
TACTAAAACAGTAATTAATAATATTGGTTGTATCACTGATACGTAGCAAAACCATGAGCT
AGTAACTAATACAGGTGTAATGATTCCTTTATGATTACCACAAATTCGCCCTTGTCACAT
CACGTTCCATTAACCCATAGTGATACGGTAATTTAGGCATAATGGTCATACACGCCTAAC
ACTTACGTTACCATTCATACATCACAAACTGGGATTAGTAGGTCCGAAAAGTAAAAAAAA
GAACGGGCATATAGCAACGTCTCATCACTGGAGGACAAAACGTGGGAATTTTAAGTGTTC
TTAAAATCGAAGAAAAAGGGAAAATAATTTCAGACTAGCACGCGAGAGTGACAGAGCAGA
GCTCCGCCGGACTGGGCCATTCCGCACGGAAGATAATGGTCCCCTATTCTCAAACTCCAC
CAAGCGGCTCCACTGACTACTGTTGACGCGTATTTCCCTGATCTAGTCGCCTTTCTAGAG
TAGTGTCATTTATATAGAATTTGTCCTCTTAT----------------------------
---------------TAGGGGGCTACGGTCCTCTCAACAGACAGTAACTGCTGAGTTCTG
CATTCGTTGTTAATGTCTTTATAAGTTCTAATTACTTCCCGATTAATAATTGTTACTCGA
TAATTAATTTTTAATCCCAGCTGACTCGTATTCTTTCAGGCAACAAAATTTACGAAATAG
GTCCCCCCCCCCCCGAAACATCCAATCGATGTAAACATC---------------------
--CCCA---------------------------------ACATACAATGAACATCACGCC
AGCAAATT------------------------------------------------AGGA
GAATAAAAA----AGTAGTTGTACTTTT--------------------------------
------------------------------------------------------------
------------------------------------------------------------
------------------------------------------------------------
------------------------------------------------------------
------------------------------------------------------------
---------------------------------------------------TGCCTGCGA
TACCCCCTTCCCTCAGCGATGTCGTAACTCCCTTAGGGAATTGTAATAATTGATGCAATC
TTCTGAAGGGCATTTTCCA---------------ATAAAAAGCAGTTTCGTAGAACGAGT
TTACGGTTTACTAAACGCAAATAATGCAACTAAACTAATCACTTATGGTAACAGCCAGGC
TCTTCCTCGTATTCCTCCACCAAACCCCCCCCCCCTCTCAACTGGGGACACATCGCACCT
CTCAGGCAAGACTAAGTTCCAGAGGTTTGAAGTCAATCGCCTATAAGACACCACACTCTG
ACCATCTCCCCTCGCGCGACCTAACAAATCTTACTACCCCAAAGTATTATCGCTCTGAAC
AAGACGAATTGACTAAGATATTTACTTCAAGATATGGAGTCAATTATTACAGAGGGTGAT
ACAGTCCTATAATGGATAGGTTTGTTGTTTTATGAAGGAAACCGGGGGTCTCGGAAAAGC
GCAACCTTGACCCCTACATTAACCAGTCAGACAATGAAGACTTCTGATCAAGTACCTTAA
TGACTAGGCTTATAGAGTACGAAAATGCATAATTCGTTTCTAAAATTTGGGGAGACTAGA
CCCCTTCAACACCGGAAACCACCAAGGCCAC-----------------------------
-------AGTAATAGCCTCCAACGACTTTCCAAGCGGGCTCATAAGCAGAATGGAAATAG
AAATTAAAAAATATTAAACACCTCTGCTCTAGTCAGTGGACA------------------
---------------------------------TTCGACGTTCGTGATCTGACCCACTTG
AATAAGGGCGCTGACGCATCGATAACAGACGTCATAATAGTGGCAGAAGATTGAGTTACC
AAGTTTAATTCTCAATACAGTATTCGTCATCAGTCTACGGTGGATATGACCAATGCGATT
GGCCGAAAGGAGGATAATTCTTACTATAAGTGGCTCAAAGTATAGTCCTTATGTACGTAT
CAACCGGGTTCCAGTCGGTTATAAGTCAAACCGAATACGGTGAAGAACGAAAATTATACG
ATAGTCTGGTACGTGTGCGCCGTTAAACTACGGAGTATATGCAGAGTGAGACAAAATGAG
AACGAACTTAATTCCTATGATGAAAGAACTAAGTAGAAGTTCCTTATTCACGCGTCAAAC
GTTGAATCTCATAAAATCTAATTTTAAGGGAGCATAATCGATCCCAAATAGACTCTAAAT
CTACCTGTTGGATTTTTTTGGTTTCCCCACCCCGCCCCCTCGACACGTAACATGACTGGG
CGGACTCACCTTTACGCTACACCCAGCCATCGGACTGGAGTCCTGACAAAAGCGAACACC
CGTACCCTCAGCAATTCCCTCCCCATACCCGAATTTAGAAC-------------------
------------------------------------------------------------
--------------------------------------AGAAAAAACTAGACATAAAATA
AACACTCACTCAAAACTATACGTATGCGTCTCCCTCTTCCTACACTTTCAACACAATCCG
CATTAAGCACGTATAAAGAAAATAAATCCAGACACATCAACCCAGCCGACACAATCCAAC
TA-AGAAAATATCACAACCTATTAAGTACAGTTACGTCCGCATTCTTTTTCTCATCTCTT
CACCCTA-TGTAATGTCATATACATCAACACATAATCAATAAGCCGTTCATCATTCGCGA
TAATGCTAACATGATTAAATCAGATCTACGTTACTGAGACGCATTAGAAAGATACAACTA
AAAAA-----AAAAAACTAATATTC-AACAACAAGTACATTACAATATAAGAGTATCTAT
ACAAAAATATAAAAGTTCCACCAAAAATCACGACA-GGAGTAATGACTTCA-ATACAACA
TAATCAACAGCATTACCTAGA-AAATTA-AATTCTCTT----------------------
--------CTTGAACAAGCTCTGCAACTTAGTCCAAGACATATCAAGGCCATGGAAAGCC
TCAGAAGTAACAAAAAGAAGACGACAGGACTCCCAACCGCTCAGGTCCAAATCGAAGGG-
AAATTCCTGGCGTAAACGATCTTC------------------TAGCTGGACGCCTCTCTC
CTTGTCCTTTTATCGAACGTTGTGATCCCGAAAATGATACTACCTTGGACCT-CCCCCCC
TCTA----CCCGCGTAATCAAGCACCGACAGCACTAACTCACTAGCGAG--TTTAGTCAT
GGCATGTAGGAATTGACTGTCCCGCGATTTAGGCTGCCAATCCAGATTATCC-CGCGAAA
G--AAGGCTATACATCTCCCCAAAAATCTAATTTAGAAGGGGTCTTACTGCGTAAGATCA
TCCAGTTTAGGAACATGACTTGAATCCGGACGAGATGGCCTATTGAAACTCATTTTCCCT
GTTCCGACACTCGTAGAAACCGTGGCGTATATCGTCACGTTACATA-----------TA-
---GAGG-----------------------------------------------------
------------------------------------------------------------
-------------------------------TGATGAAGGCTAACAGTTAACTATCAAGA
TTGTCGCGGGTGCGTTATTTCGGACTAGCTAATAAAAACAATACTAGCACGTGTTATATT
AAACTCCCTAGGCGTTATCCCGTTAATAACATAAGCTACTGCTATTCCCAATGTAGTTTC
CCTCCTCCGCAGCCAATACAAGGCATAAGAAAATGACTCACTCAACCGATCAAAGTATTT
TACGCTTGCATCCCTACGTTTTTGTTAGGCACAAATTTGCTATAATCTCATTTAAACCCC
GGATGTACTCAAGATTCATCATACAAATCGTCGACACGTTGCAAGCAATTATGTATTCTA
ATTAAGTAGTAGAGTTCTACTCTTAAGGTTACTGACTG-CCCCTATTGCAC-AATAGACC
ACAAAACAGTCTGTAGTCGGACTGCCTAGGTCAGTCTAGGATTACTAGTGATATAAGCTA
TTAGTTGAGCAGCAATAACATTATCCATAGTCGGAATTGGTCAATAAATTAAATTTCGTA
AGTTGTCTAATAATGATGACTCATTTAGTTTTACCCGGGACTCATTAATACAATTGATCC
AATTTATACAAAATAGTTATTAATAGTATACAATCAGTTCCCACTCGTACCCACATACTA
ACTCGAAGCCTATTTTTAGATGAAAATAGCGGCTAATCATGCAGATTCTACAGGTGATGA
CAATGTATACTAGTACCAATACTTCTAGAAGTTGACCGTTGATGTAGGACACTCTGATCT
GGTACGTTAAGTACTAAGTATCCGAATGGCCCGTACCTCTTATTCAAGATAGCAATTAAT
AACAACGACTTAACTTACATACATAACATTAGTTTGGCGCACACAGTTATGAGTAG----
TATTGATTCCTTTTCTTTCTCAGACTTCCTTTTGACTTACGAAAATACTTACATCCAGGA
TCAAACCGGTGAGATCCATCCAATGTCAACCCATGAACAGAATTTGCATCCCCCGAAACC
CATAACTCTCAATAATAAAAAATTCTCGACACCCTTCGGTATTGCGGGATTAAAATACTT
AACAACAATCATTTACACATTA----GTAATGCGATGTCCTCCTGGTCCCTCTTGCAGAA
GTCATAGACTCTAAATACCCAGTAAATCGTATTTTATAACTAATTCACCAGGTCACGACG
GGCGTTACCTTGAAACTGCGCACCAATTGAGTACCACCAATTCAATTGGGTCTTT-----
-------------------TAACATAATGAAGAGCTCGACCTAAGCAAACGTACCTTTAG
CCTACCTCAACGAACAAACCACCTTATGCCCATTCCCC-AAACCAATATGTAAATTAACC
AGAGTGTCAATCTAGGTCAACCTTCGTATAGATTTGAAGACGG--ATGCCTTATTTGGAC
CATGGCATGC-------------CCTTTCCTAAAAGGAAAATAATACGCATTCACCCG--
CAATCCGCATTCTCCAAGCTCCCAGTAGACTACCTGCAT-CCTATAAACAA-AAT-----
----------------AATACGGAAGCTCCCCCATATCCTCTCACCTAAACGTGGATTAA
GTGTACGTCATCTCAGTCTTCTGAAAGTCTGTATCA----TCAGTTATTCTTAGATTACT
CTGAATTAGAAAATAAAGTGGAGAAAAAGGTTACCCCCCTCCTCCACCATGCATAGCCGC
ATACTTGCCTAAATAACT-----------------GGACCTTTCCGAGACAAAACAATCT
CGAGTACTTACACCTAGACAGGAATCGCATTCTCCGATTATCGGCTACTATGGGAGGTCC
ACGTAAATCACATATAATACTTCGAGTAACATTCTCGCACTGTCAGGGTCAGTAATGCGA
GTACGTATCACTATGATGCTATACGTCTATACCCCGCTAACAAAATAGGTGTTCCAATTT
CACGCGACTATTCCGACCTAACTTCCTCATGGTGTTCGAAGATGGAGCGCATGA-AGAAA
AAAAAACCAATTATTCACAAATTTTAAGTAAATAATACAACACTATTCGTAATAAATCGT
CAAGGATTCCAAATTAACGCTTTGAGATTAGTACCCGCCTCGACAACCTCATAATCTTTT
ATACGTATACTTTTTGGGTCTTGTCTTCTTCATTCCTCGAACGCAAGGCTTATAACGTAT
CGTTAAGCTATGCGTGATTCT--CTTAACTTATTCTGAGTGAATCACACAATAATTTCCT
TAGATGTTCGTAATGAGTCGTAAGAACTTGGGATTCCGATTGGGTCAAATTACTGCACAA
TCCCACCGTATTGAGACGCTTAAGATTAAGGTAAACAAAGTCTAGATGTGGGAGTAATGG
ATTACATAAGAAAGAAAGGATTTAACATAAGGATGCCTAAGAGATTGGGTTGGACAAATA
CGTGAGTCATAGAAATACTTGGGCCCCCCCAGTATAGATGGGACTTTATTAGCCAGTTAA
GAGTATAACTTATAACTAATGAAATAAACTACGTCCGTTATCTATACAAGTCCAAGAAAA
TATAATTCCTCAATTTAGACGAGGCGTTGTAATACTATTCTTCTCGTTGGTTCCGCTTTC
CGAGCCAATAAAGTAGATTTATTAATAAAGATTTTGGATAAGGATCAGCTAACAATGCTA
GCCTAATAATGGATTAACGGATCCACTCTTTGGCTATCAGGAGTCGTCTAATGGGGGAAT
GTTGCCTCAGGAATTCAACATATCGCAAGATCTTTTCTGGATCAATGCCAATCTCAAAAC
TTTCATCTTGTATGAACGGTTCTTAATAAAAGGTTGCCCCCTAATTAGCAAGCTTATAGT
ATACACAGCATGGATTCAGGTGCGGCCCGTCCTTCGAAATTCTGGCTCGTTATACCTATA
GTGTTACATAGATGACGAAGACCGCTAAATG-TGGGCTTTTGATAGAACGTCTC--CCCC
ACTTTTAAATGTAATCTACGCCTACCATCGTCACCGTCTCCAATAATCCATGATTAGTGA
TACTATAGTACCTGCACAGAATGAATCACTAAAACTTCGTCGAAACATATCATTAAATGT
AGTCAACGTTGCCCCCTAAACACACTCGTTGTACGCCAACTCCTCCTCACTTTCCCCCCC
ACAAGAGGTGCCTAATTCGTACTG----CCACATAAACTCCCA-CGCCACTGCCCCCAAC
AGCTACAAGAAATACTTCAGAACTACTTCTGCAAGCCGTACCCTTTAGTTTGTA------
TGTCCTCTTATTAGGTGTAGCCGGATGTCGACTTAGCCTAGATGTTTCTAA---------
-------------------GCTTCAAGTACTTCTAATCTTGTGATTCATAATGTATAACT
ACCTATACATTTCTACAGTCTGTTATTGCGAAAAGCAGCTATAATCCCTGCGAGGACGTA
GTCATTAATTGTTCAAACTGGCAGTCCCTTGACTTAATTATATGAACCTAAGATCGAGAA
TGAAATTCCGCCTTCTTCGGGTAATCGTTCTTCACTATTAACACATTCTTATCCAATTAG
ATCGCTAAGCTCCTTTCGGCCAtaaactaCGGTCTGCCGCTCTATATCGTCGTTCAGCAT
TCAGTTGAACATCATCTCATTTACCTTCACTTGCGCCCATCTCTAATTAATTTAAAATTC
CAATTATTGCTAGCTAATAA---------AGCGTTCCCCTTGAGAGTTTTGATTTTAATT
TTAATCTTGTACCCAGCGTCGAACACTTTGTATAGGCAATAGCCCCGTCCCCCAAGCCTT
TCTCGTGATCATGACACCCAGGTTGAAATCAGACGCTTCAACGTCTACAACCTACTCTTT
CTTGCGTTTGATTAAAGGTAACTCCTCTGTGCGTTTTTCCAGAGCATTTTAAATTTTATT
CCTTTACGTATAAAATTGATTTTTTTGCTGCTTCTTTTCCTCAAGCTACAGTTCTCTTCG
TGAACTGCTTCCCACTGCTATTGAAACCTTAGTTTGAGTTAACCCTTTTACTAATATCAT
CCGTTTATTGATTATTCCGCTTGTGTGTTGCATTAATATGGACCAGATCTTTTTCATCAT
TCATTATGGTTCTTTGGTTTCAACGAATCAGCGTCCAACTCCTCTTCATTTTTATGTACT
ATAAGATTGGGCGCCCGTGCTTTGTTTTGGCCCTTCTCTTCATTGGCAGAATCTAAATCT
GGCGTTGGCTCTCTCAAAT---GACATGGACTTTCGCTCTTTTGCTTTGTTCACTTGTTT
CGAATGGCTCCACTACTCCACTCATCTTCAGACCACACGGAATCGCCGTGTTTCCCTACT
AAAGGATAAGTTGCTTGGGGTTCCTTCGCCCACTTATATATTAACTAGTCAAAATGCCAC
AATTAATGAATAACTCATACTAAC-------------------------TAGTAAAGATA
TGAACATTAACTACATCACAGATATATATTAATTCGATAGAGTTATGAGTTAACGACACA
CTGCATTATAATTACTATAATACCTAGTCCAGAATAGAGCCTATATAGTATTATTAAGCA
CACTGACGCATCCTCCTATAATAATTTGTTGTGATAGGCACATTCCTAGAATCAATTGAT
GGTTGACAAGCTGTCTCCGTAGTCCTTATCATTCCAGAAGACTCATCTCTATGAATATAC
TTTGCTGGAAGGAAACCTTTCGAATTGAACTTATCAGCCGCTAGCAGCCACCCCAGGATA
T-----------------------------------------------------------
------------------------------------------------------------
------------------------------------------------------------
------------------------------------------------------------
--------------------------------------------------------TGGA
GCTCTATAAAGGTAAGAATTAATGAGGTGCCTTTAACACACTGAAGGTAATTATTAAATA
AGCGTCGTGTAATTTAGTGACGACATCTGATAATCAATGGTCAAACAGTTTAGTGAAGAT
TACGGTTAATTTACAGCGCACAGTTTAGTGCTGGAAACTTGTAATTGAGTTCATCTGGCT
TCCTGGATGATATGTAGTTCA-----------TCATGGACTAAACTTTGTACAAGGGATT
TATTGTTTACGAATTCTATAAGAAGTACAGTACAAATGACAATATTTATGCGACATCTTC
AATGAAACCTTCTGGATCGCAACCTGTGTAGTCCCGCTTTTAACGGTTTAGAGCCAAGCC
GTCTACTCCCCATACTTAACCGCGATAACTCTCCCCACCTTCATATAGAATTAACTCAAA
TGACTCTCCCCCCCCTCGACGGGGAAGTAAATACCGGTAGTCTCACTCCGGGTGTAATGT
CCAATGCCTTTGAGAACTTAGCATAAGACCCTATTACGGGCCAATTGATACTCGTAAAAT
TATTGAGAGAATACTTAATTAGGTAAGTAATAGCAGTCTCTGTCACTAATAAGGACCTTA
GGTACCATTTCAAGACTTCATGGCTCAAACGAATTCACACCATTGCTGATCCAATTGGAT
AAATATACAGTTTTATTCGAACTAGAAGAAAGTTTGCGCTTGTGGGAATTACCTAAAAAA
AATATTTTTCGTGTTACCCAGCCTACTTGTTAACAAGTATAGAAAATTAGTGCTGACATG
GAAATTCGTGCTCTAACATAC-------------------TCGAAGGGAAAGCATACAAA
ACAACCATCATCCTACCTACTTTAGGAGGCGTAGCATACCGATCGTTTTAAAGTAGGTCA
GATGCCTCAGCAATAGTAATTCCATTCGCAGAGAATGGTATGCGCAGTACTTGCCTTGGG
TTCCA----TCATCTAGCAGATGAACATCATTATGATAGCAACTCCAGTAAGACTACG--
AGATGATTGTTGTATAT----GTTTATTA------TTTG-------TAACGTACACCGGG
CAAATTGCGGAACTTCGTTAAGTTTGACTGGACCTTGGATATATTTCATGATGTCTTACC
ATTAGACGGGGTCGCTTCCCAATTCCATTAAATTCTTTAGTAGATGCTATTACTACTTAC
GGCCGATACCCTCTATCCCCAAGACTTAAATAATAATCGGGATATCCCATGTGTCTTAAT
CGCTTTAGCTAAGAGCTCCATCTAACCACTAAATATGTTCTATCACCGATTCCCGTAGGC
TTTAACCTGGTCACTGAAAGTTTGACCTCATTACGCTGCCGCAGCCCGATATTTAACCAA
GCACTCTGAGGTGCTTGGGTCCATTATAAACTGCGTCGAACACGTCACTCATGATTAGGA
TCACCTCCCATTGACCATAATTGATATATAACATAACAACAGGATATAACCTGTAACTGG
TATCGAATCCACAATTTCATCGGACGCTCTCTCTAGATAAAGATAGAGGTTTAGAGCAAG
TCCATACAAACA------------TGGGGTTATTAAGATGTAGCAGCTTTTCCCCCTAGC
TCACCACAAACCCACTGTTACTGATCACATACAATAAAAATTAA----------------
----AAT-CCCAGTACTATAAACATTATTTATGGATTTCCCGCGCATCATAGTGAAATAC
AGACCCATATATATAAGCCTCGATGAGAACTTATTTCTCTAGGACCATAAACGGGTTAAA
CATGCACCCACGATAGCTGCTGGCGTGTATGAAACACTACATTAAACACTTAGGGTTTTA
GTTAGAGGATACACCCCCAAATTCCAGAGCGTGACCCTATCTTAATTCTTTCCCATTAAA
AAATTAGTGACACGTACCATCAAGCTTAGCAATAACATAAGATCATTGTTCGACTTTAGC
CATGACCAGCTAAGGAAGCGGCCCGACCTGCGTAGG------------------------
--------------TGCATGGTCCCTCATTTAGCTCATATTCCTCGAAGCAGGTAGTTCG
GA----------------------------------------------------------
-----TTACACCGCCCCTAATTCTAATGGTCCTTGGAGCCGGCCGAC-----GATCGAAA
GGCTTGGCGCCC-----TTCCC--CCATATTATCCTATAATTCAA---TTTTCGTGTCCA
AGTGCTACTTTCTGATCCTTCATTCCACTATGAATCTCCATTGCCCTCTCCTTTATCATA
GATAGATTATCACTATCGGGGCTGTAATTAACGAGATAAAAGTTAAGCGTTTCCGTTTAC
GAATACTCTAGTAAACTTAATCCCCTACTGCTTAAAACCGCCGTAGTAGTAAACCACTTT
TCTGGGGCTCTAAACATCGGTATGAAGTTGTTGACCACCCCGTTTACC-AATAACACATC
AGTTAGCAGTGTTTCCGCCATCTTGACCCGGTTCAGGGGCCTAGTCAGTCTTCGCTACAA
GTACctt-aatgtctacatacg-acttggaatggttgtttagaagattaggtaataagcc
actacagccaactcgtcaggacata----------------------------TCCGAAA
AAGAAAAAAAAAAAAAAAAAAAAAAGACC-CCGTGCAGGTAAGAAGTCCACAACTACCGT
TGGGCCCTTAGATAAGCTCTGTGGCTGCG-----------------TCCTCAATTCAAAG
ATTTAAGCTCAAGTGCTACGGGCACCTGAATGTATGCTAATCATAACATTTGACGGAATC
CATGGATCAATTATTATCGGAATCGAGGCGTCACATTTTAACATCCCTGCATGTTAGACT
GTGAGGCTTTCATAAGAGTAATTAATTATGACCCGAAGATCGTCTGAAAAAGATAGAATT
GGCAGTGAGACATCTCGCGACTCCACGACGCGTGTAATCAATCAAGTGATTCAAGATCAC
ATTGCAAGAGGATCTTGAGCAAACAACTAATAACATACCGTTGATCGATGACACCGCGGG
ACCAAAAATCACGAACCGCAGCCGTATAGGAAATAAGAA-AACATAATTATTACGTACAT
GCAATTTACCTAAAGATCAAAGTCAAAG---------ACAACATCT-AAAACACCAATCG
AATTCATAATAGGTAAAGCACAGAACAAA-AAGA-AAGAAGCTCAATTAAATAAGCCAGT
AGATTACGACCCGTAAAGAATTGGGGTTTGATCACCCAAATTATTGATGGCAACTTTTTA
ATAGCAGTCATTAATCAACTGGACTCGCCGGGAGTTTTCTCTACGTCGTGGGGATATCGA
TTCGACGACAAACGAAATAACCAAACAGTAAAGAAAGACCACGGACGCGAGTTTGCACTT
AATCGAAGTGAGATTAGACAATCTGTCTGACATTCACAACTCACGTATCCTAATCCGACA
GTAGGAATTTTAATCAGCCAGATCATTGATGATAATTTCCCACTCTTTTTACCACGCCTA
GTCAAGAAACCTATAGCCAATTAAGCTCAGAAAAACCTGAAATAGCTTAAATAGTCACAT
ACAGTACGCTTTAATATACCAGGTGAATCATTGAGGTAGTGTAAATAAGAATCTGAGTTA
TACTACCCATGGATAGCTTAGACTTTATGACAGAAACTAATAAAAGTCATT---------
-------------TAGTGTCTATGAAGGTCTTATTCAAACAACTACTCGCATAGGATTTA
GCAAGAGTAATGCGCCCATCAAAAGTAACCGTCAAGAATACTAAGGAATAATCATCAGAA
ATCGACATTACTTACTGTAAAACGTTAATTATGAGATTATTCACATACAACGAACTAGAA
TATCTACATATGTCACCCGATTTATCGAGAATCTCACTCGCGTCTCCAAACTTACAAATC
TCAAACCACTAACAAAAAGTACACCAAAACATCACCCAGTCTCTCAGCATCACGATTAAT
ACTTACCACCGAATAC-----------CTCTAG----GAGATCCCAATTGCGGTTTTGAT
TTATCCACTAACCTAGTTGTTCAGTCAGGCTGGCTTGGTCTTGGAGGGGTTGGGACACTC
ACATAATATACTGAAAGATGTATTAGTTAGACACTCCTGAATTAGTGACTAGAAACAGTT
TCTATTA----------------------------------CAGAA--CATAGAATCGCT
TTCTCCCCTTACTCTCTTTAATCCCTCCCATACTGATGAGCTAAGCAGTCAAGACTGCTT
AACTTCCTAGTTCTCCACTAGCGTAAATTCCACTGTTAATTTAACATTTATTTGAGATCT
TTATTCGAAAAGATCCAGAAGTACTGATTCCCTACCCTCGAGTTAGTTGGTTATTGTCTC
ACCGACCCAAGTTTCAGGAAGCTATGTATTCCGGATGCGCACCTACCC------------
----------------------------TAGTTTTCCTCGGATTTCACTTAATTTCTTCT
TTTAAGACTTGATCTACTTATGCTTAGCAACAAAAGATCTTTAGTTCTCCTGATGTCTCT
GTACTCATGCGGAGATTATTAGTAACTGCATCA--TAGGCACCATTCATTAGACAATATT
T-----------------------------CAAATAGTTATTTACTATCTCGGCAAAAAT
TTAAGAGTTCCGCGTCTAACAAAAGTATTAATAAGGGGAAGTTCTTCCTTTCTACACATC
ATGCTTATTTCATTAGATCCCACTGCTTAATGAACCATACCGAGCTAA------------
------------------------------------------------------------
---------CGGGCATTA------------------------------------AAAGTC
AAAAATATAACTTAGCCACTATTTGACATGTAGATACTTGCTAAAGTTCCTTCTTACTTT
ACACTCGCTTTGCCCATTTACCTTTTTGACAATTCTTTAGTCCTGAATCAAATTAGTTTT
TCGTTTAAAGAGCTTAGCACTTAGTTATTAACATTTTGACCTAGTCCTCGTCACGCACTG
CATTGCTTACTAACAGCTGAACTGGGACGCTACTCGCCCTCGGATAATCGTCTTATATTT
GGCGGCTTCTACCTATACGAACGGAGAATACAGCTTCTGCTTCTATGTGAACCGTGAGTT
T--GGAACACCCAAGTAAGGGT--------------------------------------
---TGGCGACTGTTGGCTAGTTAAGAAAACAAGTAAAAAAAAAGATGCAAACAGTAATTT
AAAAATAAGAAAAAAAGTGTAACAAGAAAAGAAATTCGATAAAGTAAAAAGACCTAAAAT
AATAAGATTTAAAAGAAAGGAAGTACAGAGGATCTACCGAAAAGACAAAAAAATAT----
------------AATGACCTCAATATTCTGCGAATGTAAATTGTGACCATAAGGTATAAA
AAAATCATAATGCAGATGGCACCCGGCTTGAAATAAATGAATCAAGCTATAATTATGGAT
GCGCAAGCGGTTCCCATTTTCAACTTCACCGACTGTATAAATTTTAACAATCACTTGTAA
CATCTCATAATAGATAAATGGTAGTTGCGAGGATACTTTTCACTTGTTT-AAAGAGTACG
CACAGGTGAAACTACCTCTAATTTCTATAATATTATTAATAAGATTAATGGAGAATCCTA
AGCCGAAAGAAGAAGGCTCGTACTCATTTCTCAAAGAGGTTTCGAGCCCCGAACATAATT
TCGAATTCATAATTTACTTAACACTTTCGGCTACTAACGAGTTCGTCCAATATTCGGATT
CCAGTTCTCTCAGCCGGCTATGAGCGGCCCTTAATGTTTGATCCTTCAGTT---------
--TAATGACCGTTAGTTAAAATTGACGAACATATTTAAAAACTAACCCAGGCTTTCTTGG
ATCAGTATGAGTGGGTTTTGTCACGCCATATTAGTAATAGTGGACGACAGTATCTG-AAA
AGGATAC----------------------------GGCTGATAAACCTTTTATGACCACC
AATTATCCCGCCACCGCACTGGGGTATGTGAAACTCACACCTCATATAATATTACCAGGG
CTCCCGTAAACGAGCTCGCTCACTTATGCTCACGCCCCGTTCTGCACAACAACA--ACCC
A---CACTTGATAACTAGTTTGGCCCAGTCTTCGCCAGTCCCCCACAGTCATTAATCACT
CCAACTCCCCTGGGCCCAATTA---------GCCGTTATTAAAATATCCGGCTCTGTAAT
AGGATATCTAGTTCTCCTTCTCTAAACTAAAATAGGAATGACCAATACTAGTAAAGCACG
CTGGAATTGAGCTTCATACAATATGTAAGGGGAAAGAACCGTACTAGATCCTAATTTAAA
AGTAAATCATTAAAGATGAATACCCCCCCAAAGGACTTTGGAAAAAAACCCAACAGACAA
CCGTTCTCAACTCATTCACCGCCTAGTATTGTACGCACTGTTCTCGAGGGTCCGCGGTTG
TACCATCATTAAGCCGTGAGGGTATTGTTCCGAGGCTATTTTATATGCAATGGGCGTTAC
ATAAATTAAGGTTTGAGCTCCCCGGCCGCCCCGTTGCATTCGGTTTGCGAGGGCTTATTA
ATATATGGTCATTGCTAACCATTCAATCTCCTGATGATCAACAGATAAGGGGACCTTGCT
GAGTGGGTAACTAGTTAAGGCTTGGAGTAATCTTTACCCGATTGCAAACCTTCCTGGGTT
GCACCTTTAATCCCTTTGTTGAAGCAGCAAGTACACCCGTACGCACTCGCGCGGTCGGAT
TTCTCACTAAAATTATTGTAGACTCCAATCCCGATATTATGGGTAAACTGCGCATTTCCT
AACTCAACCTTCCGTGTTCTACACTC-------AGCGCCGCTATCCCTATGCGGAGCCGA
GACAAAATGCTTCTCTATCTAAATGAATCCTCGAATGGTTGCTAGTCTCTCCCGTACGTG
CACTCGCCACTCTTGGTGGGAGTACGGATTGCACACGACTTATTGAACACTTGGCTACAC
CCTTCTCAACGTATTACCTTCTAATTTAATTAACGGATTGCATCATTAAGTCATCCGTGT
CGTGGCTCAAACTCGATT---AAAACAAGTCTTGAATATGATTCGTCATTCTACCACAA-
---------------------TTCGAATTTTTTTGTTCCTCTCCTATCTCTCACACTATT
AATAGGTACCTCGGACTATTAAAACCGTCGACTAAGGAGACAGCAAGAGTCAGCTGTGAA
CTGGAGGAAATTCACCAAACTCCACGCTGACTTAAACTGTTTCGATATATAAATTTAGAA
CTAGGGCATATCGGGGTCTAATGATTTAATATAAGTACGACATGCGCCAAGGGCACAGAG
TCTTGCAATGTAAGCTCAGAAGTTACTTGCCCTCTCAATCC-------TCCAAAAACACG
TATCTCTAATGAATTAGTCGGGTGATATTAAATCAGATACTGGGGACCTAGAGAGACCCG
ACACAATCAGTACGAGCGAAGAGGCAGATTTAGCTTTCCGAGTATAAAACAGTACACCTT
TAATCTACGTTGTGGGACAG----------------------------------------
----------------------------TTTGCACCCCAATCTCTGTGTCGCCTTCCGCA
TCTTATGCAAAGCACGGAATAAGTGATTAATTAATTACTACCACTCTCTCACCAACTAAT
CTAAAAGATGATTTCTCACGCTCAGTATACATTACGTACTCTTCAATTATACACATCTCC
GATTTACCGAGCCCGGCTTCCTCAAATCCTCTATTGATTTAATGCAAATTCGCCACGCTT
GGTATGACTAGTTTACGAACATTTCGCTTATAGAGGATAACGGTTAATCAGATTCGGGTT
AGACATGATAACTCTTAACTAAGTATAATCTCGTTATGCACCTTATGAATAGTGTACAAA
TCGTTGGCTTCTACAGGTTGGCAATTAACGTAATGTGACTTTCGCAACACAACTATTAAT
AGTGTACATTCTTGTTACGGACGTTAAGAAATATTAAAGTACGAAAACCTTATTGGCGGC
TAA----AATCTACCACTGGCTTCGGGTAGACATCCACCAGTTATGCTGCGTATTTCACA
CCCGGAAACCACGATTGAAGTAAACGTGGTAAGAATACTCCGAG----------------
-----------------------AAACTGAAGAGTCTCTGTTCTCCAGCTGTTAATGTGG
AGACCTATTCAGCGGTTTTGAAAGTAATAAGAGCGGAAGTCCATGAGCGTTCATGAACAA
TTAAAACCAAATCTCGCGACGTCCTGGTTTCTGTCTTTAATGTCTGATATCGAATTTTTT
GCTCTTCATAATTTCTTGGTAGTCTTCATTAAGGTCCGATCCAAAAAACTTATATACACA
TTTCCTCTTATTCCCACTCCTATCAAACGA----------CTCCCTGTAACCCTATCCCT
GCCGTCTGCACGATCCCGATCAAACGTATTACACGCCTTTCAAGACTGTCATAATAATAG
GCTTGATCGATCCAAACTCTGGCATTACACTTACATAAAGATGCTTAAATGCACTTCTCG
CTACACTAACCATGTCTCTACTGATCCGCCCTCTCATACAGTAAACTTTACAGTGATTCC
ACCTATACATATACTTCCTTCCTACGCGTCAGACTACGTTACTAAGAGTTGAATTCGACA
TGACAACAATTAATCAAATTCGACTTCGTC------------------------------
------------------------------------------------------------
---------------------------GGTATGTAACCTTCTTACGAATGTGATCGGTAG
TTTTTGTTTATCTCCCTTATACATGGTCCCGATTGATTATAATCGCCTTCGACTAGAGAA
CTATTATTTAAGTACAATCTCATTGCGGACGTTAAGAAATATTCATAGTAAATAAACGTT
ATTGGCGTTAACAA--------CACGTGGCTTGCGGTAGACATCAATCAGTTCTACCACG
AATTTCATACCCGTGGACCATGCTTAAGGTAGCCGGGTTAAGAATAGTTTGAGCACACAG
TAAATAATTGATGACGTTGACATTTAATAAATAAATTAAAGAATCTCTGTTTCACCTCTT
TCAATGTGGAGAGTCATTCTTAGGCTTTGACAGTAATGAGTGCGGAAG-TGAGACAGAGA
ATCAAGAAACCCATCCTACTCAGCAGGGTAGC-AAGACAAAAACCCGACACCAGCAACAG
ACAAACCCCCGAGATATC-GACATATTTCTACAAAAAGTAAGTATGAGATTTTGGCGATG
GGTTACGTCAGAACATTAGCATGTATAATATTTCTAAAGCATTAGCTAAAAGTTACTAAT
ATTTGCTCGTATGGAATTTATATTACTAACGATAGTTCCATGTACCGTGACTACGGTCTA
AATTTGACTAACATCTCATTCAGTCGATTGATCATAGTCCCAAATATAGAGATATCTTAA
AATCCACTACTAACGCTAACTATGCCAATTCACATTAAGAATCGAATAATGTCCAATTCC
TA-------------------GGTCATATGAGGAACCATACATAACGTAAATATACTACC
CCCCCGGAATCGTAAAGCAATCATTGAAACTCGTATTCGAGATCATTTCGCCGCGACCGT
TCTCAATTGCAAAACTTATACCAAGGTATTGAATATTCAAATCTCCGGAATTTTAACAGT
CCGCAACTGGCTATACGCCGTCTCGACCCATTACTAGGGCTTGTCGTCAAATTGGTTTTT
GCAATCATCAGTACTTTCCAGATGACTAATACCAGGTGTTAAAATTAT-GAACACTATAA
TTGATTAGATAACGTGTAATAATGACCCATTCCTTGTTAAAATCAATATATTAACGTCAT
GTGAGTGCATATGGTTCAAAGCCAAATTAATAAAAACCCTGTGGAAAGTCCCACAATCGG
AACAAGCGGTGTAAACTAATGACCTATTCAAATGACATTTCAATACGTATCTTATTATTA
CCACCTCATCTTAGACGAGGTGAGTTCATCGTTTCACTGCGCTTGCACCACTTGTGATTA
AGTATTTAAAGTCAGATTAATTGACCAATCCATATAGCTAATGCAATTCTTGGGGAGTGT
TCCGGGTTCGGTTTACTA-TCATT---------ACAAACTAGCCGGCCGACTCGATATTA
GTTTACACGATTTTAAACTTAGTCAAATTAATCGTTTCCAGACATCCGTTTAGTGGCTCA
TCTTCTTAGACCGTCTTCCAATGGTGTGTACAGACGATAGTGTGGAATATTCAACTCCTA
CGATATCAGTTCCATTCAAAGAATCTTTAGTAGCATACTATAGAAATGAACACCCTATCC
CATGCAAAAAAAGC-TCCGTCAGCTACTGTTCACATTCCTCTAGCATTCAGACTTAATCC
ATTCCCCCTCCTAACAGCTGGTTGTACAACAGGATTCTGATGGTGTTGTTGTATGGCCAG
TGAGGAATAAACATTTTAAAACGGCATTTTCTTAGCTGCCTACGT-AAATATGTAGGCCA
TCGCGTGGGTATATGAACAATTAACTATCGTATGCTGTTAAACTCGTTAATGGGCGACTA
TATACAGTGAGTAGTTAGGGCCGTTTTAAGGACTGAAAACTGACAGTAGCCCGAATCGGT
TATAAAAATGAAAGCATCAAAGTGCTTGATAAATACTAATATGACTGGAGGGTGCATAGT
CCCATTCCATCAGTATCTAATCTAATTAAGTGTTCCACTAATTAGTACATACTGTAGTAT
ATTATTATTCAATGGGTATCACAAACTCCCTGAATAGAGTTCGTAAGAATTTTGCACTCT
GGTGAATGGCACCGACAGCAGTAGGATTAGCAAGTGTGATTACAGATTACCAAGCATACC
CGCTCGGCTATGACTGAAATATTAGTTTCAGCTTGGAAACTCCGAGTTAACTAAGACTTA
TGATAGCAG-----------GCGACGGAAGCCATCGTTAGTCGCAATAGGAGAACTCTAA
CGGTCTATTATGATATTACCAGTATCTACTAAATTCTCCTCTTCGAATATCCTGTTATTA
CGGCTACTTTAAGAATTGTGTAATAA----------------------------------
--------------TTGCGACTTATTATTCTTTGTTCTTGCTATGTAGGCTGACCTGACT
TTTGTTTTTTCTTCTTGCGGAACATTTCTACTCTTTTTTCTCGTCTTCTTTCAAGTCAGT
CGTGTAAAGTAAACGGTAAATTAAAAGTATGGGTGACATGGCTAGACCT--TGTTAAATC
CTACGGGACCTAGATAAAACCTGCTCGCGCATAAGAGGCGGAAAGATGAAGACGAGGT--
------------------------------------------------------------
-TACCCTCG-CGGTTAACTTACC-------------------------------------
--------AGTGTTCGCAACTCGCTTCC-CCCACCA--CTCCCACATTTCCTTCGTGCAA
ATACGTGATCTTCTCTATTCGATCAAACATGAACACAGAGCGTACGTGAGAATCGTAGGA
C------CCGGTAAAGAATTACTTTCGTTACCTTTCTTATATTGAAAGATCATTATAATA
ACTGCATGTTCCTCCCATTCAACT--------------------TAAAGTTTTAGTACAT
CAATCCATAATGGATCTACTGTCACTTATGAATCGGTGTAGCATCTATGTAAATGTGCGG
TCGTGCAAAATTCATAACACAATCGGTATGACAGGTCGTGCTACTATCGTTACTGCCGGC
GTATCGGACTGGCGCTACTCCATCATTGAATTCGAGATCCTTAGCCCTCCTAATTCTAGA
TTTCCAGGATCGCTAGAGCATGAGAGTGCAAGCTTCATAACCTCAAATGGTTGCTAAACT
ACACGAAAGAAATTCACTCAGTGGAGCGTTTCGGGTGTAGTCAAAAAA----GAATAAAC
CAAGCCTCGACCTCTCCCACACCACTCTCAAATTATAAGTCCC-CCCC-CAACCCGTTCT
AGCGCCTGATTTCTGTATGGAGTACGTGGTAGCTCGTCCTATCCACATGTAATTTCATAA
CGGGTTCAATACTATTATAGCTTTATAATTATGGCTAGGAAACCCGTAGGTATCTCAGTA
GTTGTAAGCTAATATTCCCGTATCTGATATGGGTTTTTCAGTATTGGTTAATACCGAGTT
CATAACCGGAGCGCGTTCCTCCGCCTCCGCTAGTACTACCAATTCAACCCGGCAAGG-CC
TTCCGCTCCAGCTAACCTATGGTACTCACCCATCTATAGTATAGTCTGGAACTCACACAA
CCATAATATTATTAACTTTCGAGACCTCATCGTCCAGCCTAAATCATAGATAGTTCGTAG
TAAAGGCCAATTGATAAGGTTCATTTAAGTTAAGTGACCAATCCCTCCCAAATTGCTGAT
TGATACTTCATAGTTTTATAACCCTCTTTATCAGGCCCACGTTTGGTACCCCCGCCAGTC
TACTATCCTATCTCGCTGGCCCCCCCCCTTTA-----CACCTTACTATTACGACATAGCT
TCGAATCTGCATCACCTAAATTTAA------------CACACTAAGACACTTAACTTGCA
ATTCAATTTAAAGCAAATT-------GTATACAATGCGTTCGGGTGCGTACTTGATTGGT
GATAGCAGTTGTAGGAGGTACAACTCTCCATTAATAAGGGCTTTCCGGGAACAATTAATA
AGGTAATATTGGAGCAGGCCGTAAATAAGGTATCTCGTCACTAAATCTTAACTGTACCTA
ACAGCTACCATATAGTAAGTGTTATTGGAGGTTCTTCTTCGGATAGGTTCACCTATAGAG
GTTATTAAGTAAAGATTTTTCAGCGAAATCAGTAGTAAAACCGAGTTTATGTGTCAATAA
ATCAAGATCTATAATACCATTGCTCGACCAATAGCTTCAGCTAGCTCGACGTTTGCTAGG
ACATCTCGTCACAACTATCAGTGCGTTC--------------------------------
----------TAGGTCGTGGACTCCCTGAACAACGTCGCCTATTCCTAAGTCAAAAGGGA
GAAGCAGTCGAAGTTACTTAAGCCTTGTAATGTGAAATTATAAAGTGAGGATATATGGCA
AGGAGCAGTACACCGTTTAAACTCACTTATGACTTCTCAATACTTCACAGAAAAGAAAAG
CTTTCACTGTATGTGAACTAGGGCGCTGCCTGTTTGTGTGCTCTCGTTCCTAAAATGTTA
AGATTTAAGGAGTCATTATATCCGATAGGAAACGAATTTTACATTTCAACGTGTTGTAAT
AATTAATACAAAAAATACTCTTTGGAGAGGAGGATAATTGCAGTTCCAACCAAACACACA
AGTGATAAGGATGGTATTGTTACAGAGATTACGGGACTTGTTAAATGACCTCAAACTCTT
ACAAATAATCACGTGACTGAAATCGTTCGTCCATATCGAGAGTGTAACAATGTACATAGA
GTTAAAATAAGTGACCGCAAGAAA-AAGAAGGAATCAAAGGAAACTGTGTAACTTTCCAT
AAGGGCAAACTCAACGTCTTTCCTATCGCATCCTCTTTAATAACTTTCTTTT---TTTAT
AAATTCCTCCCACAGATATTATGAGAAAAATATTCGCAAATTCCTTGGAACCAACTTAGA
AAGTCGTCCATCACACACTCATCGTTATCGAGTAATACCGGGAATGTCCTCTTATTAAGA
TGAGCTTGTATACGTGCACATTAAAGTGCTCCGGAGTGACGAATAGCACGAGATTGCGAT
TGGTACAAGACAACCGAAAATCCGACGGAGCACCCTCGGCTTCACGAAGTGTGCTGGGCC
GCGTCTAATGGGTAACGTGCACATTACTAACTAAGTATTCTCTCCATCTACATAAGGCTC
TGCTACTCAGTCTTGCCGACGCGCACTAACCCGTTCTCCGCTAGCTCCCTTTGAAACTT-
------------------TGATCTGTAG--------------------------------
-------------GCGTATAAATGTATG---------------TACGCGAGTG-------
-----------------------------------------------------------G
TAAGGCTACATCGTAGAAACC---------------------------------------
-------------AGAATGTCACGGATATA------------------------------
------------------------------------------------------------
------------------------------------------------------------
------------------------------TATACCCGCAT--GCTAGAACCAGTTTAGA
GTACCTCCATACGTTTCTTGATGTAAAACATTTAAACCTGCCCTAGTGAGTTCTACTGTA
GTCTAGTTTAGCGTTTCAATACTTGTTGAATAGATACCATAGTTTCCACGTTTGTAAATA
TTTAAATCAAATCATTAATATGACTGGACTAATAGTTCTTACAAGGATTTGGCCCTAAAT
GCATTCATATTAATGGGACACCGCTTGATCCTTGAGTAATAGATATTA------------
-TTGGCA-----------------------------------------------------
------------------------------------------------------------
------------------------------------------------------------
---------------TACCCTACTACCTCTAACTCTACTCTCCCGACAGCCACCCCCTAC
ACTCCCCTCACAACCCCCCTCGATTTACGCCCCCCATTGATCTCCACCATTCTTGCGGCG
ACCTTATTCCGGCCCAGCTTTACCCTACCCTGATCCATCAAACGTCTTCTCACTCTCCAT
TTCACCATACTTCTTTCATGTCATCACATCAGTCGGAGGGTCTGTGTTAACCTTTTAACC
CGTAGCCCTATTATTACTCCCGAGCGTTGCTTCCTA------------------------
TACTTACAGTCTCCATACTAACTATTAATAAGACTCCTCTCCCCAACC-CCAAAACGAT-
---------------------GCGATTTCACTACTTTGTTTGCTATATGAAAAGTAAGTG
TTCTCTCTTTCCCCACTCTTTAAGCTTTGACCGG-TCTGAAGGAAGTCGTAGTCGCATCA
ATGCA--CGTTCCTA------------------------ATGCAATC-------------
------------------------------------------------------------
-------------------------------------TCCGCAATCAACATTATAAGCTT
TATCAAGGCTCCTCTCAAAGATCATTTGTACTACATAGCCCATGGTTGGTCAGTAAGATC
TAGTAACTGTAACCAGTAGGTAGTAAATGATCAAAAGAACCTCTAAAGGACAAGACGATC
TCCCACTCCGCCTATATACTCAAACCCTATCAACAGATCGAACGATTAACTATGCCATCC
TAAACTCCGATTCTAGCCTATCCAAATGTCTAATGTGAAAAATTAGGAAACGTAGCCATA
ACCGCGTTATGCACCGTATACGAATACTTGAGGCTAAAACGTGTACAGTCACTAACATCC
TTTACGAAAAACTTTATCTA----------------------------------TCACCA
TATACGGAGATTGACACGTATACGGGTAAACACGGAAGGGAGTAATTAAGAATTTGTAAA
AAGCTCAACTCGACGCACCAAGAAA-GCCCAGAACACGACCTTTCAACCCTGATAACGCA
TCAACCCCCAGTAACTTATATCGAATCTACCCACCTCTACAAGAATATCCA---------
--GGAATAATAAGAGTCAAAAGTCACGA-TCAAGACGAAAAGGCAAGATTAGGAACTCAT
CTTATGAGTTTCACAAAGAAATCGTTGGCTAGCCATACCTCCGGTTTACCCTGATATATT
------------------------------------------------------ACACCG
AAGTAATCTTCATCCCCTATCAGTCACAACTATTCCATAGCTAGGATAGAGCCAGGCTAG
GTGTGCGAAACCTAAAGACCGTAACACACTATCTGC---------------GACTGGCCA
GTCACTACTGATGACGTGGCACGGG-----------------------------------
------------------------------------------------------------
------------------------------------------------------------
------------------------------------------------------------
------------------------------------------------------------
------------------------------------------------------------
------------------------------------------------------------
-------TGGCTTCACCAAAGCTTCTATTGATTTAAGTCACTTTTCTTGCGCCTCTACAG
TATACTCTACGCTCATATGGCTTATACAGCATACCAATTCGTAGGATTCGACTTGGACAA
AGCAACTCCTGATAGAGTGCACTCTCGTTCTGCATCTGTTGAATAGTTTGAGGACATTTG
ACTTCCACAGGATAACGTTTAATAAAAATCGACTTCCTGTAGATAATTTCTCATAGCGTA
CATTCTTCTTCCGGACGGTATGGATTAGTTAAAATACATAAACGTTATTGGCGATAACAA
TTTCTCGACAAGTGGCTTGCGGGAGAAATCATTCAATTATACCGTGAGTTTCATTAATGA
TGATTATGCATAATGTAAGCGGGGTATAGATATTTCGAGCAGACAATACTTAGTCAATAG
CTAATTCTTGCCTACACATATGTTGAGGGATTCCATCTGAGATGGAACTCCGTAATAA--
-----------TAAAGGGTGTAGCATTTCGAACATAGTTGCCTTCCTCTTCCTGGTACCC
CCATCCGAAGATGCTTTAGTATTGCTTTGACACAACCCGCTACCGATGATTCGGCATAAA
ACTGCTCACACGATGTTTCACAGCCATATTACTCAAAACAATTGAGGGTTGGATCTATCT
GACTAACCACACTTCGCTACTTCATAACATTATTACCGACCCATTACTTTGGCATATACC
TAATATTAACCAGCAAATTGGCATGTAGACCGATTCCAACATTATGTTTAGCGACCAGGC
CCTAATCCTAACGTTCTATATATTGACTAGTCTAACTCATTTCGTTAATTCTAATCTCAT
TCGACATGCAATGCCGTCACTCTTAATAAGACATAATACGGCTATGTGTCTAGCTTGTCA
CTATCCAAGCGAGCCGAG-CCTTAATATGTCGGGTCGGTTCTTAGCAATAAATAAGTAAC
GGGGCAGCTACTTCGTGTAAACCTATCCAGATAACTTATGAAACCTTGCGAGTGCTATGT
TTAATTGCTT----------------------------------TTCACTTGTAAAACCG
AGCTTTTACAACGCAACAATTAGGGGGGAACTAGGGAGTTTAAATAATTTCAGCATTTTG
CATATCCCTCTGATGATCCCCCCCCC-CCTCCCTCTCACAGATGCAAACAACTATACCTC
AAACCCCCCGACAATCTGGTCACGGTCATACTTACAACACATCAACTTCCTTGCAGTCGT
TAACTACTAATAATGCCGCCTCTACTTCCGAACGATAATCATTAATCAAAGGTCCAATCA
GTTTACAGACGACAAGTATTGATGGAGTATCCTCACCTTACTAAAGACAACAATGGATTA
CGGATATCCAATGTCATAGGACAATAATTAATGGTGTACACTGAAATTCGAGAAGTTAAC
AATAAGTAGAGGACACCCTGCTTTATGTCGTAAAGAA----------------------G
TTTAAATAACAGTTGCTAAATCCATTACGAATAAATGTTCGACGGTACAAGAACCGACAC
ACGGTTTTATCTTT------------TCAGACGTTCAATCACCCTTGTGTGTTTGTGTGC
CTTTTTTTTCTGTCCAGCAAACGCACGTCCTCAATAATATACCACAGCATACACACACAC
GGGTAGACTTTCTAAAGCCGAAGTATATGAAAGTCACGTCCACGGACGTAATCGTTCATC
ATGGGAGACTGATATCCAGTACAATTGAGGAGTTAAGTTAAACATCTAATTAAGGACAAA
TATATACTGGTGAAATTGTTGAGCAGCAGTTTAAATAAGATAAGTAGATGCGGCTCGATG
TATTTGCCAGTCATAAGTACATTAGATACGATTTAAGGACATCATGTCATTGCAGGATCC
GTTGCTGTTAG-TCTATGTACTGACA-AGAAA-----GGACTAAGGCCAATATTAGTAAT
TCAGACACTTACATCAGCCCGCTAGCTTTCTGGTACACAAGCATGATTATTACAACC---
------------------------------------------TTGCAGCGCACGCTGACC
TTATTAAACATCTCACCCATAGACTAAGTAATAA----AGGGGCGTGATCTCCATACTCG
CCACTTAAGTATAAGCCAGACACCCTTTGCCCTGATAGTAATCAGACT-TAGTTTTAACA
TCAGTACACGATTGTGCTTTAATCGTACCACTCCTCTTGTCCGTTATGTAAAACACATGT
CCCAGTTTTAGTA-----------------GGTTTTCGGGACTAAACTGCGGGCCTATCT
TCGGGAATACTAACTATATTCGACATAGACTACCCTCAATTACTCATCTGTTTGGA-GCG
C-----------------TGATCCGT--------------------------------TC
ATCTTCCCAACGTCATGTCATATGAA---ATGCGTAAGAGCCTCAAATATGGATAGATAG
ATAAATAAGTAATCTGTAGTAAAAGAGACAAATCACGAAAAGAGCTCATATATATAGGCA
TATAACAAACCAAAAGACACCGGCGCAAGACTAGTTGCACA--------------GCACC
TTAGATAGCAACATCGA-----TAAATAACGGATTGCCGCGAGAGGTGTAAACTAT-GGA
GTGCTTACCACTACGACCCTTCTT---AAGTAGTGTGAGTGCACGAAGAACCCTATGGAC
TAATGATCTTCATAAGACCTCAGTTATCGCTAAGAGACAATAATATAGAGGTCTACACCC
TTAAAATAGGATAATAACCTTTTATTACCGATATGAATCGCTCCGAGCTTTTACCAGTAC
ACTCATATCTACATCTTCTTAATAACCCACAGTACATACTTATACGACTTCCCACGAGTA
ATTCCTTAGTCCCCGGGGCCTGTTTTACAAAAAAGTTGATCTTAGCTGAGAATCCCCCGA
CAATTATGTTACATCCCGTTTGGATGATTCGTGCCAACGTGACTAACGCCTACTCGTACC
AATTTCGTACCAGCATACTAACTAGTCGAACGTCTCAAGGCCTGTGTGGGTTGTTATATT
AAGTAAAAGCATTCCTCCTCATTAACAGGATATAACCCTCCACAAGTCCGGACCTTCCTT
TCGAATGCTTCTGCAGGGA--------------ATAACTTA--GATGGCCGTAATCCCCA
GAGGGTAAATAGTCCGACCTAAAACAAAACATTATATTTAGACTACTCCTTAGTACAGTG
GATTAATAATTAGATTATCTACCTGCATTCGACTCCTGAATTCAGAGGATCGAGATTAAA
AAGAAGTAGTGCTATCAACTAATTATCTGTGCGTAATACTAAACTTACACGATCCTGAAT
CCGCGAATCTTGCCCTATACATACAGTCGTACGTCTATACTTTAAAA-TCTAGGCACCAA
TCATGACCCCCACA----------TTAAGATCCGTCCAAATCGGAGTTATTCAAGTCTTC
CCCTATTCATTCACTGAACAATATCGGAACGGTCTTGAAGGTGTTTCACACAATTGAGAT
CGTACCTATTGCAACACTGATAATTCATTAGCCGTTAAGTCCCCCACATACTAACCATGA
TGATCTTTACTGGTACCCATATTAACCCTCGACTTACTTACGCACAAGTTCCATAAAGGT
GGCAGTCTACTTGGGCAGGTTAACGAAAATAAGATTTTATGGATAGAGGATCGCGCCGGG
TCCTAAATAATTTACAAAGTCTGACGCCTGATAAACTTAAGCTATTGAGTAATGTTAGAA
TGCAAATACCCTGAATGTATAAGCTTGAAGCTACGTTTCTACGTATCCGTAGCA------
--GA----------------------------TGGGCACATATCCAACTTCTTTTC----
----------TCAAAAGTTTAAATCCTCATACTTCTAACAGACTGTTGGTGTCCAGTATC
TGGTTCCTCAATACTACAGTTAGCATATCCCAGCTAAATCTAGGTCCTCTGTTA------
---------TCACGGATCCCATACTTGGC----GCTTAAGGCCGAAATTTTACGATAACG
TGATACCGTACTACGTGAAGATCCGTAAACAATGGAATTTAGCGGTGGATCCCATGCAGC
GTAATTATAGGTAGATAATCAGGTTGGAATTTAAGTCTGGCACATTGCGTTGGCCAAAAC
CGAGGTAGGTTTTTGAGGATAAACATGATGAAAGTATGCTCCTAAAATCC----------
---------TCCGAGACCCGATGTTGTAGTGAACCGTAGGGCCTCAATAGTCATTTTACC
AATCTTAACGTACAGGGCCCCGAACCCCAAGAGATCGTTCCATGGATACAGATCAACTAC
TAAAGACGGTATCTCATAATTCAAGCTAGTTGTCAGCCTCCTTGCAAAATAGATATGTTT
TGCGTCTCTCATAGAATAGCCTATTGGACGAAGATCAACGGATCCGTAAGGCTTTAAATG
ATTCCGCCATAATAATTGGTT--------TATTATATGTAGACGAACTGACTTATAGTAG
TATATTCGATCTTGATAGACTTACTAACGGGCACGGCCCTCCCCC-CCGAGAAATGCGTC
AGTGGTTCGGGTGATTCCTGTGGCCGTTGTCAGTA-CTTTGCGGGTGCACGATACAGCAA
AGAAAGATCAGCCAGA---CCCATAGACAGTGAAATCAAACGACACACTAAGGGTAGTTG
TTAGGAGAGAGTAAGATCGACAAATAGAATAGGGTTAGGACAAATAACGTTCTTTGGGAG
AGGTCGTTGTTTGATAGCATGTCATCCTTTCACTCGTACCAGTATTGGCCCAGCGTGATC
GCAATTCTTATATCCTCAGTTATAAGTTTGCAGTATTCTACAATTGAGAAAACGTCGTTA
TCAGTGGCCTTATAATGGATTTACATGCCAT--TGGACAAGAGTGCA-TAAGGGCTGGAG
CGACCTTGTAACGGCTTCACTGGGGAGTCTCCTTCAAATGGCTGAGC-AACGATGCCCCA
TTAATACCAGCCATTTTACAGGAGAGGCTTCTATCCCGAGATTTAAAGCCAACTACAATT
GCGCGAGTCAATTGCGAAAGATATCAGTAGTTTAATAAAGCAGATCCCCTATTCTCTTTA
TCGAAAGGTTCTAGCACATCTAGAATCGCTCAACCAAATACAAAAGTAATAAATTCGAGA
GAATCAAGTATTTACTAA-CATGACAAACAAATCGGTGCGTCGGATTACTACAGTGAGA-
GGCCTTGTTAGAGTAACCTTCACTTGAAGCTAGACGAGGTAACTTTA-----TCTCTAGC
GTTTGTGTGCACTCGAAGTCGTACAACGTCCCGCCATCTTAGAACATTTAACATCCAACT
TCTGTCACCGTCACCAGCTCATTTAATCCTGTGTGGAACTAT----CGAGACCTTCCCCT
AGCATAGAATGGTATGATATAAGGAAACTGTACTTGCAGTTATAGGGG------------
------------TCTAGCATTTTAAATTCGGGCGAAAGAGACTATGCCTTTGTGAAGATA
TTCACTCCTGGATATTCACCCTATATCAATCTGTAGAAGATTAATCGATCAAAAGTTATA
GAGGATTACTACTATACTAACTATTGATTAACTAGTCTCAATCAACGATCGAATAACATT
CTTACAGTTTGCTACTGCCTTACGTTTGAGATGGTAACTGGTGGTCACTCAGTTAGGGAT
TAGCATCATTTAAGA---TACTGGAGTTCGCTTCACCGGACTGATTAGAATCAAAAATAA
TATACCCTTCTATGTACATTCCACAGAATTTAAAGCGTAACAGGTTTGTCCTTACCTCCA
GGATTATTCCCCTAAGAGTCCAAAACAAAATCAATTGGTAAATTCGTACGTTTAATGCCA
CAGGTTCGATGCAGCTCGATCAGTTGTCTACCGTGGTAGTGAGGTCGAGTTCTCTCGTTG
CAGTCCATGTAAACCTTACTTTGTTGGTGCTC-------------------TAAACGCGA
GCCTT-CGTGATTATGGATCGAAGCAGAGAGCGGGACTAGGATCTCGTAAGGATTAAGGA
ACAGAGATATTTAAATAGAATACACGTTGTTCCCACCGATCCATCGGACGTATCGCGGCT
GTCTGCATACTCTCCTAATTCAACCCTACCTC--TACTTTATTA----------------
------------------------------------------------------------
------------------------------------------------------------
---------------------------TACCCCAGCGTGAGAAAGGATGAACCGCGTACT
AGATTAAA-TAAGAAATGCAGCGTTATAAACAGCATGGATATAAAGTACAATTAAGATC-
CCTAGAATCACCTA-----ATACACGCTAGCCCACCTCTCATGAGCTAACA-----CTAA
TATGCGGCCCATGTCTCTTATTCCTGCCTTCCACACACCCTGAACCAGACAGTG------
---------------------------ATACGACGTTACAACTTATTGGCTCTTCCCCCC
TGCACGACTCTACATAAGGCGTGCTCTACAAATAACTCCACGGTCGGCTAATTACTCAGT
ATCAAGTAATGATCCCCTCTTAACTATAAGTGATGCGACTCCTGGGCAATGAATGAAACT
GATTCAGCTCACCTAGGACCTCCTGGGGGACCTAGGAATTTACAGCCATCTTCTTGACCC
GTCCGTGCGCATGTTTGACAATTAATCAAATAATTGGCTAGTAAAAACGTTTACAGATGT
ATAGAGAAAATAAACCTCCAAGGAACGACTAC---TATTAGTGCCTTTTATTTTATTATA
TTTTTCGTTCCGCACGAGAGATCAATCAGTAGTAGACGAGTAAATTCATAAAAACATGTT
CTTAGACGAATCAATAGATTAATTAAAATGCACAACTAGCAACCACATTAACGTTGGGGC
CCTCCTTTAGAATTTGATGACGCTTGGAGACAATCTAAACGAAAGTTAAGGGTTCATCGA
TCGTAGATCTCGCTGAAGTATATGCACATATATTAAACATTTTCGAGTGATAGCG--ACA
AATACTGATAACACCCATT---TACCTCAAGAAATCGTTTG--------TA-TACTCCAT
AATGGCCCCTCGCACTCCTCC-ACACGACCCCCTTAATTATGAGGATCGCTACTCCTAAA
GTACACTCACATTAGGTCGACTAAGATTAAATTCAGAACACTTTATTTGTATATATTAAC
ACTTAATCAGATTCGCCTTCCACACGTAAACTATTTTTTGAGTTCATTCTCCTTGCGAAT
TATGATAGGTTATGTACATTTGGCTTATACATAATACCTGTTAATACAATTTGACTTGGT
CAAGAGAACTATTAGTAGCGTCCAACCTCGTTGCGCGTCTTATGGATATATTATATATTT
AACTTATAGAGGATAACACTTAGTCAGATTCGGCTTCGTCAAGTGGACTATTACTACCGT
ACAATCTTGTTTCGGACGTTAAGGAATGCTAGTAGTACGGAAAGGTTATTGGCGATAACT
ATTAATAGACACTCGGCTTGCGGTAGATATCTACCAATTATACAACGCATTTCATACACA
GGAATCATGGATGAAGTCAACGGGGTATAAATACTTTGACCACATAATAGGTAATTAATT
GTGATCACATTTAATAGAAGAACTGAAGAATCTTTGTTGTCAGACTGTGAATGTGGAGAC
TCATTCATAGGTTTTGACTGAAATAAGTGACGGCCTTAAAATATTGCCACCCAGGCCAAT
GTTATCAACGGGATTAATCCGATGGACCCTTACTTGAAACTTCAGGCGAGAATGTTCTAG
TTAGCCAATCTCCTGTTAGCCTTAGAGTCTTAGCTAACGGACTAGGTATCGCTAATATCA
GATTCCTGCACCATAATATCTCTCGCTTCCTATAAACGCTCAATATTACATTTTAAATTA
TCTACTATTCACGCGAATCTTTTTCACACACACCGAGAAATGAACAACTTACCAGCATAT
TGCAAAGACTCTTTCCGCCGTCAGTTAGAGCCATCCTCATTTAATACTCTATGCTCTTAG
AGGGTCGCTCCTGGCATGTGCAACATTTAATTGAATCATGGCCCTTGTTCACAAACTCTA
TGTTCGGCCCCCCTTTATAATGTATCACAGTCATTGCGCTACGGCAAGCTCCAAACGTAC
TAGTAATTTACTATAACTCTAGTCTAGTCTGA------------------------GGGA
ACGATCTGACAGATATAAGATATTTCGAAATGCTATACTTTGACCTTACGTTGGCAATCG
ACTGCTTTTAAGG-ACGCAATTATGGAATCAATTCACTTTAATCTCCCGACAACTTGAGC
GCTT--------------------------------------------------------
------------------------------------------------------------
------------------------------------------------------------
------------------------------------------------------------
-------------------TATGATTATCTGATCAACCTCCACCC---ACACTTCAGTTG
GAGTATTCGCCCGTTTATTTAGGATTACATAAGTTAAGAATACAATCTATCGTACTTCTG
CCTCGAGTCTATTAGTGGTATATTGTTTTCTTATCTGTCAAAAGGAATATGTTCTACTGT
TTCATGCACCCTTTCCATTCCGTGCCGAGTCGCTGATGCTTGCTGTTGCCGAATAGGACA
CTGTCTCTTTTGTTGTTGTTTCATTCAACTGGCTAAAATAGAAAAGGAGGTT----GCCG
TCCA-------------TA-CGACATTTATCGTTGTAAAGGTAGTTATATTCCCCACGCG
TCCAATTTTGACATCCGTTTCATCACAAATCTTTATAGGCTGTCCCTCCAAGGATACTTC
ACATTCTCTAAGACCAACTCCCAAACGCCTAG-TTCAGAGAGCACGTAAACATGGTTTGG
AGCGCATCAATCTCCGACATGTATATTGTCTTACATGGCACTGCACT-ACGGACTTAATG
CTTGCCACAAAACGTACTCTAGCATTGTGGAGTTTGTCAAAGTGAGGGTAAACTGGGGGT
GTTATTACAATGACTATAATAGAACAATTCGTCCTAAGATCCTTTATAAAATATATCTCT
TTGCGACTGTCTACCGGACGTAGGCCCACTTAATTAATC--AGCATCGACCGAAATGATT
TAGATAAAGTTCGAATAACTAGTGCTTCGTGCGACTAGTAAAGAGGTCTAATAATTAACA
GGGATA-TG-----------------TGGTGTTAGCGTTTCAATGGTTCTGTATATGTGT
GGTCAGTCTGCGGTTGAAGCTGTTGTGCTGGCTGTATTCTAGAAAAGAGTTCAGTACTAC
AGG---------------------GAAC----------------------TTTGTCCCCA
ATCTCTGGTTCGCGTTCTGCATCATGTCCAACGTACGAATTGAGTGAAGGACTCTGCGTC
TGAGGTCCTGAGTTAATAAATTTCCC-CGCGAATTAGCTTGTGCAAAGGGGTTCTGAT--
-------------------------------------AACATAAGGAAACAA-CCTGCTT
TCTTAGATGCTTAGAAAGATATGTAGGACCTAATAGGGTTTTCCGCACAATTCACTACTA
AATACTCAGAAAATCATTAGTGGGCGACTACATCCAGTAAGTAGTAAGGCCCATTTTAAG
GACTGTACCGTAAACAGCCATCAGTTATAAAAATAAAGAACCGTAACCTGTGCTTCATAA
GACTAATATGACTCGAGGGTACGTCATAGAACATTACTCCCGTACAAACATTACTCTAGT
GTTACAACTATAAATACATCCCGTAGTATACAGTTACTGCGAGGGTATCGAAAACTACCT
CGATAAACTTCGTGAACACTAGCAGCCTTGCCAATTCGACCCACTATCCTCAACTTCGAT
TACAGATTAGTACTCAAAGCCGCTGGGCTATGAACGAAATATTAATTTCAGCTTGCAGCG
GCCGAGTTCACTGAGAGTTATGATAATCGTTGTTAGAGCGGGGTCAATTAAAAACGCTCG
TTGCGATAATCATCAATGCGAGTTACAGG----------GATCATCGACCTCTCTACGAA
ATTCTTCTTCTCGGCATCCTGTTATTACGGCTAATAAACAACTTCTTTATGGGGTTGCAC
CTACAGTCTACAATATAA-GGCGTTCTGTGTCAAAAATGATATTTAATAAACAAAACATT
TAACAATTGAGCTCATA----------------------------TATGATTCCACAATT
TCTTTCAAGTCTTGCAAACGATGTGGTCATTCCATTGCCATTGTTACTGCATAACTAATT
AATACCCATTTCACATTGCTCCGAGGGTCTCCTGCTCCCTTCTTAATATTAA--------
----------------------AGA-----------------------------TC----
-----TATT----------TGCCTCATACGAACGCGCGATGCAGGTAGTAGACGACTTAC
CTGGTTCTCGTATAATGCGTAAGGTGTTTTCGAACCGTAAGGGAAGTTTCGGAATATTGA
CCCGGTGGAGGGACTGAGTTCGTCTTCTCTTCAAATAGATTTAAGATGGGTAAAACCCAA
TTCGGATCTTTAATTATAGAAATAATGAGCAATAAAGTACTGAAGCCACATACTTAATTA
TAGA--------TCCCCTCTCTCATCTTATCGACTCCTCCTCTCATCAC-AACAAGTATG
TACTCCCATAACCCAACGTACTCAACCAGATTAACTTGTAACATGTATACGTTGTCTTAG
TATCATATCTATTGAAATCCCCAACTAGCTGCTGACCCTATCAAGGCAGACATAGAAAGA
CACGGTGATGTCTAACTACGAGTAGTGTATTAATACGATAGTCTTAACAGAGTATTATAC
TGATTAGGC-TCATGGATAATACTTCCGC------------------------------G
CTGTTATTTCATAAAAAAT-CCACTAGTGTTTAACCTTCCTCCAAGATTTACTCATTCTC
ATACTGATGTGGTCTAATACCTTCCGTACTTGCTTACTAACTGCTCCCTACTACTCATCC
ATGATTGACCATGCCCTAGGTTGTAAGAGATCAGGTTATGCCTTCCCTGTCA-TTTAATG
AATTCGTAAGTAAGTATACTACGGGTTGTTGCACTAAGGTTAATTATCAACTCAAACATA
TCCTGCGGCATAATATACACTTATACATTTCGAGTTACTTACATACGAAAACCAACCAAT
ACCCGAGGATATAGTCAGTATCTCCTTGTTCGAGATCTATCGTACGGATTAATACCTACC
CTTATTTACTTAATTAGGCAGAGTGTGATGTATTATGTCCAACATACACAAATATGTCCG
CTTC---GCGGACGAAACTAGTCGATGATATATATTCTTTCATCCCCCCCAGAACCGACC
GGTTACTTAGTATATGACTAAAAATTTGTACTTTTTAATGAACGCAGTG--ATTACGTAT
TACCTAATGCTAAGTCCTA-----------AGT--GA-----------------------
--------------------AGTAGTAATTTCCAACAAGTTCCTGTTAGATGTAATATGT
CTTCGTAAGTAGTAATCTTACACAAC---------------------------CTCCTAA
CTTTCAGATATCTATGACTAGCTGTCATACAGCAATGGATGCTTAGGTAAAGGTTAAAGA
TGTGGAATACCGTCTCGATTTGTTAAATCTACGCGGGGAAGTGGGAACGGTAATTATCCG
TTATTATATGCACCCGTT-CGTTCCTCGTTGTTACAAATTCTTATCCGCTTGGTCAAATA
AAGCAAATGTTGCAGTAGTGGGGCCTCTACCTTATACCTTAACTGAGAATTCACCTTTGA
CCAGAATATAACAGTTATTAATCGACG-----GCACCTTA------------GTCGCTAG
GTGGCAGTATTAAGGTCATAAAAACCTACAGAGTATCAAAAATGGCAAGGAAAGGGAGCG
TGCACGTATCAGAAACAAGAACGACACTGATTGGTGTTCTGCTACTTCATGTGAGAAACA
TTCTCCCCCCCTCAAAGGCTTGGCGCCCC-CCACCCCCTAAC-GGATTTATTGCTAATCA
ATATTCGGCCGTTTACTATCTCTTACTCTCCAGGCCTCACTCTCTTTCATATACATTCCG
TTTATTACGCTCTAATGAGTGTGCCATTAAGTGTAATCCATATTAAAGCCCTGATGTCAA
ATGCTTTATCTATATTGATAATCGAAAATTCTATTATACCTCACTGCATTCTATAATCTG
ATTCACATATACGTGGAACGAAGTTATAAAATTATTACACTTCATTAATCTAGGAAGGAG
CTAATTGAGGACAATAATTGTGTTTACGCGTATCATGAGCGAGCGATTGCTGAATCAGCA
AATCGCACAGAAGTATCTATGAAGTCGCTTATATGCCATATTCCGGCCCACTAAGGTCAC
AACAGTACTTTCCCATCCTGTAATCCCAAAGTATGAGAATTGTTAAAGAGATGTAATTAT
TAATGCCGAACGATTGTTACAGAGCTGCAATATTAAATATTGATAAAATAAACTTAAATA
TCAAGGTTATAGAATGAGTCATGGGCTTGGGTATGGTTTCCCAGGTAAAGAGTACCAGGG
CACACATAGACTTGCTCAAGAGTTCTTCACCCGCAATGGCACAAGTAAGAGATGCGAAAG
GATGTTGAAGGTTGTAAACGAGCTATTCTAAACACGCTTTTAACAGTCTCATATCT----
---------TTGAAAGTCGCTAAGTTATGCAGGGCGAAATCATTAGCGGGGTCTTTCGAT
A------GCTTATTATACTTTCCCTACTGTCCTCTTCCCGAGCTCACATTAATTGAGTAA
GTATAACACAAATAAAAGTAATTTTACAAGAATTCAATGACACCTTACTGAGTACAAGCT
TTATACACATCACAACTCATAAGTTCTGAATCGTGACAAATTTGA-ACCGAGACGAGTGT
CTCTCGTGACCTTTGGGTGTGGGTTAGATTTACTTCACTATACTTATCTCGTAA--TAGA
TCTTATTCGCACCGATTCTTTAATATCCAACTCCCTACTTCCATTGAACTTTTAGATTAT
GCTATTGATTACCTAACAAGATCAGCGCTGTTAGGTATAATAGGACATAATAATAAAGGT
CGTCCTATTACGACAGTCACTTGCCATCTCTATAATGGGCGCGCAGTTAATTTACCCGTA
AGTCATCTATGCCTCATAAACTGATGGATCATATAAGACTAGGGGGATAAACGGTTTTAT
TAATCAATTACAAATCCGTATGTAAATAGACTTGGCTCTGGGCGTCGTAAGGTGCAACTT
C---------------------------GAGCTATAACTAACTTAGGTATTATAAAACGA
AGTTCACGCATTCACGGGGTCCGGTATTATTACCTCATCTTCCATGATCATATCGAGCCT
TCCACCTATAGTTAATTAGTCTCGACACGTTCAACTTCTTGCCTGTATTTCCGTAACCAA
CTAATTGCACTCTAATACCCCTCCCATCACTTCCTTCAAATAATTCAGTAGATAGGAAAT
GTTCTAGGCCGTGCGAAAAGGACATTCGGCTACAAATATATTATTCACTCGCGACCCTAT
ATTCCTCATCGAAGTAGATACTTAGGCCCTAAAACCCTATGAG-----------ATTCGT
AACATAGCGTATTCCGCCGATTCGTACGCGGTGCT-----CTAGAATAGTCAGGGAGAAT
GAACCAATCAATCAGAAGACTGATTACACCGACTAGATCATATGCAAAAAAATATTTTGT
AGTTGGAATATGGACACGGATAATTATCGCTCATCGTAGTATTCGATCCCATAGGAGACC
ATTCCCGAACAGAATGAGGGCATTGTCTGCGAAATAAATTGCATAATTAGCTCATTATCA
TTGAATGGGACTGCATTAGAACACGAGCCTTCGCTATCTTTCGACTGGAATAATTAAGGA
CAAATACCAATTGGTACAATCTATCATTTCGCAAATAAAGGTAAGTATATAATTGCGCGG
GTAGAGGATCGTTTTCCGTATGGTTTAAAGCATAGATCCTTGCCAGCCCACTCTTGC-TT
GTTCACAACTTTCTCGCACAAATCCTTACTGAGGCTGATCATCTTTGAGAATAATCGGAC
GTTTCTTATTAAAATAGTTCACAAAAACATCATAGTCCACA------------------C
CCAGTCTTCCAAGGCTATAGCTAAGTTTACAAAACTCACTTATTCAAATGAAGGAAGGAA
TATACGCAAGGCATCATCCGGTGACAGACACCGAATCCAACCTAACTAATAATCTGTCTA
GAACCTAGCTACTCCCCGACATAAATAGTTGATAACACACAAAAGGGTATGCCGGCCGAC
ATCAAGT-------GA-----------------------------TAGACAT------AC
TATTACCATATCATACTTGGGGGATAACGCACAAAGATTCACAACCATCAAGGAAGTAAC
TTATCACAGAAACATTTTCTGA----------CTAAGTTCACAATAATGAATGTGGTGGA
CTAGGGCCGTATTCTTCCGCACT-------------------------------------
-GATTTGGGTATCATTTTTGAGGACAAAATTCGCAACTTTAATCCAGCACTTGCCATGAA
TTCTAGCTTCGTAGGCCCAATCACTATTCGTATGTCTTATAGAG----TAAA---TGCAT
AACTCATACTGAGAGACAAACGCGCGTTTTGCCGTGCCATCCGGGATAACGAATGAGAAG
ACGTCAGCGTTGCCAACAGAAAACAACCAAGG----------------------------
---------------TTGGAATCGCTCAATGTTCATTTTATATAATCGCTCACTCATTGG
GATATAAACTGGATCCATAGTCATTATTTAAAATCGATCCATCATCATATTTTTAGACTT
CAGCCTCTTATAAAATGGCATCCCAGATCATTATGTGAGATGGCTCATGATCCTGATATG
AAATCGGTCCAATCAATCCTATCAATTGGCTCCATCGTCGTAGTCTAAACTGAATCCATG
GATATCCCCATTTATGAACTCATCGGTACCCAATCTGTAGACTGCCCAATATCCTGGACT
GACATTCG----GCGAACGAGGGATACGCTGAATAATCAC--AGTGCCCTGTGTGTGGCC
TCATCCATGCAGATTCCATGTATAATTTACATGACGCGTTC-------------------
---------------------ACTTATATTTTTTCTATACTACCGTGAGCTTGTTTGCTC
TTTCCCTCTCTTTAAGGCACGAATCCAACCCATCTGCAGTAATGTTATACCCGGTAACCA
TGAGGAGATAAGTTCAGCTTCTAGCGAGCTAGATATTCATATTCGTAAGATTCTCGAGGA
AGAATTTAATTCAGCTAATTCAGAGACTGTCTGTGTCTGCCAGTTATACACACCTTAGAT
ACAATTTATATCCATCATGTCGTCCTCATAGCCCATCCTTAGCCGATACAATTCAATCAA
GATAGTGTTTTATTCGTTCTCAGGATTGATAGCGACGTTTCTTAAGTGCACCAGTAATTC
TCTAGGGAACAGGCCTTATTGATAATGCATCACATTCC----GCACCTCG--TCGTGCCC
TACGGACACCCATTGGATTGGTTCATGCG-------------------------------
-TAGGTTTTTGTGGCG----ACCTGATTCATTAGTTTTTCTTCCGAACAAGGCATTCTCA
AAGTCGTAATGATTAAATTCGACTTTGGCCTGAAAGATTGCCACCATAGGACGGTATTTT
ATACATTCGGTAAGCCAGAATTCTCTTACATATTATAAGAGTTATACCTGCATTTGCTAC
TTTC--AACTAAACC---------------------------------TACCCACTTCAA
GTATTAATTTAACTCCTTCTATCCTTAACCGTCTTGATATTTCATCTAATATTCCATATG
ACGTCTTCCGCCGATCTAGAACAGCGTTCTATCAGGGCCTAGCCAACGGTGGCTCAGATT
GACCCATGATAGTATGTCTGTAAAAGCTATCTTAGGGATAATCTATAGGCCGTAAGTTAC
TAAATGCCTAGCTCAATAAGTTATACTTACTCAATCTAAACCTATCTTAACATGACCTAT
ATAGTTCCGAAT-CTCAAAGA--CCCTTGCAACATTGTCTAACTTACCCCTAAATGTAAT
AATTAAGTATTCTCATTAGTTAATCAACTTACCGGGTTTCATAAAACAAATATATCTCCC
CTTGTCAGATGCCTACATTTATTACGATTCTCGTCTATGGCGCTATTGAATGGGTATAAT
CTCTAGGATGATGTATTACTTGCTTACTTTCATACATGAA----TTATCGGAGAGAATCC
CATCTTTATATGGAC--------GTAGT----------AACTGGCTAAAAAAGACGTCTC
AAGTATATATTAGTTTGAAACGTTTCTTACCTATG--------GGCCGCCAAACTTTATC
ATC--------TCTCCTCTAAGTTGTCACACGCACGCGTCAACCTTACGGACGTTTTCGC
CCCCCACCACATACCACGTATGTCTTCAGG-------------------------TAACT
TATACCTGTACACTACACCTAAACGGACAGGACAACCAGTGCCTGAAATATGCTTAACAT
CCTGCCCATAATAAA------------------------------------------TTA
CAGCCTA---CGATGCTAGGAGCCATGACTGACCTATGGTTTTTCTTTGAAAAAAAATCA
TCGAACTCGTCTGTCCAGTTATTATGACTGCTTTCGAAACTCTCTAACAGTGCATTGGGT
TTTCTTGGAGGCTATAAAGTGTCCACCCCTCCTGAATAAGCACCTCACATACATGTGCAT
TCCAAGAGCCCCTGTGAAAACAGTCCGAATATTTGTAGGTGGCGAGTCAGCATTAATCCT
ACTTGATAGTATCTCCCTACCATAGCTAAT--ACTGCATCCAAAGCTAAATTGCTCTCCA
GCG----------TATAAAAAATTTCTAACAGGTCCCCAGGCTTAACTTGTAGAATGCCT
ATTTTAGCGGTAACCCCATTTTTACCCGTCTTATGATTAATAGGAATAGGTTAATTGGGT
CATTATTAAATCGATAAAGCCTTTCCATGTTCCGATATATAATATAATATGAATACTTCC
CTTCGCTTGTATTATTGCTACATCTAACGGG-----GGCTGGTAATCATAGATTTGGCTG
GGGTTTTCACACTAT-----------TCT-----TCGTGTTAGGCTCGCGAGTCGACTTT
TAATAGATTGAACTAAGTTCAGACCATCGTACTGGGGTATCAGAACACGCTTTACAGGTG
CCTTACACTGTACTAACGCTGTCACAATGCTGAGGCATTTATTATGCCGGAACTTGGATC
ATAACGACAAGTGTCTAACTGGTAG----GAATATTAGAAGTGAATATCAAAAGACCTAA
GGAGTTAATTCTTAATTTACGTTAGATGGGATGCAAAGACTTTACCGAAGAGACATGTCG
GCGTGGCTAGCATGTTCAACGTAAGGATATTAAATAAAATTGCGAGCCCTCTTAAATGTT
AT------------------TATTACTACAAAGTCAATTATTATA--------ACCTTAT
CCACGATACTTTAACGTCTATTATTAACAGCTCGAGGTCCTCCCAAAGCACACCATCTTA
ATCTACAAGCTTGTAGCCC-CCCGC-AATCTTTGTAGGGTTTTGCCCGCTAACGGTACCA
TCCTTTCTAAGTCCAAGTCCCAAACTACTTGTGAACTATAGGACGTAAATATCAGTTAGC
GCGGATTTTACCTGCTATATCCTATTGTTTAACATGGTACCACAAGTTAAGTTCTCCAAT
TGCTCTCAGCAGAAAAGACTCCCAGCTGAATGGTCGGCTCGAGGACTTAAAGATTATTAC
GGTATTCATCAGGGAGTATTACTACACTTAGTAATTACCGAGTA--TTCGACCT------
----------------TGCTTATGATTCAAACCCTCAAAGAGGTACACGGCATTGCCATT
CCTAATGAACGGTCTCCAACATAGTGGTCGAAATTTATGCAAAGTGCTCCA---------
--------------TTATCAATGTTACCAGATAACTAAGTTGGGCATCAACGAGAGTCCT
GTCAATGATAAGTGATTCCGTGATTATCACACAATGATGT--CCGGATGAGTCCAGAGCG
TCAATCTAACACCCAGTACAACC---------------------------ACACAGGTTG
TTACATGCAAATATTCCGAGCAAAGACTGAGGAAAAAAGAACATTCCAAAGGTAGACC--
CGAACAACTCAAAACTCGCTCGTTTGTGTACTACTACTTACGGCAAACTGATGGCTTCGA
GATTCCGGGTCGTA-GTCGATCCCCCTCCTACTCAACTAGTGTTTCTGGTGGTAATCCCG
GTGCAATTATACGCCAAACTTAGTCGGGCGTCCCTTTCCGAGTAAATATG----------
----------------------------------------------------------TT
GGCTCGCCCCTTCCCTATTACGTAC----ATCGCTGGAAGTAACTAATGCAAGTAGTAGG
TTTGTTTACCAGCTTTCCAATTAATTCTATCATCCAAAAAAAAAACCCATCCCCCCCCCC
CCGCTC-----------TAATCCGATT---------------------------CGGATT
TATCTGCGAACAGGGACATATCGGAACGCTTCTCCCCGGATGTATTGACGCATTTGATGA
GTTAGTTAGTATCGCCTGAACCACCCT------------ATTTAGTGGACGAGTTTCAG-
------------------------------------------------------------
---------------------------------------------------------TCC
TCATCCGCCTAGTAGCCTACACTCTTGAGGGTCGCAAACGCTACCAAACAACTGCTCAGA
AATACAGTAAGTATACCGGTGGACCAACCCTGCACCCCT------TCATAAAATATCCTC
ACCAACCATACCGTCAATGCCACTTAGAGCGAAGAAACATCAGAAAGTAGATCACACGTA
GTCTTATCCACCCCTCCCGAGCTAGAAGATCATATTCGCTACAGTCTCTTCCTAACATCA
CGATTTCCGTTAAATAACTTAATACTGAAACCCAC--AAAATATACATAGAAGAAAGGAA
ATCTTCTCCGAATACAGCCACTAATGTAAAATGCCACCAGGATCAAACAATACTAAGAGA
CCGGATCTCTTTTCGCGGGA--------------GTGCCATTCTCTCCCCCCATGAGTGC
TCGACGCAATCTGCTACTCTATGGCACAATAGCCATTTAGAGAAGGCTTACTGTTAAAAG
AAAAACCACCGTAACAGCGACGATAAGCAAGTATTCACACCGACCAAGGATGAATGCATT
AAAAATTGCGACTAAAATTGGCTATTCAAAATTAAGAACGACTTTAATAACGCTAAGTTG
TTCCAAATCTTGAAA--------ACTTGTAGCATCGTACTGAATCAAAATGTTGAAGCCG
GTTACCCGTTAAACAGGTCAATTCAACAGCATCTAAGAAAACAGCTTTAATTACCCAGC-
---CAGGTCTTAGGATCGATTACCTGGGATCTATAGTCTAGAATTACTTCTTACCTCCGA
AGCAGATTACTTCTAAAAAAG-------TTAATAATCCGGAGGTTCCCGATTGCATCGCT
AGGATCAGGATTTCTATTCATTAGTTTAAAAACTCCTTCCTCATTCAAATTAAGCTTATA
GGATTAAAAATGCTTAATTAATCATTCCATCTGAAAGACGAAAGGTATTACTTGATCAGA
GAATGCGGAAAAACTCTCCTAACAGTAGATTTTTATTTTAACTCACAACATCTTAATAAC
TCAAGCCTA-----------------------------TTACCGTTAATCAATGATACAT
GGAATACCAATTCAACCATCCATCGTAGCGTAACGGACTCTTTACTACAAGT--------
------TGTAAGCTTCATTAAGTAAACTAACGGTTAATGTTTAAGTGTAATAAAATTGAT
ACGTGCAACTAACAATTAGAATCCAAGCATTGAATAATAATGTAACTGCCCCCCAATCAT
AGTGGCTTCCCGTACCGTTAAAACTTACTTGTCGAAGATCCCAGCCGGGCCAGCGCGGAA
AGACGTAATCGCGGAAACGGTTCTACTCTTCCCGATCAATTCTACCAGCACGCTTATCTT
ATGCTCTCCAGTCGAGCGTAAAGCCATGTTGTAAAGTCTACCTTCTAGGGTGGTATGCTA
CACTTAATTTACTCATTTCATCATCATACTACCGACCGTACCCGTCGTCTTAGGTAACAG
CTTTGCAATAAATTATATCGCGTGTGCCGGTCGTTCTTCCCTTTAAAGGGTGGACCCGGA
GCGCAGCCCTAGATTATTTAATAGGAGTGACTAAACGCATTCTTACATGGAAAGACTAGA
ACATGAAAAATAATTAAAGTGGAACAACTTCCCATGACATATACACATAGAGCTTATGAT
GTTACACACAGGAGGCGAATATAAACAGTATGTGGCTCCCGAAACATAGCCCTAAATTAT
TTAGTGAGAAGAACTGAACGAATTACTACATGTAAGAGTTGAGAGTTTAAAAATAGTTTA
GGTCGAAAAATTTCAATTGAAATACACACGCAGAAATTAAAATGTTTGACGAAGTCGACG
AGAACGCACTCCGCGAAAAGATAAGAATTGCTGCCCTAGATTATTTAACTGGAATGATTT
CACGAATTTTTGTATGGAAAAACTACGCGTTGGAAAATATTTAAAATCGAACGAATTCCA
ATGACATACACACACAGAAGTCAAAATGTTTGAAGCAGGGGTCAGTATAAAACATTTGAA
CATGCGAACCATAGCCCTAGATTATTTAATGGGAGTAGCTACATGTATCTCTTAGTGTGC
AAATTGTAAAGTGAAAAATGCTTAAGTTCGAACGATTCCGCATGACTTAAACATACAGAA
CACAAAATGTTAGACCAGAAGGCGGAGGGAGAGCTTAAGAAGGCAGTCCTAGATTATTTA
ATGAGGTTAAATGATCGCAT------ATGTATCAATTAGGTTATGAGTAATAATTAGAGT
CGAATGTTTTCAAAAGCCATAAACACGCAGAGCTCAAAATTTTTGACATAGGATACAAAC
GAAAAACTTTCTAG--------GATAATAAACTATGTAATTGATACTCCATATCAAGAGG
ACACCCTCCCGACCGCAAAATAGTAAGCTTTACGTAAAAAAAGCTACTTACTACTCGTAA
TTTTACGATTAAAAACATTTCTATAAGAAGTTAGAACGCTACACTCGTGTAAAGAGACCC
TGTTGGGCATCAGCACAAAATCGCCACGCTTCCTGGTACCGACCGCATCAAATCAAATAA
AAAAATAAATACTGCAAAAATAATCATAAAATC---------------------------
------------------------------------------------------------
------------------------------------------------------------
------------------------------------------------------------
------------TACCTTGTGGTAACTAAATTCGGATTATTGACAAAAGACTCGAAACGC
TTTAAGGTCTGCCCTCCTTT----------------------------------------
-----------------------------CTTACTATCTGTTA------CTCCTCAGTGG
TCATTCCTACTGTCGAGAAACATTAAATAAGATTTGCAGCCGGACATTGTGCTTCATGAA
TTCTCTATATGTTAGCCCGGAATTACTTTTTACCGAGGCGTTAATCACTCGAGGGACATA
TCAATACATCACTATAGCCTCGAAAATTTCGAAGGTTTAGAAGATAGACATTGCTACATA
CACATTATTATAACAAGCTAGGAGGAATCAATGTGTGCGCCTTAGTCATCACTATCTGCA
GGATTTAGGGGACATCAAGTCTCAGTATAAACAATGCATTAATCACCAATCGAGCCGCCT
TCACTTTAGGACTCCGTATTATGAGTATCTACTTCATAGGCTTTGCCAATCATCCTCCAG
AGATGATTCGCTAATGAAGTTCTCAGACTAAATATTAGTATGGGATCCATTCAAACAAGA
TAACTTTTAAAATCATACTTGTTATCTAAGGCTTTTCAATAGACTCTTTTAAAACGTATG
CTACCGTGAAGGCATAATCTTCGGATTGAAGGTCTAATATATTGCCAA------------
--------------TGCCTAAGCCTTAGAACAAGTCATCGGTCTTATGGCGACATGAGAA
GTCACTACCGCCCAAGTTCGGGTCTTAGCACTAATACAAAAAAGGTATTAACTACCCTCT
CCACGAAGCTTTGATTAAAAAATGTACCAGCATATTACGTTACTATTGCCTTACCGTCTT
TCCCACCTTAACATAACCGCAATGAGACGTAT----------------------------
---------TCATACA-TCACTGACTCT-CCCAACTCTGTACTTTGGAGGCTTACAGATC
AGTAAAGGAGGAATTTTATCGATTTCTAGAATGTTGTGAGAGCTAGCTAAAAAACGTATG
AGGGTTGGACTGATTTGCAAAACGAAAGTAGGCGA-CCTATTAATGGCTCAGA-------
------------------------------------TGTTTGAGAGCCCACCCTCCCTCA
ACCCCTTCTCCTGCAAGTTC---------------------------CCGCCATCCCTCA
GGCAAAAAAAAAAAATATACATTCAAATTAACGATTAAGTTACGGAGGCCACGAAAGAAT
TGCCTACGCACAATTAGTTCGTGACACGTTCCGATCATCGAATCGTGTATGATCAATGGT
ATATAGTTTAGCCACCG------TGA------GAATTCTAGAATCGACCTATCCTTAGCA
ACTTCTATGAGAGGCCACTATAGATTCGCCTTAGTAATGAGCGCTGATGTAATACTCGAA
TTTCTAGTAATGCCATTTATGAATGGTTACGTATCATTTAAGACTTACTGGACAAAAATT
CACGCTTATCTTTTTAAACCGCGAT-------TGGCTGCTAAGTGTTCTGTGATCCCTAA
AGGCTTTGAGCTGA---------------------GTTACTTATGAGCGTTTCTGAATCC
AATATAGAGTACAAGATCC--------GGAT----------------CGATCAGACAGAG
------------------------------------------------------------
------------------------TATATTCGACCGCTCCTATCCAGCCAAATATATTGA
AGGCCACTACATTCAGAGCAGAACCCGCCAAATTCATCTAGCC----TCCAGTCTGTTGA
AACTGTCACTAAGTATACGTGACGAGCCGGGATATAGCACCTCCAAGATTCAGCGATAGT
ACGGAATTGGTAAGAGTAAAGAATGGAAGAGAGGGG--CCAGACCCCGG--CCCGATTGT
----TCGGTTTTTAT--TCTCTCCCTCTTCGCTATGCTAATCCATATCGTTTTGACGTAC
GAAAATCCCTAGATTCAGAATTGGGCCGGTGAGGTCCATT--------------------
-----------CCCGAAATCCATCATTCTCAATAATGAAATATTATTGCGACAATTAACT
CTTGTGCAATTAAAATACTGCAAACTACAAAATCCGTCAATACTAGTGTCGTTTTGTCCT
GGTCTTGCTTAAACGTAAAAATCCCTACATATATCTCGCCTGTATGATACAGTTTACTAA
CAAAGTTACTAGGGGCGCTAAGACGAGTGCGCACCATTTGACTACCAGTAATTCAACTAC
TGAATTCTCCACTTTTTCGTATAC-TCCTCCACACTAATGTCACGTCCCGAACCCCCTAA
TTTCGTATCGATGACGTCCACTATATTCGTACTGTCTTGCATATGGTATCATACGCCATC
TTTAGATACGTTACAAGTTCATTAAAATTTTCGGTTATATATGAACCCTTGGTAGAACGT
TGTCACTTGCGTAAATGGGATA--------------------------------------
--------------TAAGGGGAATGGGATATCGGTACTCCACCTGACT-TTCCCTTGCGG
AGAACCCTCCTCACGTAATCAGACGAGAATGATTTTGCCGGGCCATTCATAAGATAGCTT
ATATCCAAATATCATGTGATTCCACACACCGGACCTGTTGACAAAGTCTTGAATCCCTAG
CCGAACATACGCGCCTCCATTATCGGCCCCGTATGTATGAGGACGCTTGATATGAGTTAG
CCCCAAAGGGGATTATTACTGCGTAGTGTACATACTAAGGGTTTCCCT------------
------------------------------------------------------------
------------------------------------------------------------
------------------------------------------------------------
------------------------------------------------------------
-TGGTTTGAATAGGTCGCGTATAATTGGCTTATAGAGGGTAACGATTAATTAGATTCGCC
TTAGATAAGGGAAGTATTGATTACGTGCAATCTCGTTACGCAACCAATGAATAGATCGTA
TACTCTCCGCTTATACAGGATAACAG----------------------AGACAACTAATA
TTTACACACAATCTTGTTCCGCACGTTAAGTAATACTAATAGTAACCAAACGTTATTCGC
GGTAACAATTAATCTACAATTGCCTTGGGGTAGATATCAGCCACTTATACAACCCATCTC
ATACCCGGGAATCATGATTAAGGTTAACGCC---------GTTGGACCACACAATAATTG
ATCAGTGAAGATCACATTTAATAAAAAAAATCAAGAATCTCTGTTCCCCGCATA------
-CTCACTAGGTTGAGTCATT-----------------AACGTAAGGCTTGTGG-------
---------TTTCAAT-------------------------G------------------
----------------------GAACCTCAAACTGGAATTAATACATAACGCCCTCGCAT
TCTCCGACCTTCGGCAGTTCTGGGAGGCCAACCCAATCCCTACTAATTCATACAGTACAA
TTTTCGATGCACTGTCAGTCTACGTTATGGCGGCACATACCTTAGTAGTGCAATACACAT
TCTACTCCAGTAAGAAAATTAGCGTTACAATTGCAAGCCCTTTAAGAACATTTAATGCCT
TATCATGTTCGAAGATGAAGATTATCCCTTTCCCCCCCCCCCTAGGCTCCCGCTGCCCAT
CCCCAATCTTTAACACTAACTATACCTTGAGTAAACTTATATAGCACCAGGTAACTCTTA
GCCACATTTACCTTACACTAGTCAACTTTAGATTTAGTACAATCTCCTTACGCTAAGATT
ACATTATGTACATATACGTTATACGGGATGCCGGTTAGTTAAGTTCTCCTTCGACAAGAT
AACGTTTAGTTAAATTGGATTTAGACAAGTCAACTTTTGGTTCCACGCAATCTTCTTCCG
GATGCTACGGGTACATAAAATATATGTCCCTTATAGAGGGTAACGTTTAGTAAAATTCGA
CTTTGACTAGTGAACTATTAATGGTGTGCCATCTTGTTACGGACGTTAAGGGTTACTCAA
AATACATAAAGGTTATTGGCGGTAACAATTAATATACACTTGGCTTGCGCTAGATATGAA
TCATTTGAATCACGCATTTCATACCCGAGAATCGTGCTTAAGGTAAACGGGCTATAAGTA
ATTCGATAACAGAATATTTAATAGGTACAGACCACATTTAATGATAAAACTATAGAATCT
CAGTTGCACGCCTATTAATGTGCAGACCCATTCATCGGATTTGAGAGTAATCAGCGCGGA
AG----------------------------TGTGGGTTTTTTTAATAGCACCATTTAGAC
-CAATCCTGACGTAACATGTCTACGATGAATGTATCATGGCGGCAGCATAGCCACCTCGT
GAAATCGATAATGAAACGCCTATGGGTTAAGGAGGTTAATAACAAGTGCGAATCCCGTAC
ACACATTCAAAATATGCTGATCACCACGATGTTTTAAGATAAACCTGCAAGAATGATTCG
GATCGTGAGGTAACTTAAAACCTACTGAACTATCGATAGCAATACAT-------------
-------------------------------ACCAGTAGGAAAAGGGTTAAtcaccattt
gtctatatggGCAGATATTATGGGGAAAGACGAGATTCATCGAGATTTACCCCGGGGCAA
TTCGCCAATGCGGATTAGAACCGTCACCAATAGGCGACAATAACAATGACAGACACAATT
ATTCACAGCTAGACAAAGAGGTGACGCGATATGCTCGGTATAA-----------------
--TTGCCGGCT-------------------------------------------------
-TTGTTGTAAATAATGCATACCACATAACAGTAACCAAATAGTATATCTAACCTACTACG
TCTTAAATCCTGCATAATAAAACCCGAATTGATTATACATGTTGCGATAACT----AGAA
TTGACCAAGGATT-AATCATCCGCTAAATCATTCATCAAAAAATCAAATAAATATATTAT
AGATGTTACTTAACACTAATCGACAACGTGAATTAGAATACCATAATGCCTGAATAAGGT
GCGGACTATACTGATTACAACATCTTCCTCCCTATTCACATACAAATTTACACTATACAT
TCTCCAATCTCTGAGAATAGCGATACCAAAACCTCAAAAAAA-----------GACCTCA
AAACTCTCTCCCACTGTATACAGTTAACATCATCACTAGTAGTCATATATTAGTGCTATC
AACCTACCGTCCATTATTAGCGCTTACATAACGACTCAGTCCTAGATGCTTTCTGGATTA
ACGTTCGCGATTATAACGCGCTA---------TCCTTATGGGACGTTAGTTTAC--CCGA
AAATATTCTCGAACCTATATAAATTCTAACTGTGTGTCTAGGTTTACTAGGGGCAACGTT
TTGACTAACGACCGGGTCATAATGACAATTCAACGCTGTTTAGCTCCTCTAATAATGATA
TTTAGGGTCTCCGAACTTCCATAGCCAGGGACGTTTTCCATTCCAGTATTAAAAGATGCA
TCAATTCCCTGATTGTTCAAACGAGAGCAGGTCTAAATACTAGCAGATAAAACTGTGAGA
TCAATATGCGTAGACATACTCACGTCCTTATAGGTACAAGGTACACTAACGAGTATTTTA
ACTAAGACTATGAATCTCTGTTTGTTAAAAGTTTCGCCGTAGCCCGTTCATAGTCACCTA
CCAATTCGTACGACAGCCTTGCCGATTCTTAGGGAAGCCCACTCTTGAGAAAATTAATTG
CAAATGctttgttGAATGTTGATCGAGAACTACCAAGGCGAATATGTCAGAAAAAATTAG
AGGACCCCCCAGAAGGCTCT----------------------------------------
------------------------------------------------------------
------------------------------------------------------------
------------------------------------------------------------
------------------------------------------------------------
------------------------------------------------------------
------------------------------------------------------------
------------------------------------------------------------
------------------------------------------------------------
--------------------------------------TCTCAGGAGCCTAAAAGTTGTG
CTATCCGGTTTGATGAACAGGCTGGTTCATGCTATTACCATTGTACAACTTGACGCCTTA
ATTCCCATGACAACTAATACTAACTAAACTCGCTGATGCACCACAAAAGCGGTCCTTCGT
TGCGCAGGTCTCCTGGCTAATAACTTATCTTGTCATATTCCCATGGTCAGCATTTACCCT
AATATTAAGGAGACCGCTACATAAGTCCTGAGCAGATCTACTCATCAGTCAGTCTCCTTT
CATCGTATACGGGAATCACTATAACTCGTCATAGTTCGTTCGGACAGGACAATTTAAACC
AAATAATTCCTGGGATTTACGCCTGTTTAATACCATAATTCCGA------GTCA------
TACTTAATAACTAGTACAACGGTTCAAGTATAAACCGAGTAATACGTCGATAAAGATTGA
CCT------AATATAGAGAATGGGTCGAAATG-----TTCTTACTAAATCGATCTCACAA
ACCTAATTAGTTGGTGAAAAAGGATTCCCCATATTTGTCTCGATAAGCCGGCTTTGCCGC
AATCGTCCAGTGACTTGGACTGAGCTTC-----------------------TCCTTATTC
TATTCTTGTGCATCCAATATCCTAGTTTGTGCAAATTCGAGCTTCATCACCTTTCCCCAA
CTTCTAATGGGCCCCAGACTCACTTAATTAATAGGGTTCCAAAGTCTAAAAACATCTGAT
CT-----CACATATATTAATCCGCGCAGAGTATCGTCGTCACTTTCCCGACGATACTAGA
AG-AGCAAGTAAAGTCAATTCTTGATTGTCAACGGCACTACCCTGCTCATAAGCGTTTAA
A----------------------------------------------------------T
ATAAGCGG------------------------------------GTACACCAGAATAACT
AG-GTTAAATTCATCACC----------GACCTACCCACCCTCCCTTCACACAATCGATC
TGCA------AACCCCCTCCTCCAGA-CTCTAATAATCACACAGCA--------------
-----------------------------------------------------------C
AAAATGAATATAAATTGGATGCCCG---------CATTACCCGCATTGATGGGCCCTA--
----ACCGCCGATTATAT-TACCATAAGTCAGTAAAACGAACGAGGACCAAAAACAAAAC
TGAAGCCCCGGATAA----------------------TAGTGAGGATCTGCTCT------
-CCTCCT---------TTCAATG----CCTGCTCGGATTTATCACCTTCCACTTCAAACT
CGCTACACCACCCATTCTGTTAATAAGACCCGACATTATCGGACTTCCTGACACACTATA
ACTGCCAACTCACAAAGAACCCTTAATATACCTTCTGCGTGCCGC---ATCACCGAACGG
TGCTGATTAACCCCAACAGTAATAAGAAAACAAATAAAACAGTCAGGAAAACGCAGTACG
AAAGTGG--------GGTGAGAGGGATCTTTGAGCACATATTAAAGTTTAAACAAATTTC
TACATAGTGCGCAACTATAGAGGCCTCTTCCTGTGCCCCTAGACTGATCACGCATCAGAA
TCTTAGTCAAGAATTAATCCCTAAAACTTCTTAATAATAATGAGTACCCCG-GGATC--A
TTAGTGCAAG--------------------------------------------------
-TTATATAACCCAAGAC--------CACAAAAAAAATATAACCAGAATAAAAA--AAAAA
AAAAAAAAAAGGGAAAAATTCACACTTAATACCCAACACCTTACTCCTTACAACT--TTT
TACTA----GTCTTCCTTTCTT-----TTAATGA-------TGACTAGCA----------
--ACATTAACTTAATACGTTAACCGTCTCAAAAAAATCGAACCACATTACACCGTTCTGT
CGGGATTAATTCCGTCCATTGATGTGTTGATGCGAAACTATCAGAGTCGCCCTGGGAA--
------------AACGTTAAACTAAAGCAGATAGGCGGATGGAAGGTGAGATCAGTAGGT
ATAATACAGAAGGCTGATGAGATGATATAAAGGAACCGGGTAGGCCGCGGAGGCCAGTTA
AAACTCCCGCGGGTGTCACTAAGGTCAATACGATTACAGGTGACACAATTTAGAAAAAGT
AGGATGGAATCATTGACTGCCACACGCCACCTACTACCGACCCATTCGCCTA------AT
ACCAAAACCTTCCCACCCCTTACCACTATCGACCGCGCACTAAACCACATCAATGAATTC
ATATTCATAAGAGTAGTACTGAATATTGCTTAAAGTATGTCTTAGACATAACCACCCTTC
ATTATTGCTCCAGATCCTTTAGGGTAATTCTCGTCAAGTGTCCGTTCTGCTAGTTAGTGC
TCCATTAATTATCTATTAGCAAATGAACCTTTCCCTTTGCTTACTACAAGTAATTGTTAA
CCTTGCGCACGCTGTCGCCCTGAAGCCCATTCCCAAATCAACGTCTGAATGCATTTTTAC
TGCAAGAGGGCGGTCGCGCCAACTATGAACTACTTTATAAAGATGCCTTGCGGCCTAATT
GGAGATCTTATGACCCTAGATAATTAACTGTTATTCTTCTGGATTTACCTGAAGCGTCTT
TACCAGCGGTTACATTACCTATTTATTGCCCCTGAACCTTCAG-----------------
-------CTAACTTT------------------------ACCGTCCACCTCCCCCGTTGA
GGTCTGCGCGGCGTCCATAAGAGACGATTGCAAGTATTTATTACGTACCCCCTAGTGCTC
GGTTTGTCGAACTCATTCATATGAATCATTGACGGATCGCAAGGGACATCATCTATTCTT
CACGGCGCTCCCACCCCCTGGTAGCCTCCCCCTCAACGATTTTTAAATACCGTCACCCCT
TAACATCCTCCTCCCCCTCAACCCAACCCTATAGCCGGCCGGTTCGGCATCTGAAATATA
GACCCCTAAACTTTCCCTGTACAAATACCATACCCCGATTCGCACGCTCAGTCACCCACT
TAGATACAGAGACCTTTCTAGATCATAACGTCTCGAGTACGAAGCGCCTGTCCACCGAAG
TTCACCCTCCCCTTGAAATGCCCGGTTATCAAGTGGACATGATCCCCATGTTAACACGAC
AGTGTACTT---------------------------------GGTACCCATCCGTGCGAT
GGTAGGTAGAGGAGATTAGGTGCGGCGGAACGCTTCGTCTTGACCATCTGGACGATATTA
CAGAATTAGGCGAATCTCTTACATCGACATTTCCGCAATGTGATCCTCGGCTACTAGGAC
CGTGACGGTTCCTCCACCAGATTTAATACAATATATCACCCACCGGGATACTTATGCCAC
TTTGAGTTGAGGTCGCTAGTAATCAAGGGGTACCGAATTTACATGATGATGTTGGTCCTA
ACCTCTACGGATTACTTGGATAATTCCTACGGTAACTTCCTGCTACTAACATCCTCTAGG
TTATCCACCACTTG------------------------------------AAAAAAAAAA
AACATACTTGCATAGAGAGACAATGGAAAAGTGGTAAAAAAGATTTAATATAGGGGTTAT
TCAGAAAAAAGATTACTGGGAAAATTGAGTGT----TGCGTCAATGAAGGC-GGTTC---
TCACACCCCCACTAACCATCCTATTCAATACTTACCAACACTACACATCTCCGGATCTAG
GTTCCGGTTTACTTCGTAAGGCATATAATCGAAATGAACTTCTTCATACGGGGCTCAGTG
TGTAAAGCATCGGCCTATTCATTACCTTTATCATTCTAAGATTAATAATCTAATTTTTAT
CATGGACGAGTTCAGTACTTACATATTCTAACTCAATTAATTAAGTATGTAACAAGGTCA
AATGGTAGCTACAATATTGTTTAAAGACATAACACTAACTCAGACACCCATTATGTCATA
GGACGGACTTATCCTGAACATTTCTTCAGCGCCATCTAGGACTATCAGTCGCCAAAACCA
AGACCCAAGTGTATTAACAGGACTAGACCTCTCTCGAATGTATTATAAGTGTCATTTCTA
CATTTATCATAGCCATCTCGTACAGTAGCAGCCTATAACCTGTAAAATAGTGCTCGCAAA
TATTGATGCTAGAGGCACTTCCTGTGAGGCGACTCCGGCATTAATTACAATCATCGGGAA
CCAAGTTAGAGATATAATTGACTAAAAAATAGCCTCCCCCCACTCTCGCAGATCGGGAGG
TCCCTCTACCTCTGTTC--CCCCGGAGTCTCAGGCTATTTCGACCGCCTTGTTCGGGGAA
CCCCCCATAA---AAAAAGTTA-AAAATAGACTACTTGATAAATAAAACAT-AAAA--AA
TAAAATAGTCCATCACTGATACACTCCCCAACAA----AAAAAAAAAAAAAAAAAGCTAT
AAGATGGTCCCTAGGCCTTTTCTCTTACTCCATGTAGCTTTATTGACCCATTTTGCCTCA
ACTAA----------ACTTACAACACTCTACATAGT-AAA---CATATCTATTAAGGCCA
AGTAATATACTAATAGGCAGCCACTTGGTTATCATCGAGTTAGTAAAGAAAGTCAAGACA
AGCTCACTTCA--------------TCCGCTCTCATCGAACAGTTCCTCTCCCGCCCACG
ATTTACACGGGTGAGTAAATACCTCTCGCACTAATTTATGATCGACAGAACAAAATCTTC
ATTC----TTCTGTCCGTGTATTAAATCCCTAA---------------------------
---------------TCTTCCTGCTTCATAGACACCCGTTCCCTTTCAACTTTT---CAC
A---CTACTCCCGAACCTTCAAAAGTTGTGCTAAGACTACAGCCGCTCCTTCCTGGCCCC
TGTTGTCGCCCTATCGGTTTCCAAAAAAAG-TACGCGCGGCCGATTAAGTTTACAGATTA
ATTCTCTTCCACACGAATTATAGAGGATGAGGTTACGTACGCGTCAC-------------
-------------CACTCCCACCTCGTACGTTGGTTAATAATGGTCGGTCCTTGCTGGAG
TATTCATACGTATAAATCCTATATTTAGTGCTCAATAACTACCAAAATTACGTATCTTGG
CATGACGTTACGGAGAGCTTCATCGCCGATTACGTGTCGTCTCTTACCGTGACAATTAAT
GTAGCACTCTGCATTTTCTGCTAGGCTAACATTAGTACATGCCCTCTTTTTAATAGCCCC
GCAGTAGACACTCAATTCGCTCGAGTAATAACTTATTGTAATCTGGGGGCTAAGAGAATT
GCAACTAGTACCTAAATCTATGCTATAACCTCTGATGGAATCAATTCATTGATGTGATCT
GGCTTTTCTCACTGGTTTTTTCCATCCTATACCAAC---------------CGGGCCTCA
GATAGAACCCTAATGATCCTCCTATAAGTCACGACAATGCGGGTAAGGATTGTTTAATTA
AAATTGATCCGACGACTTACCTGATTCCGAATCGTTCAGAAGTACAAG------------
-----------------CCGGCTTAATCATATACTGTTGCTTCGAACTAATTACTTCCTT
CGAGTTAAGCATCAACGGCGGTATGTTACCTCCTGCCAATTATTCGTCACGACTTCCTAA
TTTTGCCGTGAT--------------------------------TCATCTGCCTACGGAA
GCGCAGTATAGATACCTTAATCATTACTCCGCCTCCGAATGCTGTAAACAATAATTAACT
AAGCATTCGGGTGATGAG---------------------------CTGCTTCTTATGCAA
ATTGTCAACGAGTGGCTTCGAAGGCAATCCATAGGTCCTAATCCCAAGCGGCCTCTCGTG
TTCCTCTGGTAAGGTGGTCGTAGTGCGGTTACTTAAGGGCATACATCACTAACTCAAGTA
TAACTTACTAGTATGAGTGCTTATTATTCAAACTGGGAAAA----------TATTCCAGG
TGGCCTAAAAATTTACAAATCGCTCCGC-ACACTGCATAGTGCTGCCGAATTTCTCCGTC
AAAAGATAAA-TGAGGTCCCAAGCAGCAAATGTCCCCGGTCCCCTTAAAATTACTAATTC
CAAGTTCGTCCTCACGTC-----CTCAGGACACAAAACTCTCACCTCGATTAATAATAAA
GGTTGATACCGAACTATCC--------------AACCGAGAATCCTGCATAACCG-----
---ATTTA-------------------------------ATTGACACACGTCACTAGAAA
TCACATTTAACCACAACCATGCAAATTTGCTATACACACGACCCTAGAAATCACATCTAG
CCACTCATGCAACTTGCTAGACAGACAA---TTCTCCGAATTATCTCAACCCACTGCATA
AGACATCAAGGAATTTACTCACCATTATAAGGATGAAAG-GGGATGTAGCCCCGTGACCC
A---------------------------GTCGGATGTAAATCCAAAACTACTTGTGATAG
AAGTACATGAGTATTAACT--TGCTAGGC-GAACCCACCACCAAAAAGGAG-CTTCAACT
GGTAATCACA------------CACACCAATCTCTACTACACTAGTAAGACTTTCCACCC
GACTTCTACTCTCTGAAAGTTACCCTACTGAAAAGATAAATCATGTTCGATCTA-----T
TTTC----GTTAAGCATTGATCGTTTAATAATGAGAGGTTGAAGTTTCCAACGTTTTCCC
TCACAATCAGTCATAAACGATTACAAGCCCTAAATTCCGGAGTTTTTAAAGATGAAGTAA
CTACTTCCGAGAAAGAAGACAAGTTTGATGAAGATTATTATTTAGAAACTTTTGTGAGAG
ATTCTATCATATAAAAAAAATACTTGGCTATTCAAAAATCACGTTCTTTACTATTAGATA
TTCATCATTCTTAGGTGTAACGTTCTTAATTATTTAAGTTAGTTCCACTGTGTATCCACT
TTCATGATAGAATGGTCGGAATATGGGCGGGGTACGGTGTTTTAAGTACCCCATTTGGAC
AGTAGATAAAA------------GTCT-TGAATTTAATGGAACACAGTTGACTAATACAG
CTCATAAATACTAAAGACTTTAAAAGTGAAAATTAAAAGTAAATGATTTCCAAGTCATAC
GGCT---------------------------AAGATTACAACGGGCAACGACTATTCGGC
TGAAGTGAACTATTCTAACGACTTTCTCTCATCGTGGCGTATCAATTCTACGAACTAATC
ATTCGACAGTCTACAATATAAACAAACTGGTACTAATTAAAATCACCTTAAATATTAAAA
CTCCATGCTAACAGCCCCTCTAAATACGAGTTGGTGATCGAATTATAGATCGATGGCAAT
CTCATTTGGTTAATACAATTCTTCGTTGGAATAACCACGAATATTTCATAACCGGTCATA
TAGATATATAGTTGCTGCATTACTACGCAGCATAATTATCATTAGGTTGCTGGTAATTAA
TTTCCACTGACATACATAACTCATAGATTGGCAGCATTATAAAATGGATTCTAATGACAT
GTTAACTAGCACAAAGTGGTTCAGACGATATGGAGACAGGCGCAACTATTAAGACTGACA
TAGAACTACTATTAGCCGTTATTTTTTTGCTTTCCATCTCCCTCGCTGTTCCGTT-----
--------------------------------TCTCCTCCAT---CTATACA--------
---AGATAGTCCC---CCTCACCCTTGCCAACTACATAGGTTTGTGCGACCCTCTAATGG
ATGCGCTGATTGTCCCTTGCGACCACGTCTGATAAGCATATCTAATATTAAGCTTCTTGG
GGTAGAACTTAAA---TTTGTCAATCTTTCAAAAAGGTAGCTCTTTACTAGTACCAATAA
TTTGACATGGGCCTGACACTGGATCTTCAAGAATTATTTCCCTCGTCATCAGTAATAGTT
AAGTTCATCGACTTCCAAGTCTTAATCCACTGATAAGATCCGCCCCTGAGCCTTTCCG--
-----------------TTCCATAATTTACTATATCTCAATTCCTCCGTCCAGCCGTTTC
TCAACTCACTCCCCCTCACACGAACCAATCACAACTCAATAATGTCTAACTATCCACCAA
CATTTAGTAATAAGACGAAGAGAGACTGTAATTTATCAAAGAAGATCTTAGTGTCTCCCT
GTCGATCCACTCGTTAA-------------------------------------------
------------------------------------------------------------
-------------------------------------------------AAAAT------
------------------------------------------------------------
------------------------------------------------------------
------------------------------------------------------------
------------------------------------------------------------
------------------TAGAACCTCAGCATATATAAATGATGCAAATTTCGAGAGTAA
CATTAATAATAAATACAAA---ATGAATAAAGTTTGACGAGCGTCGCTTATCCCTTGCGT
TCTCCCTATTGTTTG--------------TATTTATCTCGACGCAGATTATCTGGCCGTT
CATGTTTAACGTTTTATTTTGATTCGCTAATGTTAAGTGA--------------------
----AGTACTGTCCCTCTCTCTTTTTTGTCTCTTATTAGATACCGTGCATGCATCTTATT
TTTCTTCACATGATATACTAAATAGGCCAATAGTGGTCCTTGTTTACTCCTCGATTTGGA
CACATTCATAAATGTGTGCCTAATTGTGATTATTTTTCTTATCTGACTACTTTAGCCCTA
AGGCGCTCTCTCTTTTTATGCCTTCATGCCTATCGCCCCTCTGTCTTCTTCTGTGAAAAG
TGTGGCAATTCGTTTTTCTTTGTCGCTGATACTAGACA----------------------
------------------------------------------------------------
---------------------------------TCGAAGATTGAAGATTTAGAATCCCTA
ATAATATCACTTAATACAATGGGTTTA-----------------TAGAAGAGTA------
-GTGAAC-------------GTGCCAA-----AAGTCG-GAAACACCAAACGCTTGTGGT
ATGCATATTAAGTATTTCCCGGTAATTCAAATATAAGGATCTAACAGTTATGTAAATGAT
TAATACAGACTTTCCCTCCATAATCGGCTTACTCTATGGCGCCATATTAATAATAAACAT
TATTAGTAACCCCCTAGTCTTACGC-------------------------AAGAACTCCT
ACGAAATTTCCATCCAGTATCATAATTAAATCCATAAATAGTGGCGGGGACGTCCCTTAA
AAGACCTTATAATTAACAAGTCCTTCATGACTAATACTCACGGTAGGCAGGGTGAGTGAG
CATAAAAGTCTCGCGGAATGCGGAGGATTCCATA--------------------------
------------------ATACACCATCATTCAAGGCAAAATTAGAAGATAACCGTACGA
TTCAATTACGTCGTCGGAACTGAATACTAATTACAACGATAACGTCCTTGTAGTCGTAGG
ATTGGGTCTCGAAT-------------------------TTATAACTTATTTAGTTGCAC
TTGGTTGAGGATTACTGAACGCATATTACTCGCAAGTTCTAGATAAAAATATAAATAAAA
CTGCCAACTTGTACCTCACTCTCGACAAAACAAAGAAGATTTCCGACCATTGACGCCTAA
TGGACGGATATTCAACGACGACGCTATAATTATCGACACTAACTTCTCCTTAATGCGAAT
CTACCTCACCCCCGTTTCCATCTACCGGTACACACTCCCGCTCATTGCCATCATAGACAC
GGCGCTACCCTCTTCGTCGCCGCAATTTGTTGCTAATGGTTGAGGGCTAGTGACGGCGTA
TAACACAGAAGTTCTTCCACCAATACTCTACTTTTAGATAAAAAATTCTGTTTCCATTGG
TTGAGGCTTAATGAGCACA--------------------TGGATGGTGACTTATTTGTGA
ATTAAAAGGGACCTGCACTACCGCATCTCCTTCCTCCTCCTCTAAGTAGGGGTGTTCCGG
TAGAGGTC------TGAAGAGCTCCTCCATAGGTCCCCCTATTTCCACTGATTGAGGTAT
CATGATCGCTTATCACACCGGAGTCTTCGCCAAAGACAATTACTTTCC------------
------------------------------------------------------------
-----------------------------------TAGCTGTCGGGGTCTATACACACTC
TCACCAAACGGGGAACGTCGATGGCCGATTCA-CCTAGCTGGCGGATG----ATATATAA
AAAGAAAAATTTAGTAAGACAAAAAATTTCCCGAGAACCACCCGAAACGTCTTTTAAGTT
CTAAGTTTTGTCTATTGTTTGCCGATCACGAGCCTTCTCATTCTCTGGGACTTGTTTGTC
TATTGGCGTCTCTACCCCCTTAGTGGTAGGGGTCCTCGTTACTTTCTAAGAACCCATTGT
CCCTTCTTGTCGTCCTCTTGATAAACTAGTAGTCGGCCTGTTGCTTTTCTCAACTCACAC
AATGCGTTAGAATGTCTCTCTTTTTCGTCTGGTCTGTCCCCGACCTTATAGGTACGTTGG
TGCCCTCAGACTGTTCAGACAATTTCGCTGATCACTTCACCCATGTGATATCGTCATTAT
AAGTTTTCCGCGTGTTTCTTTACGCCATGTTGTCAGTAAATGAATAATTGGACAAATTTA
ACCTTGGCATCATGTACCAGGGCATTTTCGACAGGGATTACGACCGTCCTGCTGACTGTC
ACTATCGATCTTTGTAGCACAGTATGAACTAAAACGACCTCCCGTTTCAGTAACATCAGT
GACAGGAATTTTTCTCCTTACTTCTAAGAATCAGTCATTCGCATATTTAAATGTATAAGC
GAGTCCGTTATTATCTCCTCTACTTACCCGCAAAGGATGGCTCCCAACCTAGCACACGTA
ACC---TAACCGAATTCTTATAAAAATTTAGAGTCTAATGACGTTCGCAAA---TGAATG
TA-------------GACTTCTGCCTGTTCCTATTAGTCTGCTCAGACCACCACCTTTCA
TGGTCGTAGGCTTGAAGTTTGTTTGCTGAAAGACATATTTCGACTCGCGGATTTAACATC
AAGTAAAAGATACTTAGTTCAGAGCAGTGGAAAAACACCGCCTTCTAACTCCTGTTCTAA
GTGCCGTTTAAAGTTTCACATTACGGTGACCTGAGCAAACCTTCCAACCCCAGAGTAGAA
AGGTCCTCTATTACCTCAAAAGAATACCAAGAGATGTGTAATACGTGGACATTATGGGCT
ATCTTATAGTCAATGCTTTATCACTTGCACATTGAGTTCCGGGACTCCCCTGCGTTCATT
ACATCTAACCTTCGTCATCCTTACCCCTACGGGGGCTTACAGGTTGTTCGACGAGGGCTT
CATATGTCGCTTTCTTATCG-ATAATCCTAATAACAAATCTTGCTTCCTCCACGCCCATC
GCTCAAAAAAAGAGCATCATTCAGAATTAACCATGATAGTCAATTCGATTTATATCGTTT
TCTTTTCTGTGACAGATAGGGAGTATAACCCAGCTATATAATTATTCAACCTGAGTTACC
TGGGCAATAGTTAGGGATCCAAGCAGCGACTCTCTAAGCAGAATATGTCGGTTGACAAAT
TGTGAACCGCATAACATAACCTTCAGTCTTGATCCCCCAACCTTATCTTATGATGAGAGT
CAGCGATGGCAGGAGTACATACTGCCTGAAGGGATAGCGGGTGAAAAATATATCTCCAAT
GGCTTTTCAGTGCTGTCATCCAACTAACTTAA------------------------TCCT
TATTATAGGAATTTACTGTATGAGGGATTAATCCGTCGCTTGGTTGATGACCATCTGTAA
GTGAGAGTTACCCCGGCTTATTTACGGTAACTCTTAATTATAGTGCTATTAGTTACAATG
ACGCCTTACTTGCGCGAGCCAGCACTTAATATAGGT------------------------
------------------------------------------GGTGCATTCTATTTAGCG
GTGATATCTATTGATGTTCAACTCCACTCAACTTAGTGATGATCTTAATTGATTACGTAC
ATGCACCTTAGACGG---------------------------------------------
-------------------AGTGGGG----------------------------------
------------------------------------------------------------
------------------------------------------------------------
------------------------------------------------------------
--------------------------------------------TGATAGATCCATTTAC
CTTG---GGGCAAGAGTCTAAATCCAACCACACATTCGTACGATGTGTCTGCACTTGATT
CACAGTCAATTACTCATCCC--------------------------------CATAAATG
TAATACCGTCGTTTTACCCTTTCATGCAATTTGGTTTTCTCTTATATAGAGTCCAAGTTC
CTCACCGATCTTGATTCCGCCCATGGAAC----------------------TTGGACTCT
TTGCCTTTTTCCCGTCGTCGACTCGCTACTCATTTTTCTTTTTCTCGGCTTTAACTGATA
TCGGCACTCTCTTCTCCCAACAATAGATCCTCTTTTCTTCTTTTTGTTTTCCCATG----
-----------------------------------------------------------T
AGTC-CAGTTTTTTCCTTCACATA-TAAATCATTAGGAGCTATAAACGTC-GCATTTCGA
CCATGATTGCATCAACAGTAGGAATATTGACTTGTATAAGAGAGATTGCTCGAAATAATT
CATTGAGTACGTTCTTAATCAACTCTATACTTAAATTATCGTTCTGAACACTCTATATAA
ACTCACTAACGACCTCGATTCAGTGATAGGTGTGAAAATAACGACTATTTCAGTCAAAAA
-CCAGTGCAAAAAGTATAGAAATCG-AGACTGCCCCGAGTGAATTGTTTCCAACCGCTTC
GTTGTTCAACCTACATGAATTACCAACAGGAAA-----TACAATAATTATACCTGACTGT
TCCGCTTCGCCTACACTCGGAGTAGACATTTCTACTGGTCCTGGAAGAGTACG-------
A--TAAGCGGA-----------------ACGCCTCTCGTAGG--------CCATCGAGTG
TAAAAG--AGGAAAT----------------------------------------TCAGG
AAACTCTTAACTGGTCAATTTATTTGTCTCAGCATCGTAAAGCATTAGAGTGACCTCGCT
CCCGACAGGCGCTCGGTGAGAAATTCGGGGACAAACAGCAATTTGTCCTATGAAGTCTAA
ATAATTGACATTTAAATATCCTCCCCGTTAGCTT-AATTCGGACGATCAATCCATGTCTT
AATAAAAACTTCTAATCTAGATTTCTCACGCTATAGGTTAATTCATGAGTAACAAAATTC
TCAAATACTACATTGTCGTTTATATTATAATAGAAGCAATTCTCGGTGACAATACGTATA
CCAGACAAGCGCGATGCTAGTTACGATATTATCTCGTATATCGTGTATGTTTATGTTGTT
TTATTCATTG---AGGGATCAACCAAACTGCATGTCAGCGATGCCTTTGTACTATTTTCA
GCAATAGACCTACACCATTCTTCGCGTCT--------------------GAGACCCTAAT
T------------------------------------------------------TCAC-
--------------------CTTG-------------GAAACTAAAATCATATAACCATT
CTTTAAATAATGAAAGCCACCTAACTTTTTGAACCTACT------GTAATGCATTAATTA
TTCAAACGATAGGATTCTCTTGCATTACTCAGAGTTGCGATGTGTGCCTTCATAAAGTTT
CGCCGAGACGGATTAATGTATAGTCATTGATATTGTTCTATCTCTATTACGTGTGCTCCT
CCCTCTTCGATCTCGTAAGAACATTGCAAAGTACCCATTAATACTATACGAGATTAATAG
TGATAAAGTGACTGTCCTCCTTTGGCCCTTCTTCTGCGTTTATATCCGGTTCCTCCTGTT
AACTTATCATTCTTCACATCCAGTCCATAAAATAAACTAATCAAACATCTATAAGATGGA
CACGGCCTAGTATATAGGTATCTGGGTGCGACGTTCGTTGATAACCGCTATGGCACATCA
CCGTTCGATGAATTTGACAAAAAAAGCTACGCTCAATATTCGGATCATGAGGTATGGGAA
AGTATCGCTAAACATATTAACTGCTACACGCATTAAGTTGTTAAACTTATCAATATTCCC
ATTTTTAAGGTCACGCTAATTAAATGTATTTGCAAGCTACTTCTAACCACTAACGGAGAC
ACATCCACATTAAAAGCAAATCTATCAAGGATTAAAAGAAGGTGAATAGCATCCTAGGTT
TCTTTTCACCTATTATTGAAGTCGCCCCCGACACCTGTATTTTTACTTCTGGCTGTTATG
CTTTCTCGTGCCAATTTATTAGTTGCCTCTTACCCCGGTTAG------------------
---------------CCCAAGTTATATCCATGGGCTCTTATTGCTCTTCATCGATTTTTT
CTCCTGTGAAAAATCCCGATCGTCGTAGCCTTAATCACTCGCCCTGCTAAAAGTTACATG
TTAAACGCGTAATCCTAGTCTGTATTCATTTCTCTTTTTCTCAGTTACGTCGTCTCAGTA
TATTACCTTGATGACAAATTCTAGTTAACATCGACCTATAAGACCCCGTATAATCTATGG
ACACTTATAAATTTTTTTATGACAATCCTTAATGGCTCGGAATGTTGGCGGGACCTTACT
TGT--------------------------------ACCTTAGCTGGATACTTAACAAATG
A-----CTAAGGTGATTGCAAAATACCTTAAGAAGGTGAGATTGTGGCTTAAGGTTTTAA
CCCCTACCCAGTTAATTGAATAAGCTTCTCAGTACTTAGATTTTTGAGGTCATACCCATT
AGAACTTCATTGAACTGCACTAATATTAG-------------TACAAGAAAAAAGAGGTC
GTGCGGAAGGAAAACAAAGAAGCATCATGCGGAAGAAAAGCCCAGAAGCAAATAAAACCC
TTCCCAGACCA-AAAAACTAAAGTACTAACAAAATCAGAAGTTACAAAAA----------
----CCTGCCCTAGTGAAAAATTGTAACAAGACCTCT-CCCGCCCAATACGTAAGCACC-
TCTCTAC-----------------CCAACACTTAAACCACACAAAGCCACAACCTCACAT
CCCACACCA--------CCCAATGTCTTCACATACTTTAAACGAATATCAATAAAGAAAT
CTGGGAATGATGGTGCAGAACGTGAAAAAAGGTGTTAGGCAATCGTCCATATCCAGACCT
TACTCGAGGTGCTGTTAATACTTTCGGTCTTAAGGGCCGACAAGGCCATAACTA------
-----------------AGCTGGTGTGTTACAAGCACGTAACTCGATTGTATAAAAAGAA
ATTGCTTTACAGCAGTTTTCTTACGATACACGTGAGCAGGACTTCAAGTCCTTTATCCTC
G----------------------CTTTCACTGATTCGATCACATTTGCCCCTGGTTACTC
GGTGTCGTCCGCACTCCCTCCCCCCGCCCTGTTCCACCAGGCGTTAAACTGGTTGGCTCT
GCCTATGACATCTTATAGTCCCATCCAATAACCGACATAAGAAGTTTCTAACTACCTAAG
AATCAGTCTCGATAGGCATAGTCATCTCTCGTGCCATACTCTACGCATCAAATAAACTTT
CCCTGATTTTGAACCGGTGCCTAGTAATCTTCAAAGCTTTATATTAGAACCTCTATGATC
TCTCGGGTTCTAGCCCTGCTCACAACTAGATTCGGGGTCGAGTACCTCGCTGTCCGACAG
TCCCGC-----------------------AATTTAATGAATCCTATAACTGGACAAACAT
CTATTGCCTCGTCTACACTGTACCTACCTATCTATCCGAATTGACTGAGCCCTCCATTAT
CCCCATAAAAATTATACACTTTAATAGAAGGACTTTAACTTACAGGGACCACGTTCTCAC
ATATGTAATGCAAGTTTAAGTCAACGTAGATAAGGGAATTTATAACGGGTACGTACCGAT
TATGTAATGTGATACGAGAATCAGCTTAAAGCTCCAATAAAACATATATACTTCAGGATA
CCTTCAAACCATGGGCTCAATCCGGACGTTATGAACGGCGGGCATCATCAT----TCATG
----CAAGTCATTACTGT--TCCCTTCTCCCTTGTATTCACCTTTCTCTACTATTATAAA
AGTGCTAACTTGTCCCTAACCCATCCCGGCTCTACTAAATTTTGTACGGAACCCCTTGGA
GATTGATTCCACATTCGAGGTCCATCAACACATTAATTACCTAGCGTCAGATCCTCTCTG
CGTGTGTGTGTAACGATCGGTATCTTGTAATACACTTCGTTAAATATCTTCTTTCGGAAT
TTTCAATGAACATGCCTAACTGACTAACCAGTGTATGAGGGCCTAATCAAGACACTGTCT
CTAAAAAGATCACGTACATATCTGCGAT---TCTA-CATCACATGCATCCCTAGTCTTAT
AAGGAGCTAGCTATACCTAATTTCGGTCCAAATGCGTAATTAAAGTATTGCCCATGCAAG
-----TTTCGCGTAATGTGGAACCCCCAACAATTAATGCGGCTGAAACAGGGACGCTGGC
GTACCTCCTTACCTAAA-TATGGATATCCACGGATAC--CCCCCAACATCAAACATACC-
------------ATCTCACAAAACCCCC-------CACCCCAGACTCCCACACCCTCCAA
CCCAGTT---CCCCACATACACC----CCTATACA--------------------TTAAG
AAAGGAATCGATCCTAAGTTCTCAATC---------------------------------
-----------------------CAATGTAGTACTAAAATGAGTCAAACGTCGGACCTGC
CCCTCAGCAATCAGGCCAATGTAAAAACTTATTAATAATTCTAATTCGACACACCATA-G
ACAATCTGCACTGAATTTGCCAATCGCCCAAATTTTATCAAGCTCACTGCAGCAATTGTT
AAAGGAAGCTATGAAGCAGTTCCGACTATTGATAAAGAGATAGAAATTTTACATTTCGCA
TCGGTGGCGGCTTAAGTGGAAACCCCTTGCTTAATTACGTTAACCCTATTAAACGTTTAA
ATAGTACGGTAAAATAACTTACTCATTAGTTTTAACATATCTTAACGTCCTATGCAAGCA
ATAGTATTATAATCGCCAAGTAGTTATCTATATACAGAAAAAATTCTATACGATCAGACG
ATAAATATCCTAAGCATTTACTTTCAGATAATACGTTAATACAACATCAACCTTGGCTTT
ACCATCTTGTTTGGCATTGTTTGGAATCAATTGCTCCAATCCTTATCGTGAGGGATATGC
TAAA-----------------CTGGACAGGGTGATAACGTGATCACAGTTTGGGAGTTAT
ACAATATCAAATGGCAATAGAACCGGTCCTTTAATCAAACAAAAGTTAATTGGACCCCAT
GACAGACTGCCCCTCAATAGCTATGAATTTGCACGAATTGCGTTCATGCAGTC-------
------------------------------------------------------TCTCAG
TGTCGGATCTCCAATTAATGGTAAAATTCCTCTTGTATTATTTAAAAGCATGATTTATCC
CGTAGGGTTGAACCTCATGCAAGTAAAAGGCTTATTCCGAACTTTGTCGCGACCCTT---
---------TTTTATAAGAAACCTAGGTTAGTATTGTGGAACTAAATAGAGTCGTATGGT
AATAAATAATATTCTCGTGTCGCTTCGAATATGTTAACGACCTC----------------
----------GCACGAAGTGTGTTGGTCTCACACTCCTAGAAGTGAGTTATCACTTAGAG
TGGGCCATCACATATCGCACTGCCGTACTTACGGCTTTTGCATTCCTACGAAACTAACGA
CATTCATCAATTAAGTAGAATGTTCCAACACATTGACGTCCTACACTAAAAGGAAAGTTT
CTTGCAAACGAGCCCTTCAGAGTATCTCGCAAATTTTGCGCCTCATCTTATTTAATAAGC
GTTGTCAAATAAAT-CGAGGCACACC-------------------CACATGCTTACGTCC
GTTCAAACCT-----------------------------------------------TTA
TCAAACGATATCCTCCTCCTAGGAGGATAATCCATGAAGTTATGTTTATAGTTTTCGTCA
TTA-----GACACATAGTTAGTGTAACTATAGTAGTCAAATACTAATTAAGGACACATCA
TTATTATCGCCAATAATCACTTTAACTCAG---------ACTGATCACACGTCTTCGCAG
ACCCCCCTGAATCTTCTGTGGAGAATCATATTGATCGCTGAAACATTCACATAGCATCAA
TTCCTGTATACATCATACAAATCATAACTTGTAATTTATAGATGGATCTGATA-ATCACG
ATGCCCTCAATACTATAAGAGATGACAAATCTTGTATCTCGGAGATCACCTTGATGGGTG
ACTTCAAGCTAGTGATATAACGTGAATAACGATTCACTACTTGGAGTCACAAATAATCGG
GCTCAAGTGATTAGTATCGACAACCTATACCTTGGGGAGTGAAGTTGGAGAAGAAGCCTT
GAGCGCGCCCAGGTTCG---------------TGCAAATATATCATTATACATCGGAACT
TATTAGTCGCCTCTACAGTCGTCGATACGACTATTCACGAACATAGTACGCAAC-CATGA
AGAATTAACAGGAGACAAACCCGGG--GGCA-CGCCCCAATCTTTGAGGGACTTCTAATG
C-----------------------------------------------------------
------------------------------------------------------------
--TGTAATTA------------------GATAAGTGGCATGTCACCCTATCATAAAACTA
ACCAGATCAAATAATTAATTTACGTCGTGCAATTTATTGTCTCCTTTAGGCATATAAATT
TCCTCCCCTTTTCATAAT---TAGTGAACCTTGGTTACTCG-AGCCACTAAATCATAATG
AGGACGAAATTTATCACGCTTACCCTCTTTCTCGTCTTCATTTT---------------A
CCCGAGCTGTTCGAAGAATGATGCGCCTACATCGCACATGCGACTATAATAAGCTATTCA
CTCGCAAGCAAATA-------TCTTTCCATACAGATGAAATACACCGGTGAGAGAATCCT
ATCGAAACTTCCTGACGAAGGCTATTAAGTCCATTAATGGTGTCTTTAATCTAAATAACG
ACGCCCCAGAGGGTTTGCAAACTTAGGAATAAACTCTCGGACCTGCATCCAAGATTCAAG
AATATTCAGTTGTTCAGTGTGCCATAACTGATAAATCCGAACCGCACATCTGTACACATG
CTCTTTAAATGGTATTAAGAGTATACTCACTTTTTCAACATTCAGAAGGCTAGCTCACGA
CGTCTCCTAACCACTGTCCCCTTTGACCCCGACCTTAGAATCCGACAGCAGAGATACTTT
ACCA---------------------------------------TCCTCCTAGCTCCTCTC
CACTTGAGTCTCCCTCCTATACGAACGTTTTATAGGAGAAGACAGTCTTAATATATGACT
ATTCGGAAGATGATGATTAAAGCTTTAATATACAATAGGAAGACGATTATACCTAGCATT
TACAAAATCGGTGAATTAAGAATGATTACGATTAGAAAGAATAACCAGATA---------
-------TTCACCGCCTCCGTCGGCGCGTAGGAGACAGTAAGTCGAGCCATAAGATGCTG
TTACACCATTCGATGACCCGCCACGTCAATACTGAATACATAATAAACGAATAACGCAAG
GCCAACATCGATTTGTTTGCTAAAAACCGACCCGAAATAAAACTACTCAAGCTTATAGAA
GAATAAACGGTAACACCAACGGTTCCACATTGTACACACATCGCCTGTGTAATACACTTC
TACACATCAGTGATAAAAACTACCTCGCTTCACGGTTATCGCCATTAGTAGATGTAGTTG
TGGTAATGGTAAGAGTATATAACTAATGTGAATAGAGAACAGAAATTAGTTAAAGTAAAA
CCTAATCTTTCGATCC--------------------------------------------
------------------------------------------------------------
------------------------------------------------------------
------------------------------------------------------------
------------------------------------------------------------
------------------------------------------------------------
------------------------------------------------------------
------------------------------------------------------------
------------------------------------------------------------
------------------------------------------------------------
------------------------------------------------------------
-----------------------------------------------------------T
GCTGGGACATAATAGCTCTGGCCATTACG-------------------------------
---CCTCCCCTATTGGCA----TTTTACTGCACTAGTCATCACATTTTTGATAAGTAGTC
AAACGATTCAGGTAGTGAGAATACATACGATTAGTGACTTCTCCCAATAAATCGTCGAAC
GAAAGTCCGGAGTTAGAGGACTGCAGGTAGCTTCCTTAAACGTATCAGAAACTTGTTCTA
TCGTAACTGGAATGATTGCAAATGGATAATGATCACTTGCAATTTAAAACCTTGTCAAGT
AGACTTATTGTGACCTAAAGACCAAACGGCTGTCGGTATCCCCGTTACAATCATCTATAC
TACAGGTAAG-----------AAAC---------------------CACGCCTTTGCAAA
TACACGAC-CATAGGTTAGCAAAGTGTCAAT--ATCAT---
>Bceiba
TCCAAATCTTCACATGCATCTCTCCACCTGATAGATAGCAGGGTCATGATATACTTTGGA
CGTAATCCCTCTAACTAAATGCGTTATACGCTAACAGCGTCATCCTACGAGAGAGAATCA
CTTGATGAGCTTGG----------------------------ACCAGACGCTCAATCATC
CGCTCCCGTTAGATCAGGGTGAACGCGGGTACTAGTCAAACGCACAA-AGCGTATGGCCC
TTTGCCCAACTTACCCAGCCGTCGAATTGGATGAGTTTCCAATGTC-AAGGCTCCTGATG
AAATTGAAATGGCATTTTATGAGAAAA-------------------TATAGGGATATCCA
TGCTTAGTCCTCTAATAGCTAATCGATAAGATAAGTATTAATACTTAAATACGAATGTAA
ATTGCACCTCGACTTATTGTTGTTTAAGCAAATAGCAAAATCCTTCCCACATTACGTACT
CCTTAACTGAACTGACCTGCATTCTCAGGGGAAAG-TGTTCGCTAAGGAATCAATGGCTA
TATACCAATCCCAACCCGTGTTATCATACACACATATTAATTGAAATCCATGTCTTCGTG
TCGCTGCTCCGAAACGTGTACTTTTTACGGATAATTCTTAAACATTAATTCTTGAAACTC
AATGTTGTTCTTCTGAAGCGACCTTCCTCCGGAGGTTCGTTAACTACTTGACCAGCTTTC
ACTTCTTCCTTCCCCGGCCTGACGTTCCTTCTTAACACAATATTCCCTATTACTTAAGAC
CCCTTGATGGTAACTCGTATATCATAAGCAATTAACAGGGGGCATTCGCCCATAATACTA
CACTTCAAGGCTTACTTGCTCTGCACCGACCGTAGCAAGTTCAGTGTTTGGCAATGGGTT
CTCCCTTGATTAAACCCTCTTACCGTCCCTTACTTAGTTGCCACTCGTCAGTACTGTACA
GTCCTAAGACTGGTTATTCCGCATGCTCGACCGCTCGGTAATTGACCCTGCCGTATTTAT
TATTTGTGCGTACC-TCCACCCCTCTACACAAGATTACAAGACCGTAGCAACCACCCACC
TTATATTTCAGTGATGGTTACTTAACACGGTTTAAAGTACTTATTCTCTTCTCTCTGAGT
CTCTAATCTAACCCTCGCTGCTTGAATACCAATTCCTGGCATCCTACGAACATTGCTCGT
AGTTCTCATTTAGCCGTTCATGCTACATTAATGGCAGATTGATCTCAACTCAAAGACAAA
GAGCACGCCACCCGGAGAAACGTCCTGATACTCTGGGCATTGGCAGATTCTTGCGAGTAG
GGGAGTCGTGGGGAGGATACTGTACACCAATCACCCTAATACAGCATTTTATTAATCTCT
GCTTCCTTAGTCCCAGGGCACGCTCCCCACTGTCTCATTTACTGTCGACCCCGTATTTCT
AGGATGATTAATGCTCTAGGGGCGACGTTAATATAGCTAATTCCTACCGATTGCTCACTC
CCGTAAAACGACAATCAGCGTTACTAGAGGTTAATTACCTTTTGACCCACATTTACTCCG
TCTGTTCTCGACACTTGTTAGATTATTTCTGAACTTCAGGCGTTCCTTCTTTATACGCGA
TAGAGGGTCGGCAAGTTCCCCAAGCTCCTTATGTCGCGCAACTGGTACAGTATCTAGTTG
ACAACTAAAAATCGCTCTCTGACCACCATAGTAACTATTCAAGGCCACCTAATTACCTAT
TAGGAATCTCTCATTTCTGAGAAGAAGCGTTCTTTGATATGCTATCAACGCTGTTCATTC
TTTCAAGACGATCCAGGTTCCCTATTTATACAAATGAATTCCAGTGCTTTTTAATTACGC
GTTCACTAGCACGCACACCGAACCTCTGACTCAAA--CACAAAACGCCTAATTGACCGAT
CTAAGAATTTTCGATTGAATCCTTTACTTATGCGTCACACTCTATTAAGGTCCTTGTCGC
GTTCGAACTCCCTTGATTAACACTACCTATATGACTGGGGACGGTCCGCTTCCTCCTTGG
ACTTTTACCCCTGATACCGGGCTTTTTAAAAGAAAATACCGCATGTCCGACTGTCAAATA
AGCGGGCAGAAGTCCATCATTAATTATTTAACCCAGAAAGCCGTCCTATAACCGATAGAC
ATAACGATACACACAGCCGTCATCTTTATTGATTTTATACTGTTTAGACATGATGTCAAG
ACCGGCGTTAATTAGTTCTCTAACCGTAAGGAGTCAACCGTTTTTGGGCGAGGAGTTCAT
TACTCCTCATAGACTAGCTTCAAGTTCTCATCACTTCAACCCGATCGCGGCCATCAGTTA
GGTTAGTCATTATTATAACACCACTATTTACTAGTCGCCACAAATTATAGTAAAACTCCA
GGACAATCTCCCACTAAAAAGAGAATTTATAACAAAAAGGACAGAGAAA--CACAACTAA
ATGTATACT-TGAGCTAAGTATTGAAG-AGGTTAACAATATCTATAGGCGAATGAAAAAT
CAAGAAAAAAAAGAAAAAATCAAGCGTTCTCACATAAAAACGTGAAAAAATTAAAAAATA
AAGTTATGGGACTAGTAATATTGACGCCAGTTATCCACTAGTATAATTGTGGCT-GTAGG
GCAGGCCTAGCTCATAGTAACTTTGCCACGATGCTGCCCGTCCGATGCTCCGGTATCATA
TAACCTTCTAACCGGTTGAGTGGCCCCCTCAACTGTACTATAGGGGCGAGGGCAAGACAC
GCACCCTCACTAAATTCATGGCCCCAGTCAGACAACGTAATACCACCCCAAGACTTAGAA
CGAAAGAGAATAAGAGTCAATACTCAATCGAAAAACACCTGATCGCTTGAAGTTCACTCT
AACCAAAAATATGAGAG-GCCAATAATTATTATCAGACGTCGATCCACTGAAGTCGGAGA
CGAATTCACGTATCACGACAGCCTAAATATATACCACAGAACAACTCCATGCAACCCTAA
CTACAACAACAACGTATATCGCACTACCTTACTCAATGCATTCCAACACTACCCATCCCC
AATACATTCCTCCATACATTCAAGCAGTCAACAGACTATAACCTTCCTCCATGAATTTCC
CACTTCCTCCCTTCACATTGAGCTGAAACGGTTGGGAGTGAGGACTGTAGACTTAGGTGT
CTGGGCGCCTCAGTATAATAGACTTACACTACTTGTTGTCACTCAGTTAGTTTATGCAGT
CGCCTTATTTATTGCATAACGGGTCCTACAGTAGGACATTAGGCATTGGTCCTTTGATTA
TTCATCCAACCTCATTTAAACCTTCACTGCAACACAAAAGAAATTAGACCAATGACA-GA
TCTTTTTATTAGCTTTTGCCATAATTTGTTATTTACCCCATAGGCTCATCTAACACAATT
CAACCGACAAATCTCACACAAAAAACCCACCGCTGAAATATAATTTATCACATGATGGTT
GGAGTCAATAATCGATTAATCCTCTCAGATTCCATCATCAGTGGTCTAATTCTGACATTG
TGCGCTCGCCTTGTTATTGCTCCCATGAACCACGAGAAAAACTTGATATCTACTGAATGA
GTGTCACATCAGCTGAGTCATATGAATAGCCCCTCTCCGCAGTTCTTACTTTTGAATACA
ACTTAAAATATCCAATAACCAGC-CTCCGGGGACAAAAAGCTCTCGTCAAAGGTTACTTG
AACGTTAACTCTTTACCGTTATAAAGCATGCGTGAAAAAATCGCTGTGTGGCATTAACAA
ATGTGCCAATAGGTATATAGAAGTACGGTCGAGAATTCGTTTAAGCTTTCCTGAACCTAC
ACACTAACAATCATATTGGTTCACTTAGATTATATCGCTAAATTGTGTCAAATACTACAA
AAATAGTTAAATGATCATCTGTACAAAAATTAAACATCAAATACGGGATGTCAACAAAAT
ATTCAATTCACTGCATACTTAGTAATTCGATTCTTAAAATATTTGGTCATA---------
--------TAATACACAACGACCCCCTTAGTGATTACTAAAATCGTTATTCGCCATCTAG
TACTAGTCG--CAATATAACTG------------CCAGT------CCCACGTAATATCAA
CCA-----AATAAGTTTCTAACGAGTGTG-----------------------------TT
AGGTTCCTTAGAATTTAGTCCATAGCCCCGGTCCCTCCCCCCCTCCCTCCCGCCTAGTGC
TCAGAATCCTGATCCTCCTGCGAAGTATTTCCGCGCAATTGTGTTGCCCGTTGTTTTGGT
CGTCGCGTCTCAGATCGATCCTCAAAGTAATAAAAACCAAAG-----TAAGTGTAATATT
AGTAACAGTGGGCTGTTTCTCTCATTGAGATCTGTGTGTCCTTCTGCGAGTTGGGTTAGG
TAACCCAATACGTGCAGTCCATCCCTTTAGGTTGCCTCTTTCACCCACTAGTAGCCGTAG
TCTCTGTTTGTCCTCGCTTCGAACGGCAACTCATGAAGTCAATTATACTTGATTAACCCT
ATAAGTTCCCCTTCTGGTGGCCGATATACCTGCTTGGCTGTCCTATCTGTCCTTCATCTC
TGCCAACGCTCTTCTTTTTAACTGGCCTCTTACTCATCACCTTCCTTGATGACTCACCGC
CCACCC-ATCCCCCCCCCCCCCCTCCTGCTTAATCTATTTATTGTTGCAACTATGGTGGC
GGTTTCAAGTGTATTAAA--AAACGACTTTCATATGCGACTACTCGAGGATCTTGTAGAG
CATCGCTTTAGGCGAGATGGGAACGCCGTCCCTTATGATACCTACGTGATTCCTAGGTGT
ACCCACTTTCTCTGAAAACACCACCGGATAACTACTTTATATCCTGCTAACCTCTACCGG
CCGTTTATGTATCCTTCTTAGATTGATGTACTGTGCTATCGTTAAGTAAAATATACTACT
GCTAAATGATCCAAAGATCAACACCTATCCTGGTCTCAAGTACGATTTACGTCGTTCTGT
AACTCTGTAAGACCATCGAACGTACTTTCGGCGGTCGTCAGTAAATAATTCCCTCAGTAT
TCCC-----AGCACCGTGCATTGATGCTCGCGGTCAAATGAACGTATTG-----------
------------------------------------------------------------
-----TCATTCCCTTATGCATAAACGGATAAACACCTGTTCGTTAAAAAAAGTCTTGTCT
AAACTAACGAATAGATCCGGGAACTTGAGGAAAAAAGCTGCGGGTTTAAAACATCGAAAA
GATTAGATTAAAATAATAAATAAATAGTAA----------AAATTAATAGATAGGACAGA
ATGAGAATAGACAAGACATTAGAAATACAGTCCCGTGAGATCAATTAAGAGAGTCACAGA
TTCGACAAAAAATCTGCGGACTGAAGATAAACTAATTCATATAGTTCCGTTACCGACGCC
TTTTTTAGTATAGCTCAGCCACTTATTAACAAACATCAATCATTTTCCATATTCCATCCC
GTAGGTGAGCACGGCCATAGTATTGCGAATGTAATTCTTAATCGCGGATGTTGCAACGAC
CTTACTCAGAACATCGTCACCTCGCCTGTTGTGGTTCCACATAACCGTTACATTCTGTCG
AAAATTATGAATACGCAGTACGACTATGGTTGTATAACCTACTATCTGCCCATCTATGAT
AACAACGAAATGTGTACCTGAAGCCATGAGAAGATATCGGGGATGGTATCTCGTGGTCTG
TAGACCTCTGCAAGTATCTGACTTTAGCCTTAGCGTGTCATTCACTGAAGATACAAG-AA
TAAGCAATCATCC------TAGTGCTTCTTTCTTTTCAG--TTTCAGATGTGTACACGCA
CACTTGATTAACTCAACGACCTTTGTATAAGTTAGGAGCTTTGAATAGATACAGATGTTG
TACTAGCACATAATGCGTTCGCATTCTCCGACTCTTAGCTACTCCGGGAGGTCATCTCGA
TCATAACTATTACATGAAGTCAAATTTTGGGCAC------TGTCCGTTTAAGTAATCCGG
GCACCTACGTTCATACAGCTAGATATGTCTAGCGAATTATATTGATGAGCCTTCCACGTA
AAATCGATTACATGCAGCAGCGCTAAATCACTTATGATGTACGCAGATGGTGACTA----
----------------------------------------TAAATTACAAAGAGATCTAC
CTAGGAGATTACTTCCGGTCACTGTACCTACGTTCGCAATGCTTTATTAACGGTTTCTTA
CCCTACCTAAGAATAGTTACCTCAATGGACCTCAGCCTTGTCCCTTCATCCTACTGATCT
GCGTTCTAACCTTGTTGGTTGTAGGCGAGGATTTCTGATTCCCCGTATTGCTGCCTTAAA
TCCTCACTCAAGTAGCTCACGACCCTTACTAGGAGATTCGTTGCTATAAACACTAGAGTG
TCTAAAGTAACCTATACTCGAATACCTTGTACGCATCTTAAGCATTTACTACTAATAGTC
TTCTGAA--CTGGAACTAGTAATAAGACAATCTCATCAAAGTTTCATTGATTTCGTCACC
ATCGTAAG-ATAACAACAAATAACATTAGGAAATTATTAATACATAACCATTGAATCTCA
TTTTCTTCGTTTTGTAAAATGGGCATCAAGGTTAAGCGAAATTGAATAGGGAGACTTACG
GTTATGATTAGATAC---TCCATATACCTGTACTAATTCAGCGTATAGAATGCTCCTGGC
GGGCTTACCTTAGGTCAATTTATTCGTCCAATGGCCGTGGAGGACTGACTTGGCCGTGCG
ATCGTTAAAATTACAAAGCGGATGTTGCGTGCAGTATGGACATGCGTCAGATCACTATTG
ATGATGTTCCGGTTAAACCAATAACCAGTATGCCACAGTTGGAACTCAAATACCTTACGT
GCCTTGTGTGTGGCTCGCAAGTATTCTTCGGTAAAACGGCAAATTGTTAGGAAAACAACA
TCCTCAAGGTCCTTTTCTAATACCA--TATCTAATAAATCGTCCTGTATATAACATTTAA
GTTATCTCACGGTTCGTGAAATAATTATTAAACAGGAGATTGACC---GCCGCTATTAGC
GTATTTAAAAATATCTCGCGACCAAGATTCTATAAGTTTTGGGCGTACACTAAATAAGCG
TATCACGTCTATGAAATAATTTCAAGAGATCTCAAGTCGGGACTCACACTTTTACCACAT
AGATAAAAAACGAAAAGATAGGTG-CAACCTGTGTTCCGAATGCGGCTAAATCCATGCCC
TCTTTGCAACGAATTCATGCGACGAATTGCTTTATACCTAGAACTCTGAACAAATTCATA
GGCACTCCCAATCACAAGGGTGGGTTTAAGATGGAATCCAGCATGTCCCGACGCGAGAGA
AAATGCACAAAGATTTAATGCGAAATACGTCGTTGAAGCACTTCTCCGGACATGATTAAC
CGAGCCTGATGTCAGCCCATATCACACAATAATATAACAGTGAAGTGAGACATACTGATT
ACTGCGAAAAAGTTC----ACAAAGAAGCCGATATATAATAAGACAATGTCTCCCCTCAT
ATGTAACACACTTCGGTTGGAACTCGAGTAGTAGTAATATCGATTTAGAACTTTTACGGC
GCTAGTTAAATGTAGCCCCGACAAAATA--TCGACTCTTAATAGCTTCGTACCTCCTCAC
CACACATTACGTTCAATTCCATTCAACAAGGTCACATTTGCTCACCTCCTCCTTACTAAC
ATTCACTATTCGTTCAGTTCACATTCATTACGGATCCTATGGATACTTGAAGTACACTTA
CCTTAGATAGAGTGACGATTAGTCAGATTCGGCTTCCACGAGGTAACGATTCGTAGTGTA
CATTCGAGTTCGTAAGGAATACTTTTTATACAGTACAATCTCGTTCCTGATAGTATGTAT
TGATTATGTTAGATTTGCTTATTGAGCGCGATTACTAACAAATTATGCGACTTCCTCGAG
TTATCTACTAGTGTAGGATATTCGCCTTCGGCAAGAATACTATTGATAGCGTACACTCTC
GTTCCGGATCCTTAGACCAGTCTGCGTCCATATGGCTTATACAGGGTATCGTGTAGTCAA
ATTGGACTTGGACTAGACAACTATTATTAAGGATCATTGTGGTTCCGGAGGTTAAGGATT
AGTAAAAGTACATAAACGTTATTGGCGATAACACTTAATCTACACGTGGCTTGCGGTAAA
TGTGATCCGATTATACGACGAATTTCATACCACTGCATACTGATTGGGGTAATCGGGGTC
TAGATATTTCGAACACATCATTGATAATATATAACGATCACATTTAATAAAAAAATTGGA
GAATCTCTGTTACCCGTCTATTAATGTGAAGAACTTCAAATTTCTACATATCGCCTTTAA
ACCGGTCGGGCCCCTGTAGCTTTACAATTTATATCAACTCTGTAGCATCCATTACTCACT
CTAGAATGTGCTGAGGGCCTCATCCATCCATCGTTTCCCACAACAGCTAATCCAGTGTTC
TCACCACAAGAGGCCAGGTTTTAACCCTTTTA--CTCCCATATCCTCCTCATAGTAACAT
GAAACTGCCCGAGACGATTATGACTTAATTTCCACCAACATTCTCTTAACTCATGCTTA-
------------------------GTTACTAATGGTTTGATATACCGTCTTACCCATGGA
TAATTACGAATTTTCGATATATGTACAACATTAGCAGTATCGTTGGGCAGAGTAGTAAAT
TTTGAACCTCTCCCATCGGTGAGTATCAAACAGAAAGCTGAAATGTAATGAGGTACTCGA
CGGCTTG---------------TGGCCCT----------------GTCCGCG--------
------------------------------------------------------TCCCCA
CACCCCTAACGACTGTTAACTAAAAATTATTCTCGTTTTGTGCTGAAAGTAATAAACCCT
ATAAACTCAGTAATAGGTTAACCTACCGGTCCGTGTTTGAAA------------------
----------------------------TACGACGCTCTAATCGGACTGC-CCAAATCCC
ATTCAAAACACCCCCCACCTCACCATTCACTCAGCATCGA------AGTACCTTCACACA
AATGAACGGAATCTGAAGTACAGCTAGCCATTGAAATCCGAAAA-TAAACCTCACCA-CG
CCGGC-----AGCCA-AA-ATCTAAATATAATCAATATATA----GCAACCGTA-ATA-T
CCGTCCCCTT-ATAGAGAGTCCTTACAGATACTACAAACATTCCAAAGTGGTCATAATTT
ACTAATGGCAGCCCAATTATTATAGTATAATAGATAAAGTCAATCATAAATCCC------
------------------GT----------------------TATATAATTACTTTTAAT
TAAGTG------------------------------------------------------
----------TTT-----------------------------------------------
------------------TGACTTTGTTTTTCCCTC-CTCCTAGCACACCCTTTCCCACC
GTGGGCTTCTCAAACATCCGCAGCTTTGCATCAGTTGCTCCGCCTACCAACCCCTAAGAA
CCCGCGCCTTTAGGAAGATACACCACAATATCTCTAATTAATCATCAAGCTCTGCAGCCT
ATTACTCGATTATAGCCACCCTTAGAAAACCTAAAAAGAAATTACCCCACCAAGTATCGC
AACTACTACACAATCGGTTTCATGCCTTGAATACCTTCTCTACGAATCATGGATGTCTCG
ACAGTTTGAAACCACCGCCGAAACTTCTCCCGCCCCTCATGGCCAAAAAGATTTTCCCAC
ATTTCCATAATCATCAAGAAACGTCTCCTAAAACGTTATAATGCCACA--GAGTTCAACT
TTCTTTTTTTTTGTTT-AATTTCAATCCTAAACTCATATGCCAGAACGGCGAGGGCTAAT
AAACCCAGAAGTCCTTGAAATTTATAATTAGGTAGGGTGATTTCGTATCAGGAGCTTTAG
TAAGGCTCTAGTTACAAATCTAATAATTCCAAACATTGGAGTAAAAATTATCTAGGCGGT
AATTATACACCGACTTGAACCCGCTTAAACATACTAGTTAATATGAAAGACCCTTTATTG
ATTCGTCATAATGTTAGATACAATTTTAAACTGCATCATGTGGGTTAAGCCTGAATCGAG
CGGCGGACCAATTAGGACGCTATTGTGGTTTTGTCGGGACTGAATAGATATTAAGTATTT
TAATCACTATTCGTTACACATGAAAGTTCCCACTATTGACTTGGGATGTTTTAACGAGTA
TAAGACACATTACTAGTCCTCTGGAGAAATACCTTCATGAAGGAATAGTGATTGTTGAAC
AAAGATCAATAATTGCTCAGTAGATCGGTCGTTTATAATTGGAGGAAAGTAAAT-----T
CCCCATCCACCATAGGGTAGCTACTAAAAAACTGATGATACCACCGATCCTGAGCGCCGT
TAGACATGCTGTACCCCGAACGTTCTTGCGGGCAAGCAAATAAATTGTAATTAATGCCCA
TCGCGCTAGTTAGAGGTACCCTCGAATTAATTAACATCCGCAACTAACTCACAACTCACA
CTAGCCGCCCTCCTTTAGCTTTCACGACGCTTGAGGGCTATCAAAACAGCCAGTGTAATG
GTTAAGATAGATCTCGCTGAGATAGCAGCAGCTGGACATAATTTCAAAATTTTGGAGTGA
TTGGAGCTCTTGAATTAAAACAGGCGCTTAACTAGACGAATCCTTTGTCCACCCATATCG
CAAGGGTCCAGTATTAGTTAAT----------TATCA----CCCTCCTTTTAACTAAATT
GGTATAGTAAGAAAATAGATTTGAAGCATATCCCCTTATAATGTAATTAGGTTGTGTGTT
CTACAGTCGTTTTCCTTCT------------------------------------CGACA
TACTCCTCAATATTTAGGGGCAAGGCCGACAAACGCGAGTAAGACAGGTTTTAAATAGTC
ACCCCCATTACAACAAGCCGACCGTCTAAAAGCACAATCGTCTAATCAATATCTTACCGA
TATGTCTTAGAGGATGTCGGCAGATACTAGTTGATAAACAAGAAAAACCCTCTCAGGTTT
ACAAATTAGACTTATAGACAGTGAATTAGGAACGCTAAAGTCTTAAATCATAA--TGCCA
CGGTCCCCGTAATCACTCCTTCCCGCCTCCACCTGCCTTTTGCTTAATTCACTGGATTCC
TGTTTGTGCGAACTTTAACAGTACAATTACCATATGCATGCACGGTATGAGTAAAATCTG
TAAGAGTCACTAGTATAGGATGAATAAAGAAGCCACACTAAGATATGTAAAAGATTTACA
TCTTTACCATTAGACGTTATACTG-ACAACGATAGACTATAACCCTACTCTACATAATTT
AATAGTTGGAATAAGTGGCGAGGATTAGCCGCGACGTTCCTCAATATATAATATAATACA
CATGATTTATCAACTTTTAATAGCTGTCAGCATAC---GGGGAAAATCTCGTTATTAGTG
CGGGAAGTTTTCCAAAAGTACCTTGCGGTATATATCAGCTACTGCTCTAATATAGAAGTT
GATAATTACCATCCCATCAATTAAAACATCTAGTTGTTAAAATAAAAATAAACCAACACA
ACGAC-ATAAACTAA-ATTCGTGAT----TGCGAT-CCCCAATAGCCAAAATTAACTCTA
AAAATCGGGAATCATTGGGCCAAATAGAAATTTAATAGTACGATCTCAAGGAGGGGGGTC
GTGAAAAG------TACGGGTACCGGGTCTGTGGGATAATGGAATATATATCTACTCCCC
CCCCCCTACAGCCCGGCATCTAAACACCTAAATCCCATTTAGAAAACTAGACCCCCCGCC
CCCCCTAATCGTAGGCCATGTGTGCTGATATGATACTCTCTGTCTCCTTCAT--------
------------------TAATATCAAGTCCAATCATGCCCTAACTCATTGAATACTTGA
TGACTGGCTGCTGCTAACCAAAAAATCACAATAACCCAACCGGGGTAGACTATAGCACAT
ATCCTCCAAATATAAATAAATACGTTAGATCTAGAGAATCGTACGAGCTAAACCTGCTAA
CTTAATGCAATACTATGTCTAATATAAAATCTATACAATAGCATCTGTCACCTACAGTAA
ATAACGACATTAAGTAGTTCGTTTTCTTTTAGCATACAAGTCACCCCGACCCA--AGACG
GTCAGTCCTATGTACTAGATATTGGTCTCTTTTTCTTATTTAGCGCCAACTCTCTTTTTT
GTCGGTCGATGTACTGGAGATGTTAGATTGTTATTCATTCCTTTTTTAGCTATCAGCGAG
CTTCAGTGGCTTACTTTTTTCTTGGTTCTCGTGAGAAATTATTTAAAAGTTTGATTTAGC
CTCGGTTCCACCTCTTAAGCTTCAGCCCAGATCAGACTAATAAACCCCTCTAGCGTAACC
AACAACCCACATTAATAGTTATGGGCTCTCAATAATTCACACGTATAGATTGCAGATTCC
CATGATTGATTGTGCTGTGAATGACAGTATTATGCGGGCTTCATTGGCCATAATCACTAT
ATTAGGCCTAATAAAGTAGTAAAACGAGTAGGCTGCTCGCCTCGACCTAATCCGTCCTTT
CAATAACTCTAATAGGCGGGGAATTATTAACCTGTTTCCACCCCCTATTAGGAGCTCAAT
AATAATATGCACTATCACTCAGTGTAGGGCTTTAAGTAGTTCAGTACTGAAATTATTAAC
GCCATGCATATCCTGACCAACCAATCTAGCTCACATTGCTGTATGTACTTAAGCAAACAC
TGCGAGATTGAGACCTGAGCAAATCTGTGCGATCTCT------TAAAAGTCT--------
---------------------------------------CTA------------------
----------TACTGTGCCAGGCTTTCATATATGCCGTCCCACGGGAAGGTTAGGGATTT
TTCGACGTGGGACGGGATAGGTGGGTTGGACATATTTTGACAGGCCGGTTCCCGCTAAAA
TGAATAGAATACGAAAA----GAAAGGAATATGGAGAAGTAAGCGTATGATCGGT--ATC
ACCAATGATTAATAATCTATACGTTGGTGGAAATACCTCTTAGTAGAA-AGGGGTGCATT
TAAGTTGCTAACAATGATAATTCATCAAGTTCATTCAATTTCTATAAGACCACTATTAAT
AAAGTACCCTCACCCTTCAGGTAAGAGCTATTTATGAAATAGATGAACAAAGAAATTATA
ATCTGTGAATTGGGTTAAAATGCATTATTGATAACGTATGGAAAAGTTGCGCAAAAATTC
AATAGGTGAGACATGTCTGAATTGTTGACAAGGCCTATAAATTAAGCGCAATCAATTTCA
TATTTCCCGAGGTGGGGTGTTAATAAAGTACGGGAGACTTTCGCACCACCCCTATTGGTT
AAGAACCTTCAGCTTGCTAAGATAAACTGTGAATTATGTACATACACTTCCTTCGAGATA
TTACTTAATCCCGTACCTTCAACTTCGGCGAGTGGCCAAGTAGTGTAATCCAATCAATTT
ACTCAAGACGTCAATATGCAAAGTATCCACAACTTACCACAGCCCATGTTGCGCCAGCAA
TATGACTCATGATCATCGGGACTAGAATATCCAAGAA-----------------------
---------------------TCCCTACTTTTTTATCTTATCTTCCACAACCCCCGCTAT
ACTTTTAAGGCTAATATGAAGCAGGATATTAAATGATCAATAGAAGCCATACTAACAAAG
GTTATATGTTGCAGTAGCAATGAAAAAGTTGATGAATATTGATAATTCAGCTTGCTACGA
TCATTCTATGCTTAACAGACCTAGTAACAAAGAAATTAC------GAGATTGGTCG-CCT
CTTCTCCCCGTAAGGTTTGGGTTTCATCGATTTCAGGCGCCTTGCCCCTCACGATTCTGT
TAGTATTGTTGTATGGTTCGAGAGGCATCTACATTTTATGAACCTAAATCCACC-CAACT
ATTTTCTTAGATGCGTAGCCCAATATGTAGGACATACCATTACTTTACGAACTATTAACT
ATTAAAAGCTGATAAAATCCATAGTGGGCGACTACATACAGTAAGTAGTCAGGGCCATTT
TAAGGAACTAATGAAGACTTAGCATCCGTTATAAAGATAGCGCACCGGACTAATTGTTAG
AAGTAATATGACTCGAGGGTTCCCACTAAAACATTACTACCGATGATGATTCAGTAAAGT
GTTACTATTATAAATAGATCGAGTAGTATACAATTACTGCGAGGGTCTCGAAAACTAGCC
CGATAAAATTGGTGAACACTAGCAAGTTCGCCAATTCGACCTACTATCCTCTAGTTTGAT
TTCAGATTAGAAACCATAGTCGCTGGGCTATGAACGAAATATTGATTTCAGCTTGCAACG
GCCGAGTTGACTTAGAGTTATGATAATCGTTGTTAGAGCGGGCTACCCAATCGCCCCTCG
ATGCGATATTAATCGAAGAGAGCTACTACGCTCATCAAGATTTCTCCTAGACACTCCTGT
TGAATATCCTGTTATAACGGCTACTAGGATATCCGGTTATAGGGGGGTGCACGCACGCGC
TATAAAATAAACAAGTTCTATAGAGATGATATTA------------TCTCCATTTTTCTT
CCTGAACTCCCAATCGTATATAATTGGCGCCCTGTCGGCAACGGATTACTTGCTCTTAAC
TCTCCATACCTTGGCAGTACTCCAAAATGTTTCTCACTCCGGAAGGGTGTTGGACTTAAT
GATCTTGGCGATGTCGGAGTCGCACTAATACTTGAATCTTAATACCCACCCATCTAGCAC
TTTCCTCAA-ATACATACTGACAACTACACCCTAAGTGTTATAGAACTCAGAATCAATAA
TCTAGATTGAATAATATCTGAAAAGTCAATAAACACATATAAATATCGGATAATACACCT
GAATTTAGTACTGCTAAATTATTATTAAAAATTAATAGAAAATATAAA-ATTTTCGATCC
TTATCGACACACAATAACGAGAAGATAGGTTGTCAAAGATAGTTGTCTTAAACTAAGTAA
TAGACAAAGTCTTATCAGGTAGTGTGTTTGGGGAAACTAGCGCCCCC---TGGACAGGAG
AAATTGTCCCTAGTTAATGTATCATGGCTAACGCAAAGTAGTCAAACAATAAACTATAAT
AAGATTTCAATAATTTATAACACATCGGGACGATATACGAAATAAGAATTTTTAAATAAC
ACCTATCAGATATAAATCCCCTCCACCCAACTATCAGGCCGTGAGTAATCAATAACAGAA
GGTGATGATGGCGGCTATGTCACCAAGCAACAGTTCATACTTAACT--------------
------------------------------------------------------------
--TCATATTTCGAATACAATATTTCTACAGGAGATAACTCATAGTACTCTAAAAAATCTG
GTGAAAATTCCTGGAGAACGTGACAAATATAAGAAACACCCC-CCCCTCAACTAACCTCT
TACGCTGTACGAATTCGCACTTATCCTCACGGCGAAGAGATTTGTGAGAGGCAGTACACC
TTTAAGGTTCAATCACATGAGTATAGCACCAAAATATTGTTATCCACTTACTACTACCTG
TTATCTCTAGAATCAGGTAATACTCGAAAAAAATTACTCATGCTCTCTTCGTACTATGCC
AATTTCCTGTCCCTGACGCCTGAATACCCAAATATTTGGAAACCTTCCAAATACTTACGT
GATGCTTAAATTCTTTTCATCCACCAAGTTAGTCATAGTGATTCATATTAATTGGGCATC
AATTGTTAAAATAACTGGTATATTATCGATTACTGAGGTTTCCCCGTATTACGTCATGAT
AATTACAGAAACATCAATAAATGAGTAGCTTCTTTCTCCAAACATTCAGTACAATAACAT
GACTATGGAGCACCAGGTTAGTAGTGACCTGTTCGTTTCTCTTTCCACAATCTA--CAAG
AGACATACTGTCCTGGTCCTGCAGAAACACCAAACCACCAACTAGTAATAATAGTCCGCG
ATAAAATAAAACAATCCTCATAAAATGAAACGAAAAAATTGATAACTCTAGAATTAAGTT
ATCCAACATTGAATACAATTATAATAATAGTCTTCACAAGAAAACAAAACCATAAGTGAC
AGAAG--AATGTTACCTATATAGTAAGCTGTTACATATGTCATTAAGATTCTCTAGATAT
ATCGTAAACGTTGCGATTTGGTGGGCAGATATGACAAGGCTCTTCGAATATAACTGGACT
TTTAACACTTCCTCCCTAGACCAATCTTGTCGCAGACCCCATTAGTAACTGTGCGTTGCT
CAATAGAATTATCACCCACTTTAATTCATTAAGCACTTTACCCAGTCCGGGAATATATCT
TCATGGAATATAGCAAAAAACACATTCGTTACAGAGATTATAACACCTTTCAGACATCTT
CTCTAAAACATACTATATCTTACATTTACCAGTTATCCGTTGGAATAATTGCTCTGTCTG
CCTAATTGGTAATACTCGGGATTAAAACTGTTTAACACCACTCGTTACTGATCCGGTTCT
TGGCGAGAGGAGCTTCATCCAAGATCTTCCAACAGAACTATTAATTCGTGGCTAAATAAG
AAAAACCTCAGAGTTTAATGGTCTGGCTCTGAAGATTTTCGAGAACAATAGAAAATT---
------------AAGAA---------GGACTAA---------------------------
---TAATAACGTACGATCGGT-----------CAGA------------------------
------TACAACCTCTACTAAATTAT-----------------------------AATCT
AATTAATAGCACGTCCAATAAGTATTGAAATAAAAAAATTATTGTTGACTCGTTACCCTT
CTGTCAGGGAACAAAATTGTTCTTTTACCTGTTAAAACGACCCCTTCGTCCACATTGAGA
GGAAACCTTTCGATTGTATGATTCCACGTTAGACTATAACCTCGACTCTCAACGAGTACG
CCGAAGATACTTTCCGTACTTGACCATTACCCATGATAATTCCTGATGTGCTCTGTTTAT
TTTAGGAGGCAGCGTAATTTTTTGGTCTCTCCTTCTCTCTGCAGTCAAGCTCAGTCCTAA
TCGTATTGGAACGCTCTAATCTAACTTATTTAATAAATTTTTCCGCCGTAAAACTACCTT
CTTCACAACGCGTCATATTCTACCAAGCCTCATAACGATAGTGAGCCAATTATCGAACAT
CAGTACTTAATCAGGTGCTCTCGAATCCGCAAGCGGCGATTGTTCTTACCGAAGCACTAG
CTATGTGTATTCGAATCTCAACGGGTGTGCATACCCCTTGAAAGACTGCTCTAATTAACA
GTCGTTCAAATATTAGTACAAATTGTCGAGTAACCCTAACATGTCTCACCACCGGCCATT
TCACGTGTTTGCTTCGGCTTAGTAAACTACTCTCTGTTTGTTTTCCTGGTATCCTTTTTT
CTTAAGCTTCTCAAGTACCCTCACGATAATTCCGTTTGGATCTTCTTTTGCTAACATTCA
ATGTGGTGAAATATCAAGAATATACTTCCCTATATGCTGACTTTTCGCAGGCTTAGCGTT
TTCCTTTCATTCCTTCCATCGATCGTGCTGGGGCGTTGTAATTCATTTACTATCTGACTG
GGCGATTTAAGCCTACGAATGAACGACCGCCAAGCTAGTACCCACATTCAAACTGATGTT
CAACGGGCATCGTGATACTAGGTACTCATGGTATATACAACT------------------
------TATATTTTGTCTTTTTTACTTAGCACCATCCGCTGTCTTGCTAGTGCACAACTC
ATCATAGCTTGTGTGCTCCTTTCCCATCAATTACACACTCAGCTCACTCCTCATACCTTG
GCGAAAGGGATGGTGGCATTGCAATACTAATGAAATAATTAATAATG-TCACATATGATT
TCCCTATTTGCTTCTATTACATGCCAATAATTGACTAGCGACATCAATCTTAGTATAGTG
ATCTTAAAGTAATTAATTAAGTACGCCACCCGAGATTATTTAAGAAAGCTTAGACTACTT
AATTTCGTACCCCCCAGCTCATTGACATTAGCGAATTATTGCAGCTAACATAATCATACT
TAACTGTACCCCTTTCAACGAATATGGACTCAGCACTTATGCTAGACAAGAACTATGCAG
TTGCATAAAGGGTATTCTGCGGGTGTGTCTCCGTTATTTCCTTTCTAGATCAGTACAATA
TAAATGTCTAACCCTACTCTTGATA-----------------------------------
-------TGAT-------------------------------------------------
-----------CACAACCACTGGTAGAATCTATTTTAGG-GAACTACTGTTGTCGTGACC
TGCTTTAAAGTAGGAGATTGTGTGCA-CACAAACTAACTA-----ACGTCAATTCATCAA
AATCTTTACTAAATAAAAATTTTAATGAAAAATAAAATAAGTGAG-----ATGCTTTCGG
CAACCAATTAAAATAGTACTCACAGGGTTAAACTAACACAAAACTCAATTAATTAGGGGT
CGCCATTGATACAATAAATAAAAAACAAAAGATAC-----------TAAAATTTCATAAT
GGCACAATAAATACAAATCCCCCCGCGTTCAGCAAGCAAAAGTTATGCCTTAGCTCGTCC
CTGCACCTCATATCTACCCCGGCC---TAGTTGAATCATCTATAGTATTAAATACCTGTA
CTTGATAACTTCCGAAGCGATTGATCCCTCC--------------------------AAT
ATAAAGTTACTACTAATAATTTATAACAAGGAATTACTAAGTAACTCTTGCACTCAAGCT
TCCTGGCCATTCCATAGGGGTCATCACTTTTAGAAAACACAGTATTGCTAATACGGATGA
TACTGAAAGATGTGCTAATTCCTCAGTAAATTAGCAACATTTCTCAGTCGATTTGTGATT
ACTTACCGTCGAGCAACGTCCTTATTCGTTCAATTCCTCAGAAAAATATATTCTGTATTA
TTTGTAAGTACTTGGACGTTTCACAGCGATCGGTCTTTTTGAGCAGTATGCATATAAGGA
ATACTTAACGCGATAAAAGTATATGCTGACTTTCCGAAAACCTTCAGCTATCTATTAGGA
CTCTTTCGTATTGCCTCATTGATCATTTTAGAACATCCAACAAGCTTGCGACTACCGATA
CATAAGGAATGTTATATCAAACATAAA-----AGGTTAAATAGTGATACAGTTATTCTTT
TATAAACTGAAACAAATAAAGATCCAGACCCCATCCCAGTTACTAGTAAATATTTAATAC
AATTATGGGTCAGTAAATGGGTTCGATATCGAACAGTCCATGCTTATTACAGCGCACTTC
GTGATTATTCTGGAATAATTTGTCGAAGAAGTAT---CATGTAATAACTGATAT------
------------------------------------------------------------
----------------------------------------------------TTAGTTCC
CGCCAATGATAGTAGTTCCCATTCTTTTT---------TTTTTTACCA------------
-----------------CCCAAATCACACATAAAATATCTAAACTGCAGGGTTTGATTAT
TACATTATTATGTTCGGACATTACAACTTGAAGAAAGATACTACGCTATGCACGAATATT
AGTAAAGTATAAGAACAGCACTGACGCTGTGTAAATTAAGAAGGAGGATTTAACCACAAT
ACAATATCGTCTAAACTAAAAAGTTCATGACAAAATTCACGTCACCACCACATCTCCTGA
CATCC-------------------------TCAAAAGGGCACACACCCACTAATTACAAA
TTGTTACTCCCCCCCCCACTCTCATCTCCCGGATCATCTCCTACTTACTTTATCAATTCG
AGTCTCTCCGCCCAATATCATAGTTTAAACCTGCTCATCCTGACCTCCATTCTTAATGTA
ATATCAGATTACATATTAAATACACTTAATCGTTGGCGCGTATTCCAAGTTTGGTTTGAA
GATTAGCATGTGGACTCCATAGTGATAGACTTTTTTAAACCATGTCAAGTAAGTCGTTTC
CAGACATCCGTTTGATACATATCTTCTTAGACAGTATTCTAGGGCAATCAAGCATCCCAT
AGTGTGCGATAAAATCAAGGTCTCAAATACGAATTAAATTAAACGGTAATATTTACAAAC
ATACTGCTGTAATCATATCTATAAAAGT--------------------------------
------------------------------------------------------------
------------------------------------------------------------
------------------------------------------------------------
------------------------------------------------------------
----------------TCCGTTCGTAACTTCTTCAGAACCCAGCTACTCAAATACACAAC
ACACCTTTAGTTGCCGAGGCTCGGTCCCTCACCCCAGGTTTTATGAAGACCATAGTACCA
ATTACCAATGATTACAGGGGCATTTGACTGGATCTATCAGGGAGAAGAATGTCAAT----
GTTACTCGATCCAAGAGATAATTACTAGTCCCTCCGAGTTAATTATGTCACTCAGTGCAT
AACGGGACGCTATAGCTATTACAGATCAGCTTAACCAGTATCTTGCAAGAGGACATTCGT
AGTCAAAGAGCCGATCTATTCACGAGTATAACAGTTATTCCATACTTC------------
---TAAGA--GGTGGTCCGCCCCCCTCCCCCTATCTGCGTATACCCTTGTTCTCGCAAAA
AGGTATCTA-CATATTTTATTTTAGTCTTCATT----------TCCA------------T
GATATACA----TATTACAGATAACGTTAACCATTCCCTACGTTATCTAGTCAAAGATTA
ATGAAACCTTCGTGTACGATCAGCCGGTGCTAATTACCCCCCTGATGTAAGCAGGATATA
AATATTGAATTTCAATAACCCTAGTGCAGATTATTAACGCTCAGTTTACATGCCATTCAT
TACGCATCTCGTTTCTATAACAATTATTCCAGTTTACACCACTCATATGCTTTTAAACCT
CAATTCAGGCCCCA-----AAACTCCGACCCTCAATTAACCATAATTAATCCTTATGAAA
TCATGAGACTATTCAAGCATCTG-------------------------------------
------------------------------------------------------------
-----------------------------------------------------------T
GGAGTCTTACGAAATAAAGAACCTCACATCACCTTACCACTCT-TCCTCACATGTTGTTC
ATCGTGGTTAAGACATTTAATATAGATTATCCTACCCA-CTAAGACATCAATAGGACCAT
AATGTTCCACATAGTATTTAATCCGGAAATCCTTTCCACAACAGCCTAATTAAATGTTTC
ACTAGCACCCAGTGTGTACGAAAAGGACAAGA-GGATCAAGGGCGAGCAATGATTGTATT
AAAAACAACTGTTGATTGTACGCTGTCGCAAAGCTCCAGTCTTAAACGGTCCTAAATTGT
ATGATGATAAATGTGATTGAGTCTTTGGTTCACAACTACCCACTGGAGTTAATGTAGTGG
GCTCCAATGCCTTGGAGACCCGCTTACGAGATTATATTTTCTGCTATTACGTTAGT----
-----------------ACGACAGCTAATCGATTCAGCTTAGTAAGCGAATACTACTCGC
TGTTATAGAAGATGAACCGTGTAAAGGAATTTGATTAGAGAACAATATTTCAAAAAGTAA
CAAGGATAATCGAATCAAAAATTATTTCCCATACGAACTAATTTCTCGCGTTACTAATCA
TAAATCAAAGTGTCAGTAATAATCTCGTCGGAGGTTAACTATAGATTCACAGATCTCACA
TAATCACACTATTAAAACTAGCAGAACTAACAATAGTAAAAATCCAAAATATCGATACCA
TACCCACACGGGAACTATCTCTCCCGACCTCTGATTACCCCTGCTCAGTTGTCTTATCTA
TTGTGAATGCATATATATGGATCTTTCTATATCTAACTAATCCTTCTCTCACATTAC-CC
CCCCCCCCCCTCTCACTAAATGGAGTATTACAATCTTATCTGAGGCTGTATCACATCCAA
CATAGAAAGTAATTACTCCGGCACCACAGGTGTTTAACCAAGCAGCTTCGAAGCTAACAA
ACTACTATATGGCCGCTATGATTCTACTGTCCCTTTGAAGGAATGTCGCTTGATATAAGA
GCCTAGTGGGCAGCACCTCCCTATTCCCACTACACCGGTGCAAAAACGTGGAAATCTCTT
AAATGGTACCCCTAGTACTAACCCCAAACTAAGGATTTGTTGTGTAATATCGCGCTCAAA
GAAATTGCGCCCTTTCTTTACGAAGGGCATTAAAAT------------------------
------------------------------------------------------------
---------------------------------------------------TCATGTTCA
CAATTTTTGTGTGGCTCGCAAAGACTTATAACTTGATTGAACCATTTGGTACGACGCCAG
GAGCTTAGACGCCCAATCGTATCGTTCTCGAGCCTTCCTTGTGCTTCTATCAACTAGATC
GTGTGATCATTATATGGAGTAGCTCTATTGTTATATTATGAATTAGGTCGATAGTAATAA
TGTACATTAGATCAATGATCATGATCTCAAATCGGTCTCTTATCATATTATAGACTCTAT
CTCTGATTATCCTATGAAATGGATCCCTTATGATACTATAAATTCGATCCGTTATAATCA
TATGGAGTCGAAATCTACAGATCCTCTGCGGTGGATCGGTCAACATTTTATGAAATAGAT
CAGTCAGATGCTTTCAAATCGCTCCATTACGATCTTCTCGAATCGATCATACGCTTTTTT
CAAATCGCTCACTCATAGTTTTATCAAGTCGGATCTTGCAGTTCTTATCCAATCGATCCA
TGTACTTTCTGAAATCGCTCAATGATGTTAATATAAAATCGATCCTTCATCCTATTATGA
ACTAGCTCAATCGTGGTGTTATCAAATCGGTCGGTGATCGTTACCATCTATCATTCTCTA
TAATTTAGAACAGGTCAGATATACTTATCAAATCGATCCCTGGTAGTATTATCTAATCGA
TCTGTGATAGTACTATCAAATAGATCGCTCATTATACTATGAAATCGATCGGCATACTTA
CATACAAGGTGGTATGTCGAAATGCCACCATCAAACATCGTCCGTGACTGTTCCCCTTAT
TGATATCCCAAGGG-AAGGCCCG----TGCTTGAGATGCGCGCGTCCTG--TTGCCATGT
CGGATTATTAAATGAGAAGCCTCTTAATAGACGGTGGTGCCGATCAGTAGTAATGTAGTA
CCCTTCCTACCTGCTAGATATCCTTGGTCCGACTGTGTAATTTTCTGTTTTGCTATTCTA
GGTGGTTTACTGACTGAAAAAGTTA-------AACGATTTCATTGTTCGGATTCGTACTA
AAGCTATACGCCTTATATTAATGCGATCCCCTAGACGTCTC---GTCCAATTTGACA---
----------GGTCATAATACTTAGTGTCAAACACATGGCTTACTTTTGGAATCGCATCA
CTCTGACTGCGTATTAAGTAACATTCCCCCGGTAGGGTTTCACAGCTCCCATCTCTCACT
TAGGAGTTTCACGCGCGCACATAATACACCACATAACCTCCTACAAACTAAAAAAAAAAG
GTCCATAGCTGACGACGCTTTCCGGTGCTTATTTCATATTAAAGCACATGATCGTTTACT
TAACGGAATGCTTCACGCCCTTAAGGAACCTGTCGTGAGACTAGAAATTTTTTCAAATTA
GTAATCCATCAACCGCTTTGACGTTGAATGTGTATGATGGATTGCTCCTACTGCTCCGCT
TGGACGTGATTAAAAAGTGGATTCAATTGGCACAATATTTGGTAAACAAGCCTTGACCGT
TCCTAGTTACTCA-----------------------------------------------
-----------------TGGCGTTGTTTCGTTTAAGAATCTTCGGACCTCAATCGACAGA
ACATACATTATAGAGGATATTACGTCCAGTATTAATAGTTCTTTCAATACTTACTCATAA
TTAGCCCGTATACATTCATATACTACAGGAAGATACAATTACGGTAGCCTGCTATAGCTA
AACTAAGTTAGTACGGCTCTCACGTATCATGATAATCACTTATTGAAACGAATTATCGAA
ATCTAGTCGCGCACGGTCACATTAAACAAAATGAAACTCT--------------------
--------GAAATTCCTAACAATTGGACATATT--AGTCACAATATGGGCAGAACATCCA
ATTTGAGTTTAC----------TTCCTATACGACTCCTCTCAGCAGC-------GCGCCC
GCATTCCTTGCGTTCTCGCTCATGGTCGCTCTTTTCTTGGTCCCTTCAGGGACTCGGGGG
AATACTACATGGTAAATGGTCAATATTGTCTGACTCCCTGTCCTAGCGGTAAAGAACGGA
TAAATTTTCTGTTATTTGATCATAATCGTCTTCCTTCTCACTTGTGTCTCATCGACACGC
GTCGCCTGTATCACAATGGGTACTGATCTCACTCCTTTCGTATCACGTGCTAACTACGCC
AAACTAACCCTGTGTCCTTATCGCTTGACCTGAACCGATTCGTGTAACAGTTATCATGTT
TATTGCAATTGACTTAATAAGGTAGGCAAGTTA-GACTATCTGGTAATGCTGTTGGCCAT
TTCCTTCTTTCTTAATTGTTGCCCTGCTCTATCTATATCGCATGCAGGAGTGTATTTTTT
TTTCTTCCCGCTCGTTAATACTACTCCTC--------------TGAGCAGAT-GAATAAC
CACACACAAAGTCCTTACCACAAGGATTCACATGTTGCCTCCGACGAGGCTGATC--ATA
AATTCGCCAA----------------------AAAATTACGAAACACTTAGGTAATGAAC
ATACAAAATAATCGTTATTACTAGACTTACAGTAGCAACTTAAAACATTAAGGTTTCATA
AAACTAGTTCATATCATCC-ATATTCAAGATCACGTAAATAACTCATCTAATCCATCAGA
GACCCTTCGAGGCAACGCAACGCATAGTAACAAATTATACGGGC------TCCGT---GT
GCCTCGTATT-CGGCTATACACGAGTAGAACACATGAACCAATTGTTAAGAATGAATCTT
ACAACCACGTGAC--AAAAAAAGAGGAAATAAA------AAAAAAAAAAAAAGATATAGT
TATGTGACAATAACGTATA-------------------TGGAGAAAGGACGACTAGTGAG
AAATAATTGAGAACATTCTCGGTATTGGGCCGAGTGGTAGTGACACCTAATAAAATTTAT
ACTAATACAATTTAATTATTATCAGTTGGACTGGTTCTAAACGTGTTCCGCAGTCATGTG
TTTGGCACCAATCAACTCCAATCCGGGTCAATAATATCAAAATCGATAGCTATGACTCAT
CGTAAAAAAAAGAAGCCCGTATAATTGTAGAATTATCTACGACCCCGGTAAAACTATACA
AAAGTGGTCAAAGCATGATCGTTTGAAAGTAGACCTAGTTTACGACTTCAACTATTAGGC
CACTGGTGTAATTACTTCGCACAAAGTTACTAAGTTCTGAACGTAGTCAGAATTGCTAAG
---ATATGACTCTCTCTCTGACTGTCGAGTCATACTTCTCTATCAGTCACCATAGAACA-
----TGCCC-CTCTCCCTCCAGACAAGTATGTGCCTTAACTCGGTTTGATCACCAAGATA
AATCATGATCATATTAAATCAACAGACTTAACCAAACTTCTAATAAATTAGGTTATATCA
CGAAGTGGACACCGCCGCAAA-TAACAATCAGGATCAGTTCATTCATTCACCA-AAAATG
ACTTATTCTCACCTCAATAGCCTATAACTCTACGGTCCAATCATCTAGGCTG---CCTTT
TACAATCAACAATCTGTCTTACGAACCTCCGATCTTGGGCGTGCTGCTCCAACGAAATTC
AATCGTGATATCGATCAATTAGGCGTTGCGTTTAAATGAGCTCCCTCGCTTAATTTAGGC
TGAAGGGGCTTTAGAGAAAGGCCAGTCGTTATTTATATACAATAATAGCTGATTGAGTCG
GAACCGAAAGAGATTTAGGAGCCGTCTCTTACCATTGAAATTACCTACCATTGAGGTTAG
----------------------------------------CAATTCAGATAGGAGCACTT
AGTGGTCATTTATTACTGCGTCCAATTAACTGTC-CTCACCTTTCCTAT---GTGGGGAA
CAAAAACCCTTTCTCTAACCTCCCTTCTCGCTATCCTTTACATACAGTGCCC--------
-------TCACATCAAAAATTATAAATAGGA-AAAAGTTTCTGATATGTAAACGGTGAGA
TAACCTAAATTAATAAGAACATTATAATAAACTTCGCAAAAAAAAATCAGTCGGTGTGTC
ATCAAAATAGATACCTAGTCGTTATCCCTCGAAACAACTGAGTCTTATAC----------
---------------------------------------TAAACCCATTTCGGGTTAATC
GAATCTGGTAAATAGATTACTTAACCAAATAAAACTCCATCTCGTTAGCACATATAACCC
ATCTAGT------------------------TTATAAAAAATATCAAGATGAATACGGAC
ATGGGAATATATAA-CCACTC-CGTAGTGCTAAATTCGCAAAGTCAAAAGAATAGT----
-----------------------------GTATAAACTTCGTTCAAGCACCTCCAAAC--
-------------------TAATATAAGTGGTTATGGCCTCGAAATAATAAAATTCTCCA
TGACTTTACGCAATTGTAGGAGAGTCATCCGTGATGAAGATATATGGTTTTAGCGCTGAT
ACGACGTAAGGTAACTTACGTTCCGTCTCCTATATTGCTCGAGTCCTGTCCACGGGCCCG
GATCCCATCGCCACTACG--------------------------TTCTGTTA-TAATTTG
GCTTGGATTTGATCAATGCAATTTTCATTGTAAGCCCACACTTTGATCTAAAGAGCTTAC
CTAGCAAATACCTCCAACCGGTACATCACCTTCATGTATATTACCCGACTGCTGGATGAA
TCAAGTGCTTGTTG----------------------------------------------
-------------TTCTTTGAACCAGTCATCACGCTTCATCCCCTTATAGCAATATTAAA
TTAGTTCCGTAAACGTGGAACTTAGACCCAACCCATTCATGAAAATAAGGGCACACACAC
TAATACGGG-TGCCAGAATTGTGAGGTGAGTTCTCCTTTACTTCAGTTTTAGGAATCGTT
GACTCAGCGTTCTATCTCGATAGTGAACCACAGATTAAATTAGCCACTCCATATATCAAA
AAAAATTTGAAAACTTAATCGTTTACAAATTCCTTTTCCTAAATGTTTCAAACTTAATGG
ATTACCAATGGTTCGAAACATCGCAAGTGTATGTTAGGCGCAAATAAATCCGCTGAATTC
ATATGGCTTCACAACATACTTTCCTTCGATAATGATAGAACCTCGATTGTAACGAAAAAA
CAACTAATACGCATATTGTCATTTCGCGCCTGATCAGTGGTACGTTAACAAACCCACCGA
GCTCTACGTACCCTAAGACAAGTACGATTCATGAGAATGGGTATTAGACATTACTC-CCC
CCCCTACTATCCCCCTCGCCTCCCTCCCGGACATATTCTACCACAAGTGCTCTCGGCCAC
ACACAAACAAACCTACACATACAACCGCTCAACCCACTTC-----CCCTCGGTTTATGCT
ACGAGAATGCCTTAGTTGAAAACGATGAAGTCGGTCGCACTGTCTCGAGTAGAGGAGCTA
CGCACGTTTAGGAAGGCTACAGTGCGATTTTCGCATGCCGTTAGTAACGAGGAATATTCA
CTGTCTAACAGTGTAAGAGGGCGATTGCTCGTCTGAAGGAGCGTAGAAAGGCTTATGCAG
AGACCTTCCCATTTAGAGATGTAAACTATAAGTTGTGTCGCGAGTAGTATGATTGGGAGG
GTAATGCTACGTTAAAAAGAATTCAAGTGCAGGGGTGTCTCGAGTAAGGGTAAACTTACC
CTAAGGAGAGTGCCGTTATAGATAAGGTATGGTGAGGGGGTGTCTCAGGATCGTGGGCGT
AT------TGGAAGAGCGGACGCCGGGTCCCTTCCGCCACC--TGTGGATGGCGTATCTT
AAACCCCTATAGATCAATAGTCGAACCCATACTCCTCCTTAAACGAATTCTTCAGCTAAA
ATTTAAAGATGGCCAGCTCATTCCTG----------------------GATCCATACTTG
CGGACATACGCATCACCAGCTACCTCCAAAGTACTTTGCCATTTATAAATATCCAATCAA
CTCTAATAATAAATTC-CCTT--CTCCTTAT--------TTCTATAGCGTAATCCACAAC
CACACCCTCTCAATTCAAAATTATTACAGCCTGCCCACTTAGTTAATCACTAAGATACTC
CCTTGCTAAAACCGACCTGACTTTTCAGTCAGGCCTATAACTTAGTGGTTGAGGTGCAAT
CACCTTTTTACTCCACTCGAATTTATTAATGCGGACTACCACAGTCTTGCTGAGTTGGTA
ACCGTGAGTACTCATGTCTTAATTTATTGAAATCCTGCGAAAGAACTAGAGCATAATAAC
TGATAATGAGTTATTCGTATTAAATTCTTGTCTAACGAGTTAAATTCGACCTATACTTAT
TTTTAAACAAAGACGCTGATTGCTTCAGTCTTGCTACCAGTGTTCTCTCTTGCGATTATT
TCAAACCTGGCTAAAAGATATAAATATAAACTTCGGTGGAAGCCGCGTATTTCTTAAAGT
CAAGACTTCACTATTACATGCGGCACAATCTTCTTTAACGAATGGGATGAACTACTGCTC
AAGAAATTACCCTCTCTCTCCTGCCATATTGCTTGGCCAGATCCTTCGACTCTTTAACTG
ATTCTTTACCTGCTAATGCTTCCAAAGTGTAATAACATTATCGTCTATTAGGTTGTGCTA
AAGGTTCGTCCCTTTTAGAAGTCTCTAACTAAACGAATACGTATGACGAAAGCATGATGA
GTGGATGAGTGGTTTGCTGTCTTGAAATAAAATTCTGGTTTTACTAGTGAAAAAAAATTA
ATTGAGATGCGGTTCATACTAGCCACACAGCACGCAGAAATTCTTAATTAATGTAATTTT
AATATTCCCCAACCACATCCGCGTCCATTGCGAGCAGGCTCCTTCTTTCTCAGGAACCAG
GTTACTTGTTTAGCTTAGAAACGGCTAGGCCTGAA---TAATAACTTGCTTCTTTCTTAA
ATGACAACTTTTATTTAATTTAACTACAGTGTTCCTTGTTTCCTGA-GTGCGAACACAGA
CACTTAAATAACTAGGTAGTTTTCCTTCGACGAATAAGTATTTCGACTGCTGGCATTATA
GATGAAAGTTTTATTGAAGAAAGGCTCCAATCTTATTTCATTTTCTGAGGGATAAAAGAT
TTTATGGGTACCTTTTAATCAATAATTCAACCCAATATTGAATAAGTTTCATCTTATGAA
CTTCTCTTAGTTATACTGACAATACTGCAGGACTAAATTAGTTGTTTCCGTCACTCGCTC
TACCCTTCCCGTAAACTGATTCCGTTACCCACGAACTACTATGATGAGCTCCTACTTTCC
GCTCCTATCCACTTCCACTCATCTTGAGTCGGTATACACAAACGATATCCAAATATCAAT
CATTAATCAATTATATTCAAGTATTTCGCTTTCATCCTCCTCACGAGTTAATAACCACTT
TAGTTAATTCATCTTATTAAAAGATCATTCACCCCCCGCTCCGCTTTCTACTGCTACTAT
CCTCGCTAGTTTGTTCCATGGGTGATGAGCCCCTTACTCGCGGGCCTTCAATCTTACCAT
CAAATCTGTGACCAATTCCACAAACGTATTTGTACCACTGCTATAGTGGTGTGATAAGAG
TTCTTTTTGAAAGCTCACTGTGAGATAAATAGTAAGCTGAGTTACTAAGTCGTCGACGAA
ATACCGTAAGTCCCAACCGCTGAC---------------------------CT-------
--------------------TTTATCACTCTTCATTAACCTACTCTTACCTTAGTAACCA
CTCTCTATTTCTATTTACACTTTATTCGGTCCATTCCTCTTGATCACGTACACTAATTTA
ACTTACATACATCAACTAATAATTAGATTTGCACTAATTGTTTATACTAACGATTTACAG
GTATATAGTGTTTAGGGACGATGAGTGTTGATAATGTCCATTTACCTTAGGGAAGATAAC
ATTTGATAATGTTCAAACACTTTAGTTAAGTGAAGTATAAATATAGTTCGTACAACTTAA
GGAAGATGACTATTAATGAGGTCGACTCAATTTGGTGGAAGTGACAATTAATAGCGTCCA
TTCAACTTAGTGATGATAACTATTAATACAGACCCTTCAATTTCGTCGCGATCCTCGTTA
ATAAGGTGCCATCACTTTACTCGCAACAACTATTTTTAATGTTCATACAGTTTAGTGTAG
ATAACGATTACTAATATACAATTAACTTAGAGAAGGCAGCTGTTAATGAAGTTCATCGAG
CCTGTTGAAGAGAACACTTAATTACGT-------ACCTCTAA-------TTCA--CAAAC
--TAATACAGTATTCTCTCTCCTGCCCCAATATCAACATGTACAATAATATTAGCATGAA
TCATATCTCCCCCTTGTCTGAATGGGGAAAAGAATTACACCCCTACATGATATTTATACA
GGTCAATGATAAGAATCTAGCAGGTAAACGATGCTGTTCGGCGTCCTTATCGCTTAACAA
ACATATTACATCAAATTTAAATAATCGGTCAGTGTAATTAACCAGGAGGTGTTCAATTAC
AGCCCCAATATTGGGCCCTAACTCCATACTGACCATATATTCCTTTAACTACCTCAACTA
AAGCGTTACGGTCTGCCACATAGGATGTCTTGGGCCGCCCCACTCCGGTACTTTAGGCCC
CACGGGCTCTGTTAATCTCTATTAGATCATATTCCCATCTATGCACTGCAACTCTTGGAT
TACTTGCGCACCGCATTCCTTCATATCCCCCCCATTAACTAACGACTCTATTTGCAGCAG
ATCATTACGCACGCTCTAAGTGTCAAATAAAAATCATATGAATCCATACGTTCAGAATCT
GCGCTGCACATATAAGGTAAGTAAATAGGATTATACACTCAACGCTGTGGGTCTTGACCG
ATCAGCGAGTATCCACGGTGGACTTGCCGGGACTTGAAATAGAATTAGAAAATACTGTTA
TTAGTTAGGACCGACTTATGGGAATAGTCTAGATAAATCAGAGGAATATTTGCTGGTTGG
ATTGGATACTAT-----TAAAATGGTTATTCTTGCGAAACATACCGACC---CCCCCAAC
TAAGAACGAAGAGAATAAAATATAAATGAATATCCAAATGCCACAATGACTAATAAATTA
--AGTGTACCAATTAC----------TGCTAAAAATGATCAACAACTTATAGTGATTCAG
TCATCTTAATG-----------------------------------ATGTCGCATGGGAG
GGGCGC------TTTCAAAGATAAGTAACTACGTCCTACTAGTATTCTAGTGAGAGGTAC
TAACTCGCAGCAGGTGCCGTTTCTACTTGCGACCCCAAATAACTCGATGGGCGAGCTTAC
TGTTCACAACTACATCCTGTAAGATTGCCCGACGCGGTACTAATACAGACTGGCGAGCTC
AGTTAGGTACAAATTTCCATTGGATCCTATGGTGGTAGAGCTCTAATTATAAAACACATT
TGACATGTATGTAGTCAATTTCTCATCATATTTTAAAGTATGCCTGTCATTATTGATTAA
GCCAACCCGACTTAATAGTCGCATAATCCTGGATGCCGCTCATACTGTCCGCATGTTAGA
GATGCCTCAATTTGAGATATCGAATTTCTTTCGCACTAATAATAACAGGAAATCTTACGT
GTTTAAAGAAGTTCACCTCAGGTCCTCTGCTACAATTTGAAGCAATTAGCTATTGCATTT
AAACCGGTTATGACTCTGTTTATTTGTCAATAGAACTAAGTCTCATCCTACTAGCCTTCG
AAAATAAAGCCTGCCACATCCGTATCGACAACAACCTCCAGTACCTTTGAACACGTTATA
ACGCACCCGTCGTTTCAATCGGAATGCTTTAAATTCCATTCGTGA---------------
------------------------TTGTTTCACAAACATCCGATATAAAATCCTTCTAAC
TCCAGTACACAATTCAGATATGTACAAGAATTAGATATGGAAATATACAGGTTGCTAGGA
ATATTCCCACCAAAAAATCATTGTCTCATTGACAGTGGGTGGAACGCCTTCCCCCTCCAT
TAGCTATCTAGATATGCCGAGAGTTGAAATGTCAAGATTCTATATAAACGACTATCTCTT
AGCTTACAATAATCATGTTGGTGTCATCGACCTGGTGGCAGTTTCAAGTAGTCTATAGGC
AATGATATAGAGCTTAAGAATAAGCTCATGAATATCGATTATGAATAATATAAGGAAGGT
CTTCCATGTCTCCATTAACGCTTATACAGCTTTCAGGTATGAGTACATCATCCCCTATGT
GCTTTCACGCAATCACCCCCCCCGCATACCCTTACGAATACGTACTCCAGATGCTCATCC
CGATAGTATCCAGTATCCATGTAGGTGAGACTGATCAGCCTCATATACTCGATACGCCAT
TTATGTCTACCTATGATAGCTTAGTGGTCTAATAGGACCAAGTCCGGTACGGCGGAATCC
TAATCTATATCTTAGACATACTACCACTGACCTTTCCCTTTCTAACTTCCGCACGACGGT
CTAACCCCAGTGTCGTAATCCCTTGCGTACATGTTCCACGACACAACAGAAAAAAAATTC
CTTATCTACCAACATCTAGTCCAATTATGATTGTATACGATCATCTCAATGGAATAACTA
TTCTACGATCTTAAAACAATCTCATGGTTATTCGCCCTGCCACCGGCTCAACGCAACCTT
AAGCGAGGACTAGCACAAATAC--CCCTCTGCCCGTGATAATTCTCATCCCTAATGGCGG
CTTAAACAAATTATATGTGGGACTCTTCCGAGTACCGAGCTTGACTTCTTAATGGTTAC-
-------CAACTTACTCAAAATGATCAGTGCACGTTCCTTCAACCCTCCTCTAAAAGGGA
GGGAGGAGAAAAGAGCAATCTTCCTCGACCAAGATGAGACTTTAGTTTATCTTACTCCTA
ATTATAAGCTGACCCCTTAAAATGATTTATCGATCACGTATAGAGAGGGTTGTCAAATCG
GATTAGTCCAAGCCTAACCCTGTTTTGAGGACCTTATCCATAGAGACTCAATATAAACAG
GCACTATAGCCATTCTCTGGGATAACCCC-CCCAGCAGTATAATACCGCCTGATTAAGTA
ATAAACTAACGCTGGATGCGGTAATAAACCGACACAAAAATACACCTAGTGAAGCTTAAT
AGACATAGGAAAAGTATCCGAATATCAACATGCAACTAAAAAATATTGAATTCACCATGT
AACACGTATACCAATTATCAAAACACCTCATTCATGCTATCCTAGGCTCATTACGGTATC
CTGGTTATCAATCATACTGTAATTTGCAAATTACTTCCTAGTAATCCCTCCGTATTTGCC
CTAAGATATTAAAATAGGGTACTTCAGTGGAGACAGGAATGATCTTGGTCAATGTATTCG
AAATACCCCTAACATTGTTCTAAATCGCCCAGGCTTACCACCTAAGATAACTAAGCACTC
ATTCTGGCAAGTCCGCAGTTCTTTAACGATAACCTAAAACTATAAGATGTAACACTAGAG
ATCTTAAGTAACATCT-----------------------------------AATAGCTAT
TATCGGCCACACCCCATATCTTAAGTGATATCTGATAACTAGAAGTTGAAATACCCGAAC
TCTCTCTTACACTGTAAAACCTATTACATGCAATGCAACCCGTAATACACTAAAACCGAG
CCACACCTCGAGA------TGTCATTAATCCACATGCGACAAACGCATAGACGAAGACTC
AAAAAAATCCCCACTTAACGAAAAACACATTACGAAACACCTCAACTTTAATAAAAAACC
AAGGAACTCAGGCCCCGACCCCGGCGTCATACATTATCACCGAGGACAATCCCGCACAAC
TCCCGCGCCCCAATTAGCGTGCATAACGGCCGGTAATTACACCCGGCCCCAATCACCATT
GCTGTACCGATTCAAATCTCCCGCTTACTCAATCAGACTCAAACACGAACCC-ATACGAT
CCTTTCGAATCACCGAAATTGTACATAGGCAAAGATACTACTTTAGTTAAAGCCTAATAT
ACGCTATACGTACCAAATCAGCCACACGAACAGTGCATACTATGCTAAGATCGCACACTT
TTCAACCACAAAACCTCCGATTAAACAATC-GATGTAATCCACAAAAACATGAACCAATC
CCCCCTACCCTCTTGCTCTCGTAAAGGTTCCCTATCCTTATACCGGCCAACCCCGTCAGC
GTCGGAAGCGAGTCGAACGAAGGAACGAGATAGCCGTTACACCATTCGACGTTCAGACTC
CAGTTCCCAGTCTCCAGACTCCT-------CCACTCTCAGGTTCCCCGCTACACTTCTAT
GCAAAG-ACTCAACCATCCAATAGAAACGAAACCAAACTAAAAATTAAAGACCATTCTCG
GTCTCAACGGATATACATGAGGGAAGAGACATTATCGTAGAACATCGTAATTATCTAACC
GCATCCCATCGTATAGGGAGGAATCTTCTCGTAATTAGACCACAGCCGTGTACGGAGCAG
GTGACGTAGATAATTAGGCAGCAAAGAGAC---------GTGAGCATACCCGAGGGCGGG
ATTGGGTGATCTAGTACGCTTCTTTAAAGAATAACGCCGAGTTAAACTGCGCTACCGTCA
ATGAATTCTTATGTCTAGTTAAACATTAGAGGCAAGAATTCGAATGATAGTTGACCAATA
TTAAGGTATGTGGAAAATTATAACCCCACTTTGTACAGATAATTGAGAAGCTCCACCTGC
AATAACTCCTTTTACCGACTCTCGTTCCCTCGAATAAGTGCTCAGTGCAACGGGTACTTT
AACCTGTCTT-----------GACTAGGTTTGTGATGGCGTGCTTAAGGACATAGATTAA
TGGTTACCGGGCATTACTAATTATTTAACCTTAATAGGGCCATACGTGGTGCTCTCGCAC
ACCTATAAGGTATATTAAAATATGCGTAGTTACTCCATACTAGTAAACTAAGATCATGAA
TTCCACGAACTATCATATTTAAAATATCATTCACAGATCACTGACGCATCTGAGGGCGTG
ATGAATTATCTTGAAGATCGCTTACATAGACTTGTTAACCAACTTTAACTTGCCGTAAAT
AGGAATCAGGTTAATCCATAC-------------TCTGACCTCGTTTAATCGTGACAATT
GGTATCTAAGCCTTTCGGAGCGACCTTGTTCGTCGCCCGATTGAGAATCACGTTAAAATA
TAGTCTAACTAAATCTTAATAGTATTAGAAGACTCCTATTGTGGTCAAACGTTCTGAGAG
TATCGTTCTAGCTGTTAACCTCTAAAGTGTTAATTCAAGAAGGTTTTCCATCTATAACTA
TGTCCGTCGGTCTTATTAGCATCTGGAAGCGACCCACGTTCAGCATCAAGTTATTCGTCT
AAGGCGCTTTGACGTACGGACCTACTTATAGGTACTCACAGGGCCATAGGTACTTGCTTC
GGAGATCATTCGAGCATCTATCCAG---------------------------GCATATTC
TAGGCATCACCTCATCAAGGATAATATGAGAATCAACTTTTGGAGCATCTTAGATTAGTA
CCAATGTTCAAATACGCAAGACACCCTGATTCATAATATGTCATCCAGTGCTGAGGTATA
ATATTGGCATCGGATTACCCATCATAATAACATATCGCTTACAGAGAGGTAAAGTACATT
GTTAAAGGACTAGTAATTGACAATTATTCTTCATTTGGCCCATTCCATCATTTAGATACT
TCTTTTTCAATTAAACGACTTCACTTTGATTTTCTCTTTAAATCTGATTTTCTTATTCAA
CCAAATGACGATCCTATACTTCAGACCGTGTTATGCCTCCGGGGCGGGTCATCTCACAAA
TCTGTTATGTTCACCAATGTCC-GGATGATCCATTTAACCATCGTCATATACCCCCCTCA
AT--TCGATATAGTTTAATAGA--------------------------TCC---GTTCC-
------------AGAAATTTCTTCCTTTTCCTTGTCCCTCTCAAACGAAAGAACCACTTA
CCGGCCTACATGTCCTCCCCACACATAGCAATTATCTATCTCCTGGAATCTAATTGCGAG
-TCAGAACCTAAGTATTAACTAATTACAAATAAACGTAACTCAACAATAGTTGCCTCAAA
CGTAGTCAAGCAAATGACTTAGATATTATGGACTCTTAATCACATCCAGA--CCGGATAA
GAACAGCAGTCCGAGGTTACCCTCCATTTCCAGGGATGCTCACTCCCCAGGCGGATTATA
CGTAGAATATCGGACATTTTGAGGGACTTCCGGATTAGGCCTACCCTCCTGAGTTCGATC
TAACCGCCAAACTCTGTGCATCCTAAGATTCAAACTATAGTGATATAGTCCGCTATTTGA
CCCTTAAGATACGGCACGAGATTCCAGGAACAAACGTTTAACGTGCCCATACTACATCCA
TGGCGAGACGCCTTACCTGATTACCGGTCGAGATCTACTCAGAATACGCGCGCCAGTCGA
GAGTTCAACACAGACCGATTCGAAGTACCCTCTTTATAGTGTACGACATGCTCCTCCCAG
CTTACTGAAAAA-TAA-GGAGTACTTATCC-CAAATTTACACCCC-TCACGATACGTTAA
TAAACGAGAGGAATAGTACCTGCTTCCCAACAATGTCCCTCACTAATCATAAATAGTTAA
AAATTCGTGAAGGCAGGAAAAAAAGGA----GGTG-GTCTCTAGTGAGATCTATCTGATA
ACA--TCATTAATAAAG-TTTTACCCTACTGGT-TTAATATATACTCGGATACAAATGAA
TTCT-AAAGAATGG----------------------------------------------
------------------------------------------------------------
------TAATTCACAATCACTTGGTTAAATCAGCCAAATATAAACTTCTCAGCGTTTAAT
CCCCAATGAACAGACTACAATTACTAATATCATTACTACCTTATAAAACGAAGGCCTAAA
TAAAGATAACCGAAGGATAAAAAAAAAAAA-----------AAAAAAAAACGATCAAAGG
ACCATGTAAGGTTGGCCCAATGCAGAGATATAAAACCCCTACTAACTTC----CCCTCCC
CCCACC-TCTCCCTAAACGCACATACT----ATAT----GCCAGGTCGAAGTGTCGTAGG
GGTTTGGTAGACAAAGGCTATAGTGAAATCACACTTAGAATAATTGAGAAACGAAAGGGA
GG-CCAACTAAAAAAAAAGACTAACCAACAAAATAAACAAAAAAAAAAAAAAAAACACCC
ATCCATTTAAACTACCAGATGATAATTTCATGGGTCTATAAATGGCCTTGCAGTGGACGG
CCTGTATATACTAGGTGAATAATGCAGACGTCTTAGATTACAACATTGTACAATTGATAT
AGGAAACATCCCACATTAGCCCTCAAACCACACATCCGATTGCTAAGGGGTAAGTATTTA
TAATTACTCAGGGTTTTATAGGCCCAACTGTAGGTCATCACGAACATATTAGACGTGTAT
ATAAAAAATGACTCAGGGTGCTCATAAGTAACGTACTATGTGATCACGAAGGCAGTGTGG
ATAAAATACTAAAACGACATTCTCATAGTAGCTGTTTAACTCGTTGCGACGCATTTGGT-
CAAC--AACTTAACTAAAGATTA-TGTTGAATGGACGGAGTTGTCCACCCACCTAATACA
TTAGGATGTATCGAG-TAATGACTATCGTCCACCAAATAATTCTCGATAATATTGGCGAA
CGCCATCTAACACAACCTTTGGCCTTAAGTGTCTGGAAAAATATGACCGGAAAACGCAAC
CTGGATTCACGACTCTCAATTACTTCAGATTGAACTGACAATAACAATCCGCCCATCATG
AGTGTCAATGCGTACTGCTAAGAATCAACACCTCCCGGCCCCCCACTTGGGATCAGCTGT
CGCTAGCCACCCATGAGGTAA---------------------------------------
------------------------------------------------------------
------------------------------------------------------------
-------------------------TCCTCTAATTGAGTTAATTCCTTAAGGAATCCTAT
TACAATACTATAAAAAACTATGCATAAGCTTAAGAATACCGACTCATTATGCAATCCATG
TAGGATCGTCAGAACGCACACACAGTCCGATCACCCGAGGTAAATCATGCAATACCCACT
GGGGCAAAGCTAACTCATATAAGATTAGTTCCGCCACGCGGGTACCCTTAATCCACCTAA
TCTAATCCAAATGTAATTACACCCTACCATGGAACCTTTGTGGCGGTTGGCACAATACAA
CTTACTGTATTCTTAAATACATCTATACAATCTATCTTCATTATTTATAATGCGAGGGTT
TTAGCTGTTACTGGGATTAAATTCGTTTACGCTCAAAGCACTGTAAATAGAGATAGGTTT
TGAGGTGTCAATTAGATGAGCCTCATTATGCGTAAAAAAAGCGGACCAAAA---------
----------------------------------------------TTTATAGAGTATAG
GATAACCACACGTAACTCCAACATCCTTCCTGATATACATACAAATCCTAAATCTTCCTT
AATGTAAAAGTAATCATACATAATGGATCGGAACAACTTGCTCTAAAATCTGGTCATACG
TACTAAAACAGTAATTAATAATATTGGTTGTATCACTGATACGTAGCAAAACCATGAGCT
AGTAACTAATACAGGTGTAATGATGCCT-TATGATTACCACAAATTCGTCCTTGTCACAT
CACGTTCCATTAACCCATAGTGATACGGTAATTTAGGCATAATGGTCATACACGCCTAAC
ACTTACGTTACCATTCATACATCATAAACTGGAATTAGTAGGTCCGAAAAGTAAAAAAAA
GAACGGGCATATAGCAACGTCTCATCCTTAATTAGCTC----GAAAAATTTTAAGTGTTC
TTAAAATCGAAGAAAAAGGGAAAATAATTTCAGACTAGCACGCGAGAGTAACAGAGCAGA
GCTCCGCCGGACTGGGCTATTCCGCACGGAAGATAATGGTCCCCTATTCTCAAACTCCAC
CTGGCATGCCCAG-----------------------------------------------
------------------------------------------------------------
-------------------------------TCTCAACGTACAATAACTGCTCAGTTCTG
CATTCCTTATTAATGTCTTTATAAGTTCTAATTACTTCCCGATTAATAATTATTACTCGA
TAATTAATCTTTAGTCTTAGCTGACTCGTATTCCTTCAGTCAACAAAATTTAGGAAATAA
GTCCCCCCCT------AACATCTAACCGATGTAAAAATC---------------------
--CCCA---------------------------------ACACACACAATGAATCACTCC
AGCAAATT------------------------------------------------AGGA
GAATAAAAA----AGTAGTTGTACTTTT--------------------------------
------------------------------------------------------------
------------------------------------------------------------
------------------------------------------------------------
------------------------------------------------------------
------------------------------------------------------------
---------------------------------------------------TGCCTGCGC
TATCCCCTCCCCTCAGCGATGTCGTAACTCCCCTAAGGAATTGTAATAATTGATGCAATC
TTCTGAAGAGCATTTTCCGGCCGATAATCACTTAATAAAAAGCAGTTTCGTAGAACGAGT
TTACGGTTTACTAAACGCAAATAATGCCACTAAACTAATCACTTATGGTAACAACCAGGC
TCTTCCTCGTATTCCTCCACCAAACCCCCCCCCCCTCTCAACCCGAGACACATCGCACCT
CTCAGGCAAGACTAAGCTCCAGAGGTTTGAAGTCAATCGCCTATATGACACCACTCCCTG
ACCATCTCCCCTCGCGCGACCTAACAAATCTTACTACCCCAAAGTATTATCGCTCTGAAC
AAGACGAATTGACTAAGATATTTACTTCAAGATATGGAGTCAATTATTACAGAGGGTGAT
AGAGTCCTATAATGGATA---------------AACGGATTAGTGGTTATTGGGAAAAGC
GCAACTTTGACCCCTACATTAACCAGTCACACAATGAAGACTTCTGATCAAGTACCTTAA
TGACTAGGCTTGTAGAGTACGAAAATGCATAATTCGTTTCTAAAATTTGGGGAGACTAGA
CCCCTTCAACATCGGAAACCAACAAGGCCACAGTTCGCATTCTGGGCTACAACTTTAATC
TGCACTTAATAATAGCCTCCAACGACTTTCGAAGCG-GCTCATAAGCAGAATGGAAAGGG
AGATTAAAAAATACTAA-CACTTCTGTTCTAGTCAGTGGACA------------------
---------------------------------TTCGAAATTTATGATCTGACCCACTTG
AATAAAGGCACTGACGCATCGATAACAGACGTCGTAATAGTGGCAGAAGACTGAGTTACC
AAGTTTAATTCTCATTACAGTATTCGTCATCAGTCTACGGTGGATATGACCAATGCGATT
GGCCGAAAGGAGGATAATTCTTACTATAATTGGCTCAAAGTATAGTCCTTATGTACGTAT
CAACCGGGTTCCAGTCGGTTATAGGTCAAACCGAATACGGTGAAGAATGTAAATTATACG
ATAGTCTGGTACGAGTGCGCCGTTAAACTACGGAGTATATGCAGAGTGAGACAAAATGAG
AACGAACCTAATTCCTATGATGAAAGAACTTAGTAGAAGTTCCTTATTCACGCCTCAAAC
GTTGAATCTCATAAAATTT-----------------------------------------
-----------------------TCCCCACCCGCCCCCCTCCACACATAACATGACTGGG
TGGACTCACCTTTACGCTACACCCAGCCATCGGACCGGAGTCCTGACAAAAGGGAACACC
CGTACCCTCAGCAATTCCCTCCCCATACCCGAATTTAGAACTGCCTCTCATAGTTTAAAA
ACCCATCTAAAATCTCATAGTTTAA-ACCCATGCAAAATCTCATAGTTTAACACCCATGT
AAAATCTCATAGCTCAAAACCCATC--------CAACAGGAAAAAACTAGACATAAAGAA
AACATTCACTCAAAACTATACGTATGCGTTTCCCGCTTCCTACAATTTCAACACAATCCG
CATTAAGCACGTATAGAGAGAATAAATCTAGACACATCAACCCAACCGACACAATCCAAC
TA-TGAAAATATCACAATCAATTAAGTACAGTCACGTGCGCATTCTTTTTCTCATCTTTT
CACCCTA-TGTAATGTCATATCGATCAATACATAATCAATAAGCCGTTCATCATTCGCGA
TAAAGCTAACATGATTAAATTAGATCTACGTTACTGAGACGCATTAAAAAGACACAATCA
AAAAAA----AAAAAACTAATAT---------AAGTACATTATAATATAAGAGTATCTAT
ACAAAAATATAAAAGTTCCACCAAAAATCACGACA-GGAGTAATGACTTCA-ATACAATA
TAACCAACAGCATTGC-TAGA-AAATTC-AATTCTCTTTTGTTCCC-CTTATAGGAACTC
ACCTCTAACTTGAACAAGCT-TGCAACTTAACCCAGTAGATATTAACGCCATGGAAAGCC
TCAGAAGTAACA-AAAGAAGAGGACAGGACTCCCAACCGCCCAGGTCCAAATCGAAGGG-
AAATTCCTGGCGGTGGATCCC-------------------------TGGACTCCT--CTC
TTTGTCCTTCTATCGAACG-TGTGATCCTGAAAATGATACTACCTCGGACCT-CCCCCCC
CCTA----CCCCCATAATCAAGCACCGACAGCACTAACTCACTAGCGAG--TTTAGTTAT
GGCATGTAGGAATTGACTGTCCCGCGATTTAGGCTGCCAATCTAGATTATCC-CGCGGAA
G--AAGGCTACACATCCCCCCAAAAATCTAATTTACAAGGGGTCTTACTGCGTAAGATCA
TCCAGTTTAGGAACATGACTTGAATCCGGACGAGATGGTCTATTGAAACTCATTTTCCCT
GTTCCGACACTCGTAGAAACCGTGGCGTATATCGTCACGTTACATAACGTTCAACTATAT
CGGTTTGACTTTTACTAGTCAGTATTAATTGGCAAGTATTATAACGGCTAATAATTTAGA
ATTGTATACCTCGGCTAGAGGCGCTATACTTTTCATTAATAACT-GCGGGTTCGACTGAT
CGAGTTTACATCTCCATTTCTAAC------------------------------TCAAGA
TTGTCGCGGGTGCGTTATTTCGGACTAGCTGATAAAAACAATACTAGCGCGTGTTATATT
AAACTCCCTAGGCGTTATCCCGTTAATAACAAATTACCTAGCTATTCCCAATGTAGTTTC
CCTCCTCCGCAGCCAATACAAGGCATAAGAAAATGACTCACTCAACCGATCAAAGTATTT
TACGCTTGCATCCGTACGTTTTTGTTAGGCACAAATTTGCTATAATCTCATTTAAACCCC
GGATGTACTCAAGATTCATCATACAAATCGTCGACACGTTGCAAGCAATTATGTATTCTA
ATTAAGTAGTAGAGTTCTACTTCTGAAGTTACTGACTG-CCCCTATTGCACCAATAGACC
ACAAAACAGTCTGTAGTCGGACTGCCTAGGTCAGTCTAGGATTACTAGTGATATAAGCTA
TTAGTTGAGCAGCAATAACATTATCCATAGTCGGAATTGGTCAATAAATTAAATTTCGTA
AGTTGTCTAATAATGATGACTCATTTAGTTTTACTCGGGACTCATTAATACAATTAATCC
AATTTATACAAAATAGTTATTAATAATATACAATCAGTTCCCACTCGTACCCACATACTA
ACTCGAAGCCTATTTTTAGATGAGAATAGCGGCTAATCATGCAGATTCTACAGGTGATGA
CAATGTATACTAGTACCAATACTTCTAGAAGTTGACCGTTGATGTAGGACACTCTGATCT
GGTACGTTAAGTACTATGCATCCGAATGGCCCGTACCTCTTATTCAAGATAGCAATTAAT
AACAACGACTTAACTTACATACATAACATTAGTTTGGCGCACACAGTTATGAATAG----
TATTGATTCCTTTTTTTTCTCAGACTTCCTTTTGACTTACGAAAATACTTACATCCAGGA
TCAAACCGGTGAGATCCATCCAATGTCAACCCATGAACAGAATTTGCATCCCCCGAAACC
CATAACTCTCAATAATAAAAAATTCTCGACACCCTTCAGTATTGCGGGATTAAAATACTT
AACACCAATCATTTACACATTA----ATAATGCGATGTCCTCCTGGTCCCTCTTGCAGAA
GTCATAGACTCTAAATACCCAATAAATCATATTTTATAACTAATTCACCAAGTCACGACG
GGCGTTACCTTGAAACTGCGCACCAATTGAGTACCACCAATTCAATTGGGTCTTT-----
-------------------TAACTTTATGAAGAGCTCGACCTATGCAAACGTACCTTTAG
CCTACCTCAACGAACAACCCACCTTATGCCCACTCCTC-AAACCAATATGTTAATTAATC
AAAGTGTCAAACTAGGTCAGCCTTCGTATAGATAAGAGGACAAACATACCATCACATCAG
TATGATATGCCAATCGGATAATCCCTTT-CTAAAAAAT-------ACGCATGCACCCGTA
GAACCCGCATTCTCCAAGCTCCCAGTAGACTACTCGCAT-CCTATAAACAATAAT-----
----------------AATACGGAAGCTCCCCCCTATCCTCTCACACAAACGTGGATTAA
GTGTACCTCAACTCAGTCTTCTGAAAGTCTGTATCAA----TAAGGATTCCTTTTTTCTT
---------------------------------------TCCTCCACCATGCATAGCCGC
ATACTTGCCTAAATAACTTCCCGCTGTTTAAGTTGGGACCTTTCCGAGACAAAACAATCT
CGAGTACTTACACCTAGACAGGAATCGCATTCTCCGATTATCGGCTACTATGGGAGGTCC
ACGTAAATCACATATAATACTTCGAGTAACATTCTCGCACTGTCAGGGTCAGTAATGCGA
GTACGTATCACTATGATGCGATACGTCTATACCCCGCTAACAAAATAAGTGTTCCAATTT
CACGCGACTATTCCGACCTAACTTCCTCATGGTGTTCGAAGATGGAGCGCATGA-AGAAA
AAAAAACCAATTATTCACAAATTTTAAGTAAATAATACAACACTATTCGTAATAAATCGT
CAAGGATTCCAAATTAACGCTTTGAGATTAGTACCCGCCTCGACAACCTCATAA------
------------------------------------------------------------
--TTAAGCTATGCGT-------------------------GAATTACACAATAATTTCCT
TAGA--------------------TGATTCTCCTTAAG-TTAGGTCAAATTACTGCACAA
TCCCACCG----------CTTAAGATTAAGATAAACAAAGTCTCTAATTGGTAAAAAATA
A-AATATCAGAAAGAAAGGGTTTAACATAAGGATGCCTAAGGGGTTAGGTTGGACAAATA
CGTGAGTCATAGAAATACTTGGGCCCCCCCAGTATAGATGGGACTTTATTAGCCAGTTAA
GAGTATAACTTATAACTAATGAAATAAACTACGTCCGTTATCTATACAAGTCCAAGAAAA
TATAATTCCTCAATTTAGACGAGGCGTTGTAATACTATTCTTCTCGTTGGTTCCGCTTTC
CGAGCCAATAAAGTAGATTTATTAATAAAGATTTTGGATAAGGATCAGTTAACAATGCTA
GCCTAATAAGGGATTAACGGATCCACTCTTTGGCTATCAGGAGTCGTCTAATGGG-----
--------------------------------------------CTGCCAATCTCAAAAC
TTTCATCTTGTGTGAACGGTTCTTAATAAAAGGTTGCCCCCTAATTAGCAAGCTTATAGT
ATACACAGCATGGATTCAGGTGCGGCCCGTCTTTCGAAATTCTGGCTCGTTATACCTATA
GTGTTACATAAATAATGAAGACCGCTAAATC-TGGGCTTTTGATAATACGTCTCCCCCCC
ACTTTTCAATGTGATCTACGCCTACCATCGTCACCGTCTCCAATAATCCATGATTAGTGA
TACTATAGTACCTGCACAGAATGAATCACTAAAACTTCCTCGAAACATATCATTAAATGT
AGTCAACGTTGCTCCC--CACACACTCGCTGTACGCCCGCTCCTCCTCAGTTTCCCCCCC
ACAACAGGTGACTAATTCGTACCG----CCACAGAGACTCCCACCGCCACTGCCCCCAAC
AGCTACAAGAAATACTTCAGAACTAC------GGGA-----AAAG----------TAATC
AGTCGTCGTATTGGGTGTAACTGGATGTCGACTTAGCGTAGATGTTTTCGATGGACTGCG
TTCCTAATCCTCTGTCGTGGCTTCAAGTACTTCTAATCTTGTGATTCATAATGTATAACT
ACCTATACATTTCTACAGTCTGTTAATGCGAAAAGCAGCTATAATCCCTGCGAGGACGTA
GTCATTAATTGTTCAAACGGGCAGTCCCTTGACTTAATTATATGAACCTAAGATCGAGAA
TGAAGCTCCGCCTTCTTCGGGTAATCGTTCTTCACTATTAACACATTCTTATCCAATTAA
ATCGCTAAGCTCCCTTCGGACATAAACTACGATCTGCCGCTCTATATCGTCGTTCAGCAT
TCAGTTGAACATCATCTCATTTACCTTCACTTACGCCCATCTCTAATTAAATTGAAATTC
CAATTATTGCTAGCTAACAA---------AGCGTTTCCCTTGAGAG--------------
------------------------------------------------------------
-------------------------------------------TCTACAACCTACTCTTT
CTTGCGTTTGATTAAAGGTAACTCCTCTGTGCGTTTTTCCAGAGCATTTTAAATTTTATT
CCTTTACGTATAAAATTGATTTTTTTGCTGCTTCTTTTCTGCTAT-TAA---TATGTTAT
GAATCTGCTTCCCACTGCTATTAAAACCTTAGCTTGAGTTAACCCTTTTACTAATATCAT
CCGTTTATTGATTATTTCGCTTGTGTGTTGCATTAATATGGACCAGATCTTTTTCATCAT
TCATTATGGTTCTTTGGTTTCAACGAATCAGCGTCCAACTCCTCTTCATTTTTATGTACT
ATAAGATTGAGCGCCCGTGCTTTGTTTTGGCCCTTCTCTTCATTAGCACAATCTAAATCT
GGCGTTGGCTCTCTCAAATCGTGGCATGGACTTTCGCTCTTTTGCTTTGTTCACTTGTTT
CGAATGGCTCCACTACTCCACCCATCTTCAGACCACACGCAATCGCCGTGTTTCCCCACT
AAAGGATAAGTTGCTTGGGG-TCCTTCGCCCACTTATATACTAACTAGTTAGAATGCCAC
AATTAATGAATAACTCATACTAACTCCTATACTTCATATATACTGCTAATAATAAAGATA
TGAACATTAACTACATCACAGATATATATTAATTCGATAGAGTTATGAGTTAACGACACT
CTGCATTATAATTACTATAATACCTAGTCCAGAATAAAGCCTATATAGTATTATTAAGCG
CACTCACGCATCCTCCTATAATAATTTGTTGTGATAGGCACATTCCCAGAATCAATCAAT
GGTTGACAAGCTGTCTCCGTAGTCCTTATCATTCCAGAAGACTAATCTCTATGAATATAC
TTTGCTGGAAGGAAACCTTTCGAATTGAACTTATCAGCCGCTAGCAGCCACCCCAGGATA
TTGTGGCGTTCCCATCATTCCAAACTCCTATTAACAAAACAAGAAGCTACCTTATTGACG
GTTATAATTGATAAACGAGAACTTTGCTGCTCGCGTTAACTATTGGTCATAGTATCACTA
CTTGTTTAGCATACCAATTTAACGGTATACGTGCTATTTACTGATAACATCTATTAATAT
AGGACAGAGAGTTTAGTGAAGGTAACTATTACTTGGTCAAGGGAATTTAGTTTACTGAAG
ATAACTATTGATTGAGTACCAGAGAGTATGAGAAGAACACCAGTTAACTTGGGTCGTGGA
GCTTTATAAAGGTAAGAATTAATGAGGTGCCTTTAACACACTGAAGGTGATTATTAAATA
AGCGTCGTGTAATTTAGTGACGACATCTGATAATCAATGGTCAAACAGTTTAGTGAAGAT
TACGGTTAATTTACAGCGCACAATTTGGTGCTGGAAACTTGTAATTGAGTTCATCTGACT
TCCTGGATGAAATGTAGTTCA-------------------------------------TT
TATTGTTTACGAATTCTATAAGAAGTACAGTATAAATGACAATATTTATGCGACATCTTC
AATGAAACCTTCTGGATCGCAACCTGCGTAGTCCCGCTTTTAACGGTTTAGAGCCAAGCC
GTCTACACCCCATACTTAACCGCGATAACTCTCCCCACCCTGATATAGAATTAACTCGAA
TGACTCTCCCCCCCCCCGACGGGGAAGTAAATACCGGTAGTCTCACTTCGGGTGCAATGT
CCAATGCCTTTGAGGACTTAGCATAAGACCCTATTACCTGCCAATTGATACTCGTAAAAT
TATTGAGAGAATACTTAATTGGGTAAGTAATAGCAGTCTCTGTCACTAATAAGGACCTTA
GATACCATTTCAATACATCATGCTTTAAACAAATCCATACTATTGCTGATCCAATTGGGT
AAATATACAGTTTTATTCGAACTAGAAGAAAGTTTGCGCTTATGTGAATTACGTAAAAAA
AATATTTTTCGTGTTACCCAGCCTATTTGTTAACAAGTATAGAAAATTATTGCTAACATG
GAAATTCGTGAATAGGCA----------------------TCGAAGGGAAAGCATACAAA
ACAACCATCTTCCTACCTACTTTAGGAGGCGTAGCATACCGATCGTTTTAAAGTAGGTCA
AATGCCTCAGCAATAGTAATTCCATTCGCAGAGAATGGTATGCGCAGTACTTGCCTTGGG
TTCCGAT--TTTTCTAGAAGATAAACATCATTATGATA------CCAGTAAGACTACGA-
AGTAACCTATCCGAAAGAAGCCTTTATTGAGATTATGTGACCTTAGTAACGTACACCGGG
CAAATTGCGGAACTTCGTTAAGTTTAACTGGACCTTGGATATATTTCATGATGTCTTACC
ATTAGACGGGGTCGCTTCCCAATTCCATCAAATTGTTTAGTAGATGCTATTACTACTTAC
GGCCGATACCCTCTATCCCCAAGACTTAAATAATTATCGGGACACCCCATGTGTCTTAAT
CGCTTTAGCTAAGAGCTCGTTC------TTTAATAAT-----TGAATGGAAC--------
--------GCCAAT----------------------------------------------
------------------------------------------------------------
------------------------------------------------------------
---------------TTCATCGGACGCTCTCTCTGGATAAAGGTAGAGATTTAGAGCAAG
TCCATACAAACAGTATCCTTATATGAGAGTTACTAAGATGTAGCAGCTTTTTCCCCTAGC
TCACCACAAACCCACTGTTACTGATCAAATACAATAAAAATTAGTCTGTCAGCGCTTGTA
AAAAAAT-CCCAGTACTATAAACATTATTTATGGATTTCCCGCGCATCATAGTGAAATAC
AGACCCATATATATAAGCCTCGATGAGAACTTATTGCTCTAGGACCATAAACGGGTTAAA
CATGCACCCACGATAGCTGCTGGCGTGTATGAAACACTAAATTAAACACTTAGGGTTTTA
GTTAGAGGATACACCCCCAAATTCCAGAGCGTGACCCTATCTTAATTCTTTCCCATTAAA
AAATTAGTGACACGTACCATCAAGCTCAGCAATAACATAAGATCATTGTTCGACTCTAGC
CATGACCAACTAAGGAAGCGGCCCGACCTGCGTAAGAACAGTTAATTATTACAAAACTAG
GTAGATTCCACCTATACATG-TCCCTCATTTAGCTAATATTCCTCGAAGCAGGTAGTTCG
GGTCTATAGAAGATAATGTGTAAAGCTAG--TAAGACTTCTATCGAGTACAAAATAGTAT
ACTTA------------------TTTAACATCTTCGTGTGATTCTTATCAGTTCAAGTGT
GTTTTCCACCCCCCAAATTGGCATCCATATTATCCTATAATTCAA---TTTTCGTGTTCA
AGTGCTACTTTCTGACCCTTCATTCCACTATGAATCTCCATTCCCCTCTCCTTTATCATA
GATAGATTATCACTATCGG-GCCGTAATTAACGAGAGAAAAGTTAAAGGTATCCGTTTAC
GAATACTCTAGTAAATTTAATCCCCTACTGCTTAAAACTGCCGTAGTAGTAAACCACTTT
TCTGGGGCTCTAAACATCGGTATGAAGTTGCTGACCACCGCGCTTACG-GATAACACATC
AGTTAGCAGTGTTTCCGCCATCTTGACCTGGTTCAGGGACCTAGTCAGTCTTCGCTACAA
GTACCTTTAATGTCTACATACG-ACTTGGAATAGTTGTTTAGAAGACTGGGTAATAAGCC
ACTACAGCCAACTCGTCAAGACATA----------------------------TTTGA--
-------------------------GACC-CCGTGCAGGTAAGAAGTCCACAACTACCGT
TGGGCCCTTAGATAAGCTCTGTGGCTGCGACCTTTCTGATTGAAAGTCCTCAATTCAAAG
ATTTAAGCTCAAGTGCTACGGGCACCTGAATGTATGCTAATCATAACATTTGACGGAATC
CATGGATCAATTATTATCGGAATCGAGGCGTCACATTTTAACATCCCTGCATGTTAGACT
GTGAGGCTTTCATAAGAGTAATTAATTACGACCCGAAGA---------------------
------------------------------------------------------------
--TGCAAGGGGATCTTGAGCAAACAACTAATAACATACCGTTGATCGATGACACCGCGGG
ACCAAAAATCACGTACCGCAGCAGCATAGGAAATAAGAA-AACATAATTATTACGTACAT
GCAATTTATCTAAAGATCAAAGTCAAAGGACCTCTATACAACATCT-AACACACCAATCG
AATTCATAATAGGTAAAGCACAGAAGAAA-AAGA-A--AAACTCAATTAAATAAGCCAAT
AGATGACGACCCGCAAAGAATTAGGGTTTGATCACCCAAATCATTGAAGATCATATTTAA
ACAGCAGTCATTAATCAGCTG--CTGATAACTTA-------------G-----------G
TTATTCCATAACCGAAATAACCAAGCAGTAAAGAAAGACCACGGACGCGAGTTTGCACTT
AATCGAAGTGAGATTAGACAATCTGTCTGACATTCACAACTCACGTATCCTAATCCGACA
GTAGGAATTTTAATCAGCCAGATCATTGATGGTAATTTCCCACTCTTTTTACCACGCCTA
GTCAAGAAACCTATAGCCCATTAAGCCTAGAAAAACCTGAAATAGCTTAAATAGTCACAT
ACAGTACGCTTTAATATACCAAATGAGTCATTAAGGTAGTGTAAATAAGAATCTGAGTTA
TACTACCCATGGATAGCTTAGACTCTATGACAAAAACTAATAAAAGCCATTTGATCTACC
AAATGATTGCTGATAGTGTCTATGAAGGTCTTATTCAAACAACTACTCGCATAGGATTTA
GCAAGAGTAATGTGCCCATCAAAAGTAAACGTCAAGAATATTAAGGA-------TCAGAA
ATCGACATTACTTACTGTAAAACGTTAATTATGAGATTATTCACATACAACGAACTAGAA
TATCTACATATGTCACCCGATTTATCGAGAATCTCACTCGCGTCTCCAAACTTGCAAATC
TCCAACCACTAACAAAAAGTACACCAAAACATCACCCAGTCTCTCAGCATCACGATTAAT
ACTTACCGCCGAACCGTACTCCTTAGAATCTACTTGATAGATCCCAATTGCGGTTTTGAT
TTATTCACTAACCTAGTTGTTCAGTCAGGCTGGCTTGGTCTTGGAGGGGTTGGGACACTC
ACATAATATACTGAAAGATGTATTAGTTAGACACTCCTGAATTAGTGACTAGAAACAGTT
TCTATTATTCGTTCACGGCTCGTCAATTATTGGATCTATCACAGAA--TTTAGAATCGCT
TTCTCCCCTTACTCTCTTTAATCCCTCCCATACTGATGAGCTAAGCAGTCAAGACTGCCT
AACTTACTAGTTCTCCACTAGTGCGAAATCCACTGTTAATTTAACATTTATTTGAAATAT
TTATTCGAAAAAATCCAGAAGTACTGATTCTCTACCCCCGAGTTAGTTGGTTATTGTCTC
ACCGACCCAAATTTCA-GAAGCTATGTATTCCGGATTCGCACCTTCCCGCAACGAATTAG
TCCCTCACTGCCTTGCGAACAACATATGTAGTCTTCCTCGGATTTCATTTAATTTCTTCT
TTAAAGACTTGATCTACTTATGCTTAGCAACAAACGATCTTTAGTTCTCCTGATGTCTCT
GTACTCATGCGGAGATTATTAGTAGCTACATCATATAGGCACCCTTCATTGGACAATTCG
TCGCAATAATTTATCTATGAATAAGTTTACCACAAGGTTATTTACTATCTCGGCAAGAAT
TTAAGAATTCCGCCTCTAATAAAAGTATTAATAAGCGAAAGTTCTTCCTTTCTACACATC
ATGCTTATTCTATTAGATCCCACTGCTTAATGTACCATACCGAGCTAATTATTTACCTGT
CCGAGCCGTACATCGTAATGTTATGAGTGAGCCTATACTTGTCGTGAGTTTAGAAATAAT
CTTTTAGTACGGGCATTA------------------------------------AAAGTC
AAAAATATAACTTAGCCACTATTTGACATGTAGATACTTGCTAAAGTTCCTTCTTACTTT
ACACTCGCTTTGCCCATTTACCTTTTTGACAATTCTTTAGTCCTGAATCAAATTAGTTTT
TCGTTTAAAGAGCTCAGCACTTAGTTATTAACATTTTGACCTAGTCCTCGTCACGTACTG
CATTACTTACTAACAGCTGAACTGGGACGCC-----------------------------
----------CCCGATAT------------------------------------------
----------------------TAAGGACATCCTCAACACTATATTACTAACTAAGGTCT
TAGCCGCGACTGTTGGCTAGTTAAGAAAACAAGTATAAAAAAAGATGCAAACAGTAATTT
AAAAATAAAAGAAAAAGTGCAACAAGCAATAAAATTCGATAAAGTAAAAAGAGCTAAAAT
AATAAAATTTAAAAGAAAGGAGGCACAGAGGATCTACCGAAAAGACAAAAAAATAGATAT
GGGCACATCATTAATGACGTCGATATTTTGCGAATGTAAATTGTGACCATAAGGTATAAA
AAAATCATAATGCAGATGGCACACGGCTTGAAATAAATGAATCAAGCTATAATTATGGAT
GCGCAAGCGGTTCCCATTTTCAACTTCACCGACTGTATAAATTTTAACAATCACTTGTAA
CATCTCATAATAGATAAATGGTGGTTGCGAGGATACTTTTCGCTTATTTAAAAGAGTACG
CCCACGTCAAAATACCTCTAATTTCTATAATATTATTAATAAGATTAATGGAGAATCCTA
AGCCTAAAGAGGAAGGCTCGTACTCATTTCTCAAAGAGGTTTCGAGCCCCGAACTTAATT
TCGAATTCA--------TTAACACTTTCGGCTACTAACGAGTTCGTCCAATATTCGGATT
CCAGTTCTCTCGGCCGGCTATGAGTGGCCCTTAATGTTTGATCCTTCAGTTCTTCCTAAA
GATAACGACCGTTAGTTAAAATTGACGAACATATTTAAAAACTAACCCAGGCTTTCTTGG
ATCAGTATGAGTGGGTTTTGTCACGCCATATTAGTAATAGTGGACGACAGTATCTG-AAA
AGGATACGTGTTGGGGAGGAAAAAATGTACTAACTGGCTGATAAACCTTTTATGACTACC
AGGTCACGGATCAGTAAGTTC----------------CCAAAGATAATTAATTGTAAAGG
GA-------------TCGCTCACTTATGCTCACGCCCCGTTCTGCACAACAACA--ATCC
A---CACTTGATAACTAGTTTGGCCCAGTCTTCGCCAGTCCCCCACAGTCATTAATCACT
CCAACTCCCCTGGGCCCAATTA--------CTGAA-----GGAGTTTGTGTGGACC----
------------------TCTCTAAACTAAAATAGGAATGACCAATACTAGTAGAGCACG
CTGGAATTGAGCTTCATACAATATGTAAGGGGAAAGAACCGTACTAGATCCTAATTTAAA
AGTAAATCATTAAAGATGAATACCCCCCCAAAGGACTTTGGAAAAAAACCCAACAGACAA
CCGTTCTCAACTCATTCACCGCCTAGTATTGTACGCACTGTTCTCGAGGGTCCGCGGTTG
TACCATCATTAAGCCGTGAGGGTATGGTTCCGAGCCTATTATACACCC-CTCCCGATGCT
G-ACCGTAAGGTTTGAGCTCCCCGGCCGCCCCGTCGCATTCGGTTTGCGAGGGCTTATTA
ATATATGGTCATTGCTAACCATTCAATCTCCTGATGATCAACAGATAAGGGGACCTTGCT
GAGTGGGTAACTAGTTAAGGCTTGGAGTAATCTTTACCCGATTGCAAACCTTCCTGGGTT
GCACCTTTAATCCCTTTGTTGAAGCAGCAAGTACACCCGTACGCACTCGCGCGGTCGGAT
TTCTCACTAAAATTATTGTAGACTCCAATCTCGATATTATGGGTAAAGTGCGCATTTCCT
AACTCAACCTTCCGTGTTCTACAC---------AGCGCCGCTATCCCTATGCGGAGCCGA
GACAAAATGCTTCTCTATCTAAATGAATCCTCGAATGGTTGCTAGTCTCTCCCGTGCGTG
CACTCGCCACTCTTGGTGGGAGTACGGATTGCACACGACTTAATGAACACTTGGCTACAC
CCTTCTCAACGTATTACCTTCTAATTTAATTAACGGATTGCATCATTAAGTCATCCGTGT
CGTGGCTCAAACTCGATT---AAAACAAGTCTTTTGGCTT--------------------
---------------------TTCGAATTTTTTTGTTTCTCTCCTATCTCTCACACTATT
AATAGGTACCTCGGACTATCAAAACCGTCGACTAAGGAGACAGCAAGAGTCAGCTGTGAA
CTGGAGGAAATTCACCAAACTCCACGCTGACTTACACTGTTTCGATATATAAATTTAGAA
CTAGGGCATATCGGGGTCTAATGATTTAATATAAGTACGACATGCGCCAAGGGCACAGAG
TCTTGCAATGTAAGCTCAGAAGTTACTTGCCGTCTCAATTCAAAATTTTGAGAAAACACG
TATCTCTAATGAATTAGTCGGGGGATATTAAATCAGATACTGGGGACCTAGAGAGACCCG
ACACAATCAGTACGAGAGAAGAGGCAGATTTAGCTTTCCGAGTATAAAACAGTACACCTT
TAATCTACGTTGTGGG--------------------------------------------
----------------------------TTTGCACCCCAATCTCTGTGTCGCCTTCCGCA
TCTTATGCAAAGCACGGAATAAGTGATTAATTAATTACTGCCACTCTCCCACCAACTAAT
CTAAAAGATGGTTTCTCACGCTCAGTATACATTACGTACTCTTCAATTATACACATCTTC
GATTTACCAAGCCCGGCTTCCTCAAATCCTCTATTGATTTAATGCAAATTCGCCACGCTT
GGTATGACTAGTTTACGACCATTTCGCTTATAGAGGATAACGGTTAATCAGATTCGGGTT
AGACATGATAACTCTTAACTAAGTATAATCTCGTTATGCACCTTATGAATAGTGTACAAA
TCGTTGGCTTCTACAGGTTGGCAGTTAACGTAATGTGACTTTCGCAACACAACTATTAAT
AGTGTACATTCTTGTTACGGACGTTAAGATATATTAAAGTACGAAAACCTTATTGGCGAT
AACTCTTGATCTACCACTGGCTTCGGGTAGACATCCACCAGTTATGCTGCGTATTTCACA
CCCGGAAACCACGATTGAGGTAAACGTGGTAAGAATACTCCGAGCAAACAATAAATAATG
AATAGCGATCACGTTTGATAGAAAAACTGAAGAGTCTCTGTTCTCCAGCTGTTAATGTGG
AGACCTATTCAGCGGTTTTGAAAGTAATAAGAGCGGAAG----TGAGCATTCATGAACAA
TTAAAACCAAATCTCGCGACGT--------------------------------------
-----------------------CTTCATCAAGGTCCGATCCAAAAAACTTATATACACA
-TTCCTCTCATTCCCACTCCTATCAAACGATATAATAAACCTCCCTGTAATCCTATCCCT
GCCGTCTGCACGATCCCGATCAAACGTATCACACGCCTTTCAAGACTGTCATAATAATAG
GCTTGATAGATCCAAACTCTGGCATTACACTTACATAAAGATGCTTGAATGCACTTCTCG
CTACACTAACCATGTCTCTAC---------------------------TCCCCTAAT---
------------------------------AGTCTACGTTACTAAGAGTTGAATTCTACA
TGACAACAATTAATCAAATTCGACTTCGTCGC----------------------------
----GGAAGCTGAGAGTAGTCTAT------------------------------CTCTTA
TTCGACTTCTACAAGTCAAGTGTTTTTGGCGTATAACCTTTTTACGAATGTGATCGGTAG
CTTGTGTTCATCTCCCTTATACATGGTCCCGATTAATTATAATCGCCTTCGACTAGAGAA
CTATTATTTAAGTACAATCTCATTGCGGACGTTAAGAAATATTCATAGTAAATAAACGTT
ATTGGCGTTAACAATTGGTCTACACGTGGCTTGCGGTAGACATCAATCAGTTCTACCACG
AATTTCATACCCGTGGACCATGCTTAAGGTGGCCGGGTTAAGAATAGTTTGAGCACACAG
TAGATAATTGATGACGTTCACATTTAATAAATAAATTAAAGAATCTCTGTTTCACCTCTT
TCAATGTGGAGAGTCATTCTTAAGCTTTGACAGTAATGAGTGCGGAAGTAGAGACAGAGA
ACCAAGAT--CCATCCTACTCAACAGGGTAGC-TAGACAACAACCCGACAGCAGCAACAA
ACAAACCCCCGAGATATC-GACATA-------------------TCAGATTTTGGCGATG
GGTTACGTCAGAACATTAGCATGTATAATATTTCTAAAGCATTAGCTAAAAGTTACTAAT
ATTTGCTCGTATGGAATTTATATTACTAACGATAGTTCCATGTACCGTGACTACGGTCTA
AATTTGACTAACATCTCATTCAGTCGATTGATCATGGTCCCAAATATAGAGATATCTCAA
AATCCACTACTAACGCTAACTATGCCAATTCACATTAAGAATCGAATAATGTCCAATTCC
TAGTATCGATGTGATAATTAAGGTCATATGAGGAACCATACATAACGTAAATATACTCCC
CCCCCGGAATCGTAAAGCAATCATTGAAACTCGTATTCGAGATCATTTCGCCGCGACCGT
TCTCAATTGCAAAACTTATACCAAGGTATTGAATATTCAAATCTCCGGAATTTTAACAGT
CCGCAACTGGCTATACACCGTCTCGACCCATTACTAGGGCTTGTCGTCAAATTGGTTTTT
GCAATCATCAGTACTTTCCAGATGACTAATACCAGGTATTAAAATTATTGAACACTATAA
TTGATTAGATAACGTGTAATAATGACCCATTCCTTGTTAAAATCAATATATTAACGTCAT
GTGAGTGCATATGGTTCA----------TCTTGACCACC---------------------
----------------TAATAATCTATTCAAATGACATTTCAATACGTATCTTATTATTA
CCACCTCATCTTAGACGAGGTGAGTTCATCGTTTCACTGCGCTTGCACCACTTGTGATTA
TGTATTTAAAGTTAGATTAATTGACCAATCCATATAGCTA-----ATTCTTGGGGAGTGT
TCCCGGTTCGGTTTACTATTCGTTAGTCATTATACAACCTAGCCGGCCGACTCGATATTA
GTTTACACGATTTTAAACTTAGTCAAATTAATCGTTTCCAGACATCCGTTTAGTGGCTCA
TCTTCTTAGACCGTCTTCCAATGGTGTGTACAGACGATAGTGTGGAATATTCAACTCCTA
CGATATCGGTTCCATTAAAAGAATCTTTAGGAGCATACTATAGAAATGAATCAATTACAA
T--------------TCCGTCAACTACTGTTCAGATTCCTCTAACATTCAGACTTCATCC
ATTCCCCCTCCTAACAGCTGGTTGTACTACAGGATTCTGATGGTGTTGTTGTATGGCCAG
TGAGGAATAAACATTTTAAAACGGCATTTTCTTAGCTGCCTACGT-AAATATGTAGGCCA
TCGCGTGGGTATATGAACAATTAACTATCGTATGCTGTTAAACCCGTTAATGGGCGACTA
TATACAGTGAGTAGTTAGGGCCGTTTTAAGGACTGAAAACTGAAAGTAGCCCGAATCGGT
TATAAAAATGAAAGCACCAAAGTGCTTGATAAATACTAATATGACTGGAGGGTGCATAGT
CCCATTTCATCAGTATCTAATCTAATTAAGTGTTCCACTAATAAGTACATACTGTAGTAT
ATTATTATTCAATGGGTATCACAAACTCCCTGAATAGAGTTCGTAAGAATTTTGCACTCT
GGTGAATGGCACCGACAGCAGTAGGATTAGCAAGTGTGATTACAGATTACCAAGCATACC
CGCTCGGCTATGACTGAAATATTAGTTTCAGCTTGGAAACTCCGAGTTAACTAAGACTTA
TGATAATCGTTGTTAGAGGGGCGACGGAAGCCATCGTTGGTCGCAATAGGAGAACTATAA
CGTTCTATTAAGATATTACCAATGTCTACTAAATTCTCCTCTTCGGATATCCTGTTATTA
CGGCTACTTTAAGAATTGTGTAGGGATGTTCCAACTCGATAGCCCATAAAAATTCCATCG
C-ACCGTCTTAATTTTGCGATTTATTATTCTTTGTTCTTGCTATGTAGGCTGACCTGACT
TTTGTTTTTTCTTCTTGCGGAACATTTCTACTCTTTTTTCTCGTCTTCTTTCAACTCAGT
CGTGTAAAGTAAACGGTAAGTTAAAAGTATGGGTGACATGGCTAGACCT--TGTTAAATC
CTACGGGACCTAGATAAAACCTGCTCGTGCATAAGAGGCGGAAAGATGAAGACGAGGTTC
ATGGAGGTTCTTATGTTTTTTTCTATGGGTGGG--GGAATTAACTCCCC-----------
------TCG-CGGTTAACTTGTC--CGCTCATTCTC-CCACTTCCAACCTCTCTTTTCTT
TCTCTTGTCTTGTTCGCAACTGGCTTCC-CCCACCA--CTCCCACATTTCCTTCGTACAA
ATACGTGGTCTTCTCTATTCGATCAAACATGAACAGAGAGCGTACGAGAGAACCATCTAA
AGTTTTTCCGGTAAAGAATTACTTTCGTTACCTTTCTTATATTGAAAGATCATTATAATA
ACTGCATGTTCCTCCCATTCAACTTCATCAATCCTGTGCATTAATAAAGTTTTAGTACAT
CAATCCATAATGGATCTACTGTCACTTGTGAATCGGTGTAGCATCTATGTAAATGTGCGG
TCGTGCAAAATTCATAACACAATCGGTATGACAGGTCGTGCTACTATCGTTACTGCCGGC
GTATCGGACTGGCGCTACTCCATCATTGAATTCGAGATCCTTAGCCCTCCTAATTCTAGA
TTTCCAGGATGGCTAGAGCATGAGATTGCAAGCTTCTTAACCTCAAATGGTTGCTAAACT
ACACGAAAGAAATTCACTCAGTGGAGCGTTTTGGGTGTAGCCAAAAAA---GAAATAAAC
CAAGCCTCAAC-TCTCCCACACCACTCTCAAATTATAAGTC----CCC-CAACCCCTTCT
AGCGCCTGATTTGTGTATGGAGTACGTAGTAGCTCGTCCTATCCACATGTAATTTCATAA
GGGGTTCAATACTATTATAGCTTTATAATTATGGCTAGGAAACCCGTAGGTATCTCAGTA
GTTGTAAGCTAATATTCCCGTATCTGATATGGGTTTTTCAGTATTGGTTAATACCGAGTT
CATAACCGGAGCGCGTTCCTCCGCCTCCGCAAGTACTACCAATTCAACCCTGCAAGGGCC
TTCCGCTCCAGCTAACCTATGGTACTCACCCATCTATAGTATAGTCTGGAACTCATACAA
TCATAATATTATTAACTTTCGAGACCTCATCGTCCGGCCTAAATCATAGATAGTTCGTAG
TAAAAGCCAATTGATAAGGTTCATTTAAATTAAGTGGCCAATCCCTCCCAAATTGCTAAT
TGATACTTCATAGTTTTATAACCCTCTCTATCAGGCCCGCGTTTGGTACCCCCGCCAATC
TACTATCCTATCTCGCTGGCCCCCCCCCTTTA-----CACCTTACTATTACGACATACTT
TCGAATCTGCATCACCTAAGTTTAATCATCATTCATCCACACTAAGACACTTAACTTGCA
ACTCAATTTAAAGCGGTATGGCGCGAATATACAATGCGTTCGGGTGCGTACTTGATTGGT
AATAGTAATTGTAGGAGGTACAACTCTCCATTAATAAGGGCTTTCCGGGAACAATTAATA
AGGTAATATTGGAGCAGGCCGTAAATAAGGTATCTCGTCACTAAATCTTAACTGTACCTA
ACAGCTACCATATAGTAAGTGTTATTGGAGGTTCTTCCTCGGATAGGTTCACCTATAGAG
GTTATTAAGTAAAGATTTTTCAGCGAAATCAGTAGTAAAACCGAGTTTATGTGTCAGTAA
ATCAAGATCTATAATACCATTGCTCGACCAATAGCTTCAGCTAGCTCGACGTCTGCTAGG
ACTTCTCATCACAACTATCAGTGCGTTCCCAACGTTAGAACTGGATGAACTATTAATATC
CTTGCAGGAACAGGTCGTGGACTACCTGAACAACGTCGCCTATTCCTAAGTCAAAAAGGA
GAAGCAGTCGAAGTTACTTAAGCCTTGTAATGTGAAATTATAAAGTGACGATATATGGCA
AGGA--------------------------------------------------------
---------------------------------------------GTTCCTAAAATGTTA
AGATTTAAGGAGTCATTATATCCCCCAGGAGACGAATTTTACATTTCAACGTGTTGTAAT
AATTAATACAAAAAATACTCTTTGGAGAGGAGGATAATTGCAGTTCCAACCAAACACACA
AGTGATAAGGATGGTATTGTTACAGAGATTACGGGACTTGTTAAATGACCTCAAACTCTT
ACAAAGAATCACGTGACTG-------------ATATCGAGAGTGTAACAATGTACATAGA
GTTAAAATAAGTGACCGTAAAAAAGAAGAAGGAATCAAAGGAAACTGTGTAACTTTCCAT
AAGGGCAAACTCAACGTCTTTCCTATCGCATCC---------------------------
---------------------TGAGACAAATATTCGCAAATTCCTTGGAACCAACTTAGA
AAGTCGTCCATCACACATTCATCGTTATCGAGTGATACCGGGAATGTCCTCTTATTAAGA
TGAGTTTGT-TACGTGCACATTAAAGTGCTCCGGAGCGACGAATAGCACGAGATTGCGAT
TGGTACAAGGCAACCAAAAAGCCGACGGAGCACCCTCGGCTTCACGAAGTGTGCTGGGCC
GCGTCTAATGGGTAGCGTGCACATTACTAACTAAGTATTCTCTCCATCTACATAAGGCTC
TGCTACTCAGTCTTGCCGACGCACACTAACCCGTTCTCCGCTAGCTCCCTTTGAAGCTTG
ACTTCGAACTTCCTTACATCATTCCGAGACTCCAAAGTCGATTTGTCCAAAAGTTAAGTC
CTTACGGTGTTTCGGCGAATACGCCATCGTATCAACGCATTAATGCCGACATGTGCCGCA
TGACTCCATCATCCGGCGCACCCTTACATCCCGTATTCCTCCTAACGAACTCTTCGCCTC
CCATCGTTCTTACTAGAGCCCCTACCTTCCCCCCAACGGCTTCAGACCATCACTATGGGT
TACAGCCACGTTAATACAAATAATGCTGAAACATCATCAACTTGCCAACCTTATATCCTC
TCGTGACCTTCGCTCATGCTACAAACGTACCCGTATCTACACTTTACACACTCTCTTTCC
CAATACGAATGGTCGCAGTATTGGCTCTGCAT-AGTTTTTCTCTTCACTGTCCTCTTTAC
ACTC-GCCATCCCTCTACACCCGCGAGTCTCATACC-GCAT--GCTAGCACCGGTTAAGA
GTACCTCTACACGTTTCTTGATGTAAAACATTTAAACCTGCCCGAGTGAGTTCTACTGTA
GTCTAGTTTAGCGTTTCAATACTTGTTGAATAGATACCATAGTTTCCACGTTTGTAAATA
TTTAAATCAAATCATTAATATAACTGGACTAATAGCTCTTACAAGTATTTGGCCTTAAAT
GCATTCATATTAATGGGACACCGCTTGATCCTTGAGTAATAGATATTGCATGTGAAATTA
TTTTTCATTGCGAAGATGCGTATTAAGGTACAATTATTCGCCTTTCTCTAAATCAATGTT
TATGAAAGCAATCTCTGCTCGCGGAATAATTGTTTGAGTCAAATTCTGAAACATTAAACG
CTAAATAATCAATGGATGATTCTCCTTGAATAAGTATGAATAAACTGCGTCTAATTCACC
AGTCGAAACAGTTAATAAACCCC--------------------------CCCCCCCCTAC
ATTCCC--------------TGATTTACGCCCCCAATTGATCTCCACCATTCTTGCGGCG
ACCTTATTCCGCCCCAGCTTTACCCTACCCTGATCCATCAAACGTCTTCTCACTCTCCGT
TTCACCATACTTCCTTCATGTCATCACATCAGTCGGAGGGTCTGTGTTAACCTTTTAACC
CGTAGCCCCATTATTACTCCCGAGCTTTCTAACGTATTCCTAGTTTTCAGCTTAAGCTTC
TACTTACAGTCTCCATACTAACTATTAATAAGACTCCCCTCCCCAACC-CCAAAACGATG
AGGCGTAATGCTAAGTGATTAGCGATTTCACTACTTTGTTTGCTATATGAAAACTAAGTG
TTCTCTCTTTCCCCACTCTTTAAGCTTTGACCGGTAGTCCATTCACTTTTCATTCTCTTA
CCCTATTTGTGCCGACTCATTTTTGTTTTTCACTTTTTGCTCCAATCGCCTTCTTTGCTT
TTCGATTCAAGTCAAGTTTATTCTAAACTACTTTAAACGTTCGGTTGAAACACGTTCGCA
TTAAAGTAAGAGGCATATTTGTTTTAGTTGTTTTTGGTCGCAA-TCAACATTATAAGCTT
TATCAAGGCTCCTCTCAAAGATCATTTGTACTACATAGCCCATGGTTGGTCAGTAAGATC
TAGTAACTCTAACCAGTAGGAAGTAAATGATCAAAAGAACCTCTAAAGGAGAAGACGATC
TCCCACTCCGCCTATATACTCAAACCCTATCAACAGATCGAACGATTAACTATGCCATCC
TAAACTCCGATTCTAGCCTATCCAAATGTCTAATGTGAAAAATTAGGAAATGTAACCATA
ACCGCGTTATGCACCGTATACGAATAATTGAGGCTAAAACGTGTACAGTCACTAACATCC
TTTACGAGAAACTTTATCTA----------------------------------TCACCA
TATAGGGAGTTTGACGCGTATACGGGTAAACACGGAAGGGAGTAACTAAGAATTTATAAA
AAGCTCAACTCGACGCACCCAGAAA-ACCCAAAATACGACCTCCCAACCCCGATAACGCA
TCAACCCCCAGTAACTTATATCGAATCTACCAACCTCTACAAGAATATCCA---------
--GGAATAATAAGAGTCAAAAGTCACGA-TCAAGACGAAAAGGCAAGATCAGGAACTACT
CTTATGAGTTTCACAAAGAAATCGTTGGTTAGCCATACCTCCGGGTTACCCTGATATATT
GTGCGATAATGGCGCGATCCTCCAACCACCAGGGTCATCTAAACCCATACGAAAACACCG
AAGTAATCTTCATCCCCTAGCTC-------------------TAAATAGAGCCAGGCTAG
GTGTGCGAAACCTAAAGACCGTAACACACTATCTGCGGACGGTTTGTGGAAGACTGGCCA
GTCACTACTGACGACGTGGCATGGG-----------------------------------
------------------------------------------------------------
------------------------------------------------------------
---TCATATTACTTGTATAGGGTAACTATTAATGAGATTCGACTTCGTAACAAATACTTT
TGTTTAAAGTTCAGTGGTCCTCCGCCTACGTTGAATAGTTTAAGTAGAATTTGGTTATAT
AGGATGACAATTAGTTAAATTGTACTTGATTTCGATCAAGTCACAATTTGTTGTGTACAC
CCTTCCTTTGCGTCATGTGAATAGTTTCTGTAAACGTACCTTATATAGGACACGTATTGG
CAAAATTTGGTTTCACCAAAGCTTCTATTGATTTAAGTCACTTTTCTTGCGCCTCTACAG
TATAGTCTAAGCTCATATGGCTTATACAGCATACCAATTCGTAGGATTCGACTTGGACAA
GGCAACTCCTGATAGAGTGCACTCTCGTTCTGCATCTGTTGAATAGTTTGAGGACATTTG
ACTTCCACAGGATAACGTTTAATAAGAACCGACTTCCTGTAGATAATTGCTAATAACGTA
CAGTCTCCTTCCGGACGATATGGATTAGTCAAAATACATAAACGTTATTGGCGATAACAA
TTTCTCGACAAGTGGCTTGCGGGAGAAATCATTCAATTATAACGTGAGTTTCATTAATGA
CGATTATGTATAATGTAAACGGGGTATAAATATTTCGAGCAAACAATACTTAGTCTATAG
CG----------------------------------------------------ATCATC
TGGTTCAACATTAAAGGGTGTAGCATTTCGAACATAGTTGCCTTCCTCTTCCTGGTACAC
CGCATTGACAATGCTTTAGTATTGCTTTCACACAACCCGCTACCGATGATTCCGCATAAA
ACTGCTCACACGATGTTTCACAGCCATATTACTCAAAACAATTGAGGGTTGGATCTATCT
GACCAACCACAGTTCGCTACTTCATAACATTATTACCGACCTATTACTTTGGCATATATC
TCATGTTAACCAGCAAATTAGCATGTAGACCCATTCCAACATTATGTTTAGCAACCAGGC
CCTAATCCTAACGTTTTATATATTGACTAGTCTTACTCATTTCCTTAATTCTAATCTCAT
TCAACATACAATGCCGTCACTCTTAATAAGACATAATACGGCTATGTGTCTAGCTTGTCA
CTATCCAAGCGAGCCGAGGCCTTAATATGTCGGGTCGGTTCTTAGCAAAAAATAAGTAAC
GGGGCAGCTACTTCGTGTAAACCCATCCAGATAACTTATGAAACCTTGCGAGTGCTATGT
TTAATTGTGGATTATGCGCATCAAGGATCTATAAAGCCTTTGGGTTCACTTGTAAGACCG
AGCTTTTACAACGCAATAATTAGGGGGGAACTAGAGAGTTTAAATAATTTCAGCATT---
----TCCCTCTGATGGTCCCCCCCCC-GCCCCCTCTCACAGATGCAAACAACTATACCTC
AAACCCCCCGACAATCTGGTCACGGTCATACTTACAACACATCAACTTCCTTGCAGTCGT
TAACTACTAATAATGCCGCTTCTACTTCCGAACGATAATCATTAATCAAAGGTCCAATCG
GTTTACAGACGACAAGTATTGATAGAGTATCCTCACCTTACTAAAGACAACAATGGATTA
CGGATATCCAATGTCATAGGACAATAATTAATGGTGTACACTCAAATTCGAGAAGTTAAC
AATAAGTAGAGGACACCCTGCTTTATGTCGTAAAGAATTAAGTGTAATCATACTAATTAG
TTTAAATAACAGTTGCTAAATCCATTACGAATAAATGTTCGACGGTACAAGAACCG----
--------------------------TCAGACGTTCAATCACCCTTGTGTGTTTGTGTGC
CTTTTTTTTCTGTCCAGCAAACGCACGTCTTCAATAATATACCACAGCATACACACACAC
GCGTAGACTTTCTAAAGCCGAAGTATATGAAAGTCACGTCCACGGACGTAATCGTTCATC
ATGGGAGACTGATATCCAGTACAATTGAGGAGTTAAGTTAAACATCTAATTAAGGACAAA
TATATACTGGTGAAATTGTTGAGCAGCAGTTTAAATAAGATAAGTAGATGCGGCTCGATG
TATTTGCCAGTCATAAGTACATTAGATACGATTTAAAGACATCATGTCATTGCAGGATCC
GTTGCTGATCCAACGCGTTAAGGACAGTGTTTTATTCGGACTAAGGCCAATATTAGTAAT
TCGGACAGTTACATCAACCCGCTAGCTTTCTGGTACACAAGCATGATTATTACAACCTAT
TGACGGACAATGACT-------AGTGACGATAGTTT------TTGCATCGCGCGCTGACC
ATATAAAACATCTCACACATAGACTAAGTAATA-----ACGGAGGTTATCTCCATACTCG
CCACTTAAGTATAAGCCAGACACCCTTTGCCCTGATGGAAACCAAACT-TAGTTTTAACA
TCAGTACAGGATTGTGCTTTAATCGTACCACTTCTCTTGTCCGTTATGTAAAATACAGGT
CTCAGTTTTAGTAACGATGCTTGCCTCTAGGGTTTTCGGGACTAAACTGCGGGCCTATCT
TCGGGAATACTAACTATATTCGACATAGACAACCCTCAATTACTCATCTGTTTGGAGGGT
CAACATAGATTGTCTCGATACTATCTCGGTTTATTACAA-------TAATCAACACCATT
ATCTTCCCAACG--------TATGAA---GCATAAAAAAGCCTCAAATATGGATAGATAG
ATAAATAAGTAATCTGTAGTAAAAGAGACAAATCACGAAAAAAACTTATATATAAAGGCA
TATAACAAACCAAAAGACAGCGGCGCAACACTAGTTTCACAGAATAGCAGTGCGCGCACC
TTAGATAGCGACATCGAAAATGCAAATAGCGGATTACCGCCAGAGATGAAAATTAACGGA
GTGCTTGCCACTGGGAATCCTCCT---AACTACTGTGAGTGCACGAAGAACCCTATGGAC
TAATGATCTTCATAAGACCTCAGTTATCGCTAGGAGACAATAATATAGAGGTCTACACCC
TTAAAATAGGATAATAACCTTTTATTACCGATATGAATCGCTCCGAGCTTTTACCAGTAC
ACTCATATCTACATCTTCTTAATAACCCACAGTACATACTTATACGACTTCCCACGAGTA
ATTCCTTAGTCCCCGTGGCCTGTTTTACAAAAAAGTTGATCTTAGCTGAGAATCCCCCGA
GAATTATGTTACATCCCGTTTGGATGATTCGTGCCAACGTGACTAACGCCTACTCGTACC
AATTTCGTACCAGCATACTAACTAGTCGAACGTCTCAAGGCCTGTGTGGGTTGTTATATT
AAGTAAAAGCATTCCTCCTCATTAACAGGATATAACCCTCCACAAGTCCGGACCTTCCTT
TCGAATGCTTCTGCAGGGA--------------ATAACTTA--GAGC----TTAAGTCTG
ATTTATAAATAGTCCGACCTAAAACAAAACATTATATTTAGACTACTCCTTAATACAGTG
GATTAATAATTAGATTATCTACCTGCATTCGACTCCTGAATTCAGAGGATCGAGATTAAA
AAGAAGTAGTGCTATCAACTAATTATC-------------------------TTGGGACA
GTCTCGAT----------------------------------GGGACTCCTAGTCACCAA
TCATGACCCCCACA----------TTAAGATCCGTTCAAATCGGAGTTATTCAAGTCTTC
CCCTATTCATTCACTGAACAATATCGGAACGGTCTTGAAGGTGTTTCATCCAATTGAGAT
CGTACCTATTACAACACTGATAATTCATTAGCCATTAAATCCCCCACATACTAACCATGA
TGATCTTCAATGGTACCCATATTAACCCTCGACTTACTTACACACAAGTTCCATAAAGGT
GGCAGTCTACTTGGGCAGGTTAACGAAAATAAGATTTTATGGATAGAGGATCGCGCCCGA
TCCTAAATAATTTACAAAGTGTGACGCGTGATAAAC------TATTGAGTAATGTTAGAA
TTCAAATACCCTGAATGTATAAGCTTGAAGCTACGTTTCTACGTATCCGTAGCAGATTGT
AGGAAGCGTGTAAATTTCACGGA---------TTCGCTCA-ATAATACTTAAAGACTGTA
GAAATACCCGTCAAAAGTTTAAATCCTCATACTTCTAACAGACTGTTGGTGTCCAGTATC
TGGCTCCTAAATACTACTGTTAGCATATCCCAACTAAATCTAGGTCCTCTGTTAATTCTG
CACTTACCATCACGGATCCCATACTTAAC----GATTAAGTCCAAAATTTTACGATAACG
TGATACCGTACTACGTGAAGATCCGTAAACAATGGAATTTAGCGGTGGATCCCATGCAGC
GTAATTATAGGTAGATAATCAGGTTAGAATTTAAGTCTGGCACATTGCGTTGGCCAAAAC
CGGGGCAGGTTTTTGAGGAAAAACATGATGAAAGTATGCTCCTAAAATCCTTAAAAAACT
CCACTTACATCCGAGACCCGATGTTGTAGTGAACCGTAGGGCCTCAATGGTCATTTTACC
AATCTTAACGTACAGGGCCTCGAACCCCAAGAGATCGTTCCATGGATACAGATCAACTAC
TAAAGACAGTATCTCATAATTCAAGCTAGTTGTCAGCCTCCTTGCGAAATAGATATGTTT
TGCGTCTCTCATAAAATAGCCTATTGGACGAAGATCGACGGATCCGTAAGGCTTTAAATG
ATTCCGCCATAATAATTGGTTTCGGCCCCTCTTATATGTAGACGAACTGACTTATAGTAG
TATATTCGATCTTGATAGACTTACTAACGGGCACGACCCCCCCCC-CCGGGAAATGCGTC
AGTGGTTCGGGTGATTCCTGTGGCCGTTGTTAGCA-CTTTGCGGGTGCACGATACAGCAT
AGAAAGACTAACCAGATAACTCATAGACAGTGAAATCAAACGACACACTAAGGGTAATTG
TTAGGAGAGAGTTAGATCGACAAAAGGAGTAGGATTAGGACAAATAACGTTCTTTGGGAG
AGGTCGTTGTTTAGTAGCATGTAATCCTTTCACTCGTACCAGTATTGGCCCAGCGTGATC
GCGATTCTTATATCCTCAGTTATAAATTTGCAGTATTCTACTATTGAGAAAACGTCCTTA
TCAGCTGCCTTATAATGGATTTACCTGCCAT--CGGATAAGAGTGCGTTAAGGGCTGGGG
CGACCTTGTAACGGCTTCATTGGAGAGTCTCCTTCAAATGGCTGTGC-CATGATGCCTCA
TTAATACTAGCCATTTTACAGGAGAAGCTTCTATGCCGAGATTTATAGCCAACAACAATT
GCACGAGTCACTTGCGAAAGATATCGGAAGTTTAATAAAGCAGATCCCCTATTCTCGTGA
TCGAAAGGTTCTAGCACATCTAGAATCGCTCAACCAAATACAAAAGTAATAAATTCGAGA
GAATCAAGTATTTACTAA-CATGGCAAAGAAATCGGTGTATCGGATTACTACAGTGAGA-
GACCTTGTTAGAATGACCTTCATTTGAAGCTAGACGAGGTAACTTTA-------------
----CCCCAACTCAAAACT--TATACCGTCCCGCTACCTAAGAACATTTAACATCCAACT
TCTGTCACCTCCACCATCTAATTTAC-----TGTGGAACTAT----CGAGACCTTCGCCT
AGCATAGAATGGTATGATATGAGGTATCCGTACTTGCAGTTATAGAAGTGCGGAAACTTT
GCGTGGTTCCCATCTAGCATTTTAAATTCGGGCGAAAGAGACTATGCCTTTGTGAAGATA
TTCACTCCTGGATATTCACCCTATATCAATCTGTAGAAGATTAATCGATCAAAAGTTATA
GAGGATTACTACTATACTAACTATTGATTAACTAGTCTCAATCAACGATCGAATAACATT
CTTACAGTTTGCTACTGCCTTACGTTTGAGATGGTAACTGGTGGTCACTCAGTTAGGGAT
TAGCATCGTTTAAGACTGTGTCAGGATTCGCTTCACCGGACTGATTAGAATCA-AAATAA
TATACCCTTCTATGTACATTCCACAGAATTTAAAGCGTAACAGGTTTGTCCTTACCTCCA
GGATTATTCCCCTAAGAGTCCAAAACAAATTCAATTGGTAAATTCGTACCTTTAATGCCA
CAGGATCGATGCAGCTCGATCAGTTGTCTACCGTGGTAGTGAGGTCGAGTTCTCTCGTTG
CAGTCCATGTAAACCTTACCTTGTTGGTGCTCTCCCTTTTTTCCCCTTTGGCTAACG---
-CCTTCCGTAATTATGGATTGAAGCAGAGAGCGGCACTAGGATCTCGTAAGGGTTAAGGA
ACAGAGATATTTAAATAGAATACACGTTGTTCCCACCGATCCATCGGACGTATCT--GC-
-CTTAGATTAAATGCTTACCAG---GCACCCG--AACTAGACGAAA------TTTGCAAG
TGTCGTCACAATTAAGATCATCCACTTGTCTACAAGGAATCTGATAATTGCATCCCGATG
TACCCTATG---AACATGGCTCGTCAAAATCATGATCGCCAGTGTGCGGAAAGTATCAGG
TCCAGATACCTGTTATCAAACGTTACATACCCCAGCGTGAGAAAGGATGGACCGCGTACT
AAACTAAAATGAGGGATGCAGCGTTATAACCAGCATGAATATAAAGTACAATTAAGATCT
CCTAGAATAACCTAAGGTAATACACGCTAGCCCACCTCTCATGAGCTAACA-----CTAA
TATGCGGCCCACCTCTCTTATTCCTGCCTTCCACAAACCCCGAGCCAGACAGTGGAAAAG
AGTGACA--GAAAGTCGTCTCATTAGTGTACGACGTTACGACTTATTGGCTCTTCCACCC
TGCACGACTCTACATAAGGCGTGCTCTACAAATAACTCCACGGTCGGCTTATTACTAAGT
ATCAAGTAATGATCCCCTCTTAACTATAAGTGATGCGACTCCTGAGCAATGAATGAAACT
GATTCAGCTCACCTAGGACCTCCTGGGGGACCTAGGAATTTACAGCCATCTTCTTGACCC
GTCCGTGCGCATGTTTGACAATTAATCAAATAATTGGCTAGTAAAAACGTATACAGATGT
ATAGAGAAAATAAACATCCAAAGAAGATC----TTTAGTGGTA-----------------
---TATGTTCCGCACGAGAGATCAATCAGTAGTAGACAAATAAATTCATAAAAACATGTT
CTTAGATGAATCAATAGATTAATTAAAATGCACAACTAGCAACCACATTAACGTTGGGGC
CCTCCTTTAGAATTTGATGACGCTTGGAGTCAATCTAAACGAAAGTTAGGGGTTCATCGA
TCGTAGATCTCGCTGAAGTATATGCACATGTATTAAACATTTTCGAGTGATTC-----AA
ACTACTAATAACACCCATT---TACCTCAAGAAATCGTTTG--------TG-TACTCCAT
AATGCCCCCTCGCACTCCTCC-ATACGACCCCCTTAATTATGAGGATCGCTACTCCTAAA
GTACACTCACATTAGGTCGACTAAGATTAAATTCAGAACACTTTATTTGTATATATTAAC
ACTTAATCAGATTCGCCTTCCACACGTGGACTATTTTTTGACTTCATTCTCCTTGCGAAT
TATGATAGGTTATGTACATTTGGCTTATACATAATAACTGTTAATACAATTTGACTTGGT
CAAGAGAGCTAATAGTAGCGTCCAACCTCGTTGCGCGTCTTATGGATATATTATATATTT
AACTTATAGAGGGTAACACTTAGTCAGATTCGGCTTCGTCAAGTGGACTGTTACTACCGT
ACAATCTTGTTTCGGACGTTAAGGAATGCTAGTAGTACGGAAAGGTTATTGGCGATAACT
ATTAATAGACACTCGGCTTGCGGTAGATATCTACCAATTATACAACGCATTTCATACACA
GGAATCATGGATGAAGTCAACGGGGTATAAATACTTTGACCACATAATAGGTAATTAATT
GTGATCACATTTAATAGAAGAACTGAAGAATCTTTGTTGTCAAGCTGTGAATGTGGAGAC
TCATTCATAGATTTTGACTGAAATAAGTG-------------------------------
----------CG-----------------------GAAG------------------TAG
TTAGCCAACCTCCTGTTAGCCTTAGAGTCTTAGCTAACGAACTAGGTATCACTAATGTCA
GATTCCTGCACCATAATATCTCTGGGTTCCTATAAACGCTCAATATTACATTTTAAATTT
TCTACTATTCACGCCAATCTTTTTCACACACATCCAAAATTGAACAACTTACCAGCATAT
TGCAGAGACTCTTTCCGCCGTCAGTTAGAGCCATCCTCATTTAATACTCTTTGCTCTTAG
AGGGTCGCTCCTGGCATGTGCAACACTTAATTGAATCATGGCCCTTGTTCACAAACTCTA
TATTCGGCCCCCATTTATAATGTATCACAGTCATTGCGCTACGGCAAGCTCCAAACGTAC
TAGTAATTTAGTATAACTCTAGTCTAGTCTGATTTGGACTTAGAAAACTCCACCTGGGGA
ACGATCTGACAGATATAAGATATTTCGAAATGCCATACTTTGACCTAACGTTGGCAATCG
ACTGCTTTTAAGG-ACGCAATTATGGGGTCAATTCACTTTAATCTCCCGACAATCTGAGC
GCTT--------------------------------------------------------
------------------------------------------------------------
------------------------------------------------------------
-TAGTGTTCGCTTCTTTGATTATCCAGCAGACCAACATCGGTTTTTGCTCCCTCAAGGTT
TCACCGACCTTAAATTACCTATGATTATCTGATCAACCTCCACCC---CCACTTCAGTTG
GAGTATTCGCCCGTTTATTTAGAATTACATAAGTTAATAATACAATCTATCGTACTTCTG
CCTCGAGTCTATTAGTGGTATATTGTTTTCTTATCTGTCAAAAGGAATATGTTCTACTGT
TTCATGCACCCTTTCCATTCCGTGCCGAGTCGCTGATGCTTGCTGTTGCCGAAAAGGACA
CTGTCTGTTTTGTTGTTGTTTCATTCGACTGGCTAAAATATAAAAAGAGATT----GCCG
TGCAC--GCTAAACCTCTA-CGACATTTATCGTTGTAAAGGTAGTTACATTCCCCACGCG
TCCAATTTTCACATCCGTTTCATCACAAATCTTTATAGGCTGTCCCTCCAAGGATACTTC
ACA------------------CAAACGCCTAG-TTCAGAGAGCATGTAAACATAGTTTGG
AGCGCATCAATCTTCGACATGAATATTGTCTAACATGGCACTGCACT-ACGGACTTAATG
CTTGCCACAAAACGTACTCTAGCGTTGTGGAGTTTGTCAAAGTGAGGGTAAACTGGGGGT
GTTATTACAAAGAGTGTAATAGAACAATTCGTCCTAAGATCCTT----------------
---------------------------------TTAATC--AGCATCGACCGAAATGATT
TAGATAAAGTTCGAATAACTAGTGCTTCGTGCGACTAATAAAGAGGTCTAATAATTAACA
AGGATA-TG---------------------------------------------------
-----TACTGCGGTTGAAGCTGTTGTGCTGGCTGTATTCTAGAAAAGAGTTCAGTACTAC
AGG---------------------GAAC----------------------TTTGTCCCCA
ATCTATGGTTCGCGTTCTGCATCATATCCAACGTACGAATTAAGTGAAGGACTCTGCGTC
TGAGGTCTTGAGTTAATAAATTTCCC-CGCGATTTAGCTTGTGCAAAGGGGTTCTGATAA
TATTGTTGAATGGTCAGTGCCGAATCTACATTTTACGAACATAAGGAAACAA-CCTGCTT
TCTTAGATGCTTAGAAAAATATGTAGGACCTAATAGGATTTTCCGCACAATTCACTAGTA
AATACTCAGAAAATCATTAGTGGGCGACTACATCCAGTAAGTAGTAAGGCCCATTTTAAG
GACTGTACCGTAAACAGCCATCAGTTATAAAAATAAAGACGAGTAACCTGTGCTTGATAG
GACTATTATGACTCGAGGGTACGTCATAAAACATTACTCCCGTACAAACATTACTCTAGT
GTTACAACTATAAATACATCCCGTAGTATATAGTTACTGCGAGGGTATCGCAAACTACCT
CGATAAACTTCGTGAACACTAGCAGCCTTGCCAATTCGACCCACTATCCTCAACTTTGAT
TACAGATTAGTACTCAAAGCCGCTGGGCTATGAACGAAATATTAATTTCAGCTTGCATCG
GCCGAGTTCACTGAGAGTTATGATAATCGTTGTTAGAGCGGGGTCAATTAAAAACGCTCG
TTGCGATAATCATCAAGGCGAGTTACAGG----------GATGATCAACCCCTCTACGAA
ATTCTTCTTCTCGGCATCCTGTTATTACGGCTAATAAACAACTCCTTTATGGGGTTGCAC
CCACAATCTACAATATAAAGACGTTCTCTGTCAAAAATGATTTAT---------------
-----------------TATCTGCACCTGATTCTCACGGGATACTTATGATTCCACAATT
TCTTTCAAGTGTTGCAAACGATGTGGTCATTCCATTGCCATTGTTACTGGATACCTAATT
AATACCCATTTCACATTGCTCTGAGGATCTCCTGCTCTCTTCTTAATATTAAAGATCTAT
TAAAAAATAATCGTCCCGTTATCGTA---GGTACTTTAATTGGTCGTGACAATTTCCTAA
TACACTACTACATCTCTACTGCCTCATACGAACCTGCGATACAGGTAGTAGACGACTTAT
CTGGTTCTCGTATAATCCGTAAGGTGTTTTCGAACGGTAAGGGAAGTTTCGGAATATTGA
CCCGGTGGAGGGACTGAGTTCGTCTTCTCTTCAAATAGATTTAAGATGGGTAAAATCCAA
TTCGGATCCTTAATTATAGAAATAATGGGCAATAAAGTACTGGAGCCACATACTTAATTA
T-----------TCCCCTCTCTCGTCTTATCGACCCCCCTTCTCATCAC-AACAAGCATG
TACTCCCACAACCCAACGTACCCAACCAGATTAACTTGTAACATGTATACGTTGTCTTAG
TATCATATCTATTGAAATCCCCAACTAGCTGCTGGCCCTATCAAGGCAGACATAGAAAGA
CACGGTGATGTCTAACTACGAGTAGTGTATTAATACGATAGTCTTAACAGAGTATTATAC
TGATTACGC-TCATGGATAATACTTCCACACAACTGACCTTATAAACGAGCCCTACTCAG
CGGTTGTTTCATAAGAAAT-CCACTAGTGTTTAACCTTCCTCCAAGATTTACTCATTCTC
ATACTGATGTGGTCTAATACCTTCCGTACTTACTTACTAACTGCTCCCTACTACCCATCC
ATGATTGACCATGCCCTAGGTTGTAAGAGATCAGGTTATGCTTTCCCTGTCA-CTTAATG
AATTCGTAAGTAAGTATACTACGGGTTGTTGCGCTAAGGTTAATTATCAACTCAAACATA
TCC-------------------------TTCGAGTTACTTCCATCCGAAACCTAACCAAT
ACCCTAGGATATAGTCAGTATCTCCTTGTTCGAGATCTATCGTACGGATTAATATCTACC
CTTATTTACTTAATTATGCAGAGTGTGATGTATTAAGTCCAACATACACAAATATGTCCG
CTTC---GCGGGCGAGACTAGTCGATGATATATATTCTTTCATCCCCCCCAGAACCGACC
TGTTGCTTAGTATATGACTAAAAATTTGTACTTGTTAATGAACGCAGCG--ATTACCTAT
TACCTAATAACTTACCTAATCTATAATGGTACT--AACATTAAGCTCTTATTCCTTATCT
TATGTTTATCTACCGTATTTAGTAGTAATTTCCAACAAGTTCCTGTTAGATGTAATATGT
CTTCGTAGATAGTAATCTTACACAACTAGCTGATTCACTATTCGCAAATCTTACAGCTAA
CTTTCAGATAGCTATGACTAGCTATCATACCGCAGTGGATGCTTAGGTAAAGGTTAAAGA
TGTGAAATTCCGTCTCGATCTGTTAAACCCACGCGGGGAAGTGGGAACGGTAATTATCCG
TTATTATATGCACCTGTTGCGTTCCTCGATGGTACAAATTCTTATTCGCTTAGTCAAATA
AAGCAAATGTTGCAGTAGTAGGACTTCTACCTTATACCTTAACTGAGACCTCACCTTTGA
CCAGAATATAACAATTATTAATCGAGGTATAGGGACTTCGGCCTAAA--TCCAGGATCCC
AAGGCAGTATTAAGTTCATAAAAACATACAGAGTATCAAAAATGGCAAGGAGAGGGAGCG
TGCACGTATCAGAAACAAGAATGACACGTATTGGTGTTCTGCTACTTCATTTGAGGCACT
TTCT--CCCCCTCAAAAGTTTGGCGCCCC-CCACCCCTTAAC-GGATTTATTGCTAATCA
ATATTCGGCCGTTTACTATCTCTTACTCTCCAGGCCTCACTCTCTTTCATATACACTCCG
TTTATTACGCTCTAATGAGTGCGCCATTAAGTGTAATCCATATTAAAGCTCTGATGTCAA
ATGCTTTATCTATATTGATAATCGAGAATTCTATTATACCTCACTGGAATCTATAATCTG
ATTCACATATACGTGGAACGAACTTATGTAATTACTACACTTCATTAATCTAGGAAGGAG
CTAATTGAGGACAATAATTGTGTTTACGCGTATCATGAGCGAGCGATTGCTGAATCAGCA
AATCGCACAGAAGTATCTATGAAGTCGCTTATATGCCATATTCCGGCCCACTAAGGTCAC
AACAGTACTTTCCCATCCTGTAATCCCAAAGTATGAGAATTGTTAAAGAGATGTAATTAT
TAATGCCGAACGATTATTACAGAGCTGCAATATTAAATATTGATAAAATAAACTTAAATA
TCAAGGTTATAGAATGAGTCATGGGCGTGGGTATGGGTTCGCAGGTAAAGAGTACCAGGG
CACACATAGACTTGCTCAAGAGTTCTTCACCCGCAATGGCACAAGTAAGAGATTCGAAAG
GATGTTGAAGGTTGTAAACGAGCTATTCGAAACACGCTGTTAACAGTCTCATAGTTCTGT
CCTCCCAAATTCCCAGAAGTATTGT------GAGG--------------GGTCTTTCGAT
A------GCTTATTATACTTTCCCTACTGTCCTCTTCCCGAGCTCACATTGATTGAGTAA
GTATAACACAAATAAAAATAATTTTACAAGAATTCGATGACACCTTACTGAGTACAAGCT
TTATACACACCACAACTCATAAGTTCTGAATCGTGACAAATTTGA-ACCAAGACGGGTGT
CTCCCGTGACCTTTGGGTATGGGTTAGATTTACTTCACTATAATTATCTCGTAA--TAGA
TTTTATTCGCGCCGATTCTTTAATATCCATCTCCCTATTTCCATTGAACT----------
----TTGATTACCTAACAAGATCAGCGCTGTTAGGTATAATAGGACATAATAATAAAGGT
CGTCCTATTACGACAGTCACTTGCCATCTCTATAATGGGCGCGCAGTTAATTTACCCGTA
AGTCACCTATGCCTCATAAACTGATGGATCATATAAGACTAGGGGGATAAACGGTTTTAT
TAATCAATTACAAATCCGTATGTAAATA--------------------------------
----------------------------GAGTCATAACTAAATTAGGTATTATAAAACGA
AGCTCACGCATTCACGGGGTCCGGTATTATTACCTCATCTTCCATGATCATATCGAGCCT
TCCAAAGGG---------------CAAGAATACAGACATT--------------------
------------------------------TCCATGTTAGTAAAGCGGTATAAAA-----
-------CCCAGAAGGCTCTACCCTTAATGTCCACGCAAGAACTTAAT-----AACATAT
GTCCAATATCGAAGTAGATACTTAGGCCCTAAAACCCTATGAGGATACCAATTAATTCGT
AACATAGCGTATTCCGACGAGGCGTAATGGGTGATCGAAAATAGAATAGTCAGGGAGAAT
GAACCAATCAATCAGAAGACTGATTCCACCGACTAGATCATATGCAAAAAAATATTTTGT
AGTTGGAATATGGACACGGATAATTATCGCTCATCGTAGTATTCGATTCCATAGGAGACC
ATTCCCAAACAGAATGAGGGCATTGTCTGCGAAATAAATTGCATAATTAGCTCATTATCA
TTGAATGGGACTGCATTAGAACACGAGCCTTCGCTATCTTTCGACTGGAATAATTAAGGA
CAAATACCAATTGGTACAATCTATCATTTCGCAAATAAAGGTAAGTATATAATTGCGCGG
GTAGAGGATCGTCTTCCGTATGGTTTAAAGCATAGATCCTTGGCAGCCCACTCCTGCATT
GTTCACAACTTTCTCGCACAAATCCTTACTGAGGCTGATCATCTTTGAGAATAATCGGAC
GTTTCTTATTAAAATAGTTCACAAAAACATCATAGTCCACAGTTTACCTTACTGTCTTAC
CCAGTCTTCCAAGGCTATAGCTAAGTTTACAAAGCTCACTTATTCAAATGAAGGAAGGAA
TATACGCAAGGCATCATCCGGTGACAGACACCGAATCCAACCTAACTAATAATCTGTCTA
GAACCTAGCTACTCCCCGACATAAATAGTTGATGACACACAACAGGATAATCGG----AC
TTGGGGGTTTTCTAGAAGAGTCAAATTGTTAATTACTGTACACCGTCGTCTTCCTCTCAC
TATTACCATATAATACTTGGGGGATAACGCACAAAGATTCACAACCATCAAGGAAGTAGC
TGATTACAGAAACCCCCGCTAAATACGACAGTCATTAACAACAATAATGAATGTGGTGGA
CTAGGACCGTATTCTTCCGCACT-------------------------------------
-GATTTGGGTGTCATTTTTGAGGACAAAATTCGCAACTTTAATCTAGCACTTGCCATGAA
TTCTAGCTTCGTAGGCCCAATCACTATTCACGT---------------TCAA---TCTTT
TTTCGATCTTCC--GATC-ACAATACTATT-------------GGATAACGATTGAGAAG
ACGTCAGCGTTGCCGACAGATATAATGTTATATCGATCCATGATCATCTTATTGAAATCG
GTCAATGATACTATTTTGGAATCGCTCAATGATCATTTTATATAATCGCTCACTTATTGG
AATATAAACTGGATCCATAATCATTATTTAAAATCGATCCATCATCATAT----------
--------TATAAAATGGCATCCCAGATCATTATGTGAGATGGCTCATGATCCTGATATG
AAATCGGTCCAATCAATCCTATCAATTGGCTCCATCGTCATAGTCTAAACTCGATCCATG
GATATCCCCATTTATGAACTCATCGGTACCC-ATCTGTAGACTGCCCAATATCCTGGACT
GAAATTCG----GCAAGCAAGGGATACGCTGAATAATCAC--AGTGCCCTGTGTGTGGCC
TCATCCATGCTGATTCCGTGTATAATGTACATGAAGCGTGTATATTCAACAAGATTGAGA
TAGTGATTCCTCTCCAACTGCAATTATCTTGCACATATACTACCGTGAGCTTGTTTGCTC
TTTCCCTCTCTTTAAGGCACAAATCAAACCTATCTGCAGTAATGTTATACCCGGTCACCA
TGAGGAGATAAGTTCAGCTTCTAGCAAGCTAGATATTCATATTCGTAAGATTCTTGAGGA
AGAATTTAATTCAGCTAATTCAGAGACTATCTGTGTCTGCCAGTTATACACACCTTAGAT
ACAATTTATATACATCATGTCGTCCTCACAGCCCATCCTTAGCCGATACAATTCAATCAA
GATAGTGTTTTATTCGTTCTCAGGATTGATAGCGACGTTTCTTAAGTGCACCAGTAATTC
TCTAGGAAACAAGCCTTATTGATAATGCATCCCATTCC----GCACCTCG--TCGTGCCC
TACAGACACCCATTGGATTGGTTCGTGCG----------------------------TCT
AGAGGTTTTTGTGGCG----ACCTGATTCATTAGG-TTACAATACTCAAAATGAGTCTCA
AAGTCGTACTGATTAAATTCGACTTTGGCCTAAAAGATTGCCATCATAGGACGGTATTTT
ATACATTCAGTAAGCCAGAATTCTCTTACATATTGTAAGAGTTATACCTGCATTTGCTAC
TTTC--AACTAAACCGATCCTCTTTTTTCCTTTCCCACATATACCGCAAACTCCTTTCAA
GTATTAATTTAACTCCTTCTATCCCTAACCGTCTTGATATTTCATCTAATATTCCATATG
ACGTCTTCCGCCGATCTAGAACAGCGTTCTATCAGGGCCTA-------------------
---------TAGTATGTCTGTAAAAGCTATCTTAGGGATAATCTATAGGCCGTAAGTTAC
TAAATGCCTAGCTCAATAGATTATACTTACTCAATCTAAACCTATCTTAACTTGACCTAT
ATAGTTCCGAAT-CTTAAAGACGACCTTGCAACATTGTCTAACTTACCCCTAAA------
-------------CATTAGTTAATCAACTTACCGGGTTTCATAAAACAAATATATCTCCC
CTTGTCAGATGCCTACATTTATTACGATTCTCGTCTATGGCGCTATTGAATGGGTATAAT
CTCTAGGATGATGTATTACTTGCTTACTTTCACACATGAGTCTCTTAGTCTAACATTTGG
CATCTGGATTTCACA--------AGAAT--------------------------------
-------------------------------------------GTATA------------
-----------TCTCCCCTAAATTATCACACGCACGCGTGAACCTTACGAAAGTTTTCGC
CCCCCACCACATACCACGTTTGTCTTCAGG-------------------------TAACT
TATACCTGTACACTACACCTAAACGGACAGGACAACCAGTGCCTGAAATATGCTTAACAT
CCTGCCCATAATAAA------CGTGGAATGAGTGGATATTGATACCTGGTGGTTATCTCC
CCGTCTTTCTCGTTGCTAGGAGCCATGACTGACCTATGGTCTTTCTTTGAAAAAAAATCA
TCGAACTCGTCTGTCCAGTTATTATGACTGCTTTCGAAACTCTCTAACAGTGCATTGGGT
TTTCTTGGAGGCCACAAAGTGTCCACCCCTCCTGAATAAGCACTCCACATACATGTGCAC
TCCAAGAG-----GTGAAATCAGTCCGAATATTTGTAGGTGGCGAGTCAGCATTAATCCT
ACTTGATAATATCTCCCTACCATAGCTAAT--ACTGCAT--AAAGCTAAATTGCTCTCCA
GCG-------TCATATAAAAAATTGCTAACAGGTCCCCAAGCTTAACTTGTAGAATGCCT
ATTTTAGCGGTAACCCCATTTTTACCCGTCTTATGATTAATAGGAATGGGTTGATTGGGT
CATTA----------AAAGCCTTTCCATATTCTGATATATAATATAATATGAATACTTCC
CTTCGCTTGTATTATTGCTACATCTAACGCG-----GGCTGGTAATCATAGATTTGGCTG
GGGTTTTCACACTATTTCATGTTCTGTCTCCTCGTCGTGTCAGGCTCTCC----------
--------TGAACTAAGTTCAGACCATCGTGCTGGGGTATCAGAACACGCTTTACAGGTG
CCTTACACTGTACTAACGCTGTCACTATGCTGAGGCATTTATTATGCCGGAACTTGGATC
ATAACGACAAGTGTGTAACTGGCCATACGGCAGTATAGAAGTGAATATCAAAAGACCTAA
GGAGTTAATCTTTAATTTACGTTAGATGGGATGCAAAGACTTTACCGAAGAAACATGTCG
GCGTGGCTAGCATATTCAACGTAAGGATATTAAATAAAATTGCGAGCCCTCTTAAATGTT
AT----------------------------------------TAA--------ACCCCCC
CTACAA--------------TTATTAACAGCTCGACATCCTCCCAGAGCATACCATCTTA
ATCTACAAACTTGTAGCCC-CCCAC-AATCTTTATGGGGTTTTGTCCGCTAACGGTTCCA
TCCTTTCTAAGTCCAAGTCCCAAACTACTTGTGAACTATACGACGTAAGTATCAGTTTGC
GCGGATT-TACCTGCTATATCCTATTGTTTAACATGGTAGCACAGGTTAAGTTCTCTAAT
TGCTCTCAGCAGAAAAGACTCCCAGCTAAATGTTCGGCTCGAGGACTTAAAAATTATTAC
GGTATTCATCAGGGAGTATTACTACACTTAGTAATTACCGAGTA--TTCCACCTTCCCAA
CAGGACCCTAAATACCAGCTTATGATTCAAACCCTCAAAGAGGTACACAGCATTGCCATT
CCTAATGAGCGGTCTCCAACATAGAGGTCAAAATTTATGCAAAGTGCTCCAGAAT--ATG
CCGATCCTTACATATTATCAATCTTACCAGATAACTAAGTTGGGCATCAACGAGAGTCCT
GTCAATGACAAGTGGTTCCGTAATTATCACACAATGATGT--GCGGTCGAGTCCAGAGCG
TGAATCTAACACACAGTACAACCTCAACATTTACGGCCCTGCAATTCCTAACACAGGTCG
CTACATGCAAATATTCCGAGCAAAGAATGAGGAAAAAAGAACAT-CCAAAGGTAGACC--
CGAACAACTCAAAACTCGCTCGTGTGTGTACTACTACTTACGACAAACTGATGGCTTC--
------AGGTCGTAGGTCGATCCCCCTCCTACTCAACTAGC--TTCT-------------
------------TCAAAACTCAGTCGGGCGTCCCTTTCCGAGTAAATATGTAAAAGGACT
TGTTAAGGTCCTACGGGCTT--GGATCACTTATACAAGTAATTTCCTACCCACACTACTT
GGCTCGCCCCTTCCCTATTACGTAC----ATCGCTGGAAGTAACTAATGCGAGTGGTAGG
TTCGTCTATCAGCTTTCCAATTAATTCTATCATCCAAAAGAAATACCTATCCCCCCTCCC
GCCCCCC--GTAG----TAATCCAATTTCGTTTTCTTTTTTTACCCAGATGAATCGGATT
TATCTGTAAACAGGGACATATCGGAACGCTTCTCTCCGGATGTTATGACCCGTTTGACAA
GTCAGTTAGTATCACCTACGACAGACTAAGCCATCTGACCTATCGTGGCATCTTCTCCTC
AAAGCTCCGAATCCTTTCTCCCACCAAATAATTTCGAAACAGACCGAAGAGGGACAGGGC
AGAAGTAGACGTCCCCAACTTTGTGCCTTTTTTTTTAGATGTAAAAAGAACCTATCGTCC
CCATCCGCCTAGTAGCGTACACTCTTGAGGGTCGCAAAAGCTGTCAAGCAACTGCTCAGA
AATACAGTAAGTATACCGCTGGACCAACCCTTCCCCCCTCG-------TAAAATATCCTC
ACCAACCATACCGTCAATGCCACTTAGAGCGAAGACACCTCAGAAGATAGATCACACTTA
GTCTTATCCATGTCTCCCGGACTAGAAGATTATGCTCGCTACAGTCGCTTCCTAAAATCA
TGATTTCCGTTAAATAACTTAATACTGAAACCCAC--AAAATATATATAGAAAAAAGGAA
ATCTTCTCCAACTACAGCCACTAATGTAAAATGCTGCCAGGATCAAACAATACTAAGAGA
CCGGATCTCTTTTCGCGGGACCCTTGGTTTTTAAGTGCCATTCTCTCCCCCCATGAGTGC
TCGACGCAATCTGCTACTCTATGGCACAATAGCCATTTAGAGAAGGCTTACTGTTAAAAA
GAAAACGACCGTAACAGCGACGATAAGCAAGAATTCACACCGATCAAAGTTGAATGCATT
GAAAATTGCGACTAAAATTGGCTATTCAAAATTAAGAACGACTTTAATAACGCTAAGTTG
TTCCAAATCTTGAAA--------ACTTGTAGCATCGTACTGAATCAAAATGTTAAAGCCG
GTTACCCGTTAAACCGGTCAATTCAACAGCATCTAAGAAAACAGCTTTAATTACCCAGC-
---CAGGTCTTAGGATCGATTACCTGAGATCTATAGTCTAGAATTACTTCTTACCTCCGA
AGCAGATTACTTCTAAAAAAG-------TTAATAATCCGGAGGTTCCCGATTGCATCGCT
AGGATCAGGATTTCTATTCATTGG------AACTCCTTCCTCATTCAAATTAAGCTTATA
GGATTAAAAATGCTTAATTAATCATTCCATCAGAAAGACGAAAGGTGTTAGTTAATCAGA
AAATGCGGAAAAACTCTCCTAACAGTAGATTTTTA----------CAACATCTTAATAAC
CCAAGCTTAAAGGTTATCTCGCGAATTTTATCTACAGATTACCGTTAATCAATGATACGT
GGAATACCAATTCAACCATCCATCGAAACCACATCAAATTACAAGCCTAACTACCACGAG
GATTGGTGTAAGCTTCATTAAGCAAACTAACGGTTAATATTTAAGTGTAAAAAAATTGAT
ACGTGGAACTAACAATTAGAATCCAAGCATTGAAAAATAATGTAACTGCCCCCCAATCAT
AGTGGCTTCCCGTACCGTTAAAACT-----------------------------------
------------------------------------------------------------
-------TTAACCTAGACGGCCCCTCTAGCGTTTTTTGTAGCGACACGCATTAAAAAAAA
ATCTTAC-----------------------------------------ATTTGATCAAAC
ATATTGTATTG-------------------------------------GGTGGACCCGGA
GCGCAGCCCTAGATTATTTAATAGGAGTGACTAAACGCATTCTTACATGGAAAGACTAGA
ACATGAAAAATAATTAAAGTGGAATAACTTCCCATGACATATACACATAGAGCTTATGAT
GTTACACACAGGAGGCGAACATAAACAGTATGTGACTCCCGAAACATAGCTCTAAATTAT
TTAATGAGAAGAACTGAACGAATTACTACATGTAAGAGTTGGGAGATTAAAGATAGTTTA
AGTCGAAAAATTTCAATTGAAATACACACGCAGAAATTGAAATGTTTGACTAGGCCGATA
AGGACGCACTCCGCGAAAAGATAAGAATTGCAGCCCTAAATTATTTAACTGGAATGATTT
CATGAACTCTTATATGGAAAAGCTACGCGATGGAAAATATTTAAAGTCGAAGGAATTCCA
ATGACATACACACACAGAATTCAAAATGTTTGAAGCAGGGGTCAGTGTAAAACATTTGAA
CATACGAACCGTAGCCCTAGATTATTTAATGGGAGTAGCTAAATGTATCTCTTAGTGTAC
AAATTGTAAAATGAAAAATGCTTAAGTTCGAACGATTCCGAATGACTTAAACATACAGAA
CACAAAATGTTAGACTAGAAGGCGGACGGAGAGCTTAAGAAGGCAGTCCTAGATTATTTA
ATGAGGTTAAATGATCGCATTCATGCATGAAAAAATTAGGTTATGAGTAATAATTAAAGT
CGAATGATTTCAAATGCCATAAGCACGCAGAGCTCGAAATTTTAGACATAGGATACAAAC
GAAAAACCCGGGCGGTAGTGGTGTACATAAACTATGTAATTGATACTCCATATCAAGAGG
ACACCCTCCCGACCGCAAACTAGTAAGCTTTACGTAAAAAAAGCTAGTTACTACTCGTAA
TTTTACGATTAAAAACATTTCTATAAGAAGTT----------------------------
------------------------------------------------------------
---GATGG----------------------------------------------------
------------------------------------------------------------
------------------------------------------------------------
-TTTAGGGGATGTCATCGTTTAGTTAAATGTAGTTGGATATTGGATTGTT-AAAACGACC
GGATAATTGAGATACCTTGTGGTAACTAAATTCGGATTATTGACAAGAGACTCGAAACGC
TTTAAGGTCTGCCCTCCTTTTTGTCGGTTTTTTGTCTTTCCCGATCTCTTGTCGTAGCTT
GC--TCAGCCGA---ACAAGGTTTTGAAGCTTACTATCTGTTA------CTCCTCAGTGG
TCATTCCTACTGTCGAGAAACATTAAATAA-------------------------ATGAA
TTCTCTATATGTTAGCCCGGAATTACTTTTTACCGAGGCGTTAATCACTCGAGGGACATA
TCAATACATCACTATAGCCTCGAAAATTTCGAAGGTTAGT--------CCATTCC-GCCC
CAATTGGGT------------TGGGAATCAATATGTGCGCCTTAGTCATCACTATCTGCA
GGATTTAGGGGACATCAAGTCTCAGTATAAACAATGCATTAATCACCAATCGAGCCGCCT
TCACTTTAGGACTCCGTATTATGAGTATCTACTTCATAGGCTTTGCCAATCATCCTCCAG
AGATGATTCGCTAATGAAGTTCTCAGACTAAATATTAGTATGGGATCCATTCAAACAAGA
TAACTTTTAAAATCATACTTGTTATCTAAGGCTTTTCAATAGACTCTTTTAAAACGTATG
CTACCGTGAAGGCATAATCTTCGGATTGAAGGTGTAATATATTGCCAATCTCTAACTTTA
GGGAAATTAAGGAATGCCTAAGCCTTAGAACAAGTCATCGGTCTTATGGCGACATGAGAA
GTCACTACCGCCTAAGTTCGGGTCTTAGCACTAATACAAAAAAGGTATTAACTACCCTCT
CCACGAAGCTTTGATTAAAAAATGTACCAGCATATTACGTTACTATTGCCTTACCGTCTT
TCCCATCTTAACAAAACCG--GTCATAAAA------------------------------
---------TCATACA-TCACCTTCTCTCCCCAACTCTGTACTTTGGAGGCTTACAGATT
AGTAAAAGAGGAATTTTATCGATTTCTGGAATGTTGTGAGTGCTAGCTAAAAAACGTATG
AGGGTTGGGCTGATTTGTAAAACGAAAATAGGCGA-CCTATTAATGGTTCATAGAACAGG
TGTGAATTCTTTACATAAGTTTGTTTTAGTTAGCT-TGTTTGAGACCCCTCCCTCCCCCA
ACCCCTTCTCCTGCAACTTCCTCGCTCTCTTTCCCCCCTCGACCCTACCGCCATCCCTCA
GGCAAAAAAAAAAAATATGCATTCAAATTTACGATTAAGTTAG-GAGGCCACGAAAAAAT
TGCCTACGCACAATTAGTTCGTGACACGTTCCCATCATCGAATCGTGTATGATCAATGGT
ATATAGTTTAGCCATCG------TGA------GAATTCTAGAATAGACCTATCCTTAGCA
ACTTCTATGAGAGGCCACTATAGATTCGCCTTAGTAATGAGCGCTGATGTAATACTCGAA
TTTCTGGTAATGCCATTTATGAATGGTTACGTATCATTTAAGACTTACTGGACAAAAATT
CACCCTTATCTTTTTAAACCGCGAT----------------------------TCCCTAA
AGGCTTTGAGCTGA---------------------GTTACTTATGAGCGTTTCTGAATCC
GATATAGAGTACAAGATCGAATTAGTGGGGT-----------------AATAACTAAGTA
ATGC-----TGATGTCCTTTTCTTCC---CCTCAATAAATATCGGGGACATGGGGGATTC
TCTAAACGGCGTACAAAATTGGTATATATTCGACCGCTCCTATCCAGCCAAATATATTGA
AGGCCACTACATTCAGAGGGAAATATGTACCAATACACTTGACAATTTTTAGTCTGTTGA
AACTGTCACTAAGTATACGTGACAAGCCGGGATATAGCACCTCCAAGATTCAGCGATAGT
ACGGAATTGGTAAGAGTAAAGAATAGAAGAGAGAGG--CCAGACCCCGG--CCC------
----TCGGCTTTTATTCTCTCTCCCTCTTCGCTATAATAATCCATATCGTTTTGACGTAC
GAAAATCCCTAGATTCAGAATTGGGCCGGTGAGGTCCATTCACTGACACTGCATAAGTGC
TATTAGTGTCCCCCGAAATCCATCATTCTCAATCATGAAATGTGATTGCGACAATTAACT
CTTGTGCAATTAAAATACTGCAAACTAAAAAATCCGTCAATACTGGTGTCGTTTTGTCCT
GGTCTTGCTTAAACGTAAAAATCCCTACATATATCTCGACTGTATGATACAATTAACTAA
CAAAGTTACCAGGGGCGCTAAGACGAGTCCGCACCAATTGACTACCAGTAATTCAACTAC
TGAATCGTCCACCTTTTTTTATAT-TCCTCCACACTAATGTCACGT-CCGAACCCCCTAA
TTTCGTATCGATGACGTCCACTACATTCGTACTGTCTTGCATATGGTATCATACGCCATC
TTTAGATACGTTACAAGTTCATTAAGATTTTCGGTTATATATGAACCCTTGGTAGAACGT
TGTCACTTGCGTAAATTAACTGTACAATCATGAATCCA---TAATATAAAACTCGGGGCG
TCAATCTCCCTCCTAACTCCCGATGTAATATGGGTACTCCACATGAC--CCCACCGCAGG
AGAACCCTCCCCACGTAATCAGACGAGAATGATTTTGCCGGGCCATTCATAAGATAGCTT
ATATCGAAATATCATGTGATTCCACACACCGGAACTGTTGACAAAGTGTTGAATCCCCAG
TCGAAAATACGCGCCTCCATTATCAGCCCCGTATGTATGAGGACGCTTGATATGAGTTAG
CCCCAGAGGGGATTATTACTGCGTAGTGTAC--GAAA-CGGTTCATCTTTATGACAATAA
TATCTTTCCTCTCCAGGG------------------------------------------
------------------------------------------------------------
-------------------TACAGGGTCACAATTAATGAGATGCGACTTCGACATGTTAA
CAATTAATCAGAATCGCCTTCGATGTAACAACTATAGTAATGTTCATAAACTCGTTCCCC
CTGGTTTGAATAGATCGCGTATAATTGGCTTATAGAGGGTAACGCTTAATTAGATTCGCC
TTAGATAAGGGAAGTATTGATTACGTGCAATCTCGTTACGCAACCAATGAATAGATCGTA
TACTCTCCGCTTATACAGGATAACAGTTAGTCACATTCGCCTTCGACAAGACAAGTAATA
TTTACACACAATCTTGTTCCGCACGTTAAGTAATACTAATAGTAACCAAACGTTATTCGC
GGTAACAATTAATCTACAATTGCCTTGGGGTAGATATCAACCACTTATACAACCCATCTC
ATACCCGGGAATCATGATTAAAGTTAACGTGGTATAGATATTTTGACCACACAATAATTG
ATCAGTGAAGATCACATTTAATAAAAAAAATCAAGAATCTCTGTTCCCCGCCTATTAATG
CGTAGAACTAATCATTAGATCTGAC-----------AGTAGTAA-GAGCGGAAGTAGATT
ATCTTATTATTTTGATTTCATAAGTAAGCGCATCATTGAGTGCCTCAAGGTCCCTTGTAT
AAGTTAGGAGCTTTAATGCCTTGAAGCTCAAACTGGAATTAATACATAACGCCCTCGGAT
TCTCCGACCATCGGCAGTTCTGGGAGGCCAACCCAATCCCTACTAATTCATACAGTACAA
TTTTCG---CACTGTCAGTCTACGTTATGGCGACACATACTTTAGTAGTGCAACACACAT
TCTACTCCAGTAAGAAAATTAGCGTTTCAATTGCAAGCCCTTTAAGAACATTTAATGCCT
TATCATGTTCGAAGACGAAGATTATCCCTTTCC--CCTCCCCTGGGCTCTCCC-----AT
CCCCAATCTTTAACACTAATTATACCTTGAGTAAGCTTATATAGCACCAGGTAACTCTTA
GCTACATTTACCTTACACTGGTCAACTCTACATTTAGTACAATCTCCTTACGCTAAGATT
ACATTATGTACATATACGTTATACGGGATGCCGTTTAGTTAAGTTCTCCTTCGACAAGAT
AACGTTTAGTTAAATTGGATTTAGACAAGTCAACTTTTGATTCCACGCAATCTTCTTCCG
GATGCTACGGGTACATAAAATATATGTCCCTTATAGAGGGTAACGTTTAGCAAAATTCGA
CTTTGACTAGTGAACTATTAATGGTGTGCCATCTTGTTGCGGACGTTAAGGGTTACTGAA
AATACATAAAGGTTATTGGCGGTAACAATTAATATACACTTGGCTTGCGGTAGATATGAA
TCATTTGAATCACGCATTTCATACCAGAGAATCGTGCTTAAGGTAAACGGGCTATAAGTA
ATTCGATAACAGAATATTTAATAGGTACAGACCACATTTAATGATAAAACTATAGAATCT
CAGTTGCACGCCTATTAATGTGCAGACCCATTCATCGGATTTGAGAGTAATTAGCGCGGA
AG----------------------------TGTGTGCTTTTTTAGTAGCACCATTTAGAC
-CAATCCTGACGTAACATGTCTACGATGAATGTATCATGGCGGCAGCATAGCCA------
-------------------CTATGGGTTAAGCAGGTTAATAATAAGTGCGAATCTCGTAC
ACACATTCTAAATATGCTGATTACCACGATGTTTTAAGATAAACCTGCAAGAATGATTCA
GATCGTGAGGTAACTTAAAACCTACTGAGATATCGATAGCAATACATGAATGAACCTCTC
GAAATGCGGGTTCAGTCCCCAACGTTTATGCACCAGTAGGAAAAGGGTTAATCACCATTT
GTCTATATGGGCAGATATTATGGGGAAAGACGAGATTCATCGAGATTTACCCCGGGGCAA
TTCGCCAATGCGGATTAGAACCATCACCAATAGGCGACAATAACAATGACAGACACAATT
ATTCACAGCTAGACAAAGAGGTGACGCGATATGCTCGGTATAAACGCACCGGTGCCTATG
CATATGAAGACCAGGTGATATTTCATCAACAGCA---TCGCACCAATTCTTGATCCAACA
GAGGTCGTAAATAATGCATACCACATAACAGTAACCAAATAGTATATCTAACCTACTACG
TCTTAAATCCTGTATAATA----TTAATTTGATTATACAT-----GATAACA----AAAA
TTGACCA-GGATT-AATCATCCGCTAAATCATTCATCAAAAAATTAAATAAATATATTAT
AGATGTTACTTAACACTAATCGACA-----------------------------------
----------------------TCCTCCTCCCTATTCACATACCAATCTACACTATACAC
TCTCCAATCTCTAAGAATAGCGATACCAGAACCTCAAAAAAGA----------AACCTCA
AAACTCTCTCCCACTATATACAGTTAACATCATCACTATTAGTCATATATTAGTGCTATC
AACCTACCGTCCATTATTAG-----------CGTA-----------TACTATGTAAT--A
ATTT-------------------TCTCTACTGGCCCTATGGGACGTTAGTTTAC--CCGA
AAATATTCTCGAATCTATATAAATTCTAACTGTGTGTCTAGGTTTACTAGGGACAACGTT
TTGACTAACGACCGGGTCATAATGACAATTCAACGCTGTTTAGCTCCTCTAATAACGATA
TTTAGGGTCTTCGAACTTCCATGCCCAGGGACGTTTTCCATTCCAGTATTAAAAGATACA
TTAATTCCCGGATTGTTCAAACGAGAGCAGGTCTAAATACTAGCAGATAAGACTGTGAGA
TCAATATGCGTACACATACTCACGTCCTTATAGGTACAAGGTACGCTAACGAGTATTTTA
ACTAAGACTATGAATCTCTGTTTGTTAAAAGTTTCGCCGTAGCCCGTTCATAGTCACCTA
CCAATTCGTACGACAGCCTTGCCGATTCTTAGGGAAGCCCACTCTTGAGAAAG-------
--------------AATGTTGATCGAGAACTACCAAGGCGAATATGTCAGAAAAAATTAG
AGGACCCCCCAGAAGGATAATTTTGACCGTGCTTACAAAACATTATTAGCTCAAAGTTTC
ACCGGTCTCTGCTGTTCATCCCGGAGAGGCCTTAAAGATCCTTCAAACC----CCCCCCC
TCAACCCTAC--ACAGCCGAGCGC--CCCCCTACATAACCTTTGACCCCCCCCCCAACTG
AATTAAGTGTAGCTAACGAAGTTACTAAGCGAATTAAAACAAAATATGAAATAGTAACCG
GTAGTGGGG-CTCTAATTTAAAAAATCAATAAAGA--AAACGAAAGGAATAAATGAACAA
AATATAAAAAAAAAAAAAAAAAATAAAAAGTACCAGATGGACACAAGACGGGTGACGCGA
AGATACATGGAAATATCTTACTAATAAAACCGCTAACTTCACCAGTGAGACAATATTGTA
AGGACAGAGCGATAAACACTATCCATTAGTCGGAGAGGATACAATAATTTTATGATAATT
ATACATGCAATATAATAGAACAGGTCAGATCTATAATCGAGAGTTTTAACACCAATATGG
AAAGCAAATTAGATGCTTCAGCTCAGATTCCACACCATTCTCAGATGCCAGAAAGTTGTG
CTATCCGGTTTGATGAACAGGCTGGTTCATGCTATTACCATTGTACAGCTTGACGCCTTA
ATTCCCATGACAACTAATACTAAGTAAACCCGCTGATGCACCACGAAAGCGGTCCTTCGT
TGCGAAGGTCTCCTGGCTAATAACTTATCTTGTCATATTCCCGTGGTCAGCATTTACCCT
AATATTAAGGAGACCGCTACATAAGTCCTGAGTTGCGTCGCT-AACATTAAGAACTCGTA
------------GAATCACTATAACTCGTCATAGTTCGTTCGGACAGGACAATTTAAACC
AAATAATTCTTGGGATTTACGCCTGTTTAATACCATAATTCCGA------GTCA------
TACTTAATAACTAGTACAACGGTTCAAGTATAAACCGAGTAATACTTCAATAAAGATTGA
CCTCATCTGAATATTATCAATGGGTCGAAATGCCAAGTTGAGACGTAATTGATCTCACAA
ACCTAATTAGTTGGTGAAAAAGGATTCCCCATATTTGTCTCGATAAGCCGGCTTTGCCGC
AATCGTCCAGTGACTTGGACTGAGCTTCAATCTGGCGACGTTTTCGCATGGACCTTGATG
TCTT-TCATGCATCCAATATCCTAGTTTGTGCAAATTCGAGCTTCATCACCTTTCCCCAA
CTTCTAATGGGCCCCAGACTCACTTAATTAATAGGGTTCCAAAGTCTAAAAACATCTGAT
CGGTGAGTAGCAATCTTAGTCCGCGCAGAGTATCGTCGTCACTTTCCCGACGATACTAGA
AG-AACAAATCTTGGCCATTCTTGATTGTCAACAGTACTAGCCTGCTCATAAGCGTTTAA
A----------------------------------------------------------T
AAGAACTAAAAAAAGTCCCAAAACTTGCCCCATCTA--------ACACACCAGAATAACT
AATAAAAAATTCATCACAATCACCCCGTGACTTACCCACACTCCC-ACCCGCAACTGATT
TGCAACCCCTCCTCCCCGCACTAAGA-CTCTAATAATCACACCACAGTTTAGGCCTGCAA
AAATACCATAAATCATACTCCACCCATATTACAGACTTAAATATAAATATCAATTCTAAC
AAAATGAATATAAATTCGATGCCCG------------------TATTGACGGGCCCTA--
----ACCTCCGATTATA--TTAATTACGTAAGTAAACCGAACAACGACCAAAAAAAAAGC
TTAAGTCCCGGATGA--------------TACCACAAGAAAGGTAGTTAGCCGTGT----
-CACGCG--TGAATGTCATCCCGGGGTCCTGCTGGGATTTATCACCTTCCACTTCAAACT
CACTACACCTCCCATTCTGTTAATAAGACCCGACATTATCGGACTTCCTGATACACTATA
ACTGCCAACTCACAAAGAACCCTTAATATACCTTCTGCGTGCCGCTCCGCTATCGAACGG
TGCTGATTAACCCCAACACTAATAAGAAAGCAAATACAACAGTCAGGAAAACCCAGTACA
AAAGTGA--------------------ATTTGAGCACATATTAAAGTTTAAACAAATTTC
TATATAGTGCGCAACTATAAAGGCCTCTTCCTGTGCCTCAAGACTGATCACGCATCAGAA
TCTTGGTCAAGACTTAATCCCTAAAACTTCTTAATAATAATGAGTACCCCG-GGATG--A
TTAC-GGTAGAAATCGCCCGCATTTAGGATCTAGGTTAACTTCAGTCAGCCGTACTCG--
------TGAAGGC-----------------------------------------------
-----------------------------TCTTCAA--------TACGTCGAATGTGGTA
AAGCCCGAGGCCAATGATGATTGAAAATTATTCCATTCAGGACCCTACCCCGTTTGGGTC
GTACATTAACTTAATACGTTAACCGTCTAAAAAAAATCGAACCACATTACACCGTTCTGT
CGGGATTAATTCCGTCCATTGATGTGTTGATGCGAAACTATCAGAGTCGCCCTGGGAAGG
GGTGATTACCATAACGTTAAACTAAAGCAGAGAGGTGGACGGAGGGTGAGATCAGTGAGT
ATAATACAGAAGGCTGATGAGATGAGATAAAGGAACCGGGTAGGCCGCGGAGGCCAGTTA
AAACTCCCGCGGGTGTCAGTAAGGTCAATACGATTACAAGTGACACAATTTAGAAAAAGT
AGGGTGGAATCATTGACTGCCACACGCCACCTACTACCGACCCATTAGCCTA------AT
ACCAAAACCTTCCCACCCCTTACCTCTATCGACCGCGCACTAAGCCACATAAATAAATTC
ATAATCATAAGAGTAGTAGTGAATATTGCTTAAAGTATGTCTTAGACATAACCACCCTTC
ATTATTGCTCCAGATCCTTTAGGGTAATTCTCGTCAAGTGTCCGTTCTGCTAGTTAGTGC
TCCATTAATTATCTATTAGCAAATGAACCTTTCCCTTTGCTTACTACAAGTAATTGTTAA
CCTTGCGCACGCTGTCGCCCTGAAGCCCATTCCCAAATCAACGTCTGAATGCATTTTTAC
TGCAAGAGGGCGATCGCGCCAACTATGAACTACTTTATAAAGATGCCTTGCGGCCTAATT
GGAGATCTTATGACCCTAGATAATTAACTGTTATTCTTCCGGATTTACCTGAAGCGTCTT
TACCAGCGGTTACATTACCTATTTATTGCCCCTGAACCTACAGAATCCGACCAGCCTAC-
-GACAGATTAGCTATCAAAATGAGGGATGTTAGGCCCGCACCGGCCATCTCCCTCGTTGA
GGTCTGCGCGGCGTCCATAAGAGACGATTGCAAGTATTTATTACGTACCCCCTAGTGCTC
GGTTTGTCGAACTCATTCATATGAATCATTGACGGACCGCAAGGGACATCATCTATTGTT
CACGGCGCTCCCACCCCCTGGTAGCCTCCCCCTCAACGATTTTTAAATACCGTCACCCCT
TAACATCCTCCTCCCCCTCAACCCAACCCTATAGCCGGCCGGTTCGGCATCTGAAATATA
GACCCCTAAACTTTCCCTGTACGAATACAATACCCTGATTCGCACACTCAGTCACCCACT
TAGACACACAGACCTTTCTAGATCATAACGTCTCGAGTACGAAGCGCCTGTCCACCGAAG
TTCACCCTTCCCTTGAAATGCCCGGTTATCAAATGGGCATGATCCCCATGTTAACACGAC
AGTGTACTTTAATAAAAGAGCCCTCCTCCTCTTACATGCTCAGGTACCCATCCGTGCGAT
GGTAGGTAGAGGAGATTAGGTGCGGCGGAACGCTTCGTCTTGACCATCTGGACGATATTA
CAGAATTAGGCGAATCTCTTACATCGACATTTCCGCAATGTGACCCTCGGCTACTAGGAC
CGTGACGGTTCCTCCACCAGATTTAATACAATATATCACCCACCGGGATACTTATGCCAC
TTTGAGTTGAGGTCGCTAGTAATCAAGGGGTACCGAATTTACATGATGATGTTGGTCCTA
ACCTCTACGGATTACTTGGATAATTCCTACGGTAACTTCCTGCTACTAACATCCTCTAGG
TTATCCACCACTTGTTCTAAAAATTCCCGTAAT---------------------------
-------------------------------------------TTTAGT-------TGCT
T-----------TTCATT--------------TAAGAGTCACAATGAAGGC-GGTTC---
CCAGACTCCCACTAACCATCCTATTCAATACTTACCAACACTACACATTTCCGGATCTAG
GTTCTGACTTACTTCGTAAGGAATATAATCGAAATGAACTTCTTCATACGGTGCTCAGTG
TGTAAAGCATCGGCCTATTCATTACCTCTATCATTCTAAGATTATTAATCTAATTTTTAT
CATGGACGAGTTCAGTACTTACATATTCTAACTCAATTAATTACGTATGTAACAAGGTCA
AATGGTAGCTACAATATTGTTTA-AGACATAACCCTAACTCAGACACCCATTATGTCATA
GGACGGACTTATCCTGAACATTTCTTCAGCGCCATCTAGGACTATCAGTCGCCAAAACCA
AGACCCAAGTGTATTAACAGGACTAGACCTCTCTCGAATGTATTATAAGTGTCATTTCTA
CATTTATCATAGCCATCTCGTACAGTAGCAGCCTATAACCTGTAAAATAGTACTCGC---
TAT---------------------------GAGTTCGGCATTAATTACAATCATCGGGAA
CTAAGTTAGAGATATAATTGACTAAAAAATAGCCTCCCCCCACTTTCGCAGATCGGGAGG
TCCCTCTACCTCTGTTCCCCCCCGGAGTCTCACGCTATATCGACAGCCCTCTTCGGCGAA
CCCCCCCTAA---AAAAAGTT--AGAATAGACTATTTGATAAATAAAACATAAAAA--AA
TAAAATAGTCCATCACTGATATACTCCCCAACAA----AGAAAAAAAAA-AAAAAGCTAT
AAGATGGTCCCTA-----TGGGACGTACTCCATGTAGCTTTATTGACCCATTTTGCATCA
ATTAA----------ACTTACAATACTCTACATAGTAAAA---CATATCTATTAAGGCCA
AGTAATATACTAATAGGCAGCCACTTGGTTATCATCGAGTTAGTAAAGAAAGTCAAAACA
GGCTCACTTCATTCAGTGCTCCTCCTCCGCTCTCATCGAACAGTTCCTCTCCC-CCCACG
ATTTACACGGGTGAGTAAATACCTCTCGCACTAATTTATGATCGACAGAACAAAATCTTC
ATTCAGCAATTCGTCCGTGTATTAAATCCCTAA---------------------TACTAC
TGTT-----------TCTTCATGCTTCATAGACACCCGTTTCCTTTCAA---TTCGCCAT
A---CTACTCCCGAACCTCCAAAAGTTGTGCTAAGACTACAGCCGCTCCTTCCTGGCCCC
TGTTGTCGCCCTATCGGTTTCC---AAAAG-TACGCGCGGCAGATTAAGTTTACAGATTA
ATTCTCTTCCACACGAATTATAGAGGATGTGGTTACGTACGCGTCACGATCTGCTTAGGT
ATCACAATGATTCCACTCCCACCTCGTAC-----GT---------CGGTCCTTGCTGGAG
TATTCATACGTATAAATCTTATATTTAGTACTCAATAACTACCAAAATTACGTATCTTGG
CATGACGTTATGGAGAGCTTCATCGCCGATTACGTATCGTCTCTTACCGTGACAATTAAT
GTAGCACTCTGCATTTTCTGCTAGGCTAACATTAGTACATGCTCTCTTTTTAATAGCCCC
TCAGTAGACACTGAATTCGCTCGAGTAATAACTTATTGTAATCCGGGGGCTAAGAGAATT
GCAACTAGTACCTAAATCTATGCTATAACCTCTGATGGAATCAATTCATTGATGTGATCT
GGCTTTTCTCACTGGTTTTTTCCATCCTATACCATCAAGAACAAAGTTATCCGGGCAACA
GATGGAACCCTAATGATCCTCCAATAAATCACGACAATGCGGGTAAGGATTGTTTAATTA
AAATTGATCCGACGACTTACCTGATTCCGAATCGTTCAGAAGTACAAG------------
-----------------CCGGCTTAATCATATACTGTTGCTTCGAACTAATTACTTCCTT
CGACT---TTATCAACGGCGGTATGTTACCTCCTGCCAATTATTCGTCACGCCTTCCTAA
TTTTGCCGTGATTTAACCACTTCTCTATGGAACTTTGAATATCATTATCTGCCTACGGAA
GCGCAGTATAGATACCTTAATCATTACTCCGCCTCCGAATGCTGTAAACAATAATTAACT
AAGCATTCGGGTGATGAGCTAATTCCCTTTATAACTATTAAA---CTGCTTCTTATGCAA
ATTGTCAACGAGTGGCTTCGGAAGCAATCCATAGGTCCTAATCCCATG------------
--ACTCTGGTAAGGTGGTCGTAGTGCGGTTACTTAAGGGCATACTTCACTAACTCAAGTA
TAACTTACTAGTATGAGTGCTTATTATTCAAACTCGGAAAG-------------------
----------------------------------------TGCTGCCGTA-TTCTCCGTC
TAAAGATAAA-TGAGGTCCCCCCCCACAACTGT-CCCGGTCCCCTTAAAATTGCTAATT-
CAAGTTCGTCATCACGTCTGAGCCTCAGGACACAAAGCTCTCACCTCGATTAAGAATAAA
AGTTGATACCGAACTATCC--------------AACCGA---------------------
------------------------------------------------------------
------------------------------------------------------------
------------------------------------------------------------
--------------------------ATAAGGATGGAAGGGGGATGTAACTCCGTGA-CC
AACCATTCTATAAATTCTATCATCCTACGTCGGGTG-AAGTCCAAATCTACTTGTAATAG
CAGTACATAAGTTTTAACTGATGCTAG-C-GAACCCACCACCAAAAAGGAG-CTTCAACT
GGTAATCACAGATCCCCCTATCCACACTAATCTCTACTACACTAGTAAGACTTTCCACCC
GACTTCTACTCTCTGAAAGTTACCCTACTGAAAAGATAAATCATGTTCGATCTACACCGT
TTCCATGGGTAAAGCATTGATCGTTTAATAATGAGAGGTTGAAGTTTCCAACGTTTTCCC
TCACAATCAGTCATAAACGATTACAAGCCCTAAATTCCGGAGTTTTTAAAGATGAAGTAA
CTACTTCC--GAAAGAAGACAAGTTTGATGAAGATTATTATTTAGAAACTTTTGTGAGAG
ATTCTATCATATAAAAAAGATACTTGGCTATTCAAAAATCACG-----------------
----TCATTCTTAGGTGTAACGTTCTTAATTATTTAAGTTAGTTCCACTGTGTATCCACT
TTCATGATAGAATGGTCGGAATATGGGCGGGGTACGGTGTTTTAAGTACCCCATTTAGAC
AGTAGCTA--------------------TGAATTTAATGGAACACAATTGACTAATACAG
CTCATAAATACTAAAGACTTTAAAAGTAAAAATTAAAAGTAAATGATTTCCAAGTCATAC
GGCTGTGGTAAAACCCTTTAAATCGGTTTATAGTAACTAAACGGGCAACGACTATTCGGC
TGAATTGAACTATTCTAACGACTTTCTCTCATCGTGGCGTATCAATTCCACGAACTAATC
ATTCGACAGTCTACAATATAGACAAACTGGTACTAATTAAAATCACCTTAAATATTAGAA
ATCCATGCTAACTGCCCCTCTAAATACGAGTTGGTGATCGAATTATAGATCGATGGCAAT
CTCATTTGGTTAATACAATTCTTCGTTGAAATAACCACGAATATTTCATAACCGGTCATA
TAGATATATAGTTGCTGCATTACCACGCGGCATAATTATCATTAGGTTGCTGGTAATTAA
TTTCCACTGACATACATAACTCATAGAT--------------------------------
------------------------------------------------------------
-------------------------------TTCCCT----------------AT-----
--------------------------------TCCCCTCCAT---CTCTACA--------
---AGATACCCCC---CCTCACCCTTGCCAACTACATAGGTTTGTGCGACCCTCTAATGG
ATGCGCTAATTGTCCCTTGCGACCTCGTCTGATAAGCATATCTAATATTAAGCTTCTTGG
GGTATAACTTAAACGGTTTGTCAATCTTTCAAAAAGGTAGCTCTTTACTAGTACCAATAA
TTTGACATGGGCCTGACACTGGATCTTCAAGAATTATTTCCCTCGTCATCAGTAATAGTT
AAGTTCATCGACTTCCAGGTCTTAATCCACTGGT--------------------------
------------TCCACTCTAG-------ATACTTCACGTTCTCGGGCC--GCTCTCTTA
ACGTGCCACATCACCTCACACGAACCAATCACAACTCAATAATGTCTAACTGTCCACCCA
CATTTAGTAATAAGACGAAGAGAGAGTGTAATTTATCAAAGAAGATCTTAGTGTCTCCCT
GTCGATCCACTCGTTGATAATAATTTCTGAAA-GTGGAACGGTTTATCTCCAAATAACTC
TTAATACGGGGTATTGCTACCTGTTTACTCGTTTTCTACATACTTATTAATGTCGGCTGA
TTTTTCCTTTGATAGTACATCCTAGTGCTAAATGATTTAACGTTCCGTAAAAAATTTTTA
AAATCACGTAGCTGGGCATTGGCCGATATTTAATGATGTGAAATGGTTCAGCATTTGACA
ATTATTTTTAGTGTAGACTGATTCGGCATTCCATGACTAAATATTCATGTCAAATCGTTA
AACATTTCATAACTTCGTAATTATGTCAGATCTTTGGTCCTTGAGTAATTGCATATTCAC
TAACTAATTGACGTTGACTAAGTACGTGTTAGGATAGGTAATTGAAAAATCCATTATGGA
TAACCAGATTCTGAAGGA------------------------------------------
------------------------------------------------------------
TCTCCCTATTGTTTGTTTTTTTGTTCATGTATTTGTCTCGACGCAGATTATCTGGCCGTT
CATGTTTAACGTTTTATTTTGATTCGCTGATGTTAAGTGAGTGAAGATTTTTTTTTTTCC
TGTTAGTACTCTCCCCCTCTCTTTTTTGTCTCTTATTAGATACCGTGCATGCATCTGATT
TTTCTTCACATGATATACTAAATAGGCCGATAGTGGTCCTTGTTTACCCCTCGATTTGAA
CACATTCATAGATGTGTGCCTAATTGTGATTATTTTTCTTATCTGACTAATTTAGCCCTC
AGGAGCTCTCTTTTTTTATGCCTTCATGCCTATCGCCCCTCTGTCTCCTTCTGTGATAAG
TGTGGTAATTCGTTTTTCTTTGTCGTTGATACTAGACATAAAAAATAATCTCAGGCTACA
ATTAGAGACCCTAAACAACGTCATACGTTTACCATAAAACATGATAATTAAAAATTAATC
AGACTTCTGATCAGTCACACTTCGGACCTATGGTCGAAGATTGAAGATTTAGAATCCCTA
ATAATATCACTTAATATAGTTACCCTATAGTCTTTCGGATTGTCTCGCGACTTTTTCTTT
TCTAAATTTCTTCGAGCTGTTTGCCGATCGACAATTAATTTCTGAAGACATGCTTGTGGT
ATGCATATTAAGTATTTCCCGGTAATTCAAATATAAGGATCTAACAGTTATGTAAATGAT
TAATACAGACTTTCCCTCCATAATCGGCTTACTCTATGGCGCCATATTAATAATAAACAT
TATTAGTAACCCCTTT---TGAAACATAATAAATTTAGTACTCTAGGAAAAAGAACTCCT
ACGAAATTTCCATCCAGTATCATAATTAAATCCATAAATAGTGGCGGGGACGTCCCTTAA
AAGACCTTATAATTAACAAGTCCTTCATGACTAATACTCACGGTAGGCAGGGTGAGTGAG
CATAAAAGTCTCGCGGAATGCGGAGGATTCCGTA--------------------------
------------------ATACACCATCAGTCAAGGCAAAATTAAAAGATAACCGTACGA
TTCAATTACGTCGTCGGAACTGAATACTAATTACAACGATAACGTCCTTGTAGTCGTAGG
ATTGGGTCTCGAATTGAGTAGCGGAGTAAGAAGAAAGGTAAAAAGGAAATTTAGTTGCAG
TTGGTTGAGGATTACTGAACGCATATTACTCGCAAGTTCTAGATAAAAATATAAATAAAA
CTGCCAACTTGTACCTCACTCTCGACAAAGCAAAGTAGATTTCTGACCATTGACGTCTAA
TGGACGGATATTCAAGGACGACGCTATAATTATCGACACTAACTTCTCCTTAATGCGAAT
CTACCTCACCACCGTTTCCATCTACCGGTACACACTCCCGCTCATTGCCATCATAGACAC
GGCGCTACC-TCTTCGTCGGCGCAATTTGTTGCTAATGGTTGAGGGCTAGTGACGGCATA
TAACACAGAAGTTCTTCCACCAATACTCTACTTTTAGATAAAAAACTCTGTTTCCATTGG
TTGAGGCTTAATGAGCACATGTCAGAACAGCACAAATTATGGATGGTGACTTATTTGTGA
ATTAAAAGGAACCTGCACTACCGCGTCTCCTTCCTCCTCCTCTAAGCAGGGGTGTTCCGG
TAGAGGTC------TGAAGAGCTCCACCATAGGTCCCCCTATTTCCACTGATTGAGGTAT
CATGATCGCTTATCACACCGGAGTCTTCGCCAAAAACAATTACTTTCC------------
------------------------------------------------------------
--------------------------------TCATAGCTGTCGGGGTCTATACACACTC
TCACCAAACGGGGAACCTCGATGGCCGGTTCA-CCTAGCTGGCGGATG------ATATAA
A---AAAAATTTAATAAGAAAAAAAACTTCCCGAGAACCACCCGAAACGTCTTTTAAGTT
CTAAGTTTTGTCTATTGTTTCCCGATCACGAGCCTTCTCATTCTCTGGGACTTGTTTGTC
TATTGGCGTCTTTACCCCCTTAGTGGTAGGGGTCCTCGTTACTTTCTAAGAACCCATTGT
CCCTTCTTGTCGTCCTCTTGATAAATTAGTAGTCGGCCTGTTGCTTTTCTCAACTCACAC
AATGCGTTAGAATGTCTCTCTTTTTCGTCTGGTCTGTCCCCGACCTTATAGGTACGTTGG
TGCCCTCAGACTGTTCAGACAATTTCGCTGATCACTTCACCGATGTGATATCGTCATTAT
AAGTTTTCCGCGTGTTTCTTTACGCCATGTTGTCAGTAAATGAATAATTGGACAAATTTA
ACCTTGGCATCATGTACCAGGGCATTTTCGACAGGGATTACGAGCGTCCTGCTGACTGTC
ACTATCGATCTTTGTAGCACAGTATGAACTAAATCGACCTCCCGTTTCACTAACATCAGT
GACAGGAACTTTTCTCCTTACTTCTAAGAATCAGTCATTCGCATATTTAAATGTATAAGC
GGGTCCGTTATTATCTCCTCTACTTACCCGCAAAGGATGGCTCCCAACCTATCACA----
--------------------TAAAAATTTAGAGTCAGATGACGTTCGCCCGTCTTGTATA
TAGTCATGTCCTAAGGATTTCTGCCTGTTCCTATTAGTCTGCTCAGACCACCAGCTTTCA
TGGTCGTAGGCTTGAAGTTTGTTTGCTGAAAGACATATTTCGACTCGCGGATTTAACATC
AAGTATAAGATACTGAGTTCAGAGCAGTGGAAAAGCACCTCCTTCTAACTCCTGTTCTAA
------------GTTTCACATTACGGTGACCTGCGCAAACCTTCCAACCCCAGAATAGAA
GGGTCCTCTATTACCTCAAAAGAATACTAAGAGGTATGTAAAACGTGGACATTATGAGCT
ATCTTATAGTCAATGCTTTATCACCTGCACATTGAGTTCCGGG---TGCCTGCGTTCATT
ACATCTAAACTTCGTCATCCTTACCCCTACGGGGGCTTACAGGTTGTTCGACGAGGGCTT
CATATGTCGCTTTCTTATCG-ATAATCCTATTAACAAATCCTGCTTCCTCCACACTCATC
GCTCAAAAAAAGAGCGTCATTCAGAATTAACCATGATAGTCAATTCGATTTATATCGTCT
TTTTTTTTGTGACAGATACGGAGCACAACCCAGCTATATAATTATTCAAGCTGAGTACCC
TGGGCGATTGTTAGGGATCCAAGCAGCGACCCCCTAAGCAGAATATGTCGGTTGACAAAT
TGTGAACCTCTTAACATAACCTTCAGTCTTGATCTCCCAACTTTACCTTATGATGAGAGT
CAGCGATGGCAGGAGTACATACTGCCTGAAGGGATAGCGGGTGAAAAATACATCTCCAAG
ATGTCCTTGAA---TCATTATCCC------------------------------------
------------------------------------------------------------
----------------------------------TAATTATAGTCCTATTAGTTAGAATG
ACGCCTTACTTGCGCAAGCCAGCACTTAATGTAGATTCTACGAATTGATTATAATTGTGG
TAAATTCAGATAATACTATTTACTGAAGATTACTCCTAGTTAGCTACATTCTATTTAGCG
GTGATATCTATTGATATTCAACTCCACTCAACTTAGTGATGATCTTAATTGATTACCTAC
ATGCACCTTAGACGGGTTAACTGTGAATTAGGTTCACTTAACTTAGTACAGATGGCCTTT
CATTAAATTCAATCACCTTAGTGGAGATTACTATAGATTAAATTAACTCAATTTAATGAG
AATCGCTATTGGTTTAGTTCATTCAGCTTAGAGAAGATAGCTATAAATTATAAACATTTA
ACTTAGTGAATCTATCGGTTACTAGTGTCACTCAACTTAGAGGGGATAACTCTTTATGAT
GGTTAGTCAACTTATTGAGGGTAACAATTAGTTTAGTTCATTCACTTTCGCCACGGCAAT
TATAAATTTAGTTCAGACAACTTGCTTGAAAAACGT--------TAATAGATCCATTTAC
CTTGTCCGGGAAAGAGTCTAAATCCAACCTCACATTCATACGATGTGTCTGCACTTGATT
GACAGTCAATTATTGATCCCTGTTTGGTCTTCATCTCTTATTGGATATATTACATTAATG
TAATACCGTCGTTTTACCCTCTCACTTAACTTGGTTTTCTCTTATATAGAGTCCAAGTTC
CTCACCGATCTTGATTCCGCCCATGGAAGCTGTGCTGTTAATTTTTCTAAGTCGGACTCT
TTGCCTTTTTCCCGTCGTCGACTCGCTACTCATTTTTCTTTTTCTCGGCTTTAACTGATA
TCGGCACTCTCTTCTCCCAACAATAGATCCTTTTTTCTTCTTTTTGTTTTCCCACAGTTG
AC-ACTTCTCAATA--------TACTCTCAAAAGTTCTCTTCTTTCTTTTTCTTAGCACC
TGTC-AAGTTTTTTCTTTCATAGGGTAAATCATTAGGAGCTATAAACGTC-GCATTTCGA
CCATGATTGCATCAACAGTAGGAATATTGACTTGTATAAGAAAGATTGCTCGAAATAATT
CATTGAGTAAGTTCTTAATCAACTTTATACTTAAATTATCGTTCTGAACATTGTATATAA
AGTCACTAACGACCTTGATTCAGTGATAGGTGTGAAAATAACGACTATTTCAGTCAAAAA
ACAAGTGCCAAAATTATAGAAATCG-AAAGTCCCCCGAGTGAATTGTTTCCAACCGCTTC
GTTGTTCAACCTACATGAATTATCAACAGGAAA-----TACAATAATTATACCTGACTGT
TCCGGTTCGCCTACACTCGGAGTAGACATTTCTACTGGTCCTGGAAGAATACAGGTCAAG
A--TCATCAAATCCTGCGCGTGTGAATCTCTTACCTCCTTGAAATATTAAACTACTAGTT
TATAAGTTCGTAAGGC---------------------TGCTTCTTCACATCTTCTTCAAG
AAACTCTTAACTGGTCAATTTATTTGTCTTAGTATCGTAAAGCATTAGAATGACCTCGCT
CTCGACAGGCGCTCGGTGAG------------------------GTCCTATGAATTCTAA
ATAATTGACATTTAAATATCCTCCTCGTTAGCTTCAATTCGGACGATCAATCCATGTCTT
AATAAAAACTTCTAATCTAGATTTCTCACGCTATAGGTTAATTCATGAGTAACAAAATTC
TCAAA-------------------------------------------------------
------------------------------------TATACCGTGTATGTTTATGTTGTT
TTATTCATTG---AGGGATCAACCAAACTGCGTGTCAGCGATGCCTTTGTACTATTTTTC
GTAACAGACCTGTACCATTCTTCGCTCTTTTGATCAAAATGTCGTTGCGGTGG-----TT
TCTTGCTTACACGCCAAGATATTAACATTGTTCCTTTTTTCTGGACATTTTACAATCACT
TGGACAAACAAGGACCAGGCCTTATTCTCGTACTTCTGTAACTAAAATCATATAACCATT
CTTTAAATAATGAAAGCCACCTAACTTTTTGAACCTACTTCTTGCGCCATGCATTAATTA
TTCAAACGATAGGATTCTCTTGCATTACTCAGAGTTGCGATGTGTGCCTTCATAAAGTTT
CGCCGAGACGGATTAATGTATAGTCATTGATATTGTTCTATCTCTATTACGTGTGCTCCT
CCCTCTTCGATCTCGTAAGAACATTACAAAGTACCCATTGATACTATACGAAATTAATAG
TGATAAAGTGACTGTCCTCCTTTGGCCCTTCTTCTGCGTTTATATCCGGTTCCTCCTGTT
AACTTATCATTCTTCACATCCAGTCCATAAAATAAACTACTCAAACATCTATAAGATGGA
CTCGACCTAGTATCTAGGTATCTGGCTGCGACGTTCCTTGATAATCGCTATGGCACATCA
CCGTTCGATGAATTTGACAAAAAAAGCTACGCTCAATATTCGGATCATGAGGTATGGGAA
AGTATCGCTAAGCATATTAACTGCTACACGCATTAAGTTGTTGAACTTATCAATATTCCC
ATTTTTAAGGTCACGCTAATTAAATGTATTTGCAAGCTACTTCTAACCACGAATGGAGAG
ACATCCACATTAAAAGCAAATCTATCAAGGATTAAAAGAAGGTGAATAGCATCCTAGGTT
TCTTTTCACCTATTATCGAAGTCGCCCCCGACACCTGTATTTTTACTTCTGGCTGTT-TG
CTTTCTCGAGCCAATTTATTAGTTGCCTCTTACCCCGGTTAG------------------
---------------CCCAAGTTATATCCATGGGCTCTTATTGCTCTTCATCGATTTTTT
CTCCTGTGAAAAATCCCGATCGTCGTAGCCTTAATCACTCGCCCTGCTAAAAGTTACATG
TTAAACGCGTAATCCTAGTCTGTATTCATTTCTCTTTTTTTCAGTTACGTCGTCTCAGTA
TATTAC----------------------------CCTGTAGCACCCCGTATAATCCATG-
-----------------------------------------------------GCTTTGT
TATC--------------------------------------------------------
------------------------------------------------------------
------------------------------------------------------------
------------------------------------------TACAAGAAAAAAGAGGCC
CTACGGAAGGCAAAC-------------------------C-------------------
----AAGTCCC-----------------------------------AAAA----------
----CCTGCCTTAGTCAAAAGGAGTAACAAGACCTCT-CCAGAACAATACGTAAGCACC-
TCTCCACACGTCACCCTATCTCGACCAACACTTAAACCGCACAAAGTCTCAGTCT----T
GGC-----------------------------------------------ATAGTGCAAT
CTG---------------------------------------------------------
---TCGAGGTGCTGTTAATACTTTCGGTCTTAAGGGCCGAGAAAGCCAAAACTAACTTCT
TCCACATCCCTCAGACGAGCTGGTGTGTCACAAGCACGTAACTCGATTGTATAAAAAGAA
ATTGCTCTATAGCAGTTTTCTTACGATACACGTGAGCAGGACTTCAAGTCCTTTATCCTC
G----------------------CTTTCACTGATTCGATCACATTTGCCCCTGGTTACTC
GGTGTCGTCCGCACTCCCTCCCCCCGCCCTGCTCCATCAGGCGTTAAACTGGTTGGCTCT
GCCTATGACATCTTATAGTCCCATCCAATAACCGACATAAGAAGTTTCTAACTACCTAAG
AATCAGTCTCGATAGGCATAGTCATCTCTCGTGCCATACTCTACGCATCAAATAAACTTT
CCCTGATTTTGAACTGGTGCCTAGTAATCTTCAAAGCTTTATATTAGAACCTCTATGATC
TCTCGGGTTCTAGCCCTGCTCACAACTAGATTCGGGGTCGAATACCTCGCTGTCCGACAA
TCCTGCGTAGCCAAAGAAACAGCAATTATAATTTAATGAATCCTATAACTGGACAAACA-
------------------TGTACCTACCTATCCATCCGAATTGACTGAGCCCTCCATTAT
CCCCATAAAAATTATACACCTTAATAGAAGGACTTTAACTTACAGGGACCACGTTGTTAC
ATGTGTAATGCGAGTTTAAGTCAACGTAGATAAGAGAATTTATAACGGGTACGTACCGAT
TATGTAATGTGATACGACAATCAGCTTAAAGCTCCAATAAAAGATATATACTTCAGGCTA
CCTTCAAACCATGGGCTCAATCCGGACGTTATGAACGGCGGGCATCATCATTGTATCATG
----CAAGTCATTACTGC--TTCCTTCTCCCTCGTATTCACCTTTCTCTACTATTATAAA
AGTGTTAACTTGTCCCTACCCCATCCCGGCTCCACTAAATTTTGTACGGAACCCCTTGGA
GATTGATTCCACATTCGAGGTCCATCAACACATTAATTACCTAACGTCAGATCCTCTCTG
CGTGTGTGTGTAACGGTCGGTATCTTGTAATACACTTCGTTAAATATCTTCTTTCGGAAT
TTTCAATGAACATGCCTAACTGACTAACCAGTGTATGAGGGCCTAATCAAGACACTGTCT
CTAAAAAGATCTCGTACATATCTCCGATACATCTCGCGGAAGGCGCATCCCTAGTCTTAT
AAGGAGCTAGCTATACCTAATTTCGGTCCAAATGCGTAATTAAAGTATTGCCCATGCAAG
ATATGTTTCGCGTAATGTGGAACCCCCTACAATTAATGCGGCTGAAACAGGGACGCTGGC
GTACCTCCTTACCTAAA---------TCCACGGATACCCCCCCCAACATCAAACATACCA
TGTAATTAGACAACTTCCACAAACCCTC--------ACCCCAGGCTCCCACACCCTCTAA
CCCAGTT---CTCCACATACACC----CCTATACATCCCTCACACTAGTATCCGTTTAAG
AAAGGAATCGATCCTAAGTTCTCAATCTTCACCAAACTCTAAGCCACGTCCCTCGTACCC
ATAAGTCCCCC-ACACA-ACTTACAATGTAGTACTAAAATGAGACAAACGTCGGACCTGC
CCCTCAGAAATCAATCCAATGTAAAAACTTATTAATAATTCTAATTCGACACTCCATT-G
ACAATCTCCACTGAATTTGCCAATCGCCCAGATTTTATCAAGCTCACTGCAGCAATTGTT
AAAGGAAGCTATGAAGCAGTTCCGACTATTGATAAAGAGATAGAAATTTTACATTTCGCG
TCGGTGGCGGCTTAAGTGGAAACCCCTTGCTTAATTACGTTAACCCTATTAAACGTTTAA
ATAGTACGGTAAAATAACTCACTCATTAGTTTTAACA-------ACGTCCTATGCAAGCA
ATACTATTATAATCGCCAAGTAGTTATCTATATACAGAAAAAATTCTATACGATCAGAC-
----------------TTTTATTTTTGATAATACGTTAATACAACA--------------
--------GTTTGGCATTGTTTGGAATCAATTGCTCCAATCCTTATCGTGAGGGATATGC
TAAA-----------------CTGGACAGGGTGATTACGTGATCACAGTTTGAGAGTTAT
ACAATATTAAATGGCAATAGAACCGGTCCTTTAATCAAACAAAAGTTAATTGGACCCCAT
GACAGACTGCCCCTAAATAGCTAGGAATTTGCACGAATTCCGTTTATGCAGTC-------
------------------------------------------------------TCTCAG
TGTCGGACCTCCAATTAATGGTAAAATTCCTCTTGTATTATTAAAAAGCATGATTTATCC
CGTAGGGTTGAACCTCATGCAAGTAAAAGGCTTATTCCAAACTTTGTCGCGACCCTTACT
ACTTTGGCCTTTCCACACCTAATTTATACAGTATTGTGGAACTAAATAGAGTCGTATGGT
AATAAATAATATTCTCGTGTCGCTTCGAATATGTTAACGACCTCTCTGCTTTCCCTTTTG
AAAATCCTTAGCACGAAGTGTGTTGGTCACACACTCCTAGAAGTGAGTTATCACTTAGAG
TGGGCCATCACATATTGCACTGCCGTACTTACGGCTTTTACATTCCTACGAAACTAACTA
CGTTCATCAATTAAGTAGAATGTTCCAACACATTGACGTCCTACACTAAAAGGAAAGTTT
CTTGCAAACGATCCCTTCAGAGTATCTCGCAAATTTTGCGCCTCATCTTATTTAATAAAC
GTTGTCAAATAAAC-CTAGGCACGC----------------------------TACGTCC
CTTCAAACCTTGCTAAGATACTGATCGTAACAACAATCACCTATGCCTCGGGGGTGATTA
TCAAACTATATCCTCCTCCTAGGAGGATAATCCATGAAGTTATGTTTATAGTTTTCGTCA
TTATCGTGCACACATAGTTAGTGTAACTATAGTAGTCAAATACTAATTAAAGACACATCA
TTATTATCGCCAATAATCACTTTAACTCATTTCCTAATTACTGATCACACGTCTTCGCAG
ACCCCCCTGAATCTTCTGTGGAGAATCATATTGATCGCTGAAACATTCACATAGTATCAA
TTCCTGTATACATCATACAAATCATAACTTGTAATTTATAGATGGATCTGATA-ATCACG
ATGCCCTCAATACTATAAGAGATGACAGATCTTGTATCTCGGAGATCACCTTGATGGGTG
ACTTCAAGCTAGTGATATAACGTGAATAACGATTCACTACTTGGAGTCACAAATAATCGG
GCTCAAGTGGTTAGTATCAACACATTATCCACATGCCTATCA----CTACCTACTAGCAT
TACGG-----------------------------TACGCCCACCTTTGTACATCGGAACT
TATTAGTCGCCTCTACAGTCGTCGATACGACTATTCACGAACATAGTACGCATC-CAGGA
AGAATTAACAGGAGACAAAAAAAA---CACA-CGCCCCGATCACCTCTCCAATTAAACCA
GTTT--------------------------------------------------------
-----------------------------------------TGAGCCCCGAAAGAATACT
TAAGAACATAAAAAGCCCATAGCTGACTAATAAATGGCATCTCACCCTATCAGAAAACTA
GCCAGATCAAATAATTAATTTACGTCGTGCAATTTATTGTCTCCTTTAGGCATGTAAATT
TCCTCCCCTTTTCATAAT---TAGTGAACATTAGTTACTCG-AGCCACTAAATCATAATG
AGGACAAAATTTATCACGCTTACCCTCTTTCTCGTCTTCATTTTAAACACAATTAGATAA
CCCGAGCTATTCGAAGAATGATGCGCCTACATCGCACATGCGACTATAATAAGCTATTCA
CTCGCAAGCAAATAGCTGTATTCATGTCATCCAATACCAAGCCCCCAATCGTGGAATCCT
ATCGAAACTTCCTGACGGAGGCTATTAAGTCCATTAATGGTGTC-TTAATCTAAATAACG
ACACCCCAGAGGGTTTGCAAACTTAGGAATAAACTCTCGGACCTGCATCCAAGATTCAAG
AATATTCAGTTGTTCAGTGTGCCATAACTGATAAATCCGAACCGCGCATCTGTACACATG
CTCTTTAAATGGTATTAAGAGTTTACTCACTTTTTCAACATTCAGAAGGCTAGCTCACGA
CGTCTCCTAACCACTGTCCCCATTGACCCCGACCTTAGAATTCGACAGCAGAGATACTTT
ACAA---------------------------------------TCCTCCTAGCTCCTCTC
CACTTGAGTCTCCCTCCTATACGAACGTTTTATAGGAGAAGACAGTCTTAATATATGACT
ATTCGGAAGATGATCATTAAAGCTTTAATATACAATAGGAAGACGATTATACCTAGCATT
TACAAAATCGGTGAATTAAGAATGATTACGATTAGAAAGAATAACCAAACATCCCCCCCA
CCCCCCC-----------------------------------------------------
-------TATATATG-----TCACACAAATCATTCCTAC---------------------
-----------------------------------ACTTAAATT----------------
----------TACCACC---------------------TCCAACCTGTGTAATACACTTC
TACACATTAGTGATAAAAACTACTTCGCTTCACGGTTATCGCCATTAGTAGATATAGTTG
TGGTAATGGTAAGAGTATATAACTAATGTGAATAGAGAACAGAAATTAGTTAAAGTAAAA
CCTAATCTTTCGATCC--------------------------------------------
------------------------------------------------------------
------------------------------------------------------------
--------------------------------------------------TTTCGAGATG
CGCAGGATGTGCGACTAACTCTCTAAGATCCTTTGGCTTATGGATCTAGTGCTTACATAG
TTCAATGCATGGCGATCTCTGACGCGATTATTATAGATAAGCATCTTCATCTAAATATAT
TCGCAAAATAGCTGTTAACGACTTGCCACTGGTCCAGGTTAAGGATACTCTCTAGTTGTG
GCAGCTTAGAGAGAGTAATACACCCTTGTGGTGCATGCGACGGCTATTATAGAAGGAGTC
AGGCTTATCTGCGATACTCAAGGTGGGGTCCCGGTAGTTACATCCAGTTACGTAATCTTC
GCGATGAGGCCAGCTACGTACCTCATGTTTTGTAATATGCGTTCTCCTGACTGGAGGCTG
AGGTATTAACTGATTAGACAATTGAATAAGGCTAGTGCGATCGTTTCTGTAAATAAATGA
TATCCTCGGTGGCT------------------GAAGCTGTGTGTAAGATGTTAGATCCAT
ACTGGGACATAATAGCTCTGGCCATTACG-------------------------------
---CCTCCCCTTTTGGCA---------CTGCACTAGTCATCACATTTTTGATAAGTAGTC
AAACGATTCAGGTAGTGAGAATGCATACGATTAGTGACTTCTCCCAATAAATCGTCGAAC
GAAAGTCCGGAGTTAGAGGACTGCAGGTAGCTTCCTTAAACGTATCAGAAACTTGTTCTA
TCGTAACTGGAATGATTGCAAATGGATAATGATCACTTGCAATTTAAAACCTTGTCAAGC
AGACTTATTGTGACCTAAAGACCAAACGGCTGTCAGTATCCCCGTTACAATCATCTATAC
TACAAATTAGTCAAGGGAAAGAAACTTTTATAGGACTACGAAGTGTGAGGCCAT----AA
TACACGAC-TATAGATTAGCAAAGTGTCAATTAATGATAGC
>Ghirsutum
TCCAAGTCTTCACATGCATCTCTCCACCTGATAGATAGCAACGTCATGATATACTTTGGA
CGTAATCCCTCTAACTAAATGCGTTATACGGTAACGGCGTCATCCTATGAAAGAGAATCG
CTTGACGAGCCTGG----------------------------ACCAGACGCTCAAACATC
CGCTCCAGTTAGGTTAGGGTGAACGCCGGGGCTAGTCAAATGCACAAGAGCG----CCCC
TCTGCCCAACTTTCCTAGCCGTGGAGTGGGGTGAGTTTCCAATGTC-AAAGCTCCTGATG
AGATTGGAATGGCATTTTATGAGAAAA------------TACT---TATAGGGATATCCA
TGCTTAGTCCCCTAATAACTAATTGATAAGATAAGTATTAATACTTAAATACGAATATAA
ATTGCACCTCGACTTATTGTTGTTTAAGCAAATAGCAAAATCCTTCCCACATTACGTACT
CCTTAACTGAACTGACCTGCATTCTCAGGGGAAAG-TGTTCGCTAAGGACTCAATGGCTA
TATACCAATCCCAACCGGTATTATCATACACACATATTAATTGAAATCCATGTCTTCGTG
TCGCTGCTCCGAAACGTGTACTTTTTACGGACAATTCTTAAACATTAATTCTTGAAACTC
AATGTTGTTCTTCTGAAGCGACCTTCCTCCGGAGGTTCGTTAACTACTTGACCAGCTTTC
ACTTCTTCCTTCCCCGGCCTGACGTTCCTTCTTAACACAATATTCCCTATTACTTAAGAC
CCCTTGATGGTAACTCGTATATCATAAGCAATTAACAGGGGTCATTCGCCCATAATACTA
CACTTCAAGGTTTACTTGCTCTGCACCGACCGTAGCAAGTTCAGTGTTTGGCAATGGGTT
CTCCCTTGATTAAACCGTCTTACCGTCCCTTACTTAGTTGCCACTCGTCAGTGCTGTAAA
GTCCTAAGACTGGTTATTCCGCATGCTCGACCCCTCGGTAATTGACCCTGCCGTATTTAT
TATTTGTGCGCACCCTCCACCCCTCTACACAAGATTACAAGACCGGAGCAATCATCCACC
TTATATTTCAGTGATGGTTACTTAACACGGTTTAAAGTACTTGTTCTCTTCTCCCTGAGT
CTCTAGTCCAACCCTCGCTGCTTGAATATCAATTCCTGGCATCCTACGAACATTGCTCGT
AGTTCTGATTTAGCCGTTCATGCTACATTAATGGCAGATTGATCTCAACTCAAAGACAAA
GAGCACGCCACCTGGAGAAATGCCCTGATACTCTGGGCATTGGCAGATTCTTGCGAGTAG
GGGAGTCGTGGGGAGGATACTATACACCAGTCACCCTAATACAGCGTTTTATTAATCTCT
GCTTCCTTAGTCCCAGGGCATGCTGCCCACTGTCTCATTTACTGTCGACCCCGTACCTCT
AGGATGATTAATGCTCTAGGGGCGACGTTAATATAGCTAATTCCTACCGATTGCTCACTC
CCCTAAAACGACAATCAGCGTTACTAGAGGTTAATTACCCTTTGACCCACATTTACTCCG
TCTGTTCTCGACACTTGTTACATTATTTTTGAACTTCAGGCGTTCCTTCTTTATACGTGA
TAGAGGATCGGCAAGTTCCCCAAGCTCCTTATGTCGCGCAACTGGTACAGTATCTAGTTG
ACAACTAAAAATCGCTCTCTGACCACCATAGTAACTATTCAAGGCCCCCTAATTACCTAT
TAGGAATCTCTCATTTCTGAGAAGAAGCATTCTTTAATGTGCTATCAACGCTGTTCATTC
TTTCAAGACGATCGAAGTTCCTTATTTATACAAACGAATTCCAGTGCTTTTTAATTACGC
GTTCACTAGCACTCACACCGAACCTCTCACTCAAACCCACAAAACTCCTAATTGACCGAT
CTAAGAATTTTCGATTAAATCCTTTACTTATGCGTCACACTCTATTAAGGTCCTTGTCGC
GTTCGAACTCCCTTGATTAACACTACCTATATGACTGGGGACGGTCCGCTTCCTCCTTGG
ACTTTTACCCCTGATACCGGGCTTTTTAAAAGAAAATACCGCATGTCCAACTGTCAAGTA
AGCGAGCAGAAATCCATCATTAATTATTTAACCCAGAAAGCCGTTCTATAACCGATAGAC
ATAACGATAC--AAAGCCGTCATCTTTATTGATTTTATACTGTTTGGACATGATGTCAAC
ACCGGCGTTAATTAGTTCTCTAACCGTAAGGAATCAACCGTTTTTGGGCGAGGAGTTAAT
TACTCCTCATAGACTAGCTTCAAGTTCTCATCACTTCAACCCGATCGCGGCCATCAGTTA
GGTTAGTCATTATTATAACACCACTGTTTACTAGTCGCCACAAATTATAGTAAAACTCCA
AGACAATCTCCCAACAAAAAGGGAACTTACACCAAA-AATCTATAAAAA--CACAACTAA
ATGTATACT-CGAGCTATGTATTGAAT-AGGTTAATAATATCTGTAAGCAAATCAAAAAT
CAAGAAAAAAAAGAAAAAATCAAGCGTTCTCACATAAAAACGTGAAAAAATTAAAAAATA
AGGTTATGGGACTAGTAATATTGACGCCGGTTATCCACTAGTATAATTGTGGCT-GTAGG
GCAGGCCTAGCTCATAGTAACTTTGCCACGATGTTGCCGGACCGATACTCCGGTATCATA
TTACCGTCTAACCAGTTGAGTGGCCCCCTCAACTGTACTATAGGGGCGAGGGCAAGACAC
GCACCCTCACTAAATTCATGGCCCCAATCAGACAACGTAACACCACCCCAAGACTTAGAA
CGGAAGAAATAAAAAGTCAATACC------------------------------------
----AAAAATATGAGAGCCCCAATAATCATTATCAGGCTTCAATCCAGTGAAGTCGGAGA
CGAGTTCGCGTATCACGACAGCCTAATTATATACCACAAAACAACTCAATGCAAC----A
CTACAACAACAACGCATAGCGCACTACCTTACTCAATGCATTCCAACACTACCCATCCCC
AATACATTCCTCCATACATTCAAGCAGTCAACAGACTATAACCTTCCTCCATGAATTTCC
CACTTCCTCCCTTCACATTGAGCTGAAACGGTTGGGAGTGAGGAGTGTAGACTTAGGTGT
CTGGGCGCCTCAGTATAATAGACTTACACTACTTGTTGTCACTGAGTTAGTTTATGCAGC
CGCCTTATTTATTGCATAGCGGGTCCTACAGTAGGACATTAGGCATTAGTCCTTTGGTTA
TTCATCCAACCTCATTTAAACCTTCACTGCAACACAAAAGAAATTAGACCACTGACA-GA
TCTTTTTATTAGCTTTTGCCATAA-TTGTTATTTACCCCATAGGCTCATCTAACGCAATT
AAACCGACAAATCTCAAACAAA-AGCACACCGCAGAAATATAATTTATCACATGATGGTT
GGAGTCAATATTCGATTAATCCTCTCAGATTCCATCATCAGTGGCCTAATTCTGACATTG
TGCGCTCGCCTTGTTATTGCTCCCATGAACCAGGAAAAAAACCTGATATCTACTGAATGA
GTGTCACATCAGCTGCCTCATATGAATAGCCCCCCTCCGCGGTTCTTACTTTTGAATACA
ACTTAAAATATCCAATAACCAGCTCTCCAGGGACAAATAGCTCTCGTCAAAGGTTACTTG
AACGTTAACTCTTTACCGTTATAAAGCATGCGTGAAAAAATCGCTGTGTGGCATTAACAA
ATGTGCCAATAGGTATATAGAAGTACGGTCGAGAATTCGTTTAAGCTTTCCTGGACCTAC
ACACTAACAATCATATTGGTTCACTTAGATTATATCGCTAAATTGTATCAAATACTACAA
AAATAGTTAAATGATCATCTGTACAAAAATTAAACATCAAATACGGGACGTCAACAAAAT
ATTCAATTCACTGCATACTTAGTAATTCGATTCTTAAAATATTTGGTCATA---------
--------TAATACACAACGACCCCCTTAGTGATTACTGAAATCGTTATTCGCCATCTAG
TACTAGTCG--CAATATAACTG------------CCAGT------CCCACGTAATATCAA
CCA-----AATAAGTTTCTAACGAGTGTG-----------------------------TT
AGGTTGCTTAGAACTTAGTCCATAGCGCCGGTCCC----------CCACTCGCCTAGTGC
TCAGAATCCTGATCCTCCTGCAAAGTATTTCCGCGCAATTGTGTTGCCCGTTGTTTTGGT
CGTCGCGTCTCAGATCGATCCTCAAAGAAATAAAAACCAAAG-----TAAGTGTAATATT
AGTAACAGTGGGCTGTTTCTCTCATTGAGATCTGTGTGTCCTTCTGCGAGTTGGGTTAGG
TAACCCAATACGTGCAGTCCATCCCTTTAGGTTGCCTCTTTCACCCACTCGTAGCCATAG
TCTCTGTTTGTCCTCGCTTCGAACGGCAACTCATGATGTCAATTATACCTGATTAACCTT
ATAAGTTCCCCTTCTGGTGGCCAATATACCTGCTTGCCTGTCCTATCTGTCCTTCATCTC
TGCCAACGCTCTTCTTTTTAACTGGCCTCTTACTCATCACCGTCCTTGATGACTCCGCCC
CCACCT-ATC------CCCCCCCACCTGCGTACTCTATTTATTGTTGCAACTATGGTGGC
GGCTTCAATTGTATTAAAAGAAACGACTTTCATATGCGACTACTCGGCGATCTTGTAGAG
CATCGCTTTAGGCGAGATGGGAACGCCGGCCCTTATGATACCTACGTGATTGCTAGGTAT
ACCCACTTTCTCTGAAAACACCACCGGATAACTACTTTATATCCTGCTAACCTCTTCCGG
CCGTTTATGTATCCTTCTTAGATCGATGTATTGTGCTATCGATAATTAAAATATACTACT
GCTAAATGATCCAAACATTAACGCCTATCCTGGTCTCAAGTACGATTTACGTGGTCCTGT
AACTCTGTAAGACCATCGAACGTACTTTCGGCCGTCGTCAGTAAATAACTCCCTCAGTGT
TCCC-----AGCACCGTGCATTGATGCTCGCGGTGAAATGGACGCATTG-----------
------------------------------------------------------------
-----TCATTCCCTTATCCATAAACCGGTTACC---TGTTCGTGAAAAAGAGTCTTGTCT
AAACTAGCCAATGGATCCAGGGACTTGAGGAAAAAAGCTGCGGGTTTAAAACATCGAAAA
GATTAGCTTAAAATAATAAATAGGTAGTAAAAAT--AAAAAAATTAATAGATAGGACAAA
ATGAGAGTAGACAAGACATTAGAAATATAGTCCCGTGAGATCAATTAAGAGAGTCACAGA
GTCGACAAAAAATCTGCGGACTGAAGATAAACTAATTCATATAGTTCCGTTACCGACGCC
TTTTTTAGTATAGCTCAGCCACTTATTAACAAACATCAATCATTTTCCATATTCCATCCC
GTAGGTGAGCACGGCCATAGTATTGCGAATGTAATTCTTAATCGCGGATGTTGCAACGAC
CTTACTCAGAACATCGTCACCTCGCCTGTTGTGGTTCCACATAACCGTTACATTCTGTAG
AAAATTATGAATACGCAGTATGACTATGGTTGTATAACCTACTATCTGCCCATCTATGAT
AACAATGAAATGTGTACCTGAAGCCATGAGAAGATATCGGGGATACTATCCCGTGGTCTG
TAGACCTCTGCAAGTATCTGACTTTAGCCTTAGCGTGTCACTCACTGGAGATACAAG-AA
TAAGCAATCATCC------TAAGGCATCTTTCCTTTCATTTTTTCAGATGTGTACACGCA
CACTTGATTAACTCAACGACCTTTGTATAAGTTAGGAGCTTTGAAAAGATACAGATGTTG
TATTAGCACGTAATGCGTTCGCATTCTCCGACTCTTAGCTAATCCGGGAGGTCATCTCAA
TCATAACTATTACATAAAGTCAAATTTTGGGCAC------TGCCCGTTTAAGTAATCCGG
GCACCTACGTTCATAAAGCTAGATATGTCTAGCCAATTATATTGATGAGACTTCCACGTA
AAGTCGATTACATCCCCC----CTAAATCACTTATGATGCACGCAGATGGCGACTA----
----------------------------------------TAAATTACAAGGAGATATAC
GTAGGAGATTACTTCCGGTCACTGTACCTACGTTCGCAATAATTTATTAACGGTTTCTTA
CCCTACCTAAGAATAGTTACCTGAATGGACCTCAGCCTTGTCCCTTCATCCTACTGATGT
GCGTTCTAACCTTGTTGGTTGTAGGCGAGCATTTCTGATTCCCCGTATTGCTGCCTTAAG
TCCTCACTTAAGTAGCTAACGACCCTTACTAGGACATTCGTTGCTATAAACGCTAGAATG
TCTAAAGTAACCTATACTTGAATACCTTGTACGCATCTTAAGCATTTACTACTTATAGTC
TTCTGAA--CTGAAATTAGTAATAAGACAATCTTATCAAAGTATCATTGATTTCGTCACC
ATCGCAAG-ATGACAACAAATAACATTAGGCAGTTATTAATACATAACCATTGAATCTCA
CCTTCTTCGTTTTGTAAAATGGGCATCAAGGTTAAGCCAAATTGAATAGGGAAACTTACG
GCTATGATTAGATAC---TCCATATACCTGTACTAATTCAGCGTATAGAATGCTCCTGGC
GGGCATACCTTAGGTCAATTTATTTGTCCAATGGCCGTGGAGGACTGACTTGGCCGTACG
ATCGTTAAAATTACAAAGCGGATGTTGCGTGCAGTATGGACATGCGTCAGATCACTATTG
ATGATGTTCCGGTTAAACCAATAACCATTATGCCACAGTTGGAACTCAAATACCTTACGT
GCCTTGTGTGTGGCCCGCAAGTATTCTTCGGTAAAACGGCAAATTGTTAGGAAAACAACA
TCCTCAAGGTCCTTTTCTAATACCA--TATCTAATAAATCGTCTTGTATACAACATTTAA
GTTATCTTACAGTTCGTGAAGTAATTATTAGAAAGGAGATTGACCGCCGCCGCTATTAGC
GTATTTAAAAATATCTCGCGAGCAAGATTCTATAAGTTTTGGGCGTACACTAAATAAGCG
TATCACGTCTATGAAATAATCTCAAGAGATCTCAAGTCGGGACTCACACTTTTACTACAT
AGATAAAAAACGAAAAGATAGGTGCCAACCTGTGTTCCGAATGCGGCTAAATCCATGCCC
TCTTTGCAACGAATTCATGCGACGAATTGCTTTATAGCTAGAACTCTGAACAAATTTATA
GGCACTCCCAATCACAAGGATAGGTTTAAGATGAAATCCAGCATGTCCCGATGCGAGAGA
AAATGCACATAGATTTAATGCGAAATACGTCGTTGAAAAGCCTCTCCGGATATGATTAAC
CGAGCCTGATGTCAGCCCATATCACACAATAATATAACAGTGAAGTGAGACATACAAATT
ACTGCGAAAAAGTTCATCGATACAAAAGCCGATGTATAATAAGGCAATGTCTCCCCTCAT
ATATAACACACTTCGGTTGGAACTCGAGTAGTAGTAATATCGATTTAGAACTTTCACGGG
GCTAGTTAAATGTAGCCATGCAAAATCGCTTCGACTCTTAATACCTTAGTACCTCCTCAC
GACACATTACGTTCACATCCGTTCGACAAACTTACATTTGCTCACCTCCTCCTTACTAAC
ATTCACTATTCGTTCAGTTTACATTCATTACGGATCCTATGGATAGTTGAAGTACACTTA
CCTTATATAGAGTGACGATTAGTCAGATTCAGCTTCCACGAGGTAATAATTCGTAAAGTA
CATTCGAGTTCGTAAGGAATACTTTTAATACAGTACAATCTCGTTCCTGATAGTATGTAT
TGATTATGTTAGATTTGCTTATTGAGCGCGATTACTAACAAATTATGCGACTTCCTCGAG
TTATCTATTAGTGTGGGATATTCGCCTTCGGCAAGAATACTATTGATAGCGTACACTCTC
GTTCCGGATCCTTAGACCAGTCTGCGTTCATATGGCTTATACAGGGTATCGTGTAGTCAA
ACTGGACTTGGACTAGACAACTATTATTAAAGAACATTGTGGTTCCGGAGGTCAAGGGTT
AGTAAAAGTACATAAACGTTATTGGCGATAACACTTAATCTACACGTGGCTTGCGGTAAA
TGTGATCCGATTATACAACGAATTTCATACCACTGAATACTGATTGGGGTAAACGGGGTA
TAAATATTTCGAACACATCATTAATAATGTATAACGATCACATTTAATAAAAAAATTGGA
GAATCTCTGTTACCCGCCTATTAATGTG--------GAGACTTATTCGTAGGATATGACA
GTAATAAGTGCGGATG------------------------TGTAGCATCCATTACTCAAT
ATACAATGTGCTGGAGGCCCCACCCATCCATCGTTTCCCACAACTGCTAATCCAATGTTC
TCACCACAAGAGGCCAGGTTTTAACCCTTTTA--CTCGCATATCCTCCTCATAGTAACAT
GAAACTGCCCGATACGATGATGAC-TAATTTCTACCAATGTTCTCTTAAC----GATTAG
AAGAACGGTTCGCACACAATTAGAGTTACTAAAGGTCTGATGAACCATCTTACGCATAGA
TAATTACGAATTTTCGATATATGTACAACATTAGCAGTATCGTTGGGCAGAGTAGTAAAT
TTTGAACCTCTCCCATCGGTGAGTATCAAACAGAAAGCCGAAATGTAATGAGGTACTCGA
CAACTTG---------------TGGCCCT----------------GTCCCCG--------
------------------------------------------------------TCCCCC
CACCCCTAACGACTGTTAACTAAAAATTATTCTCGTTTTGTGCTGAAAGTAATAAACCCT
AAAAACTAAGTGATAGGTTAACCTACCGGTCCGTGTTTGAAA------------------
----------------------------TACGACGCTCTAATTAGACTCTACCAAACCGC
ATTCAAAAAACTCCTCACCTCACACAGTA-----------------CGTAACGTCACACG
AAAGAGGAAAATCTGACCT--------------------GGAAA---ATTCTCATCC-CG
CGGGCAGCTCAGCTACAA-GTCTAAATATAATCAATATATG----AGC-CTGTAAATAAA
CCATCCAAGTAATGTAGAATCCTTATAGATACT-AAAACACTCCAAAGTGGTCATAATTT
ACTAATGGCAGCCCAATTATTATAGTGTAATAGATAAAGTCAGTCATAAAAGGC------
------------------GTAAAGCCTTAGAAAAGAGAT--AGATATTACTATATATAAT
TAAATA-------------TAAATATATAAAGATTAATTAAGGAACG-----------CC
AAATTCGAACTTTCCACCGTTAACGCCACTCAGCCCCACCAAACCACCACAAGAAGAGGA
GG-----------------TGTTTTGTTTTTCCCTC-CCTCTATCACAGCGTT-------
GCGGGCTTCTCAAACATCCGCAGCTTTGCTACAGTTGCTCCGCCTACCAACCCCTAAGAA
CCCGCTCCTTTAGGAAGATACACCACAATATCTCTAATTAATCATCAAGCTCTGCAGCCT
ATTACTCGATTATAGCCACCCCTACAAAGCCTCAAGAGAAAT-----------------C
AACTACTACACAATCGGTTTCATGCCTTGAATA-----ACTACGAATCATGAATTTCTCG
ACAGTTTGAAACCAACGCCAAAACTTCTCCCACCCCTCACAGCCAAGAAGATTTTCCCAC
ATATCAATAGTTATCAAAAAACGTCACCTAAGACGTTGTAATGCCACAGAGACTTCAACT
TTCTT-TTTTTTGTTT-AATTTCAGTCCTAAACTCATATGCCAGAACGGCGATAGCTAAA
AAACCCGGAAATCCTGCAAAATTATAATT-GGTAGGGTGATTTTGAATCAGGAGCTTTAG
TAAGGCTCTAGTTACAAATCTAATAATTTCAAACATTGGAGTAAAAATTATCTAGGCGGT
AATTATACACCGACTTGAACCCGCTTAAATATATTAGCTAATATGACAGACCCTTTATTG
ATTCGTCATAATGTTAGATACAATTTTAAACTGCATCATGTGAGTTAAGCCTGAACCG--
GGGCGGACCAATTTGGACGCTATTGTGGTTTTGTCGGAACTGAATAGATATTAAGTATTT
TAATCACTATTCGTTACACATG--------CGCTATTGACTTGGGATATTTTAACGAGTA
TAAGATACATTACTAGTCCTCTGGAGAAATAACTTCATGAAGGAATAGTGATTGTTGAAC
AAAGATCTATAATTGCTCAGTAGATCGGTCGTTTATAATTGGGGGAAAGTAAAT-----T
CCCCATCCACCATAAGGTAGGTACTAAAAAACTGATCACACCACCGGTCCTGAGCGCCGT
TAAACTTGCCGTACCCCGAACGTTCTTGCGGGCAAGCAAATAAATTGTAATTAATGCCCG
TCGTGCTAGTTAGAGGTACCCTCGAATTATTTAACATCCGCAACTAGCATACAACTCACA
CTAGCCGCCCTCCTTTAGCTTTCACGACGCTTGAGGGCTATCAAAACAGCCAGTGTAATG
GTTAAGATAGATCTCGCTGAGATAGCAGCAGCTGGACATAATTTCAAAATTTTGGAGTGA
TTGGAGCTCTTGAATTAAAACAGGCGCTTAACTAGACGAATCTTTTGTCCACCCATATCG
CAAGGGTCCAGTATTAGTTAAATAAACAACGGACTCAAGATGCGTCCTTTTAACTAAATT
GGTATAGTAAGAAAATAGATTTGAAGCATACCCCCTTTTAGTCCAATTAGGTTGTGTGCT
CTACAGTCGTTTTCCTTCT------------------------------------CGACA
TACTCCTCAATATTTAGGGGCAAGGCCGATCAACGCGAGAAAAATAGGTTTTAAATAGTC
ACGCACATTACGACAAACC----GTCTAAAAGCACAATCGTCTAATCAATATCTTACCGA
TATGTCTTAGAGGATGTCGGCAGATACTAGTTGATAAACAAGAA-AACCCACTCAGGTTT
ACAAAGTAAACTTATAGACAGTGAATTAGGAACGCTAA-----------------TTCGA
CGAACCCCCTAATCACTCCTTCCCCCCTCCACCTGCCTTTTGCTTAATTCACTGAATTCC
TGCTTGTTCGAACTTTAATAGTACAATTACCATATGCATACAGAGTATGAGTAAAGTCTA
TAAGAGTCACTAGTATAGGATGAGTATAGA-------TCAAGATTTGTAAAAGATTTACA
TCTTTACCATTAAATGTTATACTG-ATGAGTATAGACTATAACCCTACTCTACATACTCT
AATAGTTGGAATAAATGGCGAGGTTTAGCCGCGACGTTCCTCAATATATAATATAATAGA
CATGGTTTATGAGCTTTTAATAGCTATCAG------GAGGAGAAAATCTCGTTATTAGTG
CGGGAAGTTTTCCAAAAGTACCTTGCGGTATATATCA-----------------------
------------------------------------------------------------
-----------------------------TGCGAT-CCGCAGTAGCCAAAATTAACTCTA
AA-ATCAGGAATCATTGGCCCAAATAAAAATTTAATAGTACGATCTCAACGAGGAAAA--
----------------------------------------------------TCCT--CC
CCCCTCTACAGCCCGCCTTCAAAACACCTAAATCCCACTTGAAGGACTAGACCCCCCGCC
A-CCCTAAGTATCCAGGATGTGTGCTGGCATTATACTCTCTGTCTCCTTCAT--------
------------------TAATATCAAGTCCAATCTTGCCCTAACTCATTGAATAGTCGA
TAACTGGCTGCTGTTAACCAAAAAACCACAATAGC-CAACCGGAC-----TATAACACAT
AGCCTCCAAATATAAATAAATACGCTAGATTTAGATAATCGTACGCGCTCAACTGGCTAA
CTTAATGCAATACTATGTCTGATATAAAATCTATACAATAGCATCTGTCACCTACAATAA
ATAACGACATTAAGTAGTTCGTTTTCTTTTAGCATACAAGTCACCCCGATCTA--AGACG
GTCAATCCTATGTACTAGATATTGGTTTGTTTTTCTCATTTAGCGCCAACTCTCTTTTTT
GTTGGTCGATGTACTGGAGAAGTTAGATTGTTATTCATTCCTTTTTTAGCTATCAGC-GG
CTTCAGTGGCTTACTTTTTTCTTGGTTCTCGTTAGAAATTATTTAAGAACTTGATTTGAC
CGCAGTTCCACCTCTTGAGCTTCAGCCCGCATCCGACTAATAAACCACTCTAGCGTGGCC
AACAACCCACATTAATAGTTATGGGCTCTCAATAATTCACACGTATAGATTGCAGATTCC
CATGATTGATTGTGCTGTGAATGACAGTATTATGCGGGCTTCATTGGCCATAATCACTAT
ATTAGGCCTAATAAAGTAGTAAAACGAGTAAGCTGCTCGCCTCGACCTAATCTGTCCTTT
CAATAACTCTAATAGGCGGGGAATTATCAACCTATTTCCACCCCCTATTAGGAGCTCAAT
AATAATATGCACTATCGCTCAGTGTAGGGCTTTAAGTAGTTCAGTACTGAAATTATTAAC
GGCATGCATATCCTAACCAACCAATCTAGCTCACATTGCTGTATGTACTTAAGCAAACAC
TGCGAGGTTGAGACCTGAGCAAATCTGTGCGATCTCT------TAAAAGTCT--------
---------------------------------------CTA------------------
----------TACTGTGCCAGGCTTTCATATAAGCCGTCCTACGGGAAGGTTAGGGAGTT
TTCGACGTGGGACGGGATAGGTGTATTGGACATATTTTGACAGGCCGGTTCCCGCTAGAA
CGAATAGAGCACAAAAA----GAGAGGAATATGGAGATATA-GCGTATGCTCGGT--ATC
ACCAATAATTAATGATCTATACGTTGGTGGAAATACCTCTTAGTAGAAAAGGGGTGCATT
TAAGTTGCTAACAATGATAATTAATCAAGTTCATTCAATTTCTATAAGACCACTATTAAT
AAAGTGCCCTCACCCTACAGGTAAGAGCTATTTATGAAATAGATGGACAAAGAAATTATA
ATCTGTGAATTGGGTTAAAATGCATTATTTATAATGTATGGAAAAGTTGCGCGAAAATTC
AATAGGTGAGTCATGTCTGAATTGTTGACAAGGCCTATAAATTAAGCGCAATCAATTTCA
TATTTCCCGAGGTGGGGTGTTAATAAAGTACGGGAGACTTTCGCACCACCCCTATTGGTT
AAGAACCTTCAGCTTGCTAAGATAAACTGTGAATTATGTACATACACTTCCTTCGAGATA
TTACTTAATCCCGTACCTTCAACTTGGGCGAGTGGCCAAGTAGTATAATCCAATCAATTT
ACTCAAGACGTCAATATGCAAAGTATCCACAACTTACCATAGCCCATGTTGCGCCA-CAA
TATGAATCATGATCATCGGGACTAGAATATCCAAGAA-----------------------
---------------------TCCCTACTTTTTTTTC-TATCCTCCACAACCCCCGCTAT
ACTTTTAAGGCTAATATGAAGCAGGATATTAAATGATTAATAGAAGCCTTACTAC-AAAG
GTTATATGTTGCAGTAGCAATGAAAAAGTTGATGAATATTGAAAATTCAGCTTGCTACGA
CCATTCTATGCTTAACAGACCTAGTAACAGAGAACTTACTGCGAATAGATTGATCCGCCT
CTTCTCCCCGTAAGGTTTGGATTTCATCCATTTCCGTCGCCTTGCCCCTCCCGATTCTGT
TAGAAATGTAGTATGGTTCGAGACGGATCTACATTTTATAAACTTAAAACCGCC-CCCCT
ATTTTCTTAGATGCGTAGCCCAATATGCAGGACATAACATTACTTTGCGAACTATTAACT
ATTAAAAGCTGATAAAATCCATAGTGGGCGACTACATACAATAAGTAGTCAGGGCCGATT
TAAGGAACTAATAAAGACTTAGCATCCGTTATAAAGATAGCACAC-GGAATAATTATTAG
AAGTAATATGACTCGAGGGTTCCCACTAAAACATTACTACCGATGATGATTCAGTAAAGT
GTTACAATTATAAATAGATCGAGTAGTATACAATTACTGCGTGGGTCTCGGAAACTAACC
CGATAAAATTGGTGAACACTAGGACGCTCGCCAATTCGACCTACTATCCTCTAGTTTGAT
TTCAGATTAGAAACCATAGTCGCTGGGCTATGAACGAAATATTGATTTCAGCTTGCAACG
GCCGAGTTGACTTAGAGTTATGATAATGGTTGTTAGAGCGGGCTAAGTAATCGCCTTTCG
ATGCGATATTAATCGAAGAGATCTACTACGCTCGTCTAGATATCTCCTAGACTCTCCTGT
TGAGTATCCTGTTATAACGGCTACTAA-ATAAC-CATTATATGGGGGTGCACGTACGCGT
TATAAAATTAACAAGTTCTATCGAGATGATATTA-----------TTCTCGATTTTTCTC
TCTA-ACTCTAAACCGTATATAATTGGCACCCTGTCGGCATCGAACTCCTTGCTCTTAAC
TCCCCGTACCTTGGCAGTACTCCAAAATGTTTCTCACTCCGCAAGGCTGTTGGACTTAAT
GATCTTGGCGATGTCGGAGTCGCACTCATACTTGAATCTTAATACCCACCCATCTAACGC
CCTCCTCAA-ATTCATACTGAAAACTGCACCCTAAGTGTTAAAGAACTCACCCTCAATAA
CCTAGATTGGATAATATTTGAAAGGTCAATAAACACATATAAATATAGGATAATACACAT
GAATTAAGTACTGCTAAGTTATTATTAAAAATCAATAGAGAATATAAA-ATGATAGATGC
TTATCGACACACAATAACGAAAAGATAGGTTGTCAAAGATAGTTGTCTTAAACTAAATAA
TAGACAAAGTCTTATCAGGTAGTGTGTTTGGGGAAACCAGCGCCCCG---TGGACAGGAG
AAATTGTCCTTAATTAATGTATCATGGCTAACGCACAGTAGTCAAACAATAAACTATAAT
AAGATTTCAATAATTTATAACACATCGGGACGATATACGAAATAAGAATTTTTAAATAAC
ACCTATCAGATATAAATCCCCTCCACCCAGCTATCAGGCTGTGAGTAATCAATAACAGAA
GGGGATGATGGCGATTATAT---CACGCAAGAGTTCATACTTAAAGTTATCCTGTAATGA
AGATAGCAATCCCGATACTAAGTAAAAGAATAGACATACTACCGCTAACCCCCGCCGGGG
GATCATATTTCGAGTACAATATTTCTACAGGAGATAACTCATAGTACTCTAAAAAATCCG
GTGAAAATTCCTGGAGAACGTGACAAATATAATAAAA------CCCCTCGAGTAACCTCT
TACGCTGGACGAATTCGCTCTTATCCTCACGGTGAAGCGATTTGTGAGAGGCAGTACACC
TTTGAGGTTCAGTCACGCGCGTATAGCACCAAAATATTGTTATCCACTTACTACTACCTG
TTCTCTCTGGAATCAGGTAATACTCGAAAAAAATTAATTATGCTCTCTTCGTACTATGCC
AGTTTCCTGTCCCTGGCGCCTGAATACCCAAATATTTGGAAACCTTCCAAATACTTACGT
CATGCTTAAATCCTTTTCATCCACCACGTTAGTCATAGTGATTCATATTAATTGGGGATC
GATTATTAAAATAACTGTTATATTATCGATTACTGAGATTTCCCGGTATTACGTCATGAT
ACTTACACAAACATCAATAAATGAGTAGCTTCTTTCTCCAAACATTCAGTACAATAACAT
GACTATGGAGCACCAGGTTAGTAGTGACCTGTTCTCTTCTCATTCCACCAACTATAGAAG
AGGTATAATGTCCTGGTCCTGCAGAAACCCCAAACCACCAACTAGTAATAATAGACCGCG
ATAAAATAAAACAATCCTCATAAAATGAAACGAAAGAATTGATAACTCTAGAATTAAGTT
AACCAACACT-AATACAATTATAATAATGGTCTCCACAAGAAAACAAAACCATATGTGAC
AGAAGAAAATATTACCTATATAGTGAGATGTTACATATGTCATTAAGATTCTCTAGATAT
ATCGTAAACGTTGCGATTTGGTGGACAGATATGACAAGGCTCTTCGAATATAACTGGACT
TTTAACACTTCCTCCCTAGACCGATCTTGTCACAGACCCCATTAGTAACTGTGCGTTGCT
CAATAGAAATACCACCCACTTTAATTCATTAAGCACTTTACCCAGTCTGGGAATATATCT
TCATCGAATATAGCAAAAGACACATTCATTACAGAGATTATAACACCTTTCAGACATCTT
CTCTAAAACATACTATATCTTACATTTACCAGTTATCCGTTGGAATAATTCCTCTGTCTG
CCTAATTGGTAATACTCGGGATTAAAACTGTTTAACACCACTCGTTACTGATGCAGTTCT
TGGCGAGAGGAGCTTCATCCAAGATCTTCCAACAGAACTATTAATTCGTGGCTAAATAAG
AAAAACCTCAGAGTTTAATGGTCTGGCTCTGAAGATTTTCGAGAACAATAGAAAATT---
------------AAGAA---------GGACTAA---------------------------
---TAATAACGTACGATCGGT-----------CAGA------------------------
------TACAAACTCTACTAAATTAT-----------------------------AATCT
AATTAATAGCAAGTCCAATAAGTATTGAAATAAAAAAATTATTGTTGACTCGTTACCCTT
CTCTCAGGAAACAAAATTGTTCTTTTACCTGTTAAAACGACCCCTTCGTCCACATTGAGA
GAAAACCTTTCGATTGTATGATTCCACGTTAGACTATAACCTCGACTCTCAACGAGTACG
CCGAAGATACTTTCCGTACTTGACCATTAGCCATGATAATTCCTGATGTGCTCTGTTCAT
TTTAGCAGGCAGCGTAATTTTTTGGTCTCTCCTTCTCTCTGCAGTCAAGCTCAGTCCTAA
TCGTATTGGAACGCTCTAATCTAAATTATTTAATAAACTTTTCCGCCGTAAAACTACCTT
CTTCACAACGCGTCATATTCTACCAAGCCTCATAACGATAGTGAGCCAATTATCAAACAT
GAATACTTAAACAGGTGCTCTCGAATCCGCAAGCGGCGATTGTTCTTACCGAAGCACTGG
CTATGTGTATTCGAATCTGAACGGGTGTGCATACCCCTTGAAAAAATGCTCTAATTAACA
GTCGTTCAAATATTAGTACAAATTGTCGAGTAACCCTAACATGTCTCACCACCGGCCATT
TCACGTGTTTGCTTCGGCTTAGTAAACTACTCTCTGTTTGTTTTCTTGGTATCCTTTTTT
CTTAAGCTTCTCAAGTACCCTCACGATAATTCCGTTTGGATCTTCTTTTGCCAACATTCA
ATGTGGTGAAGTATCAAGAGGATACTTCCCTATATGCTGACTTTTCGCGGGCTCAGCGTT
TTCCTTTCATTCCTTCCACCGGTCGTGCTGGGGGGTTGTAATTCATTTACTATCTGACTG
GACGATTTAAGCCTGCAAATGAACGACCGCCAAGCTAGTACTCACA-TCAAAATGATGTT
CAACGGGCATCGTGATACTAGATACTCATGGTATATACAACT------------------
------TATATTTTGTCTTTTTTACTTAGCACTATCCGCTGTCTTGCTACTGCACAACTC
ATCATAGCTTCTGTGCTCCTTTCCCATCAATTACACACTCAGCTCACTCCTCATACCTTG
GCGAAAGGGATGGTGGCATTGGAATACTAATGAAATAATTAATAAAGATCACATATGATT
TCCCTATTTGCTTCTATTACATGGCAATAATTGACTAACGACATCAATCTTAGTATAGTG
AGCGTAAAGTAATTAATTAAGTACGCTACCCGAGATTATTTAAGAAAGCTTAGATTACTT
AATTTCGGACCCCCCAGCTCATTGACATTAACAAATTATTGCAGCTAACATAATCATACT
TAACTGTACCCCTTTCAACGCATATGGACTCAGCACTTATGCTAGACAAGAACTCTCCAG
TTGCATAAAGGGTATTCTGCGGGTGTGTCTCCGTTATTTCCTTTCTAGATCAGTACAATA
TAAATGTCTAACTCTACTCTTACTA---TCCCCAAAAACTAAAAAACTC-----------
-CAAAGGAGACCGTGGA-------------AAAAAAGCCCCCCCC--CCGCAGATCCAAC
GAGGCCAAAATAACAACCCCTGGTAAAATCTATTTTAGGTGAACTACTGTTGTCGTGACC
TGGTTTGAAGTAGGACATTGTGTGAA-CAACAAATAACAATTAATAACTCGATTATACAT
CATTGGTGAAGAATCAAAATTTTAATGACAAAGAAAATAAGTGAAATCAAAGGCTTTCGG
CAACCAATTGAAATAGTACTAACAGGGGTAAACTAGAACGAACCTCAATAAATTAGGGGT
CGCCGTTGATAAAAAAC------AACTCCACCTAC--------TAGGACAATTTCATGAT
GGCACAATAAATACAAATCCCCCCCCGTTCAGCAAGCAAAAGTTATGCCTTAGCTCGTCC
CTGCACCTCATATCTCCCCAAGCC---TAGTTGAATGTTCTATAGTATTGAATACCTGTA
CTTGATAATTTCCGAAGCGATTCATCCTTCC--------------------------AAT
GTAAAATTACTACTAATAATTTATAACAA-GAATTACTAAGTAACTCTTGCACTCAAGCT
TCCTGGCCATTCCATA-GGGTCATTACTTTTAGAAAACACAGTATTGCTAATACGGACGA
TACTGAAAGATGTGCTAATTCCTCTGTAAATTAGCAACATTTCTTAGTCGATTAGTGATT
ACTTACCGTCGAGCAACGTCCTTATTCGTTCAATTCCTCAGAAAAATATATTCTGTATTA
TTTCTAAATACTTGAACGTTTCACAG-----GGTCTTTTTGAGCAGTATGCATATAAGGA
ATACTTAACACGATAAAAGTATATGCTGACTTTCCGACAACCTTCACCTATCAATTAGGA
CTCATTCGCATTGCCTCGTTGATCATTTTAGGACATCCAATAGGCTTGCGACTACCGATA
CATAAGGAACGTTATCTCAGACATAAAAAGTAAAGTTAAATAGTCATACAGTTATTCTTT
GATAATCTAAAACAA---------------------CACTTACTAGTAGATATTAAATAG
AATTATGGGTCAGTAATTGGGTTGGATATCAAAGAATGCATACTTTTTACTGCGCACTTC
GTGATTATTCTGGAATAATTTG---AAGAAATACAGTCATGTAATAACTGATA-------
------------------------------------------------------------
------------------------------------------------------------
----------------TCTCATTC-TTTT---------TATTTTAACA------------
-----------------CCCAAATCACACATACAATATCTAAACTGCAGGGTTTGATTAT
TACATTATTATGTTCGGACAATACAACTTGAAGAAAGATACTACGCTGTGCACGAATATT
AGTAAAGTCTAAAAACAGTACTGACGCCGCGTAAATTAAGAAGGAGGATTTAACCACAAT
ACAATATCGTCTAAACTAAAAAATTCATGACAAAAATTGCGTCACTATCAAATCGCCTGA
TATGCATAAGTAGGGGGC------------TCA-AAGGGCACACACCCACTAATTACACA
TTATTACTCCCCCCCCCACTCTCATCTCCCGGATCATCTCCTACCTACTTTATCAATTCG
AGTCTCTCCGCCCAATATCATAGTTTAAACCTGCTCATCCTGACCTCCATTCTTAATGTA
ATATCAGATTACATATTAAATACACTTAATCGTTGGCGCGTATTCCAAGTTTGGTTTGAA
GATTAGCATGTGGACTCCATAGTGATAGACTTTTTTAAACCATGTCAAGTAAGTCGTTTC
CAGACATCCGTTTAATATATATCTTCTTAGACAGTATTCTAGGGCAATCAAGCATCCCAT
AGTGTGCGATAAAATCAAGGTCTCAAATACGAATTAAATTAAACGGTAATATTTACAAAC
ATACTGCTGTAATCATATCTATAAAAGT--------------------------------
------------------------------------------------------------
------------------------------------------------------------
------------------------------------------------------------
------------------------------------------------------------
------TCGTTGAAAGTCCCTTCGTTACCGCTTCTCAACCCAGCTGCTCAAATACACAAC
ACACCTTTAGTTGCCGAGGCTCGCTTCCTCACC-CAGGTTTTATGAAGACCATAGTACCA
ATTACCAATGATTACAGGACCATTTGACTGGATCTATCAGGGAGAAGAATATCAAT----
GTTACTCGATCCAAGAGATAATTACTAGTCCCTCCGCGTTAATTATGTCACTCAGTGCAT
AACGGAACGCTATAGCTATTACAGATCAGCTTAACCAGTATCTTGCAAGAGGACATTCGT
AGTCGCAGAGCCGATCTATTCGCGAGTATAACAGTTATTCCATACTTC------------
---TAGGAA-AGTGGTCCGTCCCCCTCCCCCTACCTGCGCAAACCCTTGTTCTCGCAGAA
AGGTAC----CATATTAGAAAAATTACTTCCTTATATACGTGGTTAG------------T
GTTATAAATGTTTATTACAGATAACGTTAACCATTCCCTACGTTATCTAGTCAAAGATTA
ATGAAACCTTCGTGTACGATCAGGCAGTCCTAATTACCCCCCTGATGTAAGCAGGATATA
AATATTGAATATCAATAACCCTAGTGCTGATTATTAATGCTCAGTTTACATGCCATTCAT
TACGCATCTCGATTCTATAACAATTACTCTAGTTTACACCACTCATATGCTTTTAAACCT
CAATTCAGGCCCCATGCCCA----CCGACCCTCAATTAACCATAATTAATCATTATGAAA
TCATGAAACTGTTCAAGCATCTG-------------------------------------
------------------------------------------------------------
-----------------------------------------------------------T
GGGGTCGTACAG-ATAGAGAATCTCACATCAACTCAACAACGTCTCCTCACATGTTGTTC
ATCGTGGTTAAGACATTTAATACAGATTATCCTACCCA-CTAAGACATCAATAAAACCAT
AATGCTCGATATAATACTTAATCCGGAAATCCTTTCCACAACAGCCTAATTAAATGTTTC
ACTAGCACCCAGTGTGTACGAAAAGGACAAGA-GGAGCAAGGGCGAGCCATGATTGTATT
AAAAACAACTGTTGATTGTACGCTGTCGCAAAGCTCCAGTCTTAAACGGTCCTAAGTTGT
ATGATGATAAATTTGATTGAGTCTTTGGTTCACAACTACCCACTGGAGTTAATGTAGTGG
GCTCCAATGCCTTGGAGACCCGCTTACGAGATTATATTTACTGATATT------------
---------GACGAAAAACGATAGCTAATCGATTCAGCTTAGTAAGCGAATACTACTCGC
TGTTATAGAAGATGAACCGTGTAAAGGGATTTGATTAGAGAACAACATTCCAAAAAGTAA
CAAGGATAATCGAATCTAAAATTA-TTCCCATGCGAAATAATTTCTCGCGTTACTAATCA
TAGATCAAAGTGTCAGTAATAATCTCGTCGGAGGTTAACTATGGATTCACAGATCTCACA
TAATCACACTACTAAAACCAGCAGAACTAATAATAGTAAAAATCCAAAATATCGACACCA
TACCCATACTACAACTATCTCTCCCGACCTCTGATTACCCC-------------------
-------------------------------TCTAACTAATCCTTCTCTCACATTAC-TC
CCCCCCCCCCTCCCACTAAATGGAGTATCACAATCTTATCTGAGGCTATGTCACATCCAA
CATAGAAAGTAATTACTCCCGCACCATAGGTGTTTAACCAAGCAGCTTCGAAGCTAACAA
ACTACTATATGGCCGCTATGATTCTACTGTCCCTTTGAAGGAATGTCGCTTGATGTAAGG
GCCTAGTGGCCAGCACCTCCCTATTCCCACTACACCGGTGCAGAAACGTGCAAATCTCTT
AAATGGTACCCCCAGTACTTACCCCAAACTAAGGATCTGTTGTGTAATATCGCGCTCAAA
GAAATTGCGCCCTTTCTTTACGAAGGGCATTAAAAT------------------------
------------------------------------------------------------
---------------------------------------------------TCCTGTTCA
CAATTTTTGTGTTGCTCGTAAAGACTTATAATTTGATTCAACCATTTGGTACGA-CGCAG
GAGCTTAGA----CAATCGTATAGTTCCTGACCCTTCCTTGTACTTCTATCAATTAGATC
CTGTGATGATTATATGGAGTAGCTCTATTATCATATTATGAATTACTTCAATTGTAGTAA
TGTACATTAGATCAATGATTATAATCTCAAATCGGTCTCTTATGATATTATAAACTCTAT
CCATGGTTATCCTATGAAGTGGATCCCTAATGACACTATAAATTCGATCCGTTATAATAA
TATGGAATCGAAATCTACAGATCCTCTGCGGTATATCGGTCAACATTA------------
---TCAGATGCTTTCAAATCGCTCCATTACGATCTTCTCGAATTGATCATAGCCTTTTTT
CAAATCGCTCACTCATAGTTTTATCAAGTCGAATCCTGCAGTTCTTATCAAATCGATTCA
TGTTCTTTCTGAAGTAGCTCATTGATTTTAATATAAAATGGATCCTTCATCCTATTATGA
ACTAGCTCAATCGTGGTGTTATCAAATAGATCAGTGATCGTTACCTCCTCTCATTATCTA
TAATTTAGAACAAGTCTGAGATACTTATCAAGTCGATCACTGGTAGTATTATCTAATCGA
TATGTGATAGTACTATCAAGTAGATCGCTCATTAAAATATGAAATGGATCGGCATACTTA
CATACAAGGTGGTATATCGAAATTCCGCCTGAAAACTTCGTCCGTGACTGTTCCCCTTAT
TGATACCCCAAGG--GGGGGCTGTTCACTGTTTTTAACCCTCTATAATAATTTGCCATGT
CGGATTAATAAATGAGAAGCCTCTTAATAGACGGTGGTCCCGATCAGTACTAATGTAGTA
CCCTTCCTACCTGCTAGATATCCTTGGTCCGACTGTACAATTTTCTGTTTTGCTATTCTA
GGTGGTTTACTGACTGAAAAAGTTA-------AACGATTTCATTGTTCGGACTCGTACTA
AAGCTATACGCCTTATATTAATACGATCCCCTAGTCGTCTC---GTCCAATTTGACA---
----------GGTCATAATAGTTAGTGTCAAACACATGGCTTACTTTTGGAACCGCATCA
CTCTGACTGCGTATTAAATAACATTCTCCCGGTAACGTTCTACAGCTCCCATCTCTCACT
TAGGAGTCTCGTGCGCACACATAATAGACCACAGAATTTCCTACAAACT---AAAAAAAG
GTCCATAGCTGACGACGCTTTCCGGTGCTTATTTCATATTAAAGCACATGATCGTTTACT
TAACGGAATACTTCACGCCCTTAAGGAACCTGTCGTGAGACTAGAAATTTTTTCAAATTA
GTAGTCCATCAACCGCTTTGACGTTGAATGTGTATGATGGATTGCTCCTACTGCTCCGCT
TGGACGTGATTAAAAAGTGGATTCAATTGGCATAATATTTGACAAACAAGCCTTGACCGT
TCCTAGTTACTCATCATTTTACCAACCT-CTTCCCTCATAGCATGA-----TAAAGATAA
CAGCTATCCCGCAATTTTGGCGTTGTTTCGTTTAAGAATCTTCGGACCTCAATCGACAGA
ACATACATTATAGAGTATATTACGTCCAGAATTAATAGG----ACCATACTTACTCATAA
TTAGCCCGTATACATTCAGACACTACAGGAAGATACAGTTACGATAGCCTGCTATAGCTA
AACTAAGTTAGTACGGCTCTCACGTATCATGATAATCCCTTATTGAAACGAATTATCGAA
ATCTAGTCACGCACGGTCACATTAAACAATATGAAACTCT--------------------
--------GAAATTCCTAACAATTGGACATATT--AGTCACAATATGGGCTGAACATCCA
ATTTGAGTTTAC-----------------TATACGAGAGAAGGCAGCGACACCTGCGTCC
GCATTCCTTGCGTTCTCGCTCATGGTCGCTCTTTTCTTCGTCCCTTCAGGGACTCGAGGG
GATACTACATGGTGAATGGTCAATATTGTCTGACTCCCTGTCCTAGCGGTAAAGAATGGA
TAAAATTTTTGTTATTTGATCATAATCGTCCTCCTTCTGACCTGTGTCTCACTGGAACGC
GTCGCCTGTATCGGAACGAGTACTGATCTCTCTCCTTTA-----------TAACTACACC
AAACTAACCTTGTCTCCTTATCGGCTGACCTGAACCGATTCGTGTAACAGTTATCATTTT
TATTGCAATTGACTTAATAAGGTAGGCAGGTTAAGCCTATCTTGTAATGTTGTTGGCGAT
TTCTTTCTTTCTTACTTGTTGCCCTGCTCTATCTATATCGAATGCTGGAGTGTATTTTTG
TTTCTTCCCGCTCCTTAATGCAACTACTC--------------TGAGCAGAA-AAATAAC
TACACACACAGTCCTTACCACAACGATTCACATGTTGCCTCCCACGAGGCAGAACAAATA
AACTTACCAA----------------------AAAATTACAAAATACTTAGGGAATGAAC
ATACAAGATAATCGTTATTACTAAACTTACAGTAGCAACTTAAAACATTAAGGTTTCATA
AAACTAGTTCATATCATCC-AAACCCAAGGTCACGTAAATAACTAATCTAATTCATCAAA
GGCCCTTCGAGGCA-----ACGCATAGTAACAAATTATACGGGC------TCCGT---GT
GCCTCGTATT-CAGCTATACTCGAGTAGAACACATGAACCAATTGTTAAGAATGAATCTT
ACAACCACTCGACGAAAAAAAAGAGGAAAAAAAAAAAAAGAAAGGCAACCAA--TATAGT
TATGTGACAACAAGGTATA-------------------TGGAGAAAGAACGACTAGTGAG
AAGTAATTGAGAACATTCTCGGTATTGGGCCGAGTGGTAGTGACACCTAATAAAATTTAT
ACTAATACGATTTAATTATTATCAGTTGGACTGGTTCTAAACGTGTTCCGCAGTCATGTG
TTTGGCACCAATCAACTCCAATTCGGGTCAATAATATCAAAAACGATAGCTCTCACTCAT
CATAAAAGGAAGAAGCCCGCATAATTGTGGAATTATCTACGACCCTGTTGAAACTATACA
AAAGTGATCAAAGCATGATCGTTTGAAAGTAGACCTAGTTTACGACTTCAACTATTAGGC
CACTGGTGTAATTACTTCGCACAAACTTACCAAGTTCTGAACGTAGTCAGAATTGCTAAG
---ATATGACTCTCTCTCTGACTGTCGAATGGAACTTCTCTATCAGTCGCCATAGGACA-
----TGCCCTCTCACCCTCTAAGTAAGTATGTGCCTTAACTCGGTTTGATCACCAAGGTA
AATAATGATCATGTCAAATCAGCAGACTTAACCAAACTTCTAATAAATTAGGTTATATCA
CGAAGTGGACACCGCCCCAAA-TAACAATCAGGATCAGTTCATTCATTCACCAAAAAATG
ACTTATTCTCACCTCAATAGCCTATAACTCTACGGTCTAATCATCTAGGGTG---CCTTT
TACAATCAACAATCTGTCTTACGACCCTCCGACCTTGGGCGTGCTGCTCCAACGAAACTA
AATCCTGATATCGATCAATTAGGCGTTGCGTTTAAATGAGCTCCCCCGCTTAATTAAGGC
TGAAGGGGCTTTAGAGAAAGGCCAGTCGTTATTTACATACAACAATAGCTGATTGAGTCG
GAACCGAAAGACATTTAGGAGCCGTCTCTTACCATTGAAATTACCTACCATTGAGGTTAG
TGTGAGTGGACATTTCTAGACGATATTAACACTCGTTTAACAATTCAGATAGGAGCACTT
AGTGGTCATTTATTACTGCGTCCAAT----------------------------------
------------------------------------------------------------
-------TAGCAAAAAGAATTATAAATAAAAAAGAACTTTCTGATAAGTAAACGGTGAGA
TAACCTAAATTAATAAGGACACTATAATAAACTACGCAAGAAAAAA-CAGTCGGTGTGTG
ATCAAAATAGATACCTAGTCGTTATCCCTCGAAACAACTGAGTCTTATAAATACT-----
-----------------------------------------------------GTTATTC
GAATCTGGTAAATAGATTACTCAGCCAAATGAAGCTCAATCTCATTAGCACATATAACCC
ATCTAGTCAATAAAAAATTCAATAATAAATTCAATAAAAAATAATATGAGGAATACTGAC
ACGCCATTACGTAGCCCATTCTCCTAGTGCTAAATTCGGAAAGTCAAAAGAATAGTGCAA
AAATTCAAAAAATCAAAATAATATCGCCAGTATAAACATCGCTCAAGTACCCACAAAC--
-------------------TAACATAACTGGTTATGGCCTCGAAATAATAAAATACTCCA
TGACTATGCGCCATTGTAGGAGACTCATCCGTGATGAAGATATATGGTTTTAGCGCTGAT
ACGACGTAAGGTAACTTACGTTCCGTCTCCTATATTGCTCGAGTCCTGTCCACGGGCCCA
GATCCCATCGTCACTACG--------------------------TTCTTAGACTTAAGTG
GCTTGGATTTGATCAATGCAATTTTCATCGTAAGCCCACACTTTGATCTAAAGAGCTTAC
CCAGTAAATATCTCCAACCGGTTCATCACCTTCATGTATATTACCCGACTGCTGGATGAG
TCAAGTGCTTGTCG--------------------------------------------TG
CCACTTTCTCTTTTTCTTTGAGCCAGTC---ACCCTTAATCCCCTTATATTAATATCAAA
TTGGTTCAGTAGACGTGGAACTTAGACTCAACCCATTCATGAAAATAAGGGCACCCAAAC
TAATACGGATTGCCAGAATTGTGAGGTGAGTTCTCCTTTACTTCAGTTTTAGGAATCGTT
GACTCAGCGTTCTATCTCATTAGTAAACCACAGATTAAATTACCTGCTCCATATATCAAA
AAAAATTTGAAAACTTAGTCGTTTACAAATTCCTTTTCCTAAATAATTCAAACTTAATGG
ATTACCAATGGTTCGAAACATCGCAAGTGTATGTTAAGCGCAAATAAATCCGCTGAATTC
ATACGGTCTACCAACATACTTTCCTTAGAAAATAATAGAACCTCGATTGTAACGAAAAAG
GAACTAATACTCATATTGTCATTTCGCGCCTGATCAGTGGTACGTTAACAAACGCACCGA
GCTCTACGTACCCTAAGACAAGTACGATTCATGAGAATGGGTATTAGACA-TACTC----
--CCTACTATCCCCCTCGCCTCTCTCCCGCACATATTCTACCACACGTGCTGTCGGCGAC
ACACAAACCAACCTACACGTCCAACCGCTCAAATCCCCAC-----CCCTCGGTTTATGCT
GCGAGCATGCCTTAGTTGAAAAGGATGAAGTCCACAGCACTGTCTCGAGTAGAGGAGCTA
CGCATGTTTGGGAAGGCTACAGTGCGATTTTCGCATGCCGCTAGTAACGAGAAATATCCA
CTGTATAACA------AAGGACGATTGCTCGTCTGAAGGAGCGTAGAAAGGCTTATGCAG
AGACTTTCCCATTTAGAGATGTAAACTATGAGTTCTGTCGCGAGTAGTATGATTGGGCAG
GTAATGCTACATTAAAAAGAATTCAAGTGCAGGGGTGTCTCCAGTAAGGGTAAACTTATC
CTAAGGAGAGTGCCGTTATAGATAAGGTAAGGTGAGGGGGTATCTCAGGATCGTGGGAGT
AT------TGGAAGAGCGGACGCCGGGTCCCTTCCGCCCCCCCTGTGGATGGCGTACCTC
CAACACTTATAGATCAATAGTCGAACCCATACTCCTCCTTAAACGAATTCTTCAGCTAAA
ATTTAAAGATGGCCAACTCATTCCTG----------------------GATCCATACTTG
CGGTCATACGCATCACCAGCTACCTCCAAAGTACTTTGCCATTTATAAATATCCAATCAA
CTCTAATAATAAATTC-CCTT--CTCCTTAT--------TTCTATAACGTAATCCAAAGC
CACACCCTCTCAATTCCAAATTATTACAGCCTGCCCACTTAGTTAATCACTAGGATACTC
CCTTGCTAAGACCGACCTGACTTTTCAGTCAGGCCTATAACTTAGTGCTTGAGGTGCAAT
CACCTTTTTACTCCACTCGAATTTATTAATGCGGACTACCATAGTCTTGCTAAGTTGGTG
ACCGTGACTACTCATGCCTTAATTTATTGAAATCCTGCAAAAGAACTGGACCATAATAAC
TGATAATGAGTTATTCGTACTAAATTCTTGTTTAACGAATTAAACCCAAACTATACTTAT
TTTTAAACAAAGACGCTTATTGCTTCAGTCTTGCTACCAGCGTTCTCTCTTGCGATTACT
TCAAACCTGGCCGAAAGATATAATTATAAACTTCGGTGGAAGCCGCGTATTTCTTAAAGT
CAAGGCTTCACTATTACATACGCTACAATCTTGTTTAACGAATGTGATGAACTACCGCTC
AAGAAATTACCCTCTCTCTCCTGCCACATTGCTTGGCCAGATACTTCGACTCTTTGATTG
ATTCTTTACCTGCTAACGCTTACAAAGTGTAGAACGATTATCGTCTATTAGGTTGTGCTA
AAGGTTCATCCCTTTTAGAAGTGTCTAACTAAACGAATACGTATGACCAGATCATGATGA
GTGGATGAGTGGTTTGCTGTCTTGAAATAAAATCCTGGTTTCATTAGTGAAAAAAAATTA
TTTGAGATGCGGTCCATACTAGTCACACAGTATGCAGAAATTCTTAATTAATGTAATTCG
AATATTCTCCAACCACATCCGCGTCCATTGCGAGCAGGCCCCTTCATTCTCAGGAACCAG
GTTACTTGTTTAGCTTAGAAGCAGTTACGCCTGAA---TAATAACTTGGTTCTTTCTTAA
ATGGCAACTCTTATTTAATTTGACTACAGTGTTCCTTGTTTCCTGAGGTGCGAGCAAAGA
CACTAAAATAACTAGGTAGTTTTCCTTCGACGAATAAGTATTTCGACTACCGGAATTATA
GATAAAAGTTTTATTGAAGAAGGGCTCCAATCTTATTTCATTTTGTGAGGGATAAAAGAT
TTTATGGGTACCTTTTAATCAATAATTCAACCCAACATTAAATAAGTTTCAACTTATGAA
CTTCTCTTGGTTATACCAACAATACCGCAGGACTAAATTAGTTGTTTCCGTCACTCGCAC
TACCCTTCCTGTAAGCTGACTCCGTTACCCACTAACCACTATGGTGAGCTCCTACTTTCC
GCTCCTATCCTCTTCCACTCATCTTGAGTCCGCATACACAAACTATATCTAAATATCAAT
CATTAATCAATTATATTCAAGTATTTCGCTTTCATCCTCCTCACGAGTTAATAACCACTT
TAGTTAATTCATCTTATTAAAAGATCATTCACCCCCAGCTCCGCTTTCTACTGCTACTAT
CCTCGCTAGTTTGTTCCATGGGTGATGAGCCCCTTACTCGCGGGCCTTCAATCTTACCAT
CAAATCTGTGACCAATTCCACAAACGTATTTGTCCCACTGCTATAGTGGTGTGATAAGAG
TTCTTTTTGAAAGCTCACTGTGAGATAAATAGTAAGCTGAGTTACTAAGTCGTCGACGAA
ATACCGTAAGTCCCAACCGCTGAC---------------------------CT-------
------------------------TTACTCTTCATCAACCTACTCTTACCTTAGTAACCA
CTCTCTATTTCCATGTACACTTTATTCGGTCCCTTCCCCTTAATCAAGTGCACTAATGTA
ACTTACATACATCAACTAATAATTAAATTTGCACTAGTTATTTATAGTAACGCTTAACAG
GTATATAGTGTTTAGGGACGATGAGTATTAATAATGTCCATTTACCTTAGGGAAGATAAC
ATTTCATAATGTTCAAACACTTTAGTTAGGTAAAGTATAAATAGAGTTCGTACAACTTAT
AGGAGATGACTATTAATGAGGTCGATTCAATTTGGTGGAAGTGACAATTAATAGCGTGCA
TTCAACTTAGTGATGATAACGATTGATACAGACCCTTCAATTTCCTCGCAACCCTCATTA
ATAAGGTGCCATCACTTTACTTGCAACAACTATATTTAAC--------------GTGCAG
ATAACGATTCCTAATATACAATTAACTTAGAGAAGGCAGCTGTTAATAAAGTTCATCGAA
CCTGTTGAAGAGAACACTTCATTACGT-------ACCTCTAA-------TTCA--TAAAC
--TAATACAGTATTGTCTCTCCTGCCCCAATATCAACATGTACAATAATATTAGCATGAA
TCATATCTCCCCCTTGTCTGAATGGGGAAAAGAATTACACCCCTACATGATATTTATACA
GGTCAATGATAAGAATCTAGCAGGTAAACGATGCTGTTCGGCGTCCTTATCGCTTAACAA
ACATATTACATCAAATTTAAATAATCGGACAGTGTAATTAACCAGGAGGTGTTCAATTAT
AGCCCCAATATTGGGCCCTAACTCCATACTGATCATATATTCCCATAACTACCCCATCTA
AAACGTTACGGTCTCCCACATAGGATGTCTTGGGCCGCCCCACTCCGGTACTTTAGGCCC
CACGGGCTCTGTTAATCTCAATTAGATCATATTCCCATCTATGCACTGCAACTCTTGGAT
TACTTGCGCACCGCATTCCTTCATATCCCCTCCATTAACTAACGACTCTATTTGCAGCAG
ATCATTACGAACGCTCTAAGTGTCAAATAAAAATCATATGAATCCATACGTTCAGAATCT
GCGCTGGAAATATAAGGTAAGTAAATAGGATTATACACTCAACGCTGTGGGTCTTGACCG
ATCAGCGAGTATCCACGGTGGAGTTGCCAGGAGTTGAAATAGAATTAGAAAATGCTGTTA
TTAGTTAGGAACGACTTATGGGAATAGTCTAGATAAATCAGAGGAATATTTGCTGGTTGG
ATTGGATCCTATATTAATAAAATGGTTATTCTTGCGAAACACCCCGACC---CGCCCAAC
TAAGAACGAA-AGAACAAAGCATAAATGAATATCCAAATGCCACAATGACTAATAGATTA
--AGTGTACCAATTAC----------TGCTAAAAATGATGAACAACTTATAGTGATTCAG
TCATCTTAATG-----------------------------------ATGTCGCATGGGAG
GGGCGC------TTTCAAAGACAAGTAACTACGTCCTACTAGTATTCTAGTGAAAGGTAC
TAACTCGCAGCAGGTGCCGTTTCTACTTGCGACCCCAAATAACTCGATGGGCGAGCTTAC
TGTTCACAACTACATCCTGTAAGATTGCCCGACGCGGCACTAATGCAAACTGGCGAACTC
AGATAGGCACAAATTTCCATTGGGTCCTATGGTGGTAGAGCTCTAATTATAAAACACATT
TGACATGTATGTAGTCAATTTCTCATCATATTATAAAGTATGCCTGTCATTATTGATTCA
GCCAACCCGATTTAATAGTCGCATGATCCTGGATGCCGCTCATACTGTCCGCATGTTAGA
GATGCCTCAATTTGAGATATCGAATTTCTTTCGCGCTAATAATAACAGGAAATCTTACGT
GTGTAAAGAAGTTCACCTCAGGTCCTCTGCTACAATTTGAAGAAATTAGCTATTGCATTT
AAACCGGTTATGACTCTGTTTATTTGTCAATAGAACTAAGTCTCATCCTACTAGTCTTCG
AAAATGAAGCCTGCCATATCCGTATCGACAACAACCTCCAGTACCTTTGAACACGTTCTA
ACGCACCCGTCGTTTCAATCGGAATGCTTTAAATTCCATTCGTGA---------------
------------------------TTGTTTCACAAACATCCGATATAAAATCCTTCTAAC
TGCAGTACACAAGTAAGATATGTACAAGATTTAGATATGGAAATATACAGGTTGCTAGGA
ATATTCCCACCAAAAAATCATTGTCTCATTGACAGTGGGTGGAACGCCTTCCCCCTCCAT
TAGCTATCTAGATATTCCGAGAGTTGAAATGTCAAGATTCTATATAAACGACTATCTCTT
AGCTTACAATAATCATGTTGGTGTCATCGACCTGGTGGCAGTTTCAAGTAGTCTATAAGC
AATGATATAGAGCTTAAGAATAAGCTCCTGAATATCGATTATGAATAGTATAAGGAAGGT
CTTCCATGTCTCCATTAACGCTTATACAGCTTTCAGGTATGAGTACATCATCCCCTATCT
GCTTTCACGCAATCACCCCCCCCGCATACCCCTACGAATACGTACTCCAAATGCTCATTC
CGATAGTATCCAGTATCCATGTAGGCGAGACTGATCAGCCTCATATACTCGATACGCCAT
TTATGACTACCTATGATAGCTTAGTGGTCTAATAGGACCAAGTCCGGTACGGCGGAATCC
TAATCTATATCTTAGACATACTACCACTGACCTTTCCCTTTCTAACTTCCGCACGACGGT
CTAACCCCAGTGTCGTAATCCCTTGCATACATGTTCCACGATACAACAGAAAAAAAGTTC
CTTATCTACCAACATCTAGTCCAATTATGATTGTATACGATCATCTCAATGGAATAACTA
TTCTACGATCTTAAAACAATCTCATGGTTATTCGCCCTGCCACCCGCTCAACCCAGCCCT
AACCCAGTACCAACACAAACAC-CCCCTCTGCCCGTGATAATTCTCATCCCTAATGGCGG
CTTAAACAAATTATATGTGGGACTCTTCCGAGTACCGAGCTTGACTTCTTAATGGTTAC-
-------CAACTTACTCAAAATGATCAGTGCACGTTCCTTCAACCTTCCTCTAAAAGGGA
GGGAGGAGAAAAGAGCAATCTTCCTCGACCAAGATGAGACTTTAGTTTACCTTACTCCTA
ATTATAAACTAGCCCCTTAAAATGATTTATCGATCACGTATAGAAAGGATTGTCAAATCG
GATTAGTCCAAGCCTAACCCTGTTTTGAGGACCTTATCCATAGAGACTCAATATAAACAG
GCACTATAGT---------GTTTAACCCC-CCCAGCAGCATGGTACCGCCTGATTACGTA
ATAAACCAACACTGGATGCGGTAATAAACCGACACAAAAATACACCTAGTGAAGCTTAAT
AGACACAGGAAAAATATCCGAACATAAACATGAAAGTAAAAAATATTGAATTCACCATGT
AACAAGTATACCAATTATCAAAACACCTCATTCATGCTATCCTAGGCTCATTACGGTATG
CTGGTTATCAATCATACTGTAATTTGCAAATTACTTCCTAGTAATCCCTCCGTATTTGCC
CCAAGATATCAAAATAGGGTACTTCAGTGGAGACAGGAATGATCTTGGTCAATGTATTCG
AAATACCTCTGACATTGTTCTAAATCGCCCAGGCTTACCACCTAAGATAACTAAGCACTC
ATTCTGGCAAGTCCGCAGTTCTTTAACGATAACCTAAAACTATAAGATGTAACACTAGAG
ATCTTAAGTAACATCT-----------------------------------AATAGCTAT
TATCGGCCACACCCCATATCTTAAGTGATATCTGATAACTAGAAGTTGCAATACCCGAAC
TCTCTCTTACACTGTAAAACCTATTACATGCAATGCAACCCGTAATACACTAAAACCGAG
CCACACCTCGAGA------TGTCATTAATCCACATGTGACAAACGCATGGACGAAGACCC
AAAAAAATCCCCACTCAACGAAAAACACATTACGAAACACTACAACTTTATCACAAAATC
AAGGAACTCAGGCCCCGACCCCGGCGTCATGCATTATCACCGAGCACAATCCCGCGCAAC
CCCCGCGCCCCAATTAGCGTGCATAAT-GCTGGTAATTACACCCGGCCCCAATCACCATC
GCTGTACCGATTCAAATCTCCCGCTTACTCAATCAGACTCAAACACGTACCC-ATCCTAT
[truncated: 327,229 more chars]
