# Supplementary material for: Chromosome-level baobab genome illuminates its evolutionary trajectory and environmental adaptation
Source: Nat Commun. 2024 Oct 12;15:8833. doi: 10.1038/s41467-024-53157-w (PMC11470940; doi:10.1038/s41467-024-53157-w)
Supplement: Supplementary file 18 — Source Data [file 41467_2024_53157_MOESM18_ESM.zip › Supplementary Fig. 14i-ad77271a5.amborellaHap1.lifted.anchors]

###
Ad77271a.a05.1.g00100_p1	AmTrH1.01G135000.1.p	255
Ad77271a.a05.1.g00110_p1	AmTrH1.01G136600.1.p	158
Ad77271a.a05.1.g00140_p1	AmTrH1.01G135900.1.p	661
Ad77271a.a05.1.g00170_p1	AmTrH1.01G137400.1.p	1040
Ad77271a.a05.1.g00090_p1	AmTrH1.01G135000.1.p	115L
###
Ad77271a.a05.1.g09250_p1	AmTrH1.01G078300.1.p	1540
Ad77271a.a05.1.g09260_p1	AmTrH1.01G078400.1.p	541
Ad77271a.a05.1.g09290_p1	AmTrH1.01G080000.1.p	596
Ad77271a.a05.1.g09310_p1	AmTrH1.01G079800.1.p	2300
Ad77271a.a05.1.g09320_p1	AmTrH1.01G079400.1.p	336
Ad77271a.a05.1.g09330_p1	AmTrH1.01G079200.1.p	158
Ad77271a.a05.1.g09430_p1	AmTrH1.01G078900.1.p	679
Ad77271a.a05.1.g09440_p1	AmTrH1.01G078600.1.p	112
Ad77271a.a05.1.g09450_p1	AmTrH1.01G078700.1.p	750
Ad77271a.a05.1.g09480_p1	AmTrH1.01G076800.1.p	292
Ad77271a.a05.1.g09480_p1	AmTrH1.01G080300.1.p	235
Ad77271a.a05.1.g09240_p1	AmTrH1.01G078300.1.p	87L
Ad77271a.a05.1.g09280_p1	AmTrH1.01G080000.1.p	351L
Ad77271a.a05.1.g09340_p1	AmTrH1.01G079300.1.p	211L
Ad77271a.a05.1.g09340_p1	AmTrH1.01G079200.1.p	181L
Ad77271a.a05.1.g09350_p1	AmTrH1.01G079200.1.p	180L
Ad77271a.a05.1.g09350_p1	AmTrH1.01G079300.1.p	166L
Ad77271a.a05.1.g09410_p1	AmTrH1.01G079300.1.p	133L
Ad77271a.a05.1.g09470_p1	AmTrH1.01G080200.1.p	342L
Ad77271a.a05.1.g09470_p1	AmTrH1.01G080700.1.p	277L
Ad77271a.a05.1.g09470_p1	AmTrH1.01G076800.1.p	271L
Ad77271a.a05.1.g09470_p1	AmTrH1.01G080600.1.p	257L
Ad77271a.a05.1.g09470_p1	AmTrH1.01G080500.1.p	257L
Ad77271a.a05.1.g09470_p1	AmTrH1.01G080300.1.p	248L
Ad77271a.a05.1.g09480_p1	AmTrH1.01G080200.1.p	348L
Ad77271a.a05.1.g09480_p1	AmTrH1.01G080700.1.p	303L
Ad77271a.a05.1.g09480_p1	AmTrH1.01G080500.1.p	266L
Ad77271a.a05.1.g09480_p1	AmTrH1.01G080600.1.p	240L
###
Ad77271a.a05.1.g01260_p1	AmTrH1.02G061600.1.p	205
Ad77271a.a05.1.g01270_p1	AmTrH1.02G062300.1.p	789
Ad77271a.a05.1.g01280_p1	AmTrH1.02G063900.1.p	578
Ad77271a.a05.1.g01300_p1	AmTrH1.02G063100.1.p	103
Ad77271a.a05.1.g01370_p1	AmTrH1.02G064100.1.p	720
###
Ad77271a.a05.1.g01330_p1	AmTrH1.02G082800.1.p	188
Ad77271a.a05.1.g01350_p1	AmTrH1.02G081200.1.p	906
Ad77271a.a05.1.g01400_p1	AmTrH1.02G080700.1.p	163
Ad77271a.a05.1.g01410_p1	AmTrH1.02G079400.1.p	213
Ad77271a.a05.1.g01330_p1	AmTrH1.02G082700.1.p	109L
###
Ad77271a.a05.1.g07330_p1	AmTrH1.03G218100.1.p	553
Ad77271a.a05.1.g07340_p1	AmTrH1.03G217800.1.p	196
Ad77271a.a05.1.g07370_p1	AmTrH1.03G217400.1.p	226
Ad77271a.a05.1.g07380_p1	AmTrH1.03G216900.1.p	194
Ad77271a.a05.1.g07390_p1	AmTrH1.03G216800.1.p	186
Ad77271a.a05.1.g07460_p1	AmTrH1.03G215600.1.p	411
Ad77271a.a05.1.g07480_p1	AmTrH1.03G215200.1.p	905
Ad77271a.a05.1.g07500_p1	AmTrH1.03G215100.1.p	241
Ad77271a.a05.1.g07510_p1	AmTrH1.03G214900.1.p	687
Ad77271a.a05.1.g07520_p1	AmTrH1.03G214700.1.p	457
Ad77271a.a05.1.g07530_p1	AmTrH1.03G214400.1.p	563
Ad77271a.a05.1.g07550_p1	AmTrH1.03G213800.1.p	770
Ad77271a.a05.1.g07590_p1	AmTrH1.03G212700.1.p	398
Ad77271a.a05.1.g07620_p1	AmTrH1.03G212200.1.p	598
Ad77271a.a05.1.g07660_p1	AmTrH1.03G211900.1.p	531
Ad77271a.a05.1.g07670_p1	AmTrH1.03G211700.1.p	1910
Ad77271a.a05.1.g07700_p1	AmTrH1.03G211000.1.p	427
Ad77271a.a05.1.g07710_p1	AmTrH1.03G210900.1.p	333
Ad77271a.a05.1.g07410_p1	AmTrH1.03G216100.1.p	475L
Ad77271a.a05.1.g07420_p1	AmTrH1.03G216100.1.p	501L
Ad77271a.a05.1.g07430_p1	AmTrH1.03G216000.1.p	561L
Ad77271a.a05.1.g07440_p1	AmTrH1.03G216000.1.p	329L
Ad77271a.a05.1.g07460_p1	AmTrH1.03G215500.1.p	179L
Ad77271a.a05.1.g07540_p1	AmTrH1.03G213800.1.p	297L
Ad77271a.a05.1.g07610_p1	AmTrH1.03G212200.1.p	359L
Ad77271a.a05.1.g07630_p1	AmTrH1.03G212300.1.p	243L
Ad77271a.a05.1.g07630_p1	AmTrH1.03G212400.1.p	220L
Ad77271a.a05.1.g07670_p1	AmTrH1.03G211200.1.p	442L
Ad77271a.a05.1.g07680_p1	AmTrH1.03G211700.1.p	228L
Ad77271a.a05.1.g07680_p1	AmTrH1.03G211300.1.p	108L
Ad77271a.a05.1.g07680_p1	AmTrH1.03G211400.1.p	103L
Ad77271a.a05.1.g07680_p1	AmTrH1.03G211500.1.p	102L
Ad77271a.a05.1.g07680_p1	AmTrH1.03G211600.1.p	98L
###
Ad77271a.a05.1.g07720_p1	AmTrH1.03G054300.1.p	409
Ad77271a.a05.1.g07740_p1	AmTrH1.03G056100.1.p	176
Ad77271a.a05.1.g07810_p1	AmTrH1.03G055900.1.p	2390
Ad77271a.a05.1.g07850_p1	AmTrH1.03G056400.1.p	211
Ad77271a.a05.1.g07820_p1	AmTrH1.03G055700.1.p	162L
###
Ad77271a.a05.1.g07880_p1	AmTrH1.03G058600.1.p	334
Ad77271a.a05.1.g07890_p1	AmTrH1.03G058800.1.p	736
Ad77271a.a05.1.g07910_p1	AmTrH1.03G058900.1.p	579
Ad77271a.a05.1.g07920_p1	AmTrH1.03G059000.1.p	704
Ad77271a.a05.1.g07860_p1	AmTrH1.03G058100.1.p	175L
Ad77271a.a05.1.g07870_p1	AmTrH1.03G058100.1.p	254L
###
Ad77271a.a05.1.g08020_p1	AmTrH1.03G016500.1.p	49
Ad77271a.a05.1.g08210_p1	AmTrH1.03G016900.1.p	127
Ad77271a.a05.1.g08220_p1	AmTrH1.03G017500.1.p	113
Ad77271a.a05.1.g08250_p1	AmTrH1.03G018400.1.p	481
Ad77271a.a05.1.g08260_p1	AmTrH1.03G018600.1.p	239
Ad77271a.a05.1.g08270_p1	AmTrH1.03G018500.1.p	363
Ad77271a.a05.1.g08300_p1	AmTrH1.03G019200.1.p	76
Ad77271a.a05.1.g07970_p1	AmTrH1.03G016400.1.p	56L
Ad77271a.a05.1.g08200_p1	AmTrH1.03G016900.1.p	155L
Ad77271a.a05.1.g08200_p1	AmTrH1.03G017000.1.p	145L
Ad77271a.a05.1.g08210_p1	AmTrH1.03G017000.1.p	127L
Ad77271a.a05.1.g08230_p1	AmTrH1.03G018100.1.p	160L
Ad77271a.a05.1.g08280_p1	AmTrH1.03G018900.1.p	431L
###
Ad77271a.a05.1.g08330_p1	AmTrH1.03G022000.1.p	148
Ad77271a.a05.1.g08360_p1	AmTrH1.03G022800.1.p	741
Ad77271a.a05.1.g08370_p1	AmTrH1.03G023700.1.p	287
Ad77271a.a05.1.g08380_p1	AmTrH1.03G024200.1.p	710
Ad77271a.a05.1.g08390_p1	AmTrH1.03G024300.1.p	1550
Ad77271a.a05.1.g08390_p1	AmTrH1.03G025500.1.p	1390
Ad77271a.a05.1.g08420_p1	AmTrH1.03G025200.1.p	483
Ad77271a.a05.1.g08460_p1	AmTrH1.03G025600.1.p	382
Ad77271a.a05.1.g08510_p1	AmTrH1.03G027400.1.p	517
Ad77271a.a05.1.g08520_p1	AmTrH1.03G028000.1.p	63
Ad77271a.a05.1.g08550_p1	AmTrH1.03G028400.1.p	278
Ad77271a.a05.1.g08580_p1	AmTrH1.03G028700.1.p	313
Ad77271a.a05.1.g08600_p1	AmTrH1.03G028800.1.p	148
Ad77271a.a05.1.g08630_p1	AmTrH1.03G029000.1.p	199
Ad77271a.a05.1.g08640_p1	AmTrH1.03G029200.1.p	701
Ad77271a.a05.1.g08650_p1	AmTrH1.03G029400.1.p	930
Ad77271a.a05.1.g08660_p1	AmTrH1.03G026700.1.p	155
Ad77271a.a05.1.g08660_p1	AmTrH1.03G029500.1.p	158
Ad77271a.a05.1.g08670_p1	AmTrH1.03G029700.1.p	870
Ad77271a.a05.1.g08680_p1	AmTrH1.03G031000.1.p	943
Ad77271a.a05.1.g08700_p1	AmTrH1.03G031700.1.p	542
Ad77271a.a05.1.g08740_p1	AmTrH1.03G033600.1.p	468
Ad77271a.a05.1.g08790_p1	AmTrH1.03G035500.1.p	1350
Ad77271a.a05.1.g08800_p1	AmTrH1.03G036800.1.p	797
Ad77271a.a05.1.g08810_p1	AmTrH1.03G036600.1.p	491
Ad77271a.a05.1.g08820_p1	AmTrH1.03G036500.1.p	254
Ad77271a.a05.1.g08870_p1	AmTrH1.03G038400.1.p	781
Ad77271a.a05.1.g08880_p1	AmTrH1.03G040700.1.p	701
Ad77271a.a05.1.g08900_p1	AmTrH1.03G039800.1.p	571
Ad77271a.a05.1.g08910_p1	AmTrH1.03G039100.1.p	890
Ad77271a.a05.1.g08930_p1	AmTrH1.03G039000.1.p	1390
Ad77271a.a05.1.g08950_p1	AmTrH1.03G041600.1.p	523
Ad77271a.a05.1.g08960_p1	AmTrH1.03G041900.1.p	115
Ad77271a.a05.1.g08980_p1	AmTrH1.03G043400.1.p	1320
Ad77271a.a05.1.g08310_p1	AmTrH1.03G021800.1.p	131L
Ad77271a.a05.1.g08320_p1	AmTrH1.03G021800.1.p	90L
Ad77271a.a05.1.g08340_p1	AmTrH1.03G022100.1.p	151L
Ad77271a.a05.1.g08350_p1	AmTrH1.03G022100.1.p	147L
Ad77271a.a05.1.g08440_p1	AmTrH1.03G025500.1.p	768L
Ad77271a.a05.1.g08440_p1	AmTrH1.03G024300.1.p	726L
Ad77271a.a05.1.g08450_p1	AmTrH1.03G025500.1.p	567L
Ad77271a.a05.1.g08450_p1	AmTrH1.03G024300.1.p	489L
Ad77271a.a05.1.g08460_p1	AmTrH1.03G025800.1.p	400L
Ad77271a.a05.1.g08470_p1	AmTrH1.03G026400.1.p	84L
Ad77271a.a05.1.g08490_p1	AmTrH1.03G025800.1.p	195L
Ad77271a.a05.1.g08490_p1	AmTrH1.03G025600.1.p	175L
Ad77271a.a05.1.g08510_p1	AmTrH1.03G027100.1.p	528L
Ad77271a.a05.1.g08510_p1	AmTrH1.03G027600.1.p	225L
Ad77271a.a05.1.g08510_p1	AmTrH1.03G027200.1.p	85L
Ad77271a.a05.1.g08530_p1	AmTrH1.03G028100.1.p	267L
Ad77271a.a05.1.g08540_p1	AmTrH1.03G028100.1.p	160L
Ad77271a.a05.1.g08550_p1	AmTrH1.03G029000.1.p	67L
Ad77271a.a05.1.g08560_p1	AmTrH1.03G028600.1.p	220L
Ad77271a.a05.1.g08570_p1	AmTrH1.03G028600.1.p	250L
Ad77271a.a05.1.g08570_p1	AmTrH1.03G028900.1.p	51L
Ad77271a.a05.1.g08680_p1	AmTrH1.03G028900.1.p	136L
Ad77271a.a05.1.g08790_p1	AmTrH1.03G035900.1.p	205L
Ad77271a.a05.1.g08940_p1	AmTrH1.03G039900.1.p	262L
###
Ad77271a.a05.1.g17520_p1	AmTrH1.03G106400.1.p	120
Ad77271a.a05.1.g17540_p1	AmTrH1.03G108300.1.p	764
Ad77271a.a05.1.g17580_p1	AmTrH1.03G108600.1.p	195
Ad77271a.a05.1.g17590_p1	AmTrH1.03G105700.1.p	226
Ad77271a.a05.1.g17600_p1	AmTrH1.03G104600.1.p	828
Ad77271a.a05.1.g17610_p1	AmTrH1.03G104000.1.p	220
Ad77271a.a05.1.g17630_p1	AmTrH1.03G103900.1.p	123
Ad77271a.a05.1.g17640_p1	AmTrH1.03G103800.1.p	589
Ad77271a.a05.1.g17600_p1	AmTrH1.03G104300.1.p	129L
Ad77271a.a05.1.g17620_p1	AmTrH1.03G103900.1.p	69L
###
Ad77271a.a05.1.g17680_p1	AmTrH1.03G101600.1.p	347
Ad77271a.a05.1.g17740_p1	AmTrH1.03G100400.1.p	477
Ad77271a.a05.1.g17760_p1	AmTrH1.03G099000.1.p	701
Ad77271a.a05.1.g17780_p1	AmTrH1.03G097800.1.p	190
Ad77271a.a05.1.g17810_p1	AmTrH1.03G097400.1.p	274
Ad77271a.a05.1.g17830_p1	AmTrH1.03G097300.1.p	354
Ad77271a.a05.1.g17840_p1	AmTrH1.03G097200.1.p	497
Ad77271a.a05.1.g17700_p1	AmTrH1.03G101100.1.p	253L
Ad77271a.a05.1.g17720_p1	AmTrH1.03G101000.1.p	314L
Ad77271a.a05.1.g17730_p1	AmTrH1.03G100900.1.p	559L
Ad77271a.a05.1.g17730_p1	AmTrH1.03G100400.1.p	491L
Ad77271a.a05.1.g17730_p1	AmTrH1.03G100300.1.p	475L
Ad77271a.a05.1.g17730_p1	AmTrH1.03G100600.1.p	72L
Ad77271a.a05.1.g17740_p1	AmTrH1.03G100900.1.p	556L
Ad77271a.a05.1.g17740_p1	AmTrH1.03G100300.1.p	467L
Ad77271a.a05.1.g17740_p1	AmTrH1.03G100600.1.p	70L
Ad77271a.a05.1.g17770_p1	AmTrH1.03G098900.1.p	547L
Ad77271a.a05.1.g17800_p1	AmTrH1.03G097500.1.p	56L
Ad77271a.a05.1.g17830_p1	AmTrH1.03G097600.1.p	357L
Ad77271a.a05.1.g17830_p1	AmTrH1.03G098000.1.p	332L
Ad77271a.a05.1.g17830_p1	AmTrH1.03G098100.1.p	206L
###
Ad77271a.a05.1.g17850_p1	AmTrH1.03G082700.1.p	410
Ad77271a.a05.1.g17860_p1	AmTrH1.03G081800.1.p	206
Ad77271a.a05.1.g17880_p1	AmTrH1.03G083000.1.p	584
Ad77271a.a05.1.g17900_p1	AmTrH1.03G081700.1.p	173
###
Ad77271a.a05.1.g07950_p1	AmTrH1.04G022400.1.p	359
Ad77271a.a05.1.g07960_p1	AmTrH1.04G021500.1.p	218
Ad77271a.a05.1.g07970_p1	AmTrH1.04G021300.1.p	135
Ad77271a.a05.1.g08030_p1	AmTrH1.04G022800.1.p	307
Ad77271a.a05.1.g08070_p1	AmTrH1.04G024400.1.p	324
Ad77271a.a05.1.g08080_p1	AmTrH1.04G024300.1.p	152
Ad77271a.a05.1.g08090_p1	AmTrH1.04G024200.1.p	514
Ad77271a.a05.1.g08100_p1	AmTrH1.04G024900.1.p	93
Ad77271a.a05.1.g08040_p1	AmTrH1.04G022500.1.p	69L
Ad77271a.a05.1.g08060_p1	AmTrH1.04G022500.1.p	59L
Ad77271a.a05.1.g08090_p1	AmTrH1.04G024100.1.p	471L
###
Ad77271a.a05.1.g10740_p1	AmTrH1.04G157800.1.p	349
Ad77271a.a05.1.g10750_p1	AmTrH1.04G158300.1.p	917
Ad77271a.a05.1.g10870_p1	AmTrH1.04G159800.1.p	561
Ad77271a.a05.1.g10940_p1	AmTrH1.04G159900.1.p	786
Ad77271a.a05.1.g10760_p1	AmTrH1.04G158300.1.p	245L
Ad77271a.a05.1.g10780_p1	AmTrH1.04G159800.1.p	438L
Ad77271a.a05.1.g10790_p1	AmTrH1.04G159800.1.p	220L
Ad77271a.a05.1.g10790_p1	AmTrH1.04G159700.1.p	219L
Ad77271a.a05.1.g10800_p1	AmTrH1.04G159800.1.p	224L
Ad77271a.a05.1.g10800_p1	AmTrH1.04G159700.1.p	217L
Ad77271a.a05.1.g10810_p1	AmTrH1.04G159800.1.p	437L
Ad77271a.a05.1.g10810_p1	AmTrH1.04G159700.1.p	426L
Ad77271a.a05.1.g10860_p1	AmTrH1.04G159800.1.p	239L
Ad77271a.a05.1.g10860_p1	AmTrH1.04G159700.1.p	237L
Ad77271a.a05.1.g10870_p1	AmTrH1.04G159700.1.p	531L
Ad77271a.a05.1.g10880_p1	AmTrH1.04G159800.1.p	594L
Ad77271a.a05.1.g10880_p1	AmTrH1.04G159700.1.p	588L
Ad77271a.a05.1.g10920_p1	AmTrH1.04G159800.1.p	493L
Ad77271a.a05.1.g10920_p1	AmTrH1.04G159700.1.p	438L
###
Ad77271a.a05.1.g13020_p1	AmTrH1.04G055700.1.p	850
Ad77271a.a05.1.g13140_p1	AmTrH1.04G059400.1.p	653
Ad77271a.a05.1.g13160_p1	AmTrH1.04G060200.1.p	996
Ad77271a.a05.1.g13180_p1	AmTrH1.04G057100.1.p	280
Ad77271a.a05.1.g13210_p1	AmTrH1.04G058200.1.p	191
Ad77271a.a05.1.g13230_p1	AmTrH1.04G056000.1.p	258
Ad77271a.a05.1.g13130_p1	AmTrH1.04G059400.1.p	47L
Ad77271a.a05.1.g13150_p1	AmTrH1.04G060200.1.p	163L
Ad77271a.a05.1.g13170_p1	AmTrH1.04G059000.1.p	84L
Ad77271a.a05.1.g13170_p1	AmTrH1.04G058900.1.p	83L
Ad77271a.a05.1.g13190_p1	AmTrH1.04G057100.1.p	137L
###
Ad77271a.a05.1.g13400_p1	AmTrH1.04G154400.1.p	118
Ad77271a.a05.1.g13420_p1	AmTrH1.04G152100.1.p	495
Ad77271a.a05.1.g13440_p1	AmTrH1.04G152400.1.p	50
Ad77271a.a05.1.g13440_p1	AmTrH1.04G152500.1.p	49
Ad77271a.a05.1.g13460_p1	AmTrH1.04G152800.1.p	822
Ad77271a.a05.1.g13470_p1	AmTrH1.04G152900.1.p	151
Ad77271a.a05.1.g13480_p1	AmTrH1.04G151600.1.p	609
Ad77271a.a05.1.g13500_p1	AmTrH1.04G151500.1.p	105
###
Ad77271a.a05.1.g13540_p1	AmTrH1.04G148800.1.p	119
Ad77271a.a05.1.g13560_p1	AmTrH1.04G148700.1.p	700
Ad77271a.a05.1.g13580_p1	AmTrH1.04G146800.1.p	554
Ad77271a.a05.1.g13590_p1	AmTrH1.04G146400.1.p	461
Ad77271a.a05.1.g13620_p1	AmTrH1.04G145800.1.p	217
Ad77271a.a05.1.g13630_p1	AmTrH1.04G144700.1.p	438
Ad77271a.a05.1.g13670_p1	AmTrH1.04G143100.1.p	224
Ad77271a.a05.1.g13550_p1	AmTrH1.04G148700.1.p	894L
Ad77271a.a05.1.g13550_p1	AmTrH1.04G148600.1.p	800L
Ad77271a.a05.1.g13560_p1	AmTrH1.04G148600.1.p	1000L
Ad77271a.a05.1.g13600_p1	AmTrH1.04G145700.1.p	301L
Ad77271a.a05.1.g13610_p1	AmTrH1.04G145700.1.p	363L
Ad77271a.a05.1.g13650_p1	AmTrH1.04G144500.1.p	373L
Ad77271a.a05.1.g13680_p1	AmTrH1.04G142700.1.p	113L
###
Ad77271a.a05.1.g13780_p1	AmTrH1.04G043500.1.p	641
Ad77271a.a05.1.g13800_p1	AmTrH1.04G043400.1.p	214
Ad77271a.a05.1.g13810_p1	AmTrH1.04G044500.1.p	361
Ad77271a.a05.1.g13820_p1	AmTrH1.04G044400.1.p	871
Ad77271a.a05.1.g13840_p1	AmTrH1.04G044900.1.p	420
Ad77271a.a05.1.g13850_p1	AmTrH1.04G046300.1.p	473
Ad77271a.a05.1.g13910_p1	AmTrH1.04G047300.1.p	928
Ad77271a.a05.1.g13930_p1	AmTrH1.04G047700.1.p	211
Ad77271a.a05.1.g13940_p1	AmTrH1.04G047600.1.p	370
Ad77271a.a05.1.g14010_p1	AmTrH1.04G046300.1.p	383
Ad77271a.a05.1.g14020_p1	AmTrH1.04G042600.1.p	327
Ad77271a.a05.1.g13830_p1	AmTrH1.04G044400.1.p	343L
Ad77271a.a05.1.g13860_p1	AmTrH1.04G046700.1.p	140L
Ad77271a.a05.1.g13900_p1	AmTrH1.04G047300.1.p	79L
Ad77271a.a05.1.g14020_p1	AmTrH1.04G042700.1.p	345L
###
Ad77271a.a05.1.g14140_p1	AmTrH1.04G060500.1.p	1020
Ad77271a.a05.1.g14170_p1	AmTrH1.04G061200.1.p	168
Ad77271a.a05.1.g14190_p1	AmTrH1.04G063100.1.p	172
Ad77271a.a05.1.g14220_p1	AmTrH1.04G061300.1.p	714
Ad77271a.a05.1.g14130_p1	AmTrH1.04G060500.1.p	141L
Ad77271a.a05.1.g14220_p1	AmTrH1.04G061400.1.p	491L
###
Ad77271a.a05.1.g14240_p1	AmTrH1.04G119000.1.p	439
Ad77271a.a05.1.g14250_p1	AmTrH1.04G119300.1.p	606
Ad77271a.a05.1.g14260_p1	AmTrH1.04G119800.1.p	601
Ad77271a.a05.1.g14270_p1	AmTrH1.04G119700.1.p	103
Ad77271a.a05.1.g14280_p1	AmTrH1.04G120400.1.p	349
Ad77271a.a05.1.g14290_p1	AmTrH1.04G120300.1.p	800
Ad77271a.a05.1.g14310_p1	AmTrH1.04G120000.1.p	251
Ad77271a.a05.1.g14330_p1	AmTrH1.04G120800.1.p	569
###
Ad77271a.a05.1.g15040_p1	AmTrH1.04G123300.1.p	235
Ad77271a.a05.1.g15070_p1	AmTrH1.04G123100.1.p	267
Ad77271a.a05.1.g15080_p1	AmTrH1.04G122300.1.p	1650
Ad77271a.a05.1.g15120_p1	AmTrH1.04G121800.1.p	457
Ad77271a.a05.1.g15130_p1	AmTrH1.04G121700.1.p	137
Ad77271a.a05.1.g15140_p1	AmTrH1.04G121500.1.p	382
Ad77271a.a05.1.g15030_p1	AmTrH1.04G123500.1.p	344L
Ad77271a.a05.1.g15030_p1	AmTrH1.04G124000.1.p	140L
Ad77271a.a05.1.g15050_p1	AmTrH1.04G123200.1.p	44L
Ad77271a.a05.1.g15060_p1	AmTrH1.04G123200.1.p	47L
Ad77271a.a05.1.g15090_p1	AmTrH1.04G122200.1.p	218L
Ad77271a.a05.1.g15100_p1	AmTrH1.04G122200.1.p	227L
###
Ad77271a.a05.1.g16580_p1	AmTrH1.04G096900.1.p	808
Ad77271a.a05.1.g16590_p1	AmTrH1.04G097200.1.p	731
Ad77271a.a05.1.g16610_p1	AmTrH1.04G097400.1.p	250
Ad77271a.a05.1.g16630_p1	AmTrH1.04G097900.1.p	55
Ad77271a.a05.1.g16660_p1	AmTrH1.04G097800.1.p	70
Ad77271a.a05.1.g16680_p1	AmTrH1.04G098000.1.p	696
Ad77271a.a05.1.g16690_p1	AmTrH1.04G098400.1.p	156
Ad77271a.a05.1.g16700_p1	AmTrH1.04G098600.1.p	689
Ad77271a.a05.1.g16600_p1	AmTrH1.04G097200.1.p	51L
Ad77271a.a05.1.g16660_p1	AmTrH1.04G097700.1.p	63L
Ad77271a.a05.1.g16670_p1	AmTrH1.04G097700.1.p	57L
###
Ad77271a.a05.1.g16710_p1	AmTrH1.04G102000.1.p	382
Ad77271a.a05.1.g16720_p1	AmTrH1.04G102100.1.p	115
Ad77271a.a05.1.g16750_p1	AmTrH1.04G102600.1.p	81
Ad77271a.a05.1.g16790_p1	AmTrH1.04G101900.1.p	304
Ad77271a.a05.1.g16750_p1	AmTrH1.04G103000.1.p	80L
Ad77271a.a05.1.g16750_p1	AmTrH1.04G102900.1.p	78L
Ad77271a.a05.1.g16750_p1	AmTrH1.04G102700.1.p	78L
Ad77271a.a05.1.g16750_p1	AmTrH1.04G103100.1.p	75L
Ad77271a.a05.1.g16790_p1	AmTrH1.04G101500.1.p	500L
Ad77271a.a05.1.g16790_p1	AmTrH1.04G101400.1.p	491L
Ad77271a.a05.1.g16790_p1	AmTrH1.04G101600.1.p	477L
Ad77271a.a05.1.g16790_p1	AmTrH1.04G101000.1.p	473L
Ad77271a.a05.1.g16790_p1	AmTrH1.04G101200.1.p	469L
Ad77271a.a05.1.g16790_p1	AmTrH1.04G101800.1.p	442L
Ad77271a.a05.1.g16790_p1	AmTrH1.04G101300.1.p	247L
Ad77271a.a05.1.g16790_p1	AmTrH1.04G101700.1.p	238L
###
Ad77271a.a05.1.g11030_p1	AmTrH1.05G116600.1.p	919
Ad77271a.a05.1.g11060_p1	AmTrH1.05G114900.1.p	834
Ad77271a.a05.1.g11070_p1	AmTrH1.05G115100.1.p	58
Ad77271a.a05.1.g11080_p1	AmTrH1.05G115200.1.p	148
Ad77271a.a05.1.g11100_p1	AmTrH1.05G115300.1.p	1260
Ad77271a.a05.1.g11110_p1	AmTrH1.05G114600.1.p	777
Ad77271a.a05.1.g11180_p1	AmTrH1.05G113400.1.p	1290
Ad77271a.a05.1.g11190_p1	AmTrH1.05G112700.1.p	332
Ad77271a.a05.1.g11210_p1	AmTrH1.05G112600.1.p	113
Ad77271a.a05.1.g11050_p1	AmTrH1.05G114900.1.p	288L
Ad77271a.a05.1.g11050_p1	AmTrH1.05G116600.1.p	75L
Ad77271a.a05.1.g11090_p1	AmTrH1.05G115300.1.p	188L
Ad77271a.a05.1.g11170_p1	AmTrH1.05G113400.1.p	349L
###
Ad77271a.a05.1.g05130_p1	AmTrH1.07G002500.1.p	506
Ad77271a.a05.1.g05180_p1	AmTrH1.07G003700.1.p	190
Ad77271a.a05.1.g05200_p1	AmTrH1.07G005600.1.p	536
Ad77271a.a05.1.g05210_p1	AmTrH1.07G005800.1.p	296
Ad77271a.a05.1.g05220_p1	AmTrH1.07G005900.1.p	101
Ad77271a.a05.1.g05250_p1	AmTrH1.07G007800.1.p	951
Ad77271a.a05.1.g05140_p1	AmTrH1.07G002400.1.p	278L
Ad77271a.a05.1.g05150_p1	AmTrH1.07G002400.1.p	90L
Ad77271a.a05.1.g05240_p1	AmTrH1.07G007800.1.p	183L
###
Ad77271a.a05.1.g05540_p1	AmTrH1.07G079900.1.p	310
Ad77271a.a05.1.g05550_p1	AmTrH1.07G079500.1.p	671
Ad77271a.a05.1.g05580_p1	AmTrH1.07G077800.1.p	2310
Ad77271a.a05.1.g05620_p1	AmTrH1.07G076500.1.p	292
Ad77271a.a05.1.g05560_p1	AmTrH1.07G078800.1.p	130L
Ad77271a.a05.1.g05580_p1	AmTrH1.07G080400.1.p	51L
Ad77271a.a05.1.g05600_p1	AmTrH1.07G077100.1.p	174L
Ad77271a.a05.1.g05610_p1	AmTrH1.07G077100.1.p	258L
###
Ad77271a.a05.1.g05770_p1	AmTrH1.07G088200.1.p	340
Ad77271a.a05.1.g05810_p1	AmTrH1.07G087000.1.p	2270
Ad77271a.a05.1.g05870_p1	AmTrH1.07G085900.1.p	423
Ad77271a.a05.1.g05890_p1	AmTrH1.07G085300.1.p	575
Ad77271a.a05.1.g05800_p1	AmTrH1.07G087000.1.p	265L
Ad77271a.a05.1.g05880_p1	AmTrH1.07G085900.1.p	84L
Ad77271a.a05.1.g05900_p1	AmTrH1.07G085300.1.p	171L
###
Ad77271a.a05.1.g02560_p1	AmTrH1.08G096300.1.p	359
Ad77271a.a05.1.g02590_p1	AmTrH1.08G097500.1.p	574
Ad77271a.a05.1.g02600_p1	AmTrH1.08G097400.1.p	438
Ad77271a.a05.1.g02610_p1	AmTrH1.08G098000.1.p	690
Ad77271a.a05.1.g02620_p1	AmTrH1.08G098100.1.p	414
Ad77271a.a05.1.g02640_p1	AmTrH1.08G098600.1.p	161
Ad77271a.a05.1.g02650_p1	AmTrH1.08G099200.1.p	257
Ad77271a.a05.1.g02660_p1	AmTrH1.08G099100.1.p	805
Ad77271a.a05.1.g02680_p1	AmTrH1.08G099500.1.p	209
Ad77271a.a05.1.g02690_p1	AmTrH1.08G099700.1.p	183
Ad77271a.a05.1.g02710_p1	AmTrH1.08G100100.1.p	522
Ad77271a.a05.1.g02720_p1	AmTrH1.08G099900.1.p	277
Ad77271a.a05.1.g02730_p1	AmTrH1.08G100800.1.p	334
Ad77271a.a05.1.g02740_p1	AmTrH1.08G101200.1.p	407
Ad77271a.a05.1.g02570_p1	AmTrH1.08G097000.1.p	213L
Ad77271a.a05.1.g02580_p1	AmTrH1.08G097000.1.p	259L
Ad77271a.a05.1.g02630_p1	AmTrH1.08G098600.1.p	148L
Ad77271a.a05.1.g02670_p1	AmTrH1.08G099100.1.p	329L
Ad77271a.a05.1.g02710_p1	AmTrH1.08G099800.1.p	463L
###
Ad77271a.a05.1.g02880_p1	AmTrH1.08G118500.1.p	1170
Ad77271a.a05.1.g02990_p1	AmTrH1.08G117900.1.p	1150
Ad77271a.a05.1.g03010_p1	AmTrH1.08G117200.1.p	747
Ad77271a.a05.1.g03030_p1	AmTrH1.08G115500.1.p	1520
Ad77271a.a05.1.g03040_p1	AmTrH1.08G114500.1.p	400
Ad77271a.a05.1.g03050_p1	AmTrH1.08G113300.1.p	522
Ad77271a.a05.1.g03090_p1	AmTrH1.08G111800.1.p	524
Ad77271a.a05.1.g03110_p1	AmTrH1.08G110100.1.p	521
Ad77271a.a05.1.g03120_p1	AmTrH1.08G109800.1.p	302
Ad77271a.a05.1.g02860_p1	AmTrH1.08G118200.1.p	167L
Ad77271a.a05.1.g02890_p1	AmTrH1.08G118500.1.p	296L
Ad77271a.a05.1.g02900_p1	AmTrH1.08G118500.1.p	845L
Ad77271a.a05.1.g03020_p1	AmTrH1.08G116600.1.p	83L
###
Ad77271a.a05.1.g03140_p1	AmTrH1.08G001900.1.p	1010
Ad77271a.a05.1.g03150_p1	AmTrH1.08G002200.1.p	364
Ad77271a.a05.1.g03160_p1	AmTrH1.08G002500.1.p	642
Ad77271a.a05.1.g03170_p1	AmTrH1.08G003400.1.p	209
Ad77271a.a05.1.g03180_p1	AmTrH1.08G004000.1.p	217
Ad77271a.a05.1.g03190_p1	AmTrH1.08G004500.1.p	530
Ad77271a.a05.1.g03200_p1	AmTrH1.08G004700.1.p	190
Ad77271a.a05.1.g03210_p1	AmTrH1.08G005500.1.p	124
Ad77271a.a05.1.g03220_p1	AmTrH1.08G006300.1.p	476
Ad77271a.a05.1.g03230_p1	AmTrH1.08G006400.1.p	154
Ad77271a.a05.1.g03240_p1	AmTrH1.08G007900.1.p	965
Ad77271a.a05.1.g03270_p1	AmTrH1.08G009300.1.p	576
Ad77271a.a05.1.g03280_p1	AmTrH1.08G009400.1.p	902
Ad77271a.a05.1.g03290_p1	AmTrH1.08G010800.1.p	51
Ad77271a.a05.1.g03310_p1	AmTrH1.08G011200.1.p	296
Ad77271a.a05.1.g03350_p1	AmTrH1.08G012600.1.p	936
Ad77271a.a05.1.g03360_p1	AmTrH1.08G013100.1.p	328
Ad77271a.a05.1.g03400_p1	AmTrH1.08G013400.1.p	671
Ad77271a.a05.1.g03410_p1	AmTrH1.08G013900.1.p	715
Ad77271a.a05.1.g03420_p1	AmTrH1.08G014200.1.p	214
Ad77271a.a05.1.g03430_p1	AmTrH1.08G014300.1.p	1060
Ad77271a.a05.1.g03450_p1	AmTrH1.08G015100.1.p	826
Ad77271a.a05.1.g03320_p1	AmTrH1.08G012500.1.p	145L
Ad77271a.a05.1.g03350_p1	AmTrH1.08G012700.1.p	1010L
Ad77271a.a05.1.g03390_p1	AmTrH1.08G013400.1.p	148L
Ad77271a.a05.1.g03410_p1	AmTrH1.08G013600.1.p	570L
Ad77271a.a05.1.g03440_p1	AmTrH1.08G014300.1.p	328L
###
Ad77271a.a05.1.g03470_p1	AmTrH1.08G017700.1.p	662
Ad77271a.a05.1.g03480_p1	AmTrH1.08G017800.1.p	661
Ad77271a.a05.1.g03500_p1	AmTrH1.08G018700.1.p	1020
Ad77271a.a05.1.g03510_p1	AmTrH1.08G018800.1.p	171
Ad77271a.a05.1.g03530_p1	AmTrH1.08G019900.1.p	326
Ad77271a.a05.1.g03540_p1	AmTrH1.08G020000.1.p	273
Ad77271a.a05.1.g03560_p1	AmTrH1.08G020300.1.p	571
Ad77271a.a05.1.g03580_p1	AmTrH1.08G020600.1.p	166
Ad77271a.a05.1.g03590_p1	AmTrH1.08G020800.1.p	118
Ad77271a.a05.1.g03620_p1	AmTrH1.08G022300.1.p	975
Ad77271a.a05.1.g03630_p1	AmTrH1.08G022400.1.p	267
Ad77271a.a05.1.g03650_p1	AmTrH1.08G023000.1.p	831
Ad77271a.a05.1.g03660_p1	AmTrH1.08G023400.1.p	171
Ad77271a.a05.1.g03490_p1	AmTrH1.08G018100.1.p	60L
Ad77271a.a05.1.g03590_p1	AmTrH1.08G020900.1.p	188L
Ad77271a.a05.1.g03590_p1	AmTrH1.08G020700.1.p	177L
Ad77271a.a05.1.g03590_p1	AmTrH1.08G023300.1.p	115L
Ad77271a.a05.1.g03600_p1	AmTrH1.08G022200.1.p	116L
###
Ad77271a.a05.1.g03680_p1	AmTrH1.08G085600.1.p	271
Ad77271a.a05.1.g03690_p1	AmTrH1.08G085800.1.p	82
Ad77271a.a05.1.g03710_p1	AmTrH1.08G086200.1.p	672
Ad77271a.a05.1.g03760_p1	AmTrH1.08G087300.1.p	465
Ad77271a.a05.1.g03770_p1	AmTrH1.08G088600.1.p	609
Ad77271a.a05.1.g03780_p1	AmTrH1.08G090900.1.p	283
Ad77271a.a05.1.g03790_p1	AmTrH1.08G090200.1.p	586
Ad77271a.a05.1.g03800_p1	AmTrH1.08G089100.1.p	479
Ad77271a.a05.1.g03750_p1	AmTrH1.08G087300.1.p	91L
Ad77271a.a05.1.g03780_p1	AmTrH1.08G091200.1.p	278L
Ad77271a.a05.1.g03780_p1	AmTrH1.08G091000.1.p	139L
Ad77271a.a05.1.g03800_p1	AmTrH1.08G089600.1.p	91L
###
Ad77271a.a05.1.g03860_p1	AmTrH1.08G065800.1.p	147
Ad77271a.a05.1.g03880_p1	AmTrH1.08G066600.1.p	765
Ad77271a.a05.1.g03890_p1	AmTrH1.08G066300.1.p	180
Ad77271a.a05.1.g03900_p1	AmTrH1.08G068300.1.p	747
Ad77271a.a05.1.g03940_p1	AmTrH1.08G064500.1.p	420
Ad77271a.a05.1.g03950_p1	AmTrH1.08G064200.1.p	89
Ad77271a.a05.1.g03910_p1	AmTrH1.08G068300.1.p	325L
###
Ad77271a.a05.1.g03980_p1	AmTrH1.08G061200.1.p	522
Ad77271a.a05.1.g04010_p1	AmTrH1.08G060400.1.p	428
Ad77271a.a05.1.g04020_p1	AmTrH1.08G060600.1.p	453
Ad77271a.a05.1.g04030_p1	AmTrH1.08G060000.1.p	260
Ad77271a.a05.1.g04040_p1	AmTrH1.08G060300.1.p	267
Ad77271a.a05.1.g04050_p1	AmTrH1.08G054700.1.p	104
Ad77271a.a05.1.g04060_p1	AmTrH1.08G054800.1.p	689
Ad77271a.a05.1.g04070_p1	AmTrH1.08G056000.1.p	268
Ad77271a.a05.1.g04080_p1	AmTrH1.08G057000.1.p	471
Ad77271a.a05.1.g04120_p1	AmTrH1.08G058600.1.p	649
Ad77271a.a05.1.g03970_p1	AmTrH1.08G062000.1.p	64L
Ad77271a.a05.1.g04010_p1	AmTrH1.08G059700.1.p	406L
Ad77271a.a05.1.g04030_p1	AmTrH1.08G060100.1.p	200L
Ad77271a.a05.1.g04060_p1	AmTrH1.08G055600.1.p	476L
Ad77271a.a05.1.g04080_p1	AmTrH1.08G056800.1.p	602L
###
Ad77271a.a05.1.g04180_p1	AmTrH1.08G051100.1.p	154
Ad77271a.a05.1.g04200_p1	AmTrH1.08G052100.1.p	827
Ad77271a.a05.1.g04240_p1	AmTrH1.08G050300.1.p	167
Ad77271a.a05.1.g04280_p1	AmTrH1.08G049000.1.p	317
Ad77271a.a05.1.g04330_p1	AmTrH1.08G048400.1.p	523
Ad77271a.a05.1.g04360_p1	AmTrH1.08G046700.1.p	498
Ad77271a.a05.1.g04370_p1	AmTrH1.08G046500.1.p	1340
Ad77271a.a05.1.g04220_p1	AmTrH1.08G052200.1.p	76L
Ad77271a.a05.1.g04260_p1	AmTrH1.08G050000.1.p	484L
###
Ad77271a.a05.1.g04430_p1	AmTrH1.08G043500.1.p	537
Ad77271a.a05.1.g04450_p1	AmTrH1.08G043300.1.p	1210
Ad77271a.a05.1.g04470_p1	AmTrH1.08G042000.1.p	887
Ad77271a.a05.1.g04480_p1	AmTrH1.08G041900.1.p	295
Ad77271a.a05.1.g04490_p1	AmTrH1.08G041100.1.p	428
Ad77271a.a05.1.g04540_p1	AmTrH1.08G039300.1.p	536
Ad77271a.a05.1.g04560_p1	AmTrH1.08G039000.1.p	165
Ad77271a.a05.1.g04580_p1	AmTrH1.08G037900.1.p	416
Ad77271a.a05.1.g04460_p1	AmTrH1.08G043100.1.p	383L
Ad77271a.a05.1.g04510_p1	AmTrH1.08G040600.1.p	187L
Ad77271a.a05.1.g04530_p1	AmTrH1.08G039700.1.p	106L
Ad77271a.a05.1.g04550_p1	AmTrH1.08G039200.1.p	155L
Ad77271a.a05.1.g04570_p1	AmTrH1.08G039100.1.p	243L
Ad77271a.a05.1.g04580_p1	AmTrH1.08G037400.1.p	111L
###
Ad77271a.a05.1.g04620_p1	AmTrH1.08G031900.1.p	148
Ad77271a.a05.1.g04660_p1	AmTrH1.08G030200.1.p	159
Ad77271a.a05.1.g04670_p1	AmTrH1.08G029700.1.p	423
Ad77271a.a05.1.g04710_p1	AmTrH1.08G029200.1.p	420
Ad77271a.a05.1.g04730_p1	AmTrH1.08G028500.1.p	430
Ad77271a.a05.1.g04770_p1	AmTrH1.08G027800.1.p	995
Ad77271a.a05.1.g04780_p1	AmTrH1.08G027200.1.p	168
Ad77271a.a05.1.g04620_p1	AmTrH1.08G031800.1.p	345L
Ad77271a.a05.1.g04620_p1	AmTrH1.08G032400.1.p	334L
Ad77271a.a05.1.g04620_p1	AmTrH1.08G031600.1.p	333L
Ad77271a.a05.1.g04620_p1	AmTrH1.08G032700.1.p	332L
Ad77271a.a05.1.g04620_p1	AmTrH1.08G031500.1.p	327L
Ad77271a.a05.1.g04620_p1	AmTrH1.08G032800.1.p	321L
Ad77271a.a05.1.g04620_p1	AmTrH1.08G031700.1.p	313L
Ad77271a.a05.1.g04620_p1	AmTrH1.08G032200.1.p	257L
Ad77271a.a05.1.g04620_p1	AmTrH1.08G032600.1.p	239L
Ad77271a.a05.1.g04620_p1	AmTrH1.08G032500.1.p	94L
Ad77271a.a05.1.g04620_p1	AmTrH1.08G032300.1.p	69L
Ad77271a.a05.1.g04620_p1	AmTrH1.08G032000.1.p	44L
Ad77271a.a05.1.g04670_p1	AmTrH1.08G030100.1.p	450L
Ad77271a.a05.1.g04680_p1	AmTrH1.08G030100.1.p	347L
Ad77271a.a05.1.g04680_p1	AmTrH1.08G029700.1.p	337L
Ad77271a.a05.1.g04690_p1	AmTrH1.08G030100.1.p	161L
Ad77271a.a05.1.g04690_p1	AmTrH1.08G029700.1.p	141L
Ad77271a.a05.1.g04700_p1	AmTrH1.08G029700.1.p	583L
Ad77271a.a05.1.g04700_p1	AmTrH1.08G030100.1.p	536L
Ad77271a.a05.1.g04750_p1	AmTrH1.08G028200.1.p	358L
Ad77271a.a05.1.g04760_p1	AmTrH1.08G028200.1.p	109L
Ad77271a.a05.1.g04770_p1	AmTrH1.08G027700.1.p	983L
###
Ad77271a.a05.1.g04870_p1	AmTrH1.08G083000.1.p	1440
Ad77271a.a05.1.g04880_p1	AmTrH1.08G081700.1.p	875
Ad77271a.a05.1.g04890_p1	AmTrH1.08G079300.1.p	226
Ad77271a.a05.1.g04900_p1	AmTrH1.08G079800.1.p	156
Ad77271a.a05.1.g04910_p1	AmTrH1.08G080000.1.p	308
Ad77271a.a05.1.g04920_p1	AmTrH1.08G078400.1.p	462
Ad77271a.a05.1.g04950_p1	AmTrH1.08G076100.1.p	363
Ad77271a.a05.1.g04960_p1	AmTrH1.08G075600.1.p	455
Ad77271a.a05.1.g04970_p1	AmTrH1.08G078000.1.p	664
Ad77271a.a05.1.g05040_p1	AmTrH1.08G073600.1.p	599
Ad77271a.a05.1.g05110_p1	AmTrH1.08G074800.1.p	772
Ad77271a.a05.1.g04810_p1	AmTrH1.08G082900.1.p	272L
Ad77271a.a05.1.g05110_p1	AmTrH1.08G074900.1.p	214L
Ad77271a.a05.1.g05110_p1	AmTrH1.08G074600.1.p	115L
###
Ad77271a.a05.1.g04990_p1	AmTrH1.08G069400.1.p	44
Ad77271a.a05.1.g05030_p1	AmTrH1.08G069800.1.p	133
Ad77271a.a05.1.g05040_p1	AmTrH1.08G069200.1.p	543
Ad77271a.a05.1.g05060_p1	AmTrH1.08G070600.1.p	172
###
Ad77271a.a05.1.g08140_p1	AmTrH1.09G031200.1.p	412
Ad77271a.a05.1.g08160_p1	AmTrH1.09G032600.1.p	224
Ad77271a.a05.1.g08170_p1	AmTrH1.09G032900.1.p	86
Ad77271a.a05.1.g08180_p1	AmTrH1.09G033300.1.p	804
###
Ad77271a.a05.1.g18110_p1	AmTrH1.09G141400.1.p	683
Ad77271a.a05.1.g18130_p1	AmTrH1.09G140800.1.p	1300
Ad77271a.a05.1.g18140_p1	AmTrH1.09G140500.1.p	349
Ad77271a.a05.1.g18150_p1	AmTrH1.09G139700.1.p	219
Ad77271a.a05.1.g18170_p1	AmTrH1.09G138500.1.p	349
Ad77271a.a05.1.g18190_p1	AmTrH1.09G137900.1.p	253
Ad77271a.a05.1.g18210_p1	AmTrH1.09G136500.1.p	436
Ad77271a.a05.1.g18220_p1	AmTrH1.09G136400.1.p	524
Ad77271a.a05.1.g18230_p1	AmTrH1.09G135500.1.p	129
Ad77271a.a05.1.g18250_p1	AmTrH1.09G135300.1.p	779
Ad77271a.a05.1.g18270_p1	AmTrH1.09G135100.1.p	159
Ad77271a.a05.1.g18280_p1	AmTrH1.09G134500.1.p	627
Ad77271a.a05.1.g18290_p1	AmTrH1.09G134300.1.p	139
Ad77271a.a05.1.g18300_p1	AmTrH1.09G133900.1.p	143
Ad77271a.a05.1.g18080_p1	AmTrH1.09G140800.1.p	124L
Ad77271a.a05.1.g18090_p1	AmTrH1.09G141500.1.p	114L
Ad77271a.a05.1.g18160_p1	AmTrH1.09G138600.1.p	378L
Ad77271a.a05.1.g18300_p1	AmTrH1.09G133800.1.p	130L
###
Ad77271a.a05.1.g01460_p1	AmTrH1.10G059800.1.p	480
Ad77271a.a05.1.g01480_p1	AmTrH1.10G060700.1.p	158
Ad77271a.a05.1.g01490_p1	AmTrH1.10G062300.1.p	506
Ad77271a.a05.1.g01500_p1	AmTrH1.10G064100.1.p	97
Ad77271a.a05.1.g01470_p1	AmTrH1.10G064000.1.p	110L
Ad77271a.a05.1.g01490_p1	AmTrH1.10G062600.1.p	512L
Ad77271a.a05.1.g01490_p1	AmTrH1.10G062900.1.p	512L
###
Ad77271a.a05.1.g01570_p1	AmTrH1.10G081700.1.p	455
Ad77271a.a05.1.g01580_p1	AmTrH1.10G082100.1.p	275
Ad77271a.a05.1.g01600_p1	AmTrH1.10G082200.1.p	600
Ad77271a.a05.1.g01610_p1	AmTrH1.10G082700.1.p	363
Ad77271a.a05.1.g01590_p1	AmTrH1.10G082200.1.p	432L
###
Ad77271a.a05.1.g01770_p1	AmTrH1.10G115500.1.p	550
Ad77271a.a05.1.g01780_p1	AmTrH1.10G115700.1.p	207
Ad77271a.a05.1.g01790_p1	AmTrH1.10G115900.1.p	228
Ad77271a.a05.1.g01800_p1	AmTrH1.10G116800.1.p	795
Ad77271a.a05.1.g01810_p1	AmTrH1.10G119200.1.p	223
Ad77271a.a05.1.g01820_p1	AmTrH1.10G117600.1.p	112
Ad77271a.a05.1.g01830_p1	AmTrH1.10G119000.1.p	2600
Ad77271a.a05.1.g01840_p1	AmTrH1.10G119500.1.p	93
Ad77271a.a05.1.g01850_p1	AmTrH1.10G119700.1.p	366
Ad77271a.a05.1.g01860_p1	AmTrH1.10G121100.1.p	409
Ad77271a.a05.1.g01880_p1	AmTrH1.10G117200.1.p	863
Ad77271a.a05.1.g01900_p1	AmTrH1.10G121800.1.p	495
Ad77271a.a05.1.g01920_p1	AmTrH1.10G122000.1.p	417
Ad77271a.a05.1.g01940_p1	AmTrH1.10G122800.1.p	166
Ad77271a.a05.1.g01860_p1	AmTrH1.10G119800.1.p	142L
Ad77271a.a05.1.g01860_p1	AmTrH1.10G119600.1.p	137L
Ad77271a.a05.1.g01880_p1	AmTrH1.10G117700.1.p	98L
Ad77271a.a05.1.g01910_p1	AmTrH1.10G121900.1.p	102L
###
Ad77271a.a05.1.g02100_p1	AmTrH1.10G130700.1.p	672
Ad77271a.a05.1.g02110_p1	AmTrH1.10G131700.1.p	1410
Ad77271a.a05.1.g02120_p1	AmTrH1.10G131800.1.p	120
Ad77271a.a05.1.g02170_p1	AmTrH1.10G132100.1.p	713
Ad77271a.a05.1.g02070_p1	AmTrH1.10G130500.1.p	243L
Ad77271a.a05.1.g02070_p1	AmTrH1.10G130600.1.p	237L
Ad77271a.a05.1.g02080_p1	AmTrH1.10G130500.1.p	211L
Ad77271a.a05.1.g02080_p1	AmTrH1.10G130600.1.p	198L
Ad77271a.a05.1.g02130_p1	AmTrH1.10G131900.1.p	144L
Ad77271a.a05.1.g02130_p1	AmTrH1.10G130800.1.p	62L
Ad77271a.a05.1.g02140_p1	AmTrH1.10G131900.1.p	139L
Ad77271a.a05.1.g02140_p1	AmTrH1.10G130800.1.p	78L
Ad77271a.a05.1.g02150_p1	AmTrH1.10G131900.1.p	739L
Ad77271a.a05.1.g02150_p1	AmTrH1.10G130800.1.p	423L
Ad77271a.a05.1.g02160_p1	AmTrH1.10G131900.1.p	603L
Ad77271a.a05.1.g02160_p1	AmTrH1.10G130800.1.p	366L
###
Ad77271a.a05.1.g02260_p1	AmTrH1.10G137000.1.p	750
Ad77271a.a05.1.g02280_p1	AmTrH1.10G138900.1.p	197
Ad77271a.a05.1.g02300_p1	AmTrH1.10G138700.1.p	638
Ad77271a.a05.1.g02310_p1	AmTrH1.10G138500.1.p	788
Ad77271a.a05.1.g02320_p1	AmTrH1.10G138400.1.p	218
Ad77271a.a05.1.g02330_p1	AmTrH1.10G138200.1.p	364
Ad77271a.a05.1.g02360_p1	AmTrH1.10G139100.1.p	294
Ad77271a.a05.1.g02400_p1	AmTrH1.10G140100.1.p	564
###
Ad77271a.a05.1.g06000_p1	AmTrH1.11G000300.1.p	137
Ad77271a.a05.1.g06010_p1	AmTrH1.11G000400.1.p	445
Ad77271a.a05.1.g06020_p1	AmTrH1.11G001000.1.p	409
Ad77271a.a05.1.g06040_p1	AmTrH1.11G001400.1.p	1060
Ad77271a.a05.1.g06090_p1	AmTrH1.11G002600.1.p	403
Ad77271a.a05.1.g06100_p1	AmTrH1.11G003700.1.p	930
Ad77271a.a05.1.g06160_p1	AmTrH1.11G005100.1.p	220
Ad77271a.a05.1.g06200_p1	AmTrH1.11G006500.1.p	980
Ad77271a.a05.1.g06210_p1	AmTrH1.11G006300.1.p	374
Ad77271a.a05.1.g06250_p1	AmTrH1.11G007600.1.p	344
Ad77271a.a05.1.g06260_p1	AmTrH1.11G007800.1.p	226
Ad77271a.a05.1.g06270_p1	AmTrH1.11G007900.1.p	694
Ad77271a.a05.1.g06290_p1	AmTrH1.11G008000.1.p	267
Ad77271a.a05.1.g06320_p1	AmTrH1.11G009500.1.p	225
Ad77271a.a05.1.g06120_p1	AmTrH1.11G003800.1.p	108L
Ad77271a.a05.1.g06130_p1	AmTrH1.11G003800.1.p	207L
Ad77271a.a05.1.g06130_p1	AmTrH1.11G006200.1.p	58L
Ad77271a.a05.1.g06140_p1	AmTrH1.11G003800.1.p	118L
Ad77271a.a05.1.g06170_p1	AmTrH1.11G005400.1.p	52L
Ad77271a.a05.1.g06180_p1	AmTrH1.11G005400.1.p	572L
Ad77271a.a05.1.g06190_p1	AmTrH1.11G005400.1.p	169L
Ad77271a.a05.1.g06230_p1	AmTrH1.11G006100.1.p	300L
Ad77271a.a05.1.g06240_p1	AmTrH1.11G007600.1.p	49L
Ad77271a.a05.1.g06290_p1	AmTrH1.11G007100.1.p	265L
Ad77271a.a05.1.g06330_p1	AmTrH1.11G010200.1.p	1300L
###
Ad77271a.a05.1.g06400_p1	AmTrH1.11G011900.1.p	140
Ad77271a.a05.1.g06420_p1	AmTrH1.11G013000.1.p	410
Ad77271a.a05.1.g06440_p1	AmTrH1.11G014100.1.p	510
Ad77271a.a05.1.g06450_p1	AmTrH1.11G015400.1.p	80
Ad77271a.a05.1.g06410_p1	AmTrH1.11G012800.1.p	461L
Ad77271a.a05.1.g06410_p1	AmTrH1.11G013300.1.p	356L
Ad77271a.a05.1.g06410_p1	AmTrH1.11G014400.1.p	313L
Ad77271a.a05.1.g06410_p1	AmTrH1.11G013200.1.p	237L
###
Ad77271a.a05.1.g06520_p1	AmTrH1.11G051700.1.p	266
Ad77271a.a05.1.g06530_p1	AmTrH1.11G052200.1.p	294
Ad77271a.a05.1.g06550_p1	AmTrH1.11G053100.1.p	747
Ad77271a.a05.1.g06560_p1	AmTrH1.11G053200.1.p	552
Ad77271a.a05.1.g06590_p1	AmTrH1.11G055300.1.p	276
Ad77271a.a05.1.g06600_p1	AmTrH1.11G055000.1.p	73
Ad77271a.a05.1.g06610_p1	AmTrH1.11G055800.1.p	325
Ad77271a.a05.1.g06650_p1	AmTrH1.11G056700.1.p	517
Ad77271a.a05.1.g06500_p1	AmTrH1.11G051000.1.p	53L
Ad77271a.a05.1.g06500_p1	AmTrH1.11G051100.1.p	45L
###
Ad77271a.a05.1.g06650_p1	AmTrH1.11G020800.1.p	503
Ad77271a.a05.1.g06670_p1	AmTrH1.11G022600.1.p	491
Ad77271a.a05.1.g06690_p1	AmTrH1.11G022500.1.p	150
Ad77271a.a05.1.g06710_p1	AmTrH1.11G022200.1.p	135
Ad77271a.a05.1.g06720_p1	AmTrH1.11G021300.1.p	494
Ad77271a.a05.1.g06770_p1	AmTrH1.11G020400.1.p	247
Ad77271a.a05.1.g06790_p1	AmTrH1.11G019000.1.p	218
Ad77271a.a05.1.g06800_p1	AmTrH1.11G018900.1.p	587
Ad77271a.a05.1.g06820_p1	AmTrH1.11G018400.1.p	120
Ad77271a.a05.1.g06830_p1	AmTrH1.11G016800.1.p	508
Ad77271a.a05.1.g06650_p1	AmTrH1.11G021600.1.p	79L
Ad77271a.a05.1.g06730_p1	AmTrH1.11G021300.1.p	439L
Ad77271a.a05.1.g06770_p1	AmTrH1.11G020300.1.p	323L
Ad77271a.a05.1.g06810_p1	AmTrH1.11G018600.1.p	134L
Ad77271a.a05.1.g06810_p1	AmTrH1.11G018500.1.p	131L
###
Ad77271a.a05.1.g06860_p1	AmTrH1.11G048800.1.p	539
Ad77271a.a05.1.g06880_p1	AmTrH1.11G048600.1.p	194
Ad77271a.a05.1.g06900_p1	AmTrH1.11G047100.1.p	527
Ad77271a.a05.1.g06910_p1	AmTrH1.11G047000.1.p	381
Ad77271a.a05.1.g07000_p1	AmTrH1.11G045400.1.p	112
Ad77271a.a05.1.g07010_p1	AmTrH1.11G045200.1.p	235
Ad77271a.a05.1.g07020_p1	AmTrH1.11G045100.1.p	316
Ad77271a.a05.1.g07040_p1	AmTrH1.11G044700.1.p	132
Ad77271a.a05.1.g07050_p1	AmTrH1.11G044600.1.p	89
Ad77271a.a05.1.g07070_p1	AmTrH1.11G044300.1.p	149
Ad77271a.a05.1.g07080_p1	AmTrH1.11G044200.1.p	105
Ad77271a.a05.1.g07090_p1	AmTrH1.11G044100.1.p	538
Ad77271a.a05.1.g07100_p1	AmTrH1.11G043800.1.p	316
Ad77271a.a05.1.g07110_p1	AmTrH1.11G043600.1.p	455
Ad77271a.a05.1.g07120_p1	AmTrH1.11G042900.1.p	357
Ad77271a.a05.1.g07130_p1	AmTrH1.11G042800.1.p	465
Ad77271a.a05.1.g07150_p1	AmTrH1.11G042600.1.p	802
Ad77271a.a05.1.g07170_p1	AmTrH1.11G041500.1.p	999
Ad77271a.a05.1.g07190_p1	AmTrH1.11G041200.1.p	123
Ad77271a.a05.1.g07200_p1	AmTrH1.11G040800.1.p	262
Ad77271a.a05.1.g07220_p1	AmTrH1.11G039000.1.p	1060
Ad77271a.a05.1.g07230_p1	AmTrH1.11G038700.1.p	496
Ad77271a.a05.1.g07240_p1	AmTrH1.11G038400.1.p	342
Ad77271a.a05.1.g07250_p1	AmTrH1.11G037500.1.p	463
Ad77271a.a05.1.g07260_p1	AmTrH1.11G036500.1.p	487
Ad77271a.a05.1.g07270_p1	AmTrH1.11G036200.1.p	137
Ad77271a.a05.1.g06840_p1	AmTrH1.11G049400.1.p	347L
Ad77271a.a05.1.g06900_p1	AmTrH1.11G047900.1.p	189L
Ad77271a.a05.1.g06910_p1	AmTrH1.11G046800.1.p	339L
Ad77271a.a05.1.g06910_p1	AmTrH1.11G046900.1.p	334L
Ad77271a.a05.1.g06910_p1	AmTrH1.11G046700.1.p	225L
Ad77271a.a05.1.g06920_p1	AmTrH1.11G046800.1.p	216L
Ad77271a.a05.1.g06920_p1	AmTrH1.11G046900.1.p	213L
Ad77271a.a05.1.g06920_p1	AmTrH1.11G047000.1.p	198L
Ad77271a.a05.1.g06920_p1	AmTrH1.11G046700.1.p	111L
Ad77271a.a05.1.g06930_p1	AmTrH1.11G046900.1.p	337L
Ad77271a.a05.1.g06930_p1	AmTrH1.11G046800.1.p	318L
Ad77271a.a05.1.g06930_p1	AmTrH1.11G047000.1.p	305L
Ad77271a.a05.1.g06930_p1	AmTrH1.11G046700.1.p	208L
Ad77271a.a05.1.g06960_p1	AmTrH1.11G047000.1.p	321L
Ad77271a.a05.1.g06960_p1	AmTrH1.11G046900.1.p	309L
Ad77271a.a05.1.g06960_p1	AmTrH1.11G046800.1.p	305L
Ad77271a.a05.1.g06960_p1	AmTrH1.11G046700.1.p	185L
Ad77271a.a05.1.g06970_p1	AmTrH1.11G047000.1.p	308L
Ad77271a.a05.1.g06970_p1	AmTrH1.11G046900.1.p	305L
Ad77271a.a05.1.g06970_p1	AmTrH1.11G046800.1.p	298L
Ad77271a.a05.1.g06970_p1	AmTrH1.11G046700.1.p	180L
Ad77271a.a05.1.g06980_p1	AmTrH1.11G046800.1.p	323L
Ad77271a.a05.1.g06980_p1	AmTrH1.11G046900.1.p	320L
Ad77271a.a05.1.g06980_p1	AmTrH1.11G047000.1.p	315L
Ad77271a.a05.1.g06990_p1	AmTrH1.11G047000.1.p	321L
Ad77271a.a05.1.g06990_p1	AmTrH1.11G046900.1.p	316L
Ad77271a.a05.1.g07050_p1	AmTrH1.11G044700.1.p	60L
Ad77271a.a05.1.g07140_p1	AmTrH1.11G042700.1.p	146L
Ad77271a.a05.1.g07200_p1	AmTrH1.11G041000.1.p	124L
Ad77271a.a05.1.g07260_p1	AmTrH1.11G036600.1.p	391L
Ad77271a.a05.1.g07270_p1	AmTrH1.11G036100.1.p	165L
###
Ad77271a.a05.1.g10410_p1	AmTrH1.11G082600.1.p	112
Ad77271a.a05.1.g10420_p1	AmTrH1.11G082300.1.p	722
Ad77271a.a05.1.g10430_p1	AmTrH1.11G081800.1.p	310
Ad77271a.a05.1.g10520_p1	AmTrH1.11G080100.1.p	432
Ad77271a.a05.1.g10540_p1	AmTrH1.11G080400.1.p	314
Ad77271a.a05.1.g10550_p1	AmTrH1.11G080800.1.p	376
Ad77271a.a05.1.g10630_p1	AmTrH1.11G079900.1.p	145
Ad77271a.a05.1.g10530_p1	AmTrH1.11G080400.1.p	168L
###
Ad77271a.a05.1.g11250_p1	AmTrH1.11G093300.1.p	474
Ad77271a.a05.1.g11280_p1	AmTrH1.11G093100.1.p	367
Ad77271a.a05.1.g11300_p1	AmTrH1.11G092800.1.p	514
Ad77271a.a05.1.g11330_p1	AmTrH1.11G093800.1.p	196
Ad77271a.a05.1.g11420_p1	AmTrH1.11G095200.1.p	55
Ad77271a.a05.1.g11470_p1	AmTrH1.11G095600.1.p	2060
Ad77271a.a05.1.g11250_p1	AmTrH1.11G093400.1.p	472L
Ad77271a.a05.1.g11290_p1	AmTrH1.11G092800.1.p	115L
Ad77271a.a05.1.g11340_p1	AmTrH1.11G093900.1.p	59L
Ad77271a.a05.1.g11350_p1	AmTrH1.11G093900.1.p	130L
###
Ad77271a.a05.1.g11490_p1	AmTrH1.11G023100.1.p	183
Ad77271a.a05.1.g11520_p1	AmTrH1.11G023300.1.p	332
Ad77271a.a05.1.g11540_p1	AmTrH1.11G023500.1.p	463
Ad77271a.a05.1.g11550_p1	AmTrH1.11G023600.1.p	271
Ad77271a.a05.1.g11560_p1	AmTrH1.11G024000.1.p	981
Ad77271a.a05.1.g11600_p1	AmTrH1.11G025400.1.p	578
Ad77271a.a05.1.g11640_p1	AmTrH1.11G026200.1.p	596
Ad77271a.a05.1.g11530_p1	AmTrH1.11G023400.1.p	60L
Ad77271a.a05.1.g11550_p1	AmTrH1.11G023800.1.p	275L
Ad77271a.a05.1.g11550_p1	AmTrH1.11G023700.1.p	264L
Ad77271a.a05.1.g11570_p1	AmTrH1.11G025200.1.p	71L
###
Ad77271a.a05.1.g11690_p1	AmTrH1.11G031900.1.p	103
Ad77271a.a05.1.g11720_p1	AmTrH1.11G033800.1.p	424
Ad77271a.a05.1.g11750_p1	AmTrH1.11G033900.1.p	1710
Ad77271a.a05.1.g11760_p1	AmTrH1.11G035600.1.p	139
Ad77271a.a05.1.g11770_p1	AmTrH1.11G035800.1.p	130
Ad77271a.a05.1.g11720_p1	AmTrH1.11G033600.1.p	456L
Ad77271a.a05.1.g11720_p1	AmTrH1.11G033200.1.p	453L
Ad77271a.a05.1.g11720_p1	AmTrH1.11G033700.1.p	275L
Ad77271a.a05.1.g11730_p1	AmTrH1.11G033200.1.p	342L
Ad77271a.a05.1.g11730_p1	AmTrH1.11G033600.1.p	338L
Ad77271a.a05.1.g11730_p1	AmTrH1.11G033800.1.p	337L
Ad77271a.a05.1.g11730_p1	AmTrH1.11G033700.1.p	231L
Ad77271a.a05.1.g11790_p1	AmTrH1.11G035900.1.p	566L
Ad77271a.a05.1.g11800_p1	AmTrH1.11G035900.1.p	292L
###
Ad77271a.a05.1.g11820_p1	AmTrH1.11G116100.1.p	1320
Ad77271a.a05.1.g11840_p1	AmTrH1.11G116600.1.p	745
Ad77271a.a05.1.g11870_p1	AmTrH1.11G117000.1.p	310
Ad77271a.a05.1.g11890_p1	AmTrH1.11G117600.1.p	984
Ad77271a.a05.1.g11900_p1	AmTrH1.11G118200.1.p	816
Ad77271a.a05.1.g11930_p1	AmTrH1.11G116000.1.p	755
Ad77271a.a05.1.g11940_p1	AmTrH1.11G115700.1.p	387
Ad77271a.a05.1.g11990_p1	AmTrH1.11G113700.1.p	349
Ad77271a.a05.1.g12000_p1	AmTrH1.11G112700.1.p	974
Ad77271a.a05.1.g12010_p1	AmTrH1.11G111100.1.p	201
Ad77271a.a05.1.g11850_p1	AmTrH1.11G116700.1.p	231L
Ad77271a.a05.1.g11860_p1	AmTrH1.11G116700.1.p	282L
Ad77271a.a05.1.g11870_p1	AmTrH1.11G116900.1.p	343L
Ad77271a.a05.1.g11930_p1	AmTrH1.11G115900.1.p	763L
Ad77271a.a05.1.g11950_p1	AmTrH1.11G115600.1.p	225L
Ad77271a.a05.1.g11970_p1	AmTrH1.11G115000.1.p	166L
Ad77271a.a05.1.g11980_p1	AmTrH1.11G113700.1.p	381L
###
Ad77271a.a05.1.g12020_p1	AmTrH1.11G105200.1.p	668
Ad77271a.a05.1.g12030_p1	AmTrH1.11G105100.1.p	253
Ad77271a.a05.1.g12040_p1	AmTrH1.11G104400.1.p	377
Ad77271a.a05.1.g12120_p1	AmTrH1.11G102700.1.p	577
###
Ad77271a.a05.1.g12200_p1	AmTrH1.11G108800.1.p	218
Ad77271a.a05.1.g12210_p1	AmTrH1.11G108700.1.p	1030
Ad77271a.a05.1.g12230_p1	AmTrH1.11G107800.1.p	630
Ad77271a.a05.1.g12250_p1	AmTrH1.11G109000.1.p	866
Ad77271a.a05.1.g12400_p1	AmTrH1.11G109300.1.p	496
###
Ad77271a.a05.1.g12260_p1	AmTrH1.11G097100.1.p	394
Ad77271a.a05.1.g12290_p1	AmTrH1.11G097800.1.p	515
Ad77271a.a05.1.g12310_p1	AmTrH1.11G099300.1.p	1300
Ad77271a.a05.1.g12350_p1	AmTrH1.11G098100.1.p	1290
Ad77271a.a05.1.g12370_p1	AmTrH1.11G100000.1.p	817
Ad77271a.a05.1.g12510_p1	AmTrH1.11G101000.1.p	3320
Ad77271a.a05.1.g12520_p1	AmTrH1.11G099400.1.p	244
Ad77271a.a05.1.g12540_p1	AmTrH1.11G098900.1.p	661
Ad77271a.a05.1.g12320_p1	AmTrH1.11G097400.1.p	331L
Ad77271a.a05.1.g12330_p1	AmTrH1.11G097400.1.p	153L
Ad77271a.a05.1.g12340_p1	AmTrH1.11G098100.1.p	243L
Ad77271a.a05.1.g12530_p1	AmTrH1.11G100600.1.p	480L
###
Ad77271a.a05.1.g12610_p1	AmTrH1.11G086700.1.p	562
Ad77271a.a05.1.g12640_p1	AmTrH1.11G084700.1.p	180
Ad77271a.a05.1.g12680_p1	AmTrH1.11G084400.1.p	349
Ad77271a.a05.1.g12690_p1	AmTrH1.11G083900.1.p	429
Ad77271a.a05.1.g12740_p1	AmTrH1.11G086000.1.p	1220
Ad77271a.a05.1.g12750_p1	AmTrH1.11G088100.1.p	372
Ad77271a.a05.1.g12650_p1	AmTrH1.11G084600.1.p	500L
Ad77271a.a05.1.g12660_p1	AmTrH1.11G084600.1.p	411L
###
Ad77271a.a05.1.g15500_p1	AmTrH1.12G075800.1.p	913
Ad77271a.a05.1.g15520_p1	AmTrH1.12G076800.1.p	1210
Ad77271a.a05.1.g15530_p1	AmTrH1.12G077400.1.p	213
Ad77271a.a05.1.g15540_p1	AmTrH1.12G078000.1.p	686
Ad77271a.a05.1.g15560_p1	AmTrH1.12G078200.1.p	278
Ad77271a.a05.1.g15570_p1	AmTrH1.12G078400.1.p	287
Ad77271a.a05.1.g15580_p1	AmTrH1.12G078700.1.p	515
Ad77271a.a05.1.g15610_p1	AmTrH1.12G078900.1.p	58
Ad77271a.a05.1.g15630_p1	AmTrH1.12G079200.1.p	159
Ad77271a.a05.1.g15640_p1	AmTrH1.12G079300.1.p	723
Ad77271a.a05.1.g15650_p1	AmTrH1.12G079500.1.p	539
Ad77271a.a05.1.g15670_p1	AmTrH1.12G079800.1.p	81
Ad77271a.a05.1.g15680_p1	AmTrH1.12G080100.1.p	433
Ad77271a.a05.1.g15690_p1	AmTrH1.12G080800.1.p	293
Ad77271a.a05.1.g15700_p1	AmTrH1.12G081200.1.p	674
###
Ad77271a.a05.1.g15770_p1	AmTrH1.12G064900.1.p	274
Ad77271a.a05.1.g15780_p1	AmTrH1.12G065400.1.p	448
Ad77271a.a05.1.g15790_p1	AmTrH1.12G066000.1.p	472
Ad77271a.a05.1.g15810_p1	AmTrH1.12G066200.1.p	1860
Ad77271a.a05.1.g15830_p1	AmTrH1.12G067300.1.p	283
Ad77271a.a05.1.g15820_p1	AmTrH1.12G067300.1.p	327L
Ad77271a.a05.1.g15840_p1	AmTrH1.12G067900.1.p	175L
###
Ad77271a.a05.1.g15850_p1	AmTrH1.12G070000.1.p	316
Ad77271a.a05.1.g15860_p1	AmTrH1.12G069900.1.p	169
Ad77271a.a05.1.g15890_p1	AmTrH1.12G071000.1.p	192
Ad77271a.a05.1.g15890_p1	AmTrH1.12G072800.1.p	170
Ad77271a.a05.1.g15910_p1	AmTrH1.12G071100.1.p	205
Ad77271a.a05.1.g15920_p1	AmTrH1.12G071200.1.p	98
Ad77271a.a05.1.g15910_p1	AmTrH1.12G072700.1.p	218L
###
Ad77271a.a05.1.g14720_p1	AmTrH1.13G100500.1.p	933
Ad77271a.a05.1.g14740_p1	AmTrH1.13G100400.1.p	953
Ad77271a.a05.1.g14750_p1	AmTrH1.13G099200.1.p	62
Ad77271a.a05.1.g14760_p1	AmTrH1.13G099900.1.p	135
Ad77271a.a05.1.g14770_p1	AmTrH1.13G099000.1.p	225
Ad77271a.a05.1.g14780_p1	AmTrH1.13G098500.1.p	851
Ad77271a.a05.1.g14730_p1	AmTrH1.13G100400.1.p	259L
Ad77271a.a05.1.g14730_p1	AmTrH1.13G100200.1.p	258L
Ad77271a.a05.1.g14740_p1	AmTrH1.13G100200.1.p	896L
Ad77271a.a05.1.g14780_p1	AmTrH1.13G098400.1.p	1090L
Ad77271a.a05.1.g14780_p1	AmTrH1.13G098300.1.p	1000L
Ad77271a.a05.1.g14790_p1	AmTrH1.13G098400.1.p	338L
Ad77271a.a05.1.g14790_p1	AmTrH1.13G098300.1.p	307L
Ad77271a.a05.1.g14790_p1	AmTrH1.13G098500.1.p	304L
Ad77271a.a05.1.g14800_p1	AmTrH1.13G098300.1.p	265L
Ad77271a.a05.1.g14800_p1	AmTrH1.13G098400.1.p	262L
Ad77271a.a05.1.g14800_p1	AmTrH1.13G098500.1.p	171L
Ad77271a.a05.1.g14810_p1	AmTrH1.13G098400.1.p	179L
Ad77271a.a05.1.g14810_p1	AmTrH1.13G098300.1.p	174L
Ad77271a.a05.1.g14810_p1	AmTrH1.13G098500.1.p	138L
Ad77271a.a05.1.g14820_p1	AmTrH1.13G098100.1.p	225L
Ad77271a.a05.1.g14820_p1	AmTrH1.13G099100.1.p	80L
###
Ad77271a.a05.1.g14820_p1	AmTrH1.13G122300.1.p	4910
Ad77271a.a05.1.g14850_p1	AmTrH1.13G124200.1.p	422
Ad77271a.a05.1.g14880_p1	AmTrH1.13G124900.1.p	912
Ad77271a.a05.1.g14890_p1	AmTrH1.13G125100.1.p	752
Ad77271a.a05.1.g14900_p1	AmTrH1.13G125400.1.p	253
Ad77271a.a05.1.g14950_p1	AmTrH1.13G126400.1.p	196
Ad77271a.a05.1.g14980_p1	AmTrH1.13G127000.1.p	1540
Ad77271a.a05.1.g14990_p1	AmTrH1.13G127500.1.p	762
Ad77271a.a05.1.g14840_p1	AmTrH1.13G123700.1.p	55L
Ad77271a.a05.1.g14850_p1	AmTrH1.13G124100.1.p	229L
Ad77271a.a05.1.g14850_p1	AmTrH1.13G124400.1.p	221L
Ad77271a.a05.1.g14850_p1	AmTrH1.13G124500.1.p	214L
Ad77271a.a05.1.g14940_p1	AmTrH1.13G126500.1.p	278L
Ad77271a.a05.1.g14960_p1	AmTrH1.13G126700.1.p	372L
Ad77271a.a05.1.g14970_p1	AmTrH1.13G127000.1.p	191L
Ad77271a.a05.1.g15000_p1	AmTrH1.13G127700.1.p	44L
###
Ad77271a.a05.1.g15160_p1	AmTrH1.13G104200.1.p	182
Ad77271a.a05.1.g15170_p1	AmTrH1.13G104500.1.p	76
Ad77271a.a05.1.g15180_p1	AmTrH1.13G104600.1.p	437
Ad77271a.a05.1.g15190_p1	AmTrH1.13G106000.1.p	637
Ad77271a.a05.1.g15210_p1	AmTrH1.13G106200.1.p	358
Ad77271a.a05.1.g15270_p1	AmTrH1.13G107700.1.p	745
Ad77271a.a05.1.g15280_p1	AmTrH1.13G107900.1.p	752
Ad77271a.a05.1.g15290_p1	AmTrH1.13G109800.1.p	1240
Ad77271a.a05.1.g15330_p1	AmTrH1.13G110400.1.p	465
Ad77271a.a05.1.g15340_p1	AmTrH1.13G110700.1.p	625
Ad77271a.a05.1.g15370_p1	AmTrH1.13G111200.1.p	94
Ad77271a.a05.1.g15380_p1	AmTrH1.13G112100.1.p	678
Ad77271a.a05.1.g15420_p1	AmTrH1.13G112300.1.p	131
Ad77271a.a05.1.g15150_p1	AmTrH1.13G104200.1.p	66L
Ad77271a.a05.1.g15250_p1	AmTrH1.13G106500.1.p	196L
Ad77271a.a05.1.g15290_p1	AmTrH1.13G109900.1.p	792L
Ad77271a.a05.1.g15290_p1	AmTrH1.13G110200.1.p	729L
Ad77271a.a05.1.g15290_p1	AmTrH1.13G108400.1.p	678L
Ad77271a.a05.1.g15300_p1	AmTrH1.13G109900.1.p	134L
Ad77271a.a05.1.g15310_p1	AmTrH1.13G109900.1.p	371L
Ad77271a.a05.1.g15310_p1	AmTrH1.13G110200.1.p	231L
Ad77271a.a05.1.g15310_p1	AmTrH1.13G108400.1.p	113L
Ad77271a.a05.1.g15310_p1	AmTrH1.13G109800.1.p	102L
Ad77271a.a05.1.g15320_p1	AmTrH1.13G110400.1.p	160L
Ad77271a.a05.1.g15320_p1	AmTrH1.13G110500.1.p	150L
Ad77271a.a05.1.g15330_p1	AmTrH1.13G110500.1.p	469L
Ad77271a.a05.1.g15350_p1	AmTrH1.13G111100.1.p	103L
Ad77271a.a05.1.g15360_p1	AmTrH1.13G111100.1.p	200L
###
Ad77271a.a05.1.g16940_p1	AmTrH1.13G139000.1.p	381
Ad77271a.a05.1.g16960_p1	AmTrH1.13G139200.1.p	1030
Ad77271a.a05.1.g16980_p1	AmTrH1.13G140100.1.p	1360
Ad77271a.a05.1.g16990_p1	AmTrH1.13G140500.1.p	126
Ad77271a.a05.1.g17000_p1	AmTrH1.13G140800.1.p	403
Ad77271a.a05.1.g17010_p1	AmTrH1.13G141000.1.p	237
Ad77271a.a05.1.g17040_p1	AmTrH1.13G141600.1.p	475
Ad77271a.a05.1.g17050_p1	AmTrH1.13G142100.1.p	678
Ad77271a.a05.1.g17060_p1	AmTrH1.13G142400.1.p	628
Ad77271a.a05.1.g17070_p1	AmTrH1.13G142600.1.p	57
Ad77271a.a05.1.g17080_p1	AmTrH1.13G142900.1.p	854
Ad77271a.a05.1.g17090_p1	AmTrH1.13G143800.1.p	673
Ad77271a.a05.1.g17100_p1	AmTrH1.13G143700.1.p	354
Ad77271a.a05.1.g17110_p1	AmTrH1.13G145100.1.p	224
Ad77271a.a05.1.g16970_p1	AmTrH1.13G141700.1.p	61L
Ad77271a.a05.1.g17020_p1	AmTrH1.13G141500.1.p	544L
Ad77271a.a05.1.g17020_p1	AmTrH1.13G141400.1.p	526L
Ad77271a.a05.1.g17020_p1	AmTrH1.13G141300.1.p	524L
Ad77271a.a05.1.g17020_p1	AmTrH1.13G141600.1.p	491L
Ad77271a.a05.1.g17020_p1	AmTrH1.13G141200.1.p	458L
Ad77271a.a05.1.g17020_p1	AmTrH1.13G142000.1.p	179L
Ad77271a.a05.1.g17020_p1	AmTrH1.13G141700.1.p	104L
Ad77271a.a05.1.g17030_p1	AmTrH1.13G141500.1.p	573L
Ad77271a.a05.1.g17030_p1	AmTrH1.13G141400.1.p	521L
Ad77271a.a05.1.g17030_p1	AmTrH1.13G141300.1.p	508L
Ad77271a.a05.1.g17030_p1	AmTrH1.13G141600.1.p	491L
Ad77271a.a05.1.g17030_p1	AmTrH1.13G141200.1.p	456L
Ad77271a.a05.1.g17030_p1	AmTrH1.13G142000.1.p	190L
Ad77271a.a05.1.g17040_p1	AmTrH1.13G141500.1.p	584L
Ad77271a.a05.1.g17040_p1	AmTrH1.13G141400.1.p	517L
Ad77271a.a05.1.g17040_p1	AmTrH1.13G141300.1.p	509L
Ad77271a.a05.1.g17040_p1	AmTrH1.13G141200.1.p	476L
Ad77271a.a05.1.g17040_p1	AmTrH1.13G142000.1.p	202L
###
Ad77271a.a05.1.g17120_p1	AmTrH1.13G147400.1.p	656
Ad77271a.a05.1.g17130_p1	AmTrH1.13G147600.1.p	717
Ad77271a.a05.1.g17140_p1	AmTrH1.13G147700.1.p	313
Ad77271a.a05.1.g17150_p1	AmTrH1.13G148400.1.p	600
Ad77271a.a05.1.g17160_p1	AmTrH1.13G148800.1.p	453
Ad77271a.a05.1.g17170_p1	AmTrH1.13G149100.1.p	747
Ad77271a.a05.1.g17190_p1	AmTrH1.13G150000.1.p	560
Ad77271a.a05.1.g17200_p1	AmTrH1.13G150200.1.p	347
Ad77271a.a05.1.g17220_p1	AmTrH1.13G150500.1.p	583
Ad77271a.a05.1.g17230_p1	AmTrH1.13G151100.1.p	1460
Ad77271a.a05.1.g17240_p1	AmTrH1.13G151300.1.p	368
Ad77271a.a05.1.g17280_p1	AmTrH1.13G153400.1.p	237
Ad77271a.a05.1.g17290_p1	AmTrH1.13G151600.1.p	406
Ad77271a.a05.1.g17300_p1	AmTrH1.13G151700.1.p	190
Ad77271a.a05.1.g17320_p1	AmTrH1.13G156900.1.p	697
Ad77271a.a05.1.g17330_p1	AmTrH1.13G155000.1.p	578
Ad77271a.a05.1.g17340_p1	AmTrH1.13G155300.1.p	486
Ad77271a.a05.1.g17370_p1	AmTrH1.13G154300.1.p	153
Ad77271a.a05.1.g17420_p1	AmTrH1.13G153500.1.p	208
Ad77271a.a05.1.g17430_p1	AmTrH1.13G158900.1.p	1290
Ad77271a.a05.1.g17440_p1	AmTrH1.13G160400.1.p	181
Ad77271a.a05.1.g17450_p1	AmTrH1.13G161400.1.p	462
Ad77271a.a05.1.g17460_p1	AmTrH1.13G161500.1.p	317
Ad77271a.a05.1.g17480_p1	AmTrH1.13G161900.1.p	72
Ad77271a.a05.1.g17490_p1	AmTrH1.13G162300.1.p	558
Ad77271a.a05.1.g17500_p1	AmTrH1.13G163500.1.p	657
Ad77271a.a05.1.g17150_p1	AmTrH1.13G147900.1.p	502L
Ad77271a.a05.1.g17150_p1	AmTrH1.13G148000.1.p	487L
Ad77271a.a05.1.g17150_p1	AmTrH1.13G147800.1.p	476L
Ad77271a.a05.1.g17310_p1	AmTrH1.13G151700.1.p	87L
Ad77271a.a05.1.g17350_p1	AmTrH1.13G155400.1.p	49L
Ad77271a.a05.1.g17400_p1	AmTrH1.13G154200.1.p	120L
###
Ad77271a.a05.10.g07080_p1	AmTrH1.01G185700.1.p	270
Ad77271a.a05.10.g07110_p1	AmTrH1.01G184600.1.p	1680
Ad77271a.a05.10.g07160_p1	AmTrH1.01G183200.1.p	781
Ad77271a.a05.10.g07170_p1	AmTrH1.01G181700.1.p	438
Ad77271a.a05.10.g07200_p1	AmTrH1.01G180800.1.p	331
Ad77271a.a05.10.g07210_p1	AmTrH1.01G179900.1.p	192
Ad77271a.a05.10.g07120_p1	AmTrH1.01G183400.1.p	143L
Ad77271a.a05.10.g07130_p1	AmTrH1.01G183400.1.p	150L
Ad77271a.a05.10.g07190_p1	AmTrH1.01G180700.1.p	283L
###
Ad77271a.a05.10.g10210_p1	AmTrH1.01G119900.1.p	288
Ad77271a.a05.10.g10220_p1	AmTrH1.01G120300.1.p	116
Ad77271a.a05.10.g10240_p1	AmTrH1.01G121300.1.p	683
Ad77271a.a05.10.g10260_p1	AmTrH1.01G121600.1.p	194
Ad77271a.a05.10.g10270_p1	AmTrH1.01G122100.1.p	523
Ad77271a.a05.10.g10290_p1	AmTrH1.01G123900.1.p	556
Ad77271a.a05.10.g10300_p1	AmTrH1.01G124200.1.p	571
Ad77271a.a05.10.g10310_p1	AmTrH1.01G125300.1.p	785
Ad77271a.a05.10.g10330_p1	AmTrH1.01G126600.1.p	349
Ad77271a.a05.10.g10340_p1	AmTrH1.01G126900.1.p	2060
Ad77271a.a05.10.g10360_p1	AmTrH1.01G127300.1.p	688
Ad77271a.a05.10.g10320_p1	AmTrH1.01G126500.1.p	128L
Ad77271a.a05.10.g10350_p1	AmTrH1.01G127300.1.p	109L
###
Ad77271a.a05.10.g10510_p1	AmTrH1.01G073000.1.p	453
Ad77271a.a05.10.g10540_p1	AmTrH1.01G071500.1.p	212
Ad77271a.a05.10.g10560_p1	AmTrH1.01G072100.1.p	557
Ad77271a.a05.10.g10570_p1	AmTrH1.01G070100.1.p	621
Ad77271a.a05.10.g10590_p1	AmTrH1.01G070500.1.p	553
Ad77271a.a05.10.g10610_p1	AmTrH1.01G069600.1.p	873
Ad77271a.a05.10.g10620_p1	AmTrH1.01G069700.1.p	92
Ad77271a.a05.10.g10510_p1	AmTrH1.01G072600.1.p	105L
Ad77271a.a05.10.g10540_p1	AmTrH1.01G071400.1.p	214L
Ad77271a.a05.10.g10560_p1	AmTrH1.01G072200.1.p	555L
###
Ad77271a.a05.10.g10680_p1	AmTrH1.01G065700.1.p	228
Ad77271a.a05.10.g10780_p1	AmTrH1.01G063700.1.p	613
Ad77271a.a05.10.g10790_p1	AmTrH1.01G067300.1.p	156
Ad77271a.a05.10.g10920_p1	AmTrH1.01G064300.1.p	702
Ad77271a.a05.10.g10940_p1	AmTrH1.01G068100.1.p	221
Ad77271a.a05.10.g10670_p1	AmTrH1.01G065800.1.p	153L
Ad77271a.a05.10.g10750_p1	AmTrH1.01G063900.1.p	236L
Ad77271a.a05.10.g10810_p1	AmTrH1.01G067100.1.p	132L
###
Ad77271a.a05.10.g07410_p1	AmTrH1.02G167800.1.p	740
Ad77271a.a05.10.g07420_p1	AmTrH1.02G169500.1.p	571
Ad77271a.a05.10.g07440_p1	AmTrH1.02G170400.1.p	871
Ad77271a.a05.10.g07500_p1	AmTrH1.02G171500.1.p	104
Ad77271a.a05.10.g07380_p1	AmTrH1.02G167400.1.p	115L
Ad77271a.a05.10.g07380_p1	AmTrH1.02G167300.1.p	112L
Ad77271a.a05.10.g07380_p1	AmTrH1.02G167500.1.p	110L
Ad77271a.a05.10.g07430_p1	AmTrH1.02G169500.1.p	126L
Ad77271a.a05.10.g07460_p1	AmTrH1.02G170900.1.p	314L
###
Ad77271a.a05.10.g07570_p1	AmTrH1.02G176700.1.p	927
Ad77271a.a05.10.g07580_p1	AmTrH1.02G177500.1.p	499
Ad77271a.a05.10.g07630_p1	AmTrH1.02G179500.1.p	431
Ad77271a.a05.10.g07650_p1	AmTrH1.02G179400.1.p	585
Ad77271a.a05.10.g07700_p1	AmTrH1.02G178700.1.p	927
Ad77271a.a05.10.g07720_p1	AmTrH1.02G181000.1.p	580
Ad77271a.a05.10.g07780_p1	AmTrH1.02G181100.1.p	243
Ad77271a.a05.10.g07790_p1	AmTrH1.02G182400.1.p	352
Ad77271a.a05.10.g07530_p1	AmTrH1.02G175100.1.p	116L
Ad77271a.a05.10.g07530_p1	AmTrH1.02G175000.1.p	111L
Ad77271a.a05.10.g07590_p1	AmTrH1.02G177700.1.p	344L
Ad77271a.a05.10.g07600_p1	AmTrH1.02G177700.1.p	526L
Ad77271a.a05.10.g07670_p1	AmTrH1.02G178700.1.p	490L
Ad77271a.a05.10.g07670_p1	AmTrH1.02G178400.1.p	418L
Ad77271a.a05.10.g07670_p1	AmTrH1.02G178800.1.p	401L
Ad77271a.a05.10.g07680_p1	AmTrH1.02G178700.1.p	392L
Ad77271a.a05.10.g07680_p1	AmTrH1.02G178400.1.p	303L
Ad77271a.a05.10.g07680_p1	AmTrH1.02G178800.1.p	280L
Ad77271a.a05.10.g07680_p1	AmTrH1.02G178900.1.p	68L
Ad77271a.a05.10.g07690_p1	AmTrH1.02G178400.1.p	136L
Ad77271a.a05.10.g07690_p1	AmTrH1.02G178700.1.p	134L
Ad77271a.a05.10.g07690_p1	AmTrH1.02G178900.1.p	114L
Ad77271a.a05.10.g07700_p1	AmTrH1.02G178400.1.p	768L
Ad77271a.a05.10.g07700_p1	AmTrH1.02G178800.1.p	754L
Ad77271a.a05.10.g07700_p1	AmTrH1.02G178900.1.p	69L
Ad77271a.a05.10.g07710_p1	AmTrH1.02G180800.1.p	145L
Ad77271a.a05.10.g07730_p1	AmTrH1.02G181100.1.p	263L
Ad77271a.a05.10.g07730_p1	AmTrH1.02G181200.1.p	227L
Ad77271a.a05.10.g07730_p1	AmTrH1.02G181500.1.p	225L
Ad77271a.a05.10.g07730_p1	AmTrH1.02G181300.1.p	173L
Ad77271a.a05.10.g07740_p1	AmTrH1.02G181100.1.p	218L
Ad77271a.a05.10.g07740_p1	AmTrH1.02G181200.1.p	178L
Ad77271a.a05.10.g07740_p1	AmTrH1.02G181300.1.p	169L
Ad77271a.a05.10.g07740_p1	AmTrH1.02G181500.1.p	168L
Ad77271a.a05.10.g07740_p1	AmTrH1.02G181400.1.p	104L
Ad77271a.a05.10.g07760_p1	AmTrH1.02G181500.1.p	80L
Ad77271a.a05.10.g07760_p1	AmTrH1.02G181200.1.p	73L
Ad77271a.a05.10.g07760_p1	AmTrH1.02G181400.1.p	73L
Ad77271a.a05.10.g07760_p1	AmTrH1.02G181100.1.p	69L
Ad77271a.a05.10.g07760_p1	AmTrH1.02G181300.1.p	68L
Ad77271a.a05.10.g07770_p1	AmTrH1.02G181500.1.p	148L
Ad77271a.a05.10.g07770_p1	AmTrH1.02G181200.1.p	136L
Ad77271a.a05.10.g07770_p1	AmTrH1.02G181100.1.p	115L
Ad77271a.a05.10.g07770_p1	AmTrH1.02G181300.1.p	110L
Ad77271a.a05.10.g07770_p1	AmTrH1.02G181400.1.p	80L
Ad77271a.a05.10.g07780_p1	AmTrH1.02G181200.1.p	273L
Ad77271a.a05.10.g07780_p1	AmTrH1.02G181500.1.p	272L
Ad77271a.a05.10.g07780_p1	AmTrH1.02G181300.1.p	157L
Ad77271a.a05.10.g07780_p1	AmTrH1.02G181400.1.p	99L
###
Ad77271a.a05.10.g07800_p1	AmTrH1.02G192300.1.p	138
Ad77271a.a05.10.g07860_p1	AmTrH1.02G190900.1.p	356
Ad77271a.a05.10.g07870_p1	AmTrH1.02G190800.1.p	165
Ad77271a.a05.10.g07880_p1	AmTrH1.02G190700.1.p	191
Ad77271a.a05.10.g07890_p1	AmTrH1.02G190100.1.p	284
Ad77271a.a05.10.g07920_p1	AmTrH1.02G188400.1.p	608
Ad77271a.a05.10.g07940_p1	AmTrH1.02G188200.1.p	284
Ad77271a.a05.10.g07950_p1	AmTrH1.02G187900.1.p	508
Ad77271a.a05.10.g07960_p1	AmTrH1.02G187800.1.p	255
Ad77271a.a05.10.g07970_p1	AmTrH1.02G187400.1.p	1810
Ad77271a.a05.10.g07980_p1	AmTrH1.02G186500.1.p	496
Ad77271a.a05.10.g07990_p1	AmTrH1.02G185800.1.p	276
Ad77271a.a05.10.g08000_p1	AmTrH1.02G185400.1.p	147
Ad77271a.a05.10.g07820_p1	AmTrH1.02G191800.1.p	287L
Ad77271a.a05.10.g07820_p1	AmTrH1.02G191900.1.p	273L
Ad77271a.a05.10.g07930_p1	AmTrH1.02G188400.1.p	271L
Ad77271a.a05.10.g07970_p1	AmTrH1.02G187200.1.p	2090L
###
Ad77271a.a05.10.g08130_p1	AmTrH1.02G195100.1.p	390
Ad77271a.a05.10.g08140_p1	AmTrH1.02G194600.1.p	197
Ad77271a.a05.10.g08160_p1	AmTrH1.02G194800.1.p	820
Ad77271a.a05.10.g08170_p1	AmTrH1.02G193700.1.p	995
Ad77271a.a05.10.g08150_p1	AmTrH1.02G194600.1.p	173L
###
Ad77271a.a05.10.g08280_p1	AmTrH1.02G166100.1.p	2120
Ad77271a.a05.10.g08290_p1	AmTrH1.02G166200.1.p	621
Ad77271a.a05.10.g08300_p1	AmTrH1.02G165900.1.p	128
Ad77271a.a05.10.g08330_p1	AmTrH1.02G166600.1.p	88
Ad77271a.a05.10.g08310_p1	AmTrH1.02G166000.1.p	66L
###
Ad77271a.a05.10.g08380_p1	AmTrH1.02G163400.1.p	374
Ad77271a.a05.10.g08400_p1	AmTrH1.02G162400.1.p	58
Ad77271a.a05.10.g08430_p1	AmTrH1.02G161800.1.p	201
Ad77271a.a05.10.g08440_p1	AmTrH1.02G161700.1.p	224
Ad77271a.a05.10.g08460_p1	AmTrH1.02G161300.1.p	262
Ad77271a.a05.10.g08490_p1	AmTrH1.02G160500.1.p	767
Ad77271a.a05.10.g08540_p1	AmTrH1.02G159500.1.p	141
Ad77271a.a05.10.g08550_p1	AmTrH1.02G159400.1.p	103
Ad77271a.a05.10.g08410_p1	AmTrH1.02G162300.1.p	73L
Ad77271a.a05.10.g08450_p1	AmTrH1.02G161500.1.p	428L
Ad77271a.a05.10.g08480_p1	AmTrH1.02G161100.1.p	401L
Ad77271a.a05.10.g08500_p1	AmTrH1.02G160000.1.p	356L
Ad77271a.a05.10.g08510_p1	AmTrH1.02G160000.1.p	187L
Ad77271a.a05.10.g08520_p1	AmTrH1.02G159800.1.p	661L
Ad77271a.a05.10.g08530_p1	AmTrH1.02G159800.1.p	503L
###
Ad77271a.a05.10.g08620_p1	AmTrH1.02G196100.1.p	487
Ad77271a.a05.10.g08630_p1	AmTrH1.02G196800.1.p	188
Ad77271a.a05.10.g08640_p1	AmTrH1.02G196700.1.p	126
Ad77271a.a05.10.g08650_p1	AmTrH1.02G196400.1.p	1630
Ad77271a.a05.10.g08670_p1	AmTrH1.02G197400.1.p	458
Ad77271a.a05.10.g08700_p1	AmTrH1.02G198000.1.p	221
Ad77271a.a05.10.g08740_p1	AmTrH1.02G199200.1.p	854
Ad77271a.a05.10.g08760_p1	AmTrH1.02G195600.1.p	381
Ad77271a.a05.10.g08610_p1	AmTrH1.02G196100.1.p	662L
Ad77271a.a05.10.g08660_p1	AmTrH1.02G197400.1.p	116L
Ad77271a.a05.10.g08680_p1	AmTrH1.02G197500.1.p	374L
Ad77271a.a05.10.g08690_p1	AmTrH1.02G197800.1.p	187L
Ad77271a.a05.10.g08690_p1	AmTrH1.02G197700.1.p	182L
Ad77271a.a05.10.g08710_p1	AmTrH1.02G198100.1.p	210L
Ad77271a.a05.10.g08720_p1	AmTrH1.02G198100.1.p	268L
Ad77271a.a05.10.g08740_p1	AmTrH1.02G198500.1.p	232L
###
Ad77271a.a05.10.g08780_p1	AmTrH1.02G154800.1.p	573
Ad77271a.a05.10.g08800_p1	AmTrH1.02G153200.1.p	1130
Ad77271a.a05.10.g08870_p1	AmTrH1.02G150300.1.p	537
Ad77271a.a05.10.g08910_p1	AmTrH1.02G151500.1.p	278
Ad77271a.a05.10.g08790_p1	AmTrH1.02G153600.1.p	128L
Ad77271a.a05.10.g08800_p1	AmTrH1.02G153100.1.p	1410L
Ad77271a.a05.10.g08850_p1	AmTrH1.02G151800.1.p	90L
Ad77271a.a05.10.g08860_p1	AmTrH1.02G150500.1.p	239L
Ad77271a.a05.10.g08860_p1	AmTrH1.02G150300.1.p	234L
Ad77271a.a05.10.g08870_p1	AmTrH1.02G150500.1.p	536L
Ad77271a.a05.10.g08930_p1	AmTrH1.02G150200.1.p	184L
###
Ad77271a.a05.10.g08810_p1	AmTrH1.02G134300.1.p	195
Ad77271a.a05.10.g08830_p1	AmTrH1.02G133000.1.p	546
Ad77271a.a05.10.g08850_p1	AmTrH1.02G132300.1.p	332
Ad77271a.a05.10.g08920_p1	AmTrH1.02G135500.1.p	373
Ad77271a.a05.10.g08940_p1	AmTrH1.02G135700.1.p	269
Ad77271a.a05.10.g08950_p1	AmTrH1.02G136600.1.p	598
Ad77271a.a05.10.g08960_p1	AmTrH1.02G137100.1.p	416
Ad77271a.a05.10.g09060_p1	AmTrH1.02G138500.1.p	1220
Ad77271a.a05.10.g09100_p1	AmTrH1.02G139200.1.p	706
Ad77271a.a05.10.g09110_p1	AmTrH1.02G139600.1.p	865
Ad77271a.a05.10.g09120_p1	AmTrH1.02G139900.1.p	546
Ad77271a.a05.10.g09140_p1	AmTrH1.02G141200.1.p	299
Ad77271a.a05.10.g09160_p1	AmTrH1.02G141400.1.p	671
Ad77271a.a05.10.g08850_p1	AmTrH1.02G135400.1.p	82L
Ad77271a.a05.10.g09100_p1	AmTrH1.02G139500.1.p	685L
Ad77271a.a05.10.g09100_p1	AmTrH1.02G139400.1.p	417L
###
Ad77271a.a05.10.g09180_p1	AmTrH1.02G211500.1.p	1220
Ad77271a.a05.10.g09190_p1	AmTrH1.02G210800.1.p	887
Ad77271a.a05.10.g09220_p1	AmTrH1.02G210300.1.p	699
Ad77271a.a05.10.g09230_p1	AmTrH1.02G210200.1.p	695
Ad77271a.a05.10.g09240_p1	AmTrH1.02G209300.1.p	413
Ad77271a.a05.10.g09300_p1	AmTrH1.02G207800.1.p	88
Ad77271a.a05.10.g09310_p1	AmTrH1.02G207000.1.p	821
Ad77271a.a05.10.g09330_p1	AmTrH1.02G206100.1.p	1380
Ad77271a.a05.10.g09370_p1	AmTrH1.02G205500.1.p	1450
Ad77271a.a05.10.g09380_p1	AmTrH1.02G205400.1.p	179
Ad77271a.a05.10.g09390_p1	AmTrH1.02G205300.1.p	724
Ad77271a.a05.10.g09230_p1	AmTrH1.02G210100.1.p	264L
Ad77271a.a05.10.g09280_p1	AmTrH1.02G208200.1.p	71L
Ad77271a.a05.10.g09330_p1	AmTrH1.02G206200.1.p	969L
Ad77271a.a05.10.g09340_p1	AmTrH1.02G206100.1.p	363L
Ad77271a.a05.10.g09340_p1	AmTrH1.02G206200.1.p	351L
###
Ad77271a.a05.10.g09420_p1	AmTrH1.02G203200.1.p	68
Ad77271a.a05.10.g09430_p1	AmTrH1.02G202700.1.p	126
Ad77271a.a05.10.g09440_p1	AmTrH1.02G202200.1.p	467
Ad77271a.a05.10.g09460_p1	AmTrH1.02G201500.1.p	348
Ad77271a.a05.10.g09480_p1	AmTrH1.02G201300.1.p	122
Ad77271a.a05.10.g09510_p1	AmTrH1.02G199900.1.p	1120
Ad77271a.a05.10.g09520_p1	AmTrH1.02G200100.1.p	340
Ad77271a.a05.10.g09490_p1	AmTrH1.02G201200.1.p	132L
Ad77271a.a05.10.g09500_p1	AmTrH1.02G201200.1.p	385L
###
Ad77271a.a05.10.g06300_p1	AmTrH1.03G177000.1.p	591
Ad77271a.a05.10.g06350_p1	AmTrH1.03G177500.1.p	201
Ad77271a.a05.10.g06370_p1	AmTrH1.03G177800.1.p	382
Ad77271a.a05.10.g06380_p1	AmTrH1.03G178700.1.p	225
Ad77271a.a05.10.g06400_p1	AmTrH1.03G179100.1.p	429
Ad77271a.a05.10.g06410_p1	AmTrH1.03G179200.1.p	348
Ad77271a.a05.10.g06450_p1	AmTrH1.03G179800.1.p	227
Ad77271a.a05.10.g06470_p1	AmTrH1.03G179900.1.p	538
Ad77271a.a05.10.g06480_p1	AmTrH1.03G180200.1.p	326
Ad77271a.a05.10.g06500_p1	AmTrH1.03G180300.1.p	222
Ad77271a.a05.10.g06510_p1	AmTrH1.03G180800.1.p	346
Ad77271a.a05.10.g06520_p1	AmTrH1.03G181200.1.p	365
Ad77271a.a05.10.g06530_p1	AmTrH1.03G181600.1.p	298
Ad77271a.a05.10.g06300_p1	AmTrH1.03G177100.1.p	594L
Ad77271a.a05.10.g06310_p1	AmTrH1.03G177100.1.p	595L
Ad77271a.a05.10.g06310_p1	AmTrH1.03G177000.1.p	590L
Ad77271a.a05.10.g06390_p1	AmTrH1.03G179100.1.p	77L
Ad77271a.a05.10.g06430_p1	AmTrH1.03G179400.1.p	242L
Ad77271a.a05.10.g06460_p1	AmTrH1.03G179900.1.p	119L
Ad77271a.a05.10.g06480_p1	AmTrH1.03G180300.1.p	182L
Ad77271a.a05.10.g06500_p1	AmTrH1.03G180200.1.p	162L
###
Ad77271a.a05.10.g06740_p1	AmTrH1.03G192200.1.p	400
Ad77271a.a05.10.g06750_p1	AmTrH1.03G192500.1.p	713
Ad77271a.a05.10.g06770_p1	AmTrH1.03G193500.1.p	640
Ad77271a.a05.10.g06780_p1	AmTrH1.03G194000.1.p	639
Ad77271a.a05.10.g06790_p1	AmTrH1.03G194400.1.p	396
Ad77271a.a05.10.g06800_p1	AmTrH1.03G194600.1.p	846
Ad77271a.a05.10.g06810_p1	AmTrH1.03G195200.1.p	401
Ad77271a.a05.10.g06850_p1	AmTrH1.03G195900.1.p	151
Ad77271a.a05.10.g06870_p1	AmTrH1.03G196100.1.p	308
Ad77271a.a05.10.g06880_p1	AmTrH1.03G197000.1.p	457
Ad77271a.a05.10.g06890_p1	AmTrH1.03G197100.1.p	99
Ad77271a.a05.10.g06810_p1	AmTrH1.03G195100.1.p	214L
Ad77271a.a05.10.g06840_p1	AmTrH1.03G195900.1.p	166L
Ad77271a.a05.10.g06840_p1	AmTrH1.03G195800.1.p	85L
Ad77271a.a05.10.g06860_p1	AmTrH1.03G195900.1.p	155L
Ad77271a.a05.10.g06870_p1	AmTrH1.03G196300.1.p	399L
Ad77271a.a05.10.g06870_p1	AmTrH1.03G196200.1.p	212L
###
Ad77271a.a05.10.g08920_p1	AmTrH1.03G077100.1.p	356
Ad77271a.a05.10.g08950_p1	AmTrH1.03G076100.1.p	568
Ad77271a.a05.10.g08960_p1	AmTrH1.03G076000.1.p	414
Ad77271a.a05.10.g09060_p1	AmTrH1.03G074600.1.p	1190
Ad77271a.a05.10.g09110_p1	AmTrH1.03G075400.1.p	859
Ad77271a.a05.10.g09100_p1	AmTrH1.03G075600.1.p	430L
Ad77271a.a05.10.g09100_p1	AmTrH1.03G075100.1.p	378L
###
Ad77271a.a05.10.g08970_p1	AmTrH1.03G183900.1.p	353
Ad77271a.a05.10.g09000_p1	AmTrH1.03G183300.1.p	766
Ad77271a.a05.10.g09030_p1	AmTrH1.03G181600.1.p	307
Ad77271a.a05.10.g09040_p1	AmTrH1.03G181200.1.p	297
Ad77271a.a05.10.g08990_p1	AmTrH1.03G183800.1.p	74L
###
Ad77271a.a05.10.g12740_p1	AmTrH1.03G145100.1.p	552
Ad77271a.a05.10.g12750_p1	AmTrH1.03G144800.1.p	253
Ad77271a.a05.10.g12790_p1	AmTrH1.03G141600.1.p	145
Ad77271a.a05.10.g12810_p1	AmTrH1.03G142900.1.p	969
Ad77271a.a05.10.g12820_p1	AmTrH1.03G140700.1.p	103
Ad77271a.a05.10.g12850_p1	AmTrH1.03G140400.1.p	400
Ad77271a.a05.10.g12860_p1	AmTrH1.03G140500.1.p	585
Ad77271a.a05.10.g12870_p1	AmTrH1.03G140200.1.p	211
Ad77271a.a05.10.g12880_p1	AmTrH1.03G138700.1.p	1440
Ad77271a.a05.10.g12890_p1	AmTrH1.03G140000.1.p	529
Ad77271a.a05.10.g12920_p1	AmTrH1.03G137100.1.p	158
Ad77271a.a05.10.g12940_p1	AmTrH1.03G138100.1.p	374
Ad77271a.a05.10.g12900_p1	AmTrH1.03G140000.1.p	241L
Ad77271a.a05.10.g12950_p1	AmTrH1.03G138400.1.p	71L
###
Ad77271a.a05.10.g04420_p1	AmTrH1.06G148900.1.p	532
Ad77271a.a05.10.g04440_p1	AmTrH1.06G147800.1.p	465
Ad77271a.a05.10.g04460_p1	AmTrH1.06G147100.1.p	334
Ad77271a.a05.10.g04480_p1	AmTrH1.06G146700.1.p	702
Ad77271a.a05.10.g04510_p1	AmTrH1.06G146200.1.p	455
Ad77271a.a05.10.g04500_p1	AmTrH1.06G145700.1.p	55L
Ad77271a.a05.10.g04500_p1	AmTrH1.06G146200.1.p	54L
Ad77271a.a05.10.g04500_p1	AmTrH1.06G145600.1.p	54L
Ad77271a.a05.10.g04500_p1	AmTrH1.06G146300.1.p	52L
Ad77271a.a05.10.g04500_p1	AmTrH1.06G145500.1.p	49L
Ad77271a.a05.10.g04510_p1	AmTrH1.06G145600.1.p	466L
Ad77271a.a05.10.g04510_p1	AmTrH1.06G146300.1.p	460L
Ad77271a.a05.10.g04510_p1	AmTrH1.06G145300.1.p	444L
Ad77271a.a05.10.g04510_p1	AmTrH1.06G145900.1.p	438L
Ad77271a.a05.10.g04510_p1	AmTrH1.06G146100.1.p	431L
Ad77271a.a05.10.g04510_p1	AmTrH1.06G145800.1.p	428L
Ad77271a.a05.10.g04510_p1	AmTrH1.06G145400.1.p	424L
Ad77271a.a05.10.g04510_p1	AmTrH1.06G145500.1.p	420L
Ad77271a.a05.10.g04510_p1	AmTrH1.06G146000.1.p	416L
Ad77271a.a05.10.g04510_p1	AmTrH1.06G145700.1.p	378L
###
Ad77271a.a05.10.g04710_p1	AmTrH1.06G077000.1.p	76
Ad77271a.a05.10.g04720_p1	AmTrH1.06G077300.1.p	1190
Ad77271a.a05.10.g04750_p1	AmTrH1.06G076600.1.p	84
Ad77271a.a05.10.g04770_p1	AmTrH1.06G075000.1.p	214
Ad77271a.a05.10.g04780_p1	AmTrH1.06G074900.1.p	111
Ad77271a.a05.10.g04790_p1	AmTrH1.06G074700.1.p	725
Ad77271a.a05.10.g04830_p1	AmTrH1.06G074600.1.p	503
Ad77271a.a05.10.g04840_p1	AmTrH1.06G074600.1.p	161L
###
Ad77271a.a05.10.g04900_p1	AmTrH1.06G055400.1.p	1140
Ad77271a.a05.10.g04960_p1	AmTrH1.06G059200.1.p	434
Ad77271a.a05.10.g04970_p1	AmTrH1.06G059100.1.p	586
Ad77271a.a05.10.g04980_p1	AmTrH1.06G058200.1.p	569
Ad77271a.a05.10.g05000_p1	AmTrH1.06G057900.1.p	188
Ad77271a.a05.10.g05020_p1	AmTrH1.06G057800.1.p	505
Ad77271a.a05.10.g05040_p1	AmTrH1.06G057100.1.p	214
Ad77271a.a05.10.g05060_p1	AmTrH1.06G056900.1.p	458
Ad77271a.a05.10.g05080_p1	AmTrH1.06G056700.1.p	582
Ad77271a.a05.10.g04960_p1	AmTrH1.06G059400.1.p	514L
Ad77271a.a05.10.g04960_p1	AmTrH1.06G059300.1.p	502L
###
Ad77271a.a05.10.g05180_p1	AmTrH1.06G069700.1.p	651
Ad77271a.a05.10.g05190_p1	AmTrH1.06G069500.1.p	238
Ad77271a.a05.10.g05230_p1	AmTrH1.06G067000.1.p	229
Ad77271a.a05.10.g05250_p1	AmTrH1.06G068800.1.p	131
Ad77271a.a05.10.g05200_p1	AmTrH1.06G069200.1.p	405L
###
Ad77271a.a05.10.g05350_p1	AmTrH1.07G039000.1.p	341
Ad77271a.a05.10.g05360_p1	AmTrH1.07G040900.1.p	130
Ad77271a.a05.10.g05500_p1	AmTrH1.07G038200.1.p	702
Ad77271a.a05.10.g05550_p1	AmTrH1.07G037200.1.p	780
Ad77271a.a05.10.g05630_p1	AmTrH1.07G035700.1.p	169
Ad77271a.a05.10.g05370_p1	AmTrH1.07G041200.1.p	62L
###
Ad77271a.a05.10.g05420_p1	AmTrH1.07G046400.1.p	2090
Ad77271a.a05.10.g05430_p1	AmTrH1.07G046700.1.p	628
Ad77271a.a05.10.g05460_p1	AmTrH1.07G047600.1.p	158
Ad77271a.a05.10.g05470_p1	AmTrH1.07G047900.1.p	396
Ad77271a.a05.10.g05490_p1	AmTrH1.07G048200.1.p	199
Ad77271a.a05.10.g05570_p1	AmTrH1.07G044400.1.p	1970
Ad77271a.a05.10.g05440_p1	AmTrH1.07G048300.1.p	244L
Ad77271a.a05.10.g05580_p1	AmTrH1.07G044400.1.p	582L
###
Ad77271a.a05.10.g05720_p1	AmTrH1.07G031300.1.p	1950
Ad77271a.a05.10.g05760_p1	AmTrH1.07G026200.1.p	713
Ad77271a.a05.10.g05760_p1	AmTrH1.07G029300.1.p	726
Ad77271a.a05.10.g05770_p1	AmTrH1.07G029100.1.p	437
Ad77271a.a05.10.g05780_p1	AmTrH1.07G028100.1.p	886
Ad77271a.a05.10.g05790_p1	AmTrH1.07G026900.1.p	64
Ad77271a.a05.10.g05750_p1	AmTrH1.07G029300.1.p	227L
Ad77271a.a05.10.g05750_p1	AmTrH1.07G026200.1.p	217L
Ad77271a.a05.10.g05750_p1	AmTrH1.07G029600.1.p	215L
Ad77271a.a05.10.g05760_p1	AmTrH1.07G029600.1.p	705L
Ad77271a.a05.10.g05790_p1	AmTrH1.07G027200.1.p	67L
Ad77271a.a05.10.g05790_p1	AmTrH1.07G026800.1.p	66L
###
Ad77271a.a05.10.g05740_p1	AmTrH1.07G019800.1.p	615
Ad77271a.a05.10.g05830_p1	AmTrH1.07G019600.1.p	120
Ad77271a.a05.10.g05840_p1	AmTrH1.07G019300.1.p	453
Ad77271a.a05.10.g05870_p1	AmTrH1.07G018100.1.p	658
Ad77271a.a05.10.g05880_p1	AmTrH1.07G018000.1.p	577
Ad77271a.a05.10.g05890_p1	AmTrH1.07G017700.1.p	964
Ad77271a.a05.10.g05910_p1	AmTrH1.07G017600.1.p	525
Ad77271a.a05.10.g05940_p1	AmTrH1.07G016000.1.p	271
Ad77271a.a05.10.g05950_p1	AmTrH1.07G015300.1.p	306
Ad77271a.a05.10.g05980_p1	AmTrH1.07G014700.1.p	219
Ad77271a.a05.10.g05990_p1	AmTrH1.07G013800.1.p	378
Ad77271a.a05.10.g06020_p1	AmTrH1.07G012900.1.p	703
Ad77271a.a05.10.g05850_p1	AmTrH1.07G018200.1.p	299L
Ad77271a.a05.10.g05970_p1	AmTrH1.07G015000.1.p	455L
Ad77271a.a05.10.g05980_p1	AmTrH1.07G014600.1.p	182L
Ad77271a.a05.10.g06010_p1	AmTrH1.07G013900.1.p	234L
###
Ad77271a.a05.10.g06050_p1	AmTrH1.07G095400.1.p	541
Ad77271a.a05.10.g06060_p1	AmTrH1.07G096100.1.p	212
Ad77271a.a05.10.g06080_p1	AmTrH1.07G096200.1.p	151
Ad77271a.a05.10.g06110_p1	AmTrH1.07G096700.1.p	355
Ad77271a.a05.10.g06130_p1	AmTrH1.07G098300.1.p	222
Ad77271a.a05.10.g06140_p1	AmTrH1.07G098000.1.p	317
Ad77271a.a05.10.g06160_p1	AmTrH1.07G098600.1.p	103
Ad77271a.a05.10.g06220_p1	AmTrH1.07G100000.1.p	222
Ad77271a.a05.10.g06250_p1	AmTrH1.07G101200.1.p	82
Ad77271a.a05.10.g06260_p1	AmTrH1.07G101300.1.p	111
Ad77271a.a05.10.g06050_p1	AmTrH1.07G095700.1.p	995L
Ad77271a.a05.10.g06050_p1	AmTrH1.07G095500.1.p	976L
Ad77271a.a05.10.g06060_p1	AmTrH1.07G096300.1.p	127L
Ad77271a.a05.10.g06060_p1	AmTrH1.07G096200.1.p	123L
Ad77271a.a05.10.g06070_p1	AmTrH1.07G096200.1.p	161L
Ad77271a.a05.10.g06070_p1	AmTrH1.07G096300.1.p	147L
Ad77271a.a05.10.g06070_p1	AmTrH1.07G096100.1.p	111L
Ad77271a.a05.10.g06080_p1	AmTrH1.07G096300.1.p	149L
Ad77271a.a05.10.g06080_p1	AmTrH1.07G096100.1.p	112L
Ad77271a.a05.10.g06110_p1	AmTrH1.07G096500.1.p	372L
Ad77271a.a05.10.g06110_p1	AmTrH1.07G096800.1.p	370L
Ad77271a.a05.10.g06110_p1	AmTrH1.07G096900.1.p	370L
Ad77271a.a05.10.g06110_p1	AmTrH1.07G097000.1.p	359L
Ad77271a.a05.10.g06110_p1	AmTrH1.07G096600.1.p	311L
Ad77271a.a05.10.g06120_p1	AmTrH1.07G096500.1.p	80L
Ad77271a.a05.10.g06210_p1	AmTrH1.07G099900.1.p	217L
Ad77271a.a05.10.g06210_p1	AmTrH1.07G100000.1.p	189L
Ad77271a.a05.10.g06220_p1	AmTrH1.07G099900.1.p	196L
Ad77271a.a05.10.g06250_p1	AmTrH1.07G101300.1.p	70L
Ad77271a.a05.10.g06260_p1	AmTrH1.07G101200.1.p	71L
###
Ad77271a.a05.10.g11110_p1	AmTrH1.07G102200.1.p	877
Ad77271a.a05.10.g11120_p1	AmTrH1.07G102600.1.p	544
Ad77271a.a05.10.g11130_p1	AmTrH1.07G102800.1.p	226
Ad77271a.a05.10.g11150_p1	AmTrH1.07G103500.1.p	2700
Ad77271a.a05.10.g11160_p1	AmTrH1.07G103900.1.p	582
Ad77271a.a05.10.g11170_p1	AmTrH1.07G105200.1.p	262
Ad77271a.a05.10.g11200_p1	AmTrH1.07G106200.1.p	758
Ad77271a.a05.10.g11210_p1	AmTrH1.07G107800.1.p	672
Ad77271a.a05.10.g11230_p1	AmTrH1.07G108800.1.p	2530
Ad77271a.a05.10.g11270_p1	AmTrH1.07G109600.1.p	494
Ad77271a.a05.10.g11120_p1	AmTrH1.07G102500.1.p	620L
Ad77271a.a05.10.g11140_p1	AmTrH1.07G103200.1.p	74L
Ad77271a.a05.10.g11180_p1	AmTrH1.07G105800.1.p	171L
Ad77271a.a05.10.g11190_p1	AmTrH1.07G105800.1.p	343L
Ad77271a.a05.10.g11270_p1	AmTrH1.07G109700.1.p	121L
###
Ad77271a.a05.10.g11250_p1	AmTrH1.07G114200.1.p	579
Ad77271a.a05.10.g11280_p1	AmTrH1.07G113000.1.p	352
Ad77271a.a05.10.g11290_p1	AmTrH1.07G115800.1.p	876
Ad77271a.a05.10.g11300_p1	AmTrH1.07G116500.1.p	401
Ad77271a.a05.10.g11380_p1	AmTrH1.07G118500.1.p	245
Ad77271a.a05.10.g11420_p1	AmTrH1.07G120500.1.p	333
Ad77271a.a05.10.g11430_p1	AmTrH1.07G121000.1.p	1650
Ad77271a.a05.10.g11240_p1	AmTrH1.07G114300.1.p	49L
Ad77271a.a05.10.g11270_p1	AmTrH1.07G115500.1.p	297L
Ad77271a.a05.10.g11280_p1	AmTrH1.07G113300.1.p	348L
Ad77271a.a05.10.g11390_p1	AmTrH1.07G118600.1.p	184L
Ad77271a.a05.10.g11400_p1	AmTrH1.07G118900.1.p	544L
Ad77271a.a05.10.g11410_p1	AmTrH1.07G118900.1.p	150L
###
Ad77271a.a05.10.g09560_p1	AmTrH1.09G099300.1.p	775
Ad77271a.a05.10.g09570_p1	AmTrH1.09G098100.1.p	376
Ad77271a.a05.10.g09590_p1	AmTrH1.09G096900.1.p	529
Ad77271a.a05.10.g09610_p1	AmTrH1.09G096800.1.p	593
Ad77271a.a05.10.g09560_p1	AmTrH1.09G098900.1.p	272L
###
Ad77271a.a05.10.g09640_p1	AmTrH1.09G091200.1.p	215
Ad77271a.a05.10.g09680_p1	AmTrH1.09G090100.1.p	537
Ad77271a.a05.10.g09690_p1	AmTrH1.09G089900.1.p	451
Ad77271a.a05.10.g09710_p1	AmTrH1.09G089800.1.p	537
Ad77271a.a05.10.g09720_p1	AmTrH1.09G089600.1.p	128L
Ad77271a.a05.10.g09730_p1	AmTrH1.09G089600.1.p	164L
###
Ad77271a.a05.10.g09780_p1	AmTrH1.09G110000.1.p	532
Ad77271a.a05.10.g09800_p1	AmTrH1.09G109700.1.p	2110
Ad77271a.a05.10.g09810_p1	AmTrH1.09G111000.1.p	171
Ad77271a.a05.10.g09820_p1	AmTrH1.09G112100.1.p	313
Ad77271a.a05.10.g09840_p1	AmTrH1.09G112700.1.p	208
Ad77271a.a05.10.g09850_p1	AmTrH1.09G112600.1.p	442
###
Ad77271a.a05.10.g09860_p1	AmTrH1.09G104000.1.p	504
Ad77271a.a05.10.g09870_p1	AmTrH1.09G104400.1.p	874
Ad77271a.a05.10.g09880_p1	AmTrH1.09G103900.1.p	826
Ad77271a.a05.10.g09890_p1	AmTrH1.09G103600.1.p	791
Ad77271a.a05.10.g09870_p1	AmTrH1.09G104800.1.p	339L
###
Ad77271a.a05.10.g09900_p1	AmTrH1.09G119800.1.p	162
Ad77271a.a05.10.g09910_p1	AmTrH1.09G119900.1.p	381
Ad77271a.a05.10.g09920_p1	AmTrH1.09G119600.1.p	370
Ad77271a.a05.10.g09940_p1	AmTrH1.09G120200.1.p	422
Ad77271a.a05.10.g09990_p1	AmTrH1.09G123300.1.p	159
Ad77271a.a05.10.g10000_p1	AmTrH1.09G122300.1.p	146
Ad77271a.a05.10.g10040_p1	AmTrH1.09G121000.1.p	102
Ad77271a.a05.10.g09930_p1	AmTrH1.09G120200.1.p	126L
Ad77271a.a05.10.g10010_p1	AmTrH1.09G121100.1.p	175L
Ad77271a.a05.10.g10020_p1	AmTrH1.09G121700.1.p	356L
Ad77271a.a05.10.g10030_p1	AmTrH1.09G121700.1.p	338L
Ad77271a.a05.10.g10050_p1	AmTrH1.09G120400.1.p	125L
###
Ad77271a.a05.10.g10980_p1	AmTrH1.09G078300.1.p	359
Ad77271a.a05.10.g10990_p1	AmTrH1.09G078200.1.p	72
Ad77271a.a05.10.g11000_p1	AmTrH1.09G076700.1.p	386
Ad77271a.a05.10.g11010_p1	AmTrH1.09G072000.1.p	714
Ad77271a.a05.10.g11020_p1	AmTrH1.09G073300.1.p	335
Ad77271a.a05.10.g11030_p1	AmTrH1.09G076500.1.p	721
Ad77271a.a05.10.g11050_p1	AmTrH1.09G074500.1.p	554
Ad77271a.a05.10.g11090_p1	AmTrH1.09G079300.1.p	237
Ad77271a.a05.10.g11010_p1	AmTrH1.09G074800.1.p	265L
Ad77271a.a05.10.g11010_p1	AmTrH1.09G075000.1.p	258L
Ad77271a.a05.10.g11020_p1	AmTrH1.09G073200.1.p	334L
Ad77271a.a05.10.g11030_p1	AmTrH1.09G077900.1.p	480L
Ad77271a.a05.10.g11030_p1	AmTrH1.09G076400.1.p	478L
Ad77271a.a05.10.g11060_p1	AmTrH1.09G073900.1.p	380L
Ad77271a.a05.10.g11070_p1	AmTrH1.09G074800.1.p	268L
Ad77271a.a05.10.g11070_p1	AmTrH1.09G075000.1.p	186L
Ad77271a.a05.10.g11070_p1	AmTrH1.09G074900.1.p	82L
Ad77271a.a05.10.g11080_p1	AmTrH1.09G074700.1.p	200L
Ad77271a.a05.10.g11090_p1	AmTrH1.09G079200.1.p	69L
###
Ad77271a.a05.10.g11490_p1	AmTrH1.09G186900.1.p	574
Ad77271a.a05.10.g11520_p1	AmTrH1.09G187600.1.p	820
Ad77271a.a05.10.g11530_p1	AmTrH1.09G185500.1.p	1050
Ad77271a.a05.10.g11550_p1	AmTrH1.09G184400.1.p	675
Ad77271a.a05.10.g11560_p1	AmTrH1.09G183500.1.p	394
Ad77271a.a05.10.g11580_p1	AmTrH1.09G182100.1.p	871
Ad77271a.a05.10.g11590_p1	AmTrH1.09G181900.1.p	210
Ad77271a.a05.10.g11640_p1	AmTrH1.09G180500.1.p	498
Ad77271a.a05.10.g11670_p1	AmTrH1.09G179000.1.p	92
Ad77271a.a05.10.g11700_p1	AmTrH1.09G178300.1.p	626
Ad77271a.a05.10.g11710_p1	AmTrH1.09G177500.1.p	167
Ad77271a.a05.10.g11730_p1	AmTrH1.09G176900.1.p	1500
Ad77271a.a05.10.g11760_p1	AmTrH1.09G176800.1.p	1010
Ad77271a.a05.10.g11850_p1	AmTrH1.09G175200.1.p	513
Ad77271a.a05.10.g11850_p1	AmTrH1.09G176600.1.p	546
Ad77271a.a05.10.g11870_p1	AmTrH1.09G173500.1.p	542
Ad77271a.a05.10.g11880_p1	AmTrH1.09G172300.1.p	303
Ad77271a.a05.10.g11890_p1	AmTrH1.09G172000.1.p	473
Ad77271a.a05.10.g11910_p1	AmTrH1.09G171600.1.p	69
Ad77271a.a05.10.g11960_p1	AmTrH1.09G171100.1.p	427
Ad77271a.a05.10.g11980_p1	AmTrH1.09G170800.1.p	165
Ad77271a.a05.10.g12030_p1	AmTrH1.09G170300.1.p	236
Ad77271a.a05.10.g11510_p1	AmTrH1.09G187400.1.p	179L
Ad77271a.a05.10.g11540_p1	AmTrH1.09G185500.1.p	120L
Ad77271a.a05.10.g11650_p1	AmTrH1.09G180500.1.p	140L
Ad77271a.a05.10.g11680_p1	AmTrH1.09G178500.1.p	608L
Ad77271a.a05.10.g11690_p1	AmTrH1.09G178500.1.p	292L
Ad77271a.a05.10.g11740_p1	AmTrH1.09G176800.1.p	1050L
Ad77271a.a05.10.g11740_p1	AmTrH1.09G176100.1.p	785L
Ad77271a.a05.10.g11740_p1	AmTrH1.09G176400.1.p	746L
Ad77271a.a05.10.g11740_p1	AmTrH1.09G176300.1.p	746L
Ad77271a.a05.10.g11740_p1	AmTrH1.09G177400.1.p	711L
Ad77271a.a05.10.g11740_p1	AmTrH1.09G176200.1.p	699L
Ad77271a.a05.10.g11740_p1	AmTrH1.09G176700.1.p	459L
Ad77271a.a05.10.g11750_p1	AmTrH1.09G176800.1.p	970L
Ad77271a.a05.10.g11750_p1	AmTrH1.09G176100.1.p	755L
Ad77271a.a05.10.g11750_p1	AmTrH1.09G176400.1.p	710L
Ad77271a.a05.10.g11750_p1	AmTrH1.09G176300.1.p	697L
Ad77271a.a05.10.g11750_p1	AmTrH1.09G176200.1.p	687L
Ad77271a.a05.10.g11750_p1	AmTrH1.09G177400.1.p	673L
Ad77271a.a05.10.g11750_p1	AmTrH1.09G176700.1.p	467L
Ad77271a.a05.10.g11750_p1	AmTrH1.09G178200.1.p	386L
Ad77271a.a05.10.g11760_p1	AmTrH1.09G176100.1.p	788L
Ad77271a.a05.10.g11760_p1	AmTrH1.09G176400.1.p	719L
Ad77271a.a05.10.g11760_p1	AmTrH1.09G176300.1.p	714L
Ad77271a.a05.10.g11760_p1	AmTrH1.09G176200.1.p	697L
Ad77271a.a05.10.g11760_p1	AmTrH1.09G177400.1.p	683L
Ad77271a.a05.10.g11760_p1	AmTrH1.09G176700.1.p	461L
Ad77271a.a05.10.g11760_p1	AmTrH1.09G178200.1.p	390L
Ad77271a.a05.10.g11770_p1	AmTrH1.09G176400.1.p	74L
Ad77271a.a05.10.g11770_p1	AmTrH1.09G176300.1.p	72L
Ad77271a.a05.10.g11770_p1	AmTrH1.09G176800.1.p	72L
Ad77271a.a05.10.g11770_p1	AmTrH1.09G176200.1.p	68L
Ad77271a.a05.10.g11780_p1	AmTrH1.09G176800.1.p	1010L
Ad77271a.a05.10.g11780_p1	AmTrH1.09G176100.1.p	771L
Ad77271a.a05.10.g11780_p1	AmTrH1.09G176400.1.p	705L
Ad77271a.a05.10.g11780_p1	AmTrH1.09G176300.1.p	701L
Ad77271a.a05.10.g11780_p1	AmTrH1.09G176200.1.p	685L
Ad77271a.a05.10.g11780_p1	AmTrH1.09G177400.1.p	670L
Ad77271a.a05.10.g11780_p1	AmTrH1.09G176700.1.p	456L
Ad77271a.a05.10.g11780_p1	AmTrH1.09G178200.1.p	373L
Ad77271a.a05.10.g11830_p1	AmTrH1.09G172400.1.p	65L
Ad77271a.a05.10.g11840_p1	AmTrH1.09G176900.1.p	43L
Ad77271a.a05.10.g11860_p1	AmTrH1.09G174700.1.p	136L
Ad77271a.a05.10.g11900_p1	AmTrH1.09G172000.1.p	172L
Ad77271a.a05.10.g11960_p1	AmTrH1.09G171200.1.p	427L
Ad77271a.a05.10.g12000_p1	AmTrH1.09G170600.1.p	390L
Ad77271a.a05.10.g12010_p1	AmTrH1.09G170600.1.p	356L
Ad77271a.a05.10.g12020_p1	AmTrH1.09G170600.1.p	319L
Ad77271a.a05.10.g12030_p1	AmTrH1.09G170600.1.p	121L
Ad77271a.a05.10.g12040_p1	AmTrH1.09G170300.1.p	218L
Ad77271a.a05.10.g12050_p1	AmTrH1.09G169800.1.p	93L
###
Ad77271a.a05.10.g11800_p1	AmTrH1.09G081000.1.p	128
Ad77271a.a05.10.g11820_p1	AmTrH1.09G082300.1.p	596
Ad77271a.a05.10.g11830_p1	AmTrH1.09G081600.1.p	555
Ad77271a.a05.10.g11840_p1	AmTrH1.09G081400.1.p	867
Ad77271a.a05.10.g11800_p1	AmTrH1.09G081100.1.p	107L
Ad77271a.a05.10.g11810_p1	AmTrH1.09G081000.1.p	141L
###
Ad77271a.a05.10.g03840_p1	AmTrH1.10G085100.1.p	679
Ad77271a.a05.10.g03880_p1	AmTrH1.10G084600.1.p	656
Ad77271a.a05.10.g03930_p1	AmTrH1.10G087600.1.p	569
Ad77271a.a05.10.g03950_p1	AmTrH1.10G087500.1.p	1610
Ad77271a.a05.10.g03970_p1	AmTrH1.10G087000.1.p	676
Ad77271a.a05.10.g03830_p1	AmTrH1.10G085100.1.p	396L
Ad77271a.a05.10.g03960_p1	AmTrH1.10G087400.1.p	141L
###
Ad77271a.a05.10.g03760_p1	AmTrH1.10G046900.1.p	751
Ad77271a.a05.10.g03900_p1	AmTrH1.10G047200.1.p	768
Ad77271a.a05.10.g03910_p1	AmTrH1.10G047000.1.p	1350
Ad77271a.a05.10.g04000_p1	AmTrH1.10G045800.1.p	93
Ad77271a.a05.10.g04050_p1	AmTrH1.10G044500.1.p	357
Ad77271a.a05.10.g04090_p1	AmTrH1.10G043200.1.p	156
Ad77271a.a05.10.g04080_p1	AmTrH1.10G042700.1.p	499L
###
Ad77271a.a05.10.g04150_p1	AmTrH1.10G119500.1.p	77
Ad77271a.a05.10.g04160_p1	AmTrH1.10G120500.1.p	316
Ad77271a.a05.10.g04170_p1	AmTrH1.10G121900.1.p	702
Ad77271a.a05.10.g04190_p1	AmTrH1.10G122700.1.p	845
Ad77271a.a05.10.g04200_p1	AmTrH1.10G124300.1.p	152
Ad77271a.a05.10.g04220_p1	AmTrH1.10G125200.1.p	136
Ad77271a.a05.10.g04230_p1	AmTrH1.10G125600.1.p	339
Ad77271a.a05.10.g04210_p1	AmTrH1.10G124500.1.p	238L
###
Ad77271a.a05.10.g02030_p1	AmTrH1.11G070800.1.p	1350
Ad77271a.a05.10.g02050_p1	AmTrH1.11G070700.1.p	518
Ad77271a.a05.10.g02100_p1	AmTrH1.11G068700.1.p	593
Ad77271a.a05.10.g02240_p1	AmTrH1.11G069100.1.p	88
Ad77271a.a05.10.g02040_p1	AmTrH1.11G070700.1.p	179L
Ad77271a.a05.10.g02060_p1	AmTrH1.11G070700.1.p	70L
Ad77271a.a05.10.g02250_p1	AmTrH1.11G069000.1.p	418L
Ad77271a.a05.10.g02260_p1	AmTrH1.11G069000.1.p	349L
###
Ad77271a.a05.10.g07250_p1	AmTrH1.12G133000.1.p	532
Ad77271a.a05.10.g07260_p1	AmTrH1.12G133400.1.p	831
Ad77271a.a05.10.g07270_p1	AmTrH1.12G134000.1.p	461
Ad77271a.a05.10.g07280_p1	AmTrH1.12G134100.1.p	937
Ad77271a.a05.10.g07310_p1	AmTrH1.12G135000.1.p	596
Ad77271a.a05.10.g07320_p1	AmTrH1.12G134700.1.p	687
Ad77271a.a05.10.g07340_p1	AmTrH1.12G134500.1.p	583
Ad77271a.a05.10.g07250_p1	AmTrH1.12G133200.1.p	548L
Ad77271a.a05.10.g07250_p1	AmTrH1.12G132800.1.p	530L
Ad77271a.a05.10.g07250_p1	AmTrH1.12G132900.1.p	233L
Ad77271a.a05.10.g07290_p1	AmTrH1.12G134300.1.p	88L
###
Ad77271a.a05.10.g01100_p1	AmTrH1.13G153400.1.p	273
Ad77271a.a05.10.g01110_p1	AmTrH1.13G152200.1.p	209
Ad77271a.a05.10.g01120_p1	AmTrH1.13G151200.1.p	292
Ad77271a.a05.10.g01130_p1	AmTrH1.13G150700.1.p	325
Ad77271a.a05.10.g01140_p1	AmTrH1.13G150000.1.p	554
Ad77271a.a05.10.g01090_p1	AmTrH1.13G151600.1.p	277L
###
Ad77271a.a05.10.g01160_p1	AmTrH1.13G145400.1.p	1510
Ad77271a.a05.10.g01170_p1	AmTrH1.13G143800.1.p	651
Ad77271a.a05.10.g01180_p1	AmTrH1.13G142400.1.p	653
Ad77271a.a05.10.g01190_p1	AmTrH1.13G141600.1.p	493
Ad77271a.a05.10.g01190_p1	AmTrH1.13G141500.1.p	568L
Ad77271a.a05.10.g01190_p1	AmTrH1.13G141400.1.p	522L
Ad77271a.a05.10.g01190_p1	AmTrH1.13G141300.1.p	518L
Ad77271a.a05.10.g01190_p1	AmTrH1.13G141200.1.p	436L
Ad77271a.a05.10.g01190_p1	AmTrH1.13G142000.1.p	175L
###
Ad77271a.a05.10.g02600_p1	AmTrH1.13G055000.1.p	306
Ad77271a.a05.10.g02610_p1	AmTrH1.13G056100.1.p	186
Ad77271a.a05.10.g02670_p1	AmTrH1.13G056200.1.p	141
Ad77271a.a05.10.g02690_p1	AmTrH1.13G054200.1.p	398
Ad77271a.a05.10.g02690_p1	AmTrH1.13G053700.1.p	315L
###
Ad77271a.a05.10.g12360_p1	AmTrH1.13G023500.1.p	335
Ad77271a.a05.10.g12370_p1	AmTrH1.13G017800.1.p	287
Ad77271a.a05.10.g12380_p1	AmTrH1.13G023400.1.p	277
Ad77271a.a05.10.g12390_p1	AmTrH1.13G023100.1.p	343
Ad77271a.a05.10.g12400_p1	AmTrH1.13G023300.1.p	574
Ad77271a.a05.10.g12410_p1	AmTrH1.13G022600.1.p	3140
Ad77271a.a05.10.g12430_p1	AmTrH1.13G021900.1.p	83
Ad77271a.a05.10.g12440_p1	AmTrH1.13G021700.1.p	272
Ad77271a.a05.10.g12450_p1	AmTrH1.13G021600.1.p	175
Ad77271a.a05.10.g12470_p1	AmTrH1.13G021300.1.p	526
Ad77271a.a05.10.g12480_p1	AmTrH1.13G019400.1.p	103
Ad77271a.a05.10.g12490_p1	AmTrH1.13G019600.1.p	677
Ad77271a.a05.10.g12500_p1	AmTrH1.13G018300.1.p	207
Ad77271a.a05.10.g12530_p1	AmTrH1.13G016000.1.p	321
Ad77271a.a05.10.g12350_p1	AmTrH1.13G023500.1.p	88L
Ad77271a.a05.10.g12420_p1	AmTrH1.13G022500.1.p	82L
Ad77271a.a05.10.g12440_p1	AmTrH1.13G021600.1.p	130L
Ad77271a.a05.10.g12450_p1	AmTrH1.13G021700.1.p	147L
Ad77271a.a05.10.g12460_p1	AmTrH1.13G021500.1.p	90L
Ad77271a.a05.10.g12470_p1	AmTrH1.13G021200.1.p	294L
###
Ad77271a.a05.10.g12550_p1	AmTrH1.13G012700.1.p	507
Ad77271a.a05.10.g12560_p1	AmTrH1.13G013200.1.p	441
Ad77271a.a05.10.g12580_p1	AmTrH1.13G011800.1.p	176
Ad77271a.a05.10.g12600_p1	AmTrH1.13G011700.1.p	429
Ad77271a.a05.10.g12610_p1	AmTrH1.13G010500.1.p	389
Ad77271a.a05.10.g12630_p1	AmTrH1.13G010100.1.p	433
Ad77271a.a05.10.g12640_p1	AmTrH1.13G009500.1.p	202
Ad77271a.a05.10.g12660_p1	AmTrH1.13G008700.1.p	354
Ad77271a.a05.10.g12570_p1	AmTrH1.13G011800.1.p	124L
Ad77271a.a05.10.g12590_p1	AmTrH1.13G011800.1.p	118L
Ad77271a.a05.10.g12630_p1	AmTrH1.13G009900.1.p	328L
Ad77271a.a05.10.g12650_p1	AmTrH1.13G009100.1.p	345L
Ad77271a.a05.10.g12670_p1	AmTrH1.13G010000.1.p	131L
###
Ad77271a.a05.11.g00350_p1	AmTrH1.02G095800.1.p	561
Ad77271a.a05.11.g00360_p1	AmTrH1.02G095700.1.p	162
Ad77271a.a05.11.g00430_p1	AmTrH1.02G098100.1.p	788
Ad77271a.a05.11.g00440_p1	AmTrH1.02G099000.1.p	1440
Ad77271a.a05.11.g00450_p1	AmTrH1.02G096200.1.p	483
Ad77271a.a05.11.g00350_p1	AmTrH1.02G096000.1.p	468L
Ad77271a.a05.11.g00420_p1	AmTrH1.02G098000.1.p	615L
###
Ad77271a.a05.11.g00300_p1	AmTrH1.02G069400.1.p	313
Ad77271a.a05.11.g00320_p1	AmTrH1.02G065900.1.p	683
Ad77271a.a05.11.g00480_p1	AmTrH1.02G066300.1.p	193
Ad77271a.a05.11.g00490_p1	AmTrH1.02G067400.1.p	106
Ad77271a.a05.11.g00300_p1	AmTrH1.02G069500.1.p	359L
Ad77271a.a05.11.g00300_p1	AmTrH1.02G069200.1.p	349L
Ad77271a.a05.11.g00300_p1	AmTrH1.02G069300.1.p	323L
Ad77271a.a05.11.g00300_p1	AmTrH1.02G069100.1.p	294L
Ad77271a.a05.11.g00500_p1	AmTrH1.02G066000.1.p	395L
Ad77271a.a05.11.g00510_p1	AmTrH1.02G066000.1.p	418L
###
Ad77271a.a05.11.g00530_p1	AmTrH1.02G013700.1.p	300
Ad77271a.a05.11.g00540_p1	AmTrH1.02G013600.1.p	815
Ad77271a.a05.11.g00560_p1	AmTrH1.02G015800.1.p	216
Ad77271a.a05.11.g00570_p1	AmTrH1.02G016000.1.p	550
Ad77271a.a05.11.g00580_p1	AmTrH1.02G016200.1.p	207
Ad77271a.a05.11.g00660_p1	AmTrH1.02G015700.1.p	2070
Ad77271a.a05.11.g00690_p1	AmTrH1.02G015600.1.p	412
Ad77271a.a05.11.g00700_p1	AmTrH1.02G015400.1.p	1030
Ad77271a.a05.11.g00730_p1	AmTrH1.02G015000.1.p	826
Ad77271a.a05.11.g00620_p1	AmTrH1.02G015700.1.p	431L
Ad77271a.a05.11.g00630_p1	AmTrH1.02G015700.1.p	72L
Ad77271a.a05.11.g00640_p1	AmTrH1.02G015700.1.p	1050L
Ad77271a.a05.11.g00650_p1	AmTrH1.02G015700.1.p	443L
Ad77271a.a05.11.g00670_p1	AmTrH1.02G015700.1.p	1090L
Ad77271a.a05.11.g00680_p1	AmTrH1.02G015700.1.p	946L
Ad77271a.a05.11.g00710_p1	AmTrH1.02G015000.1.p	242L
Ad77271a.a05.11.g00710_p1	AmTrH1.02G015100.1.p	242L
Ad77271a.a05.11.g00720_p1	AmTrH1.02G015100.1.p	747L
Ad77271a.a05.11.g00720_p1	AmTrH1.02G015000.1.p	664L
Ad77271a.a05.11.g00730_p1	AmTrH1.02G015100.1.p	862L
###
Ad77271a.a05.11.g06240_p1	AmTrH1.02G111300.1.p	355
Ad77271a.a05.11.g06310_p1	AmTrH1.02G110500.1.p	384
Ad77271a.a05.11.g06330_p1	AmTrH1.02G108700.1.p	1070
Ad77271a.a05.11.g06370_p1	AmTrH1.02G107300.1.p	187
Ad77271a.a05.11.g06390_p1	AmTrH1.02G107100.1.p	152
Ad77271a.a05.11.g06400_p1	AmTrH1.02G105200.1.p	74
Ad77271a.a05.11.g06190_p1	AmTrH1.02G111700.1.p	455L
Ad77271a.a05.11.g06210_p1	AmTrH1.02G111700.1.p	258L
Ad77271a.a05.11.g06250_p1	AmTrH1.02G111300.1.p	69L
Ad77271a.a05.11.g06330_p1	AmTrH1.02G108600.1.p	354L
Ad77271a.a05.11.g06330_p1	AmTrH1.02G108900.1.p	313L
Ad77271a.a05.11.g06330_p1	AmTrH1.02G108800.1.p	266L
Ad77271a.a05.11.g06330_p1	AmTrH1.02G108400.1.p	249L
Ad77271a.a05.11.g06330_p1	AmTrH1.02G108500.1.p	106L
Ad77271a.a05.11.g06390_p1	AmTrH1.02G107000.1.p	152L
###
Ad77271a.a05.11.g04540_p1	AmTrH1.04G062900.1.p	202
Ad77271a.a05.11.g04550_p1	AmTrH1.04G063900.1.p	816
Ad77271a.a05.11.g04570_p1	AmTrH1.04G064100.1.p	734
Ad77271a.a05.11.g04580_p1	AmTrH1.04G064500.1.p	902
###
Ad77271a.a05.11.g04830_p1	AmTrH1.04G145600.1.p	575
Ad77271a.a05.11.g04850_p1	AmTrH1.04G146100.1.p	566
Ad77271a.a05.11.g04890_p1	AmTrH1.04G147800.1.p	135
Ad77271a.a05.11.g04900_p1	AmTrH1.04G149100.1.p	173
Ad77271a.a05.11.g04780_p1	AmTrH1.04G145700.1.p	59L
###
Ad77271a.a05.11.g08930_p1	AmTrH1.04G034200.1.p	231
Ad77271a.a05.11.g08940_p1	AmTrH1.04G034600.1.p	400
Ad77271a.a05.11.g08950_p1	AmTrH1.04G036100.1.p	338
Ad77271a.a05.11.g08960_p1	AmTrH1.04G035900.1.p	972
Ad77271a.a05.11.g08980_p1	AmTrH1.04G035600.1.p	156
Ad77271a.a05.11.g08990_p1	AmTrH1.04G036500.1.p	924
Ad77271a.a05.11.g09020_p1	AmTrH1.04G036900.1.p	166
Ad77271a.a05.11.g09030_p1	AmTrH1.04G037500.1.p	398
Ad77271a.a05.11.g09060_p1	AmTrH1.04G039100.1.p	1590
Ad77271a.a05.11.g08920_p1	AmTrH1.04G034200.1.p	282L
Ad77271a.a05.11.g08940_p1	AmTrH1.04G034800.1.p	148L
Ad77271a.a05.11.g08940_p1	AmTrH1.04G034400.1.p	83L
Ad77271a.a05.11.g08960_p1	AmTrH1.04G036500.1.p	175L
Ad77271a.a05.11.g08990_p1	AmTrH1.04G035900.1.p	172L
Ad77271a.a05.11.g09010_p1	AmTrH1.04G036700.1.p	96L
Ad77271a.a05.11.g09040_p1	AmTrH1.04G037400.1.p	109L
Ad77271a.a05.11.g09050_p1	AmTrH1.04G037400.1.p	69L
###
Ad77271a.a05.11.g10170_p1	AmTrH1.04G183600.1.p	759
Ad77271a.a05.11.g10230_p1	AmTrH1.04G182000.1.p	319
Ad77271a.a05.11.g10240_p1	AmTrH1.04G181600.1.p	561
Ad77271a.a05.11.g10290_p1	AmTrH1.04G180900.1.p	808
Ad77271a.a05.11.g10330_p1	AmTrH1.04G179000.1.p	300
Ad77271a.a05.11.g10360_p1	AmTrH1.04G177600.1.p	121
Ad77271a.a05.11.g10380_p1	AmTrH1.04G176500.1.p	958
Ad77271a.a05.11.g10390_p1	AmTrH1.04G176000.1.p	385
Ad77271a.a05.11.g10180_p1	AmTrH1.04G182800.1.p	418L
Ad77271a.a05.11.g10200_p1	AmTrH1.04G182500.1.p	262L
Ad77271a.a05.11.g10200_p1	AmTrH1.04G182600.1.p	213L
Ad77271a.a05.11.g10210_p1	AmTrH1.04G182500.1.p	519L
Ad77271a.a05.11.g10210_p1	AmTrH1.04G182600.1.p	507L
Ad77271a.a05.11.g10250_p1	AmTrH1.04G181400.1.p	132L
Ad77271a.a05.11.g10260_p1	AmTrH1.04G181400.1.p	181L
Ad77271a.a05.11.g10270_p1	AmTrH1.04G181400.1.p	222L
Ad77271a.a05.11.g10280_p1	AmTrH1.04G181000.1.p	208L
Ad77271a.a05.11.g10300_p1	AmTrH1.04G180300.1.p	119L
Ad77271a.a05.11.g10320_p1	AmTrH1.04G179200.1.p	51L
Ad77271a.a05.11.g10340_p1	AmTrH1.04G178300.1.p	215L
Ad77271a.a05.11.g10400_p1	AmTrH1.04G176000.1.p	328L
###
Ad77271a.a05.11.g10430_p1	AmTrH1.04G163500.1.p	333
Ad77271a.a05.11.g10430_p1	AmTrH1.04G170400.1.p	372
Ad77271a.a05.11.g10450_p1	AmTrH1.04G170100.1.p	499
Ad77271a.a05.11.g10460_p1	AmTrH1.04G169700.1.p	401
Ad77271a.a05.11.g10470_p1	AmTrH1.04G169600.1.p	337
Ad77271a.a05.11.g10480_p1	AmTrH1.04G169300.1.p	266
Ad77271a.a05.11.g10500_p1	AmTrH1.04G167600.1.p	69
Ad77271a.a05.11.g10510_p1	AmTrH1.04G167400.1.p	513
Ad77271a.a05.11.g10530_p1	AmTrH1.04G166800.1.p	729
Ad77271a.a05.11.g10560_p1	AmTrH1.04G165200.1.p	618
Ad77271a.a05.11.g10570_p1	AmTrH1.04G165100.1.p	419
Ad77271a.a05.11.g10440_p1	AmTrH1.04G170400.1.p	434L
Ad77271a.a05.11.g10440_p1	AmTrH1.04G163500.1.p	370L
Ad77271a.a05.11.g10530_p1	AmTrH1.04G166900.1.p	781L
Ad77271a.a05.11.g10540_p1	AmTrH1.04G166000.1.p	269L
Ad77271a.a05.11.g10560_p1	AmTrH1.04G165000.1.p	358L
###
Ad77271a.a05.11.g10880_p1	AmTrH1.04G128500.1.p	471
Ad77271a.a05.11.g10920_p1	AmTrH1.04G129500.1.p	691
Ad77271a.a05.11.g10950_p1	AmTrH1.04G130400.1.p	404
Ad77271a.a05.11.g10990_p1	AmTrH1.04G131000.1.p	544
Ad77271a.a05.11.g11030_p1	AmTrH1.04G129300.1.p	187
Ad77271a.a05.11.g10870_p1	AmTrH1.04G129100.1.p	116L
Ad77271a.a05.11.g10910_p1	AmTrH1.04G129500.1.p	587L
Ad77271a.a05.11.g10910_p1	AmTrH1.04G129600.1.p	431L
Ad77271a.a05.11.g10920_p1	AmTrH1.04G129600.1.p	538L
Ad77271a.a05.11.g11040_p1	AmTrH1.04G129300.1.p	107L
###
Ad77271a.a05.11.g10640_p1	AmTrH1.05G119100.1.p	363
Ad77271a.a05.11.g10650_p1	AmTrH1.05G120900.1.p	347
Ad77271a.a05.11.g10670_p1	AmTrH1.05G121500.1.p	646
Ad77271a.a05.11.g10680_p1	AmTrH1.05G121700.1.p	1320
Ad77271a.a05.11.g10620_p1	AmTrH1.05G118500.1.p	199L
Ad77271a.a05.11.g10630_p1	AmTrH1.05G119000.1.p	86L
Ad77271a.a05.11.g10700_p1	AmTrH1.05G122100.1.p	141L
Ad77271a.a05.11.g10710_p1	AmTrH1.05G122300.1.p	197L
Ad77271a.a05.11.g10710_p1	AmTrH1.05G122200.1.p	193L
###
Ad77271a.a05.11.g07880_p1	AmTrH1.06G118000.1.p	143
Ad77271a.a05.11.g07890_p1	AmTrH1.06G117700.1.p	864
Ad77271a.a05.11.g07910_p1	AmTrH1.06G117200.1.p	736
Ad77271a.a05.11.g07920_p1	AmTrH1.06G115600.1.p	650
Ad77271a.a05.11.g07950_p1	AmTrH1.06G114000.1.p	964
###
Ad77271a.a05.11.g07960_p1	AmTrH1.06G130400.1.p	87
Ad77271a.a05.11.g07970_p1	AmTrH1.06G129800.1.p	549
Ad77271a.a05.11.g07980_p1	AmTrH1.06G129600.1.p	502
Ad77271a.a05.11.g08030_p1	AmTrH1.06G129000.1.p	912
Ad77271a.a05.11.g08040_p1	AmTrH1.06G128800.1.p	707
Ad77271a.a05.11.g07950_p1	AmTrH1.06G131100.1.p	291L
Ad77271a.a05.11.g08010_p1	AmTrH1.06G129200.1.p	307L
Ad77271a.a05.11.g08020_p1	AmTrH1.06G129200.1.p	125L
###
Ad77271a.a05.11.g08060_p1	AmTrH1.06G125400.1.p	1110
Ad77271a.a05.11.g08070_p1	AmTrH1.06G125500.1.p	757
Ad77271a.a05.11.g08080_p1	AmTrH1.06G126600.1.p	605
Ad77271a.a05.11.g08090_p1	AmTrH1.06G125200.1.p	566
Ad77271a.a05.11.g08100_p1	AmTrH1.06G125000.1.p	582
Ad77271a.a05.11.g08090_p1	AmTrH1.06G125300.1.p	385L
###
Ad77271a.a05.11.g08120_p1	AmTrH1.06G133900.1.p	329
Ad77271a.a05.11.g08130_p1	AmTrH1.06G134700.1.p	412
Ad77271a.a05.11.g08140_p1	AmTrH1.06G136600.1.p	500
Ad77271a.a05.11.g08160_p1	AmTrH1.06G135900.1.p	804
Ad77271a.a05.11.g08170_p1	AmTrH1.06G132900.1.p	368
###
Ad77271a.a05.11.g08380_p1	AmTrH1.06G053300.1.p	427
Ad77271a.a05.11.g08390_p1	AmTrH1.06G052600.1.p	567
Ad77271a.a05.11.g08400_p1	AmTrH1.06G052100.1.p	139
Ad77271a.a05.11.g08410_p1	AmTrH1.06G049700.1.p	374
Ad77271a.a05.11.g08410_p1	AmTrH1.06G051400.1.p	265
Ad77271a.a05.11.g08420_p1	AmTrH1.06G048200.1.p	417
Ad77271a.a05.11.g08370_p1	AmTrH1.06G054000.1.p	53L
Ad77271a.a05.11.g08390_p1	AmTrH1.06G051800.1.p	51L
Ad77271a.a05.11.g08410_p1	AmTrH1.06G051600.1.p	376L
Ad77271a.a05.11.g08410_p1	AmTrH1.06G051200.1.p	375L
Ad77271a.a05.11.g08410_p1	AmTrH1.06G051700.1.p	373L
Ad77271a.a05.11.g08410_p1	AmTrH1.06G051300.1.p	364L
###
Ad77271a.a05.11.g08480_p1	AmTrH1.06G038800.1.p	95
Ad77271a.a05.11.g08490_p1	AmTrH1.06G040300.1.p	1430
Ad77271a.a05.11.g08500_p1	AmTrH1.06G040400.1.p	222
Ad77271a.a05.11.g08510_p1	AmTrH1.06G041000.1.p	665
###
Ad77271a.a05.11.g01530_p1	AmTrH1.09G043800.1.p	760
Ad77271a.a05.11.g01550_p1	AmTrH1.09G045400.1.p	1040
Ad77271a.a05.11.g01560_p1	AmTrH1.09G045300.1.p	333
Ad77271a.a05.11.g01570_p1	AmTrH1.09G045000.1.p	354
Ad77271a.a05.11.g01580_p1	AmTrH1.09G047000.1.p	298
###
Ad77271a.a05.11.g01590_p1	AmTrH1.09G065300.1.p	265
Ad77271a.a05.11.g01600_p1	AmTrH1.09G066500.1.p	630
Ad77271a.a05.11.g01620_p1	AmTrH1.09G066600.1.p	893
Ad77271a.a05.11.g01640_p1	AmTrH1.09G067700.1.p	92
Ad77271a.a05.11.g01630_p1	AmTrH1.09G067900.1.p	71L
Ad77271a.a05.11.g01630_p1	AmTrH1.09G067600.1.p	56L
Ad77271a.a05.11.g01630_p1	AmTrH1.09G067500.1.p	53L
Ad77271a.a05.11.g01630_p1	AmTrH1.09G067800.1.p	53L
Ad77271a.a05.11.g01630_p1	AmTrH1.09G067700.1.p	51L
Ad77271a.a05.11.g01630_p1	AmTrH1.09G067000.1.p	43L
Ad77271a.a05.11.g01640_p1	AmTrH1.09G067500.1.p	118L
Ad77271a.a05.11.g01640_p1	AmTrH1.09G067600.1.p	118L
Ad77271a.a05.11.g01640_p1	AmTrH1.09G067900.1.p	114L
Ad77271a.a05.11.g01640_p1	AmTrH1.09G068500.1.p	111L
Ad77271a.a05.11.g01640_p1	AmTrH1.09G067800.1.p	110L
Ad77271a.a05.11.g01640_p1	AmTrH1.09G066800.1.p	105L
Ad77271a.a05.11.g01640_p1	AmTrH1.09G067000.1.p	87L
Ad77271a.a05.11.g01640_p1	AmTrH1.09G066900.1.p	68L
Ad77271a.a05.11.g01640_p1	AmTrH1.09G068600.1.p	58L
###
Ad77271a.a05.11.g02090_p1	AmTrH1.09G116900.1.p	353
Ad77271a.a05.11.g02100_p1	AmTrH1.09G118100.1.p	579
Ad77271a.a05.11.g02110_p1	AmTrH1.09G118400.1.p	495
Ad77271a.a05.11.g02130_p1	AmTrH1.09G115800.1.p	1180
###
Ad77271a.a05.11.g02170_p1	AmTrH1.09G160900.1.p	341
Ad77271a.a05.11.g02180_p1	AmTrH1.09G160600.1.p	284
Ad77271a.a05.11.g02200_p1	AmTrH1.09G159900.1.p	623
Ad77271a.a05.11.g02210_p1	AmTrH1.09G160200.1.p	505
Ad77271a.a05.11.g02170_p1	AmTrH1.09G161000.1.p	320L
###
Ad77271a.a05.11.g02260_p1	AmTrH1.09G152200.1.p	205
Ad77271a.a05.11.g02290_p1	AmTrH1.09G151100.1.p	348
Ad77271a.a05.11.g02310_p1	AmTrH1.09G151400.1.p	1300
Ad77271a.a05.11.g02330_p1	AmTrH1.09G150500.1.p	303
Ad77271a.a05.11.g02240_p1	AmTrH1.09G152300.1.p	167L
Ad77271a.a05.11.g02250_p1	AmTrH1.09G152300.1.p	196L
Ad77271a.a05.11.g02270_p1	AmTrH1.09G152100.1.p	225L
Ad77271a.a05.11.g02280_p1	AmTrH1.09G152100.1.p	177L
Ad77271a.a05.11.g02290_p1	AmTrH1.09G150800.1.p	243L
Ad77271a.a05.11.g02290_p1	AmTrH1.09G150700.1.p	228L
Ad77271a.a05.11.g02290_p1	AmTrH1.09G151000.1.p	223L
Ad77271a.a05.11.g02300_p1	AmTrH1.09G151400.1.p	505L
Ad77271a.a05.11.g02320_p1	AmTrH1.09G151600.1.p	51L
###
Ad77271a.a05.11.g02380_p1	AmTrH1.09G142100.1.p	707
Ad77271a.a05.11.g02470_p1	AmTrH1.09G135100.1.p	157
Ad77271a.a05.11.g02490_p1	AmTrH1.09G136300.1.p	264
Ad77271a.a05.11.g02500_p1	AmTrH1.09G137600.1.p	78
Ad77271a.a05.11.g02520_p1	AmTrH1.09G138700.1.p	700
Ad77271a.a05.11.g02540_p1	AmTrH1.09G138900.1.p	551
Ad77271a.a05.11.g02550_p1	AmTrH1.09G139000.1.p	306
Ad77271a.a05.11.g02560_p1	AmTrH1.09G140500.1.p	350
Ad77271a.a05.11.g02570_p1	AmTrH1.09G140600.1.p	910
Ad77271a.a05.11.g02600_p1	AmTrH1.09G141100.1.p	200
Ad77271a.a05.11.g02610_p1	AmTrH1.09G141400.1.p	508L
###
Ad77271a.a05.11.g02670_p1	AmTrH1.09G063400.1.p	197
Ad77271a.a05.11.g02680_p1	AmTrH1.09G063100.1.p	173
Ad77271a.a05.11.g02700_p1	AmTrH1.09G064600.1.p	382
Ad77271a.a05.11.g02740_p1	AmTrH1.09G064500.1.p	2240
Ad77271a.a05.11.g02760_p1	AmTrH1.09G065000.1.p	170
[truncated: 17,488 more rows]
