# Supplementary material for: Chromosome-level baobab genome illuminates its evolutionary trajectory and environmental adaptation
Source: Nat Commun. 2024 Oct 12;15:8833. doi: 10.1038/s41467-024-53157-w (PMC11470940; doi:10.1038/s41467-024-53157-w)
Supplement: Supplementary file 18 — Source Data [file 41467_2024_53157_MOESM18_ESM.zip › Supplementary Fig. 16a-genes#7570B3_orange_LS2.txt]

1	funannotate	gene	2083982	2084584	.	-	.	ID=Ad77271a.a05.1.g00910
1	funannotate	gene	2268313	2269730	.	+	.	ID=Ad77271a.a05.1.g01150
1	funannotate	gene	2340540	2340984	.	+	.	ID=Ad77271a.a05.1.g01240
1	funannotate	gene	2341132	2341458	.	+	.	ID=Ad77271a.a05.1.g01250
1	funannotate	gene	2926919	2927480	.	+	.	ID=Ad77271a.a05.1.g01840
1	funannotate	gene	3444362	3445291	.	-	.	ID=Ad77271a.a05.1.g02800
1	funannotate	gene	3535630	3536251	.	+	.	ID=Ad77271a.a05.1.g03020
1	funannotate	gene	3654728	3656014	.	+	.	ID=Ad77271a.a05.1.g03220
1	funannotate	gene	3915245	3917287	.	-	.	ID=Ad77271a.a05.1.g03790
1	funannotate	gene	4110101	4112917	.	+	.	ID=Ad77271a.a05.1.g04230
1	funannotate	gene	4570628	4571678	.	+	.	ID=Ad77271a.a05.1.g05140
1	funannotate	gene	4662733	4663128	.	-	.	ID=Ad77271a.a05.1.g05300
1	funannotate	gene	4756823	4757950	.	+	.	ID=Ad77271a.a05.1.g05440
1	funannotate	gene	5413055	5414701	.	-	.	ID=Ad77271a.a05.1.g06350
1	funannotate	gene	5455248	5455530	.	+	.	ID=Ad77271a.a05.1.g06430
1	funannotate	gene	5545885	5546376	.	-	.	ID=Ad77271a.a05.1.g06580
1	funannotate	gene	5776211	5777170	.	+	.	ID=Ad77271a.a05.1.g06970
1	funannotate	gene	9624560	9625107	.	-	.	ID=Ad77271a.a05.1.g09540
1	funannotate	gene	13762103	13762357	.	-	.	ID=Ad77271a.a05.1.g10020
1	funannotate	gene	15544421	15544900	.	+	.	ID=Ad77271a.a05.1.g10230
1	funannotate	gene	17484359	17486130	.	-	.	ID=Ad77271a.a05.1.g10780
1	funannotate	gene	17586128	17586301	.	-	.	ID=Ad77271a.a05.1.g10850
1	funannotate	gene	18714436	18715210	.	+	.	ID=Ad77271a.a05.1.g11800
1	funannotate	gene	18746059	18746556	.	+	.	ID=Ad77271a.a05.1.g11850
1	funannotate	gene	19732520	19732601	.	-	.	ID=Ad77271a.a05.1.g12950
1	funannotate	gene	20577518	20579358	.	+	.	ID=Ad77271a.a05.1.g14130
1	funannotate	gene	20652612	20654502	.	-	.	ID=Ad77271a.a05.1.g14290
1	funannotate	gene	21379088	21380017	.	+	.	ID=Ad77271a.a05.1.g15040
1	funannotate	gene	21505797	21506757	.	-	.	ID=Ad77271a.a05.1.g15250
1	funannotate	gene	21850384	21851294	.	-	.	ID=Ad77271a.a05.1.g15790
1	funannotate	gene	22053182	22054584	.	-	.	ID=Ad77271a.a05.1.g16240
1	funannotate	gene	22342724	22343434	.	-	.	ID=Ad77271a.a05.1.g16770
1	funannotate	gene	22416362	22416715	.	-	.	ID=Ad77271a.a05.1.g16910
1	funannotate	gene	22656459	22658754	.	-	.	ID=Ad77271a.a05.1.g17340
1	funannotate	gene	22810106	22810967	.	+	.	ID=Ad77271a.a05.1.g17660
1	funannotate	gene	22974263	22975589	.	-	.	ID=Ad77271a.a05.1.g17980
1	funannotate	gene	23418724	23419018	.	-	.	ID=Ad77271a.a05.1.g18930
10	funannotate	gene	278547	279570	.	+	.	ID=Ad77271a.a05.10.g00440
10	funannotate	gene	4650291	4650563	.	-	.	ID=Ad77271a.a05.10.g02360
10	funannotate	gene	8069937	8070239	.	-	.	ID=Ad77271a.a05.10.g02460
10	funannotate	gene	14004983	14006450	.	+	.	ID=Ad77271a.a05.10.g05150
10	funannotate	gene	14374463	14376079	.	+	.	ID=Ad77271a.a05.10.g05680
10	funannotate	gene	14615153	14615751	.	-	.	ID=Ad77271a.a05.10.g06150
10	funannotate	gene	14978233	14978617	.	-	.	ID=Ad77271a.a05.10.g06700
10	funannotate	gene	15106869	15107498	.	-	.	ID=Ad77271a.a05.10.g06920
10	funannotate	gene	15349090	15349489	.	+	.	ID=Ad77271a.a05.10.g07370
10	funannotate	gene	15350018	15350504	.	-	.	ID=Ad77271a.a05.10.g07380
10	funannotate	gene	15494200	15494463	.	+	.	ID=Ad77271a.a05.10.g07620
10	funannotate	gene	15737038	15737529	.	-	.	ID=Ad77271a.a05.10.g08150
10	funannotate	gene	16452333	16452662	.	-	.	ID=Ad77271a.a05.10.g09450
10	funannotate	gene	16646775	16647347	.	+	.	ID=Ad77271a.a05.10.g09840
10	funannotate	gene	17626415	17628062	.	+	.	ID=Ad77271a.a05.10.g11640
10	funannotate	gene	17628103	17628539	.	+	.	ID=Ad77271a.a05.10.g11650
10	funannotate	gene	17670905	17673142	.	-	.	ID=Ad77271a.a05.10.g11740
10	funannotate	gene	18216160	18216705	.	+	.	ID=Ad77271a.a05.10.g12620
10	funannotate	gene	18308053	18309189	.	+	.	ID=Ad77271a.a05.10.g12790
10	funannotate	gene	18567866	18568901	.	+	.	ID=Ad77271a.a05.10.g13280
11	funannotate	gene	767447	767757	.	+	.	ID=Ad77271a.a05.11.g01340
11	funannotate	gene	1008691	1009612	.	+	.	ID=Ad77271a.a05.11.g01850
11	funannotate	gene	3409288	3410885	.	-	.	ID=Ad77271a.a05.11.g04690
11	funannotate	gene	13945144	13946306	.	+	.	ID=Ad77271a.a05.11.g06450
11	funannotate	gene	15060183	15060962	.	+	.	ID=Ad77271a.a05.11.g07110
11	funannotate	gene	15492088	15492985	.	-	.	ID=Ad77271a.a05.11.g07460
11	funannotate	gene	16086287	16088816	.	-	.	ID=Ad77271a.a05.11.g08160
11	funannotate	gene	17437149	17438756	.	+	.	ID=Ad77271a.a05.11.g09990
11	funannotate	gene	17484620	17484997	.	-	.	ID=Ad77271a.a05.11.g10070
11	funannotate	gene	17589534	17589944	.	+	.	ID=Ad77271a.a05.11.g10310
11	funannotate	gene	17862321	17862662	.	+	.	ID=Ad77271a.a05.11.g10820
11	funannotate	gene	18051770	18052655	.	+	.	ID=Ad77271a.a05.11.g11170
11	funannotate	gene	18053173	18053719	.	+	.	ID=Ad77271a.a05.11.g11180
11	funannotate	gene	18218326	18218832	.	+	.	ID=Ad77271a.a05.11.g11520
12	funannotate	gene	523339	523707	.	+	.	ID=Ad77271a.a05.12.g00610
12	funannotate	gene	2538566	2540982	.	+	.	ID=Ad77271a.a05.12.g01700
12	funannotate	gene	3046276	3047928	.	-	.	ID=Ad77271a.a05.12.g02430
12	funannotate	gene	3173147	3173743	.	-	.	ID=Ad77271a.a05.12.g02710
12	funannotate	gene	4293501	4293767	.	+	.	ID=Ad77271a.a05.12.g05000
12	funannotate	gene	5364630	5365707	.	+	.	ID=Ad77271a.a05.12.g07110
12	funannotate	gene	5408684	5408975	.	+	.	ID=Ad77271a.a05.12.g07200
12	funannotate	gene	5901196	5902237	.	-	.	ID=Ad77271a.a05.12.g08100
12	funannotate	gene	6026386	6026796	.	+	.	ID=Ad77271a.a05.12.g08230
12	funannotate	gene	6534198	6534825	.	+	.	ID=Ad77271a.a05.12.g09090
12	funannotate	gene	6615647	6616639	.	-	.	ID=Ad77271a.a05.12.g09230
12	funannotate	gene	7593036	7594335	.	-	.	ID=Ad77271a.a05.12.g10750
12	funannotate	gene	9963989	9965653	.	+	.	ID=Ad77271a.a05.12.g13370
12	funannotate	gene	12978176	12978472	.	+	.	ID=Ad77271a.a05.12.g14420
13	funannotate	gene	309754	310864	.	-	.	ID=Ad77271a.a05.13.g00660
13	funannotate	gene	390110	392883	.	+	.	ID=Ad77271a.a05.13.g00820
13	funannotate	gene	571207	571700	.	-	.	ID=Ad77271a.a05.13.g01270
13	funannotate	gene	855321	855926	.	-	.	ID=Ad77271a.a05.13.g01910
13	funannotate	gene	1164167	1165530	.	+	.	ID=Ad77271a.a05.13.g02440
13	funannotate	gene	2484661	2485452	.	+	.	ID=Ad77271a.a05.13.g03960
13	funannotate	gene	2613344	2614972	.	-	.	ID=Ad77271a.a05.13.g04150
13	funannotate	gene	13237034	13238853	.	-	.	ID=Ad77271a.a05.13.g05700
13	funannotate	gene	14550823	14551316	.	-	.	ID=Ad77271a.a05.13.g06040
13	funannotate	gene	15751112	15752149	.	-	.	ID=Ad77271a.a05.13.g07020
13	funannotate	gene	16179010	16180431	.	+	.	ID=Ad77271a.a05.13.g07610
13	funannotate	gene	16686063	16686473	.	-	.	ID=Ad77271a.a05.13.g08520
13	funannotate	gene	16686656	16688316	.	-	.	ID=Ad77271a.a05.13.g08530
13	funannotate	gene	16689285	16691757	.	-	.	ID=Ad77271a.a05.13.g08540
13	funannotate	gene	16774210	16774863	.	+	.	ID=Ad77271a.a05.13.g08690
13	funannotate	gene	16939232	16939600	.	-	.	ID=Ad77271a.a05.13.g08970
13	funannotate	gene	17076109	17076769	.	+	.	ID=Ad77271a.a05.13.g09150
13	funannotate	gene	17175133	17175216	.	-	.	ID=Ad77271a.a05.13.g09380
13	funannotate	gene	17758534	17758847	.	+	.	ID=Ad77271a.a05.13.g10510
13	funannotate	gene	17784593	17785310	.	-	.	ID=Ad77271a.a05.13.g10540
14	funannotate	gene	482934	483005	.	-	.	ID=Ad77271a.a05.14.g00910
14	funannotate	gene	1578989	1579210	.	+	.	ID=Ad77271a.a05.14.g02830
14	funannotate	gene	1596844	1598731	.	+	.	ID=Ad77271a.a05.14.g02860
14	funannotate	gene	2083427	2084092	.	+	.	ID=Ad77271a.a05.14.g03760
14	funannotate	gene	2487769	2489599	.	-	.	ID=Ad77271a.a05.14.g04610
14	funannotate	gene	2539185	2539974	.	-	.	ID=Ad77271a.a05.14.g04720
14	funannotate	gene	3115333	3115665	.	+	.	ID=Ad77271a.a05.14.g05610
14	funannotate	gene	3115723	3116019	.	+	.	ID=Ad77271a.a05.14.g05620
14	funannotate	gene	3116087	3116748	.	+	.	ID=Ad77271a.a05.14.g05630
14	funannotate	gene	3381969	3384149	.	-	.	ID=Ad77271a.a05.14.g06160
14	funannotate	gene	3416575	3416646	.	+	.	ID=Ad77271a.a05.14.g06210
14	funannotate	gene	3595162	3595923	.	-	.	ID=Ad77271a.a05.14.g06510
14	funannotate	gene	3767450	3768086	.	-	.	ID=Ad77271a.a05.14.g06690
14	funannotate	gene	4523157	4523777	.	-	.	ID=Ad77271a.a05.14.g07700
14	funannotate	gene	5378066	5378805	.	-	.	ID=Ad77271a.a05.14.g08610
14	funannotate	gene	5874552	5875334	.	+	.	ID=Ad77271a.a05.14.g09020
14	funannotate	gene	6195333	6195740	.	-	.	ID=Ad77271a.a05.14.g09170
14	funannotate	gene	6195766	6197368	.	-	.	ID=Ad77271a.a05.14.g09180
14	funannotate	gene	6655285	6656725	.	-	.	ID=Ad77271a.a05.14.g09330
14	funannotate	gene	13364655	13364921	.	+	.	ID=Ad77271a.a05.14.g09980
14	funannotate	gene	13891701	13892060	.	+	.	ID=Ad77271a.a05.14.g10130
14	funannotate	gene	14040510	14041019	.	-	.	ID=Ad77271a.a05.14.g10200
14	funannotate	gene	15251273	15251599	.	-	.	ID=Ad77271a.a05.14.g10760
14	funannotate	gene	15498406	15500068	.	-	.	ID=Ad77271a.a05.14.g10960
14	funannotate	gene	15600828	15601903	.	+	.	ID=Ad77271a.a05.14.g11060
14	funannotate	gene	15895184	15896012	.	+	.	ID=Ad77271a.a05.14.g11470
14	funannotate	gene	16419454	16420694	.	+	.	ID=Ad77271a.a05.14.g12360
14	funannotate	gene	16421262	16422178	.	+	.	ID=Ad77271a.a05.14.g12370
14	funannotate	gene	17364500	17366365	.	-	.	ID=Ad77271a.a05.14.g14190
14	funannotate	gene	17511888	17512913	.	+	.	ID=Ad77271a.a05.14.g14460
15	funannotate	gene	327618	328281	.	+	.	ID=Ad77271a.a05.15.g00570
15	funannotate	gene	763375	764117	.	+	.	ID=Ad77271a.a05.15.g01310
15	funannotate	gene	891865	892602	.	+	.	ID=Ad77271a.a05.15.g01640
15	funannotate	gene	1344662	1347125	.	-	.	ID=Ad77271a.a05.15.g02420
15	funannotate	gene	1545656	1548507	.	+	.	ID=Ad77271a.a05.15.g02760
15	funannotate	gene	2181629	2183116	.	-	.	ID=Ad77271a.a05.15.g03980
15	funannotate	gene	4033123	4033578	.	+	.	ID=Ad77271a.a05.15.g06920
15	funannotate	gene	4033774	4034382	.	+	.	ID=Ad77271a.a05.15.g06930
15	funannotate	gene	5412847	5414387	.	-	.	ID=Ad77271a.a05.15.g07900
15	funannotate	gene	7450311	7450616	.	+	.	ID=Ad77271a.a05.15.g08470
15	funannotate	gene	8026806	8028130	.	-	.	ID=Ad77271a.a05.15.g08710
15	funannotate	gene	9458234	9458307	.	-	.	ID=Ad77271a.a05.15.g08950
15	funannotate	gene	10219189	10220210	.	+	.	ID=Ad77271a.a05.15.g09090
15	funannotate	gene	10966258	10967965	.	-	.	ID=Ad77271a.a05.15.g09250
15	funannotate	gene	13299735	13300598	.	+	.	ID=Ad77271a.a05.15.g09460
15	funannotate	gene	14405729	14405802	.	+	.	ID=Ad77271a.a05.15.g09660
15	funannotate	gene	15103733	15105580	.	-	.	ID=Ad77271a.a05.15.g09740
15	funannotate	gene	16703107	16704042	.	-	.	ID=Ad77271a.a05.15.g11700
16	funannotate	gene	127699	129095	.	+	.	ID=Ad77271a.a05.16.g00190
16	funannotate	gene	256708	258732	.	-	.	ID=Ad77271a.a05.16.g00520
16	funannotate	gene	348486	348981	.	+	.	ID=Ad77271a.a05.16.g00690
16	funannotate	gene	1175721	1176265	.	-	.	ID=Ad77271a.a05.16.g02290
16	funannotate	gene	1715207	1716525	.	-	.	ID=Ad77271a.a05.16.g03250
16	funannotate	gene	1894592	1896540	.	-	.	ID=Ad77271a.a05.16.g03560
16	funannotate	gene	1925884	1926911	.	-	.	ID=Ad77271a.a05.16.g03600
16	funannotate	gene	2960465	2961558	.	+	.	ID=Ad77271a.a05.16.g05210
16	funannotate	gene	3028756	3030909	.	-	.	ID=Ad77271a.a05.16.g05310
16	funannotate	gene	5250469	5250960	.	-	.	ID=Ad77271a.a05.16.g06610
16	funannotate	gene	5627976	5629539	.	-	.	ID=Ad77271a.a05.16.g06720
16	funannotate	gene	7068319	7069510	.	+	.	ID=Ad77271a.a05.16.g07100
16	funannotate	gene	12450902	12451153	.	+	.	ID=Ad77271a.a05.16.g07670
16	funannotate	gene	14270439	14271319	.	+	.	ID=Ad77271a.a05.16.g08240
16	funannotate	gene	14271358	14271974	.	+	.	ID=Ad77271a.a05.16.g08250
16	funannotate	gene	15005044	15005793	.	+	.	ID=Ad77271a.a05.16.g08440
16	funannotate	gene	15382996	15383410	.	+	.	ID=Ad77271a.a05.16.g09030
16	funannotate	gene	15383725	15385016	.	-	.	ID=Ad77271a.a05.16.g09040
16	funannotate	gene	15509087	15511081	.	-	.	ID=Ad77271a.a05.16.g09180
16	funannotate	gene	15543643	15544029	.	-	.	ID=Ad77271a.a05.16.g09250
16	funannotate	gene	15875610	15876224	.	+	.	ID=Ad77271a.a05.16.g09730
16	funannotate	gene	16300991	16302591	.	+	.	ID=Ad77271a.a05.16.g10640
16	funannotate	gene	16508007	16510128	.	+	.	ID=Ad77271a.a05.16.g11010
16	funannotate	gene	16571603	16572364	.	+	.	ID=Ad77271a.a05.16.g11120
17	funannotate	gene	133594	133980	.	+	.	ID=Ad77271a.a05.17.g00140
17	funannotate	gene	418623	419018	.	+	.	ID=Ad77271a.a05.17.g00700
17	funannotate	gene	486759	487118	.	-	.	ID=Ad77271a.a05.17.g00840
17	funannotate	gene	550440	550823	.	+	.	ID=Ad77271a.a05.17.g00940
17	funannotate	gene	564482	565516	.	+	.	ID=Ad77271a.a05.17.g00960
17	funannotate	gene	1256877	1257469	.	+	.	ID=Ad77271a.a05.17.g01960
17	funannotate	gene	1896309	1897112	.	-	.	ID=Ad77271a.a05.17.g02640
17	funannotate	gene	2127501	2127981	.	+	.	ID=Ad77271a.a05.17.g02830
17	funannotate	gene	4004866	4006256	.	+	.	ID=Ad77271a.a05.17.g03770
17	funannotate	gene	8576852	8577576	.	-	.	ID=Ad77271a.a05.17.g04350
17	funannotate	gene	8577697	8577975	.	+	.	ID=Ad77271a.a05.17.g04360
17	funannotate	gene	13118543	13120136	.	-	.	ID=Ad77271a.a05.17.g06600
17	funannotate	gene	14285403	14285627	.	+	.	ID=Ad77271a.a05.17.g08210
17	funannotate	gene	15008536	15010803	.	+	.	ID=Ad77271a.a05.17.g09590
17	funannotate	gene	15339931	15340696	.	-	.	ID=Ad77271a.a05.17.g10190
18	funannotate	gene	254817	255596	.	-	.	ID=Ad77271a.a05.18.g00150
18	funannotate	gene	487093	488709	.	-	.	ID=Ad77271a.a05.18.g00470
18	funannotate	gene	664794	666415	.	+	.	ID=Ad77271a.a05.18.g00810
18	funannotate	gene	1117855	1118572	.	-	.	ID=Ad77271a.a05.18.g01250
18	funannotate	gene	4712143	4713070	.	-	.	ID=Ad77271a.a05.18.g01920
18	funannotate	gene	4849122	4850157	.	-	.	ID=Ad77271a.a05.18.g01940
18	funannotate	gene	9430724	9432431	.	-	.	ID=Ad77271a.a05.18.g02350
18	funannotate	gene	11375415	11376231	.	-	.	ID=Ad77271a.a05.18.g02640
18	funannotate	gene	13165689	13166288	.	-	.	ID=Ad77271a.a05.18.g03670
18	funannotate	gene	13166362	13166607	.	+	.	ID=Ad77271a.a05.18.g03680
18	funannotate	gene	13729212	13731662	.	+	.	ID=Ad77271a.a05.18.g04460
18	funannotate	gene	14515753	14516274	.	+	.	ID=Ad77271a.a05.18.g05790
18	funannotate	gene	14614630	14615826	.	+	.	ID=Ad77271a.a05.18.g06020
18	funannotate	gene	14974175	14975016	.	+	.	ID=Ad77271a.a05.18.g06840
19	funannotate	gene	431365	432609	.	+	.	ID=Ad77271a.a05.19.g00700
19	funannotate	gene	834431	835546	.	-	.	ID=Ad77271a.a05.19.g01510
19	funannotate	gene	980271	980799	.	+	.	ID=Ad77271a.a05.19.g01820
19	funannotate	gene	1158477	1160073	.	-	.	ID=Ad77271a.a05.19.g02070
19	funannotate	gene	1205493	1206695	.	-	.	ID=Ad77271a.a05.19.g02160
19	funannotate	gene	1994120	1996592	.	-	.	ID=Ad77271a.a05.19.g03200
19	funannotate	gene	2718965	2719270	.	+	.	ID=Ad77271a.a05.19.g03670
19	funannotate	gene	2934428	2935654	.	+	.	ID=Ad77271a.a05.19.g03850
19	funannotate	gene	3744736	3744963	.	+	.	ID=Ad77271a.a05.19.g04260
19	funannotate	gene	4886382	4887740	.	-	.	ID=Ad77271a.a05.19.g04580
19	funannotate	gene	12686310	12686571	.	+	.	ID=Ad77271a.a05.19.g05710
19	funannotate	gene	12687885	12688629	.	-	.	ID=Ad77271a.a05.19.g05720
19	funannotate	gene	12704668	12706805	.	-	.	ID=Ad77271a.a05.19.g05770
19	funannotate	gene	14487011	14487511	.	+	.	ID=Ad77271a.a05.19.g07480
19	funannotate	gene	14756680	14757168	.	-	.	ID=Ad77271a.a05.19.g07980
2	funannotate	gene	136462	137660	.	-	.	ID=Ad77271a.a05.2.g00060
2	funannotate	gene	209418	209714	.	+	.	ID=Ad77271a.a05.2.g00140
2	funannotate	gene	417392	419935	.	-	.	ID=Ad77271a.a05.2.g00510
2	funannotate	gene	2577372	2578631	.	-	.	ID=Ad77271a.a05.2.g01900
2	funannotate	gene	2971804	2972985	.	-	.	ID=Ad77271a.a05.2.g02470
2	funannotate	gene	3006406	3006711	.	+	.	ID=Ad77271a.a05.2.g02520
2	funannotate	gene	3392242	3392892	.	-	.	ID=Ad77271a.a05.2.g03380
2	funannotate	gene	3463592	3464844	.	-	.	ID=Ad77271a.a05.2.g03580
2	funannotate	gene	3559166	3560729	.	+	.	ID=Ad77271a.a05.2.g03820
2	funannotate	gene	3639698	3640075	.	+	.	ID=Ad77271a.a05.2.g03950
2	funannotate	gene	3954541	3955019	.	-	.	ID=Ad77271a.a05.2.g04600
2	funannotate	gene	4147242	4148372	.	+	.	ID=Ad77271a.a05.2.g05040
2	funannotate	gene	5730687	5730997	.	-	.	ID=Ad77271a.a05.2.g07400
2	funannotate	gene	6118176	6118882	.	-	.	ID=Ad77271a.a05.2.g07830
2	funannotate	gene	7780302	7780778	.	-	.	ID=Ad77271a.a05.2.g09030
2	funannotate	gene	19810939	19811490	.	-	.	ID=Ad77271a.a05.2.g11020
2	funannotate	gene	19951881	19952954	.	+	.	ID=Ad77271a.a05.2.g11280
2	funannotate	gene	20139406	20140848	.	-	.	ID=Ad77271a.a05.2.g11540
2	funannotate	gene	20493767	20495821	.	-	.	ID=Ad77271a.a05.2.g12370
2	funannotate	gene	20640440	20640970	.	-	.	ID=Ad77271a.a05.2.g12640
20	funannotate	gene	54316	55504	.	+	.	ID=Ad77271a.a05.20.g00050
20	funannotate	gene	295248	296960	.	-	.	ID=Ad77271a.a05.20.g00500
20	funannotate	gene	322036	324158	.	+	.	ID=Ad77271a.a05.20.g00540
20	funannotate	gene	580198	581930	.	+	.	ID=Ad77271a.a05.20.g00960
20	funannotate	gene	1560505	1562005	.	-	.	ID=Ad77271a.a05.20.g02160
20	funannotate	gene	3335605	3335934	.	+	.	ID=Ad77271a.a05.20.g03380
20	funannotate	gene	5670667	5672048	.	+	.	ID=Ad77271a.a05.20.g03700
20	funannotate	gene	10380928	10381679	.	+	.	ID=Ad77271a.a05.20.g04030
20	funannotate	gene	10620359	10620890	.	+	.	ID=Ad77271a.a05.20.g04170
20	funannotate	gene	10650611	10651912	.	+	.	ID=Ad77271a.a05.20.g04190
20	funannotate	gene	11466331	11466862	.	-	.	ID=Ad77271a.a05.20.g04330
20	funannotate	gene	12867824	12869104	.	+	.	ID=Ad77271a.a05.20.g05100
20	funannotate	gene	12876307	12878245	.	-	.	ID=Ad77271a.a05.20.g05120
20	funannotate	gene	12878326	12878708	.	-	.	ID=Ad77271a.a05.20.g05130
20	funannotate	gene	13638841	13640172	.	-	.	ID=Ad77271a.a05.20.g06070
21	funannotate	gene	705673	706086	.	-	.	ID=Ad77271a.a05.21.g01190
21	funannotate	gene	1050201	1052162	.	+	.	ID=Ad77271a.a05.21.g01730
21	funannotate	gene	1138487	1138831	.	-	.	ID=Ad77271a.a05.21.g01880
21	funannotate	gene	1246472	1247083	.	+	.	ID=Ad77271a.a05.21.g02040
21	funannotate	gene	2023322	2024080	.	-	.	ID=Ad77271a.a05.21.g03110
21	funannotate	gene	2092607	2093092	.	-	.	ID=Ad77271a.a05.21.g03180
21	funannotate	gene	2286399	2288387	.	-	.	ID=Ad77271a.a05.21.g03300
21	funannotate	gene	2288449	2288824	.	-	.	ID=Ad77271a.a05.21.g03310
21	funannotate	gene	2698174	2699970	.	-	.	ID=Ad77271a.a05.21.g03910
21	funannotate	gene	5869467	5869821	.	-	.	ID=Ad77271a.a05.21.g04560
21	funannotate	gene	5870266	5870924	.	-	.	ID=Ad77271a.a05.21.g04570
21	funannotate	gene	5880747	5881051	.	-	.	ID=Ad77271a.a05.21.g04580
21	funannotate	gene	6786314	6786508	.	-	.	ID=Ad77271a.a05.21.g04760
21	funannotate	gene	6787166	6788143	.	-	.	ID=Ad77271a.a05.21.g04770
21	funannotate	gene	10492788	10493066	.	+	.	ID=Ad77271a.a05.21.g05090
21	funannotate	gene	13755175	13755984	.	+	.	ID=Ad77271a.a05.21.g07390
21	funannotate	gene	13756042	13756738	.	+	.	ID=Ad77271a.a05.21.g07400
21	funannotate	gene	14435256	14435647	.	+	.	ID=Ad77271a.a05.21.g08290
21	funannotate	gene	14927638	14927940	.	-	.	ID=Ad77271a.a05.21.g08970
22	funannotate	gene	7026988	7028448	.	-	.	ID=Ad77271a.a05.22.g01320
22	funannotate	gene	8173915	8174343	.	+	.	ID=Ad77271a.a05.22.g01580
22	funannotate	gene	8934048	8934707	.	-	.	ID=Ad77271a.a05.22.g02600
22	funannotate	gene	9141479	9142579	.	+	.	ID=Ad77271a.a05.22.g03000
22	funannotate	gene	9345390	9346286	.	+	.	ID=Ad77271a.a05.22.g03380
22	funannotate	gene	10075903	10076487	.	+	.	ID=Ad77271a.a05.22.g04900
22	funannotate	gene	10491239	10492900	.	+	.	ID=Ad77271a.a05.22.g05610
22	funannotate	gene	10792418	10793577	.	+	.	ID=Ad77271a.a05.22.g06100
22	funannotate	gene	11625969	11627030	.	-	.	ID=Ad77271a.a05.22.g07810
22	funannotate	gene	12067106	12068885	.	+	.	ID=Ad77271a.a05.22.g08710
22	funannotate	gene	12117836	12118807	.	+	.	ID=Ad77271a.a05.22.g08820
22	funannotate	gene	12119018	12119270	.	-	.	ID=Ad77271a.a05.22.g08830
22	funannotate	gene	12642500	12642832	.	-	.	ID=Ad77271a.a05.22.g09740
22	funannotate	gene	12771584	12771655	.	-	.	ID=Ad77271a.a05.22.g10010
22	funannotate	gene	12939494	12941281	.	+	.	ID=Ad77271a.a05.22.g10330
22	funannotate	gene	13260223	13261995	.	-	.	ID=Ad77271a.a05.22.g10990
22	funannotate	gene	13482255	13483716	.	-	.	ID=Ad77271a.a05.22.g11380
22	funannotate	gene	13483962	13484778	.	-	.	ID=Ad77271a.a05.22.g11390
22	funannotate	gene	13578240	13579679	.	+	.	ID=Ad77271a.a05.22.g11600
22	funannotate	gene	13612790	13613298	.	-	.	ID=Ad77271a.a05.22.g11660
22	funannotate	gene	13983690	13984958	.	+	.	ID=Ad77271a.a05.22.g12440
22	funannotate	gene	14049942	14050151	.	-	.	ID=Ad77271a.a05.22.g12590
22	funannotate	gene	14469926	14470719	.	+	.	ID=Ad77271a.a05.22.g13390
23	funannotate	gene	70889	70960	.	-	.	ID=Ad77271a.a05.23.g00120
23	funannotate	gene	888040	890088	.	-	.	ID=Ad77271a.a05.23.g01450
23	funannotate	gene	912084	914521	.	-	.	ID=Ad77271a.a05.23.g01470
23	funannotate	gene	1356821	1358902	.	+	.	ID=Ad77271a.a05.23.g02360
23	funannotate	gene	2259231	2260612	.	+	.	ID=Ad77271a.a05.23.g03840
23	funannotate	gene	3016281	3016682	.	-	.	ID=Ad77271a.a05.23.g04800
23	funannotate	gene	3016772	3017519	.	-	.	ID=Ad77271a.a05.23.g04810
23	funannotate	gene	3162424	3163889	.	+	.	ID=Ad77271a.a05.23.g05040
23	funannotate	gene	3886399	3887176	.	-	.	ID=Ad77271a.a05.23.g05570
23	funannotate	gene	4840151	4840668	.	+	.	ID=Ad77271a.a05.23.g05960
23	funannotate	gene	5862489	5864070	.	+	.	ID=Ad77271a.a05.23.g06320
23	funannotate	gene	5911200	5911584	.	+	.	ID=Ad77271a.a05.23.g06340
23	funannotate	gene	7228454	7228801	.	-	.	ID=Ad77271a.a05.23.g06520
23	funannotate	gene	13114449	13114990	.	-	.	ID=Ad77271a.a05.23.g07690
23	funannotate	gene	13115103	13115501	.	-	.	ID=Ad77271a.a05.23.g07700
23	funannotate	gene	13399999	13400943	.	-	.	ID=Ad77271a.a05.23.g07900
23	funannotate	gene	13884119	13884505	.	+	.	ID=Ad77271a.a05.23.g08400
23	funannotate	gene	13918211	13919916	.	+	.	ID=Ad77271a.a05.23.g08470
23	funannotate	gene	14315457	14315933	.	-	.	ID=Ad77271a.a05.23.g09230
24	funannotate	gene	5770647	5771226	.	-	.	ID=Ad77271a.a05.24.g01000
24	funannotate	gene	8455963	8456597	.	+	.	ID=Ad77271a.a05.24.g02610
24	funannotate	gene	8664477	8665229	.	-	.	ID=Ad77271a.a05.24.g02900
24	funannotate	gene	8995146	8995832	.	-	.	ID=Ad77271a.a05.24.g03390
24	funannotate	gene	9046603	9046995	.	+	.	ID=Ad77271a.a05.24.g03460
24	funannotate	gene	9753444	9754799	.	+	.	ID=Ad77271a.a05.24.g04680
24	funannotate	gene	9963170	9965782	.	+	.	ID=Ad77271a.a05.24.g05010
24	funannotate	gene	10053941	10055059	.	+	.	ID=Ad77271a.a05.24.g05140
24	funannotate	gene	10185759	10187841	.	-	.	ID=Ad77271a.a05.24.g05460
24	funannotate	gene	10479356	10479718	.	+	.	ID=Ad77271a.a05.24.g06040
24	funannotate	gene	10849357	10850412	.	+	.	ID=Ad77271a.a05.24.g06740
24	funannotate	gene	10872912	10873625	.	+	.	ID=Ad77271a.a05.24.g06790
24	funannotate	gene	11262047	11262313	.	-	.	ID=Ad77271a.a05.24.g07500
24	funannotate	gene	11657586	11657958	.	-	.	ID=Ad77271a.a05.24.g08430
24	funannotate	gene	11835368	11835751	.	+	.	ID=Ad77271a.a05.24.g08840
24	funannotate	gene	14319421	14319717	.	+	.	ID=Ad77271a.a05.24.g10720
25	funannotate	gene	264187	264567	.	+	.	ID=Ad77271a.a05.25.g00220
25	funannotate	gene	268356	269684	.	-	.	ID=Ad77271a.a05.25.g00230
25	funannotate	gene	516409	517677	.	-	.	ID=Ad77271a.a05.25.g00760
25	funannotate	gene	700867	701233	.	-	.	ID=Ad77271a.a05.25.g01120
25	funannotate	gene	996266	996974	.	-	.	ID=Ad77271a.a05.25.g01790
25	funannotate	gene	1092648	1093003	.	+	.	ID=Ad77271a.a05.25.g01980
25	funannotate	gene	1404361	1406193	.	+	.	ID=Ad77271a.a05.25.g02470
25	funannotate	gene	11577692	11579677	.	+	.	ID=Ad77271a.a05.25.g05660
25	funannotate	gene	13470229	13470544	.	-	.	ID=Ad77271a.a05.25.g06940
25	funannotate	gene	13749280	13750955	.	-	.	ID=Ad77271a.a05.25.g07280
26	funannotate	gene	610254	611086	.	+	.	ID=Ad77271a.a05.26.g00960
26	funannotate	gene	798398	798866	.	-	.	ID=Ad77271a.a05.26.g01360
26	funannotate	gene	799301	799943	.	-	.	ID=Ad77271a.a05.26.g01370
26	funannotate	gene	800168	800446	.	-	.	ID=Ad77271a.a05.26.g01380
26	funannotate	gene	851371	851637	.	+	.	ID=Ad77271a.a05.26.g01460
26	funannotate	gene	903676	906036	.	+	.	ID=Ad77271a.a05.26.g01550
26	funannotate	gene	945926	946801	.	-	.	ID=Ad77271a.a05.26.g01640
26	funannotate	gene	1132011	1133462	.	+	.	ID=Ad77271a.a05.26.g01990
26	funannotate	gene	1312521	1313094	.	-	.	ID=Ad77271a.a05.26.g02400
26	funannotate	gene	1383761	1384729	.	-	.	ID=Ad77271a.a05.26.g02550
26	funannotate	gene	1402171	1402476	.	-	.	ID=Ad77271a.a05.26.g02570
26	funannotate	gene	1623194	1623715	.	-	.	ID=Ad77271a.a05.26.g03030
26	funannotate	gene	1631020	1632024	.	+	.	ID=Ad77271a.a05.26.g03080
26	funannotate	gene	1827112	1829178	.	-	.	ID=Ad77271a.a05.26.g03540
26	funannotate	gene	1914093	1914518	.	+	.	ID=Ad77271a.a05.26.g03720
26	funannotate	gene	2004826	2006073	.	+	.	ID=Ad77271a.a05.26.g03930
26	funannotate	gene	2305155	2305765	.	-	.	ID=Ad77271a.a05.26.g04460
26	funannotate	gene	2743605	2744624	.	-	.	ID=Ad77271a.a05.26.g05150
26	funannotate	gene	2782686	2783811	.	-	.	ID=Ad77271a.a05.26.g05240
26	funannotate	gene	2967246	2968816	.	+	.	ID=Ad77271a.a05.26.g05630
26	funannotate	gene	2977409	2979009	.	-	.	ID=Ad77271a.a05.26.g05650
26	funannotate	gene	3559366	3560699	.	-	.	ID=Ad77271a.a05.26.g06720
26	funannotate	gene	3669467	3671361	.	+	.	ID=Ad77271a.a05.26.g06850
26	funannotate	gene	4404618	4405253	.	-	.	ID=Ad77271a.a05.26.g08190
26	funannotate	gene	4884619	4886723	.	+	.	ID=Ad77271a.a05.26.g08920
26	funannotate	gene	8434406	8434759	.	+	.	ID=Ad77271a.a05.26.g10220
26	funannotate	gene	9625949	9626456	.	-	.	ID=Ad77271a.a05.26.g10550
26	funannotate	gene	12440552	12440789	.	-	.	ID=Ad77271a.a05.26.g10600
26	funannotate	gene	12846129	12846692	.	+	.	ID=Ad77271a.a05.26.g10740
26	funannotate	gene	13059438	13059713	.	+	.	ID=Ad77271a.a05.26.g10830
26	funannotate	gene	13088341	13088676	.	-	.	ID=Ad77271a.a05.26.g10840
27	funannotate	gene	192300	192536	.	-	.	ID=Ad77271a.a05.27.g00070
27	funannotate	gene	201117	201562	.	-	.	ID=Ad77271a.a05.27.g00080
27	funannotate	gene	619268	620658	.	-	.	ID=Ad77271a.a05.27.g00840
27	funannotate	gene	2229870	2231012	.	+	.	ID=Ad77271a.a05.27.g02780
27	funannotate	gene	4472061	4472147	.	+	.	ID=Ad77271a.a05.27.g03140
27	funannotate	gene	7070784	7070967	.	-	.	ID=Ad77271a.a05.27.g03600
27	funannotate	gene	7988127	7988435	.	-	.	ID=Ad77271a.a05.27.g03650
27	funannotate	gene	11406085	11406381	.	+	.	ID=Ad77271a.a05.27.g04230
27	funannotate	gene	11758124	11759434	.	+	.	ID=Ad77271a.a05.27.g04500
27	funannotate	gene	13615330	13616501	.	+	.	ID=Ad77271a.a05.27.g04810
27	funannotate	gene	13794975	13796486	.	-	.	ID=Ad77271a.a05.27.g05100
28	funannotate	gene	2229419	2229700	.	+	.	ID=Ad77271a.a05.28.g00070
28	funannotate	gene	2659090	2659768	.	-	.	ID=Ad77271a.a05.28.g00150
28	funannotate	gene	2706499	2708468	.	-	.	ID=Ad77271a.a05.28.g00210
28	funannotate	gene	8207422	8207766	.	+	.	ID=Ad77271a.a05.28.g02010
28	funannotate	gene	8500076	8501644	.	+	.	ID=Ad77271a.a05.28.g02360
28	funannotate	gene	8707851	8708586	.	+	.	ID=Ad77271a.a05.28.g02660
28	funannotate	gene	9448078	9449647	.	-	.	ID=Ad77271a.a05.28.g03800
28	funannotate	gene	9655526	9656725	.	+	.	ID=Ad77271a.a05.28.g04200
28	funannotate	gene	11083312	11084704	.	-	.	ID=Ad77271a.a05.28.g06420
28	funannotate	gene	11167117	11168496	.	+	.	ID=Ad77271a.a05.28.g06570
28	funannotate	gene	11346543	11348614	.	+	.	ID=Ad77271a.a05.28.g06900
28	funannotate	gene	11554205	11554681	.	-	.	ID=Ad77271a.a05.28.g07290
28	funannotate	gene	11587184	11588316	.	-	.	ID=Ad77271a.a05.28.g07380
28	funannotate	gene	11910604	11911024	.	-	.	ID=Ad77271a.a05.28.g08040
28	funannotate	gene	12159342	12160273	.	+	.	ID=Ad77271a.a05.28.g08530
28	funannotate	gene	12234101	12236312	.	-	.	ID=Ad77271a.a05.28.g08670
28	funannotate	gene	12270696	12272927	.	+	.	ID=Ad77271a.a05.28.g08740
28	funannotate	gene	12579647	12579850	.	-	.	ID=Ad77271a.a05.28.g09350
28	funannotate	gene	12924075	12926207	.	-	.	ID=Ad77271a.a05.28.g10050
28	funannotate	gene	13026378	13027154	.	-	.	ID=Ad77271a.a05.28.g10220
28	funannotate	gene	13044627	13046368	.	+	.	ID=Ad77271a.a05.28.g10260
28	funannotate	gene	13062417	13062762	.	+	.	ID=Ad77271a.a05.28.g10320
28	funannotate	gene	13063668	13064290	.	-	.	ID=Ad77271a.a05.28.g10330
29	funannotate	gene	2409906	2411663	.	-	.	ID=Ad77271a.a05.29.g02600
29	funannotate	gene	2411692	2411963	.	-	.	ID=Ad77271a.a05.29.g02610
29	funannotate	gene	4313036	4313254	.	-	.	ID=Ad77271a.a05.29.g03090
29	funannotate	gene	9422278	9422550	.	+	.	ID=Ad77271a.a05.29.g03390
29	funannotate	gene	12387628	12388021	.	+	.	ID=Ad77271a.a05.29.g04860
29	funannotate	gene	12397757	12398155	.	-	.	ID=Ad77271a.a05.29.g04900
29	funannotate	gene	12398333	12398899	.	-	.	ID=Ad77271a.a05.29.g04910
29	funannotate	gene	12984512	12986574	.	-	.	ID=Ad77271a.a05.29.g05620
3	funannotate	gene	343584	344018	.	+	.	ID=Ad77271a.a05.3.g00580
3	funannotate	gene	1752538	1753011	.	+	.	ID=Ad77271a.a05.3.g02800
3	funannotate	gene	1753047	1753595	.	+	.	ID=Ad77271a.a05.3.g02810
3	funannotate	gene	2009506	2009586	.	+	.	ID=Ad77271a.a05.3.g02860
3	funannotate	gene	2483414	2483590	.	+	.	ID=Ad77271a.a05.3.g02910
3	funannotate	gene	9358727	9359353	.	-	.	ID=Ad77271a.a05.3.g03970
3	funannotate	gene	10318331	10318560	.	+	.	ID=Ad77271a.a05.3.g04050
3	funannotate	gene	15606520	15609000	.	+	.	ID=Ad77271a.a05.3.g05750
3	funannotate	gene	16009403	16010149	.	-	.	ID=Ad77271a.a05.3.g06170
3	funannotate	gene	16324356	16325926	.	+	.	ID=Ad77271a.a05.3.g06600
3	funannotate	gene	16402714	16403493	.	-	.	ID=Ad77271a.a05.3.g06730
3	funannotate	gene	17041660	17042237	.	+	.	ID=Ad77271a.a05.3.g07760
3	funannotate	gene	17185385	17185825	.	+	.	ID=Ad77271a.a05.3.g08010
3	funannotate	gene	17185965	17186857	.	+	.	ID=Ad77271a.a05.3.g08020
3	funannotate	gene	17887625	17888748	.	-	.	ID=Ad77271a.a05.3.g09410
3	funannotate	gene	18700247	18700763	.	-	.	ID=Ad77271a.a05.3.g11010
3	funannotate	gene	19159085	19160268	.	-	.	ID=Ad77271a.a05.3.g11840
3	funannotate	gene	19221472	19222245	.	+	.	ID=Ad77271a.a05.3.g11910
3	funannotate	gene	19403245	19403631	.	-	.	ID=Ad77271a.a05.3.g12270
3	funannotate	gene	19567011	19568384	.	-	.	ID=Ad77271a.a05.3.g12570
30	funannotate	gene	120469	120754	.	+	.	ID=Ad77271a.a05.30.g00100
30	funannotate	gene	120759	121114	.	+	.	ID=Ad77271a.a05.30.g00110
30	funannotate	gene	1790793	1792227	.	+	.	ID=Ad77271a.a05.30.g02520
30	funannotate	gene	1793306	1793379	.	-	.	ID=Ad77271a.a05.30.g02530
30	funannotate	gene	2685486	2686070	.	-	.	ID=Ad77271a.a05.30.g03090
30	funannotate	gene	10827011	10827873	.	+	.	ID=Ad77271a.a05.30.g05270
30	funannotate	gene	10832955	10834795	.	+	.	ID=Ad77271a.a05.30.g05290
30	funannotate	gene	11489813	11489884	.	+	.	ID=Ad77271a.a05.30.g06170
30	funannotate	gene	11790511	11791244	.	+	.	ID=Ad77271a.a05.30.g06570
30	funannotate	gene	12016297	12016638	.	-	.	ID=Ad77271a.a05.30.g06970
30	funannotate	gene	12120512	12121549	.	-	.	ID=Ad77271a.a05.30.g07200
30	funannotate	gene	12292792	12293348	.	-	.	ID=Ad77271a.a05.30.g07560
30	funannotate	gene	12533816	12535189	.	-	.	ID=Ad77271a.a05.30.g08060
30	funannotate	gene	12553995	12554328	.	-	.	ID=Ad77271a.a05.30.g08100
30	funannotate	gene	12749041	12749400	.	-	.	ID=Ad77271a.a05.30.g08570
30	funannotate	gene	12810337	12810730	.	-	.	ID=Ad77271a.a05.30.g08650
30	funannotate	gene	12810893	12811612	.	-	.	ID=Ad77271a.a05.30.g08660
31	funannotate	gene	41406	42617	.	-	.	ID=Ad77271a.a05.31.g00060
31	funannotate	gene	542199	543605	.	-	.	ID=Ad77271a.a05.31.g00810
31	funannotate	gene	8833653	8833976	.	-	.	ID=Ad77271a.a05.31.g03080
31	funannotate	gene	9380294	9382006	.	-	.	ID=Ad77271a.a05.31.g03280
31	funannotate	gene	9764414	9764722	.	-	.	ID=Ad77271a.a05.31.g03430
31	funannotate	gene	12248960	12249488	.	+	.	ID=Ad77271a.a05.31.g04590
31	funannotate	gene	12877730	12879648	.	+	.	ID=Ad77271a.a05.31.g05640
32	funannotate	gene	671151	671825	.	-	.	ID=Ad77271a.a05.32.g00980
32	funannotate	gene	1314976	1315305	.	-	.	ID=Ad77271a.a05.32.g02170
32	funannotate	gene	1367438	1367888	.	+	.	ID=Ad77271a.a05.32.g02270
32	funannotate	gene	1503415	1505742	.	+	.	ID=Ad77271a.a05.32.g02450
32	funannotate	gene	1615206	1616200	.	+	.	ID=Ad77271a.a05.32.g02600
32	funannotate	gene	9286701	9288181	.	-	.	ID=Ad77271a.a05.32.g03660
32	funannotate	gene	10702471	10704048	.	+	.	ID=Ad77271a.a05.32.g03840
32	funannotate	gene	11706480	11708533	.	-	.	ID=Ad77271a.a05.32.g04150
32	funannotate	gene	12597533	12598009	.	+	.	ID=Ad77271a.a05.32.g04950
32	funannotate	gene	12684681	12685246	.	-	.	ID=Ad77271a.a05.32.g05120
32	funannotate	gene	12686025	12686436	.	-	.	ID=Ad77271a.a05.32.g05130
32	funannotate	gene	12752764	12753085	.	-	.	ID=Ad77271a.a05.32.g05210
32	funannotate	gene	12778671	12779190	.	-	.	ID=Ad77271a.a05.32.g05250
33	funannotate	gene	283294	284015	.	-	.	ID=Ad77271a.a05.33.g00380
33	funannotate	gene	624251	626401	.	-	.	ID=Ad77271a.a05.33.g00980
33	funannotate	gene	626506	626901	.	-	.	ID=Ad77271a.a05.33.g00990
33	funannotate	gene	1108917	1109438	.	-	.	ID=Ad77271a.a05.33.g01840
33	funannotate	gene	2005073	2005681	.	-	.	ID=Ad77271a.a05.33.g03210
33	funannotate	gene	2179767	2180782	.	-	.	ID=Ad77271a.a05.33.g03400
33	funannotate	gene	12377216	12377793	.	-	.	ID=Ad77271a.a05.33.g05750
34	funannotate	gene	417845	418681	.	+	.	ID=Ad77271a.a05.34.g00540
34	funannotate	gene	5987923	5988120	.	-	.	ID=Ad77271a.a05.34.g01840
34	funannotate	gene	9117796	9118119	.	-	.	ID=Ad77271a.a05.34.g02300
34	funannotate	gene	10523361	10523687	.	+	.	ID=Ad77271a.a05.34.g02940
34	funannotate	gene	11173262	11174180	.	+	.	ID=Ad77271a.a05.34.g03430
34	funannotate	gene	11599047	11599608	.	+	.	ID=Ad77271a.a05.34.g03950
34	funannotate	gene	11984104	11985459	.	+	.	ID=Ad77271a.a05.34.g04550
34	funannotate	gene	12059726	12060085	.	-	.	ID=Ad77271a.a05.34.g04700
35	funannotate	gene	21911	22976	.	+	.	ID=Ad77271a.a05.35.g00020
35	funannotate	gene	77597	77923	.	-	.	ID=Ad77271a.a05.35.g00070
35	funannotate	gene	100339	101626	.	+	.	ID=Ad77271a.a05.35.g00100
35	funannotate	gene	759981	761027	.	+	.	ID=Ad77271a.a05.35.g01290
35	funannotate	gene	1875579	1875651	.	-	.	ID=Ad77271a.a05.35.g03300
35	funannotate	gene	2102722	2102985	.	-	.	ID=Ad77271a.a05.35.g03710
35	funannotate	gene	2319710	2320268	.	+	.	ID=Ad77271a.a05.35.g04110
35	funannotate	gene	2320621	2321059	.	+	.	ID=Ad77271a.a05.35.g04120
35	funannotate	gene	3347069	3347505	.	-	.	ID=Ad77271a.a05.35.g05820
35	funannotate	gene	3989274	3989918	.	+	.	ID=Ad77271a.a05.35.g06740
35	funannotate	gene	4387071	4388319	.	+	.	ID=Ad77271a.a05.35.g07180
35	funannotate	gene	4471474	4471848	.	-	.	ID=Ad77271a.a05.35.g07260
35	funannotate	gene	7265564	7265726	.	+	.	ID=Ad77271a.a05.35.g07990
36	funannotate	gene	412753	413920	.	-	.	ID=Ad77271a.a05.36.g00640
36	funannotate	gene	594293	596825	.	-	.	ID=Ad77271a.a05.36.g00970
36	funannotate	gene	759117	759816	.	-	.	ID=Ad77271a.a05.36.g01220
36	funannotate	gene	1680328	1680792	.	-	.	ID=Ad77271a.a05.36.g02520
36	funannotate	gene	1878123	1878877	.	+	.	ID=Ad77271a.a05.36.g02880
36	funannotate	gene	1879272	1879534	.	+	.	ID=Ad77271a.a05.36.g02890
36	funannotate	gene	2411169	2411787	.	+	.	ID=Ad77271a.a05.36.g03740
36	funannotate	gene	6604348	6605759	.	-	.	ID=Ad77271a.a05.36.g05380
37	funannotate	gene	63182	63406	.	+	.	ID=Ad77271a.a05.37.g00060
37	funannotate	gene	103601	104188	.	+	.	ID=Ad77271a.a05.37.g00130
37	funannotate	gene	187932	188093	.	+	.	ID=Ad77271a.a05.37.g00260
37	funannotate	gene	456738	457855	.	-	.	ID=Ad77271a.a05.37.g00510
37	funannotate	gene	2516746	2516973	.	+	.	ID=Ad77271a.a05.37.g02190
37	funannotate	gene	6739917	6740226	.	+	.	ID=Ad77271a.a05.37.g02800
38	funannotate	gene	1116640	1118687	.	-	.	ID=Ad77271a.a05.38.g00010
38	funannotate	gene	4821549	4821908	.	+	.	ID=Ad77271a.a05.38.g00930
38	funannotate	gene	4822097	4823299	.	+	.	ID=Ad77271a.a05.38.g00940
38	funannotate	gene	8502463	8504642	.	-	.	ID=Ad77271a.a05.38.g03700
38	funannotate	gene	9360209	9362628	.	+	.	ID=Ad77271a.a05.38.g05030
38	funannotate	gene	9489178	9490825	.	-	.	ID=Ad77271a.a05.38.g05360
38	funannotate	gene	9957237	9958446	.	+	.	ID=Ad77271a.a05.38.g06100
38	funannotate	gene	10070159	10070680	.	-	.	ID=Ad77271a.a05.38.g06350
38	funannotate	gene	10615801	10617058	.	-	.	ID=Ad77271a.a05.38.g07200
38	funannotate	gene	10719753	10720218	.	+	.	ID=Ad77271a.a05.38.g07410
38	funannotate	gene	10756158	10756899	.	-	.	ID=Ad77271a.a05.38.g07490
38	funannotate	gene	10992459	10993013	.	+	.	ID=Ad77271a.a05.38.g07990
38	funannotate	gene	11064712	11065481	.	+	.	ID=Ad77271a.a05.38.g08110
38	funannotate	gene	11065561	11066764	.	+	.	ID=Ad77271a.a05.38.g08120
39	funannotate	gene	3279	5240	.	+	.	ID=Ad77271a.a05.39.g00020
39	funannotate	gene	126198	127259	.	+	.	ID=Ad77271a.a05.39.g00190
39	funannotate	gene	142415	143232	.	-	.	ID=Ad77271a.a05.39.g00240
39	funannotate	gene	757406	758686	.	-	.	ID=Ad77271a.a05.39.g00800
39	funannotate	gene	3144322	3146052	.	+	.	ID=Ad77271a.a05.39.g03320
39	funannotate	gene	3435818	3437742	.	+	.	ID=Ad77271a.a05.39.g03770
39	funannotate	gene	3471587	3471916	.	+	.	ID=Ad77271a.a05.39.g03870
39	funannotate	gene	3847218	3848444	.	-	.	ID=Ad77271a.a05.39.g04280
39	funannotate	gene	6061351	6063006	.	+	.	ID=Ad77271a.a05.39.g06210
39	funannotate	gene	8068354	8068709	.	+	.	ID=Ad77271a.a05.39.g06610
4	funannotate	gene	944142	945999	.	-	.	ID=Ad77271a.a05.4.g01770
4	funannotate	gene	1150655	1151728	.	+	.	ID=Ad77271a.a05.4.g02280
4	funannotate	gene	1152503	1152958	.	-	.	ID=Ad77271a.a05.4.g02290
4	funannotate	gene	1168791	1169579	.	-	.	ID=Ad77271a.a05.4.g02330
4	funannotate	gene	1366040	1367080	.	+	.	ID=Ad77271a.a05.4.g02750
4	funannotate	gene	4973668	4973931	.	-	.	ID=Ad77271a.a05.4.g07170
4	funannotate	gene	12199207	12199575	.	+	.	ID=Ad77271a.a05.4.g08290
4	funannotate	gene	12257641	12257905	.	+	.	ID=Ad77271a.a05.4.g08340
4	funannotate	gene	14023785	14024432	.	+	.	ID=Ad77271a.a05.4.g08830
4	funannotate	gene	16004792	16005868	.	+	.	ID=Ad77271a.a05.4.g10550
4	funannotate	gene	17875854	17876336	.	-	.	ID=Ad77271a.a05.4.g13180
4	funannotate	gene	17876901	17877210	.	+	.	ID=Ad77271a.a05.4.g13190
4	funannotate	gene	18956733	18957439	.	+	.	ID=Ad77271a.a05.4.g14670
4	funannotate	gene	19588283	19589452	.	+	.	ID=Ad77271a.a05.4.g15950
4	funannotate	gene	19858755	19860209	.	+	.	ID=Ad77271a.a05.4.g16480
40	funannotate	gene	56332	56802	.	-	.	ID=Ad77271a.a05.40.g00050
40	funannotate	gene	1347687	1347759	.	-	.	ID=Ad77271a.a05.40.g01200
40	funannotate	gene	1674705	1675282	.	-	.	ID=Ad77271a.a05.40.g01300
40	funannotate	gene	3300419	3301377	.	-	.	ID=Ad77271a.a05.40.g01990
40	funannotate	gene	3676132	3677953	.	+	.	ID=Ad77271a.a05.40.g02110
40	funannotate	gene	3684631	3686474	.	+	.	ID=Ad77271a.a05.40.g02140
40	funannotate	gene	3723986	3724342	.	-	.	ID=Ad77271a.a05.40.g02150
41	funannotate	gene	1080456	1081370	.	-	.	ID=Ad77271a.a05.41.g00340
41	funannotate	gene	1542397	1543025	.	+	.	ID=Ad77271a.a05.41.g00500
41	funannotate	gene	8181177	8181353	.	-	.	ID=Ad77271a.a05.41.g01530
41	funannotate	gene	9214099	9215422	.	-	.	ID=Ad77271a.a05.41.g02730
42	funannotate	gene	2431559	2431828	.	-	.	ID=Ad77271a.a05.42.g00590
42	funannotate	gene	4776708	4777858	.	+	.	ID=Ad77271a.a05.42.g00910
42	funannotate	gene	5457490	5458708	.	+	.	ID=Ad77271a.a05.42.g01010
42	funannotate	gene	6241581	6242657	.	+	.	ID=Ad77271a.a05.42.g01220
42	funannotate	gene	8128903	8129344	.	-	.	ID=Ad77271a.a05.42.g01430
42	funannotate	gene	8598604	8600202	.	-	.	ID=Ad77271a.a05.42.g01950
42	funannotate	gene	8600547	8600619	.	+	.	ID=Ad77271a.a05.42.g01960
5	funannotate	gene	70604	71016	.	+	.	ID=Ad77271a.a05.5.g00070
5	funannotate	gene	103539	103975	.	+	.	ID=Ad77271a.a05.5.g00120
5	funannotate	gene	211856	212674	.	+	.	ID=Ad77271a.a05.5.g00290
5	funannotate	gene	586003	586557	.	+	.	ID=Ad77271a.a05.5.g01010
5	funannotate	gene	1751386	1751800	.	-	.	ID=Ad77271a.a05.5.g03270
5	funannotate	gene	2269530	2270033	.	-	.	ID=Ad77271a.a05.5.g04460
5	funannotate	gene	2482357	2483641	.	+	.	ID=Ad77271a.a05.5.g04940
5	funannotate	gene	3531466	3531828	.	+	.	ID=Ad77271a.a05.5.g06830
5	funannotate	gene	3533380	3533748	.	-	.	ID=Ad77271a.a05.5.g06840
5	funannotate	gene	4022049	4022620	.	-	.	ID=Ad77271a.a05.5.g07560
5	funannotate	gene	4114707	4115376	.	-	.	ID=Ad77271a.a05.5.g07710
5	funannotate	gene	5209397	5209713	.	-	.	ID=Ad77271a.a05.5.g08720
5	funannotate	gene	6411438	6412206	.	-	.	ID=Ad77271a.a05.5.g09210
5	funannotate	gene	6424103	6424785	.	-	.	ID=Ad77271a.a05.5.g09250
5	funannotate	gene	7705482	7705742	.	+	.	ID=Ad77271a.a05.5.g09520
5	funannotate	gene	8468607	8468960	.	+	.	ID=Ad77271a.a05.5.g09570
5	funannotate	gene	13317147	13317401	.	+	.	ID=Ad77271a.a05.5.g10070
5	funannotate	gene	14215936	14216916	.	-	.	ID=Ad77271a.a05.5.g10370
5	funannotate	gene	14269626	14270678	.	+	.	ID=Ad77271a.a05.5.g10400
5	funannotate	gene	14585038	14585268	.	+	.	ID=Ad77271a.a05.5.g10500
5	funannotate	gene	15042841	15043845	.	+	.	ID=Ad77271a.a05.5.g10820
5	funannotate	gene	17224371	17224976	.	+	.	ID=Ad77271a.a05.5.g12780
5	funannotate	gene	17367338	17368189	.	+	.	ID=Ad77271a.a05.5.g12970
5	funannotate	gene	18333195	18334460	.	-	.	ID=Ad77271a.a05.5.g14340
5	funannotate	gene	18557078	18557891	.	-	.	ID=Ad77271a.a05.5.g14670
5	funannotate	gene	18781540	18782043	.	+	.	ID=Ad77271a.a05.5.g15080
5	funannotate	gene	18979667	18979740	.	+	.	ID=Ad77271a.a05.5.g15450
5	funannotate	gene	19192570	19193005	.	-	.	ID=Ad77271a.a05.5.g15880
5	funannotate	gene	19366320	19367781	.	-	.	ID=Ad77271a.a05.5.g16210
5	funannotate	gene	19536592	19536664	.	+	.	ID=Ad77271a.a05.5.g16540
5	funannotate	gene	19924203	19925282	.	-	.	ID=Ad77271a.a05.5.g17260
6	funannotate	gene	173797	174789	.	+	.	ID=Ad77271a.a05.6.g00160
6	funannotate	gene	976713	978079	.	+	.	ID=Ad77271a.a05.6.g01630
6	funannotate	gene	989056	989547	.	+	.	ID=Ad77271a.a05.6.g01650
6	funannotate	gene	1610338	1611686	.	+	.	ID=Ad77271a.a05.6.g02920
6	funannotate	gene	2016904	2018430	.	-	.	ID=Ad77271a.a05.6.g03810
6	funannotate	gene	2950154	2950999	.	+	.	ID=Ad77271a.a05.6.g05240
6	funannotate	gene	2998683	3000110	.	+	.	ID=Ad77271a.a05.6.g05330
6	funannotate	gene	3068221	3069273	.	+	.	ID=Ad77271a.a05.6.g05410
6	funannotate	gene	3385676	3386134	.	+	.	ID=Ad77271a.a05.6.g05750
6	funannotate	gene	4810379	4810831	.	-	.	ID=Ad77271a.a05.6.g07490
6	funannotate	gene	5152582	5153088	.	-	.	ID=Ad77271a.a05.6.g07620
6	funannotate	gene	5153157	5154784	.	-	.	ID=Ad77271a.a05.6.g07630
6	funannotate	gene	5194220	5195618	.	-	.	ID=Ad77271a.a05.6.g07650
6	funannotate	gene	6667653	6668783	.	-	.	ID=Ad77271a.a05.6.g08290
6	funannotate	gene	11539252	11541031	.	-	.	ID=Ad77271a.a05.6.g09090
6	funannotate	gene	12843864	12844120	.	-	.	ID=Ad77271a.a05.6.g09420
6	funannotate	gene	13221857	13223194	.	-	.	ID=Ad77271a.a05.6.g09530
6	funannotate	gene	13694010	13695494	.	+	.	ID=Ad77271a.a05.6.g09970
6	funannotate	gene	14002711	14003039	.	+	.	ID=Ad77271a.a05.6.g10460
6	funannotate	gene	14003626	14004402	.	-	.	ID=Ad77271a.a05.6.g10470
6	funannotate	gene	14630409	14631191	.	-	.	ID=Ad77271a.a05.6.g11210
6	funannotate	gene	15082579	15084685	.	+	.	ID=Ad77271a.a05.6.g11970
6	funannotate	gene	16204959	16206356	.	+	.	ID=Ad77271a.a05.6.g13720
6	funannotate	gene	16255397	16257032	.	+	.	ID=Ad77271a.a05.6.g13810
6	funannotate	gene	16503101	16503577	.	-	.	ID=Ad77271a.a05.6.g14300
6	funannotate	gene	17152599	17153204	.	+	.	ID=Ad77271a.a05.6.g15130
6	funannotate	gene	17153224	17153777	.	+	.	ID=Ad77271a.a05.6.g15140
6	funannotate	gene	17326189	17327424	.	+	.	ID=Ad77271a.a05.6.g15490
6	funannotate	gene	18668426	18668939	.	+	.	ID=Ad77271a.a05.6.g17820
6	funannotate	gene	18837840	18838239	.	+	.	ID=Ad77271a.a05.6.g18140
6	funannotate	gene	18839480	18839794	.	+	.	ID=Ad77271a.a05.6.g18150
6	funannotate	gene	19012395	19012769	.	+	.	ID=Ad77271a.a05.6.g18620
6	funannotate	gene	19231235	19233226	.	+	.	ID=Ad77271a.a05.6.g18950
6	funannotate	gene	19294819	19296007	.	+	.	ID=Ad77271a.a05.6.g19000
6	funannotate	gene	19505180	19506340	.	+	.	ID=Ad77271a.a05.6.g19390
6	funannotate	gene	19721761	19722528	.	-	.	ID=Ad77271a.a05.6.g19800
7	funannotate	gene	96152	98008	.	+	.	ID=Ad77271a.a05.7.g00150
7	funannotate	gene	894355	895153	.	-	.	ID=Ad77271a.a05.7.g01650
7	funannotate	gene	2135313	2136030	.	-	.	ID=Ad77271a.a05.7.g03860
7	funannotate	gene	2408497	2409342	.	+	.	ID=Ad77271a.a05.7.g04340
7	funannotate	gene	2436019	2436755	.	-	.	ID=Ad77271a.a05.7.g04380
7	funannotate	gene	3009149	3009711	.	+	.	ID=Ad77271a.a05.7.g05390
7	funannotate	gene	3009981	3010594	.	+	.	ID=Ad77271a.a05.7.g05400
7	funannotate	gene	3063713	3064716	.	+	.	ID=Ad77271a.a05.7.g05480
7	funannotate	gene	3809840	3810888	.	+	.	ID=Ad77271a.a05.7.g06750
7	funannotate	gene	4187247	4188008	.	+	.	ID=Ad77271a.a05.7.g07090
7	funannotate	gene	4188588	4189736	.	-	.	ID=Ad77271a.a05.7.g07100
7	funannotate	gene	4710155	4710968	.	+	.	ID=Ad77271a.a05.7.g07570
7	funannotate	gene	5367995	5368068	.	-	.	ID=Ad77271a.a05.7.g07990
7	funannotate	gene	5757316	5758640	.	+	.	ID=Ad77271a.a05.7.g08280
7	funannotate	gene	5982282	5982599	.	+	.	ID=Ad77271a.a05.7.g08380
7	funannotate	gene	6263424	6263680	.	-	.	ID=Ad77271a.a05.7.g08470
7	funannotate	gene	8129842	8131220	.	+	.	ID=Ad77271a.a05.7.g08850
7	funannotate	gene	8576172	8578214	.	-	.	ID=Ad77271a.a05.7.g08920
7	funannotate	gene	16551149	16552791	.	+	.	ID=Ad77271a.a05.7.g10560
7	funannotate	gene	16886487	16887941	.	-	.	ID=Ad77271a.a05.7.g11040
7	funannotate	gene	17859561	17859947	.	-	.	ID=Ad77271a.a05.7.g12490
7	funannotate	gene	17894305	17896710	.	+	.	ID=Ad77271a.a05.7.g12560
7	funannotate	gene	17946793	17947255	.	-	.	ID=Ad77271a.a05.7.g12680
7	funannotate	gene	17947367	17947438	.	+	.	ID=Ad77271a.a05.7.g12690
7	funannotate	gene	17991744	17992897	.	-	.	ID=Ad77271a.a05.7.g12760
7	funannotate	gene	18174741	18175238	.	+	.	ID=Ad77271a.a05.7.g13170
7	funannotate	gene	18443771	18444413	.	+	.	ID=Ad77271a.a05.7.g13610
7	funannotate	gene	18482966	18483973	.	+	.	ID=Ad77271a.a05.7.g13670
7	funannotate	gene	18488099	18488546	.	-	.	ID=Ad77271a.a05.7.g13690
7	funannotate	gene	19127938	19128246	.	+	.	ID=Ad77271a.a05.7.g14830
7	funannotate	gene	19266324	19267597	.	-	.	ID=Ad77271a.a05.7.g15100
7	funannotate	gene	19403160	19404174	.	-	.	ID=Ad77271a.a05.7.g15380
7	funannotate	gene	19405200	19405541	.	+	.	ID=Ad77271a.a05.7.g15390
8	funannotate	gene	165884	166520	.	+	.	ID=Ad77271a.a05.8.g00230
8	funannotate	gene	503810	504200	.	-	.	ID=Ad77271a.a05.8.g00800
8	funannotate	gene	812841	813131	.	-	.	ID=Ad77271a.a05.8.g01420
8	funannotate	gene	1180196	1181257	.	-	.	ID=Ad77271a.a05.8.g01960
8	funannotate	gene	2119769	2121142	.	-	.	ID=Ad77271a.a05.8.g03160
8	funannotate	gene	2247953	2249637	.	+	.	ID=Ad77271a.a05.8.g03330
8	funannotate	gene	4359494	4361265	.	+	.	ID=Ad77271a.a05.8.g05650
8	funannotate	gene	7479643	7480009	.	+	.	ID=Ad77271a.a05.8.g06530
8	funannotate	gene	7480343	7480726	.	+	.	ID=Ad77271a.a05.8.g06540
8	funannotate	gene	12326269	12326633	.	+	.	ID=Ad77271a.a05.8.g07060
8	funannotate	gene	13054221	13056128	.	+	.	ID=Ad77271a.a05.8.g07110
8	funannotate	gene	16146679	16146948	.	-	.	ID=Ad77271a.a05.8.g09890
8	funannotate	gene	18059671	18059743	.	-	.	ID=Ad77271a.a05.8.g13250
8	funannotate	gene	18332295	18332786	.	+	.	ID=Ad77271a.a05.8.g13840
8	funannotate	gene	18944352	18945046	.	-	.	ID=Ad77271a.a05.8.g15100
8	funannotate	gene	18968336	18968578	.	+	.	ID=Ad77271a.a05.8.g15180
9	funannotate	gene	195902	196615	.	-	.	ID=Ad77271a.a05.9.g00270
9	funannotate	gene	1320347	1321851	.	+	.	ID=Ad77271a.a05.9.g02320
9	funannotate	gene	6012277	6013235	.	+	.	ID=Ad77271a.a05.9.g05630
9	funannotate	gene	6014313	6014723	.	+	.	ID=Ad77271a.a05.9.g05640
9	funannotate	gene	6741533	6742799	.	+	.	ID=Ad77271a.a05.9.g05830
9	funannotate	gene	6743005	6743199	.	-	.	ID=Ad77271a.a05.9.g05840
9	funannotate	gene	10360460	10360956	.	-	.	ID=Ad77271a.a05.9.g06050
9	funannotate	gene	10361058	10361824	.	+	.	ID=Ad77271a.a05.9.g06060
9	funannotate	gene	10390371	10391116	.	-	.	ID=Ad77271a.a05.9.g06080
9	funannotate	gene	13299761	13300509	.	-	.	ID=Ad77271a.a05.9.g06750
9	funannotate	gene	15924816	15927101	.	+	.	ID=Ad77271a.a05.9.g09320
9	funannotate	gene	17994975	17995873	.	+	.	ID=Ad77271a.a05.9.g13150
9	funannotate	gene	18261923	18262470	.	-	.	ID=Ad77271a.a05.9.g13600
9	funannotate	gene	18692372	18692797	.	+	.	ID=Ad77271a.a05.9.g14430
