# Supplementary material for: Chromosome-level baobab genome illuminates its evolutionary trajectory and environmental adaptation
Source: Nat Commun. 2024 Oct 12;15:8833. doi: 10.1038/s41467-024-53157-w (PMC11470940; doi:10.1038/s41467-024-53157-w)
Supplement: Supplementary file 18 — Source Data [file 41467_2024_53157_MOESM18_ESM.zip › Supplementary Fig. 16a-genes#7570B3_purple_LS3.txt]

1	funannotate	gene	2286864	2288235	.	-	.	ID=Ad77271a.a05.1.g01180
1	funannotate	gene	3576253	3577238	.	-	.	ID=Ad77271a.a05.1.g03080
1	funannotate	gene	3900376	3901500	.	+	.	ID=Ad77271a.a05.1.g03750
1	funannotate	gene	4126542	4126859	.	+	.	ID=Ad77271a.a05.1.g04250
1	funannotate	gene	4491542	4492455	.	-	.	ID=Ad77271a.a05.1.g05030
1	funannotate	gene	4572031	4572375	.	+	.	ID=Ad77271a.a05.1.g05150
1	funannotate	gene	4584382	4585554	.	-	.	ID=Ad77271a.a05.1.g05180
1	funannotate	gene	5887589	5889004	.	+	.	ID=Ad77271a.a05.1.g07130
1	funannotate	gene	6484293	6484472	.	-	.	ID=Ad77271a.a05.1.g07790
1	funannotate	gene	6726581	6728046	.	-	.	ID=Ad77271a.a05.1.g08090
1	funannotate	gene	6895002	6895625	.	-	.	ID=Ad77271a.a05.1.g08300
1	funannotate	gene	10612226	10612461	.	-	.	ID=Ad77271a.a05.1.g09630
1	funannotate	gene	15595235	15596776	.	-	.	ID=Ad77271a.a05.1.g10260
1	funannotate	gene	16805109	16805270	.	-	.	ID=Ad77271a.a05.1.g10440
1	funannotate	gene	17566968	17567402	.	+	.	ID=Ad77271a.a05.1.g10820
1	funannotate	gene	17638843	17639580	.	+	.	ID=Ad77271a.a05.1.g10910
1	funannotate	gene	18123134	18124959	.	+	.	ID=Ad77271a.a05.1.g11190
1	funannotate	gene	19551886	19553005	.	+	.	ID=Ad77271a.a05.1.g12630
1	funannotate	gene	20092279	20092524	.	-	.	ID=Ad77271a.a05.1.g13490
1	funannotate	gene	20281213	20282394	.	+	.	ID=Ad77271a.a05.1.g13680
1	funannotate	gene	20707917	20708927	.	-	.	ID=Ad77271a.a05.1.g14340
1	funannotate	gene	21429874	21431958	.	+	.	ID=Ad77271a.a05.1.g15140
1	funannotate	gene	22577038	22577751	.	-	.	ID=Ad77271a.a05.1.g17200
1	funannotate	gene	22924523	22925989	.	-	.	ID=Ad77271a.a05.1.g17880
1	funannotate	gene	23058244	23059387	.	+	.	ID=Ad77271a.a05.1.g18090
10	funannotate	gene	254739	255335	.	-	.	ID=Ad77271a.a05.10.g00380
10	funannotate	gene	589572	590154	.	-	.	ID=Ad77271a.a05.10.g01070
10	funannotate	gene	774169	774474	.	-	.	ID=Ad77271a.a05.10.g01390
10	funannotate	gene	904585	905001	.	-	.	ID=Ad77271a.a05.10.g01550
10	funannotate	gene	4588141	4588680	.	-	.	ID=Ad77271a.a05.10.g02300
10	funannotate	gene	4588985	4589440	.	-	.	ID=Ad77271a.a05.10.g02310
10	funannotate	gene	4628059	4628424	.	+	.	ID=Ad77271a.a05.10.g02350
10	funannotate	gene	4826820	4827023	.	-	.	ID=Ad77271a.a05.10.g02370
10	funannotate	gene	8299959	8300150	.	-	.	ID=Ad77271a.a05.10.g02480
10	funannotate	gene	8359821	8360027	.	-	.	ID=Ad77271a.a05.10.g02490
10	funannotate	gene	10812863	10814436	.	+	.	ID=Ad77271a.a05.10.g03050
10	funannotate	gene	11930265	11930684	.	+	.	ID=Ad77271a.a05.10.g03600
10	funannotate	gene	12130259	12130567	.	-	.	ID=Ad77271a.a05.10.g03640
10	funannotate	gene	12131195	12131743	.	-	.	ID=Ad77271a.a05.10.g03650
10	funannotate	gene	13725824	13726483	.	+	.	ID=Ad77271a.a05.10.g04640
10	funannotate	gene	13824817	13826429	.	-	.	ID=Ad77271a.a05.10.g04830
10	funannotate	gene	14178833	14179445	.	-	.	ID=Ad77271a.a05.10.g05410
10	funannotate	gene	15636839	15638829	.	+	.	ID=Ad77271a.a05.10.g07940
10	funannotate	gene	16170794	16172059	.	-	.	ID=Ad77271a.a05.10.g08960
10	funannotate	gene	16264121	16264975	.	+	.	ID=Ad77271a.a05.10.g09130
10	funannotate	gene	16354793	16355050	.	+	.	ID=Ad77271a.a05.10.g09280
10	funannotate	gene	17011828	17013053	.	-	.	ID=Ad77271a.a05.10.g10450
10	funannotate	gene	17191064	17192270	.	+	.	ID=Ad77271a.a05.10.g10830
10	funannotate	gene	17192273	17193641	.	+	.	ID=Ad77271a.a05.10.g10840
10	funannotate	gene	17766080	17766464	.	+	.	ID=Ad77271a.a05.10.g11910
10	funannotate	gene	18537821	18538057	.	-	.	ID=Ad77271a.a05.10.g13250
10	funannotate	gene	18538210	18538581	.	+	.	ID=Ad77271a.a05.10.g13260
11	funannotate	gene	165972	167636	.	-	.	ID=Ad77271a.a05.11.g00180
11	funannotate	gene	184944	185353	.	-	.	ID=Ad77271a.a05.11.g00230
11	funannotate	gene	185437	185693	.	-	.	ID=Ad77271a.a05.11.g00240
11	funannotate	gene	741602	742161	.	-	.	ID=Ad77271a.a05.11.g01290
11	funannotate	gene	2173654	2174619	.	+	.	ID=Ad77271a.a05.11.g03720
11	funannotate	gene	2829303	2829503	.	+	.	ID=Ad77271a.a05.11.g04280
11	funannotate	gene	2829983	2830813	.	+	.	ID=Ad77271a.a05.11.g04290
11	funannotate	gene	2830976	2831413	.	+	.	ID=Ad77271a.a05.11.g04300
11	funannotate	gene	3750471	3751754	.	+	.	ID=Ad77271a.a05.11.g04810
11	funannotate	gene	3828045	3828662	.	-	.	ID=Ad77271a.a05.11.g04880
11	funannotate	gene	4165787	4166283	.	-	.	ID=Ad77271a.a05.11.g04960
11	funannotate	gene	5976130	5978472	.	+	.	ID=Ad77271a.a05.11.g05290
11	funannotate	gene	5986637	5987269	.	+	.	ID=Ad77271a.a05.11.g05300
11	funannotate	gene	12996326	12997735	.	-	.	ID=Ad77271a.a05.11.g06220
11	funannotate	gene	15402431	15403591	.	-	.	ID=Ad77271a.a05.11.g07410
11	funannotate	gene	15808562	15809110	.	+	.	ID=Ad77271a.a05.11.g07840
11	funannotate	gene	17494160	17494501	.	+	.	ID=Ad77271a.a05.11.g10100
11	funannotate	gene	17592364	17594406	.	-	.	ID=Ad77271a.a05.11.g10320
11	funannotate	gene	17901912	17902139	.	+	.	ID=Ad77271a.a05.11.g10900
11	funannotate	gene	18054137	18055875	.	+	.	ID=Ad77271a.a05.11.g11190
11	funannotate	gene	18117483	18119105	.	-	.	ID=Ad77271a.a05.11.g11320
11	funannotate	gene	18219347	18220845	.	+	.	ID=Ad77271a.a05.11.g11530
11	funannotate	gene	18221473	18221932	.	+	.	ID=Ad77271a.a05.11.g11540
11	funannotate	gene	18354865	18355800	.	-	.	ID=Ad77271a.a05.11.g11740
12	funannotate	gene	1541234	1541306	.	+	.	ID=Ad77271a.a05.12.g01220
12	funannotate	gene	1693361	1694779	.	-	.	ID=Ad77271a.a05.12.g01380
12	funannotate	gene	2068017	2068101	.	-	.	ID=Ad77271a.a05.12.g01410
12	funannotate	gene	2652628	2653528	.	+	.	ID=Ad77271a.a05.12.g01890
12	funannotate	gene	2985820	2986905	.	-	.	ID=Ad77271a.a05.12.g02360
12	funannotate	gene	3074245	3074900	.	-	.	ID=Ad77271a.a05.12.g02470
12	funannotate	gene	3210699	3212080	.	-	.	ID=Ad77271a.a05.12.g02810
12	funannotate	gene	3273988	3275898	.	-	.	ID=Ad77271a.a05.12.g02930
12	funannotate	gene	4782931	4783287	.	-	.	ID=Ad77271a.a05.12.g05940
12	funannotate	gene	4957661	4959030	.	-	.	ID=Ad77271a.a05.12.g06270
12	funannotate	gene	5820110	5820507	.	-	.	ID=Ad77271a.a05.12.g07930
12	funannotate	gene	5821051	5822526	.	+	.	ID=Ad77271a.a05.12.g07940
12	funannotate	gene	5894109	5894360	.	-	.	ID=Ad77271a.a05.12.g08080
12	funannotate	gene	6096047	6096806	.	-	.	ID=Ad77271a.a05.12.g08370
12	funannotate	gene	8100177	8100625	.	+	.	ID=Ad77271a.a05.12.g11450
12	funannotate	gene	8155021	8155534	.	+	.	ID=Ad77271a.a05.12.g11600
12	funannotate	gene	8455211	8456284	.	-	.	ID=Ad77271a.a05.12.g11810
12	funannotate	gene	9345474	9346376	.	-	.	ID=Ad77271a.a05.12.g12760
12	funannotate	gene	15775929	15776117	.	-	.	ID=Ad77271a.a05.12.g14480
13	funannotate	gene	105977	107650	.	-	.	ID=Ad77271a.a05.13.g00170
13	funannotate	gene	502109	502609	.	+	.	ID=Ad77271a.a05.13.g01030
13	funannotate	gene	1628384	1628800	.	-	.	ID=Ad77271a.a05.13.g03110
13	funannotate	gene	1734768	1736584	.	-	.	ID=Ad77271a.a05.13.g03240
13	funannotate	gene	2013653	2013841	.	-	.	ID=Ad77271a.a05.13.g03680
13	funannotate	gene	5397257	5397648	.	-	.	ID=Ad77271a.a05.13.g04880
13	funannotate	gene	10990346	10991495	.	+	.	ID=Ad77271a.a05.13.g05350
13	funannotate	gene	14800675	14801280	.	+	.	ID=Ad77271a.a05.13.g06230
13	funannotate	gene	15725029	15725827	.	-	.	ID=Ad77271a.a05.13.g06940
13	funannotate	gene	16292615	16292938	.	-	.	ID=Ad77271a.a05.13.g07810
13	funannotate	gene	17081479	17081882	.	+	.	ID=Ad77271a.a05.13.g09170
13	funannotate	gene	17248516	17249219	.	-	.	ID=Ad77271a.a05.13.g09560
13	funannotate	gene	17617106	17617678	.	+	.	ID=Ad77271a.a05.13.g10300
14	funannotate	gene	247003	247884	.	-	.	ID=Ad77271a.a05.14.g00410
14	funannotate	gene	441493	441756	.	-	.	ID=Ad77271a.a05.14.g00820
14	funannotate	gene	703571	704233	.	+	.	ID=Ad77271a.a05.14.g01280
14	funannotate	gene	831429	832602	.	-	.	ID=Ad77271a.a05.14.g01480
14	funannotate	gene	833086	833625	.	-	.	ID=Ad77271a.a05.14.g01490
14	funannotate	gene	1213185	1213767	.	-	.	ID=Ad77271a.a05.14.g02090
14	funannotate	gene	1632297	1633686	.	-	.	ID=Ad77271a.a05.14.g02970
14	funannotate	gene	1908843	1910739	.	-	.	ID=Ad77271a.a05.14.g03460
14	funannotate	gene	2292306	2293478	.	-	.	ID=Ad77271a.a05.14.g04260
14	funannotate	gene	2316891	2318154	.	-	.	ID=Ad77271a.a05.14.g04290
14	funannotate	gene	2490556	2493257	.	-	.	ID=Ad77271a.a05.14.g04620
14	funannotate	gene	2741171	2741383	.	-	.	ID=Ad77271a.a05.14.g05000
14	funannotate	gene	3337349	3338630	.	-	.	ID=Ad77271a.a05.14.g06030
14	funannotate	gene	4176760	4177737	.	-	.	ID=Ad77271a.a05.14.g07310
14	funannotate	gene	4408916	4410112	.	+	.	ID=Ad77271a.a05.14.g07550
14	funannotate	gene	4546567	4547147	.	-	.	ID=Ad77271a.a05.14.g07730
14	funannotate	gene	5435555	5435625	.	-	.	ID=Ad77271a.a05.14.g08700
14	funannotate	gene	5467511	5468575	.	+	.	ID=Ad77271a.a05.14.g08760
14	funannotate	gene	5521437	5522800	.	-	.	ID=Ad77271a.a05.14.g08830
14	funannotate	gene	6490947	6491785	.	-	.	ID=Ad77271a.a05.14.g09270
14	funannotate	gene	6492013	6492264	.	+	.	ID=Ad77271a.a05.14.g09280
14	funannotate	gene	12513784	12514607	.	+	.	ID=Ad77271a.a05.14.g09840
14	funannotate	gene	14988676	14990911	.	+	.	ID=Ad77271a.a05.14.g10550
14	funannotate	gene	15539815	15540195	.	+	.	ID=Ad77271a.a05.14.g10980
14	funannotate	gene	16291409	16292861	.	+	.	ID=Ad77271a.a05.14.g12050
14	funannotate	gene	16444840	16445503	.	+	.	ID=Ad77271a.a05.14.g12440
14	funannotate	gene	16959613	16960830	.	+	.	ID=Ad77271a.a05.14.g13310
14	funannotate	gene	17262790	17263876	.	+	.	ID=Ad77271a.a05.14.g14000
14	funannotate	gene	17283978	17284983	.	-	.	ID=Ad77271a.a05.14.g14040
14	funannotate	gene	17285039	17285953	.	-	.	ID=Ad77271a.a05.14.g14050
14	funannotate	gene	17543175	17543684	.	+	.	ID=Ad77271a.a05.14.g14520
15	funannotate	gene	382979	384356	.	+	.	ID=Ad77271a.a05.15.g00680
15	funannotate	gene	903865	904478	.	+	.	ID=Ad77271a.a05.15.g01650
15	funannotate	gene	1790333	1791523	.	-	.	ID=Ad77271a.a05.15.g03240
15	funannotate	gene	1824677	1827285	.	+	.	ID=Ad77271a.a05.15.g03310
15	funannotate	gene	3764094	3764300	.	-	.	ID=Ad77271a.a05.15.g06500
15	funannotate	gene	3764741	3765086	.	+	.	ID=Ad77271a.a05.15.g06510
15	funannotate	gene	5446223	5447346	.	-	.	ID=Ad77271a.a05.15.g07940
15	funannotate	gene	6674852	6675535	.	-	.	ID=Ad77271a.a05.15.g08320
15	funannotate	gene	7908805	7909206	.	+	.	ID=Ad77271a.a05.15.g08680
15	funannotate	gene	7945763	7947016	.	+	.	ID=Ad77271a.a05.15.g08690
15	funannotate	gene	10395641	10397361	.	+	.	ID=Ad77271a.a05.15.g09110
15	funannotate	gene	10993711	10994242	.	+	.	ID=Ad77271a.a05.15.g09270
15	funannotate	gene	15321931	15322522	.	+	.	ID=Ad77271a.a05.15.g10010
15	funannotate	gene	15337619	15339570	.	-	.	ID=Ad77271a.a05.15.g10030
16	funannotate	gene	196886	197710	.	-	.	ID=Ad77271a.a05.16.g00330
16	funannotate	gene	980178	981293	.	+	.	ID=Ad77271a.a05.16.g01950
16	funannotate	gene	1306644	1309439	.	-	.	ID=Ad77271a.a05.16.g02490
16	funannotate	gene	1836118	1837475	.	-	.	ID=Ad77271a.a05.16.g03420
16	funannotate	gene	2332765	2333546	.	-	.	ID=Ad77271a.a05.16.g04350
16	funannotate	gene	2830879	2832840	.	+	.	ID=Ad77271a.a05.16.g05020
16	funannotate	gene	3119143	3119845	.	-	.	ID=Ad77271a.a05.16.g05420
16	funannotate	gene	4059004	4059721	.	+	.	ID=Ad77271a.a05.16.g06080
16	funannotate	gene	5412955	5413027	.	+	.	ID=Ad77271a.a05.16.g06690
16	funannotate	gene	5931268	5931464	.	-	.	ID=Ad77271a.a05.16.g06750
16	funannotate	gene	11964430	11964657	.	-	.	ID=Ad77271a.a05.16.g07460
16	funannotate	gene	11964888	11965199	.	-	.	ID=Ad77271a.a05.16.g07470
16	funannotate	gene	13158788	13159237	.	-	.	ID=Ad77271a.a05.16.g07770
16	funannotate	gene	14282777	14284244	.	-	.	ID=Ad77271a.a05.16.g08270
16	funannotate	gene	15365027	15367495	.	-	.	ID=Ad77271a.a05.16.g09000
16	funannotate	gene	15405292	15406199	.	-	.	ID=Ad77271a.a05.16.g09070
16	funannotate	gene	15503014	15505320	.	-	.	ID=Ad77271a.a05.16.g09160
16	funannotate	gene	16196883	16198068	.	+	.	ID=Ad77271a.a05.16.g10370
16	funannotate	gene	16267867	16268533	.	+	.	ID=Ad77271a.a05.16.g10570
16	funannotate	gene	16355739	16356432	.	+	.	ID=Ad77271a.a05.16.g10740
16	funannotate	gene	16452089	16452501	.	-	.	ID=Ad77271a.a05.16.g10920
16	funannotate	gene	16622511	16623657	.	+	.	ID=Ad77271a.a05.16.g11230
16	funannotate	gene	16790755	16791109	.	+	.	ID=Ad77271a.a05.16.g11610
17	funannotate	gene	980859	980929	.	-	.	ID=Ad77271a.a05.17.g01630
17	funannotate	gene	2269057	2269560	.	+	.	ID=Ad77271a.a05.17.g02940
17	funannotate	gene	4604533	4604958	.	+	.	ID=Ad77271a.a05.17.g03860
17	funannotate	gene	12309106	12309712	.	-	.	ID=Ad77271a.a05.17.g05590
17	funannotate	gene	13169753	13171999	.	+	.	ID=Ad77271a.a05.17.g06650
17	funannotate	gene	13323169	13323362	.	+	.	ID=Ad77271a.a05.17.g06860
17	funannotate	gene	13656691	13657109	.	+	.	ID=Ad77271a.a05.17.g07250
17	funannotate	gene	14012734	14012969	.	+	.	ID=Ad77271a.a05.17.g07780
17	funannotate	gene	14577089	14578252	.	-	.	ID=Ad77271a.a05.17.g08710
17	funannotate	gene	14943930	14944613	.	+	.	ID=Ad77271a.a05.17.g09480
17	funannotate	gene	15014438	15016099	.	-	.	ID=Ad77271a.a05.17.g09600
17	funannotate	gene	15257956	15258621	.	+	.	ID=Ad77271a.a05.17.g10040
17	funannotate	gene	15362707	15363686	.	-	.	ID=Ad77271a.a05.17.g10230
18	funannotate	gene	241089	241691	.	-	.	ID=Ad77271a.a05.18.g00140
18	funannotate	gene	3511084	3511353	.	+	.	ID=Ad77271a.a05.18.g01800
18	funannotate	gene	4706472	4707658	.	-	.	ID=Ad77271a.a05.18.g01910
18	funannotate	gene	5616386	5616673	.	-	.	ID=Ad77271a.a05.18.g02040
18	funannotate	gene	13534479	13535848	.	-	.	ID=Ad77271a.a05.18.g04200
18	funannotate	gene	13916330	13917533	.	-	.	ID=Ad77271a.a05.18.g04860
18	funannotate	gene	13917557	13917739	.	-	.	ID=Ad77271a.a05.18.g04870
18	funannotate	gene	14016129	14016569	.	+	.	ID=Ad77271a.a05.18.g05000
18	funannotate	gene	14764377	14764943	.	+	.	ID=Ad77271a.a05.18.g06400
18	funannotate	gene	14888696	14889285	.	+	.	ID=Ad77271a.a05.18.g06560
19	funannotate	gene	344846	345492	.	+	.	ID=Ad77271a.a05.19.g00570
19	funannotate	gene	377551	379251	.	+	.	ID=Ad77271a.a05.19.g00610
19	funannotate	gene	453443	454958	.	-	.	ID=Ad77271a.a05.19.g00730
19	funannotate	gene	1783299	1783931	.	-	.	ID=Ad77271a.a05.19.g02930
19	funannotate	gene	2139523	2140044	.	+	.	ID=Ad77271a.a05.19.g03380
19	funannotate	gene	2876649	2877082	.	-	.	ID=Ad77271a.a05.19.g03810
19	funannotate	gene	2970379	2971078	.	+	.	ID=Ad77271a.a05.19.g03900
19	funannotate	gene	8444248	8446189	.	+	.	ID=Ad77271a.a05.19.g04920
19	funannotate	gene	10680989	10681061	.	-	.	ID=Ad77271a.a05.19.g05400
19	funannotate	gene	12680545	12682999	.	+	.	ID=Ad77271a.a05.19.g05690
19	funannotate	gene	12842273	12843739	.	+	.	ID=Ad77271a.a05.19.g05910
19	funannotate	gene	13301552	13302622	.	-	.	ID=Ad77271a.a05.19.g06090
19	funannotate	gene	14030341	14031303	.	+	.	ID=Ad77271a.a05.19.g06710
19	funannotate	gene	14954625	14955591	.	+	.	ID=Ad77271a.a05.19.g08310
19	funannotate	gene	15038197	15038973	.	+	.	ID=Ad77271a.a05.19.g08460
2	funannotate	gene	138254	139432	.	+	.	ID=Ad77271a.a05.2.g00070
2	funannotate	gene	210966	212049	.	-	.	ID=Ad77271a.a05.2.g00150
2	funannotate	gene	694370	695596	.	+	.	ID=Ad77271a.a05.2.g00880
2	funannotate	gene	3018288	3018817	.	+	.	ID=Ad77271a.a05.2.g02550
2	funannotate	gene	3018977	3019960	.	+	.	ID=Ad77271a.a05.2.g02560
2	funannotate	gene	3020172	3020506	.	-	.	ID=Ad77271a.a05.2.g02570
2	funannotate	gene	3267853	3268674	.	-	.	ID=Ad77271a.a05.2.g03040
2	funannotate	gene	3588831	3589952	.	-	.	ID=Ad77271a.a05.2.g03870
2	funannotate	gene	3645274	3645843	.	+	.	ID=Ad77271a.a05.2.g03970
2	funannotate	gene	3933769	3934500	.	+	.	ID=Ad77271a.a05.2.g04530
2	funannotate	gene	4100487	4100955	.	+	.	ID=Ad77271a.a05.2.g04940
2	funannotate	gene	4679068	4679790	.	+	.	ID=Ad77271a.a05.2.g05840
2	funannotate	gene	5342104	5342607	.	-	.	ID=Ad77271a.a05.2.g06890
2	funannotate	gene	7783436	7783754	.	+	.	ID=Ad77271a.a05.2.g09050
2	funannotate	gene	8045564	8045903	.	-	.	ID=Ad77271a.a05.2.g09260
2	funannotate	gene	10140957	10141375	.	-	.	ID=Ad77271a.a05.2.g09900
2	funannotate	gene	10159595	10160454	.	+	.	ID=Ad77271a.a05.2.g09910
2	funannotate	gene	11196589	11196765	.	-	.	ID=Ad77271a.a05.2.g10010
2	funannotate	gene	11568441	11570271	.	+	.	ID=Ad77271a.a05.2.g10040
2	funannotate	gene	20178210	20180554	.	+	.	ID=Ad77271a.a05.2.g11640
20	funannotate	gene	95158	95680	.	-	.	ID=Ad77271a.a05.20.g00090
20	funannotate	gene	702190	702704	.	-	.	ID=Ad77271a.a05.20.g01130
20	funannotate	gene	1960766	1961002	.	-	.	ID=Ad77271a.a05.20.g02650
20	funannotate	gene	2522064	2523091	.	+	.	ID=Ad77271a.a05.20.g02990
20	funannotate	gene	3237190	3237955	.	+	.	ID=Ad77271a.a05.20.g03270
20	funannotate	gene	3237992	3239012	.	+	.	ID=Ad77271a.a05.20.g03280
20	funannotate	gene	6084666	6086418	.	-	.	ID=Ad77271a.a05.20.g03770
20	funannotate	gene	10734592	10734921	.	-	.	ID=Ad77271a.a05.20.g04200
20	funannotate	gene	10735374	10735826	.	-	.	ID=Ad77271a.a05.20.g04210
20	funannotate	gene	10736391	10736699	.	-	.	ID=Ad77271a.a05.20.g04220
20	funannotate	gene	12975372	12976440	.	+	.	ID=Ad77271a.a05.20.g05200
20	funannotate	gene	13866244	13867720	.	+	.	ID=Ad77271a.a05.20.g06450
20	funannotate	gene	13867760	13868295	.	+	.	ID=Ad77271a.a05.20.g06460
20	funannotate	gene	14247632	14248406	.	-	.	ID=Ad77271a.a05.20.g06990
20	funannotate	gene	14508523	14509380	.	-	.	ID=Ad77271a.a05.20.g07490
20	funannotate	gene	14658593	14659789	.	+	.	ID=Ad77271a.a05.20.g07770
20	funannotate	gene	14764416	14764942	.	+	.	ID=Ad77271a.a05.20.g07990
20	funannotate	gene	14935273	14935824	.	+	.	ID=Ad77271a.a05.20.g08370
20	funannotate	gene	14982969	14983452	.	-	.	ID=Ad77271a.a05.20.g08440
21	funannotate	gene	169122	170036	.	+	.	ID=Ad77271a.a05.21.g00180
21	funannotate	gene	952311	952833	.	-	.	ID=Ad77271a.a05.21.g01600
21	funannotate	gene	987509	987901	.	+	.	ID=Ad77271a.a05.21.g01650
21	funannotate	gene	2401559	2402176	.	+	.	ID=Ad77271a.a05.21.g03480
21	funannotate	gene	4040168	4040509	.	-	.	ID=Ad77271a.a05.21.g04200
21	funannotate	gene	10234587	10234898	.	+	.	ID=Ad77271a.a05.21.g04930
21	funannotate	gene	13886038	13886753	.	-	.	ID=Ad77271a.a05.21.g07590
21	funannotate	gene	14436556	14436973	.	+	.	ID=Ad77271a.a05.21.g08300
21	funannotate	gene	14437916	14438392	.	-	.	ID=Ad77271a.a05.21.g08310
22	funannotate	gene	484278	485960	.	+	.	ID=Ad77271a.a05.22.g00540
22	funannotate	gene	506588	506991	.	+	.	ID=Ad77271a.a05.22.g00560
22	funannotate	gene	6749001	6749074	.	+	.	ID=Ad77271a.a05.22.g01290
22	funannotate	gene	8430478	8431574	.	-	.	ID=Ad77271a.a05.22.g01910
22	funannotate	gene	8752456	8753266	.	-	.	ID=Ad77271a.a05.22.g02290
22	funannotate	gene	9028528	9028981	.	+	.	ID=Ad77271a.a05.22.g02760
22	funannotate	gene	9771425	9771915	.	-	.	ID=Ad77271a.a05.22.g04250
22	funannotate	gene	9888155	9889297	.	+	.	ID=Ad77271a.a05.22.g04510
22	funannotate	gene	9889474	9889815	.	+	.	ID=Ad77271a.a05.22.g04520
22	funannotate	gene	9889913	9890687	.	+	.	ID=Ad77271a.a05.22.g04530
22	funannotate	gene	10066981	10067378	.	+	.	ID=Ad77271a.a05.22.g04850
22	funannotate	gene	10276444	10276653	.	-	.	ID=Ad77271a.a05.22.g05210
22	funannotate	gene	10277640	10277954	.	+	.	ID=Ad77271a.a05.22.g05220
22	funannotate	gene	10414464	10415300	.	-	.	ID=Ad77271a.a05.22.g05480
22	funannotate	gene	10494353	10496655	.	-	.	ID=Ad77271a.a05.22.g05620
22	funannotate	gene	11661442	11661773	.	+	.	ID=Ad77271a.a05.22.g07870
22	funannotate	gene	11673561	11674145	.	+	.	ID=Ad77271a.a05.22.g07890
22	funannotate	gene	12396483	12397598	.	-	.	ID=Ad77271a.a05.22.g09400
22	funannotate	gene	12678590	12679252	.	+	.	ID=Ad77271a.a05.22.g09830
22	funannotate	gene	13080471	13082043	.	-	.	ID=Ad77271a.a05.22.g10640
22	funannotate	gene	13308156	13309655	.	+	.	ID=Ad77271a.a05.22.g11070
22	funannotate	gene	13486037	13486600	.	+	.	ID=Ad77271a.a05.22.g11400
22	funannotate	gene	13869898	13871688	.	+	.	ID=Ad77271a.a05.22.g12210
23	funannotate	gene	47143	47804	.	-	.	ID=Ad77271a.a05.23.g00070
23	funannotate	gene	170251	170922	.	+	.	ID=Ad77271a.a05.23.g00250
23	funannotate	gene	784878	785744	.	-	.	ID=Ad77271a.a05.23.g01240
23	funannotate	gene	963989	965656	.	+	.	ID=Ad77271a.a05.23.g01570
23	funannotate	gene	1038699	1039582	.	+	.	ID=Ad77271a.a05.23.g01710
23	funannotate	gene	1039748	1040521	.	+	.	ID=Ad77271a.a05.23.g01720
23	funannotate	gene	1171101	1172720	.	+	.	ID=Ad77271a.a05.23.g01990
23	funannotate	gene	1512214	1512854	.	-	.	ID=Ad77271a.a05.23.g02690
23	funannotate	gene	2000249	2000590	.	+	.	ID=Ad77271a.a05.23.g03520
23	funannotate	gene	2772431	2774426	.	+	.	ID=Ad77271a.a05.23.g04520
23	funannotate	gene	3066369	3067244	.	-	.	ID=Ad77271a.a05.23.g04870
23	funannotate	gene	3274288	3275919	.	+	.	ID=Ad77271a.a05.23.g05170
23	funannotate	gene	4330513	4330897	.	-	.	ID=Ad77271a.a05.23.g05810
23	funannotate	gene	5655510	5655893	.	+	.	ID=Ad77271a.a05.23.g06220
23	funannotate	gene	7251572	7253617	.	+	.	ID=Ad77271a.a05.23.g06530
23	funannotate	gene	10569812	10570909	.	-	.	ID=Ad77271a.a05.23.g06870
23	funannotate	gene	11683668	11683886	.	-	.	ID=Ad77271a.a05.23.g07110
23	funannotate	gene	12084363	12084752	.	+	.	ID=Ad77271a.a05.23.g07210
23	funannotate	gene	13689032	13690369	.	+	.	ID=Ad77271a.a05.23.g08250
23	funannotate	gene	13690930	13691771	.	-	.	ID=Ad77271a.a05.23.g08260
23	funannotate	gene	13716473	13718153	.	-	.	ID=Ad77271a.a05.23.g08310
23	funannotate	gene	14176251	14177971	.	-	.	ID=Ad77271a.a05.23.g08940
24	funannotate	gene	667136	667940	.	+	.	ID=Ad77271a.a05.24.g00060
24	funannotate	gene	4024311	4025089	.	+	.	ID=Ad77271a.a05.24.g00390
24	funannotate	gene	4233112	4233393	.	-	.	ID=Ad77271a.a05.24.g00480
24	funannotate	gene	4233487	4234065	.	-	.	ID=Ad77271a.a05.24.g00490
24	funannotate	gene	6398055	6398711	.	-	.	ID=Ad77271a.a05.24.g01160
24	funannotate	gene	8416444	8418014	.	+	.	ID=Ad77271a.a05.24.g02540
24	funannotate	gene	10281653	10283077	.	-	.	ID=Ad77271a.a05.24.g05630
24	funannotate	gene	10482055	10483653	.	-	.	ID=Ad77271a.a05.24.g06050
24	funannotate	gene	10806863	10807381	.	-	.	ID=Ad77271a.a05.24.g06660
24	funannotate	gene	10880328	10880400	.	-	.	ID=Ad77271a.a05.24.g06800
24	funannotate	gene	11018122	11018730	.	-	.	ID=Ad77271a.a05.24.g07040
24	funannotate	gene	11544381	11545711	.	-	.	ID=Ad77271a.a05.24.g08170
24	funannotate	gene	11715753	11716615	.	+	.	ID=Ad77271a.a05.24.g08550
24	funannotate	gene	12048084	12051041	.	-	.	ID=Ad77271a.a05.24.g09190
24	funannotate	gene	12872759	12872830	.	+	.	ID=Ad77271a.a05.24.g09640
24	funannotate	gene	14161060	14162010	.	+	.	ID=Ad77271a.a05.24.g10510
25	funannotate	gene	877368	878083	.	-	.	ID=Ad77271a.a05.25.g01600
25	funannotate	gene	1162845	1163819	.	-	.	ID=Ad77271a.a05.25.g02110
25	funannotate	gene	1670150	1670616	.	-	.	ID=Ad77271a.a05.25.g02920
25	funannotate	gene	2407598	2408595	.	-	.	ID=Ad77271a.a05.25.g03870
25	funannotate	gene	6461693	6461944	.	-	.	ID=Ad77271a.a05.25.g04970
25	funannotate	gene	6767419	6767943	.	+	.	ID=Ad77271a.a05.25.g05040
25	funannotate	gene	13236352	13237161	.	+	.	ID=Ad77271a.a05.25.g06570
25	funannotate	gene	13741442	13742263	.	+	.	ID=Ad77271a.a05.25.g07260
25	funannotate	gene	13983446	13985828	.	+	.	ID=Ad77271a.a05.25.g07720
26	funannotate	gene	67180	68227	.	-	.	ID=Ad77271a.a05.26.g00020
26	funannotate	gene	85539	86087	.	-	.	ID=Ad77271a.a05.26.g00060
26	funannotate	gene	139998	141018	.	-	.	ID=Ad77271a.a05.26.g00120
26	funannotate	gene	528412	530409	.	-	.	ID=Ad77271a.a05.26.g00780
26	funannotate	gene	766212	766531	.	-	.	ID=Ad77271a.a05.26.g01280
26	funannotate	gene	1003686	1004483	.	+	.	ID=Ad77271a.a05.26.g01710
26	funannotate	gene	1084636	1085040	.	-	.	ID=Ad77271a.a05.26.g01900
26	funannotate	gene	1191322	1191834	.	-	.	ID=Ad77271a.a05.26.g02140
26	funannotate	gene	1263846	1264526	.	+	.	ID=Ad77271a.a05.26.g02260
26	funannotate	gene	1265482	1266029	.	-	.	ID=Ad77271a.a05.26.g02270
26	funannotate	gene	1767185	1767511	.	+	.	ID=Ad77271a.a05.26.g03420
26	funannotate	gene	1768880	1769461	.	-	.	ID=Ad77271a.a05.26.g03430
26	funannotate	gene	2526442	2527606	.	-	.	ID=Ad77271a.a05.26.g04830
26	funannotate	gene	2890467	2890973	.	+	.	ID=Ad77271a.a05.26.g05470
26	funannotate	gene	3057212	3057610	.	+	.	ID=Ad77271a.a05.26.g05790
26	funannotate	gene	3133595	3133834	.	-	.	ID=Ad77271a.a05.26.g05930
26	funannotate	gene	3268068	3269226	.	+	.	ID=Ad77271a.a05.26.g06210
26	funannotate	gene	3824131	3824748	.	+	.	ID=Ad77271a.a05.26.g07140
26	funannotate	gene	4246078	4248020	.	-	.	ID=Ad77271a.a05.26.g07840
26	funannotate	gene	4252286	4252566	.	-	.	ID=Ad77271a.a05.26.g07860
26	funannotate	gene	4252735	4253388	.	-	.	ID=Ad77271a.a05.26.g07870
26	funannotate	gene	4818276	4819591	.	-	.	ID=Ad77271a.a05.26.g08780
26	funannotate	gene	5466432	5467722	.	-	.	ID=Ad77271a.a05.26.g09690
26	funannotate	gene	9415351	9416803	.	-	.	ID=Ad77271a.a05.26.g10490
27	funannotate	gene	297499	297909	.	+	.	ID=Ad77271a.a05.27.g00190
27	funannotate	gene	407415	407783	.	+	.	ID=Ad77271a.a05.27.g00400
27	funannotate	gene	566271	566579	.	+	.	ID=Ad77271a.a05.27.g00770
27	funannotate	gene	5240247	5240641	.	+	.	ID=Ad77271a.a05.27.g03370
27	funannotate	gene	10218395	10218901	.	+	.	ID=Ad77271a.a05.27.g03830
27	funannotate	gene	10219284	10220931	.	+	.	ID=Ad77271a.a05.27.g03840
27	funannotate	gene	11623494	11624224	.	-	.	ID=Ad77271a.a05.27.g04340
28	funannotate	gene	2685851	2686501	.	+	.	ID=Ad77271a.a05.28.g00170
28	funannotate	gene	2687130	2687928	.	+	.	ID=Ad77271a.a05.28.g00180
28	funannotate	gene	5728122	5729254	.	+	.	ID=Ad77271a.a05.28.g00930
28	funannotate	gene	7098399	7098725	.	+	.	ID=Ad77271a.a05.28.g01540
28	funannotate	gene	8854197	8854568	.	+	.	ID=Ad77271a.a05.28.g02850
28	funannotate	gene	9382482	9383053	.	+	.	ID=Ad77271a.a05.28.g03660
28	funannotate	gene	9409653	9410783	.	-	.	ID=Ad77271a.a05.28.g03710
28	funannotate	gene	9512089	9513033	.	-	.	ID=Ad77271a.a05.28.g03870
28	funannotate	gene	9573830	9574778	.	+	.	ID=Ad77271a.a05.28.g04030
28	funannotate	gene	9574913	9575974	.	+	.	ID=Ad77271a.a05.28.g04040
28	funannotate	gene	9600102	9600699	.	-	.	ID=Ad77271a.a05.28.g04110
28	funannotate	gene	9961940	9962146	.	-	.	ID=Ad77271a.a05.28.g04570
28	funannotate	gene	11020156	11020646	.	+	.	ID=Ad77271a.a05.28.g06290
28	funannotate	gene	11319701	11321220	.	+	.	ID=Ad77271a.a05.28.g06850
28	funannotate	gene	11370489	11370953	.	-	.	ID=Ad77271a.a05.28.g06960
28	funannotate	gene	11589511	11590038	.	-	.	ID=Ad77271a.a05.28.g07390
28	funannotate	gene	11628542	11629126	.	+	.	ID=Ad77271a.a05.28.g07490
28	funannotate	gene	11656306	11657493	.	-	.	ID=Ad77271a.a05.28.g07540
28	funannotate	gene	11688584	11690173	.	-	.	ID=Ad77271a.a05.28.g07630
28	funannotate	gene	11929981	11930253	.	-	.	ID=Ad77271a.a05.28.g08070
28	funannotate	gene	12223671	12224233	.	-	.	ID=Ad77271a.a05.28.g08650
28	funannotate	gene	12333378	12333645	.	+	.	ID=Ad77271a.a05.28.g08870
28	funannotate	gene	12369776	12372012	.	-	.	ID=Ad77271a.a05.28.g08950
28	funannotate	gene	12382998	12383450	.	+	.	ID=Ad77271a.a05.28.g08960
28	funannotate	gene	12760624	12761130	.	-	.	ID=Ad77271a.a05.28.g09690
28	funannotate	gene	13029846	13031023	.	-	.	ID=Ad77271a.a05.28.g10230
28	funannotate	gene	13056361	13056644	.	+	.	ID=Ad77271a.a05.28.g10290
28	funannotate	gene	13217228	13217741	.	+	.	ID=Ad77271a.a05.28.g10510
29	funannotate	gene	192834	194015	.	-	.	ID=Ad77271a.a05.29.g00280
29	funannotate	gene	572097	572633	.	-	.	ID=Ad77271a.a05.29.g00930
29	funannotate	gene	4095866	4097062	.	+	.	ID=Ad77271a.a05.29.g03060
29	funannotate	gene	12038141	12038689	.	+	.	ID=Ad77271a.a05.29.g04500
29	funannotate	gene	12391474	12392426	.	-	.	ID=Ad77271a.a05.29.g04870
29	funannotate	gene	12392532	12392960	.	-	.	ID=Ad77271a.a05.29.g04880
29	funannotate	gene	12399210	12399433	.	-	.	ID=Ad77271a.a05.29.g04920
3	funannotate	gene	364448	365200	.	+	.	ID=Ad77271a.a05.3.g00620
3	funannotate	gene	613443	614381	.	+	.	ID=Ad77271a.a05.3.g01040
3	funannotate	gene	622498	623014	.	-	.	ID=Ad77271a.a05.3.g01070
3	funannotate	gene	1309512	1311011	.	-	.	ID=Ad77271a.a05.3.g02150
3	funannotate	gene	1737868	1738167	.	+	.	ID=Ad77271a.a05.3.g02760
3	funannotate	gene	1756950	1757366	.	-	.	ID=Ad77271a.a05.3.g02820
3	funannotate	gene	1996807	1996887	.	-	.	ID=Ad77271a.a05.3.g02850
3	funannotate	gene	3307494	3308915	.	+	.	ID=Ad77271a.a05.3.g03250
3	funannotate	gene	9025357	9025871	.	+	.	ID=Ad77271a.a05.3.g03900
3	funannotate	gene	9026072	9026881	.	+	.	ID=Ad77271a.a05.3.g03910
3	funannotate	gene	13188855	13189965	.	+	.	ID=Ad77271a.a05.3.g04700
3	funannotate	gene	14070397	14070738	.	+	.	ID=Ad77271a.a05.3.g04950
3	funannotate	gene	14274330	14275069	.	-	.	ID=Ad77271a.a05.3.g05000
3	funannotate	gene	14353329	14354390	.	-	.	ID=Ad77271a.a05.3.g05060
3	funannotate	gene	15541722	15542179	.	-	.	ID=Ad77271a.a05.3.g05700
3	funannotate	gene	16680887	16681908	.	+	.	ID=Ad77271a.a05.3.g07130
3	funannotate	gene	16931070	16931406	.	-	.	ID=Ad77271a.a05.3.g07520
3	funannotate	gene	17036018	17036097	.	-	.	ID=Ad77271a.a05.3.g07750
3	funannotate	gene	17688044	17690259	.	-	.	ID=Ad77271a.a05.3.g09010
3	funannotate	gene	19094394	19094546	.	+	.	ID=Ad77271a.a05.3.g11700
3	funannotate	gene	19549093	19550326	.	+	.	ID=Ad77271a.a05.3.g12520
3	funannotate	gene	20193310	20193876	.	+	.	ID=Ad77271a.a05.3.g13710
30	funannotate	gene	4592616	4592825	.	+	.	ID=Ad77271a.a05.30.g03600
30	funannotate	gene	10881496	10881729	.	-	.	ID=Ad77271a.a05.30.g05350
30	funannotate	gene	10959484	10960011	.	+	.	ID=Ad77271a.a05.30.g05410
30	funannotate	gene	11480893	11481870	.	-	.	ID=Ad77271a.a05.30.g06140
30	funannotate	gene	11810851	11811380	.	-	.	ID=Ad77271a.a05.30.g06600
30	funannotate	gene	12642172	12642682	.	+	.	ID=Ad77271a.a05.30.g08350
31	funannotate	gene	613747	613935	.	-	.	ID=Ad77271a.a05.31.g00920
31	funannotate	gene	2170956	2171029	.	+	.	ID=Ad77271a.a05.31.g02200
31	funannotate	gene	9551937	9552207	.	+	.	ID=Ad77271a.a05.31.g03370
31	funannotate	gene	12591578	12591892	.	+	.	ID=Ad77271a.a05.31.g05210
31	funannotate	gene	12777051	12777744	.	-	.	ID=Ad77271a.a05.31.g05470
31	funannotate	gene	12782724	12784162	.	+	.	ID=Ad77271a.a05.31.g05480
31	funannotate	gene	12887176	12888853	.	+	.	ID=Ad77271a.a05.31.g05660
32	funannotate	gene	475037	476770	.	-	.	ID=Ad77271a.a05.32.g00630
32	funannotate	gene	603400	604117	.	-	.	ID=Ad77271a.a05.32.g00830
32	funannotate	gene	936446	937360	.	-	.	ID=Ad77271a.a05.32.g01520
32	funannotate	gene	1190024	1190692	.	-	.	ID=Ad77271a.a05.32.g01900
32	funannotate	gene	1594225	1595301	.	-	.	ID=Ad77271a.a05.32.g02550
32	funannotate	gene	1617541	1620142	.	+	.	ID=Ad77271a.a05.32.g02610
32	funannotate	gene	3414873	3415211	.	-	.	ID=Ad77271a.a05.32.g02990
32	funannotate	gene	5336258	5336430	.	-	.	ID=Ad77271a.a05.32.g03480
32	funannotate	gene	9290937	9291125	.	-	.	ID=Ad77271a.a05.32.g03670
32	funannotate	gene	10155862	10156043	.	+	.	ID=Ad77271a.a05.32.g03700
32	funannotate	gene	10302858	10303274	.	-	.	ID=Ad77271a.a05.32.g03740
32	funannotate	gene	10303550	10304390	.	-	.	ID=Ad77271a.a05.32.g03750
32	funannotate	gene	10395515	10395769	.	-	.	ID=Ad77271a.a05.32.g03770
32	funannotate	gene	10395855	10397461	.	-	.	ID=Ad77271a.a05.32.g03780
32	funannotate	gene	10717513	10719154	.	+	.	ID=Ad77271a.a05.32.g03860
32	funannotate	gene	12646561	12647327	.	+	.	ID=Ad77271a.a05.32.g04990
32	funannotate	gene	12722177	12723034	.	-	.	ID=Ad77271a.a05.32.g05180
32	funannotate	gene	12729802	12730443	.	+	.	ID=Ad77271a.a05.32.g05190
32	funannotate	gene	12810712	12812580	.	+	.	ID=Ad77271a.a05.32.g05310
33	funannotate	gene	39334	39620	.	+	.	ID=Ad77271a.a05.33.g00040
33	funannotate	gene	41344	41529	.	+	.	ID=Ad77271a.a05.33.g00050
33	funannotate	gene	642131	644323	.	-	.	ID=Ad77271a.a05.33.g01010
33	funannotate	gene	1095757	1097527	.	-	.	ID=Ad77271a.a05.33.g01800
33	funannotate	gene	2044029	2044540	.	-	.	ID=Ad77271a.a05.33.g03280
33	funannotate	gene	2181097	2181777	.	-	.	ID=Ad77271a.a05.33.g03410
33	funannotate	gene	6208135	6208623	.	-	.	ID=Ad77271a.a05.33.g04280
33	funannotate	gene	8133321	8133735	.	-	.	ID=Ad77271a.a05.33.g04360
33	funannotate	gene	9306745	9307413	.	+	.	ID=Ad77271a.a05.33.g04420
33	funannotate	gene	11164994	11165317	.	+	.	ID=Ad77271a.a05.33.g05090
33	funannotate	gene	11847842	11849298	.	-	.	ID=Ad77271a.a05.33.g05300
34	funannotate	gene	246894	248504	.	-	.	ID=Ad77271a.a05.34.g00330
34	funannotate	gene	1493304	1494362	.	+	.	ID=Ad77271a.a05.34.g01250
34	funannotate	gene	10021142	10021777	.	+	.	ID=Ad77271a.a05.34.g02610
34	funannotate	gene	10859863	10860729	.	-	.	ID=Ad77271a.a05.34.g03240
34	funannotate	gene	11470299	11471447	.	-	.	ID=Ad77271a.a05.34.g03780
34	funannotate	gene	12123300	12123767	.	+	.	ID=Ad77271a.a05.34.g04810
35	funannotate	gene	128333	128524	.	-	.	ID=Ad77271a.a05.35.g00160
35	funannotate	gene	279510	280931	.	-	.	ID=Ad77271a.a05.35.g00360
35	funannotate	gene	529440	530731	.	-	.	ID=Ad77271a.a05.35.g00900
35	funannotate	gene	985130	986830	.	-	.	ID=Ad77271a.a05.35.g01740
35	funannotate	gene	1303622	1304858	.	+	.	ID=Ad77271a.a05.35.g02350
35	funannotate	gene	1903144	1903554	.	+	.	ID=Ad77271a.a05.35.g03360
35	funannotate	gene	2119409	2119714	.	+	.	ID=Ad77271a.a05.35.g03750
35	funannotate	gene	2352458	2353645	.	-	.	ID=Ad77271a.a05.35.g04180
35	funannotate	gene	2656815	2657524	.	+	.	ID=Ad77271a.a05.35.g04800
35	funannotate	gene	3081477	3082953	.	-	.	ID=Ad77271a.a05.35.g05440
35	funannotate	gene	3759519	3759833	.	-	.	ID=Ad77271a.a05.35.g06440
35	funannotate	gene	4474177	4474602	.	+	.	ID=Ad77271a.a05.35.g07270
35	funannotate	gene	4492556	4493005	.	+	.	ID=Ad77271a.a05.35.g07320
35	funannotate	gene	11278914	11279114	.	-	.	ID=Ad77271a.a05.35.g08480
35	funannotate	gene	11727353	11727643	.	-	.	ID=Ad77271a.a05.35.g08550
36	funannotate	gene	310777	311203	.	+	.	ID=Ad77271a.a05.36.g00440
36	funannotate	gene	385195	385267	.	-	.	ID=Ad77271a.a05.36.g00570
36	funannotate	gene	613208	613696	.	+	.	ID=Ad77271a.a05.36.g01000
36	funannotate	gene	714191	716299	.	-	.	ID=Ad77271a.a05.36.g01170
36	funannotate	gene	1399821	1400363	.	+	.	ID=Ad77271a.a05.36.g02090
36	funannotate	gene	1981297	1981369	.	+	.	ID=Ad77271a.a05.36.g03170
36	funannotate	gene	2253649	2255201	.	-	.	ID=Ad77271a.a05.36.g03530
36	funannotate	gene	8011283	8011363	.	-	.	ID=Ad77271a.a05.36.g05540
36	funannotate	gene	11799906	11801861	.	-	.	ID=Ad77271a.a05.36.g06920
37	funannotate	gene	16178	16902	.	-	.	ID=Ad77271a.a05.37.g00020
37	funannotate	gene	97144	98561	.	+	.	ID=Ad77271a.a05.37.g00110
37	funannotate	gene	139754	141323	.	+	.	ID=Ad77271a.a05.37.g00190
37	funannotate	gene	499474	500468	.	+	.	ID=Ad77271a.a05.37.g00650
37	funannotate	gene	3394595	3395004	.	-	.	ID=Ad77271a.a05.37.g02450
37	funannotate	gene	3396013	3396285	.	-	.	ID=Ad77271a.a05.37.g02460
37	funannotate	gene	11148470	11150456	.	-	.	ID=Ad77271a.a05.37.g03290
38	funannotate	gene	1119713	1119940	.	-	.	ID=Ad77271a.a05.38.g00020
38	funannotate	gene	1120099	1121045	.	-	.	ID=Ad77271a.a05.38.g00030
38	funannotate	gene	1138724	1138804	.	-	.	ID=Ad77271a.a05.38.g00040
38	funannotate	gene	3739773	3740417	.	-	.	ID=Ad77271a.a05.38.g00500
38	funannotate	gene	6046793	6046981	.	-	.	ID=Ad77271a.a05.38.g01600
38	funannotate	gene	6944072	6945068	.	-	.	ID=Ad77271a.a05.38.g01760
38	funannotate	gene	7298047	7299174	.	+	.	ID=Ad77271a.a05.38.g02300
38	funannotate	gene	8053868	8054215	.	-	.	ID=Ad77271a.a05.38.g03130
38	funannotate	gene	8927228	8927792	.	-	.	ID=Ad77271a.a05.38.g04410
38	funannotate	gene	9682016	9683240	.	+	.	ID=Ad77271a.a05.38.g05580
38	funannotate	gene	10314226	10315359	.	+	.	ID=Ad77271a.a05.38.g06840
38	funannotate	gene	10723869	10724529	.	+	.	ID=Ad77271a.a05.38.g07430
38	funannotate	gene	10912969	10914135	.	-	.	ID=Ad77271a.a05.38.g07830
39	funannotate	gene	35029	35423	.	-	.	ID=Ad77271a.a05.39.g00050
39	funannotate	gene	75493	77560	.	-	.	ID=Ad77271a.a05.39.g00110
39	funannotate	gene	1458733	1460426	.	+	.	ID=Ad77271a.a05.39.g01510
39	funannotate	gene	3802555	3803212	.	-	.	ID=Ad77271a.a05.39.g04220
39	funannotate	gene	4488261	4489076	.	-	.	ID=Ad77271a.a05.39.g05060
39	funannotate	gene	4740207	4740739	.	+	.	ID=Ad77271a.a05.39.g05340
39	funannotate	gene	5101888	5101961	.	-	.	ID=Ad77271a.a05.39.g05560
39	funannotate	gene	6179409	6179666	.	-	.	ID=Ad77271a.a05.39.g06290
39	funannotate	gene	8137302	8137595	.	-	.	ID=Ad77271a.a05.39.g06630
39	funannotate	gene	8569021	8570291	.	-	.	ID=Ad77271a.a05.39.g06690
4	funannotate	gene	304445	305479	.	+	.	ID=Ad77271a.a05.4.g00400
4	funannotate	gene	305842	306690	.	+	.	ID=Ad77271a.a05.4.g00410
4	funannotate	gene	764163	765177	.	-	.	ID=Ad77271a.a05.4.g01330
4	funannotate	gene	765247	765643	.	-	.	ID=Ad77271a.a05.4.g01340
4	funannotate	gene	974599	974901	.	-	.	ID=Ad77271a.a05.4.g01870
4	funannotate	gene	1078874	1080897	.	-	.	ID=Ad77271a.a05.4.g02130
4	funannotate	gene	1238696	1239007	.	+	.	ID=Ad77271a.a05.4.g02490
4	funannotate	gene	2159402	2160991	.	-	.	ID=Ad77271a.a05.4.g04090
4	funannotate	gene	2930251	2931403	.	+	.	ID=Ad77271a.a05.4.g05260
4	funannotate	gene	3211385	3213472	.	-	.	ID=Ad77271a.a05.4.g05580
4	funannotate	gene	5774326	5774733	.	-	.	ID=Ad77271a.a05.4.g07410
4	funannotate	gene	8450461	8450852	.	+	.	ID=Ad77271a.a05.4.g08000
4	funannotate	gene	8913351	8913555	.	-	.	ID=Ad77271a.a05.4.g08080
4	funannotate	gene	13150769	13151380	.	-	.	ID=Ad77271a.a05.4.g08570
4	funannotate	gene	13662565	13662945	.	-	.	ID=Ad77271a.a05.4.g08730
4	funannotate	gene	14609832	14610413	.	+	.	ID=Ad77271a.a05.4.g08970
4	funannotate	gene	14933600	14934870	.	+	.	ID=Ad77271a.a05.4.g09200
4	funannotate	gene	14993320	14993390	.	+	.	ID=Ad77271a.a05.4.g09320
4	funannotate	gene	16521279	16521612	.	+	.	ID=Ad77271a.a05.4.g11150
4	funannotate	gene	17939115	17940467	.	+	.	ID=Ad77271a.a05.4.g13240
4	funannotate	gene	18236082	18237217	.	+	.	ID=Ad77271a.a05.4.g13670
4	funannotate	gene	19096133	19098568	.	+	.	ID=Ad77271a.a05.4.g14970
4	funannotate	gene	19234405	19234617	.	+	.	ID=Ad77271a.a05.4.g15220
4	funannotate	gene	19741452	19742045	.	+	.	ID=Ad77271a.a05.4.g16240
4	funannotate	gene	19742223	19743656	.	+	.	ID=Ad77271a.a05.4.g16250
40	funannotate	gene	7853	8614	.	+	.	ID=Ad77271a.a05.40.g00020
40	funannotate	gene	49533	50720	.	-	.	ID=Ad77271a.a05.40.g00030
40	funannotate	gene	76030	76578	.	+	.	ID=Ad77271a.a05.40.g00080
40	funannotate	gene	142291	143417	.	+	.	ID=Ad77271a.a05.40.g00220
40	funannotate	gene	3680196	3680956	.	-	.	ID=Ad77271a.a05.40.g02120
40	funannotate	gene	5554409	5554633	.	-	.	ID=Ad77271a.a05.40.g02360
40	funannotate	gene	5608010	5608351	.	+	.	ID=Ad77271a.a05.40.g02370
41	funannotate	gene	5920268	5920341	.	-	.	ID=Ad77271a.a05.41.g01100
41	funannotate	gene	8251264	8251671	.	-	.	ID=Ad77271a.a05.41.g01630
41	funannotate	gene	8422832	8422904	.	+	.	ID=Ad77271a.a05.41.g01810
41	funannotate	gene	8512655	8513317	.	-	.	ID=Ad77271a.a05.41.g01910
41	funannotate	gene	8710446	8711740	.	+	.	ID=Ad77271a.a05.41.g02020
41	funannotate	gene	9109077	9110065	.	+	.	ID=Ad77271a.a05.41.g02520
41	funannotate	gene	9217563	9218463	.	-	.	ID=Ad77271a.a05.41.g02750
41	funannotate	gene	9349965	9350787	.	+	.	ID=Ad77271a.a05.41.g02880
42	funannotate	gene	201590	203076	.	-	.	ID=Ad77271a.a05.42.g00270
42	funannotate	gene	203223	203654	.	+	.	ID=Ad77271a.a05.42.g00280
42	funannotate	gene	294632	296065	.	+	.	ID=Ad77271a.a05.42.g00440
42	funannotate	gene	2761661	2762248	.	+	.	ID=Ad77271a.a05.42.g00680
42	funannotate	gene	5634221	5635228	.	+	.	ID=Ad77271a.a05.42.g01060
42	funannotate	gene	5656420	5657876	.	-	.	ID=Ad77271a.a05.42.g01070
42	funannotate	gene	8532807	8535048	.	-	.	ID=Ad77271a.a05.42.g01870
5	funannotate	gene	57773	58671	.	-	.	ID=Ad77271a.a05.5.g00040
5	funannotate	gene	571490	572263	.	+	.	ID=Ad77271a.a05.5.g00970
5	funannotate	gene	945715	947781	.	+	.	ID=Ad77271a.a05.5.g01720
5	funannotate	gene	1297107	1297916	.	-	.	ID=Ad77271a.a05.5.g02340
5	funannotate	gene	1336475	1336558	.	+	.	ID=Ad77271a.a05.5.g02400
5	funannotate	gene	1348141	1348617	.	+	.	ID=Ad77271a.a05.5.g02430
5	funannotate	gene	1744838	1745106	.	-	.	ID=Ad77271a.a05.5.g03250
5	funannotate	gene	1806460	1807208	.	-	.	ID=Ad77271a.a05.5.g03380
5	funannotate	gene	2013228	2014779	.	-	.	ID=Ad77271a.a05.5.g03860
5	funannotate	gene	2178985	2179971	.	+	.	ID=Ad77271a.a05.5.g04350
5	funannotate	gene	2322449	2324107	.	+	.	ID=Ad77271a.a05.5.g04580
5	funannotate	gene	2592238	2593056	.	-	.	ID=Ad77271a.a05.5.g05160
5	funannotate	gene	2955953	2957532	.	-	.	ID=Ad77271a.a05.5.g05830
5	funannotate	gene	3574072	3574927	.	-	.	ID=Ad77271a.a05.5.g06930
5	funannotate	gene	3575261	3575880	.	-	.	ID=Ad77271a.a05.5.g06940
5	funannotate	gene	3845223	3845429	.	-	.	ID=Ad77271a.a05.5.g07330
5	funannotate	gene	4326141	4328601	.	-	.	ID=Ad77271a.a05.5.g07920
5	funannotate	gene	4332484	4335006	.	-	.	ID=Ad77271a.a05.5.g07930
5	funannotate	gene	4663619	4664622	.	+	.	ID=Ad77271a.a05.5.g08300
5	funannotate	gene	6415625	6416652	.	-	.	ID=Ad77271a.a05.5.g09220
5	funannotate	gene	7162939	7163235	.	+	.	ID=Ad77271a.a05.5.g09400
5	funannotate	gene	12779390	12779638	.	+	.	ID=Ad77271a.a05.5.g09960
5	funannotate	gene	12903399	12904477	.	+	.	ID=Ad77271a.a05.5.g09990
5	funannotate	gene	13321304	13321691	.	-	.	ID=Ad77271a.a05.5.g10080
5	funannotate	gene	14296730	14297857	.	-	.	ID=Ad77271a.a05.5.g10430
5	funannotate	gene	16326250	16327367	.	-	.	ID=Ad77271a.a05.5.g11470
5	funannotate	gene	16351732	16352619	.	-	.	ID=Ad77271a.a05.5.g11530
5	funannotate	gene	16787592	16787825	.	-	.	ID=Ad77271a.a05.5.g12310
5	funannotate	gene	17008793	17009899	.	-	.	ID=Ad77271a.a05.5.g12560
5	funannotate	gene	18528612	18528683	.	+	.	ID=Ad77271a.a05.5.g14620
5	funannotate	gene	18577329	18577594	.	-	.	ID=Ad77271a.a05.5.g14710
5	funannotate	gene	18948105	18949980	.	+	.	ID=Ad77271a.a05.5.g15360
5	funannotate	gene	18950232	18950796	.	+	.	ID=Ad77271a.a05.5.g15370
5	funannotate	gene	19333909	19334258	.	+	.	ID=Ad77271a.a05.5.g16130
5	funannotate	gene	19644961	19645689	.	+	.	ID=Ad77271a.a05.5.g16690
5	funannotate	gene	19911638	19912703	.	+	.	ID=Ad77271a.a05.5.g17240
6	funannotate	gene	515976	516784	.	-	.	ID=Ad77271a.a05.6.g00920
6	funannotate	gene	691297	692825	.	+	.	ID=Ad77271a.a05.6.g01260
6	funannotate	gene	1373593	1373811	.	-	.	ID=Ad77271a.a05.6.g02430
6	funannotate	gene	1374367	1374459	.	-	.	ID=Ad77271a.a05.6.g02440
6	funannotate	gene	1400538	1400979	.	+	.	ID=Ad77271a.a05.6.g02520
6	funannotate	gene	4181124	4181831	.	-	.	ID=Ad77271a.a05.6.g06930
6	funannotate	gene	4691988	4692069	.	+	.	ID=Ad77271a.a05.6.g07370
6	funannotate	gene	5196908	5197442	.	+	.	ID=Ad77271a.a05.6.g07660
6	funannotate	gene	5948189	5949022	.	-	.	ID=Ad77271a.a05.6.g08050
6	funannotate	gene	7267737	7269295	.	-	.	ID=Ad77271a.a05.6.g08440
6	funannotate	gene	10649059	10650536	.	+	.	ID=Ad77271a.a05.6.g08900
6	funannotate	gene	11058240	11058434	.	-	.	ID=Ad77271a.a05.6.g08980
6	funannotate	gene	13386993	13388207	.	-	.	ID=Ad77271a.a05.6.g09690
6	funannotate	gene	14066073	14067260	.	+	.	ID=Ad77271a.a05.6.g10540
6	funannotate	gene	14537656	14538029	.	-	.	ID=Ad77271a.a05.6.g11040
6	funannotate	gene	14756184	14756943	.	+	.	ID=Ad77271a.a05.6.g11480
6	funannotate	gene	15032149	15033531	.	+	.	ID=Ad77271a.a05.6.g11920
6	funannotate	gene	16131880	16132182	.	-	.	ID=Ad77271a.a05.6.g13610
6	funannotate	gene	17530967	17532118	.	-	.	ID=Ad77271a.a05.6.g15830
6	funannotate	gene	17586959	17587396	.	+	.	ID=Ad77271a.a05.6.g15930
6	funannotate	gene	17587911	17588871	.	+	.	ID=Ad77271a.a05.6.g15940
6	funannotate	gene	17589361	17589704	.	+	.	ID=Ad77271a.a05.6.g15950
6	funannotate	gene	17821881	17822369	.	+	.	ID=Ad77271a.a05.6.g16250
6	funannotate	gene	18421915	18422575	.	-	.	ID=Ad77271a.a05.6.g17220
6	funannotate	gene	18855912	18856406	.	-	.	ID=Ad77271a.a05.6.g18220
6	funannotate	gene	18896087	18897686	.	-	.	ID=Ad77271a.a05.6.g18340
6	funannotate	gene	18944223	18945358	.	+	.	ID=Ad77271a.a05.6.g18430
6	funannotate	gene	19219901	19220724	.	-	.	ID=Ad77271a.a05.6.g18930
7	funannotate	gene	103358	104032	.	+	.	ID=Ad77271a.a05.7.g00160
7	funannotate	gene	255743	255943	.	+	.	ID=Ad77271a.a05.7.g00390
7	funannotate	gene	410144	412734	.	-	.	ID=Ad77271a.a05.7.g00640
7	funannotate	gene	897202	897864	.	-	.	ID=Ad77271a.a05.7.g01670
7	funannotate	gene	1271390	1272217	.	+	.	ID=Ad77271a.a05.7.g02270
7	funannotate	gene	1272221	1273164	.	+	.	ID=Ad77271a.a05.7.g02280
7	funannotate	gene	1632300	1632866	.	-	.	ID=Ad77271a.a05.7.g02900
7	funannotate	gene	1689960	1690796	.	+	.	ID=Ad77271a.a05.7.g02970
7	funannotate	gene	1760718	1761383	.	-	.	ID=Ad77271a.a05.7.g03110
7	funannotate	gene	3102551	3103068	.	+	.	ID=Ad77271a.a05.7.g05570
7	funannotate	gene	3734682	3736739	.	+	.	ID=Ad77271a.a05.7.g06650
7	funannotate	gene	4107403	4108303	.	-	.	ID=Ad77271a.a05.7.g07030
7	funannotate	gene	5195952	5196305	.	-	.	ID=Ad77271a.a05.7.g07910
7	funannotate	gene	5196728	5197801	.	-	.	ID=Ad77271a.a05.7.g07920
7	funannotate	gene	5708377	5709285	.	+	.	ID=Ad77271a.a05.7.g08250
7	funannotate	gene	6029856	6031486	.	-	.	ID=Ad77271a.a05.7.g08410
7	funannotate	gene	8168515	8169017	.	-	.	ID=Ad77271a.a05.7.g08860
7	funannotate	gene	8169096	8169754	.	-	.	ID=Ad77271a.a05.7.g08870
7	funannotate	gene	8170578	8170820	.	-	.	ID=Ad77271a.a05.7.g08880
7	funannotate	gene	8269365	8269649	.	-	.	ID=Ad77271a.a05.7.g08900
7	funannotate	gene	8887504	8887932	.	-	.	ID=Ad77271a.a05.7.g08950
7	funannotate	gene	12720225	12721047	.	-	.	ID=Ad77271a.a05.7.g09210
7	funannotate	gene	15248231	15248886	.	-	.	ID=Ad77271a.a05.7.g09740
7	funannotate	gene	15591463	15592015	.	-	.	ID=Ad77271a.a05.7.g09980
7	funannotate	gene	15621090	15621809	.	+	.	ID=Ad77271a.a05.7.g10010
7	funannotate	gene	17060651	17062970	.	+	.	ID=Ad77271a.a05.7.g11220
7	funannotate	gene	17125141	17125551	.	-	.	ID=Ad77271a.a05.7.g11300
7	funannotate	gene	17252808	17254104	.	+	.	ID=Ad77271a.a05.7.g11520
7	funannotate	gene	17423476	17424676	.	-	.	ID=Ad77271a.a05.7.g11800
7	funannotate	gene	18857292	18857702	.	-	.	ID=Ad77271a.a05.7.g14360
7	funannotate	gene	19122125	19123331	.	+	.	ID=Ad77271a.a05.7.g14810
7	funannotate	gene	19406727	19407737	.	+	.	ID=Ad77271a.a05.7.g15400
7	funannotate	gene	19439095	19440348	.	-	.	ID=Ad77271a.a05.7.g15430
8	funannotate	gene	171917	172416	.	-	.	ID=Ad77271a.a05.8.g00260
8	funannotate	gene	172477	173543	.	-	.	ID=Ad77271a.a05.8.g00270
8	funannotate	gene	430066	430635	.	-	.	ID=Ad77271a.a05.8.g00640
8	funannotate	gene	867829	868155	.	+	.	ID=Ad77271a.a05.8.g01480
8	funannotate	gene	950324	951439	.	+	.	ID=Ad77271a.a05.8.g01620
8	funannotate	gene	1231752	1232423	.	-	.	ID=Ad77271a.a05.8.g02020
8	funannotate	gene	1278599	1280943	.	-	.	ID=Ad77271a.a05.8.g02070
8	funannotate	gene	1482857	1485227	.	-	.	ID=Ad77271a.a05.8.g02290
8	funannotate	gene	1937284	1937842	.	-	.	ID=Ad77271a.a05.8.g02880
8	funannotate	gene	2122377	2123688	.	-	.	ID=Ad77271a.a05.8.g03170
8	funannotate	gene	2953527	2955207	.	+	.	ID=Ad77271a.a05.8.g04420
8	funannotate	gene	6040194	6041582	.	-	.	ID=Ad77271a.a05.8.g06230
8	funannotate	gene	7937303	7938070	.	-	.	ID=Ad77271a.a05.8.g06600
8	funannotate	gene	10726055	10726525	.	+	.	ID=Ad77271a.a05.8.g06780
8	funannotate	gene	15093558	15094995	.	-	.	ID=Ad77271a.a05.8.g08390
8	funannotate	gene	15718391	15719890	.	+	.	ID=Ad77271a.a05.8.g09240
8	funannotate	gene	16072321	16074070	.	+	.	ID=Ad77271a.a05.8.g09740
8	funannotate	gene	16375807	16375989	.	+	.	ID=Ad77271a.a05.8.g10280
8	funannotate	gene	16376027	16376341	.	-	.	ID=Ad77271a.a05.8.g10290
8	funannotate	gene	17311350	17312061	.	-	.	ID=Ad77271a.a05.8.g11860
8	funannotate	gene	17323553	17324818	.	+	.	ID=Ad77271a.a05.8.g11890
8	funannotate	gene	17469488	17470481	.	-	.	ID=Ad77271a.a05.8.g12150
8	funannotate	gene	17902671	17903564	.	+	.	ID=Ad77271a.a05.8.g12920
8	funannotate	gene	18141767	18144394	.	-	.	ID=Ad77271a.a05.8.g13390
8	funannotate	gene	18392867	18392940	.	+	.	ID=Ad77271a.a05.8.g13910
8	funannotate	gene	18489130	18489397	.	-	.	ID=Ad77271a.a05.8.g14130
8	funannotate	gene	18709143	18711322	.	+	.	ID=Ad77271a.a05.8.g14580
8	funannotate	gene	19062542	19064138	.	-	.	ID=Ad77271a.a05.8.g15340
8	funannotate	gene	19064177	19064662	.	-	.	ID=Ad77271a.a05.8.g15350
9	funannotate	gene	2217828	2218467	.	+	.	ID=Ad77271a.a05.9.g03650
9	funannotate	gene	3814080	3814382	.	+	.	ID=Ad77271a.a05.9.g05140
9	funannotate	gene	6346969	6347127	.	-	.	ID=Ad77271a.a05.9.g05750
9	funannotate	gene	12994667	12994978	.	+	.	ID=Ad77271a.a05.9.g06660
9	funannotate	gene	13079463	13079918	.	-	.	ID=Ad77271a.a05.9.g06700
9	funannotate	gene	15108392	15109241	.	+	.	ID=Ad77271a.a05.9.g08000
9	funannotate	gene	15109335	15110544	.	+	.	ID=Ad77271a.a05.9.g08010
9	funannotate	gene	15670505	15671416	.	+	.	ID=Ad77271a.a05.9.g08750
9	funannotate	gene	15822551	15825261	.	-	.	ID=Ad77271a.a05.9.g09140
