# Supplementary material for: Chromosome-level baobab genome illuminates its evolutionary trajectory and environmental adaptation
Source: Nat Commun. 2024 Oct 12;15:8833. doi: 10.1038/s41467-024-53157-w (PMC11470940; doi:10.1038/s41467-024-53157-w)
Supplement: Supplementary file 18 — Source Data [file 41467_2024_53157_MOESM18_ESM.zip › Supplementary Fig. 16a-genes_#1B9E77_green_LS1.txt]

1	funannotate	gene	396	1748	.	+	.	ID=Ad77271a.a05.1.g00010
1	funannotate	gene	1822	2590	.	+	.	ID=Ad77271a.a05.1.g00020
1	funannotate	gene	2362635	2362928	.	-	.	ID=Ad77271a.a05.1.g01290
1	funannotate	gene	3429941	3431247	.	+	.	ID=Ad77271a.a05.1.g02750
1	funannotate	gene	3466552	3467792	.	+	.	ID=Ad77271a.a05.1.g02850
1	funannotate	gene	3603242	3604057	.	+	.	ID=Ad77271a.a05.1.g03120
1	funannotate	gene	3786869	3788617	.	-	.	ID=Ad77271a.a05.1.g03480
1	funannotate	gene	3939404	3940717	.	-	.	ID=Ad77271a.a05.1.g03870
1	funannotate	gene	4086448	4088305	.	-	.	ID=Ad77271a.a05.1.g04170
1	funannotate	gene	4146272	4148955	.	+	.	ID=Ad77271a.a05.1.g04320
1	funannotate	gene	4858228	4858659	.	-	.	ID=Ad77271a.a05.1.g05500
1	funannotate	gene	4867432	4867815	.	-	.	ID=Ad77271a.a05.1.g05520
1	funannotate	gene	4908717	4909077	.	-	.	ID=Ad77271a.a05.1.g05570
1	funannotate	gene	5250036	5250329	.	-	.	ID=Ad77271a.a05.1.g06110
1	funannotate	gene	5250822	5251259	.	+	.	ID=Ad77271a.a05.1.g06120
1	funannotate	gene	5251316	5251861	.	+	.	ID=Ad77271a.a05.1.g06130
1	funannotate	gene	5251865	5252689	.	+	.	ID=Ad77271a.a05.1.g06140
1	funannotate	gene	5510031	5510922	.	+	.	ID=Ad77271a.a05.1.g06500
1	funannotate	gene	6448246	6448545	.	+	.	ID=Ad77271a.a05.1.g07750
1	funannotate	gene	6717558	6718820	.	-	.	ID=Ad77271a.a05.1.g08080
1	funannotate	gene	6942830	6944825	.	+	.	ID=Ad77271a.a05.1.g08350
1	funannotate	gene	8038149	8039485	.	-	.	ID=Ad77271a.a05.1.g09060
1	funannotate	gene	17670158	17671862	.	-	.	ID=Ad77271a.a05.1.g10940
1	funannotate	gene	18199432	18200003	.	+	.	ID=Ad77271a.a05.1.g11260
1	funannotate	gene	18306661	18308464	.	-	.	ID=Ad77271a.a05.1.g11390
1	funannotate	gene	18357936	18358007	.	-	.	ID=Ad77271a.a05.1.g11480
1	funannotate	gene	18847557	18847627	.	-	.	ID=Ad77271a.a05.1.g11960
1	funannotate	gene	18969606	18970979	.	-	.	ID=Ad77271a.a05.1.g12140
1	funannotate	gene	19563309	19563380	.	-	.	ID=Ad77271a.a05.1.g12670
1	funannotate	gene	19707996	19709932	.	+	.	ID=Ad77271a.a05.1.g12890
1	funannotate	gene	20291417	20291991	.	+	.	ID=Ad77271a.a05.1.g13690
1	funannotate	gene	20342077	20342268	.	+	.	ID=Ad77271a.a05.1.g13770
1	funannotate	gene	20587650	20587979	.	-	.	ID=Ad77271a.a05.1.g14150
1	funannotate	gene	21354531	21356468	.	-	.	ID=Ad77271a.a05.1.g15010
1	funannotate	gene	21948284	21949294	.	+	.	ID=Ad77271a.a05.1.g16010
1	funannotate	gene	22036496	22036842	.	+	.	ID=Ad77271a.a05.1.g16210
1	funannotate	gene	22077088	22079132	.	+	.	ID=Ad77271a.a05.1.g16270
1	funannotate	gene	22233682	22235552	.	+	.	ID=Ad77271a.a05.1.g16540
1	funannotate	gene	22298417	22298704	.	+	.	ID=Ad77271a.a05.1.g16670
1	funannotate	gene	22581322	22582089	.	-	.	ID=Ad77271a.a05.1.g17210
1	funannotate	gene	22647298	22649426	.	-	.	ID=Ad77271a.a05.1.g17320
1	funannotate	gene	22719253	22720856	.	-	.	ID=Ad77271a.a05.1.g17460
1	funannotate	gene	22970217	22970569	.	+	.	ID=Ad77271a.a05.1.g17960
1	funannotate	gene	22970633	22971004	.	+	.	ID=Ad77271a.a05.1.g17970
1	funannotate	gene	23064336	23065411	.	+	.	ID=Ad77271a.a05.1.g18100
1	funannotate	gene	23424702	23425889	.	-	.	ID=Ad77271a.a05.1.g18960
10	funannotate	gene	2831096	2831173	.	-	.	ID=Ad77271a.a05.10.g02020
10	funannotate	gene	4548545	4548733	.	-	.	ID=Ad77271a.a05.10.g02290
10	funannotate	gene	4594878	4595218	.	-	.	ID=Ad77271a.a05.10.g02320
10	funannotate	gene	8094041	8094283	.	+	.	ID=Ad77271a.a05.10.g02470
10	funannotate	gene	8767753	8769255	.	+	.	ID=Ad77271a.a05.10.g02500
10	funannotate	gene	9037639	9038051	.	-	.	ID=Ad77271a.a05.10.g02510
10	funannotate	gene	9038127	9039175	.	-	.	ID=Ad77271a.a05.10.g02520
10	funannotate	gene	13409015	13410330	.	+	.	ID=Ad77271a.a05.10.g04110
10	funannotate	gene	13802669	13802926	.	-	.	ID=Ad77271a.a05.10.g04780
10	funannotate	gene	14665637	14666258	.	+	.	ID=Ad77271a.a05.10.g06240
10	funannotate	gene	15607385	15608484	.	+	.	ID=Ad77271a.a05.10.g07890
10	funannotate	gene	17194059	17194130	.	-	.	ID=Ad77271a.a05.10.g10850
10	funannotate	gene	17560915	17561442	.	-	.	ID=Ad77271a.a05.10.g11540
10	funannotate	gene	17641286	17642551	.	+	.	ID=Ad77271a.a05.10.g11690
10	funannotate	gene	17821470	17823354	.	-	.	ID=Ad77271a.a05.10.g12020
11	funannotate	gene	107389	107853	.	-	.	ID=Ad77271a.a05.11.g00070
11	funannotate	gene	655474	656850	.	-	.	ID=Ad77271a.a05.11.g01100
11	funannotate	gene	1668319	1669845	.	-	.	ID=Ad77271a.a05.11.g02970
11	funannotate	gene	2124662	2125195	.	+	.	ID=Ad77271a.a05.11.g03660
11	funannotate	gene	3250128	3250819	.	-	.	ID=Ad77271a.a05.11.g04590
11	funannotate	gene	4263676	4263991	.	-	.	ID=Ad77271a.a05.11.g05020
11	funannotate	gene	11953149	11954089	.	-	.	ID=Ad77271a.a05.11.g05900
11	funannotate	gene	15532494	15533675	.	+	.	ID=Ad77271a.a05.11.g07500
11	funannotate	gene	16470036	16472745	.	-	.	ID=Ad77271a.a05.11.g08650
11	funannotate	gene	16983772	16985348	.	+	.	ID=Ad77271a.a05.11.g09200
11	funannotate	gene	16985382	16985855	.	+	.	ID=Ad77271a.a05.11.g09210
11	funannotate	gene	17400612	17401608	.	+	.	ID=Ad77271a.a05.11.g09910
11	funannotate	gene	17613342	17614627	.	+	.	ID=Ad77271a.a05.11.g10370
11	funannotate	gene	17873245	17873808	.	+	.	ID=Ad77271a.a05.11.g10830
11	funannotate	gene	17929374	17930384	.	-	.	ID=Ad77271a.a05.11.g10950
11	funannotate	gene	18019341	18019592	.	-	.	ID=Ad77271a.a05.11.g11130
12	funannotate	gene	181045	181473	.	+	.	ID=Ad77271a.a05.12.g00150
12	funannotate	gene	2875842	2876783	.	+	.	ID=Ad77271a.a05.12.g02180
12	funannotate	gene	3033170	3035971	.	+	.	ID=Ad77271a.a05.12.g02410
12	funannotate	gene	3116554	3116802	.	-	.	ID=Ad77271a.a05.12.g02550
12	funannotate	gene	3234374	3236293	.	+	.	ID=Ad77271a.a05.12.g02860
12	funannotate	gene	3352836	3353776	.	-	.	ID=Ad77271a.a05.12.g03100
12	funannotate	gene	3378499	3379177	.	+	.	ID=Ad77271a.a05.12.g03150
12	funannotate	gene	3619893	3620386	.	+	.	ID=Ad77271a.a05.12.g03620
12	funannotate	gene	3747217	3749484	.	-	.	ID=Ad77271a.a05.12.g03920
12	funannotate	gene	4020563	4022735	.	-	.	ID=Ad77271a.a05.12.g04510
12	funannotate	gene	4887078	4890021	.	-	.	ID=Ad77271a.a05.12.g06130
12	funannotate	gene	5119630	5119904	.	-	.	ID=Ad77271a.a05.12.g06670
12	funannotate	gene	5434193	5434264	.	+	.	ID=Ad77271a.a05.12.g07230
12	funannotate	gene	6312999	6314191	.	-	.	ID=Ad77271a.a05.12.g08800
12	funannotate	gene	6822934	6823536	.	+	.	ID=Ad77271a.a05.12.g09640
12	funannotate	gene	7182748	7184384	.	+	.	ID=Ad77271a.a05.12.g10140
12	funannotate	gene	8119133	8119626	.	-	.	ID=Ad77271a.a05.12.g11490
12	funannotate	gene	8569649	8571022	.	+	.	ID=Ad77271a.a05.12.g11900
12	funannotate	gene	8763531	8765793	.	-	.	ID=Ad77271a.a05.12.g12180
12	funannotate	gene	9184381	9184451	.	+	.	ID=Ad77271a.a05.12.g12590
12	funannotate	gene	12294889	12296442	.	+	.	ID=Ad77271a.a05.12.g14230
12	funannotate	gene	16109441	16109770	.	+	.	ID=Ad77271a.a05.12.g14570
12	funannotate	gene	16186854	16187024	.	+	.	ID=Ad77271a.a05.12.g14580
13	funannotate	gene	36318	37393	.	+	.	ID=Ad77271a.a05.13.g00070
13	funannotate	gene	246888	247478	.	+	.	ID=Ad77271a.a05.13.g00480
13	funannotate	gene	453189	453455	.	-	.	ID=Ad77271a.a05.13.g00920
13	funannotate	gene	453602	453835	.	+	.	ID=Ad77271a.a05.13.g00930
13	funannotate	gene	648040	649128	.	+	.	ID=Ad77271a.a05.13.g01440
13	funannotate	gene	1887398	1888978	.	-	.	ID=Ad77271a.a05.13.g03510
13	funannotate	gene	2976339	2976883	.	+	.	ID=Ad77271a.a05.13.g04360
13	funannotate	gene	13510201	13510478	.	-	.	ID=Ad77271a.a05.13.g05840
13	funannotate	gene	15256270	15256354	.	-	.	ID=Ad77271a.a05.13.g06610
13	funannotate	gene	15993072	15993419	.	+	.	ID=Ad77271a.a05.13.g07340
13	funannotate	gene	15993998	15994070	.	+	.	ID=Ad77271a.a05.13.g07350
13	funannotate	gene	15994551	15995336	.	+	.	ID=Ad77271a.a05.13.g07360
13	funannotate	gene	16286306	16286743	.	+	.	ID=Ad77271a.a05.13.g07800
13	funannotate	gene	16308066	16310418	.	-	.	ID=Ad77271a.a05.13.g07830
13	funannotate	gene	16410855	16412078	.	+	.	ID=Ad77271a.a05.13.g07950
13	funannotate	gene	16674172	16675208	.	-	.	ID=Ad77271a.a05.13.g08500
13	funannotate	gene	16995629	16996894	.	+	.	ID=Ad77271a.a05.13.g09060
13	funannotate	gene	17214463	17215394	.	+	.	ID=Ad77271a.a05.13.g09480
13	funannotate	gene	17433061	17434313	.	+	.	ID=Ad77271a.a05.13.g09960
14	funannotate	gene	48711	49982	.	-	.	ID=Ad77271a.a05.14.g00070
14	funannotate	gene	154081	154491	.	-	.	ID=Ad77271a.a05.14.g00260
14	funannotate	gene	182222	182813	.	+	.	ID=Ad77271a.a05.14.g00310
14	funannotate	gene	282609	283040	.	+	.	ID=Ad77271a.a05.14.g00480
14	funannotate	gene	835017	836362	.	+	.	ID=Ad77271a.a05.14.g01500
14	funannotate	gene	836384	836584	.	+	.	ID=Ad77271a.a05.14.g01510
14	funannotate	gene	1327692	1329003	.	+	.	ID=Ad77271a.a05.14.g02330
14	funannotate	gene	1794356	1794805	.	-	.	ID=Ad77271a.a05.14.g03240
14	funannotate	gene	1846320	1848153	.	-	.	ID=Ad77271a.a05.14.g03330
14	funannotate	gene	2190555	2192137	.	+	.	ID=Ad77271a.a05.14.g04010
14	funannotate	gene	2380566	2381081	.	-	.	ID=Ad77271a.a05.14.g04380
14	funannotate	gene	2466489	2467202	.	+	.	ID=Ad77271a.a05.14.g04560
14	funannotate	gene	3180600	3182960	.	+	.	ID=Ad77271a.a05.14.g05730
14	funannotate	gene	4335595	4337122	.	-	.	ID=Ad77271a.a05.14.g07500
14	funannotate	gene	5247417	5249909	.	+	.	ID=Ad77271a.a05.14.g08450
14	funannotate	gene	6152591	6153069	.	+	.	ID=Ad77271a.a05.14.g09160
14	funannotate	gene	12522610	12524536	.	-	.	ID=Ad77271a.a05.14.g09870
14	funannotate	gene	14608693	14609137	.	-	.	ID=Ad77271a.a05.14.g10380
14	funannotate	gene	15590093	15590566	.	-	.	ID=Ad77271a.a05.14.g11040
14	funannotate	gene	15762991	15764059	.	+	.	ID=Ad77271a.a05.14.g11280
14	funannotate	gene	16408695	16409042	.	+	.	ID=Ad77271a.a05.14.g12330
14	funannotate	gene	16797512	16797904	.	+	.	ID=Ad77271a.a05.14.g13080
14	funannotate	gene	16798705	16799313	.	+	.	ID=Ad77271a.a05.14.g13090
14	funannotate	gene	17026303	17028121	.	+	.	ID=Ad77271a.a05.14.g13460
14	funannotate	gene	17089885	17090524	.	+	.	ID=Ad77271a.a05.14.g13620
14	funannotate	gene	17536992	17537294	.	+	.	ID=Ad77271a.a05.14.g14480
14	funannotate	gene	17537453	17537804	.	+	.	ID=Ad77271a.a05.14.g14490
15	funannotate	gene	1791978	1793207	.	-	.	ID=Ad77271a.a05.15.g03250
15	funannotate	gene	2126037	2126612	.	-	.	ID=Ad77271a.a05.15.g03900
15	funannotate	gene	2680745	2681361	.	+	.	ID=Ad77271a.a05.15.g04860
15	funannotate	gene	3156761	3158716	.	-	.	ID=Ad77271a.a05.15.g05740
15	funannotate	gene	8778857	8780674	.	+	.	ID=Ad77271a.a05.15.g08850
15	funannotate	gene	9446833	9447445	.	+	.	ID=Ad77271a.a05.15.g08930
15	funannotate	gene	10203747	10204336	.	-	.	ID=Ad77271a.a05.15.g09080
15	funannotate	gene	10936522	10936701	.	-	.	ID=Ad77271a.a05.15.g09220
15	funannotate	gene	14102112	14102698	.	+	.	ID=Ad77271a.a05.15.g09590
15	funannotate	gene	16801608	16802462	.	-	.	ID=Ad77271a.a05.15.g11850
16	funannotate	gene	253699	255536	.	-	.	ID=Ad77271a.a05.16.g00510
16	funannotate	gene	913974	916285	.	+	.	ID=Ad77271a.a05.16.g01830
16	funannotate	gene	1615622	1617898	.	-	.	ID=Ad77271a.a05.16.g03070
16	funannotate	gene	1893099	1893817	.	-	.	ID=Ad77271a.a05.16.g03550
16	funannotate	gene	1906691	1908707	.	-	.	ID=Ad77271a.a05.16.g03580
16	funannotate	gene	2075095	2075379	.	-	.	ID=Ad77271a.a05.16.g03920
16	funannotate	gene	2202598	2203311	.	-	.	ID=Ad77271a.a05.16.g04090
16	funannotate	gene	2914724	2916136	.	-	.	ID=Ad77271a.a05.16.g05180
16	funannotate	gene	2966666	2967765	.	-	.	ID=Ad77271a.a05.16.g05230
16	funannotate	gene	3121887	3122291	.	-	.	ID=Ad77271a.a05.16.g05430
16	funannotate	gene	4462830	4465004	.	-	.	ID=Ad77271a.a05.16.g06400
16	funannotate	gene	13681951	13682514	.	+	.	ID=Ad77271a.a05.16.g07940
16	funannotate	gene	15122505	15123693	.	-	.	ID=Ad77271a.a05.16.g08680
16	funannotate	gene	15368163	15369935	.	-	.	ID=Ad77271a.a05.16.g09010
16	funannotate	gene	15541072	15541414	.	+	.	ID=Ad77271a.a05.16.g09240
16	funannotate	gene	16271024	16273294	.	+	.	ID=Ad77271a.a05.16.g10580
16	funannotate	gene	16359534	16360008	.	-	.	ID=Ad77271a.a05.16.g10750
16	funannotate	gene	16716393	16716689	.	-	.	ID=Ad77271a.a05.16.g11380
16	funannotate	gene	16792865	16794119	.	+	.	ID=Ad77271a.a05.16.g11630
17	funannotate	gene	131004	131267	.	-	.	ID=Ad77271a.a05.17.g00130
17	funannotate	gene	212604	213581	.	-	.	ID=Ad77271a.a05.17.g00340
17	funannotate	gene	1210544	1210855	.	-	.	ID=Ad77271a.a05.17.g01910
17	funannotate	gene	2091356	2092750	.	+	.	ID=Ad77271a.a05.17.g02760
17	funannotate	gene	3207780	3208366	.	+	.	ID=Ad77271a.a05.17.g03480
17	funannotate	gene	3972024	3972532	.	+	.	ID=Ad77271a.a05.17.g03750
17	funannotate	gene	12858211	12859767	.	-	.	ID=Ad77271a.a05.17.g06310
17	funannotate	gene	14015742	14017544	.	-	.	ID=Ad77271a.a05.17.g07790
17	funannotate	gene	14587523	14588096	.	+	.	ID=Ad77271a.a05.17.g08730
17	funannotate	gene	15306910	15308296	.	+	.	ID=Ad77271a.a05.17.g10120
17	funannotate	gene	15387146	15387600	.	-	.	ID=Ad77271a.a05.17.g10250
17	funannotate	gene	15387904	15388329	.	-	.	ID=Ad77271a.a05.17.g10260
18	funannotate	gene	346291	347690	.	+	.	ID=Ad77271a.a05.18.g00220
18	funannotate	gene	398549	399340	.	-	.	ID=Ad77271a.a05.18.g00310
18	funannotate	gene	616998	618398	.	-	.	ID=Ad77271a.a05.18.g00730
18	funannotate	gene	11841828	11841992	.	-	.	ID=Ad77271a.a05.18.g02740
18	funannotate	gene	13109609	13109845	.	+	.	ID=Ad77271a.a05.18.g03550
18	funannotate	gene	13325469	13326639	.	+	.	ID=Ad77271a.a05.18.g03900
18	funannotate	gene	14545893	14546793	.	+	.	ID=Ad77271a.a05.18.g05870
18	funannotate	gene	14609908	14610463	.	-	.	ID=Ad77271a.a05.18.g06000
18	funannotate	gene	14964409	14964882	.	-	.	ID=Ad77271a.a05.18.g06800
18	funannotate	gene	15089804	15090708	.	-	.	ID=Ad77271a.a05.18.g07110
19	funannotate	gene	333210	333657	.	-	.	ID=Ad77271a.a05.19.g00530
19	funannotate	gene	1187647	1189106	.	-	.	ID=Ad77271a.a05.19.g02130
19	funannotate	gene	1359236	1360198	.	+	.	ID=Ad77271a.a05.19.g02340
19	funannotate	gene	2569291	2569898	.	+	.	ID=Ad77271a.a05.19.g03550
19	funannotate	gene	2771695	2771981	.	-	.	ID=Ad77271a.a05.19.g03710
19	funannotate	gene	3751187	3751458	.	-	.	ID=Ad77271a.a05.19.g04270
19	funannotate	gene	8871217	8871595	.	+	.	ID=Ad77271a.a05.19.g05010
19	funannotate	gene	9161532	9162996	.	+	.	ID=Ad77271a.a05.19.g05070
19	funannotate	gene	13806857	13806938	.	-	.	ID=Ad77271a.a05.19.g06540
19	funannotate	gene	14601555	14602620	.	-	.	ID=Ad77271a.a05.19.g07680
2	funannotate	gene	205907	206389	.	+	.	ID=Ad77271a.a05.2.g00120
2	funannotate	gene	276109	276991	.	-	.	ID=Ad77271a.a05.2.g00260
2	funannotate	gene	277292	277647	.	+	.	ID=Ad77271a.a05.2.g00270
2	funannotate	gene	277989	278565	.	-	.	ID=Ad77271a.a05.2.g00280
2	funannotate	gene	343405	343608	.	-	.	ID=Ad77271a.a05.2.g00390
2	funannotate	gene	1510046	1510821	.	-	.	ID=Ad77271a.a05.2.g01620
2	funannotate	gene	1667042	1667341	.	-	.	ID=Ad77271a.a05.2.g01740
2	funannotate	gene	2504734	2504806	.	-	.	ID=Ad77271a.a05.2.g01790
2	funannotate	gene	2568707	2569483	.	-	.	ID=Ad77271a.a05.2.g01870
2	funannotate	gene	3190843	3191999	.	-	.	ID=Ad77271a.a05.2.g02910
2	funannotate	gene	3381325	3383633	.	-	.	ID=Ad77271a.a05.2.g03340
2	funannotate	gene	3711790	3712576	.	+	.	ID=Ad77271a.a05.2.g04080
2	funannotate	gene	3738214	3740244	.	+	.	ID=Ad77271a.a05.2.g04140
2	funannotate	gene	4030200	4032028	.	-	.	ID=Ad77271a.a05.2.g04790
2	funannotate	gene	4119292	4120795	.	-	.	ID=Ad77271a.a05.2.g04970
2	funannotate	gene	4426869	4427573	.	-	.	ID=Ad77271a.a05.2.g05450
2	funannotate	gene	4863628	4864722	.	-	.	ID=Ad77271a.a05.2.g06200
2	funannotate	gene	5133811	5134329	.	-	.	ID=Ad77271a.a05.2.g06630
2	funannotate	gene	5509830	5510514	.	+	.	ID=Ad77271a.a05.2.g07040
2	funannotate	gene	5972364	5972636	.	+	.	ID=Ad77271a.a05.2.g07570
2	funannotate	gene	9062466	9062995	.	+	.	ID=Ad77271a.a05.2.g09620
2	funannotate	gene	15678524	15680418	.	+	.	ID=Ad77271a.a05.2.g10100
2	funannotate	gene	16152661	16153307	.	+	.	ID=Ad77271a.a05.2.g10170
2	funannotate	gene	17788792	17789577	.	-	.	ID=Ad77271a.a05.2.g10500
2	funannotate	gene	19935365	19937661	.	+	.	ID=Ad77271a.a05.2.g11240
2	funannotate	gene	20054265	20055095	.	+	.	ID=Ad77271a.a05.2.g11430
2	funannotate	gene	20235507	20236462	.	-	.	ID=Ad77271a.a05.2.g11760
2	funannotate	gene	20638162	20638997	.	-	.	ID=Ad77271a.a05.2.g12620
2	funannotate	gene	20639241	20639629	.	-	.	ID=Ad77271a.a05.2.g12630
2	funannotate	gene	20674808	20675360	.	+	.	ID=Ad77271a.a05.2.g12730
2	funannotate	gene	20699175	20700004	.	+	.	ID=Ad77271a.a05.2.g12780
20	funannotate	gene	24286	26213	.	-	.	ID=Ad77271a.a05.20.g00020
20	funannotate	gene	52709	53723	.	+	.	ID=Ad77271a.a05.20.g00040
20	funannotate	gene	97725	98794	.	+	.	ID=Ad77271a.a05.20.g00100
20	funannotate	gene	246224	246919	.	-	.	ID=Ad77271a.a05.20.g00400
20	funannotate	gene	523576	524617	.	-	.	ID=Ad77271a.a05.20.g00850
20	funannotate	gene	1873946	1875063	.	-	.	ID=Ad77271a.a05.20.g02520
20	funannotate	gene	2504222	2504547	.	-	.	ID=Ad77271a.a05.20.g02970
20	funannotate	gene	10918610	10920124	.	-	.	ID=Ad77271a.a05.20.g04270
20	funannotate	gene	11842344	11843015	.	-	.	ID=Ad77271a.a05.20.g04430
20	funannotate	gene	13216593	13218000	.	+	.	ID=Ad77271a.a05.20.g05490
20	funannotate	gene	13281856	13284039	.	+	.	ID=Ad77271a.a05.20.g05600
20	funannotate	gene	14008232	14010020	.	-	.	ID=Ad77271a.a05.20.g06570
20	funannotate	gene	14490562	14491982	.	-	.	ID=Ad77271a.a05.20.g07450
20	funannotate	gene	14710198	14711143	.	+	.	ID=Ad77271a.a05.20.g07900
20	funannotate	gene	14876003	14876194	.	+	.	ID=Ad77271a.a05.20.g08230
21	funannotate	gene	174292	176599	.	+	.	ID=Ad77271a.a05.21.g00200
21	funannotate	gene	694386	695377	.	-	.	ID=Ad77271a.a05.21.g01150
21	funannotate	gene	776358	776681	.	-	.	ID=Ad77271a.a05.21.g01320
21	funannotate	gene	877555	878169	.	-	.	ID=Ad77271a.a05.21.g01470
21	funannotate	gene	1030339	1031426	.	-	.	ID=Ad77271a.a05.21.g01710
21	funannotate	gene	1155216	1157326	.	+	.	ID=Ad77271a.a05.21.g01890
21	funannotate	gene	1936891	1937340	.	+	.	ID=Ad77271a.a05.21.g03010
21	funannotate	gene	2314994	2315269	.	-	.	ID=Ad77271a.a05.21.g03380
21	funannotate	gene	2382401	2383461	.	+	.	ID=Ad77271a.a05.21.g03460
21	funannotate	gene	4044575	4044921	.	-	.	ID=Ad77271a.a05.21.g04240
21	funannotate	gene	5907582	5907896	.	-	.	ID=Ad77271a.a05.21.g04590
21	funannotate	gene	5908597	5909227	.	-	.	ID=Ad77271a.a05.21.g04600
21	funannotate	gene	6443014	6443400	.	-	.	ID=Ad77271a.a05.21.g04690
21	funannotate	gene	6588641	6588940	.	+	.	ID=Ad77271a.a05.21.g04730
21	funannotate	gene	10481004	10481765	.	-	.	ID=Ad77271a.a05.21.g05070
21	funannotate	gene	10665378	10666419	.	-	.	ID=Ad77271a.a05.21.g05210
21	funannotate	gene	12573693	12573961	.	+	.	ID=Ad77271a.a05.21.g06200
21	funannotate	gene	13752286	13752591	.	+	.	ID=Ad77271a.a05.21.g07360
21	funannotate	gene	13753480	13754459	.	+	.	ID=Ad77271a.a05.21.g07370
21	funannotate	gene	13754555	13755004	.	+	.	ID=Ad77271a.a05.21.g07380
22	funannotate	gene	327600	328154	.	+	.	ID=Ad77271a.a05.22.g00270
22	funannotate	gene	496141	497703	.	-	.	ID=Ad77271a.a05.22.g00550
22	funannotate	gene	8487867	8488523	.	+	.	ID=Ad77271a.a05.22.g01980
22	funannotate	gene	8674162	8674522	.	+	.	ID=Ad77271a.a05.22.g02210
22	funannotate	gene	8853757	8854743	.	-	.	ID=Ad77271a.a05.22.g02450
22	funannotate	gene	8854902	8855753	.	-	.	ID=Ad77271a.a05.22.g02460
22	funannotate	gene	9237999	9238393	.	+	.	ID=Ad77271a.a05.22.g03230
22	funannotate	gene	9420469	9422549	.	+	.	ID=Ad77271a.a05.22.g03540
22	funannotate	gene	9856003	9857275	.	+	.	ID=Ad77271a.a05.22.g04440
22	funannotate	gene	10675444	10676500	.	+	.	ID=Ad77271a.a05.22.g05890
22	funannotate	gene	11253109	11254186	.	-	.	ID=Ad77271a.a05.22.g07030
22	funannotate	gene	11331683	11332883	.	+	.	ID=Ad77271a.a05.22.g07200
22	funannotate	gene	12162042	12163512	.	+	.	ID=Ad77271a.a05.22.g08920
22	funannotate	gene	12721001	12722522	.	+	.	ID=Ad77271a.a05.22.g09910
22	funannotate	gene	13311107	13313508	.	+	.	ID=Ad77271a.a05.22.g11080
22	funannotate	gene	13839185	13841439	.	-	.	ID=Ad77271a.a05.22.g12130
22	funannotate	gene	13917882	13918334	.	+	.	ID=Ad77271a.a05.22.g12280
22	funannotate	gene	14136488	14137376	.	-	.	ID=Ad77271a.a05.22.g12740
22	funannotate	gene	14431698	14432048	.	-	.	ID=Ad77271a.a05.22.g13320
23	funannotate	gene	25461	26932	.	+	.	ID=Ad77271a.a05.23.g00020
23	funannotate	gene	34580	34959	.	-	.	ID=Ad77271a.a05.23.g00040
23	funannotate	gene	66481	67884	.	+	.	ID=Ad77271a.a05.23.g00110
23	funannotate	gene	868339	869921	.	-	.	ID=Ad77271a.a05.23.g01420
23	funannotate	gene	1158222	1160533	.	+	.	ID=Ad77271a.a05.23.g01980
23	funannotate	gene	1226087	1226713	.	-	.	ID=Ad77271a.a05.23.g02060
23	funannotate	gene	1326767	1327256	.	-	.	ID=Ad77271a.a05.23.g02300
23	funannotate	gene	1566748	1567581	.	+	.	ID=Ad77271a.a05.23.g02800
23	funannotate	gene	1648951	1649712	.	+	.	ID=Ad77271a.a05.23.g02970
23	funannotate	gene	1813355	1813652	.	-	.	ID=Ad77271a.a05.23.g03260
23	funannotate	gene	2544423	2544713	.	+	.	ID=Ad77271a.a05.23.g04190
23	funannotate	gene	2734845	2735234	.	+	.	ID=Ad77271a.a05.23.g04450
23	funannotate	gene	7349212	7349504	.	+	.	ID=Ad77271a.a05.23.g06570
23	funannotate	gene	10093195	10093992	.	-	.	ID=Ad77271a.a05.23.g06770
23	funannotate	gene	10572969	10573529	.	+	.	ID=Ad77271a.a05.23.g06880
23	funannotate	gene	10970208	10970663	.	+	.	ID=Ad77271a.a05.23.g06980
23	funannotate	gene	13086413	13087887	.	-	.	ID=Ad77271a.a05.23.g07630
23	funannotate	gene	13455824	13457729	.	-	.	ID=Ad77271a.a05.23.g07950
23	funannotate	gene	13719164	13719472	.	-	.	ID=Ad77271a.a05.23.g08330
23	funannotate	gene	14001922	14003585	.	+	.	ID=Ad77271a.a05.23.g08600
23	funannotate	gene	14307162	14308229	.	-	.	ID=Ad77271a.a05.23.g09210
24	funannotate	gene	6412663	6413143	.	-	.	ID=Ad77271a.a05.24.g01180
24	funannotate	gene	6568376	6569900	.	-	.	ID=Ad77271a.a05.24.g01240
24	funannotate	gene	6714661	6715456	.	+	.	ID=Ad77271a.a05.24.g01320
24	funannotate	gene	7786234	7787355	.	-	.	ID=Ad77271a.a05.24.g01890
24	funannotate	gene	8426242	8426314	.	-	.	ID=Ad77271a.a05.24.g02560
24	funannotate	gene	8701063	8701218	.	+	.	ID=Ad77271a.a05.24.g02940
24	funannotate	gene	9102338	9104500	.	+	.	ID=Ad77271a.a05.24.g03530
24	funannotate	gene	9636381	9637388	.	+	.	ID=Ad77271a.a05.24.g04500
24	funannotate	gene	9874093	9875303	.	+	.	ID=Ad77271a.a05.24.g04820
24	funannotate	gene	10080843	10081996	.	+	.	ID=Ad77271a.a05.24.g05200
24	funannotate	gene	10356250	10356831	.	+	.	ID=Ad77271a.a05.24.g05770
24	funannotate	gene	10450582	10451948	.	+	.	ID=Ad77271a.a05.24.g05960
24	funannotate	gene	10493398	10493643	.	-	.	ID=Ad77271a.a05.24.g06080
24	funannotate	gene	10944940	10946627	.	+	.	ID=Ad77271a.a05.24.g06920
24	funannotate	gene	11275013	11277032	.	+	.	ID=Ad77271a.a05.24.g07550
24	funannotate	gene	11317132	11318661	.	+	.	ID=Ad77271a.a05.24.g07620
24	funannotate	gene	11490897	11491168	.	-	.	ID=Ad77271a.a05.24.g08030
24	funannotate	gene	11590374	11590955	.	+	.	ID=Ad77271a.a05.24.g08270
24	funannotate	gene	12067924	12068484	.	+	.	ID=Ad77271a.a05.24.g09230
24	funannotate	gene	12638143	12638215	.	-	.	ID=Ad77271a.a05.24.g09610
24	funannotate	gene	12638696	12638767	.	-	.	ID=Ad77271a.a05.24.g09620
24	funannotate	gene	13620537	13622212	.	-	.	ID=Ad77271a.a05.24.g10040
24	funannotate	gene	14217061	14218658	.	+	.	ID=Ad77271a.a05.24.g10560
25	funannotate	gene	600171	601334	.	+	.	ID=Ad77271a.a05.25.g00930
25	funannotate	gene	1080134	1081899	.	+	.	ID=Ad77271a.a05.25.g01950
25	funannotate	gene	1630179	1631997	.	-	.	ID=Ad77271a.a05.25.g02830
25	funannotate	gene	1713267	1713638	.	-	.	ID=Ad77271a.a05.25.g02980
25	funannotate	gene	1779720	1781452	.	+	.	ID=Ad77271a.a05.25.g03100
25	funannotate	gene	1886689	1886982	.	+	.	ID=Ad77271a.a05.25.g03260
25	funannotate	gene	2001923	2003227	.	-	.	ID=Ad77271a.a05.25.g03420
25	funannotate	gene	5395757	5396413	.	+	.	ID=Ad77271a.a05.25.g04690
25	funannotate	gene	5466929	5467105	.	+	.	ID=Ad77271a.a05.25.g04720
25	funannotate	gene	5532163	5532939	.	-	.	ID=Ad77271a.a05.25.g04750
25	funannotate	gene	6609040	6610227	.	+	.	ID=Ad77271a.a05.25.g05030
25	funannotate	gene	11273411	11273687	.	+	.	ID=Ad77271a.a05.25.g05560
25	funannotate	gene	11369130	11369402	.	-	.	ID=Ad77271a.a05.25.g05590
25	funannotate	gene	13413686	13415639	.	+	.	ID=Ad77271a.a05.25.g06810
25	funannotate	gene	13594061	13595539	.	-	.	ID=Ad77271a.a05.25.g07020
26	funannotate	gene	110318	110985	.	-	.	ID=Ad77271a.a05.26.g00070
26	funannotate	gene	111919	112228	.	-	.	ID=Ad77271a.a05.26.g00090
26	funannotate	gene	510867	512165	.	+	.	ID=Ad77271a.a05.26.g00750
26	funannotate	gene	680003	680919	.	-	.	ID=Ad77271a.a05.26.g01120
26	funannotate	gene	1127159	1127314	.	-	.	ID=Ad77271a.a05.26.g01970
26	funannotate	gene	1270518	1271518	.	-	.	ID=Ad77271a.a05.26.g02310
26	funannotate	gene	1746869	1747171	.	+	.	ID=Ad77271a.a05.26.g03360
26	funannotate	gene	1748036	1748877	.	-	.	ID=Ad77271a.a05.26.g03370
26	funannotate	gene	1825752	1826171	.	-	.	ID=Ad77271a.a05.26.g03530
26	funannotate	gene	1999532	2001060	.	+	.	ID=Ad77271a.a05.26.g03920
26	funannotate	gene	2602725	2603806	.	+	.	ID=Ad77271a.a05.26.g04940
26	funannotate	gene	2649377	2649625	.	-	.	ID=Ad77271a.a05.26.g05030
26	funannotate	gene	2962762	2963562	.	+	.	ID=Ad77271a.a05.26.g05620
26	funannotate	gene	3039437	3040793	.	-	.	ID=Ad77271a.a05.26.g05760
26	funannotate	gene	3189640	3190099	.	+	.	ID=Ad77271a.a05.26.g06040
26	funannotate	gene	3190978	3191050	.	-	.	ID=Ad77271a.a05.26.g06050
26	funannotate	gene	3191329	3191701	.	+	.	ID=Ad77271a.a05.26.g06060
26	funannotate	gene	3196371	3196687	.	+	.	ID=Ad77271a.a05.26.g06080
26	funannotate	gene	3303991	3305938	.	-	.	ID=Ad77271a.a05.26.g06260
26	funannotate	gene	3865568	3866876	.	+	.	ID=Ad77271a.a05.26.g07200
26	funannotate	gene	4116137	4117880	.	+	.	ID=Ad77271a.a05.26.g07570
26	funannotate	gene	4278281	4279162	.	+	.	ID=Ad77271a.a05.26.g07930
26	funannotate	gene	4602166	4602732	.	+	.	ID=Ad77271a.a05.26.g08450
26	funannotate	gene	4813337	4814971	.	-	.	ID=Ad77271a.a05.26.g08770
26	funannotate	gene	4822028	4822966	.	+	.	ID=Ad77271a.a05.26.g08790
26	funannotate	gene	8492725	8492994	.	-	.	ID=Ad77271a.a05.26.g10240
26	funannotate	gene	12253117	12253381	.	-	.	ID=Ad77271a.a05.26.g10580
26	funannotate	gene	12253438	12253629	.	-	.	ID=Ad77271a.a05.26.g10590
26	funannotate	gene	12835831	12836231	.	-	.	ID=Ad77271a.a05.26.g10720
26	funannotate	gene	12954847	12955089	.	-	.	ID=Ad77271a.a05.26.g10770
27	funannotate	gene	190121	190614	.	-	.	ID=Ad77271a.a05.27.g00050
27	funannotate	gene	191313	191967	.	+	.	ID=Ad77271a.a05.27.g00060
27	funannotate	gene	589903	590646	.	+	.	ID=Ad77271a.a05.27.g00810
27	funannotate	gene	11695494	11696073	.	-	.	ID=Ad77271a.a05.27.g04430
27	funannotate	gene	11696451	11696522	.	+	.	ID=Ad77271a.a05.27.g04440
27	funannotate	gene	13509679	13510725	.	-	.	ID=Ad77271a.a05.27.g04720
27	funannotate	gene	13680877	13682073	.	-	.	ID=Ad77271a.a05.27.g04940
28	funannotate	gene	2665652	2667042	.	-	.	ID=Ad77271a.a05.28.g00160
28	funannotate	gene	5514341	5516359	.	-	.	ID=Ad77271a.a05.28.g00880
28	funannotate	gene	5841156	5843548	.	-	.	ID=Ad77271a.a05.28.g01020
28	funannotate	gene	5956322	5956825	.	-	.	ID=Ad77271a.a05.28.g01070
28	funannotate	gene	6592882	6593585	.	-	.	ID=Ad77271a.a05.28.g01240
28	funannotate	gene	9768654	9769364	.	-	.	ID=Ad77271a.a05.28.g04330
28	funannotate	gene	9933069	9934277	.	+	.	ID=Ad77271a.a05.28.g04520
28	funannotate	gene	10714572	10715330	.	+	.	ID=Ad77271a.a05.28.g05710
28	funannotate	gene	10778171	10778740	.	+	.	ID=Ad77271a.a05.28.g05820
28	funannotate	gene	11028367	11030415	.	+	.	ID=Ad77271a.a05.28.g06310
28	funannotate	gene	11030439	11030618	.	+	.	ID=Ad77271a.a05.28.g06320
28	funannotate	gene	11251018	11251301	.	-	.	ID=Ad77271a.a05.28.g06740
28	funannotate	gene	11277523	11278772	.	+	.	ID=Ad77271a.a05.28.g06780
28	funannotate	gene	11419634	11420566	.	+	.	ID=Ad77271a.a05.28.g07050
28	funannotate	gene	11584039	11584773	.	-	.	ID=Ad77271a.a05.28.g07360
28	funannotate	gene	11694131	11694641	.	+	.	ID=Ad77271a.a05.28.g07640
28	funannotate	gene	11695332	11696306	.	+	.	ID=Ad77271a.a05.28.g07650
28	funannotate	gene	11703503	11705350	.	-	.	ID=Ad77271a.a05.28.g07670
28	funannotate	gene	11893829	11894291	.	+	.	ID=Ad77271a.a05.28.g07990
28	funannotate	gene	11958857	11959117	.	-	.	ID=Ad77271a.a05.28.g08150
28	funannotate	gene	12042634	12043971	.	+	.	ID=Ad77271a.a05.28.g08350
28	funannotate	gene	12279094	12280308	.	+	.	ID=Ad77271a.a05.28.g08750
28	funannotate	gene	12336946	12338589	.	+	.	ID=Ad77271a.a05.28.g08880
28	funannotate	gene	12636145	12637483	.	+	.	ID=Ad77271a.a05.28.g09460
28	funannotate	gene	12789467	12792019	.	-	.	ID=Ad77271a.a05.28.g09760
28	funannotate	gene	12918965	12919861	.	-	.	ID=Ad77271a.a05.28.g10040
28	funannotate	gene	13060440	13061497	.	+	.	ID=Ad77271a.a05.28.g10300
29	funannotate	gene	1605670	1606609	.	+	.	ID=Ad77271a.a05.29.g02300
29	funannotate	gene	2590877	2591155	.	+	.	ID=Ad77271a.a05.29.g02750
29	funannotate	gene	12678139	12680009	.	+	.	ID=Ad77271a.a05.29.g05160
29	funannotate	gene	12978111	12980252	.	+	.	ID=Ad77271a.a05.29.g05600
3	funannotate	gene	471579	472299	.	-	.	ID=Ad77271a.a05.3.g00850
3	funannotate	gene	615657	616248	.	+	.	ID=Ad77271a.a05.3.g01050
3	funannotate	gene	828985	830205	.	+	.	ID=Ad77271a.a05.3.g01370
3	funannotate	gene	1002069	1004021	.	-	.	ID=Ad77271a.a05.3.g01630
3	funannotate	gene	1004077	1004642	.	-	.	ID=Ad77271a.a05.3.g01640
3	funannotate	gene	3369636	3370010	.	-	.	ID=Ad77271a.a05.3.g03270
3	funannotate	gene	9027574	9027915	.	+	.	ID=Ad77271a.a05.3.g03920
3	funannotate	gene	9029442	9029702	.	+	.	ID=Ad77271a.a05.3.g03930
3	funannotate	gene	10031430	10031617	.	-	.	ID=Ad77271a.a05.3.g04030
3	funannotate	gene	13908190	13910059	.	-	.	ID=Ad77271a.a05.3.g04870
3	funannotate	gene	13942920	13943429	.	-	.	ID=Ad77271a.a05.3.g04890
3	funannotate	gene	16342274	16342949	.	+	.	ID=Ad77271a.a05.3.g06640
3	funannotate	gene	16914598	16914783	.	-	.	ID=Ad77271a.a05.3.g07470
3	funannotate	gene	16914925	16915476	.	+	.	ID=Ad77271a.a05.3.g07480
3	funannotate	gene	17166333	17166833	.	+	.	ID=Ad77271a.a05.3.g07980
3	funannotate	gene	17379291	17381461	.	+	.	ID=Ad77271a.a05.3.g08400
3	funannotate	gene	18417647	18418126	.	-	.	ID=Ad77271a.a05.3.g10460
3	funannotate	gene	18733478	18734798	.	-	.	ID=Ad77271a.a05.3.g11090
3	funannotate	gene	19095717	19096061	.	-	.	ID=Ad77271a.a05.3.g11710
3	funannotate	gene	19209259	19210263	.	-	.	ID=Ad77271a.a05.3.g11900
3	funannotate	gene	19554668	19555021	.	+	.	ID=Ad77271a.a05.3.g12550
3	funannotate	gene	19701598	19701963	.	+	.	ID=Ad77271a.a05.3.g12810
3	funannotate	gene	20203919	20204293	.	-	.	ID=Ad77271a.a05.3.g13730
30	funannotate	gene	413531	414925	.	+	.	ID=Ad77271a.a05.30.g00490
30	funannotate	gene	1704343	1705769	.	+	.	ID=Ad77271a.a05.30.g02450
30	funannotate	gene	2949004	2949522	.	-	.	ID=Ad77271a.a05.30.g03240
30	funannotate	gene	3528425	3528904	.	+	.	ID=Ad77271a.a05.30.g03370
30	funannotate	gene	8973404	8973662	.	+	.	ID=Ad77271a.a05.30.g04010
30	funannotate	gene	12038531	12039148	.	+	.	ID=Ad77271a.a05.30.g07020
30	funannotate	gene	12039306	12041256	.	+	.	ID=Ad77271a.a05.30.g07030
30	funannotate	gene	12118765	12119481	.	-	.	ID=Ad77271a.a05.30.g07180
30	funannotate	gene	12276322	12278049	.	+	.	ID=Ad77271a.a05.30.g07530
30	funannotate	gene	12411542	12411614	.	-	.	ID=Ad77271a.a05.30.g07800
30	funannotate	gene	12515581	12516427	.	-	.	ID=Ad77271a.a05.30.g08020
31	funannotate	gene	353272	354152	.	+	.	ID=Ad77271a.a05.31.g00490
31	funannotate	gene	1522875	1524233	.	+	.	ID=Ad77271a.a05.31.g02050
31	funannotate	gene	3641524	3643176	.	-	.	ID=Ad77271a.a05.31.g02450
31	funannotate	gene	11915803	11916009	.	-	.	ID=Ad77271a.a05.31.g03930
31	funannotate	gene	12265718	12266731	.	+	.	ID=Ad77271a.a05.31.g04610
31	funannotate	gene	12805433	12805914	.	-	.	ID=Ad77271a.a05.31.g05550
32	funannotate	gene	579477	580337	.	-	.	ID=Ad77271a.a05.32.g00770
32	funannotate	gene	751210	752767	.	-	.	ID=Ad77271a.a05.32.g01170
32	funannotate	gene	838666	838857	.	-	.	ID=Ad77271a.a05.32.g01310
32	funannotate	gene	1020309	1022509	.	+	.	ID=Ad77271a.a05.32.g01650
32	funannotate	gene	3531309	3533002	.	-	.	ID=Ad77271a.a05.32.g03040
32	funannotate	gene	4672404	4674175	.	+	.	ID=Ad77271a.a05.32.g03350
32	funannotate	gene	4897242	4897926	.	-	.	ID=Ad77271a.a05.32.g03410
32	funannotate	gene	11629293	11629574	.	+	.	ID=Ad77271a.a05.32.g04110
32	funannotate	gene	12604256	12605515	.	-	.	ID=Ad77271a.a05.32.g04970
32	funannotate	gene	12651427	12651937	.	-	.	ID=Ad77271a.a05.32.g05020
32	funannotate	gene	12652088	12652810	.	-	.	ID=Ad77271a.a05.32.g05030
32	funannotate	gene	12681427	12682500	.	-	.	ID=Ad77271a.a05.32.g05080
32	funannotate	gene	12682662	12683231	.	-	.	ID=Ad77271a.a05.32.g05090
32	funannotate	gene	12683248	12684024	.	-	.	ID=Ad77271a.a05.32.g05100
32	funannotate	gene	12774633	12775593	.	-	.	ID=Ad77271a.a05.32.g05240
32	funannotate	gene	12793955	12794335	.	-	.	ID=Ad77271a.a05.32.g05270
33	funannotate	gene	1165205	1166595	.	-	.	ID=Ad77271a.a05.33.g01960
33	funannotate	gene	1851374	1853367	.	-	.	ID=Ad77271a.a05.33.g02930
33	funannotate	gene	2391642	2393598	.	-	.	ID=Ad77271a.a05.33.g03560
33	funannotate	gene	8737659	8738067	.	-	.	ID=Ad77271a.a05.33.g04370
33	funannotate	gene	11915271	11915837	.	+	.	ID=Ad77271a.a05.33.g05350
33	funannotate	gene	12212246	12212407	.	-	.	ID=Ad77271a.a05.33.g05570
33	funannotate	gene	12309550	12311939	.	-	.	ID=Ad77271a.a05.33.g05680
34	funannotate	gene	414994	417313	.	-	.	ID=Ad77271a.a05.34.g00530
34	funannotate	gene	842682	843277	.	+	.	ID=Ad77271a.a05.34.g00890
34	funannotate	gene	1643243	1644514	.	+	.	ID=Ad77271a.a05.34.g01340
34	funannotate	gene	9742892	9743352	.	-	.	ID=Ad77271a.a05.34.g02490
34	funannotate	gene	11584519	11586075	.	+	.	ID=Ad77271a.a05.34.g03910
34	funannotate	gene	11923286	11923690	.	-	.	ID=Ad77271a.a05.34.g04480
35	funannotate	gene	819299	819763	.	-	.	ID=Ad77271a.a05.35.g01400
35	funannotate	gene	819777	820199	.	+	.	ID=Ad77271a.a05.35.g01410
35	funannotate	gene	1320575	1320646	.	+	.	ID=Ad77271a.a05.35.g02400
35	funannotate	gene	1428300	1428865	.	+	.	ID=Ad77271a.a05.35.g02610
35	funannotate	gene	2668092	2669564	.	+	.	ID=Ad77271a.a05.35.g04840
35	funannotate	gene	4521220	4521553	.	-	.	ID=Ad77271a.a05.35.g07390
35	funannotate	gene	10180835	10181241	.	-	.	ID=Ad77271a.a05.35.g08260
35	funannotate	gene	10248903	10250653	.	+	.	ID=Ad77271a.a05.35.g08270
36	funannotate	gene	133578	134702	.	+	.	ID=Ad77271a.a05.36.g00210
36	funannotate	gene	591229	592572	.	-	.	ID=Ad77271a.a05.36.g00960
36	funannotate	gene	1645345	1645986	.	-	.	ID=Ad77271a.a05.36.g02440
36	funannotate	gene	1728919	1729296	.	+	.	ID=Ad77271a.a05.36.g02580
36	funannotate	gene	2182362	2182859	.	+	.	ID=Ad77271a.a05.36.g03440
36	funannotate	gene	2182941	2183495	.	+	.	ID=Ad77271a.a05.36.g03450
36	funannotate	gene	2406771	2406842	.	+	.	ID=Ad77271a.a05.36.g03720
36	funannotate	gene	3201648	3203449	.	+	.	ID=Ad77271a.a05.36.g04610
36	funannotate	gene	3324604	3325153	.	+	.	ID=Ad77271a.a05.36.g04750
36	funannotate	gene	4339689	4340045	.	+	.	ID=Ad77271a.a05.36.g04860
36	funannotate	gene	5739352	5740285	.	+	.	ID=Ad77271a.a05.36.g05250
36	funannotate	gene	6132183	6133265	.	-	.	ID=Ad77271a.a05.36.g05320
36	funannotate	gene	6354944	6355782	.	+	.	ID=Ad77271a.a05.36.g05350
36	funannotate	gene	6678382	6678552	.	-	.	ID=Ad77271a.a05.36.g05410
36	funannotate	gene	10307078	10307413	.	-	.	ID=Ad77271a.a05.36.g05880
37	funannotate	gene	49339	51277	.	-	.	ID=Ad77271a.a05.37.g00050
37	funannotate	gene	573651	576024	.	-	.	ID=Ad77271a.a05.37.g00770
37	funannotate	gene	1445614	1445687	.	-	.	ID=Ad77271a.a05.37.g01610
37	funannotate	gene	1637499	1637937	.	-	.	ID=Ad77271a.a05.37.g01770
37	funannotate	gene	3939863	3940468	.	-	.	ID=Ad77271a.a05.37.g02590
37	funannotate	gene	9096652	9096940	.	+	.	ID=Ad77271a.a05.37.g02980
37	funannotate	gene	11102706	11102786	.	-	.	ID=Ad77271a.a05.37.g03240
37	funannotate	gene	11223670	11223990	.	+	.	ID=Ad77271a.a05.37.g03350
37	funannotate	gene	11310611	11313268	.	-	.	ID=Ad77271a.a05.37.g03490
37	funannotate	gene	11951108	11952189	.	+	.	ID=Ad77271a.a05.37.g04490
38	funannotate	gene	1145037	1145108	.	+	.	ID=Ad77271a.a05.38.g00050
38	funannotate	gene	1674777	1675133	.	+	.	ID=Ad77271a.a05.38.g00180
38	funannotate	gene	1676013	1676387	.	+	.	ID=Ad77271a.a05.38.g00190
38	funannotate	gene	1676702	1677040	.	+	.	ID=Ad77271a.a05.38.g00200
38	funannotate	gene	6204784	6207065	.	+	.	ID=Ad77271a.a05.38.g01690
38	funannotate	gene	9516581	9518937	.	+	.	ID=Ad77271a.a05.38.g05450
38	funannotate	gene	9723237	9723691	.	-	.	ID=Ad77271a.a05.38.g05670
38	funannotate	gene	9724698	9725105	.	+	.	ID=Ad77271a.a05.38.g05680
38	funannotate	gene	9725129	9726070	.	+	.	ID=Ad77271a.a05.38.g05690
38	funannotate	gene	10003548	10004213	.	+	.	ID=Ad77271a.a05.38.g06170
38	funannotate	gene	10074717	10076117	.	+	.	ID=Ad77271a.a05.38.g06370
39	funannotate	gene	337	536	.	-	.	ID=Ad77271a.a05.39.g00010
39	funannotate	gene	36221	36294	.	-	.	ID=Ad77271a.a05.39.g00060
39	funannotate	gene	69815	70398	.	-	.	ID=Ad77271a.a05.39.g00090
39	funannotate	gene	87301	87835	.	-	.	ID=Ad77271a.a05.39.g00120
39	funannotate	gene	88658	89698	.	-	.	ID=Ad77271a.a05.39.g00130
39	funannotate	gene	133636	133958	.	+	.	ID=Ad77271a.a05.39.g00210
39	funannotate	gene	481781	482187	.	-	.	ID=Ad77271a.a05.39.g00680
39	funannotate	gene	889596	890821	.	+	.	ID=Ad77271a.a05.39.g00940
39	funannotate	gene	2530965	2531494	.	-	.	ID=Ad77271a.a05.39.g02480
39	funannotate	gene	4259398	4259939	.	+	.	ID=Ad77271a.a05.39.g04850
39	funannotate	gene	5187665	5189371	.	+	.	ID=Ad77271a.a05.39.g05610
39	funannotate	gene	8016294	8018908	.	-	.	ID=Ad77271a.a05.39.g06570
4	funannotate	gene	323833	324692	.	+	.	ID=Ad77271a.a05.4.g00430
4	funannotate	gene	598837	600224	.	+	.	ID=Ad77271a.a05.4.g01050
4	funannotate	gene	811095	813265	.	+	.	ID=Ad77271a.a05.4.g01450
4	funannotate	gene	1579970	1580541	.	-	.	ID=Ad77271a.a05.4.g03200
4	funannotate	gene	1840287	1841208	.	+	.	ID=Ad77271a.a05.4.g03630
4	funannotate	gene	2050943	2051653	.	+	.	ID=Ad77271a.a05.4.g03910
4	funannotate	gene	2107518	2108389	.	+	.	ID=Ad77271a.a05.4.g04010
4	funannotate	gene	2944322	2944810	.	+	.	ID=Ad77271a.a05.4.g05290
4	funannotate	gene	2944868	2945973	.	+	.	ID=Ad77271a.a05.4.g05300
4	funannotate	gene	4006761	4008407	.	+	.	ID=Ad77271a.a05.4.g06720
4	funannotate	gene	7901448	7902701	.	-	.	ID=Ad77271a.a05.4.g07930
4	funannotate	gene	8271353	8271705	.	-	.	ID=Ad77271a.a05.4.g07980
4	funannotate	gene	12196362	12196706	.	+	.	ID=Ad77271a.a05.4.g08280
4	funannotate	gene	14770733	14771294	.	+	.	ID=Ad77271a.a05.4.g09100
4	funannotate	gene	15932293	15932676	.	+	.	ID=Ad77271a.a05.4.g10450
4	funannotate	gene	17165906	17166139	.	+	.	ID=Ad77271a.a05.4.g11980
4	funannotate	gene	17293025	17294252	.	-	.	ID=Ad77271a.a05.4.g12230
4	funannotate	gene	17294779	17295152	.	-	.	ID=Ad77271a.a05.4.g12240
4	funannotate	gene	18143109	18144881	.	+	.	ID=Ad77271a.a05.4.g13610
4	funannotate	gene	19298035	19298653	.	-	.	ID=Ad77271a.a05.4.g15360
4	funannotate	gene	19672655	19673307	.	-	.	ID=Ad77271a.a05.4.g16090
4	funannotate	gene	19702875	19704856	.	-	.	ID=Ad77271a.a05.4.g16160
4	funannotate	gene	19993953	19995021	.	-	.	ID=Ad77271a.a05.4.g16710
40	funannotate	gene	832	1593	.	+	.	ID=Ad77271a.a05.40.g00010
40	funannotate	gene	69754	70550	.	-	.	ID=Ad77271a.a05.40.g00070
40	funannotate	gene	81302	82145	.	-	.	ID=Ad77271a.a05.40.g00120
40	funannotate	gene	108186	109812	.	+	.	ID=Ad77271a.a05.40.g00130
40	funannotate	gene	126956	127193	.	-	.	ID=Ad77271a.a05.40.g00170
40	funannotate	gene	127532	128540	.	-	.	ID=Ad77271a.a05.40.g00180
40	funannotate	gene	145094	145555	.	-	.	ID=Ad77271a.a05.40.g00230
40	funannotate	gene	202694	203195	.	-	.	ID=Ad77271a.a05.40.g00360
40	funannotate	gene	8234559	8234777	.	+	.	ID=Ad77271a.a05.40.g02590
40	funannotate	gene	8685756	8686073	.	-	.	ID=Ad77271a.a05.40.g02660
41	funannotate	gene	2638866	2639222	.	-	.	ID=Ad77271a.a05.41.g00690
41	funannotate	gene	9180600	9180932	.	-	.	ID=Ad77271a.a05.41.g02640
41	funannotate	gene	9180966	9181483	.	-	.	ID=Ad77271a.a05.41.g02650
41	funannotate	gene	9181633	9182685	.	-	.	ID=Ad77271a.a05.41.g02660
42	funannotate	gene	20361	20540	.	+	.	ID=Ad77271a.a05.42.g00030
42	funannotate	gene	206199	206687	.	+	.	ID=Ad77271a.a05.42.g00290
42	funannotate	gene	8151493	8152158	.	+	.	ID=Ad77271a.a05.42.g01470
42	funannotate	gene	8455238	8457041	.	-	.	ID=Ad77271a.a05.42.g01710
42	funannotate	gene	8794877	8795505	.	-	.	ID=Ad77271a.a05.42.g02170
5	funannotate	gene	155109	155181	.	+	.	ID=Ad77271a.a05.5.g00180
5	funannotate	gene	357267	357979	.	+	.	ID=Ad77271a.a05.5.g00560
5	funannotate	gene	1009091	1010995	.	+	.	ID=Ad77271a.a05.5.g01840
5	funannotate	gene	1746245	1748480	.	-	.	ID=Ad77271a.a05.5.g03260
5	funannotate	gene	2025488	2025868	.	-	.	ID=Ad77271a.a05.5.g03910
5	funannotate	gene	2026639	2027544	.	-	.	ID=Ad77271a.a05.5.g03920
5	funannotate	gene	2256082	2258159	.	-	.	ID=Ad77271a.a05.5.g04440
5	funannotate	gene	2379119	2379192	.	-	.	ID=Ad77271a.a05.5.g04740
5	funannotate	gene	3375806	3376707	.	-	.	ID=Ad77271a.a05.5.g06580
5	funannotate	gene	4007434	4007951	.	+	.	ID=Ad77271a.a05.5.g07530
5	funannotate	gene	4087511	4088548	.	+	.	ID=Ad77271a.a05.5.g07660
5	funannotate	gene	4102751	4103145	.	-	.	ID=Ad77271a.a05.5.g07680
5	funannotate	gene	5481782	5483118	.	-	.	ID=Ad77271a.a05.5.g08890
5	funannotate	gene	6109685	6109948	.	+	.	ID=Ad77271a.a05.5.g09090
5	funannotate	gene	6110699	6110959	.	+	.	ID=Ad77271a.a05.5.g09100
5	funannotate	gene	6294546	6295230	.	-	.	ID=Ad77271a.a05.5.g09140
5	funannotate	gene	6295386	6295625	.	-	.	ID=Ad77271a.a05.5.g09150
5	funannotate	gene	6306611	6308487	.	+	.	ID=Ad77271a.a05.5.g09170
5	funannotate	gene	6409942	6410409	.	-	.	ID=Ad77271a.a05.5.g09190
5	funannotate	gene	6410432	6410773	.	-	.	ID=Ad77271a.a05.5.g09200
5	funannotate	gene	6422163	6422656	.	-	.	ID=Ad77271a.a05.5.g09240
5	funannotate	gene	7780440	7780685	.	-	.	ID=Ad77271a.a05.5.g09540
5	funannotate	gene	14712937	14713388	.	-	.	ID=Ad77271a.a05.5.g10540
5	funannotate	gene	14845113	14845882	.	+	.	ID=Ad77271a.a05.5.g10610
5	funannotate	gene	14846147	14846381	.	-	.	ID=Ad77271a.a05.5.g10620
5	funannotate	gene	16116530	16117920	.	-	.	ID=Ad77271a.a05.5.g11150
5	funannotate	gene	16229038	16229109	.	-	.	ID=Ad77271a.a05.5.g11290
5	funannotate	gene	16397305	16397866	.	-	.	ID=Ad77271a.a05.5.g11620
5	funannotate	gene	16482944	16484207	.	+	.	ID=Ad77271a.a05.5.g11790
5	funannotate	gene	16725260	16725649	.	-	.	ID=Ad77271a.a05.5.g12170
5	funannotate	gene	17520693	17520959	.	+	.	ID=Ad77271a.a05.5.g13150
5	funannotate	gene	18930266	18930771	.	-	.	ID=Ad77271a.a05.5.g15320
5	funannotate	gene	18931870	18932324	.	-	.	ID=Ad77271a.a05.5.g15330
5	funannotate	gene	19021650	19021722	.	+	.	ID=Ad77271a.a05.5.g15550
6	funannotate	gene	180856	182669	.	+	.	ID=Ad77271a.a05.6.g00170
6	funannotate	gene	244780	245001	.	+	.	ID=Ad77271a.a05.6.g00300
6	funannotate	gene	367534	367815	.	+	.	ID=Ad77271a.a05.6.g00570
6	funannotate	gene	529769	530819	.	-	.	ID=Ad77271a.a05.6.g00950
6	funannotate	gene	2084623	2085492	.	-	.	ID=Ad77271a.a05.6.g03950
6	funannotate	gene	3065977	3066405	.	-	.	ID=Ad77271a.a05.6.g05400
6	funannotate	gene	3300855	3303807	.	-	.	ID=Ad77271a.a05.6.g05670
6	funannotate	gene	3822964	3823795	.	+	.	ID=Ad77271a.a05.6.g06410
6	funannotate	gene	3824280	3824351	.	+	.	ID=Ad77271a.a05.6.g06420
6	funannotate	gene	4624071	4625300	.	-	.	ID=Ad77271a.a05.6.g07290
6	funannotate	gene	11356812	11357193	.	+	.	ID=Ad77271a.a05.6.g09050
6	funannotate	gene	12758215	12759510	.	+	.	ID=Ad77271a.a05.6.g09360
6	funannotate	gene	13594107	13595169	.	-	.	ID=Ad77271a.a05.6.g09870
6	funannotate	gene	13846502	13846933	.	-	.	ID=Ad77271a.a05.6.g10250
6	funannotate	gene	14528962	14529603	.	+	.	ID=Ad77271a.a05.6.g11020
6	funannotate	gene	14652132	14652506	.	-	.	ID=Ad77271a.a05.6.g11280
6	funannotate	gene	15266803	15267195	.	+	.	ID=Ad77271a.a05.6.g12280
6	funannotate	gene	15437201	15438613	.	-	.	ID=Ad77271a.a05.6.g12580
6	funannotate	gene	16498652	16499004	.	-	.	ID=Ad77271a.a05.6.g14280
6	funannotate	gene	16519076	16519343	.	-	.	ID=Ad77271a.a05.6.g14350
6	funannotate	gene	16892476	16893573	.	+	.	ID=Ad77271a.a05.6.g14750
6	funannotate	gene	17026166	17026448	.	+	.	ID=Ad77271a.a05.6.g15020
6	funannotate	gene	17323206	17323988	.	-	.	ID=Ad77271a.a05.6.g15480
6	funannotate	gene	17572137	17572594	.	-	.	ID=Ad77271a.a05.6.g15900
6	funannotate	gene	17573822	17574319	.	-	.	ID=Ad77271a.a05.6.g15910
6	funannotate	gene	18533214	18533390	.	-	.	ID=Ad77271a.a05.6.g17520
6	funannotate	gene	18914934	18915410	.	+	.	ID=Ad77271a.a05.6.g18370
6	funannotate	gene	19049425	19050078	.	+	.	ID=Ad77271a.a05.6.g18680
6	funannotate	gene	19074933	19075368	.	+	.	ID=Ad77271a.a05.6.g18740
6	funannotate	gene	19417365	19417901	.	-	.	ID=Ad77271a.a05.6.g19250
6	funannotate	gene	19579087	19580175	.	-	.	ID=Ad77271a.a05.6.g19550
6	funannotate	gene	19765153	19766908	.	+	.	ID=Ad77271a.a05.6.g19830
7	funannotate	gene	94796	95047	.	-	.	ID=Ad77271a.a05.7.g00140
7	funannotate	gene	917988	919199	.	+	.	ID=Ad77271a.a05.7.g01740
7	funannotate	gene	1227267	1227707	.	+	.	ID=Ad77271a.a05.7.g02170
7	funannotate	gene	1300392	1300473	.	+	.	ID=Ad77271a.a05.7.g02330
7	funannotate	gene	1748186	1750412	.	+	.	ID=Ad77271a.a05.7.g03060
7	funannotate	gene	1750420	1750944	.	+	.	ID=Ad77271a.a05.7.g03070
7	funannotate	gene	1764243	1764954	.	+	.	ID=Ad77271a.a05.7.g03120
7	funannotate	gene	1765143	1765980	.	+	.	ID=Ad77271a.a05.7.g03130
7	funannotate	gene	1992537	1993096	.	-	.	ID=Ad77271a.a05.7.g03570
7	funannotate	gene	2495312	2496703	.	-	.	ID=Ad77271a.a05.7.g04470
7	funannotate	gene	2588943	2590563	.	+	.	ID=Ad77271a.a05.7.g04680
7	funannotate	gene	5201158	5202222	.	+	.	ID=Ad77271a.a05.7.g07940
7	funannotate	gene	5644282	5644572	.	+	.	ID=Ad77271a.a05.7.g08200
7	funannotate	gene	5753385	5754213	.	-	.	ID=Ad77271a.a05.7.g08270
7	funannotate	gene	5997471	5997806	.	-	.	ID=Ad77271a.a05.7.g08400
7	funannotate	gene	6713168	6713569	.	+	.	ID=Ad77271a.a05.7.g08580
7	funannotate	gene	6714270	6714698	.	+	.	ID=Ad77271a.a05.7.g08590
7	funannotate	gene	7880477	7882565	.	+	.	ID=Ad77271a.a05.7.g08840
7	funannotate	gene	8171527	8171752	.	-	.	ID=Ad77271a.a05.7.g08890
7	funannotate	gene	12599485	12599978	.	+	.	ID=Ad77271a.a05.7.g09200
7	funannotate	gene	13500500	13501375	.	-	.	ID=Ad77271a.a05.7.g09350
7	funannotate	gene	16680419	16681874	.	+	.	ID=Ad77271a.a05.7.g10790
7	funannotate	gene	17119305	17120006	.	-	.	ID=Ad77271a.a05.7.g11290
7	funannotate	gene	17817057	17819048	.	+	.	ID=Ad77271a.a05.7.g12400
7	funannotate	gene	17880593	17880961	.	+	.	ID=Ad77271a.a05.7.g12520
7	funannotate	gene	17928003	17929421	.	+	.	ID=Ad77271a.a05.7.g12610
7	funannotate	gene	18749396	18750639	.	+	.	ID=Ad77271a.a05.7.g14150
7	funannotate	gene	19311308	19311391	.	-	.	ID=Ad77271a.a05.7.g15170
8	funannotate	gene	880024	881922	.	+	.	ID=Ad77271a.a05.8.g01490
8	funannotate	gene	889088	889772	.	-	.	ID=Ad77271a.a05.8.g01510
8	funannotate	gene	924573	925532	.	+	.	ID=Ad77271a.a05.8.g01570
8	funannotate	gene	926027	926963	.	+	.	ID=Ad77271a.a05.8.g01580
8	funannotate	gene	1105317	1106569	.	+	.	ID=Ad77271a.a05.8.g01850
8	funannotate	gene	1933263	1933845	.	+	.	ID=Ad77271a.a05.8.g02870
8	funannotate	gene	2608755	2610318	.	-	.	ID=Ad77271a.a05.8.g03820
8	funannotate	gene	3224086	3224283	.	-	.	ID=Ad77271a.a05.8.g04810
8	funannotate	gene	4153342	4153742	.	-	.	ID=Ad77271a.a05.8.g05550
8	funannotate	gene	6303563	6306288	.	-	.	ID=Ad77271a.a05.8.g06310
8	funannotate	gene	10721672	10721929	.	+	.	ID=Ad77271a.a05.8.g06750
8	funannotate	gene	13830721	13831546	.	+	.	ID=Ad77271a.a05.8.g07320
8	funannotate	gene	13831822	13832518	.	+	.	ID=Ad77271a.a05.8.g07330
8	funannotate	gene	13832685	13833389	.	+	.	ID=Ad77271a.a05.8.g07340
8	funannotate	gene	14743981	14744641	.	-	.	ID=Ad77271a.a05.8.g08070
8	funannotate	gene	14824081	14825809	.	-	.	ID=Ad77271a.a05.8.g08170
8	funannotate	gene	15105576	15106796	.	+	.	ID=Ad77271a.a05.8.g08420
8	funannotate	gene	15853357	15854936	.	-	.	ID=Ad77271a.a05.8.g09450
8	funannotate	gene	16143643	16145352	.	+	.	ID=Ad77271a.a05.8.g09880
8	funannotate	gene	17522127	17523185	.	-	.	ID=Ad77271a.a05.8.g12240
8	funannotate	gene	17877919	17879906	.	+	.	ID=Ad77271a.a05.8.g12890
8	funannotate	gene	18640797	18642283	.	+	.	ID=Ad77271a.a05.8.g14450
8	funannotate	gene	18891695	18892806	.	+	.	ID=Ad77271a.a05.8.g14990
9	funannotate	gene	10827	11504	.	+	.	ID=Ad77271a.a05.9.g00010
9	funannotate	gene	208238	208732	.	+	.	ID=Ad77271a.a05.9.g00280
9	funannotate	gene	561337	564240	.	-	.	ID=Ad77271a.a05.9.g00840
9	funannotate	gene	1113801	1116134	.	+	.	ID=Ad77271a.a05.9.g01840
9	funannotate	gene	2061493	2061753	.	+	.	ID=Ad77271a.a05.9.g03390
9	funannotate	gene	2739780	2741679	.	+	.	ID=Ad77271a.a05.9.g04300
9	funannotate	gene	5134188	5134534	.	+	.	ID=Ad77271a.a05.9.g05510
9	funannotate	gene	6738532	6740122	.	+	.	ID=Ad77271a.a05.9.g05820
9	funannotate	gene	10077589	10079576	.	+	.	ID=Ad77271a.a05.9.g06010
9	funannotate	gene	12997428	12997772	.	+	.	ID=Ad77271a.a05.9.g06670
9	funannotate	gene	13084025	13085041	.	+	.	ID=Ad77271a.a05.9.g06710
9	funannotate	gene	14248692	14249097	.	-	.	ID=Ad77271a.a05.9.g07120
9	funannotate	gene	16176546	16177457	.	+	.	ID=Ad77271a.a05.9.g09740
9	funannotate	gene	16177460	16178497	.	+	.	ID=Ad77271a.a05.9.g09750
9	funannotate	gene	16729019	16730777	.	-	.	ID=Ad77271a.a05.9.g10720
9	funannotate	gene	17027108	17027649	.	+	.	ID=Ad77271a.a05.9.g11320
9	funannotate	gene	18213439	18215277	.	+	.	ID=Ad77271a.a05.9.g13500
9	funannotate	gene	18243331	18244204	.	+	.	ID=Ad77271a.a05.9.g13560
