# Supplementary material for: Chromosome-level baobab genome illuminates its evolutionary trajectory and environmental adaptation
Source: Nat Commun. 2024 Oct 12;15:8833. doi: 10.1038/s41467-024-53157-w (PMC11470940; doi:10.1038/s41467-024-53157-w)
Supplement: Supplementary file 18 — Source Data [file 41467_2024_53157_MOESM18_ESM.zip › Supplementary Fig. 6b-intact.AdOHT.TE.txt]

1	EDTA	repeat_region	327388	330865	.	?	.	ID=repeat_region_1;Name=TE_00000633;Classification=LTR/unknown;Sequence_ontology=SO:0000657;ltr_identity=0.9324;Method=structural;motif=TGCA;tsd=ATATG
1	EDTA	target_site_duplication	327388	327392	.	?	.	ID=lTSD_1;Parent=repeat_region_1;Name=TE_00000633;Classification=LTR/unknown;Sequence_ontology=SO:0000434;ltr_identity=0.9324;Method=structural;motif=TGCA;tsd=ATATG
1	EDTA	long_terminal_repeat	327393	327689	.	?	.	ID=lLTR_1;Parent=repeat_region_1;Name=TE_00000633;Classification=LTR/unknown;Sequence_ontology=SO:0000286;ltr_identity=0.9324;Method=structural;motif=TGCA;tsd=ATATG
1	EDTA	LTR_retrotransposon	327393	330860	.	?	.	ID=LTRRT_1;Parent=repeat_region_1;Name=TE_00000633;Classification=LTR/unknown;Sequence_ontology=SO:0000186;ltr_identity=0.9324;Method=structural;motif=TGCA;tsd=ATATG
1	EDTA	long_terminal_repeat	330563	330860	.	?	.	ID=rLTR_1;Parent=repeat_region_1;Name=TE_00000633;Classification=LTR/unknown;Sequence_ontology=SO:0000286;ltr_identity=0.9324;Method=structural;motif=TGCA;tsd=ATATG
1	EDTA	target_site_duplication	330861	330865	.	?	.	ID=rTSD_1;Parent=repeat_region_1;Name=TE_00000633;Classification=LTR/unknown;Sequence_ontology=SO:0000434;ltr_identity=0.9324;Method=structural;motif=TGCA;tsd=ATATG
1	EDTA	CACTA_TIR_transposon	694626	696875	.	.	.	ID=TE_struc_1;Name=TE_00000000;Classification=DNA/DTC;Sequence_ontology=SO:0002285;Identity=0.9;Method=structural;TSD=TT_TT_100.0;TIR=CACTAAGAGA_TCTTTTAGTG
1	EDTA	Mutator_TIR_transposon	958279	960231	.	.	.	ID=TE_struc_2;Name=TE_00000585;Classification=DNA/DTM;Sequence_ontology=SO:0002280;Identity=0.9;Method=structural;TSD=CCAATTG_CCAATTG_100.0;TIR=CCATTTTGTT_AACAAATTGG
1	EDTA	Mutator_TIR_transposon	1631518	1633795	.	.	.	ID=TE_struc_3;Name=1:1631518..1633795;Classification=DNA/DTM;Sequence_ontology=SO:0002280;Identity=0.9;Method=structural;TSD=GGTAAAA_GGTAAAA_100.0;TIR=CCTTAACCTT_AAGATTAAGG
1	EDTA	CACTA_TIR_transposon	2203284	2205985	.	.	.	ID=TE_struc_4;Name=TE_00000002;Classification=DNA/DTC;Sequence_ontology=SO:0002285;Identity=0.9;Method=structural;TSD=AG_AG_100.0;TIR=CACTGCTGCT_ACCAGCAGTG
1	EDTA	CACTA_TIR_transposon	2362530	2364692	.	.	.	ID=TE_struc_5;Name=TE_00000003;Classification=DNA/DTC;Sequence_ontology=SO:0002285;Identity=0.9;Method=structural;TSD=AA_AA_100.0;TIR=CACTAATAGA_TCTATTCGTG
1	EDTA	helitron	2541130	2560313	.	+	.	ID=TE_struc_0;Name=TE_00000004;Classification=DNA/Helitron;Sequence_ontology=SO:0000544;Identity=NA;Method=structural
1	EDTA	Mutator_TIR_transposon	2983644	2984530	.	.	.	ID=TE_struc_6;Name=1:2983644..2984530;Classification=DNA/DTM;Sequence_ontology=SO:0002280;Identity=0.9;Method=structural;TSD=AATTTCA_AATTTCA_100.0;TIR=CTGACATGTT_AAAATGTCAG
1	EDTA	Mutator_TIR_transposon	3449947	3452672	.	.	.	ID=TE_struc_7;Name=1:3449947..3452672;Classification=DNA/DTM;Sequence_ontology=SO:0002280;Identity=0.9;Method=structural;TSD=GTGGGAT_GTGGGAT_100.0;TIR=CGAGAAAACC_GGTTTTCTGG
1	EDTA	Mutator_TIR_transposon	3609218	3613007	.	.	.	ID=TE_struc_8;Name=TE_00000007;Classification=DNA/DTM;Sequence_ontology=SO:0002280;Identity=0.9;Method=structural;TSD=TATTTATA_TATTTAAA_87.5;TIR=GAAACCTGAG_CTAAGGTTTC
1	EDTA	CACTA_TIR_transposon	4060937	4062910	.	.	.	ID=TE_struc_9;Name=1:4060937..4062910;Classification=DNA/DTC;Sequence_ontology=SO:0002285;Identity=0.9;Method=structural;TSD=TC_TC_100.0;TIR=CACTGTCAAA_TTTTACAGTG
1	EDTA	repeat_region	4679355	4682744	.	?	.	ID=repeat_region_2;Name=TE_00001042;Classification=LTR/unknown;Sequence_ontology=SO:0000657;ltr_identity=0.9825;Method=structural;motif=TGCA;tsd=TAAAG
1	EDTA	target_site_duplication	4679355	4679359	.	?	.	ID=lTSD_2;Parent=repeat_region_2;Name=TE_00001042;Classification=LTR/unknown;Sequence_ontology=SO:0000434;ltr_identity=0.9825;Method=structural;motif=TGCA;tsd=TAAAG
1	EDTA	long_terminal_repeat	4679360	4679816	.	?	.	ID=lLTR_2;Parent=repeat_region_2;Name=TE_00001042;Classification=LTR/unknown;Sequence_ontology=SO:0000286;ltr_identity=0.9825;Method=structural;motif=TGCA;tsd=TAAAG
1	EDTA	LTR_retrotransposon	4679360	4682739	.	?	.	ID=LTRRT_2;Parent=repeat_region_2;Name=TE_00001042;Classification=LTR/unknown;Sequence_ontology=SO:0000186;ltr_identity=0.9825;Method=structural;motif=TGCA;tsd=TAAAG
1	EDTA	long_terminal_repeat	4682280	4682739	.	?	.	ID=rLTR_2;Parent=repeat_region_2;Name=TE_00001042;Classification=LTR/unknown;Sequence_ontology=SO:0000286;ltr_identity=0.9825;Method=structural;motif=TGCA;tsd=TAAAG
1	EDTA	target_site_duplication	4682740	4682744	.	?	.	ID=rTSD_2;Parent=repeat_region_2;Name=TE_00001042;Classification=LTR/unknown;Sequence_ontology=SO:0000434;ltr_identity=0.9825;Method=structural;motif=TGCA;tsd=TAAAG
2	EDTA	repeat_region	61648	65068	.	?	.	ID=repeat_region_3;Name=TE_00000426;Classification=LTR/unknown;Sequence_ontology=SO:0000657;ltr_identity=0.8776;Method=structural;motif=TGCA;tsd=AGAAA
2	EDTA	target_site_duplication	61648	61652	.	?	.	ID=lTSD_3;Parent=repeat_region_3;Name=TE_00000426;Classification=LTR/unknown;Sequence_ontology=SO:0000434;ltr_identity=0.8776;Method=structural;motif=TGCA;tsd=AGAAA
2	EDTA	long_terminal_repeat	61653	62039	.	?	.	ID=lLTR_3;Parent=repeat_region_3;Name=TE_00000426;Classification=LTR/unknown;Sequence_ontology=SO:0000286;ltr_identity=0.8776;Method=structural;motif=TGCA;tsd=AGAAA
2	EDTA	LTR_retrotransposon	61653	65063	.	?	.	ID=LTRRT_3;Parent=repeat_region_3;Name=TE_00000426;Classification=LTR/unknown;Sequence_ontology=SO:0000186;ltr_identity=0.8776;Method=structural;motif=TGCA;tsd=AGAAA
2	EDTA	long_terminal_repeat	64680	65063	.	?	.	ID=rLTR_3;Parent=repeat_region_3;Name=TE_00000426;Classification=LTR/unknown;Sequence_ontology=SO:0000286;ltr_identity=0.8776;Method=structural;motif=TGCA;tsd=AGAAA
2	EDTA	target_site_duplication	65064	65068	.	?	.	ID=rTSD_3;Parent=repeat_region_3;Name=TE_00000426;Classification=LTR/unknown;Sequence_ontology=SO:0000434;ltr_identity=0.8776;Method=structural;motif=TGCA;tsd=AGAAA
2	EDTA	Mutator_TIR_transposon	980554	983973	.	.	.	ID=TE_struc_10;Name=2:980554..983973;Classification=DNA/DTM;Sequence_ontology=SO:0002280;Identity=0.9;Method=structural;TSD=TAGATCA_TAGATCA_100.0;TIR=GAGAATTGCA_TGCAATTCAC
2	EDTA	Tc1_Mariner_TIR_transposon	1825772	1830662	.	.	.	ID=TE_struc_11;Name=TE_00000009;Classification=DNA/DTT;Sequence_ontology=SO:0002278;Identity=0.9;Method=structural;TSD=TA_TA_100.0;TIR=AAGGAGAAAG_CTTTCTCCAT
2	EDTA	Mutator_TIR_transposon	2804968	2806641	.	.	.	ID=TE_struc_12;Name=TE_00000455;Classification=DNA/DTM;Sequence_ontology=SO:0002280;Identity=0.9;Method=structural;TSD=AAGAACA_AACAACA_85.71;TIR=GTGAAAAGTT_AAGTTTTCAC
2	EDTA	hAT_TIR_transposon	3354501	3354936	.	.	.	ID=TE_struc_13;Name=TE_00000907;Classification=MITE/DTA;Sequence_ontology=SO:0002279;Identity=0.9;Method=structural;TSD=CAAAGAAG_CAAAGAAG_100.0;TIR=TAGGGGTGAG_CTCACCCCCA
2	EDTA	Mutator_TIR_transposon	3625351	3626707	.	.	.	ID=TE_struc_14;Name=2:3625351..3626707;Classification=DNA/DTM;Sequence_ontology=SO:0002280;Identity=0.9;Method=structural;TSD=TGCTGCT_TGCTGCA_85.71;TIR=GTGAATTCAG_CTGAATACAC
2	EDTA	Mutator_TIR_transposon	3715252	3718720	.	.	.	ID=TE_struc_15;Name=2:3715252..3718720;Classification=DNA/DTM;Sequence_ontology=SO:0002280;Identity=0.9;Method=structural;TSD=TCTGTAA_TCTGTAA_100.0;TIR=GTTTGATTTG_CAAATAAAAC
2	EDTA	repeat_region	3794242	3803515	.	+	.	ID=repeat_region_4;Name=TE_00000392;Classification=LTR/Gypsy;Sequence_ontology=SO:0000657;ltr_identity=0.9628;Method=structural;motif=TGCA;tsd=AGTAT
2	EDTA	target_site_duplication	3794242	3794246	.	+	.	ID=lTSD_4;Parent=repeat_region_4;Name=TE_00000392;Classification=LTR/Gypsy;Sequence_ontology=SO:0000434;ltr_identity=0.9628;Method=structural;motif=TGCA;tsd=AGTAT
2	EDTA	long_terminal_repeat	3794247	3794663	.	+	.	ID=lLTR_4;Parent=repeat_region_4;Name=TE_00000392;Classification=LTR/Gypsy;Sequence_ontology=SO:0000286;ltr_identity=0.9628;Method=structural;motif=TGCA;tsd=AGTAT
2	EDTA	Gypsy_LTR_retrotransposon	3794247	3803510	.	+	.	ID=LTRRT_4;Parent=repeat_region_4;Name=TE_00000392;Classification=LTR/Gypsy;Sequence_ontology=SO:0002265;ltr_identity=0.9628;Method=structural;motif=TGCA;tsd=AGTAT
2	EDTA	Mutator_TIR_transposon	3798267	3800904	.	.	.	ID=TE_struc_16;Name=2:3798267..3800904;Classification=DNA/DTM;Sequence_ontology=SO:0002280;Identity=0.9;Method=structural;TSD=ATACCCC_ATACCCC_100.0;TIR=CGTCTACTAT_CTAGTAGACG
2	EDTA	long_terminal_repeat	3803099	3803510	.	+	.	ID=rLTR_4;Parent=repeat_region_4;Name=TE_00000392;Classification=LTR/Gypsy;Sequence_ontology=SO:0000286;ltr_identity=0.9628;Method=structural;motif=TGCA;tsd=AGTAT
2	EDTA	target_site_duplication	3803511	3803515	.	+	.	ID=rTSD_4;Parent=repeat_region_4;Name=TE_00000392;Classification=LTR/Gypsy;Sequence_ontology=SO:0000434;ltr_identity=0.9628;Method=structural;motif=TGCA;tsd=AGTAT
2	EDTA	Mutator_TIR_transposon	4426574	4429872	.	.	.	ID=TE_struc_17;Name=2:4426574..4429872;Classification=DNA/DTM;Sequence_ontology=SO:0002280;Identity=0.9;Method=structural;TSD=TCCATCTTC_TCCATCTTC_100.0;TIR=GAATTCCAAA_TTGGGAATTC
3	EDTA	helitron	2109938	2111097	.	-	.	ID=TE_struc_18;Name=TE_00000711;Classification=DNA/Helitron;Sequence_ontology=SO:0000544;Identity=NA;Method=structural
3	EDTA	CACTA_TIR_transposon	2631350	2631826	.	.	.	ID=TE_struc_19;Name=TE_00000612;Classification=MITE/DTC;Sequence_ontology=SO:0002285;Identity=0.9;Method=structural;TSD=TT_TT_100.0;TIR=CACTGAAAAG_ATTTTCAGTG
3	EDTA	Mutator_TIR_transposon	2863171	2866388	.	.	.	ID=TE_struc_20;Name=TE_00000013;Classification=DNA/DTM;Sequence_ontology=SO:0002280;Identity=0.9;Method=structural;TSD=AAAGAATT_AAAGAATT_100.0;TIR=GATTTATCTA_TACATAAATC
3	EDTA	Mutator_TIR_transposon	3376276	3376382	.	.	.	ID=TE_struc_21;Name=TE_00000797;Classification=MITE/DTM;Sequence_ontology=SO:0002280;Identity=0.9;Method=structural;TSD=TTGTTTCCA_TTGTTTCCA_100.0;TIR=GAAAAAACAG_CTGGTTTTTC
3	EDTA	repeat_region	4029023	4030749	.	?	.	ID=repeat_region_5;Name=TE_00000660;Classification=LTR/unknown;Sequence_ontology=SO:0000657;ltr_identity=0.9410;Method=structural;motif=TGCA;tsd=CAAAT
3	EDTA	target_site_duplication	4029023	4029027	.	?	.	ID=lTSD_5;Parent=repeat_region_5;Name=TE_00000660;Classification=LTR/unknown;Sequence_ontology=SO:0000434;ltr_identity=0.9410;Method=structural;motif=TGCA;tsd=CAAAT
3	EDTA	long_terminal_repeat	4029028	4029399	.	?	.	ID=lLTR_5;Parent=repeat_region_5;Name=TE_00000660;Classification=LTR/unknown;Sequence_ontology=SO:0000286;ltr_identity=0.9410;Method=structural;motif=TGCA;tsd=CAAAT
3	EDTA	LTR_retrotransposon	4029028	4030744	.	?	.	ID=LTRRT_5;Parent=repeat_region_5;Name=TE_00000660;Classification=LTR/unknown;Sequence_ontology=SO:0000186;ltr_identity=0.9410;Method=structural;motif=TGCA;tsd=CAAAT
3	EDTA	long_terminal_repeat	4030372	4030744	.	?	.	ID=rLTR_5;Parent=repeat_region_5;Name=TE_00000660;Classification=LTR/unknown;Sequence_ontology=SO:0000286;ltr_identity=0.9410;Method=structural;motif=TGCA;tsd=CAAAT
3	EDTA	target_site_duplication	4030745	4030749	.	?	.	ID=rTSD_5;Parent=repeat_region_5;Name=TE_00000660;Classification=LTR/unknown;Sequence_ontology=SO:0000434;ltr_identity=0.9410;Method=structural;motif=TGCA;tsd=CAAAT
4	EDTA	repeat_region	589485	594950	.	-	.	ID=repeat_region_6;Name=TE_00000259;Classification=LTR/Copia;Sequence_ontology=SO:0000657;ltr_identity=0.9398;Method=structural;motif=TGCA;tsd=TATGT
4	EDTA	target_site_duplication	589485	589489	.	-	.	ID=lTSD_6;Parent=repeat_region_6;Name=TE_00000259;Classification=LTR/Copia;Sequence_ontology=SO:0000434;ltr_identity=0.9398;Method=structural;motif=TGCA;tsd=TATGT
4	EDTA	long_terminal_repeat	589490	589739	.	-	.	ID=lLTR_6;Parent=repeat_region_6;Name=TE_00000259;Classification=LTR/Copia;Sequence_ontology=SO:0000286;ltr_identity=0.9398;Method=structural;motif=TGCA;tsd=TATGT
4	EDTA	Copia_LTR_retrotransposon	589490	594945	.	-	.	ID=LTRRT_6;Parent=repeat_region_6;Name=TE_00000259;Classification=LTR/Copia;Sequence_ontology=SO:0002264;ltr_identity=0.9398;Method=structural;motif=TGCA;tsd=TATGT
4	EDTA	long_terminal_repeat	594696	594945	.	-	.	ID=rLTR_6;Parent=repeat_region_6;Name=TE_00000259;Classification=LTR/Copia;Sequence_ontology=SO:0000286;ltr_identity=0.9398;Method=structural;motif=TGCA;tsd=TATGT
4	EDTA	target_site_duplication	594946	594950	.	-	.	ID=rTSD_6;Parent=repeat_region_6;Name=TE_00000259;Classification=LTR/Copia;Sequence_ontology=SO:0000434;ltr_identity=0.9398;Method=structural;motif=TGCA;tsd=TATGT
4	EDTA	repeat_region	959829	965322	.	-	.	ID=repeat_region_7;Name=TE_00000942;Classification=LTR/Copia;Sequence_ontology=SO:0000657;ltr_identity=0.9794;Method=structural;motif=TGCA;tsd=AACCT
4	EDTA	target_site_duplication	959829	959833	.	-	.	ID=lTSD_7;Parent=repeat_region_7;Name=TE_00000942;Classification=LTR/Copia;Sequence_ontology=SO:0000434;ltr_identity=0.9794;Method=structural;motif=TGCA;tsd=AACCT
4	EDTA	long_terminal_repeat	959834	961021	.	-	.	ID=lLTR_7;Parent=repeat_region_7;Name=TE_00000942;Classification=LTR/Copia;Sequence_ontology=SO:0000286;ltr_identity=0.9794;Method=structural;motif=TGCA;tsd=AACCT
4	EDTA	Copia_LTR_retrotransposon	959834	965317	.	-	.	ID=LTRRT_7;Parent=repeat_region_7;Name=TE_00000942;Classification=LTR/Copia;Sequence_ontology=SO:0002264;ltr_identity=0.9794;Method=structural;motif=TGCA;tsd=AACCT
4	EDTA	long_terminal_repeat	964097	965317	.	-	.	ID=rLTR_7;Parent=repeat_region_7;Name=TE_00000942;Classification=LTR/Copia;Sequence_ontology=SO:0000286;ltr_identity=0.9794;Method=structural;motif=TGCA;tsd=AACCT
4	EDTA	target_site_duplication	965318	965322	.	-	.	ID=rTSD_7;Parent=repeat_region_7;Name=TE_00000942;Classification=LTR/Copia;Sequence_ontology=SO:0000434;ltr_identity=0.9794;Method=structural;motif=TGCA;tsd=AACCT
4	EDTA	Mutator_TIR_transposon	2319148	2320074	.	.	.	ID=TE_struc_22;Name=4:2319148..2320074;Classification=DNA/DTM;Sequence_ontology=SO:0002280;Identity=0.9;Method=structural;TSD=ATCTCAA_ATCTCAA_100.0;TIR=GAACATTGAA_CTCAATGTTC
4	EDTA	Tc1_Mariner_TIR_transposon	2355048	2358375	.	.	.	ID=TE_struc_23;Name=TE_00000313;Classification=DNA/DTT;Sequence_ontology=SO:0002278;Identity=0.9;Method=structural;TSD=TA_TA_100.0;TIR=CTGTCTCTCT_AGAGAAACAG
4	EDTA	Mutator_TIR_transposon	2692452	2697031	.	.	.	ID=TE_struc_24;Name=TE_00000015;Classification=DNA/DTM;Sequence_ontology=SO:0002280;Identity=0.9;Method=structural;TSD=TTTTTTCC_TTTTTCCC_87.5;TIR=GGAATGAGCA_TGCTCTTTCC
4	EDTA	repeat_region	4101314	4106423	.	+	.	ID=repeat_region_8;Name=TE_00000898;Classification=LTR/Copia;Sequence_ontology=SO:0000657;ltr_identity=0.9749;Method=structural;motif=TGCA;tsd=GTGCC
4	EDTA	target_site_duplication	4101314	4101318	.	+	.	ID=lTSD_8;Parent=repeat_region_8;Name=TE_00000898;Classification=LTR/Copia;Sequence_ontology=SO:0000434;ltr_identity=0.9749;Method=structural;motif=TGCA;tsd=GTGCC
4	EDTA	long_terminal_repeat	4101319	4101559	.	+	.	ID=lLTR_8;Parent=repeat_region_8;Name=TE_00000898;Classification=LTR/Copia;Sequence_ontology=SO:0000286;ltr_identity=0.9749;Method=structural;motif=TGCA;tsd=GTGCC
4	EDTA	Copia_LTR_retrotransposon	4101319	4106418	.	+	.	ID=LTRRT_8;Parent=repeat_region_8;Name=TE_00000898;Classification=LTR/Copia;Sequence_ontology=SO:0002264;ltr_identity=0.9749;Method=structural;motif=TGCA;tsd=GTGCC
4	EDTA	long_terminal_repeat	4106180	4106418	.	+	.	ID=rLTR_8;Parent=repeat_region_8;Name=TE_00000898;Classification=LTR/Copia;Sequence_ontology=SO:0000286;ltr_identity=0.9749;Method=structural;motif=TGCA;tsd=GTGCC
4	EDTA	target_site_duplication	4106419	4106423	.	+	.	ID=rTSD_8;Parent=repeat_region_8;Name=TE_00000898;Classification=LTR/Copia;Sequence_ontology=SO:0000434;ltr_identity=0.9749;Method=structural;motif=TGCA;tsd=GTGCC
5	EDTA	Mutator_TIR_transposon	201670	204440	.	.	.	ID=TE_struc_25;Name=TE_00000016;Classification=DNA/DTM;Sequence_ontology=SO:0002280;Identity=0.9;Method=structural;TSD=CAACTTA_CAACTTA_100.0;TIR=CAGGAAAGTC_GACGTTCCTG
5	EDTA	CACTA_TIR_transposon	1424193	1425125	.	.	.	ID=TE_struc_26;Name=5:1424193..1425125;Classification=DNA/DTC;Sequence_ontology=SO:0002285;Identity=0.9;Method=structural;TSD=AAA_AAA_100.0;TIR=CACTACAAAG_TTTTGTAGTG
5	EDTA	hAT_TIR_transposon	2018345	2019081	.	.	.	ID=TE_struc_27;Name=TE_00000375;Classification=DNA/DTA;Sequence_ontology=SO:0002279;Identity=0.9;Method=structural;TSD=GCAAATCC_GCAAATCC_100.0;TIR=CAATGTTGTC_GACAACACTG
5	EDTA	CACTA_TIR_transposon	2543362	2544587	.	.	.	ID=TE_struc_28;Name=TE_00000679;Classification=DNA/DTC;Sequence_ontology=SO:0002285;Identity=0.9;Method=structural;TSD=AA_AA_100.0;TIR=CACTGATAAA_TTTTTCAGTG
5	EDTA	Mutator_TIR_transposon	3060679	3060758	.	.	.	ID=TE_struc_29;Name=TE_00000914;Classification=MITE/DTM;Sequence_ontology=SO:0002280;Identity=0.9;Method=structural;TSD=TTCAGTC_TTCAGTC_100.0;TIR=CAATTTGGAG_CTCTAAATTG
6	EDTA	repeat_region	117348	122649	.	-	.	ID=repeat_region_9;Name=TE_00000447;Classification=LTR/Copia;Sequence_ontology=SO:0000657;ltr_identity=0.9838;Method=structural;motif=TGCA;tsd=TTCTT
6	EDTA	target_site_duplication	117348	117352	.	-	.	ID=lTSD_9;Parent=repeat_region_9;Name=TE_00000447;Classification=LTR/Copia;Sequence_ontology=SO:0000434;ltr_identity=0.9838;Method=structural;motif=TGCA;tsd=TTCTT
6	EDTA	long_terminal_repeat	117353	118531	.	-	.	ID=lLTR_9;Parent=repeat_region_9;Name=TE_00000447;Classification=LTR/Copia;Sequence_ontology=SO:0000286;ltr_identity=0.9838;Method=structural;motif=TGCA;tsd=TTCTT
6	EDTA	Copia_LTR_retrotransposon	117353	122644	.	-	.	ID=LTRRT_9;Parent=repeat_region_9;Name=TE_00000447;Classification=LTR/Copia;Sequence_ontology=SO:0002264;ltr_identity=0.9838;Method=structural;motif=TGCA;tsd=TTCTT
6	EDTA	long_terminal_repeat	121460	122644	.	-	.	ID=rLTR_9;Parent=repeat_region_9;Name=TE_00000447;Classification=LTR/Copia;Sequence_ontology=SO:0000286;ltr_identity=0.9838;Method=structural;motif=TGCA;tsd=TTCTT
6	EDTA	target_site_duplication	122645	122649	.	-	.	ID=rTSD_9;Parent=repeat_region_9;Name=TE_00000447;Classification=LTR/Copia;Sequence_ontology=SO:0000434;ltr_identity=0.9838;Method=structural;motif=TGCA;tsd=TTCTT
6	EDTA	repeat_region	216440	222924	.	+	.	ID=repeat_region_10;Name=6:216445..222919;Classification=LTR/Copia;Sequence_ontology=SO:0000657;ltr_identity=0.9448;Method=structural;motif=TGCA;tsd=CAACC
6	EDTA	target_site_duplication	216440	216444	.	+	.	ID=lTSD_10;Parent=repeat_region_10;Name=6:216445..222919;Classification=LTR/Copia;Sequence_ontology=SO:0000434;ltr_identity=0.9448;Method=structural;motif=TGCA;tsd=CAACC
6	EDTA	long_terminal_repeat	216445	217683	.	+	.	ID=lLTR_10;Parent=repeat_region_10;Name=6:216445..222919;Classification=LTR/Copia;Sequence_ontology=SO:0000286;ltr_identity=0.9448;Method=structural;motif=TGCA;tsd=CAACC
6	EDTA	Copia_LTR_retrotransposon	216445	222919	.	+	.	ID=LTRRT_10;Parent=repeat_region_10;Name=6:216445..222919;Classification=LTR/Copia;Sequence_ontology=SO:0002264;ltr_identity=0.9448;Method=structural;motif=TGCA;tsd=CAACC
6	EDTA	long_terminal_repeat	221620	222919	.	+	.	ID=rLTR_10;Parent=repeat_region_10;Name=6:216445..222919;Classification=LTR/Copia;Sequence_ontology=SO:0000286;ltr_identity=0.9448;Method=structural;motif=TGCA;tsd=CAACC
6	EDTA	target_site_duplication	222920	222924	.	+	.	ID=rTSD_10;Parent=repeat_region_10;Name=6:216445..222919;Classification=LTR/Copia;Sequence_ontology=SO:0000434;ltr_identity=0.9448;Method=structural;motif=TGCA;tsd=CAACC
6	EDTA	Mutator_TIR_transposon	453021	457908	.	.	.	ID=TE_struc_31;Name=6:453021..457908;Classification=DNA/DTM;Sequence_ontology=SO:0002280;Identity=1;Method=structural;TSD=ACCCAAG_ACCCAAG_100.0;TIR=GAGTATCGAT_ATCGATACTC
6	EDTA	repeat_region	584613	588006	.	?	.	ID=repeat_region_11;Name=TE_00001042;Classification=LTR/unknown;Sequence_ontology=SO:0000657;ltr_identity=0.9846;Method=structural;motif=TGCA;tsd=CTTGT
6	EDTA	target_site_duplication	584613	584617	.	?	.	ID=lTSD_11;Parent=repeat_region_11;Name=TE_00001042;Classification=LTR/unknown;Sequence_ontology=SO:0000434;ltr_identity=0.9846;Method=structural;motif=TGCA;tsd=CTTGT
6	EDTA	long_terminal_repeat	584618	585072	.	?	.	ID=lLTR_11;Parent=repeat_region_11;Name=TE_00001042;Classification=LTR/unknown;Sequence_ontology=SO:0000286;ltr_identity=0.9846;Method=structural;motif=TGCA;tsd=CTTGT
6	EDTA	LTR_retrotransposon	584618	588001	.	?	.	ID=LTRRT_11;Parent=repeat_region_11;Name=TE_00001042;Classification=LTR/unknown;Sequence_ontology=SO:0000186;ltr_identity=0.9846;Method=structural;motif=TGCA;tsd=CTTGT
6	EDTA	long_terminal_repeat	587543	588001	.	?	.	ID=rLTR_11;Parent=repeat_region_11;Name=TE_00001042;Classification=LTR/unknown;Sequence_ontology=SO:0000286;ltr_identity=0.9846;Method=structural;motif=TGCA;tsd=CTTGT
6	EDTA	target_site_duplication	588002	588006	.	?	.	ID=rTSD_11;Parent=repeat_region_11;Name=TE_00001042;Classification=LTR/unknown;Sequence_ontology=SO:0000434;ltr_identity=0.9846;Method=structural;motif=TGCA;tsd=CTTGT
6	EDTA	repeat_region	764073	770153	.	+	.	ID=repeat_region_12;Name=TE_00000942;Classification=LTR/Copia;Sequence_ontology=SO:0000657;ltr_identity=0.9848;Method=structural;motif=TGCA;tsd=ATTAT
6	EDTA	target_site_duplication	764073	764077	.	+	.	ID=lTSD_12;Parent=repeat_region_12;Name=TE_00000942;Classification=LTR/Copia;Sequence_ontology=SO:0000434;ltr_identity=0.9848;Method=structural;motif=TGCA;tsd=ATTAT
6	EDTA	long_terminal_repeat	764078	765285	.	+	.	ID=lLTR_12;Parent=repeat_region_12;Name=TE_00000942;Classification=LTR/Copia;Sequence_ontology=SO:0000286;ltr_identity=0.9848;Method=structural;motif=TGCA;tsd=ATTAT
6	EDTA	Copia_LTR_retrotransposon	764078	770148	.	+	.	ID=LTRRT_12;Parent=repeat_region_12;Name=TE_00000942;Classification=LTR/Copia;Sequence_ontology=SO:0002264;ltr_identity=0.9848;Method=structural;motif=TGCA;tsd=ATTAT
6	EDTA	long_terminal_repeat	768919	770148	.	+	.	ID=rLTR_12;Parent=repeat_region_12;Name=TE_00000942;Classification=LTR/Copia;Sequence_ontology=SO:0000286;ltr_identity=0.9848;Method=structural;motif=TGCA;tsd=ATTAT
6	EDTA	target_site_duplication	770149	770153	.	+	.	ID=rTSD_12;Parent=repeat_region_12;Name=TE_00000942;Classification=LTR/Copia;Sequence_ontology=SO:0000434;ltr_identity=0.9848;Method=structural;motif=TGCA;tsd=ATTAT
6	EDTA	repeat_region	844784	850055	.	-	.	ID=repeat_region_13;Name=TE_00000284;Classification=LTR/Gypsy;Sequence_ontology=SO:0000657;ltr_identity=0.9838;Method=structural;motif=TGCA;tsd=TCAAC
6	EDTA	target_site_duplication	844784	844788	.	-	.	ID=lTSD_13;Parent=repeat_region_13;Name=TE_00000284;Classification=LTR/Gypsy;Sequence_ontology=SO:0000434;ltr_identity=0.9838;Method=structural;motif=TGCA;tsd=TCAAC
6	EDTA	long_terminal_repeat	844789	845161	.	-	.	ID=lLTR_13;Parent=repeat_region_13;Name=TE_00000284;Classification=LTR/Gypsy;Sequence_ontology=SO:0000286;ltr_identity=0.9838;Method=structural;motif=TGCA;tsd=TCAAC
6	EDTA	Gypsy_LTR_retrotransposon	844789	850050	.	-	.	ID=LTRRT_13;Parent=repeat_region_13;Name=TE_00000284;Classification=LTR/Gypsy;Sequence_ontology=SO:0002265;ltr_identity=0.9838;Method=structural;motif=TGCA;tsd=TCAAC
6	EDTA	long_terminal_repeat	849677	850050	.	-	.	ID=rLTR_13;Parent=repeat_region_13;Name=TE_00000284;Classification=LTR/Gypsy;Sequence_ontology=SO:0000286;ltr_identity=0.9838;Method=structural;motif=TGCA;tsd=TCAAC
6	EDTA	target_site_duplication	850051	850055	.	-	.	ID=rTSD_13;Parent=repeat_region_13;Name=TE_00000284;Classification=LTR/Gypsy;Sequence_ontology=SO:0000434;ltr_identity=0.9838;Method=structural;motif=TGCA;tsd=TCAAC
6	EDTA	helitron	881869	900922	.	+	.	ID=TE_struc_30;Name=TE_00000018;Classification=DNA/Helitron;Sequence_ontology=SO:0000544;Identity=NA;Method=structural
6	EDTA	Tc1_Mariner_TIR_transposon	1840886	1844605	.	.	.	ID=TE_struc_32;Name=6:1840886..1844605;Classification=DNA/DTT;Sequence_ontology=SO:0002278;Identity=0.9;Method=structural;TSD=TA_TA_100.0;TIR=CTTCCTCTTT_AAAGATGAAG
6	EDTA	Mutator_TIR_transposon	3023764	3025638	.	.	.	ID=TE_struc_33;Name=6:3023764..3025638;Classification=DNA/DTM;Sequence_ontology=SO:0002280;Identity=0.9;Method=structural;TSD=TAAAAGG_TAAAAGG_100.0;TIR=GTTGGAACTT_AAGATCCAAC
6	EDTA	repeat_region	3724275	3727659	.	?	.	ID=repeat_region_14;Name=TE_00001042;Classification=LTR/unknown;Sequence_ontology=SO:0000657;ltr_identity=0.9736;Method=structural;motif=TGCA;tsd=GGAAC
6	EDTA	target_site_duplication	3724275	3724279	.	?	.	ID=lTSD_14;Parent=repeat_region_14;Name=TE_00001042;Classification=LTR/unknown;Sequence_ontology=SO:0000434;ltr_identity=0.9736;Method=structural;motif=TGCA;tsd=GGAAC
6	EDTA	long_terminal_repeat	3724280	3724734	.	?	.	ID=lLTR_14;Parent=repeat_region_14;Name=TE_00001042;Classification=LTR/unknown;Sequence_ontology=SO:0000286;ltr_identity=0.9736;Method=structural;motif=TGCA;tsd=GGAAC
6	EDTA	LTR_retrotransposon	3724280	3727654	.	?	.	ID=LTRRT_14;Parent=repeat_region_14;Name=TE_00001042;Classification=LTR/unknown;Sequence_ontology=SO:0000186;ltr_identity=0.9736;Method=structural;motif=TGCA;tsd=GGAAC
6	EDTA	long_terminal_repeat	3727199	3727654	.	?	.	ID=rLTR_14;Parent=repeat_region_14;Name=TE_00001042;Classification=LTR/unknown;Sequence_ontology=SO:0000286;ltr_identity=0.9736;Method=structural;motif=TGCA;tsd=GGAAC
6	EDTA	target_site_duplication	3727655	3727659	.	?	.	ID=rTSD_14;Parent=repeat_region_14;Name=TE_00001042;Classification=LTR/unknown;Sequence_ontology=SO:0000434;ltr_identity=0.9736;Method=structural;motif=TGCA;tsd=GGAAC
7	EDTA	repeat_region	431743	437180	.	-	.	ID=repeat_region_15;Name=TE_00000528;Classification=LTR/Copia;Sequence_ontology=SO:0000657;ltr_identity=0.9828;Method=structural;motif=TGCA;tsd=TGGTT
7	EDTA	target_site_duplication	431743	431747	.	-	.	ID=lTSD_15;Parent=repeat_region_15;Name=TE_00000528;Classification=LTR/Copia;Sequence_ontology=SO:0000434;ltr_identity=0.9828;Method=structural;motif=TGCA;tsd=TGGTT
7	EDTA	long_terminal_repeat	431748	432455	.	-	.	ID=lLTR_15;Parent=repeat_region_15;Name=TE_00000528;Classification=LTR/Copia;Sequence_ontology=SO:0000286;ltr_identity=0.9828;Method=structural;motif=TGCA;tsd=TGGTT
7	EDTA	Copia_LTR_retrotransposon	431748	437175	.	-	.	ID=LTRRT_15;Parent=repeat_region_15;Name=TE_00000528;Classification=LTR/Copia;Sequence_ontology=SO:0002264;ltr_identity=0.9828;Method=structural;motif=TGCA;tsd=TGGTT
7	EDTA	long_terminal_repeat	436473	437175	.	-	.	ID=rLTR_15;Parent=repeat_region_15;Name=TE_00000528;Classification=LTR/Copia;Sequence_ontology=SO:0000286;ltr_identity=0.9828;Method=structural;motif=TGCA;tsd=TGGTT
7	EDTA	target_site_duplication	437176	437180	.	-	.	ID=rTSD_15;Parent=repeat_region_15;Name=TE_00000528;Classification=LTR/Copia;Sequence_ontology=SO:0000434;ltr_identity=0.9828;Method=structural;motif=TGCA;tsd=TGGTT
7	EDTA	Mutator_TIR_transposon	497122	500264	.	.	.	ID=TE_struc_34;Name=7:497122..500264;Classification=DNA/DTM;Sequence_ontology=SO:0002280;Identity=0.9;Method=structural;TSD=CACAGAG_CACAGAG_100.0;TIR=GACTTTACAT_ATGTAAATTC
7	EDTA	repeat_region	606353	611440	.	-	.	ID=repeat_region_16;Name=TE_00000898;Classification=LTR/Copia;Sequence_ontology=SO:0000657;ltr_identity=0.9494;Method=structural;motif=TTTC;tsd=ATTTT
7	EDTA	target_site_duplication	606353	606357	.	-	.	ID=lTSD_16;Parent=repeat_region_16;Name=TE_00000898;Classification=LTR/Copia;Sequence_ontology=SO:0000434;ltr_identity=0.9494;Method=structural;motif=TTTC;tsd=ATTTT
7	EDTA	long_terminal_repeat	606358	606600	.	-	.	ID=lLTR_16;Parent=repeat_region_16;Name=TE_00000898;Classification=LTR/Copia;Sequence_ontology=SO:0000286;ltr_identity=0.9494;Method=structural;motif=TTTC;tsd=ATTTT
7	EDTA	Copia_LTR_retrotransposon	606358	611435	.	-	.	ID=LTRRT_16;Parent=repeat_region_16;Name=TE_00000898;Classification=LTR/Copia;Sequence_ontology=SO:0002264;ltr_identity=0.9494;Method=structural;motif=TTTC;tsd=ATTTT
7	EDTA	long_terminal_repeat	611197	611435	.	-	.	ID=rLTR_16;Parent=repeat_region_16;Name=TE_00000898;Classification=LTR/Copia;Sequence_ontology=SO:0000286;ltr_identity=0.9494;Method=structural;motif=TTTC;tsd=ATTTT
7	EDTA	target_site_duplication	611436	611440	.	-	.	ID=rTSD_16;Parent=repeat_region_16;Name=TE_00000898;Classification=LTR/Copia;Sequence_ontology=SO:0000434;ltr_identity=0.9494;Method=structural;motif=TTTC;tsd=ATTTT
7	EDTA	repeat_region	734962	741328	.	+	.	ID=repeat_region_17;Name=TE_00000339;Classification=LTR/Copia;Sequence_ontology=SO:0000657;ltr_identity=0.9755;Method=structural;motif=TGCA;tsd=ACCAT
7	EDTA	target_site_duplication	734962	734966	.	+	.	ID=lTSD_17;Parent=repeat_region_17;Name=TE_00000339;Classification=LTR/Copia;Sequence_ontology=SO:0000434;ltr_identity=0.9755;Method=structural;motif=TGCA;tsd=ACCAT
7	EDTA	long_terminal_repeat	734967	736213	.	+	.	ID=lLTR_17;Parent=repeat_region_17;Name=TE_00000339;Classification=LTR/Copia;Sequence_ontology=SO:0000286;ltr_identity=0.9755;Method=structural;motif=TGCA;tsd=ACCAT
7	EDTA	Copia_LTR_retrotransposon	734967	741323	.	+	.	ID=LTRRT_17;Parent=repeat_region_17;Name=TE_00000339;Classification=LTR/Copia;Sequence_ontology=SO:0002264;ltr_identity=0.9755;Method=structural;motif=TGCA;tsd=ACCAT
7	EDTA	long_terminal_repeat	740058	741323	.	+	.	ID=rLTR_17;Parent=repeat_region_17;Name=TE_00000339;Classification=LTR/Copia;Sequence_ontology=SO:0000286;ltr_identity=0.9755;Method=structural;motif=TGCA;tsd=ACCAT
7	EDTA	target_site_duplication	741324	741328	.	+	.	ID=rTSD_17;Parent=repeat_region_17;Name=TE_00000339;Classification=LTR/Copia;Sequence_ontology=SO:0000434;ltr_identity=0.9755;Method=structural;motif=TGCA;tsd=ACCAT
7	EDTA	repeat_region	778779	783323	.	+	.	ID=repeat_region_18;Name=TE_00000962;Classification=LTR/Copia;Sequence_ontology=SO:0000657;ltr_identity=0.9583;Method=structural;motif=TGCA;tsd=CCCTT
7	EDTA	target_site_duplication	778779	778783	.	+	.	ID=lTSD_18;Parent=repeat_region_18;Name=TE_00000962;Classification=LTR/Copia;Sequence_ontology=SO:0000434;ltr_identity=0.9583;Method=structural;motif=TGCA;tsd=CCCTT
7	EDTA	long_terminal_repeat	778784	779070	.	+	.	ID=lLTR_18;Parent=repeat_region_18;Name=TE_00000962;Classification=LTR/Copia;Sequence_ontology=SO:0000286;ltr_identity=0.9583;Method=structural;motif=TGCA;tsd=CCCTT
7	EDTA	Copia_LTR_retrotransposon	778784	783318	.	+	.	ID=LTRRT_18;Parent=repeat_region_18;Name=TE_00000962;Classification=LTR/Copia;Sequence_ontology=SO:0002264;ltr_identity=0.9583;Method=structural;motif=TGCA;tsd=CCCTT
7	EDTA	long_terminal_repeat	783032	783318	.	+	.	ID=rLTR_18;Parent=repeat_region_18;Name=TE_00000962;Classification=LTR/Copia;Sequence_ontology=SO:0000286;ltr_identity=0.9583;Method=structural;motif=TGCA;tsd=CCCTT
7	EDTA	target_site_duplication	783319	783323	.	+	.	ID=rTSD_18;Parent=repeat_region_18;Name=TE_00000962;Classification=LTR/Copia;Sequence_ontology=SO:0000434;ltr_identity=0.9583;Method=structural;motif=TGCA;tsd=CCCTT
7	EDTA	Mutator_TIR_transposon	1658494	1661376	.	.	.	ID=TE_struc_35;Name=7:1658494..1661376;Classification=DNA/DTM;Sequence_ontology=SO:0002280;Identity=0.9;Method=structural;TSD=CATGTCAT_CATGTCAT_100.0;TIR=GCACTAGGAA_ATCCTAGTGC
7	EDTA	hAT_TIR_transposon	1922685	1923301	.	.	.	ID=TE_struc_36;Name=TE_00000950;Classification=DNA/DTA;Sequence_ontology=SO:0002279;Identity=0.9;Method=structural;TSD=CATTATTA_CATTATTA_100.0;TIR=CAGTGTTGTT_GACAACACTG
7	EDTA	Mutator_TIR_transposon	3677608	3678085	.	.	.	ID=TE_struc_37;Name=TE_00000463;Classification=MITE/DTM;Sequence_ontology=SO:0002280;Identity=0.9;Method=structural;TSD=CAACAAA_CAACAAA_100.0;TIR=CAAGAAACCA_TTGTTTCTTG
8	EDTA	CACTA_TIR_transposon	23239	27431	.	.	.	ID=TE_struc_38;Name=TE_00000022;Classification=DNA/DTC;Sequence_ontology=SO:0002285;Identity=0.9;Method=structural;TSD=AT_AT_100.0;TIR=CACTATAAAG_CTTTATGGTG
8	EDTA	Tc1_Mariner_TIR_transposon	859783	860980	.	.	.	ID=TE_struc_39;Name=8:859783..860980;Classification=DNA/DTT;Sequence_ontology=SO:0002278;Identity=0.9;Method=structural;TSD=TA_TA_100.0;TIR=CTTTCTCTCT_AGAGATAAAG
8	EDTA	Mutator_TIR_transposon	887081	889796	.	.	.	ID=TE_struc_40;Name=8:887081..889796;Classification=DNA/DTM;Sequence_ontology=SO:0002280;Identity=0.9;Method=structural;TSD=TTTGTTA_TTAGTTA_85.71;TIR=CAAATTGTGG_CCACAATATG
8	EDTA	CACTA_TIR_transposon	2508449	2509736	.	.	.	ID=TE_struc_41;Name=8:2508449..2509736;Classification=DNA/DTC;Sequence_ontology=SO:0002285;Identity=0.9;Method=structural;TSD=GA_GA_100.0;TIR=CACTGCGATA_TAGCGCAGTG
8	EDTA	Mutator_TIR_transposon	2626560	2629115	.	.	.	ID=TE_struc_42;Name=TE_00000025;Classification=DNA/DTM;Sequence_ontology=SO:0002280;Identity=0.9;Method=structural;TSD=CTTTCAA_CTTTCAA_100.0;TIR=GGAAATAAGG_CCTTAATTCC
8	EDTA	Mutator_TIR_transposon	2849072	2849453	.	.	.	ID=TE_struc_43;Name=TE_00000340;Classification=MITE/DTM;Sequence_ontology=SO:0002280;Identity=0.9;Method=structural;TSD=TAACAAATA_TAACAAATA_100.0;TIR=GGGTTAATTA_TAATTAAGCC
8	EDTA	hAT_TIR_transposon	3343413	3343586	.	.	.	ID=TE_struc_44;Name=TE_00000538;Classification=MITE/DTA;Sequence_ontology=SO:0002279;Identity=0.9;Method=structural;TSD=GTTTCCAA_GTTTCCAA_100.0;TIR=CAATGTTGCT_AGTAACATTG
8	EDTA	Mutator_TIR_transposon	3596558	3598917	.	.	.	ID=TE_struc_45;Name=8:3596558..3598917;Classification=DNA/DTM;Sequence_ontology=SO:0002280;Identity=0.9;Method=structural;TSD=TAACATTTA_TAACAATTA_88.89;TIR=CCAAAAAGCA_TGCTTTGTGG
9	EDTA	Mutator_TIR_transposon	244009	244101	.	.	.	ID=TE_struc_47;Name=TE_00000689;Classification=MITE/DTM;Sequence_ontology=SO:0002280;Identity=0.9;Method=structural;TSD=TTGGCCTA_TAGGCCTA_87.5;TIR=GTTCAATTGT_ACAATTGGAC
9	EDTA	helitron	1365094	1371183	.	+	.	ID=TE_struc_46;Name=TE_00000290;Classification=DNA/Helitron;Sequence_ontology=SO:0000544;Identity=NA;Method=structural
10	EDTA	repeat_region	133652	141318	.	-	.	ID=repeat_region_19;Name=TE_00000264;Classification=LTR/Copia;Sequence_ontology=SO:0000657;ltr_identity=0.9719;Method=structural;motif=TGCA;tsd=TTATT
10	EDTA	target_site_duplication	133652	133656	.	-	.	ID=lTSD_19;Parent=repeat_region_19;Name=TE_00000264;Classification=LTR/Copia;Sequence_ontology=SO:0000434;ltr_identity=0.9719;Method=structural;motif=TGCA;tsd=TTATT
10	EDTA	long_terminal_repeat	133657	134830	.	-	.	ID=lLTR_19;Parent=repeat_region_19;Name=TE_00000264;Classification=LTR/Copia;Sequence_ontology=SO:0000286;ltr_identity=0.9719;Method=structural;motif=TGCA;tsd=TTATT
10	EDTA	Copia_LTR_retrotransposon	133657	141313	.	-	.	ID=LTRRT_19;Parent=repeat_region_19;Name=TE_00000264;Classification=LTR/Copia;Sequence_ontology=SO:0002264;ltr_identity=0.9719;Method=structural;motif=TGCA;tsd=TTATT
10	EDTA	long_terminal_repeat	140145	141313	.	-	.	ID=rLTR_19;Parent=repeat_region_19;Name=TE_00000264;Classification=LTR/Copia;Sequence_ontology=SO:0000286;ltr_identity=0.9719;Method=structural;motif=TGCA;tsd=TTATT
10	EDTA	target_site_duplication	141314	141318	.	-	.	ID=rTSD_19;Parent=repeat_region_19;Name=TE_00000264;Classification=LTR/Copia;Sequence_ontology=SO:0000434;ltr_identity=0.9719;Method=structural;motif=TGCA;tsd=TTATT
10	EDTA	helitron	2168893	2170951	.	+	.	ID=TE_struc_48;Name=TE_00000324;Classification=DNA/Helitron;Sequence_ontology=SO:0000544;Identity=NA;Method=structural
10	EDTA	Tc1_Mariner_TIR_transposon	2766739	2767440	.	.	.	ID=TE_struc_49;Name=10:2766739..2767440;Classification=DNA/DTT;Sequence_ontology=SO:0002278;Identity=0.9;Method=structural;TSD=TA_TA_100.0;TIR=AGAGAGAAAG_CTTTGTCTCT
11	EDTA	Mutator_TIR_transposon	187878	190778	.	.	.	ID=TE_struc_50;Name=TE_00000028;Classification=DNA/DTM;Sequence_ontology=SO:0002280;Identity=0.9;Method=structural;TSD=CCAACAC_CCAACAC_100.0;TIR=CAATTCCTTT_AAAGGAATGG
11	EDTA	Mutator_TIR_transposon	315664	317619	.	.	.	ID=TE_struc_51;Name=TE_00000560;Classification=DNA/DTM;Sequence_ontology=SO:0002280;Identity=0.9;Method=structural;TSD=CACCTAG_CACCTAG_100.0;TIR=CAGAAATGGA_TCCACTTCTG
11	EDTA	CACTA_TIR_transposon	697558	701409	.	.	.	ID=TE_struc_52;Name=TE_00000551;Classification=DNA/DTC;Sequence_ontology=SO:0002285;Identity=0.9;Method=structural;TSD=TTG_TTG_100.0;TIR=CACTGAAGAA_TTCTTCAATG
11	EDTA	Mutator_TIR_transposon	1019876	1020055	.	.	.	ID=TE_struc_53;Name=TE_00000705;Classification=MITE/DTM;Sequence_ontology=SO:0002280;Identity=0.9;Method=structural;TSD=CTTCTAAA_CTTCTAAA_100.0;TIR=CTATGTTGCT_AGTAACATAG
11	EDTA	Mutator_TIR_transposon	2422143	2422285	.	.	.	ID=TE_struc_54;Name=TE_00000292;Classification=MITE/DTM;Sequence_ontology=SO:0002280;Identity=0.9;Method=structural;TSD=TTTGGAA_TTTGGAA_100.0;TIR=GTTATGCTTT_AAAGCATGAC
12	EDTA	helitron	205365	211241	.	+	.	ID=TE_struc_55;Name=TE_00000029;Classification=DNA/Helitron;Sequence_ontology=SO:0000544;Identity=NA;Method=structural
12	EDTA	Mutator_TIR_transposon	1210143	1212019	.	.	.	ID=TE_struc_56;Name=12:1210143..1212019;Classification=DNA/DTM;Sequence_ontology=SO:0002280;Identity=0.9;Method=structural;TSD=AAAAATGT_AAAAATGT_100.0;TIR=GGCAGATTCT_AGAATTTGCC
14	EDTA	CACTA_TIR_transposon	1918163	1920939	.	.	.	ID=TE_struc_57;Name=14:1918163..1920939;Classification=DNA/DTC;Sequence_ontology=SO:0002285;Identity=0.9;Method=structural;TSD=TC_TC_100.0;TIR=CACTAGAAGA_TATTCTAGTG
14	EDTA	repeat_region	2537367	2542583	.	-	.	ID=repeat_region_20;Name=TE_00000631;Classification=LTR/Gypsy;Sequence_ontology=SO:0000657;ltr_identity=0.9655;Method=structural;motif=TGCA;tsd=ATGGG
14	EDTA	target_site_duplication	2537367	2537371	.	-	.	ID=lTSD_20;Parent=repeat_region_20;Name=TE_00000631;Classification=LTR/Gypsy;Sequence_ontology=SO:0000434;ltr_identity=0.9655;Method=structural;motif=TGCA;tsd=ATGGG
14	EDTA	long_terminal_repeat	2537372	2537666	.	-	.	ID=lLTR_20;Parent=repeat_region_20;Name=TE_00000631;Classification=LTR/Gypsy;Sequence_ontology=SO:0000286;ltr_identity=0.9655;Method=structural;motif=TGCA;tsd=ATGGG
14	EDTA	Gypsy_LTR_retrotransposon	2537372	2542578	.	-	.	ID=LTRRT_20;Parent=repeat_region_20;Name=TE_00000631;Classification=LTR/Gypsy;Sequence_ontology=SO:0002265;ltr_identity=0.9655;Method=structural;motif=TGCA;tsd=ATGGG
14	EDTA	long_terminal_repeat	2542287	2542578	.	-	.	ID=rLTR_20;Parent=repeat_region_20;Name=TE_00000631;Classification=LTR/Gypsy;Sequence_ontology=SO:0000286;ltr_identity=0.9655;Method=structural;motif=TGCA;tsd=ATGGG
14	EDTA	target_site_duplication	2542579	2542583	.	-	.	ID=rTSD_20;Parent=repeat_region_20;Name=TE_00000631;Classification=LTR/Gypsy;Sequence_ontology=SO:0000434;ltr_identity=0.9655;Method=structural;motif=TGCA;tsd=ATGGG
15	EDTA	Mutator_TIR_transposon	898023	902359	.	.	.	ID=TE_struc_59;Name=TE_00000032;Classification=DNA/DTM;Sequence_ontology=SO:0002280;Identity=0.9;Method=structural;TSD=AATAAGTG_AATAAGTG_100.0;TIR=CTGAACAAAT_ATTTGTTGAG
15	EDTA	repeat_region	1882415	1887575	.	+	.	ID=repeat_region_21;Name=TE_00000364;Classification=LTR/Copia;Sequence_ontology=SO:0000657;ltr_identity=0.9494;Method=structural;motif=TGCA;tsd=GATAT
15	EDTA	target_site_duplication	1882415	1882419	.	+	.	ID=lTSD_21;Parent=repeat_region_21;Name=TE_00000364;Classification=LTR/Copia;Sequence_ontology=SO:0000434;ltr_identity=0.9494;Method=structural;motif=TGCA;tsd=GATAT
15	EDTA	long_terminal_repeat	1882420	1882657	.	+	.	ID=lLTR_21;Parent=repeat_region_21;Name=TE_00000364;Classification=LTR/Copia;Sequence_ontology=SO:0000286;ltr_identity=0.9494;Method=structural;motif=TGCA;tsd=GATAT
15	EDTA	Copia_LTR_retrotransposon	1882420	1887570	.	+	.	ID=LTRRT_21;Parent=repeat_region_21;Name=TE_00000364;Classification=LTR/Copia;Sequence_ontology=SO:0002264;ltr_identity=0.9494;Method=structural;motif=TGCA;tsd=GATAT
15	EDTA	long_terminal_repeat	1887334	1887570	.	+	.	ID=rLTR_21;Parent=repeat_region_21;Name=TE_00000364;Classification=LTR/Copia;Sequence_ontology=SO:0000286;ltr_identity=0.9494;Method=structural;motif=TGCA;tsd=GATAT
15	EDTA	target_site_duplication	1887571	1887575	.	+	.	ID=rTSD_21;Parent=repeat_region_21;Name=TE_00000364;Classification=LTR/Copia;Sequence_ontology=SO:0000434;ltr_identity=0.9494;Method=structural;motif=TGCA;tsd=GATAT
15	EDTA	helitron	2451734	2454595	.	+	.	ID=TE_struc_58;Name=TE_00000033;Classification=DNA/Helitron;Sequence_ontology=SO:0000544;Identity=NA;Method=structural
15	EDTA	Mutator_TIR_transposon	2796829	2797003	.	.	.	ID=TE_struc_60;Name=TE_00000460;Classification=MITE/DTM;Sequence_ontology=SO:0002280;Identity=0.9;Method=structural;TSD=TTTTTTTTT_TTTTTTTTC_88.89;TIR=GGGGTTTCCA_TGTAAACCCC
16	EDTA	repeat_region	473424	477941	.	+	.	ID=repeat_region_22;Name=TE_00000506;Classification=LTR/Copia;Sequence_ontology=SO:0000657;ltr_identity=0.9567;Method=structural;motif=TGCA;tsd=GCATT
16	EDTA	target_site_duplication	473424	473428	.	+	.	ID=lTSD_22;Parent=repeat_region_22;Name=TE_00000506;Classification=LTR/Copia;Sequence_ontology=SO:0000434;ltr_identity=0.9567;Method=structural;motif=TGCA;tsd=GCATT
16	EDTA	long_terminal_repeat	473429	473669	.	+	.	ID=lLTR_22;Parent=repeat_region_22;Name=TE_00000506;Classification=LTR/Copia;Sequence_ontology=SO:0000286;ltr_identity=0.9567;Method=structural;motif=TGCA;tsd=GCATT
16	EDTA	Copia_LTR_retrotransposon	473429	477936	.	+	.	ID=LTRRT_22;Parent=repeat_region_22;Name=TE_00000506;Classification=LTR/Copia;Sequence_ontology=SO:0002264;ltr_identity=0.9567;Method=structural;motif=TGCA;tsd=GCATT
16	EDTA	long_terminal_repeat	477701	477936	.	+	.	ID=rLTR_22;Parent=repeat_region_22;Name=TE_00000506;Classification=LTR/Copia;Sequence_ontology=SO:0000286;ltr_identity=0.9567;Method=structural;motif=TGCA;tsd=GCATT
16	EDTA	target_site_duplication	477937	477941	.	+	.	ID=rTSD_22;Parent=repeat_region_22;Name=TE_00000506;Classification=LTR/Copia;Sequence_ontology=SO:0000434;ltr_identity=0.9567;Method=structural;motif=TGCA;tsd=GCATT
16	EDTA	repeat_region	1322611	1328267	.	-	.	ID=repeat_region_23;Name=TE_00000942;Classification=LTR/Copia;Sequence_ontology=SO:0000657;ltr_identity=0.9762;Method=structural;motif=TGCA;tsd=ATATT
16	EDTA	target_site_duplication	1322611	1322615	.	-	.	ID=lTSD_23;Parent=repeat_region_23;Name=TE_00000942;Classification=LTR/Copia;Sequence_ontology=SO:0000434;ltr_identity=0.9762;Method=structural;motif=TGCA;tsd=ATATT
16	EDTA	long_terminal_repeat	1322616	1323839	.	-	.	ID=lLTR_23;Parent=repeat_region_23;Name=TE_00000942;Classification=LTR/Copia;Sequence_ontology=SO:0000286;ltr_identity=0.9762;Method=structural;motif=TGCA;tsd=ATATT
16	EDTA	Copia_LTR_retrotransposon	1322616	1328262	.	-	.	ID=LTRRT_23;Parent=repeat_region_23;Name=TE_00000942;Classification=LTR/Copia;Sequence_ontology=SO:0002264;ltr_identity=0.9762;Method=structural;motif=TGCA;tsd=ATATT
16	EDTA	long_terminal_repeat	1327066	1328262	.	-	.	ID=rLTR_23;Parent=repeat_region_23;Name=TE_00000942;Classification=LTR/Copia;Sequence_ontology=SO:0000286;ltr_identity=0.9762;Method=structural;motif=TGCA;tsd=ATATT
16	EDTA	target_site_duplication	1328263	1328267	.	-	.	ID=rTSD_23;Parent=repeat_region_23;Name=TE_00000942;Classification=LTR/Copia;Sequence_ontology=SO:0000434;ltr_identity=0.9762;Method=structural;motif=TGCA;tsd=ATATT
16	EDTA	Mutator_TIR_transposon	1733023	1733912	.	.	.	ID=TE_struc_61;Name=TE_00001006;Classification=DNA/DTM;Sequence_ontology=SO:0002280;Identity=0.9;Method=structural;TSD=GAATTAAATA_TAATTAAATA_90.0;TIR=GCCAAGGGAA_TTCCCTTTGC
16	EDTA	Mutator_TIR_transposon	2235684	2235873	.	.	.	ID=TE_struc_62;Name=TE_00001053;Classification=MITE/DTM;Sequence_ontology=SO:0002280;Identity=0.9;Method=structural;TSD=GTAAAGAT_GTAAAGAT_100.0;TIR=CCATGTTGCT_AGTAACATGG
17	EDTA	CACTA_TIR_transposon	121986	124580	.	.	.	ID=TE_struc_63;Name=17:121986..124580;Classification=DNA/DTC;Sequence_ontology=SO:0002285;Identity=0.9;Method=structural;TSD=ACA_ACA_100.0;TIR=CACTGCAGAG_CTCTGCGGTG
17	EDTA	CACTA_TIR_transposon	898786	900512	.	.	.	ID=TE_struc_64;Name=TE_00000968;Classification=DNA/DTC;Sequence_ontology=SO:0002285;Identity=0.9;Method=structural;TSD=AC_AC_100.0;TIR=CACTGTCCAA_TTGGACAGGG
17	EDTA	Mutator_TIR_transposon	1209285	1213358	.	.	.	ID=TE_struc_65;Name=TE_00000323;Classification=DNA/DTM;Sequence_ontology=SO:0002280;Identity=0.9;Method=structural;TSD=TAGGGTATA_TAGGGAATA_88.89;TIR=GAAAATGGAA_ATCCATTTTC
17	EDTA	Mutator_TIR_transposon	2072894	2076035	.	.	.	ID=TE_struc_66;Name=TE_00000035;Classification=DNA/DTM;Sequence_ontology=SO:0002280;Identity=0.9;Method=structural;TSD=TAATCTAA_TAAACTAA_87.5;TIR=GAGAATAGAC_GTCTATTATC
17	EDTA	Mutator_TIR_transposon	2369233	2374145	.	.	.	ID=TE_struc_67;Name=TE_00000036;Classification=DNA/DTM;Sequence_ontology=SO:0002280;Identity=0.9;Method=structural;TSD=TTTAAAC_TTTAAAC_100.0;TIR=GATCTAACTG_CAGTTAAATC
18	EDTA	CACTA_TIR_transposon	595833	597016	.	.	.	ID=TE_struc_68;Name=TE_00000037;Classification=DNA/DTC;Sequence_ontology=SO:0002285;Identity=0.9;Method=structural;TSD=TTT_TTT_100.0;TIR=CACTGAACCA_TGGTTCACTG
18	EDTA	hAT_TIR_transposon	802655	802828	.	.	.	ID=TE_struc_69;Name=TE_00000486;Classification=MITE/DTA;Sequence_ontology=SO:0002279;Identity=1;Method=structural;TSD=GTTTGGTG_GTTTGGTG_100.0;TIR=CTTTGTTGCT_AGCAACAAAG
18	EDTA	hAT_TIR_transposon	1466535	1466653	.	.	.	ID=TE_struc_70;Name=TE_00000293;Classification=MITE/DTA;Sequence_ontology=SO:0002279;Identity=0.9;Method=structural;TSD=CCCAAAAC_CCCAAAAC_100.0;TIR=CAAGGATTTA_TAAATCCCTG
18	EDTA	repeat_region	2073034	2076443	.	-	.	ID=repeat_region_24;Name=TE_00000807;Classification=LTR/Copia;Sequence_ontology=SO:0000657;ltr_identity=0.9643;Method=structural;motif=TTAG;tsd=ATTTG
18	EDTA	target_site_duplication	2073034	2073038	.	-	.	ID=lTSD_24;Parent=repeat_region_24;Name=TE_00000807;Classification=LTR/Copia;Sequence_ontology=SO:0000434;ltr_identity=0.9643;Method=structural;motif=TTAG;tsd=ATTTG
18	EDTA	long_terminal_repeat	2073039	2073263	.	-	.	ID=lLTR_24;Parent=repeat_region_24;Name=TE_00000807;Classification=LTR/Copia;Sequence_ontology=SO:0000286;ltr_identity=0.9643;Method=structural;motif=TTAG;tsd=ATTTG
18	EDTA	Copia_LTR_retrotransposon	2073039	2076438	.	-	.	ID=LTRRT_24;Parent=repeat_region_24;Name=TE_00000807;Classification=LTR/Copia;Sequence_ontology=SO:0002264;ltr_identity=0.9643;Method=structural;motif=TTAG;tsd=ATTTG
18	EDTA	long_terminal_repeat	2076214	2076438	.	-	.	ID=rLTR_24;Parent=repeat_region_24;Name=TE_00000807;Classification=LTR/Copia;Sequence_ontology=SO:0000286;ltr_identity=0.9643;Method=structural;motif=TTAG;tsd=ATTTG
18	EDTA	target_site_duplication	2076439	2076443	.	-	.	ID=rTSD_24;Parent=repeat_region_24;Name=TE_00000807;Classification=LTR/Copia;Sequence_ontology=SO:0000434;ltr_identity=0.9643;Method=structural;motif=TTAG;tsd=ATTTG
18	EDTA	Mutator_TIR_transposon	2621715	2622777	.	.	.	ID=TE_struc_71;Name=18:2621715..2622777;Classification=DNA/DTM;Sequence_ontology=SO:0002280;Identity=0.9;Method=structural;TSD=AAAAATC_AAAAATC_100.0;TIR=CTAAAAATGG_CCATTTTTTG
19	EDTA	Mutator_TIR_transposon	48011	50168	.	.	.	ID=TE_struc_72;Name=19:48011..50168;Classification=DNA/DTM;Sequence_ontology=SO:0002280;Identity=0.9;Method=structural;TSD=CCTTCTTTCT_CCTTCTTTCT_100.0;TIR=GCAGAAAACT_TGTTTTCTGC
19	EDTA	CACTA_TIR_transposon	62036	66017	.	.	.	ID=TE_struc_73;Name=TE_00000039;Classification=DNA/DTC;Sequence_ontology=SO:0002285;Identity=0.9;Method=structural;TSD=GA_GA_100.0;TIR=CACTGGAAAA_TTTTCAAGTG
19	EDTA	PIF_Harbinger_TIR_transposon	1016942	1020977	.	.	.	ID=TE_struc_74;Name=19:1016942..1020977;Classification=DNA/DTH;Sequence_ontology=SO:0002284;Identity=0.9;Method=structural;TSD=TTA_TTA_100.0;TIR=GGCCAAGTGC_GCATTTGGCC
20	EDTA	Mutator_TIR_transposon	37412	40892	.	.	.	ID=TE_struc_76;Name=20:37412..40892;Classification=DNA/DTM;Sequence_ontology=SO:0002280;Identity=0.9;Method=structural;TSD=TTATGTT_TTATGTT_100.0;TIR=GTCAGTAGAC_ATCTACTGAC
20	EDTA	Mutator_TIR_transposon	1078425	1081012	.	.	.	ID=TE_struc_77;Name=TE_00000926;Classification=DNA/DTM;Sequence_ontology=SO:0002280;Identity=0.9;Method=structural;TSD=TTTAACATA_TTTAACATA_100.0;TIR=GAAAAAAGTG_CACTTCTTTC
20	EDTA	CACTA_TIR_transposon	1197805	1201157	.	.	.	ID=TE_struc_78;Name=20:1197805..1201157;Classification=DNA/DTC;Sequence_ontology=SO:0002285;Identity=0.9;Method=structural;TSD=GCA_GCA_100.0;TIR=CACTAGGAAA_TTTCCCAGTG
20	EDTA	helitron	1341574	1357479	.	-	.	ID=TE_struc_75;Name=TE_00000041;Classification=DNA/Helitron;Sequence_ontology=SO:0000544;Identity=NA;Method=structural
20	EDTA	CACTA_TIR_transposon	1643998	1647569	.	.	.	ID=TE_struc_79;Name=20:1643998..1647569;Classification=DNA/DTC;Sequence_ontology=SO:0002285;Identity=0.9;Method=structural;TSD=AA_AA_100.0;TIR=CACTATGAAT_ATTCAAAGTG
20	EDTA	Mutator_TIR_transposon	2014297	2016265	.	.	.	ID=TE_struc_80;Name=TE_00000043;Classification=DNA/DTM;Sequence_ontology=SO:0002280;Identity=0.9;Method=structural;TSD=ATATCCA_ATATCCA_100.0;TIR=CGACTCTATG_CAAAGAGTCG
21	EDTA	repeat_region	129543	135594	.	-	.	ID=repeat_region_25;Name=TE_00000339;Classification=LTR/Copia;Sequence_ontology=SO:0000657;ltr_identity=0.9780;Method=structural;motif=TGCA;tsd=TATAA
21	EDTA	target_site_duplication	129543	129547	.	-	.	ID=lTSD_25;Parent=repeat_region_25;Name=TE_00000339;Classification=LTR/Copia;Sequence_ontology=SO:0000434;ltr_identity=0.9780;Method=structural;motif=TGCA;tsd=TATAA
21	EDTA	long_terminal_repeat	129548	130831	.	-	.	ID=lLTR_25;Parent=repeat_region_25;Name=TE_00000339;Classification=LTR/Copia;Sequence_ontology=SO:0000286;ltr_identity=0.9780;Method=structural;motif=TGCA;tsd=TATAA
21	EDTA	Copia_LTR_retrotransposon	129548	135589	.	-	.	ID=LTRRT_25;Parent=repeat_region_25;Name=TE_00000339;Classification=LTR/Copia;Sequence_ontology=SO:0002264;ltr_identity=0.9780;Method=structural;motif=TGCA;tsd=TATAA
21	EDTA	long_terminal_repeat	134307	135589	.	-	.	ID=rLTR_25;Parent=repeat_region_25;Name=TE_00000339;Classification=LTR/Copia;Sequence_ontology=SO:0000286;ltr_identity=0.9780;Method=structural;motif=TGCA;tsd=TATAA
21	EDTA	target_site_duplication	135590	135594	.	-	.	ID=rTSD_25;Parent=repeat_region_25;Name=TE_00000339;Classification=LTR/Copia;Sequence_ontology=SO:0000434;ltr_identity=0.9780;Method=structural;motif=TGCA;tsd=TATAA
21	EDTA	repeat_region	138920	142240	.	?	.	ID=repeat_region_26;Name=TE_00000530;Classification=LTR/Copia;Sequence_ontology=SO:0000657;ltr_identity=0.9577;Method=structural;motif=TGCA;tsd=TATAT
21	EDTA	target_site_duplication	138920	138924	.	?	.	ID=lTSD_26;Parent=repeat_region_26;Name=TE_00000530;Classification=LTR/Copia;Sequence_ontology=SO:0000434;ltr_identity=0.9577;Method=structural;motif=TGCA;tsd=TATAT
21	EDTA	long_terminal_repeat	138927	139142	.	?	.	ID=lLTR_26;Parent=repeat_region_26;Name=TE_00000530;Classification=LTR/Copia;Sequence_ontology=SO:0000286;ltr_identity=0.9577;Method=structural;motif=TGCA;tsd=TATAT
21	EDTA	Copia_LTR_retrotransposon	138927	142235	.	?	.	ID=LTRRT_26;Parent=repeat_region_26;Name=TE_00000530;Classification=LTR/Copia;Sequence_ontology=SO:0002264;ltr_identity=0.9577;Method=structural;motif=TGCA;tsd=TATAT
21	EDTA	long_terminal_repeat	141997	142235	.	?	.	ID=rLTR_26;Parent=repeat_region_26;Name=TE_00000530;Classification=LTR/Copia;Sequence_ontology=SO:0000286;ltr_identity=0.9577;Method=structural;motif=TGCA;tsd=TATAT
21	EDTA	target_site_duplication	142236	142240	.	?	.	ID=rTSD_26;Parent=repeat_region_26;Name=TE_00000530;Classification=LTR/Copia;Sequence_ontology=SO:0000434;ltr_identity=0.9577;Method=structural;motif=TGCA;tsd=TATAT
21	EDTA	Mutator_TIR_transposon	143491	147858	.	.	.	ID=TE_struc_82;Name=TE_00000768;Classification=DNA/DTM;Sequence_ontology=SO:0002280;Identity=0.9;Method=structural;TSD=ATATGATAT_ATATGATAT_100.0;TIR=GGTAATTTCC_GGAAATTGCC
21	EDTA	repeat_region	191494	194876	.	?	.	ID=repeat_region_27;Name=TE_00001042;Classification=LTR/unknown;Sequence_ontology=SO:0000657;ltr_identity=0.9714;Method=structural;motif=TGCA;tsd=TAGGA
21	EDTA	target_site_duplication	191494	191498	.	?	.	ID=lTSD_27;Parent=repeat_region_27;Name=TE_00001042;Classification=LTR/unknown;Sequence_ontology=SO:0000434;ltr_identity=0.9714;Method=structural;motif=TGCA;tsd=TAGGA
21	EDTA	long_terminal_repeat	191499	191956	.	?	.	ID=lLTR_27;Parent=repeat_region_27;Name=TE_00001042;Classification=LTR/unknown;Sequence_ontology=SO:0000286;ltr_identity=0.9714;Method=structural;motif=TGCA;tsd=TAGGA
21	EDTA	LTR_retrotransposon	191499	194871	.	?	.	ID=LTRRT_27;Parent=repeat_region_27;Name=TE_00001042;Classification=LTR/unknown;Sequence_ontology=SO:0000186;ltr_identity=0.9714;Method=structural;motif=TGCA;tsd=TAGGA
21	EDTA	long_terminal_repeat	194417	194871	.	?	.	ID=rLTR_27;Parent=repeat_region_27;Name=TE_00001042;Classification=LTR/unknown;Sequence_ontology=SO:0000286;ltr_identity=0.9714;Method=structural;motif=TGCA;tsd=TAGGA
21	EDTA	target_site_duplication	194872	194876	.	?	.	ID=rTSD_27;Parent=repeat_region_27;Name=TE_00001042;Classification=LTR/unknown;Sequence_ontology=SO:0000434;ltr_identity=0.9714;Method=structural;motif=TGCA;tsd=TAGGA
21	EDTA	helitron	327319	342474	.	+	.	ID=TE_struc_81;Name=TE_00000346;Classification=DNA/Helitron;Sequence_ontology=SO:0000544;Identity=NA;Method=structural
21	EDTA	Mutator_TIR_transposon	662543	662633	.	.	.	ID=TE_struc_83;Name=TE_00000605;Classification=MITE/DTM;Sequence_ontology=SO:0002280;Identity=0.9;Method=structural;TSD=AAATATA_TAATATA_85.71;TIR=CATGCATATG_CATATGAATG
21	EDTA	repeat_region	730852	733964	.	+	.	ID=repeat_region_28;Name=TE_00000631;Classification=LTR/Gypsy;Sequence_ontology=SO:0000657;ltr_identity=0.9744;Method=structural;motif=TGCA;tsd=CCTTT
21	EDTA	target_site_duplication	730852	730856	.	+	.	ID=lTSD_28;Parent=repeat_region_28;Name=TE_00000631;Classification=LTR/Gypsy;Sequence_ontology=SO:0000434;ltr_identity=0.9744;Method=structural;motif=TGCA;tsd=CCTTT
21	EDTA	long_terminal_repeat	730857	731169	.	+	.	ID=lLTR_28;Parent=repeat_region_28;Name=TE_00000631;Classification=LTR/Gypsy;Sequence_ontology=SO:0000286;ltr_identity=0.9744;Method=structural;motif=TGCA;tsd=CCTTT
21	EDTA	Gypsy_LTR_retrotransposon	730857	733959	.	+	.	ID=LTRRT_28;Parent=repeat_region_28;Name=TE_00000631;Classification=LTR/Gypsy;Sequence_ontology=SO:0002265;ltr_identity=0.9744;Method=structural;motif=TGCA;tsd=CCTTT
21	EDTA	long_terminal_repeat	733646	733959	.	+	.	ID=rLTR_28;Parent=repeat_region_28;Name=TE_00000631;Classification=LTR/Gypsy;Sequence_ontology=SO:0000286;ltr_identity=0.9744;Method=structural;motif=TGCA;tsd=CCTTT
21	EDTA	target_site_duplication	733960	733964	.	+	.	ID=rTSD_28;Parent=repeat_region_28;Name=TE_00000631;Classification=LTR/Gypsy;Sequence_ontology=SO:0000434;ltr_identity=0.9744;Method=structural;motif=TGCA;tsd=CCTTT
21	EDTA	Mutator_TIR_transposon	1029565	1029884	.	.	.	ID=TE_struc_84;Name=21:1029565..1029884;Classification=MITE/DTM;Sequence_ontology=SO:0002280;Identity=0.9;Method=structural;TSD=AATCCTAAA_AATCCTAAA_100.0;TIR=CATTCACCTT_AAGCTGAATG
21	EDTA	Tc1_Mariner_TIR_transposon	1233287	1234916	.	.	.	ID=TE_struc_85;Name=21:1233287..1234916;Classification=DNA/DTT;Sequence_ontology=SO:0002278;Identity=0.9;Method=structural;TSD=TA_TA_100.0;TIR=CTTTCTCCTT_AAGGAGAAGG
22	EDTA	hAT_TIR_transposon	18609	19109	.	.	.	ID=TE_struc_86;Name=TE_00000336;Classification=MITE/DTA;Sequence_ontology=SO:0002279;Identity=0.9;Method=structural;TSD=CTAATAAT_CTAATAAT_100.0;TIR=TAAGGATGGC_GCCATCCCTA
22	EDTA	Mutator_TIR_transposon	1301199	1302542	.	.	.	ID=TE_struc_87;Name=22:1301199..1302542;Classification=DNA/DTM;Sequence_ontology=SO:0002280;Identity=0.9;Method=structural;TSD=GGATACG_GGATACG_100.0;TIR=GCTTTAGAAA_TTTATAAAGC
22	EDTA	repeat_region	1612280	1616403	.	-	.	ID=repeat_region_29;Name=TE_00000896;Classification=LTR/Copia;Sequence_ontology=SO:0000657;ltr_identity=0.9717;Method=structural;motif=TGCA;tsd=TATAT
22	EDTA	target_site_duplication	1612280	1612284	.	-	.	ID=lTSD_29;Parent=repeat_region_29;Name=TE_00000896;Classification=LTR/Copia;Sequence_ontology=SO:0000434;ltr_identity=0.9717;Method=structural;motif=TGCA;tsd=TATAT
22	EDTA	long_terminal_repeat	1612287	1612536	.	-	.	ID=lLTR_29;Parent=repeat_region_29;Name=TE_00000896;Classification=LTR/Copia;Sequence_ontology=SO:0000286;ltr_identity=0.9717;Method=structural;motif=TGCA;tsd=TATAT
22	EDTA	Copia_LTR_retrotransposon	1612287	1616398	.	-	.	ID=LTRRT_29;Parent=repeat_region_29;Name=TE_00000896;Classification=LTR/Copia;Sequence_ontology=SO:0002264;ltr_identity=0.9717;Method=structural;motif=TGCA;tsd=TATAT
22	EDTA	long_terminal_repeat	1616150	1616398	.	-	.	ID=rLTR_29;Parent=repeat_region_29;Name=TE_00000896;Classification=LTR/Copia;Sequence_ontology=SO:0000286;ltr_identity=0.9717;Method=structural;motif=TGCA;tsd=TATAT
22	EDTA	target_site_duplication	1616399	1616403	.	-	.	ID=rTSD_29;Parent=repeat_region_29;Name=TE_00000896;Classification=LTR/Copia;Sequence_ontology=SO:0000434;ltr_identity=0.9717;Method=structural;motif=TGCA;tsd=TATAT
23	EDTA	helitron	326497	335266	.	-	.	ID=TE_struc_88;Name=TE_00000732;Classification=DNA/Helitron;Sequence_ontology=SO:0000544;Identity=NA;Method=structural
23	EDTA	PIF_Harbinger_TIR_transposon	1148654	1148867	.	.	.	ID=TE_struc_89;Name=TE_00000784;Classification=MITE/DTH;Sequence_ontology=SO:0002284;Identity=0.9;Method=structural;TSD=TTA_TTA_100.0;TIR=GGGCAACATA_TATTTTGCCC
23	EDTA	hAT_TIR_transposon	2598857	2599436	.	.	.	ID=TE_struc_90;Name=TE_00000821;Classification=MITE/DTA;Sequence_ontology=SO:0002279;Identity=1;Method=structural;TSD=GTCCAACC_GTCCAACC_100.0;TIR=CAGTGTTGTC_GACAACACTG
24	EDTA	Mutator_TIR_transposon	644529	646342	.	.	.	ID=TE_struc_91;Name=24:644529..646342;Classification=DNA/DTM;Sequence_ontology=SO:0002280;Identity=0.9;Method=structural;TSD=GATATTA_TATATTA_85.71;TIR=GCTTTTCAAA_TTTGAAATGC
24	EDTA	Mutator_TIR_transposon	1022331	1025398	.	.	.	ID=TE_struc_92;Name=TE_00000046;Classification=DNA/DTM;Sequence_ontology=SO:0002280;Identity=0.9;Method=structural;TSD=ATTTTGTT_ATTTTGTT_100.0;TIR=CTAAAAGATG_CATCTTTTTG
24	EDTA	CACTA_TIR_transposon	1909148	1913494	.	.	.	ID=TE_struc_93;Name=TE_00000047;Classification=DNA/DTC;Sequence_ontology=SO:0002285;Identity=0.9;Method=structural;TSD=AG_AG_100.0;TIR=CACTATGACA_TGTCCTAGTG
25	EDTA	PIF_Harbinger_TIR_transposon	49697	54689	.	.	.	ID=TE_struc_96;Name=TE_00000048;Classification=DNA/DTH;Sequence_ontology=SO:0002284;Identity=0.9;Method=structural;TSD=TTA_TTA_100.0;TIR=GGGCTAGTTT_AAACTAACCC
25	EDTA	helitron	560833	574767	.	-	.	ID=TE_struc_94;Name=TE_00000049;Classification=DNA/Helitron;Sequence_ontology=SO:0000544;Identity=NA;Method=structural
25	EDTA	helitron	807424	811539	.	-	.	ID=TE_struc_95;Name=TE_00000050;Classification=DNA/Helitron;Sequence_ontology=SO:0000544;Identity=NA;Method=structural
25	EDTA	CACTA_TIR_transposon	2155272	2156533	.	.	.	ID=TE_struc_97;Name=TE_00000639;Classification=DNA/DTC;Sequence_ontology=SO:0002285;Identity=0.9;Method=structural;TSD=GC_GC_100.0;TIR=CACTAAAACA_TGTTTTGGTG
25	EDTA	Mutator_TIR_transposon	2257861	2260853	.	.	.	ID=TE_struc_98;Name=TE_00000051;Classification=DNA/DTM;Sequence_ontology=SO:0002280;Identity=1;Method=structural;TSD=TGTGTTT_TGTGTTT_100.0;TIR=CATAAACAGT_ACTGTTTATG
26	EDTA	Mutator_TIR_transposon	316171	316353	.	.	.	ID=TE_struc_99;Name=TE_00000415;Classification=MITE/DTM;Sequence_ontology=SO:0002280;Identity=0.9;Method=structural;TSD=CTCACTGC_CTCACTGC_100.0;TIR=CTATGTTGCT_AGTAACATAG
27	EDTA	CACTA_TIR_transposon	59564	62639	.	.	.	ID=TE_struc_100;Name=27:59564..62639;Classification=DNA/DTC;Sequence_ontology=SO:0002285;Identity=0.9;Method=structural;TSD=TTC_TTC_100.0;TIR=CACTACCTTT_AAAGTTAGTG
27	EDTA	Mutator_TIR_transposon	279302	280547	.	.	.	ID=TE_struc_101;Name=TE_00000913;Classification=DNA/DTM;Sequence_ontology=SO:0002280;Identity=0.9;Method=structural;TSD=TATGTTA_TATGATA_85.71;TIR=GACTATGTAA_TTAAATAGTC
27	EDTA	CACTA_TIR_transposon	291616	292448	.	.	.	ID=TE_struc_102;Name=27:291616..292448;Classification=DNA/DTC;Sequence_ontology=SO:0002285;Identity=0.9;Method=structural;TSD=AC_AC_100.0;TIR=CACTGCACCA_TGTTGCAGTG
27	EDTA	repeat_region	293338	298818	.	-	.	ID=repeat_region_30;Name=TE_00000922;Classification=LTR/Copia;Sequence_ontology=SO:0000657;ltr_identity=0.9655;Method=structural;motif=TGCA;tsd=CATGG
27	EDTA	target_site_duplication	293338	293342	.	-	.	ID=lTSD_30;Parent=repeat_region_30;Name=TE_00000922;Classification=LTR/Copia;Sequence_ontology=SO:0000434;ltr_identity=0.9655;Method=structural;motif=TGCA;tsd=CATGG
27	EDTA	long_terminal_repeat	293343	294081	.	-	.	ID=lLTR_30;Parent=repeat_region_30;Name=TE_00000922;Classification=LTR/Copia;Sequence_ontology=SO:0000286;ltr_identity=0.9655;Method=structural;motif=TGCA;tsd=CATGG
27	EDTA	Copia_LTR_retrotransposon	293343	298813	.	-	.	ID=LTRRT_30;Parent=repeat_region_30;Name=TE_00000922;Classification=LTR/Copia;Sequence_ontology=SO:0002264;ltr_identity=0.9655;Method=structural;motif=TGCA;tsd=CATGG
27	EDTA	long_terminal_repeat	298077	298813	.	-	.	ID=rLTR_30;Parent=repeat_region_30;Name=TE_00000922;Classification=LTR/Copia;Sequence_ontology=SO:0000286;ltr_identity=0.9655;Method=structural;motif=TGCA;tsd=CATGG
27	EDTA	target_site_duplication	298814	298818	.	-	.	ID=rTSD_30;Parent=repeat_region_30;Name=TE_00000922;Classification=LTR/Copia;Sequence_ontology=SO:0000434;ltr_identity=0.9655;Method=structural;motif=TGCA;tsd=CATGG
27	EDTA	Mutator_TIR_transposon	426302	426501	.	.	.	ID=TE_struc_103;Name=TE_00001038;Classification=MITE/DTM;Sequence_ontology=SO:0002280;Identity=0.9;Method=structural;TSD=CTTACAT_CTTACAT_100.0;TIR=GCTATGTTGC_GTAACATAGC
27	EDTA	Mutator_TIR_transposon	797701	802223	.	.	.	ID=TE_struc_104;Name=27:797701..802223;Classification=DNA/DTM;Sequence_ontology=SO:0002280;Identity=0.9;Method=structural;TSD=GTCGGTC_GTCGGTC_100.0;TIR=GACCCAATCA_TGTTTGGGTC
27	EDTA	hAT_TIR_transposon	1242876	1243041	.	.	.	ID=TE_struc_105;Name=TE_00000972;Classification=MITE/DTA;Sequence_ontology=SO:0002279;Identity=1;Method=structural;TSD=AATATGAG_AATATGAG_100.0;TIR=CAGGGATTTA_TAAATCCCTG
27	EDTA	repeat_region	1329819	1335685	.	+	.	ID=repeat_region_31;Name=TE_00000339;Classification=LTR/Copia;Sequence_ontology=SO:0000657;ltr_identity=0.9388;Method=structural;motif=TGCA;tsd=CTAGT
27	EDTA	target_site_duplication	1329819	1329823	.	+	.	ID=lTSD_31;Parent=repeat_region_31;Name=TE_00000339;Classification=LTR/Copia;Sequence_ontology=SO:0000434;ltr_identity=0.9388;Method=structural;motif=TGCA;tsd=CTAGT
27	EDTA	long_terminal_repeat	1329824	1331051	.	+	.	ID=lLTR_31;Parent=repeat_region_31;Name=TE_00000339;Classification=LTR/Copia;Sequence_ontology=SO:0000286;ltr_identity=0.9388;Method=structural;motif=TGCA;tsd=CTAGT
27	EDTA	Copia_LTR_retrotransposon	1329824	1335680	.	+	.	ID=LTRRT_31;Parent=repeat_region_31;Name=TE_00000339;Classification=LTR/Copia;Sequence_ontology=SO:0002264;ltr_identity=0.9388;Method=structural;motif=TGCA;tsd=CTAGT
27	EDTA	hAT_TIR_transposon	1330206	1333284	.	.	.	ID=TE_struc_106;Name=27:1330206..1333284;Classification=DNA/DTA;Sequence_ontology=SO:0002279;Identity=0.9;Method=structural;TSD=TATCGATA_TATCGATA_100.0;TIR=CAAAGGTACA_TGTTCCTTTG
27	EDTA	long_terminal_repeat	1334453	1335680	.	+	.	ID=rLTR_31;Parent=repeat_region_31;Name=TE_00000339;Classification=LTR/Copia;Sequence_ontology=SO:0000286;ltr_identity=0.9388;Method=structural;motif=TGCA;tsd=CTAGT
27	EDTA	target_site_duplication	1335681	1335685	.	+	.	ID=rTSD_31;Parent=repeat_region_31;Name=TE_00000339;Classification=LTR/Copia;Sequence_ontology=SO:0000434;ltr_identity=0.9388;Method=structural;motif=TGCA;tsd=CTAGT
27	EDTA	repeat_region	1482908	1487883	.	-	.	ID=repeat_region_32;Name=TE_00000631;Classification=LTR/Gypsy;Sequence_ontology=SO:0000657;ltr_identity=0.9712;Method=structural;motif=TGCA;tsd=CAAAG
27	EDTA	target_site_duplication	1482908	1482912	.	-	.	ID=lTSD_32;Parent=repeat_region_32;Name=TE_00000631;Classification=LTR/Gypsy;Sequence_ontology=SO:0000434;ltr_identity=0.9712;Method=structural;motif=TGCA;tsd=CAAAG
27	EDTA	long_terminal_repeat	1482913	1483205	.	-	.	ID=lLTR_32;Parent=repeat_region_32;Name=TE_00000631;Classification=LTR/Gypsy;Sequence_ontology=SO:0000286;ltr_identity=0.9712;Method=structural;motif=TGCA;tsd=CAAAG
27	EDTA	Gypsy_LTR_retrotransposon	1482913	1487878	.	-	.	ID=LTRRT_32;Parent=repeat_region_32;Name=TE_00000631;Classification=LTR/Gypsy;Sequence_ontology=SO:0002265;ltr_identity=0.9712;Method=structural;motif=TGCA;tsd=CAAAG
27	EDTA	long_terminal_repeat	1487600	1487878	.	-	.	ID=rLTR_32;Parent=repeat_region_32;Name=TE_00000631;Classification=LTR/Gypsy;Sequence_ontology=SO:0000286;ltr_identity=0.9712;Method=structural;motif=TGCA;tsd=CAAAG
27	EDTA	target_site_duplication	1487879	1487883	.	-	.	ID=rTSD_32;Parent=repeat_region_32;Name=TE_00000631;Classification=LTR/Gypsy;Sequence_ontology=SO:0000434;ltr_identity=0.9712;Method=structural;motif=TGCA;tsd=CAAAG
28	EDTA	CACTA_TIR_transposon	278522	281266	.	.	.	ID=TE_struc_107;Name=TE_00000055;Classification=DNA/DTC;Sequence_ontology=SO:0002285;Identity=0.9;Method=structural;TSD=AT_AT_100.0;TIR=CACTATTTGT_AAAAATAGTG
28	EDTA	Mutator_TIR_transposon	607035	607224	.	.	.	ID=TE_struc_108;Name=TE_00000405;Classification=MITE/DTM;Sequence_ontology=SO:0002280;Identity=1;Method=structural;TSD=AAAATGGAA_AAAATGGAA_100.0;TIR=GGCTAAAATA_TATTTTAGCC
28	EDTA	CACTA_TIR_transposon	972788	974140	.	.	.	ID=TE_struc_109;Name=TE_00000056;Classification=DNA/DTC;Sequence_ontology=SO:0002285;Identity=0.9;Method=structural;TSD=GAC_GAC_100.0;TIR=CACTGCAGGA_TCTTGCAGTG
29	EDTA	PIF_Harbinger_TIR_transposon	33057	37572	.	.	.	ID=TE_struc_110;Name=TE_00000380;Classification=DNA/DTH;Sequence_ontology=SO:0002284;Identity=1;Method=structural;TSD=TTA_TTA_100.0;TIR=GGCCATCAAA_TTTGATGGCC
29	EDTA	hAT_TIR_transposon	1361311	1361822	.	.	.	ID=TE_struc_111;Name=TE_00000262;Classification=MITE/DTA;Sequence_ontology=SO:0002279;Identity=1;Method=structural;TSD=GATGTATA_GATGTATA_100.0;TIR=CAGTGTTGTC_GACAACACTG
29	EDTA	hAT_TIR_transposon	1397499	1398025	.	.	.	ID=TE_struc_112;Name=TE_00000778;Classification=MITE/DTA;Sequence_ontology=SO:0002279;Identity=1;Method=structural;TSD=ATCAACCA_ATCAACCA_100.0;TIR=CAGTGTTGTC_GACAACACTG
29	EDTA	hAT_TIR_transposon	1560838	1561014	.	.	.	ID=TE_struc_113;Name=TE_00000458;Classification=MITE/DTA;Sequence_ontology=SO:0002279;Identity=1;Method=structural;TSD=GTTATCTG_GTTATCTG_100.0;TIR=CAATGTTACT_AGTAACATTG
30	EDTA	Mutator_TIR_transposon	228964	229150	.	.	.	ID=TE_struc_114;Name=TE_00000817;Classification=MITE/DTM;Sequence_ontology=SO:0002280;Identity=0.9;Method=structural;TSD=GATAACAT_GATAACAT_100.0;TIR=CTATGTTGCT_AGTAACATAG
30	EDTA	Mutator_TIR_transposon	1235106	1237934	.	.	.	ID=TE_struc_115;Name=30:1235106..1237934;Classification=DNA/DTM;Sequence_ontology=SO:0002280;Identity=0.9;Method=structural;TSD=CCATTTT_CCATTTT_100.0;TIR=GAAACAGCAT_ATGCTGGTTC
30	EDTA	PIF_Harbinger_TIR_transposon	1373765	1376851	.	.	.	ID=TE_struc_116;Name=TE_00000058;Classification=DNA/DTH;Sequence_ontology=SO:0002284;Identity=0.9;Method=structural;TSD=TTA_TTA_100.0;TIR=GGCCTGATTC_GAATCAAGCC
30	EDTA	repeat_region	1725750	1731781	.	-	.	ID=repeat_region_33;Name=TE_00000339;Classification=LTR/Copia;Sequence_ontology=SO:0000657;ltr_identity=0.9697;Method=structural;motif=TGCA;tsd=CATTG
30	EDTA	target_site_duplication	1725750	1725754	.	-	.	ID=lTSD_33;Parent=repeat_region_33;Name=TE_00000339;Classification=LTR/Copia;Sequence_ontology=SO:0000434;ltr_identity=0.9697;Method=structural;motif=TGCA;tsd=CATTG
30	EDTA	long_terminal_repeat	1725755	1727034	.	-	.	ID=lLTR_33;Parent=repeat_region_33;Name=TE_00000339;Classification=LTR/Copia;Sequence_ontology=SO:0000286;ltr_identity=0.9697;Method=structural;motif=TGCA;tsd=CATTG
30	EDTA	Copia_LTR_retrotransposon	1725755	1731776	.	-	.	ID=LTRRT_33;Parent=repeat_region_33;Name=TE_00000339;Classification=LTR/Copia;Sequence_ontology=SO:0002264;ltr_identity=0.9697;Method=structural;motif=TGCA;tsd=CATTG
30	EDTA	long_terminal_repeat	1730518	1731776	.	-	.	ID=rLTR_33;Parent=repeat_region_33;Name=TE_00000339;Classification=LTR/Copia;Sequence_ontology=SO:0000286;ltr_identity=0.9697;Method=structural;motif=TGCA;tsd=CATTG
30	EDTA	target_site_duplication	1731777	1731781	.	-	.	ID=rTSD_33;Parent=repeat_region_33;Name=TE_00000339;Classification=LTR/Copia;Sequence_ontology=SO:0000434;ltr_identity=0.9697;Method=structural;motif=TGCA;tsd=CATTG
31	EDTA	repeat_region	628138	632356	.	-	.	ID=repeat_region_34;Name=TE_00000284;Classification=LTR/Gypsy;Sequence_ontology=SO:0000657;ltr_identity=0.9590;Method=structural;motif=TGCA;tsd=ATGGT
31	EDTA	target_site_duplication	628138	628142	.	-	.	ID=lTSD_34;Parent=repeat_region_34;Name=TE_00000284;Classification=LTR/Gypsy;Sequence_ontology=SO:0000434;ltr_identity=0.9590;Method=structural;motif=TGCA;tsd=ATGGT
31	EDTA	long_terminal_repeat	628143	628512	.	-	.	ID=lLTR_34;Parent=repeat_region_34;Name=TE_00000284;Classification=LTR/Gypsy;Sequence_ontology=SO:0000286;ltr_identity=0.9590;Method=structural;motif=TGCA;tsd=ATGGT
31	EDTA	Gypsy_LTR_retrotransposon	628143	632351	.	-	.	ID=LTRRT_34;Parent=repeat_region_34;Name=TE_00000284;Classification=LTR/Gypsy;Sequence_ontology=SO:0002265;ltr_identity=0.9590;Method=structural;motif=TGCA;tsd=ATGGT
31	EDTA	long_terminal_repeat	631982	632351	.	-	.	ID=rLTR_34;Parent=repeat_region_34;Name=TE_00000284;Classification=LTR/Gypsy;Sequence_ontology=SO:0000286;ltr_identity=0.9590;Method=structural;motif=TGCA;tsd=ATGGT
31	EDTA	target_site_duplication	632352	632356	.	-	.	ID=rTSD_34;Parent=repeat_region_34;Name=TE_00000284;Classification=LTR/Gypsy;Sequence_ontology=SO:0000434;ltr_identity=0.9590;Method=structural;motif=TGCA;tsd=ATGGT
31	EDTA	repeat_region	1556017	1558759	.	?	.	ID=repeat_region_35;Name=31:1556021..1558755;Classification=LTR/unknown;Sequence_ontology=SO:0000657;ltr_identity=1.0000;Method=structural;motif=TGCA;tsd=CAAT
31	EDTA	target_site_duplication	1556017	1556020	.	?	.	ID=lTSD_35;Parent=repeat_region_35;Name=31:1556021..1558755;Classification=LTR/unknown;Sequence_ontology=SO:0000434;ltr_identity=1.0000;Method=structural;motif=TGCA;tsd=CAAT
31	EDTA	long_terminal_repeat	1556021	1556217	.	?	.	ID=lLTR_35;Parent=repeat_region_35;Name=31:1556021..1558755;Classification=LTR/unknown;Sequence_ontology=SO:0000286;ltr_identity=1.0000;Method=structural;motif=TGCA;tsd=CAAT
31	EDTA	LTR_retrotransposon	1556021	1558755	.	?	.	ID=LTRRT_35;Parent=repeat_region_35;Name=31:1556021..1558755;Classification=LTR/unknown;Sequence_ontology=SO:0000186;ltr_identity=1.0000;Method=structural;motif=TGCA;tsd=CAAT
31	EDTA	long_terminal_repeat	1558560	1558755	.	?	.	ID=rLTR_35;Parent=repeat_region_35;Name=31:1556021..1558755;Classification=LTR/unknown;Sequence_ontology=SO:0000286;ltr_identity=1.0000;Method=structural;motif=TGCA;tsd=CAAT
31	EDTA	target_site_duplication	1558756	1558759	.	?	.	ID=rTSD_35;Parent=repeat_region_35;Name=31:1556021..1558755;Classification=LTR/unknown;Sequence_ontology=SO:0000434;ltr_identity=1.0000;Method=structural;motif=TGCA;tsd=CAAT
31	EDTA	Mutator_TIR_transposon	1935262	1938466	.	.	.	ID=TE_struc_117;Name=31:1935262..1938466;Classification=DNA/DTM;Sequence_ontology=SO:0002280;Identity=0.9;Method=structural;TSD=TACAATA_TACAAAA_85.71;TIR=GACCATAGAC_GTCTATGCTC
31	EDTA	repeat_region	1942704	1948762	.	-	.	ID=repeat_region_36;Name=TE_00000339;Classification=LTR/Copia;Sequence_ontology=SO:0000657;ltr_identity=0.9811;Method=structural;motif=TGCA;tsd=AGTTA
31	EDTA	target_site_duplication	1942704	1942708	.	-	.	ID=lTSD_36;Parent=repeat_region_36;Name=TE_00000339;Classification=LTR/Copia;Sequence_ontology=SO:0000434;ltr_identity=0.9811;Method=structural;motif=TGCA;tsd=AGTTA
31	EDTA	long_terminal_repeat	1942709	1943992	.	-	.	ID=lLTR_36;Parent=repeat_region_36;Name=TE_00000339;Classification=LTR/Copia;Sequence_ontology=SO:0000286;ltr_identity=0.9811;Method=structural;motif=TGCA;tsd=AGTTA
31	EDTA	Copia_LTR_retrotransposon	1942709	1948757	.	-	.	ID=LTRRT_36;Parent=repeat_region_36;Name=TE_00000339;Classification=LTR/Copia;Sequence_ontology=SO:0002264;ltr_identity=0.9811;Method=structural;motif=TGCA;tsd=AGTTA
31	EDTA	long_terminal_repeat	1947479	1948757	.	-	.	ID=rLTR_36;Parent=repeat_region_36;Name=TE_00000339;Classification=LTR/Copia;Sequence_ontology=SO:0000286;ltr_identity=0.9811;Method=structural;motif=TGCA;tsd=AGTTA
31	EDTA	target_site_duplication	1948758	1948762	.	-	.	ID=rTSD_36;Parent=repeat_region_36;Name=TE_00000339;Classification=LTR/Copia;Sequence_ontology=SO:0000434;ltr_identity=0.9811;Method=structural;motif=TGCA;tsd=AGTTA
31	EDTA	repeat_region	1959300	1967069	.	-	.	ID=repeat_region_37;Name=TE_00000264;Classification=LTR/Copia;Sequence_ontology=SO:0000657;ltr_identity=0.9791;Method=structural;motif=TGCA;tsd=TCTTG
31	EDTA	target_site_duplication	1959300	1959304	.	-	.	ID=lTSD_37;Parent=repeat_region_37;Name=TE_00000264;Classification=LTR/Copia;Sequence_ontology=SO:0000434;ltr_identity=0.9791;Method=structural;motif=TGCA;tsd=TCTTG
31	EDTA	long_terminal_repeat	1959305	1960514	.	-	.	ID=lLTR_37;Parent=repeat_region_37;Name=TE_00000264;Classification=LTR/Copia;Sequence_ontology=SO:0000286;ltr_identity=0.9791;Method=structural;motif=TGCA;tsd=TCTTG
31	EDTA	Copia_LTR_retrotransposon	1959305	1967064	.	-	.	ID=LTRRT_37;Parent=repeat_region_37;Name=TE_00000264;Classification=LTR/Copia;Sequence_ontology=SO:0002264;ltr_identity=0.9791;Method=structural;motif=TGCA;tsd=TCTTG
31	EDTA	long_terminal_repeat	1965856	1967064	.	-	.	ID=rLTR_37;Parent=repeat_region_37;Name=TE_00000264;Classification=LTR/Copia;Sequence_ontology=SO:0000286;ltr_identity=0.9791;Method=structural;motif=TGCA;tsd=TCTTG
31	EDTA	target_site_duplication	1967065	1967069	.	-	.	ID=rTSD_37;Parent=repeat_region_37;Name=TE_00000264;Classification=LTR/Copia;Sequence_ontology=SO:0000434;ltr_identity=0.9791;Method=structural;motif=TGCA;tsd=TCTTG
32	EDTA	Mutator_TIR_transposon	222964	223165	.	.	.	ID=TE_struc_118;Name=TE_00000358;Classification=MITE/DTM;Sequence_ontology=SO:0002280;Identity=0.9;Method=structural;TSD=ATTTACA_ATTTACA_100.0;TIR=GTTCAAGGTT_AGCCTTGAAC
32	EDTA	Mutator_TIR_transposon	749892	750057	.	.	.	ID=TE_struc_119;Name=TE_00000956;Classification=MITE/DTM;Sequence_ontology=SO:0002280;Identity=0.9;Method=structural;TSD=TTAATAAG_TTAATAAG_100.0;TIR=CTATTTTACT_AGTAACATAG
32	EDTA	Tc1_Mariner_TIR_transposon	854404	854519	.	.	.	ID=TE_struc_120;Name=TE_00000928;Classification=MITE/DTT;Sequence_ontology=SO:0002278;Identity=0.9;Method=structural;TSD=TA_TA_100.0;TIR=ATCGAGCAAG_TTTGCTCGAT
32	EDTA	Mutator_TIR_transposon	1246950	1249283	.	.	.	ID=TE_struc_121;Name=32:1246950..1249283;Classification=DNA/DTM;Sequence_ontology=SO:0002280;Identity=0.9;Method=structural;TSD=TGAGTTC_TGAGTTC_100.0;TIR=CTCCCCTTTT_ACAAGGGGAG
33	EDTA	helitron	214320	225779	.	+	.	ID=TE_struc_122;Name=TE_00000060;Classification=DNA/Helitron;Sequence_ontology=SO:0000544;Identity=NA;Method=structural
33	EDTA	CACTA_TIR_transposon	825591	827099	.	.	.	ID=TE_struc_123;Name=33:825591..827099;Classification=DNA/DTC;Sequence_ontology=SO:0002285;Identity=0.9;Method=structural;TSD=TT_TT_100.0;TIR=CACTGATAAG_CTTATCACTG
33	EDTA	hAT_TIR_transposon	1010744	1011216	.	.	.	ID=TE_struc_124;Name=TE_00000614;Classification=MITE/DTA;Sequence_ontology=SO:0002279;Identity=1;Method=structural;TSD=CTTATATG_CTTATATG_100.0;TIR=TAGGGATGGC_GCCATCCCTA
35	EDTA	helitron	294790	307571	.	-	.	ID=TE_struc_125;Name=TE_00000522;Classification=DNA/Helitron;Sequence_ontology=SO:0000544;Identity=NA;Method=structural
35	EDTA	PIF_Harbinger_TIR_transposon	1124024	1127521	.	.	.	ID=TE_struc_126;Name=35:1124024..1127521;Classification=DNA/DTH;Sequence_ontology=SO:0002284;Identity=0.9;Method=structural;TSD=TTA_TTA_100.0;TIR=GGGCATTTTG_CAAAATACCC
35	EDTA	repeat_region	1276622	1291972	.	+	.	ID=repeat_region_38;Name=TE_00000062;Classification=LTR/Gypsy;Sequence_ontology=SO:0000657;ltr_identity=0.9301;Method=structural;motif=TGCA;tsd=ATAGT
35	EDTA	target_site_duplication	1276622	1276626	.	+	.	ID=lTSD_38;Parent=repeat_region_38;Name=TE_00000062;Classification=LTR/Gypsy;Sequence_ontology=SO:0000434;ltr_identity=0.9301;Method=structural;motif=TGCA;tsd=ATAGT
35	EDTA	long_terminal_repeat	1276627	1277937	.	+	.	ID=lLTR_38;Parent=repeat_region_38;Name=TE_00000062;Classification=LTR/Gypsy;Sequence_ontology=SO:0000286;ltr_identity=0.9301;Method=structural;motif=TGCA;tsd=ATAGT
35	EDTA	Gypsy_LTR_retrotransposon	1276627	1291967	.	+	.	ID=LTRRT_38;Parent=repeat_region_38;Name=TE_00000062;Classification=LTR/Gypsy;Sequence_ontology=SO:0002265;ltr_identity=0.9301;Method=structural;motif=TGCA;tsd=ATAGT
35	EDTA	long_terminal_repeat	1290662	1291967	.	+	.	ID=rLTR_38;Parent=repeat_region_38;Name=TE_00000062;Classification=LTR/Gypsy;Sequence_ontology=SO:0000286;ltr_identity=0.9301;Method=structural;motif=TGCA;tsd=ATAGT
35	EDTA	target_site_duplication	1291968	1291972	.	+	.	ID=rTSD_38;Parent=repeat_region_38;Name=TE_00000062;Classification=LTR/Gypsy;Sequence_ontology=SO:0000434;ltr_identity=0.9301;Method=structural;motif=TGCA;tsd=ATAGT
35	EDTA	repeat_region	1985291	1991244	.	-	.	ID=repeat_region_39;Name=TE_00000339;Classification=LTR/Copia;Sequence_ontology=SO:0000657;ltr_identity=0.9520;Method=structural;motif=TGCA;tsd=ACAAT
35	EDTA	target_site_duplication	1985291	1985295	.	-	.	ID=lTSD_39;Parent=repeat_region_39;Name=TE_00000339;Classification=LTR/Copia;Sequence_ontology=SO:0000434;ltr_identity=0.9520;Method=structural;motif=TGCA;tsd=ACAAT
35	EDTA	long_terminal_repeat	1985296	1986551	.	-	.	ID=lLTR_39;Parent=repeat_region_39;Name=TE_00000339;Classification=LTR/Copia;Sequence_ontology=SO:0000286;ltr_identity=0.9520;Method=structural;motif=TGCA;tsd=ACAAT
35	EDTA	Copia_LTR_retrotransposon	1985296	1991239	.	-	.	ID=LTRRT_39;Parent=repeat_region_39;Name=TE_00000339;Classification=LTR/Copia;Sequence_ontology=SO:0002264;ltr_identity=0.9520;Method=structural;motif=TGCA;tsd=ACAAT
35	EDTA	long_terminal_repeat	1990031	1991239	.	-	.	ID=rLTR_39;Parent=repeat_region_39;Name=TE_00000339;Classification=LTR/Copia;Sequence_ontology=SO:0000286;ltr_identity=0.9520;Method=structural;motif=TGCA;tsd=ACAAT
35	EDTA	target_site_duplication	1991240	1991244	.	-	.	ID=rTSD_39;Parent=repeat_region_39;Name=TE_00000339;Classification=LTR/Copia;Sequence_ontology=SO:0000434;ltr_identity=0.9520;Method=structural;motif=TGCA;tsd=ACAAT
36	EDTA	Mutator_TIR_transposon	621822	621953	.	.	.	ID=TE_struc_128;Name=TE_00000287;Classification=MITE/DTM;Sequence_ontology=SO:0002280;Identity=1;Method=structural;TSD=AACGATAAA_AACGATAAA_100.0;TIR=GAATGCAAAT_ATTTGCATTC
36	EDTA	Mutator_TIR_transposon	878692	880417	.	.	.	ID=TE_struc_129;Name=36:878692..880417;Classification=DNA/DTM;Sequence_ontology=SO:0002280;Identity=0.9;Method=structural;TSD=TTTTCTT_TTTTCCT_85.71;TIR=CACTTGAATT_AATTCAAGGG
36	EDTA	helitron	1825391	1841846	.	+	.	ID=TE_struc_127;Name=TE_00000064;Classification=DNA/Helitron;Sequence_ontology=SO:0000544;Identity=NA;Method=structural
36	EDTA	Mutator_TIR_transposon	1911924	1912107	.	.	.	ID=TE_struc_130;Name=TE_00000923;Classification=MITE/DTM;Sequence_ontology=SO:0002280;Identity=0.9;Method=structural;TSD=CAATTGGT_CAATTGGT_100.0;TIR=GAATTGGAAG_CTTCCATTTC
37	EDTA	Mutator_TIR_transposon	245743	245823	.	.	.	ID=TE_struc_131;Name=TE_00000523;Classification=MITE/DTM;Sequence_ontology=SO:0002280;Identity=0.9;Method=structural;TSD=TATCTATA_TATCAATA_87.5;TIR=CATGGCTTTT_AAATGCCATG
37	EDTA	repeat_region	384775	390230	.	-	.	ID=repeat_region_40;Name=TE_00000942;Classification=LTR/Copia;Sequence_ontology=SO:0000657;ltr_identity=0.9761;Method=structural;motif=TGCA;tsd=TATGT
37	EDTA	target_site_duplication	384775	384779	.	-	.	ID=lTSD_40;Parent=repeat_region_40;Name=TE_00000942;Classification=LTR/Copia;Sequence_ontology=SO:0000434;ltr_identity=0.9761;Method=structural;motif=TGCA;tsd=TATGT
37	EDTA	long_terminal_repeat	384780	386047	.	-	.	ID=lLTR_40;Parent=repeat_region_40;Name=TE_00000942;Classification=LTR/Copia;Sequence_ontology=SO:0000286;ltr_identity=0.9761;Method=structural;motif=TGCA;tsd=TATGT
37	EDTA	Copia_LTR_retrotransposon	384780	390225	.	-	.	ID=LTRRT_40;Parent=repeat_region_40;Name=TE_00000942;Classification=LTR/Copia;Sequence_ontology=SO:0002264;ltr_identity=0.9761;Method=structural;motif=TGCA;tsd=TATGT
37	EDTA	long_terminal_repeat	388960	390225	.	-	.	ID=rLTR_40;Parent=repeat_region_40;Name=TE_00000942;Classification=LTR/Copia;Sequence_ontology=SO:0000286;ltr_identity=0.9761;Method=structural;motif=TGCA;tsd=TATGT
37	EDTA	target_site_duplication	390226	390230	.	-	.	ID=rTSD_40;Parent=repeat_region_40;Name=TE_00000942;Classification=LTR/Copia;Sequence_ontology=SO:0000434;ltr_identity=0.9761;Method=structural;motif=TGCA;tsd=TATGT
37	EDTA	repeat_region	480461	486401	.	+	.	ID=repeat_region_41;Name=TE_00000339;Classification=LTR/Copia;Sequence_ontology=SO:0000657;ltr_identity=0.9648;Method=structural;motif=TGCA;tsd=ACCAT
37	EDTA	target_site_duplication	480461	480465	.	+	.	ID=lTSD_41;Parent=repeat_region_41;Name=TE_00000339;Classification=LTR/Copia;Sequence_ontology=SO:0000434;ltr_identity=0.9648;Method=structural;motif=TGCA;tsd=ACCAT
37	EDTA	long_terminal_repeat	480466	481684	.	+	.	ID=lLTR_41;Parent=repeat_region_41;Name=TE_00000339;Classification=LTR/Copia;Sequence_ontology=SO:0000286;ltr_identity=0.9648;Method=structural;motif=TGCA;tsd=ACCAT
37	EDTA	Copia_LTR_retrotransposon	480466	486396	.	+	.	ID=LTRRT_41;Parent=repeat_region_41;Name=TE_00000339;Classification=LTR/Copia;Sequence_ontology=SO:0002264;ltr_identity=0.9648;Method=structural;motif=TGCA;tsd=ACCAT
37	EDTA	long_terminal_repeat	485191	486396	.	+	.	ID=rLTR_41;Parent=repeat_region_41;Name=TE_00000339;Classification=LTR/Copia;Sequence_ontology=SO:0000286;ltr_identity=0.9648;Method=structural;motif=TGCA;tsd=ACCAT
37	EDTA	target_site_duplication	486397	486401	.	+	.	ID=rTSD_41;Parent=repeat_region_41;Name=TE_00000339;Classification=LTR/Copia;Sequence_ontology=SO:0000434;ltr_identity=0.9648;Method=structural;motif=TGCA;tsd=ACCAT
37	EDTA	Mutator_TIR_transposon	524489	524583	.	.	.	ID=TE_struc_132;Name=TE_00000686;Classification=MITE/DTM;Sequence_ontology=SO:0002280;Identity=0.9;Method=structural;TSD=TAGATTA_TAGTTTA_85.71;TIR=GTGATTGGCT_AACCAATCAC
37	EDTA	CACTA_TIR_transposon	665799	669673	.	.	.	ID=TE_struc_133;Name=37:665799..669673;Classification=DNA/DTC;Sequence_ontology=SO:0002285;Identity=0.9;Method=structural;TSD=GA_GA_100.0;TIR=CACTAGAGAG_CTCTCTATTG
37	EDTA	repeat_region	713196	720185	.	-	.	ID=repeat_region_42;Name=TE_00000261;Classification=LTR/Copia;Sequence_ontology=SO:0000657;ltr_identity=0.9038;Method=structural;motif=TGCA;tsd=TCCTT
37	EDTA	target_site_duplication	713196	713200	.	-	.	ID=lTSD_42;Parent=repeat_region_42;Name=TE_00000261;Classification=LTR/Copia;Sequence_ontology=SO:0000434;ltr_identity=0.9038;Method=structural;motif=TGCA;tsd=TCCTT
37	EDTA	long_terminal_repeat	713201	713783	.	-	.	ID=lLTR_42;Parent=repeat_region_42;Name=TE_00000261;Classification=LTR/Copia;Sequence_ontology=SO:0000286;ltr_identity=0.9038;Method=structural;motif=TGCA;tsd=TCCTT
37	EDTA	Copia_LTR_retrotransposon	713201	720180	.	-	.	ID=LTRRT_42;Parent=repeat_region_42;Name=TE_00000261;Classification=LTR/Copia;Sequence_ontology=SO:0002264;ltr_identity=0.9038;Method=structural;motif=TGCA;tsd=TCCTT
37	EDTA	long_terminal_repeat	719606	720180	.	-	.	ID=rLTR_42;Parent=repeat_region_42;Name=TE_00000261;Classification=LTR/Copia;Sequence_ontology=SO:0000286;ltr_identity=0.9038;Method=structural;motif=TGCA;tsd=TCCTT
37	EDTA	target_site_duplication	720181	720185	.	-	.	ID=rTSD_42;Parent=repeat_region_42;Name=TE_00000261;Classification=LTR/Copia;Sequence_ontology=SO:0000434;ltr_identity=0.9038;Method=structural;motif=TGCA;tsd=TCCTT
37	EDTA	repeat_region	1444831	1449938	.	-	.	ID=repeat_region_43;Name=TE_00000898;Classification=LTR/Copia;Sequence_ontology=SO:0000657;ltr_identity=0.9701;Method=structural;motif=TGCA;tsd=TTTAT
37	EDTA	target_site_duplication	1444831	1444835	.	-	.	ID=lTSD_43;Parent=repeat_region_43;Name=TE_00000898;Classification=LTR/Copia;Sequence_ontology=SO:0000434;ltr_identity=0.9701;Method=structural;motif=TGCA;tsd=TTTAT
37	EDTA	long_terminal_repeat	1444836	1445070	.	-	.	ID=lLTR_43;Parent=repeat_region_43;Name=TE_00000898;Classification=LTR/Copia;Sequence_ontology=SO:0000286;ltr_identity=0.9701;Method=structural;motif=TGCA;tsd=TTTAT
37	EDTA	Copia_LTR_retrotransposon	1444836	1449933	.	-	.	ID=LTRRT_43;Parent=repeat_region_43;Name=TE_00000898;Classification=LTR/Copia;Sequence_ontology=SO:0002264;ltr_identity=0.9701;Method=structural;motif=TGCA;tsd=TTTAT
37	EDTA	long_terminal_repeat	1449695	1449933	.	-	.	ID=rLTR_43;Parent=repeat_region_43;Name=TE_00000898;Classification=LTR/Copia;Sequence_ontology=SO:0000286;ltr_identity=0.9701;Method=structural;motif=TGCA;tsd=TTTAT
37	EDTA	target_site_duplication	1449934	1449938	.	-	.	ID=rTSD_43;Parent=repeat_region_43;Name=TE_00000898;Classification=LTR/Copia;Sequence_ontology=SO:0000434;ltr_identity=0.9701;Method=structural;motif=TGCA;tsd=TTTAT
37	EDTA	PIF_Harbinger_TIR_transposon	1782637	1782761	.	.	.	ID=TE_struc_134;Name=TE_00000354;Classification=MITE/DTH;Sequence_ontology=SO:0002284;Identity=0.9;Method=structural;TSD=TTA_TTA_100.0;TIR=GCTCCTTTTT_AAAAATGAGC
38	EDTA	Mutator_TIR_transposon	114951	118856	.	.	.	ID=TE_struc_135;Name=TE_00000394;Classification=DNA/DTM;Sequence_ontology=SO:0002280;Identity=0.9;Method=structural;TSD=TATCAAT_TATCAAT_100.0;TIR=GGAGTTGGTA_TACCAAATCC
38	EDTA	repeat_region	707564	715206	.	-	.	ID=repeat_region_44;Name=TE_00000264;Classification=LTR/Copia;Sequence_ontology=SO:0000657;ltr_identity=0.9586;Method=structural;motif=TGCA;tsd=ATATG
38	EDTA	target_site_duplication	707564	707568	.	-	.	ID=lTSD_44;Parent=repeat_region_44;Name=TE_00000264;Classification=LTR/Copia;Sequence_ontology=SO:0000434;ltr_identity=0.9586;Method=structural;motif=TGCA;tsd=ATATG
38	EDTA	long_terminal_repeat	707569	708733	.	-	.	ID=lLTR_44;Parent=repeat_region_44;Name=TE_00000264;Classification=LTR/Copia;Sequence_ontology=SO:0000286;ltr_identity=0.9586;Method=structural;motif=TGCA;tsd=ATATG
38	EDTA	Copia_LTR_retrotransposon	707569	715201	.	-	.	ID=LTRRT_44;Parent=repeat_region_44;Name=TE_00000264;Classification=LTR/Copia;Sequence_ontology=SO:0002264;ltr_identity=0.9586;Method=structural;motif=TGCA;tsd=ATATG
38	EDTA	long_terminal_repeat	714051	715201	.	-	.	ID=rLTR_44;Parent=repeat_region_44;Name=TE_00000264;Classification=LTR/Copia;Sequence_ontology=SO:0000286;ltr_identity=0.9586;Method=structural;motif=TGCA;tsd=ATATG
38	EDTA	target_site_duplication	715202	715206	.	-	.	ID=rTSD_44;Parent=repeat_region_44;Name=TE_00000264;Classification=LTR/Copia;Sequence_ontology=SO:0000434;ltr_identity=0.9586;Method=structural;motif=TGCA;tsd=ATATG
38	EDTA	repeat_region	1332098	1338768	.	+	.	ID=repeat_region_45;Name=TE_00000283;Classification=LTR/Gypsy;Sequence_ontology=SO:0000657;ltr_identity=0.9589;Method=structural;motif=TGTA;tsd=GATAG
38	EDTA	target_site_duplication	1332098	1332102	.	+	.	ID=lTSD_45;Parent=repeat_region_45;Name=TE_00000283;Classification=LTR/Gypsy;Sequence_ontology=SO:0000434;ltr_identity=0.9589;Method=structural;motif=TGTA;tsd=GATAG
38	EDTA	long_terminal_repeat	1332103	1332916	.	+	.	ID=lLTR_45;Parent=repeat_region_45;Name=TE_00000283;Classification=LTR/Gypsy;Sequence_ontology=SO:0000286;ltr_identity=0.9589;Method=structural;motif=TGTA;tsd=GATAG
38	EDTA	Gypsy_LTR_retrotransposon	1332103	1338763	.	+	.	ID=LTRRT_45;Parent=repeat_region_45;Name=TE_00000283;Classification=LTR/Gypsy;Sequence_ontology=SO:0002265;ltr_identity=0.9589;Method=structural;motif=TGTA;tsd=GATAG
38	EDTA	long_terminal_repeat	1337954	1338763	.	+	.	ID=rLTR_45;Parent=repeat_region_45;Name=TE_00000283;Classification=LTR/Gypsy;Sequence_ontology=SO:0000286;ltr_identity=0.9589;Method=structural;motif=TGTA;tsd=GATAG
38	EDTA	target_site_duplication	1338764	1338768	.	+	.	ID=rTSD_45;Parent=repeat_region_45;Name=TE_00000283;Classification=LTR/Gypsy;Sequence_ontology=SO:0000434;ltr_identity=0.9589;Method=structural;motif=TGTA;tsd=GATAG
38	EDTA	repeat_region	1456489	1462170	.	-	.	ID=repeat_region_46;Name=TE_00000339;Classification=LTR/Copia;Sequence_ontology=SO:0000657;ltr_identity=0.9752;Method=structural;motif=TGCA;tsd=TAAAT
38	EDTA	target_site_duplication	1456489	1456493	.	-	.	ID=lTSD_46;Parent=repeat_region_46;Name=TE_00000339;Classification=LTR/Copia;Sequence_ontology=SO:0000434;ltr_identity=0.9752;Method=structural;motif=TGCA;tsd=TAAAT
38	EDTA	long_terminal_repeat	1456494	1457756	.	-	.	ID=lLTR_46;Parent=repeat_region_46;Name=TE_00000339;Classification=LTR/Copia;Sequence_ontology=SO:0000286;ltr_identity=0.9752;Method=structural;motif=TGCA;tsd=TAAAT
38	EDTA	Copia_LTR_retrotransposon	1456494	1462165	.	-	.	ID=LTRRT_46;Parent=repeat_region_46;Name=TE_00000339;Classification=LTR/Copia;Sequence_ontology=SO:0002264;ltr_identity=0.9752;Method=structural;motif=TGCA;tsd=TAAAT
38	EDTA	long_terminal_repeat	1460908	1462165	.	-	.	ID=rLTR_46;Parent=repeat_region_46;Name=TE_00000339;Classification=LTR/Copia;Sequence_ontology=SO:0000286;ltr_identity=0.9752;Method=structural;motif=TGCA;tsd=TAAAT
38	EDTA	target_site_duplication	1462166	1462170	.	-	.	ID=rTSD_46;Parent=repeat_region_46;Name=TE_00000339;Classification=LTR/Copia;Sequence_ontology=SO:0000434;ltr_identity=0.9752;Method=structural;motif=TGCA;tsd=TAAAT
38	EDTA	Mutator_TIR_transposon	1645789	1650696	.	.	.	ID=TE_struc_136;Name=TE_00000787;Classification=DNA/DTM;Sequence_ontology=SO:0002280;Identity=0.9;Method=structural;TSD=GTGCCCC_GTGCCCC_100.0;TIR=CGGATCCTTT_AAAGTATCCG
38	EDTA	Mutator_TIR_transposon	1676421	1676524	.	.	.	ID=TE_struc_137;Name=38:1676421..1676524;Classification=MITE/DTM;Sequence_ontology=SO:0002280;Identity=1;Method=structural;TSD=ACTCCAT_ACTCCAT_100.0;TIR=GAGTATCGAT_ATCGATACTC
38	EDTA	Mutator_TIR_transposon	1839382	1844384	.	.	.	ID=TE_struc_138;Name=38:1839382..1844384;Classification=DNA/DTM;Sequence_ontology=SO:0002280;Identity=0.9;Method=structural;TSD=CTATTGATGA_CTATTGATGA_100.0;TIR=GTATCGATAC_GTATCAATAC
39	EDTA	helitron	361869	378378	.	-	.	ID=TE_struc_139;Name=TE_00000065;Classification=DNA/Helitron;Sequence_ontology=SO:0000544;Identity=NA;Method=structural
39	EDTA	Mutator_TIR_transposon	447944	448128	.	.	.	ID=TE_struc_142;Name=TE_00000295;Classification=MITE/DTM;Sequence_ontology=SO:0002280;Identity=0.9;Method=structural;TSD=GTAGCTAG_GTAGCTAG_100.0;TIR=CTATGTTGCT_AGTAACATAG
39	EDTA	helitron	589481	595549	.	+	.	ID=TE_struc_140;Name=TE_00000066;Classification=DNA/Helitron;Sequence_ontology=SO:0000544;Identity=NA;Method=structural
39	EDTA	hAT_TIR_transposon	705775	706178	.	.	.	ID=TE_struc_143;Name=TE_00001005;Classification=MITE/DTA;Sequence_ontology=SO:0002279;Identity=0.9;Method=structural;TSD=CCTACACT_CCTACACT_100.0;TIR=TAGAGGTGTT_AACACCTTTA
39	EDTA	helitron	800091	814564	.	+	.	ID=TE_struc_141;Name=TE_00000504;Classification=DNA/Helitron;Sequence_ontology=SO:0000544;Identity=NA;Method=structural
39	EDTA	Mutator_TIR_transposon	861097	862925	.	.	.	ID=TE_struc_144;Name=39:861097..862925;Classification=DNA/DTM;Sequence_ontology=SO:0002280;Identity=0.9;Method=structural;TSD=AAATAAGT_AAATAAGT_100.0;TIR=GAAGCAAAGT_ACATTGCTTC
39	EDTA	CACTA_TIR_transposon	1796638	1797574	.	.	.	ID=TE_struc_145;Name=39:1796638..1797574;Classification=DNA/DTC;Sequence_ontology=SO:0002285;Identity=0.9;Method=structural;TSD=AA_AA_100.0;TIR=CACTGTTACA_TGAAACAGTG
40	EDTA	Mutator_TIR_transposon	1457351	1457448	.	.	.	ID=TE_struc_146;Name=TE_00000536;Classification=MITE/DTM;Sequence_ontology=SO:0002280;Identity=0.9;Method=structural;TSD=TAATTTA_TAAATTA_85.71;TIR=GCGATGAATA_CATTCATCGC
40	EDTA	repeat_region	1461368	1467789	.	+	.	ID=repeat_region_47;Name=TE_00000339;Classification=LTR/Copia;Sequence_ontology=SO:0000657;ltr_identity=0.9920;Method=structural;motif=TGCA;tsd=TATTT
40	EDTA	target_site_duplication	1461368	1461372	.	+	.	ID=lTSD_47;Parent=repeat_region_47;Name=TE_00000339;Classification=LTR/Copia;Sequence_ontology=SO:0000434;ltr_identity=0.9920;Method=structural;motif=TGCA;tsd=TATTT
40	EDTA	long_terminal_repeat	1461373	1462646	.	+	.	ID=lLTR_47;Parent=repeat_region_47;Name=TE_00000339;Classification=LTR/Copia;Sequence_ontology=SO:0000286;ltr_identity=0.9920;Method=structural;motif=TGCA;tsd=TATTT
40	EDTA	Copia_LTR_retrotransposon	1461373	1467784	.	+	.	ID=LTRRT_47;Parent=repeat_region_47;Name=TE_00000339;Classification=LTR/Copia;Sequence_ontology=SO:0002264;ltr_identity=0.9920;Method=structural;motif=TGCA;tsd=TATTT
40	EDTA	long_terminal_repeat	1466529	1467784	.	+	.	ID=rLTR_47;Parent=repeat_region_47;Name=TE_00000339;Classification=LTR/Copia;Sequence_ontology=SO:0000286;ltr_identity=0.9920;Method=structural;motif=TGCA;tsd=TATTT
40	EDTA	target_site_duplication	1467785	1467789	.	+	.	ID=rTSD_47;Parent=repeat_region_47;Name=TE_00000339;Classification=LTR/Copia;Sequence_ontology=SO:0000434;ltr_identity=0.9920;Method=structural;motif=TGCA;tsd=TATTT
40	EDTA	CACTA_TIR_transposon	1936762	1937103	.	.	.	ID=TE_struc_147;Name=40:1936762..1937103;Classification=MITE/DTC;Sequence_ontology=SO:0002285;Identity=0.9;Method=structural;TSD=GG_GG_100.0;TIR=CACTAACCAA_TTTGTTAGTG
40	EDTA	Mutator_TIR_transposon	1960081	1960397	.	.	.	ID=TE_struc_148;Name=TE_00000945;Classification=MITE/DTM;Sequence_ontology=SO:0002280;Identity=0.9;Method=structural;TSD=GATGTTCTA_GATGTTCTA_100.0;TIR=CTGAAGGATC_TATCCTTCAG
42	EDTA	CACTA_TIR_transposon	170829	170962	.	.	.	ID=TE_struc_149;Name=TE_00000793;Classification=MITE/DTC;Sequence_ontology=SO:0002285;Identity=0.9;Method=structural;TSD=TT_TT_100.0;TIR=CACTGTGTCA_TGACAAAGTG
42	EDTA	CACTA_TIR_transposon	413010	417967	.	.	.	ID=TE_struc_150;Name=42:413010..417967;Classification=DNA/DTC;Sequence_ontology=SO:0002285;Identity=0.9;Method=structural;TSD=TG_TG_100.0;TIR=CACTAAAAAC_CTTTTTAGTG
42	EDTA	hAT_TIR_transposon	1362777	1363283	.	.	.	ID=TE_struc_151;Name=TE_00000970;Classification=MITE/DTA;Sequence_ontology=SO:0002279;Identity=1;Method=structural;TSD=CAAGAACA_CAAGAACA_100.0;TIR=CAGTGTTGTC_GACAACACTG
42	EDTA	hAT_TIR_transposon	1424296	1424489	.	.	.	ID=TE_struc_152;Name=TE_00000713;Classification=MITE/DTA;Sequence_ontology=SO:0002279;Identity=0.9;Method=structural;TSD=AAGAAATA_AAGAAATA_100.0;TIR=CTTTGTTACC_GGTAACATAG
43	EDTA	Mutator_TIR_transposon	52392	56617	.	.	.	ID=TE_struc_153;Name=TE_00000070;Classification=DNA/DTM;Sequence_ontology=SO:0002280;Identity=0.9;Method=structural;TSD=ATCTTTCT_ATCTTTCT_100.0;TIR=GAGCAGCTTG_CAAGCTGGTC
43	EDTA	Mutator_TIR_transposon	182578	186726	.	.	.	ID=TE_struc_154;Name=TE_00000071;Classification=DNA/DTM;Sequence_ontology=SO:0002280;Identity=0.9;Method=structural;TSD=TGGTTTT_TGGTTTT_100.0;TIR=CTTCTTTCTT_AAGAAATAAG
43	EDTA	Mutator_TIR_transposon	279183	279311	.	.	.	ID=TE_struc_155;Name=TE_00000384;Classification=MITE/DTM;Sequence_ontology=SO:0002280;Identity=0.9;Method=structural;TSD=TAAATTAT_TAAATTAT_100.0;TIR=CAAAGTAGTT_GACTACTTTG
43	EDTA	Tc1_Mariner_TIR_transposon	1743290	1745420	.	.	.	ID=TE_struc_156;Name=TE_00000468;Classification=DNA/DTT;Sequence_ontology=SO:0002278;Identity=1;Method=structural;TSD=TA_TA_100.0;TIR=CTTCCTCTTT_AAAGAGGAAG
43	EDTA	repeat_region	1762331	1768562	.	?	.	ID=repeat_region_48;Name=TE_00000238;Classification=LTR/unknown;Sequence_ontology=SO:0000657;ltr_identity=0.9337;Method=structural;motif=TGCA;tsd=GAACA
43	EDTA	target_site_duplication	1762331	1762335	.	?	.	ID=lTSD_48;Parent=repeat_region_48;Name=TE_00000238;Classification=LTR/unknown;Sequence_ontology=SO:0000434;ltr_identity=0.9337;Method=structural;motif=TGCA;tsd=GAACA
43	EDTA	long_terminal_repeat	1762336	1762698	.	?	.	ID=lLTR_48;Parent=repeat_region_48;Name=TE_00000238;Classification=LTR/unknown;Sequence_ontology=SO:0000286;ltr_identity=0.9337;Method=structural;motif=TGCA;tsd=GAACA
43	EDTA	LTR_retrotransposon	1762336	1768557	.	?	.	ID=LTRRT_48;Parent=repeat_region_48;Name=TE_00000238;Classification=LTR/unknown;Sequence_ontology=SO:0000186;ltr_identity=0.9337;Method=structural;motif=TGCA;tsd=GAACA
43	EDTA	long_terminal_repeat	1768196	1768557	.	?	.	ID=rLTR_48;Parent=repeat_region_48;Name=TE_00000238;Classification=LTR/unknown;Sequence_ontology=SO:0000286;ltr_identity=0.9337;Method=structural;motif=TGCA;tsd=GAACA
43	EDTA	target_site_duplication	1768558	1768562	.	?	.	ID=rTSD_48;Parent=repeat_region_48;Name=TE_00000238;Classification=LTR/unknown;Sequence_ontology=SO:0000434;ltr_identity=0.9337;Method=structural;motif=TGCA;tsd=GAACA
43	EDTA	Mutator_TIR_transposon	1824528	1827455	.	.	.	ID=TE_struc_157;Name=TE_00000482;Classification=DNA/DTM;Sequence_ontology=SO:0002280;Identity=0.9;Method=structural;TSD=ATCATTT_ATCATTT_100.0;TIR=CCTTTGACTA_TAGTTAAAGG
44	EDTA	Mutator_TIR_transposon	391805	392722	.	.	.	ID=TE_struc_158;Name=TE_00000652;Classification=DNA/DTM;Sequence_ontology=SO:0002280;Identity=0.9;Method=structural;TSD=TAAGATA_TAAGACA_85.71;TIR=GGAAATGAAA_TTTCATTACC
44	EDTA	Mutator_TIR_transposon	1109544	1110916	.	.	.	ID=TE_struc_159;Name=TE_00000860;Classification=DNA/DTM;Sequence_ontology=SO:0002280;Identity=0.9;Method=structural;TSD=TAATATA_TACTATA_85.71;TIR=GGTAATAGTT_TACTATTACC
44	EDTA	repeat_region	1288122	1293429	.	+	.	ID=repeat_region_49;Name=TE_00000317;Classification=LTR/Gypsy;Sequence_ontology=SO:0000657;ltr_identity=0.9887;Method=structural;motif=TGCA;tsd=TTAGG
44	EDTA	target_site_duplication	1288122	1288126	.	+	.	ID=lTSD_49;Parent=repeat_region_49;Name=TE_00000317;Classification=LTR/Gypsy;Sequence_ontology=SO:0000434;ltr_identity=0.9887;Method=structural;motif=TGCA;tsd=TTAGG
44	EDTA	long_terminal_repeat	1288127	1288489	.	+	.	ID=lLTR_49;Parent=repeat_region_49;Name=TE_00000317;Classification=LTR/Gypsy;Sequence_ontology=SO:0000286;ltr_identity=0.9887;Method=structural;motif=TGCA;tsd=TTAGG
44	EDTA	Gypsy_LTR_retrotransposon	1288127	1293424	.	+	.	ID=LTRRT_49;Parent=repeat_region_49;Name=TE_00000317;Classification=LTR/Gypsy;Sequence_ontology=SO:0002265;ltr_identity=0.9887;Method=structural;motif=TGCA;tsd=TTAGG
44	EDTA	long_terminal_repeat	1293070	1293424	.	+	.	ID=rLTR_49;Parent=repeat_region_49;Name=TE_00000317;Classification=LTR/Gypsy;Sequence_ontology=SO:0000286;ltr_identity=0.9887;Method=structural;motif=TGCA;tsd=TTAGG
44	EDTA	target_site_duplication	1293425	1293429	.	+	.	ID=rTSD_49;Parent=repeat_region_49;Name=TE_00000317;Classification=LTR/Gypsy;Sequence_ontology=SO:0000434;ltr_identity=0.9887;Method=structural;motif=TGCA;tsd=TTAGG
44	EDTA	Tc1_Mariner_TIR_transposon	1513194	1514521	.	.	.	ID=TE_struc_160;Name=TE_00000072;Classification=DNA/DTT;Sequence_ontology=SO:0002278;Identity=0.9;Method=structural;TSD=TA_TA_100.0;TIR=ATGGAGGAAG_CTTCCTTCAT
44	EDTA	repeat_region	1668974	1675035	.	+	.	ID=repeat_region_50;Name=TE_00000339;Classification=LTR/Copia;Sequence_ontology=SO:0000657;ltr_identity=0.9811;Method=structural;motif=TGCA;tsd=AATAG
44	EDTA	target_site_duplication	1668974	1668978	.	+	.	ID=lTSD_50;Parent=repeat_region_50;Name=TE_00000339;Classification=LTR/Copia;Sequence_ontology=SO:0000434;ltr_identity=0.9811;Method=structural;motif=TGCA;tsd=AATAG
44	EDTA	long_terminal_repeat	1668979	1670259	.	+	.	ID=lLTR_50;Parent=repeat_region_50;Name=TE_00000339;Classification=LTR/Copia;Sequence_ontology=SO:0000286;ltr_identity=0.9811;Method=structural;motif=TGCA;tsd=AATAG
44	EDTA	Copia_LTR_retrotransposon	1668979	1675030	.	+	.	ID=LTRRT_50;Parent=repeat_region_50;Name=TE_00000339;Classification=LTR/Copia;Sequence_ontology=SO:0002264;ltr_identity=0.9811;Method=structural;motif=TGCA;tsd=AATAG
44	EDTA	long_terminal_repeat	1673730	1675030	.	+	.	ID=rLTR_50;Parent=repeat_region_50;Name=TE_00000339;Classification=LTR/Copia;Sequence_ontology=SO:0000286;ltr_identity=0.9811;Method=structural;motif=TGCA;tsd=AATAG
44	EDTA	target_site_duplication	1675031	1675035	.	+	.	ID=rTSD_50;Parent=repeat_region_50;Name=TE_00000339;Classification=LTR/Copia;Sequence_ontology=SO:0000434;ltr_identity=0.9811;Method=structural;motif=TGCA;tsd=AATAG
45	EDTA	repeat_region	18621	23208	.	-	.	ID=repeat_region_51;Name=TE_00000237;Classification=LTR/Copia;Sequence_ontology=SO:0000657;ltr_identity=0.9406;Method=structural;motif=TGCA;tsd=GCATG
45	EDTA	target_site_duplication	18621	18625	.	-	.	ID=lTSD_51;Parent=repeat_region_51;Name=TE_00000237;Classification=LTR/Copia;Sequence_ontology=SO:0000434;ltr_identity=0.9406;Method=structural;motif=TGCA;tsd=GCATG
45	EDTA	long_terminal_repeat	18626	18827	.	-	.	ID=lLTR_51;Parent=repeat_region_51;Name=TE_00000237;Classification=LTR/Copia;Sequence_ontology=SO:0000286;ltr_identity=0.9406;Method=structural;motif=TGCA;tsd=GCATG
45	EDTA	Copia_LTR_retrotransposon	18626	23203	.	-	.	ID=LTRRT_51;Parent=repeat_region_51;Name=TE_00000237;Classification=LTR/Copia;Sequence_ontology=SO:0002264;ltr_identity=0.9406;Method=structural;motif=TGCA;tsd=GCATG
45	EDTA	long_terminal_repeat	22998	23203	.	-	.	ID=rLTR_51;Parent=repeat_region_51;Name=TE_00000237;Classification=LTR/Copia;Sequence_ontology=SO:0000286;ltr_identity=0.9406;Method=structural;motif=TGCA;tsd=GCATG
45	EDTA	target_site_duplication	23204	23208	.	-	.	ID=rTSD_51;Parent=repeat_region_51;Name=TE_00000237;Classification=LTR/Copia;Sequence_ontology=SO:0000434;ltr_identity=0.9406;Method=structural;motif=TGCA;tsd=GCATG
45	EDTA	helitron	105155	113054	.	+	.	ID=TE_struc_161;Name=TE_00000073;Classification=DNA/Helitron;Sequence_ontology=SO:0000544;Identity=NA;Method=structural
45	EDTA	Mutator_TIR_transposon	417824	421175	.	.	.	ID=TE_struc_162;Name=45:417824..421175;Classification=DNA/DTM;Sequence_ontology=SO:0002280;Identity=0.9;Method=structural;TSD=ATTTTTA_ATTTTTA_100.0;TIR=GAATCAAAAG_CTTTTGACTC
45	EDTA	Tc1_Mariner_TIR_transposon	612738	616770	.	.	.	ID=TE_struc_163;Name=TE_00000075;Classification=DNA/DTT;Sequence_ontology=SO:0002278;Identity=0.9;Method=structural;TSD=TA_TA_100.0;TIR=AAAGAGGAAG_CTTCTTCTTT
45	EDTA	Mutator_TIR_transposon	1143124	1146606	.	.	.	ID=TE_struc_164;Name=45:1143124..1146606;Classification=DNA/DTM;Sequence_ontology=SO:0002280;Identity=0.9;Method=structural;TSD=TTTACCT_TTTACCT_100.0;TIR=GAAGTAGTTT_AAATTACTTC
45	EDTA	CACTA_TIR_transposon	1273513	1275962	.	.	.	ID=TE_struc_165;Name=TE_00000487;Classification=DNA/DTC;Sequence_ontology=SO:0002285;Identity=0.9;Method=structural;TSD=GT_GT_100.0;TIR=CACTATGAAA_TTTCTTAGTG
45	EDTA	Mutator_TIR_transposon	1340968	1341288	.	.	.	ID=TE_struc_166;Name=45:1340968..1341288;Classification=MITE/DTM;Sequence_ontology=SO:0002280;Identity=0.9;Method=structural;TSD=TTTCCTGC_TTTCCTGC_100.0;TIR=CGAAAATTTG_CAAATTTTAG
45	EDTA	CACTA_TIR_transposon	1550477	1554620	.	.	.	ID=TE_struc_167;Name=45:1550477..1554620;Classification=DNA/DTC;Sequence_ontology=SO:0002285;Identity=0.9;Method=structural;TSD=TG_TG_100.0;TIR=CACTGTGAAA_TTTGACAGTG
46	EDTA	hAT_TIR_transposon	652158	652703	.	.	.	ID=TE_struc_169;Name=TE_00000803;Classification=MITE/DTA;Sequence_ontology=SO:0002279;Identity=0.9;Method=structural;TSD=ACTATACG_ACTATACG_100.0;TIR=CACTGTTGTC_GACAACACTG
46	EDTA	hAT_TIR_transposon	723485	723594	.	.	.	ID=TE_struc_170;Name=TE_00000759;Classification=MITE/DTA;Sequence_ontology=SO:0002279;Identity=0.9;Method=structural;TSD=CTTGGAGC_CTTGGAGC_100.0;TIR=TAGAGCTGTT_AACAACTCTA
46	EDTA	repeat_region	798127	799537	.	?	.	ID=repeat_region_52;Name=TE_00000500;Classification=LTR/unknown;Sequence_ontology=SO:0000657;ltr_identity=0.9644;Method=structural;motif=TGCA;tsd=TTCTT
46	EDTA	target_site_duplication	798127	798131	.	?	.	ID=lTSD_52;Parent=repeat_region_52;Name=TE_00000500;Classification=LTR/unknown;Sequence_ontology=SO:0000434;ltr_identity=0.9644;Method=structural;motif=TGCA;tsd=TTCTT
46	EDTA	long_terminal_repeat	798132	798418	.	?	.	ID=lLTR_52;Parent=repeat_region_52;Name=TE_00000500;Classification=LTR/unknown;Sequence_ontology=SO:0000286;ltr_identity=0.9644;Method=structural;motif=TGCA;tsd=TTCTT
46	EDTA	LTR_retrotransposon	798132	799532	.	?	.	ID=LTRRT_52;Parent=repeat_region_52;Name=TE_00000500;Classification=LTR/unknown;Sequence_ontology=SO:0000186;ltr_identity=0.9644;Method=structural;motif=TGCA;tsd=TTCTT
46	EDTA	long_terminal_repeat	799245	799532	.	?	.	ID=rLTR_52;Parent=repeat_region_52;Name=TE_00000500;Classification=LTR/unknown;Sequence_ontology=SO:0000286;ltr_identity=0.9644;Method=structural;motif=TGCA;tsd=TTCTT
46	EDTA	target_site_duplication	799533	799537	.	?	.	ID=rTSD_52;Parent=repeat_region_52;Name=TE_00000500;Classification=LTR/unknown;Sequence_ontology=SO:0000434;ltr_identity=0.9644;Method=structural;motif=TGCA;tsd=TTCTT
46	EDTA	helitron	1276678	1279990	.	+	.	ID=TE_struc_168;Name=TE_00000786;Classification=DNA/Helitron;Sequence_ontology=SO:0000544;Identity=NA;Method=structural
47	EDTA	PIF_Harbinger_TIR_transposon	274060	278245	.	.	.	ID=TE_struc_171;Name=47:274060..278245;Classification=DNA/DTH;Sequence_ontology=SO:0002284;Identity=0.9;Method=structural;TSD=TTA_TTA_100.0;TIR=GGGCAGGTGA_CCACCTGCCC
47	EDTA	hAT_TIR_transposon	770362	770523	.	.	.	ID=TE_struc_172;Name=TE_00000760;Classification=MITE/DTA;Sequence_ontology=SO:0002279;Identity=0.9;Method=structural;TSD=ACTCATTG_ACTCATTG_100.0;TIR=CAGTGTTGTC_GAAAACACTG
47	EDTA	Tc1_Mariner_TIR_transposon	965246	967295	.	.	.	ID=TE_struc_173;Name=TE_00000080;Classification=DNA/DTT;Sequence_ontology=SO:0002278;Identity=0.9;Method=structural;TSD=TA_TA_100.0;TIR=CTTTCTCTCT_AGAGAGCAAG
47	EDTA	Mutator_TIR_transposon	968636	969792	.	.	.	ID=TE_struc_174;Name=TE_00000256;Classification=DNA/DTM;Sequence_ontology=SO:0002280;Identity=0.9;Method=structural;TSD=CATATTT_CATATTT_100.0;TIR=GGGGAAATCA_TCATTTCCCC
48	EDTA	CACTA_TIR_transposon	209852	214598	.	.	.	ID=TE_struc_175;Name=TE_00000513;Classification=DNA/DTC;Sequence_ontology=SO:0002285;Identity=0.9;Method=structural;TSD=AA_AA_100.0;TIR=CACTAAATAG_CTATTTGGTG
48	EDTA	Mutator_TIR_transposon	426857	431837	.	.	.	ID=TE_struc_176;Name=TE_00000081;Classification=DNA/DTM;Sequence_ontology=SO:0002280;Identity=0.9;Method=structural;TSD=AATCAAC_AATCAAC_100.0;TIR=CAATTAATCA_TGCTTAATTG
49	EDTA	helitron	37378	40227	.	-	.	ID=TE_struc_177;Name=TE_00000488;Classification=DNA/Helitron;Sequence_ontology=SO:0000544;Identity=NA;Method=structural
49	EDTA	repeat_region	85003	91019	.	+	.	ID=repeat_region_53;Name=TE_00000942;Classification=LTR/Copia;Sequence_ontology=SO:0000657;ltr_identity=0.9710;Method=structural;motif=TGCA;tsd=TAGCA
49	EDTA	target_site_duplication	85003	85007	.	+	.	ID=lTSD_53;Parent=repeat_region_53;Name=TE_00000942;Classification=LTR/Copia;Sequence_ontology=SO:0000434;ltr_identity=0.9710;Method=structural;motif=TGCA;tsd=TAGCA
49	EDTA	long_terminal_repeat	85008	86198	.	+	.	ID=lLTR_53;Parent=repeat_region_53;Name=TE_00000942;Classification=LTR/Copia;Sequence_ontology=SO:0000286;ltr_identity=0.9710;Method=structural;motif=TGCA;tsd=TAGCA
49	EDTA	Copia_LTR_retrotransposon	85008	91014	.	+	.	ID=LTRRT_53;Parent=repeat_region_53;Name=TE_00000942;Classification=LTR/Copia;Sequence_ontology=SO:0002264;ltr_identity=0.9710;Method=structural;motif=TGCA;tsd=TAGCA
49	EDTA	long_terminal_repeat	89805	91014	.	+	.	ID=rLTR_53;Parent=repeat_region_53;Name=TE_00000942;Classification=LTR/Copia;Sequence_ontology=SO:0000286;ltr_identity=0.9710;Method=structural;motif=TGCA;tsd=TAGCA
49	EDTA	target_site_duplication	91015	91019	.	+	.	ID=rTSD_53;Parent=repeat_region_53;Name=TE_00000942;Classification=LTR/Copia;Sequence_ontology=SO:0000434;ltr_identity=0.9710;Method=structural;motif=TGCA;tsd=TAGCA
49	EDTA	PIF_Harbinger_TIR_transposon	178270	181672	.	.	.	ID=TE_struc_178;Name=49:178270..181672;Classification=DNA/DTH;Sequence_ontology=SO:0002284;Identity=0.9;Method=structural;TSD=TTA_TTA_100.0;TIR=GGCCATGTTA_TATCATGGCC
49	EDTA	repeat_region	462625	469286	.	+	.	ID=repeat_region_54;Name=TE_00000283;Classification=LTR/Gypsy;Sequence_ontology=SO:0000657;ltr_identity=0.9566;Method=structural;motif=TGTA;tsd=AATTG
49	EDTA	target_site_duplication	462625	462629	.	+	.	ID=lTSD_54;Parent=repeat_region_54;Name=TE_00000283;Classification=LTR/Gypsy;Sequence_ontology=SO:0000434;ltr_identity=0.9566;Method=structural;motif=TGTA;tsd=AATTG
49	EDTA	long_terminal_repeat	462633	463446	.	+	.	ID=lLTR_54;Parent=repeat_region_54;Name=TE_00000283;Classification=LTR/Gypsy;Sequence_ontology=SO:0000286;ltr_identity=0.9566;Method=structural;motif=TGTA;tsd=AATTG
49	EDTA	Gypsy_LTR_retrotransposon	462633	469281	.	+	.	ID=LTRRT_54;Parent=repeat_region_54;Name=TE_00000283;Classification=LTR/Gypsy;Sequence_ontology=SO:0002265;ltr_identity=0.9566;Method=structural;motif=TGTA;tsd=AATTG
49	EDTA	long_terminal_repeat	468462	469281	.	+	.	ID=rLTR_54;Parent=repeat_region_54;Name=TE_00000283;Classification=LTR/Gypsy;Sequence_ontology=SO:0000286;ltr_identity=0.9566;Method=structural;motif=TGTA;tsd=AATTG
49	EDTA	target_site_duplication	469282	469286	.	+	.	ID=rTSD_54;Parent=repeat_region_54;Name=TE_00000283;Classification=LTR/Gypsy;Sequence_ontology=SO:0000434;ltr_identity=0.9566;Method=structural;motif=TGTA;tsd=AATTG
49	EDTA	Mutator_TIR_transposon	610377	610492	.	.	.	ID=TE_struc_179;Name=49:610377..610492;Classification=MITE/DTM;Sequence_ontology=SO:0002280;Identity=0.9;Method=structural;TSD=ATACACACTT_ATACACACTT_100.0;TIR=GTATCGATAC_GTATCAATAC
49	EDTA	repeat_region	740997	746875	.	+	.	ID=repeat_region_55;Name=TE_00000339;Classification=LTR/Copia;Sequence_ontology=SO:0000657;ltr_identity=0.9787;Method=structural;motif=TGCA;tsd=AATAT
49	EDTA	target_site_duplication	740997	741001	.	+	.	ID=lTSD_55;Parent=repeat_region_55;Name=TE_00000339;Classification=LTR/Copia;Sequence_ontology=SO:0000434;ltr_identity=0.9787;Method=structural;motif=TGCA;tsd=AATAT
49	EDTA	long_terminal_repeat	741002	742202	.	+	.	ID=lLTR_55;Parent=repeat_region_55;Name=TE_00000339;Classification=LTR/Copia;Sequence_ontology=SO:0000286;ltr_identity=0.9787;Method=structural;motif=TGCA;tsd=AATAT
49	EDTA	Copia_LTR_retrotransposon	741002	746870	.	+	.	ID=LTRRT_55;Parent=repeat_region_55;Name=TE_00000339;Classification=LTR/Copia;Sequence_ontology=SO:0002264;ltr_identity=0.9787;Method=structural;motif=TGCA;tsd=AATAT
49	EDTA	long_terminal_repeat	745641	746870	.	+	.	ID=rLTR_55;Parent=repeat_region_55;Name=TE_00000339;Classification=LTR/Copia;Sequence_ontology=SO:0000286;ltr_identity=0.9787;Method=structural;motif=TGCA;tsd=AATAT
49	EDTA	target_site_duplication	746871	746875	.	+	.	ID=rTSD_55;Parent=repeat_region_55;Name=TE_00000339;Classification=LTR/Copia;Sequence_ontology=SO:0000434;ltr_identity=0.9787;Method=structural;motif=TGCA;tsd=AATAT
49	EDTA	repeat_region	1346349	1352288	.	+	.	ID=repeat_region_56;Name=TE_00000331;Classification=LTR/Copia;Sequence_ontology=SO:0000657;ltr_identity=0.9702;Method=structural;motif=TGCA;tsd=GATAG
49	EDTA	target_site_duplication	1346349	1346353	.	+	.	ID=lTSD_56;Parent=repeat_region_56;Name=TE_00000331;Classification=LTR/Copia;Sequence_ontology=SO:0000434;ltr_identity=0.9702;Method=structural;motif=TGCA;tsd=GATAG
49	EDTA	long_terminal_repeat	1346354	1347609	.	+	.	ID=lLTR_56;Parent=repeat_region_56;Name=TE_00000331;Classification=LTR/Copia;Sequence_ontology=SO:0000286;ltr_identity=0.9702;Method=structural;motif=TGCA;tsd=GATAG
49	EDTA	Copia_LTR_retrotransposon	1346354	1352283	.	+	.	ID=LTRRT_56;Parent=repeat_region_56;Name=TE_00000331;Classification=LTR/Copia;Sequence_ontology=SO:0002264;ltr_identity=0.9702;Method=structural;motif=TGCA;tsd=GATAG
49	EDTA	Mutator_TIR_transposon	1346870	1351538	.	.	.	ID=TE_struc_180;Name=49:1346870..1351538;Classification=DNA/DTM;Sequence_ontology=SO:0002280;Identity=1;Method=structural;TSD=CCACATAATT_CCACATAATT_100.0;TIR=GTATCGATAC_GTATCGATAC
49	EDTA	long_terminal_repeat	1351025	1352283	.	+	.	ID=rLTR_56;Parent=repeat_region_56;Name=TE_00000331;Classification=LTR/Copia;Sequence_ontology=SO:0000286;ltr_identity=0.9702;Method=structural;motif=TGCA;tsd=GATAG
49	EDTA	target_site_duplication	1352284	1352288	.	+	.	ID=rTSD_56;Parent=repeat_region_56;Name=TE_00000331;Classification=LTR/Copia;Sequence_ontology=SO:0000434;ltr_identity=0.9702;Method=structural;motif=TGCA;tsd=GATAG
50	EDTA	helitron	665415	673100	.	+	.	ID=TE_struc_181;Name=TE_00000082;Classification=DNA/Helitron;Sequence_ontology=SO:0000544;Identity=NA;Method=structural
50	EDTA	helitron	920740	922351	.	-	.	ID=TE_struc_182;Name=TE_00000617;Classification=DNA/Helitron;Sequence_ontology=SO:0000544;Identity=NA;Method=structural
50	EDTA	Tc1_Mariner_TIR_transposon	1124326	1127067	.	.	.	ID=TE_struc_184;Name=50:1124326..1127067;Classification=DNA/DTT;Sequence_ontology=SO:0002278;Identity=0.9;Method=structural;TSD=TA_TA_100.0;TIR=AAGGAGTAAG_CTTATTCCTT
50	EDTA	helitron	1776558	1780299	.	-	.	ID=TE_struc_183;Name=TE_00000083;Classification=DNA/Helitron;Sequence_ontology=SO:0000544;Identity=NA;Method=structural
51	EDTA	Mutator_TIR_transposon	382434	385731	.	.	.	ID=TE_struc_185;Name=TE_00000812;Classification=DNA/DTM;Sequence_ontology=SO:0002280;Identity=0.9;Method=structural;TSD=CCTAGCAT_CCTAGCAT_100.0;TIR=GAAGATGATG_CATCATCATC
51	EDTA	Mutator_TIR_transposon	1184763	1184982	.	.	.	ID=TE_struc_186;Name=TE_00000822;Classification=MITE/DTM;Sequence_ontology=SO:0002280;Identity=0.9;Method=structural;TSD=TTAAAGA_TTAAAGA_100.0;TIR=CCTATGTCAC_GTAACATAGG
52	EDTA	Mutator_TIR_transposon	465445	465788	.	.	.	ID=TE_struc_187;Name=52:465445..465788;Classification=MITE/DTM;Sequence_ontology=SO:0002280;Identity=0.9;Method=structural;TSD=TGCCATG_TGCCATG_100.0;TIR=GACCGTTGTT_AACAACAGTC
52	EDTA	Mutator_TIR_transposon	473493	473835	.	.	.	ID=TE_struc_188;Name=52:473493..473835;Classification=MITE/DTM;Sequence_ontology=SO:0002280;Identity=0.9;Method=structural;TSD=TGCCATG_TGCCATG_100.0;TIR=GACCGTTGTT_AACAACAGTC
52	EDTA	CACTA_TIR_transposon	1151033	1155793	.	.	.	ID=TE_struc_189;Name=52:1151033..1155793;Classification=DNA/DTC;Sequence_ontology=SO:0002285;Identity=0.9;Method=structural;TSD=AA_AA_100.0;TIR=CACTACAAAA_TGTTGTAGTG
52	EDTA	hAT_TIR_transposon	1638900	1639832	.	.	.	ID=TE_struc_190;Name=TE_00000556;Classification=DNA/DTA;Sequence_ontology=SO:0002279;Identity=0.9;Method=structural;TSD=GATAAAAT_GATAAAAT_100.0;TIR=CAGTGTTGTC_GACAACAATG
53	EDTA	repeat_region	1111	6669	.	+	.	ID=repeat_region_57;Name=TE_00000922;Classification=LTR/Copia;Sequence_ontology=SO:0000657;ltr_identity=0.9619;Method=structural;motif=TGCA;tsd=GGACT
53	EDTA	target_site_duplication	1111	1115	.	+	.	ID=lTSD_57;Parent=repeat_region_57;Name=TE_00000922;Classification=LTR/Copia;Sequence_ontology=SO:0000434;ltr_identity=0.9619;Method=structural;motif=TGCA;tsd=GGACT
53	EDTA	long_terminal_repeat	1116	1858	.	+	.	ID=lLTR_57;Parent=repeat_region_57;Name=TE_00000922;Classification=LTR/Copia;Sequence_ontology=SO:0000286;ltr_identity=0.9619;Method=structural;motif=TGCA;tsd=GGACT
53	EDTA	Copia_LTR_retrotransposon	1116	6664	.	+	.	ID=LTRRT_57;Parent=repeat_region_57;Name=TE_00000922;Classification=LTR/Copia;Sequence_ontology=SO:0002264;ltr_identity=0.9619;Method=structural;motif=TGCA;tsd=GGACT
53	EDTA	long_terminal_repeat	5919	6664	.	+	.	ID=rLTR_57;Parent=repeat_region_57;Name=TE_00000922;Classification=LTR/Copia;Sequence_ontology=SO:0000286;ltr_identity=0.9619;Method=structural;motif=TGCA;tsd=GGACT
53	EDTA	target_site_duplication	6665	6669	.	+	.	ID=rTSD_57;Parent=repeat_region_57;Name=TE_00000922;Classification=LTR/Copia;Sequence_ontology=SO:0000434;ltr_identity=0.9619;Method=structural;motif=TGCA;tsd=GGACT
53	EDTA	hAT_TIR_transposon	350581	351037	.	.	.	ID=TE_struc_191;Name=TE_00000477;Classification=MITE/DTA;Sequence_ontology=SO:0002279;Identity=1;Method=structural;TSD=GGTATTTC_GGTATTTC_100.0;TIR=TAGGGATGGC_GCCATCCCTA
53	EDTA	CACTA_TIR_transposon	1425729	1428970	.	.	.	ID=TE_struc_192;Name=TE_00000086;Classification=DNA/DTC;Sequence_ontology=SO:0002285;Identity=0.9;Method=structural;TSD=TC_TC_100.0;TIR=CACTATAAAA_TTTTATACTG
53	EDTA	repeat_region	1559947	1563866	.	+	.	ID=repeat_region_58;Name=TE_00000587;Classification=LTR/Copia;Sequence_ontology=SO:0000657;ltr_identity=0.9483;Method=structural;motif=TGCA;tsd=ATATA
53	EDTA	target_site_duplication	1559947	1559951	.	+	.	ID=lTSD_58;Parent=repeat_region_58;Name=TE_00000587;Classification=LTR/Copia;Sequence_ontology=SO:0000434;ltr_identity=0.9483;Method=structural;motif=TGCA;tsd=ATATA
53	EDTA	long_terminal_repeat	1559952	1560183	.	+	.	ID=lLTR_58;Parent=repeat_region_58;Name=TE_00000587;Classification=LTR/Copia;Sequence_ontology=SO:0000286;ltr_identity=0.9483;Method=structural;motif=TGCA;tsd=ATATA
53	EDTA	Copia_LTR_retrotransposon	1559952	1563861	.	+	.	ID=LTRRT_58;Parent=repeat_region_58;Name=TE_00000587;Classification=LTR/Copia;Sequence_ontology=SO:0002264;ltr_identity=0.9483;Method=structural;motif=TGCA;tsd=ATATA
53	EDTA	long_terminal_repeat	1563624	1563861	.	+	.	ID=rLTR_58;Parent=repeat_region_58;Name=TE_00000587;Classification=LTR/Copia;Sequence_ontology=SO:0000286;ltr_identity=0.9483;Method=structural;motif=TGCA;tsd=ATATA
53	EDTA	target_site_duplication	1563862	1563866	.	+	.	ID=rTSD_58;Parent=repeat_region_58;Name=TE_00000587;Classification=LTR/Copia;Sequence_ontology=SO:0000434;ltr_identity=0.9483;Method=structural;motif=TGCA;tsd=ATATA
54	EDTA	PIF_Harbinger_TIR_transposon	212428	215355	.	.	.	ID=TE_struc_193;Name=54:212428..215355;Classification=DNA/DTH;Sequence_ontology=SO:0002284;Identity=0.9;Method=structural;TSD=TTA_TTA_100.0;TIR=GACCCTTCCA_TGGATGGGTC
55	EDTA	helitron	307076	316731	.	-	.	ID=TE_struc_194;Name=TE_00000088;Classification=DNA/Helitron;Sequence_ontology=SO:0000544;Identity=NA;Method=structural
55	EDTA	PIF_Harbinger_TIR_transposon	723724	728489	.	.	.	ID=TE_struc_195;Name=TE_00000089;Classification=DNA/DTH;Sequence_ontology=SO:0002284;Identity=0.9;Method=structural;TSD=TTA_TTA_100.0;TIR=GGTCAAGAAA_ATTCTTGACC
56	EDTA	repeat_region	44602	49825	.	-	.	ID=repeat_region_59;Name=TE_00001034;Classification=LTR/Copia;Sequence_ontology=SO:0000657;ltr_identity=0.9634;Method=structural;motif=TGCA;tsd=ACGGG
56	EDTA	target_site_duplication	44602	44606	.	-	.	ID=lTSD_59;Parent=repeat_region_59;Name=TE_00001034;Classification=LTR/Copia;Sequence_ontology=SO:0000434;ltr_identity=0.9634;Method=structural;motif=TGCA;tsd=ACGGG
56	EDTA	long_terminal_repeat	44607	44854	.	-	.	ID=lLTR_59;Parent=repeat_region_59;Name=TE_00001034;Classification=LTR/Copia;Sequence_ontology=SO:0000286;ltr_identity=0.9634;Method=structural;motif=TGCA;tsd=ACGGG
56	EDTA	Copia_LTR_retrotransposon	44607	49820	.	-	.	ID=LTRRT_59;Parent=repeat_region_59;Name=TE_00001034;Classification=LTR/Copia;Sequence_ontology=SO:0002264;ltr_identity=0.9634;Method=structural;motif=TGCA;tsd=ACGGG
56	EDTA	long_terminal_repeat	49566	49820	.	-	.	ID=rLTR_59;Parent=repeat_region_59;Name=TE_00001034;Classification=LTR/Copia;Sequence_ontology=SO:0000286;ltr_identity=0.9634;Method=structural;motif=TGCA;tsd=ACGGG
56	EDTA	target_site_duplication	49821	49825	.	-	.	ID=rTSD_59;Parent=repeat_region_59;Name=TE_00001034;Classification=LTR/Copia;Sequence_ontology=SO:0000434;ltr_identity=0.9634;Method=structural;motif=TGCA;tsd=ACGGG
56	EDTA	helitron	88668	101289	.	-	.	ID=TE_struc_196;Name=TE_00000090;Classification=DNA/Helitron;Sequence_ontology=SO:0000544;Identity=NA;Method=structural
57	EDTA	CACTA_TIR_transposon	269646	271098	.	.	.	ID=TE_struc_197;Name=TE_00001017;Classification=DNA/DTC;Sequence_ontology=SO:0002285;Identity=0.9;Method=structural;TSD=GA_GA_100.0;TIR=CACTAAACCA_AGGTTTAGTG
57	EDTA	PIF_Harbinger_TIR_transposon	390714	392644	.	.	.	ID=TE_struc_198;Name=57:390714..392644;Classification=DNA/DTH;Sequence_ontology=SO:0002284;Identity=0.9;Method=structural;TSD=TTA_TTA_100.0;TIR=GGTCTGTTTT_AAAATAGACC
57	EDTA	Mutator_TIR_transposon	948953	951074	.	.	.	ID=TE_struc_199;Name=TE_00000414;Classification=DNA/DTM;Sequence_ontology=SO:0002280;Identity=0.9;Method=structural;TSD=ATTTTTTT_ATTTTTTT_100.0;TIR=GCTTTCTAAG_CCTAGAAAGC
58	EDTA	helitron	105216	114211	.	+	.	ID=TE_struc_200;Name=TE_00000391;Classification=DNA/Helitron;Sequence_ontology=SO:0000544;Identity=NA;Method=structural
58	EDTA	CACTA_TIR_transposon	1268996	1273203	.	.	.	ID=TE_struc_201;Name=TE_00000091;Classification=DNA/DTC;Sequence_ontology=SO:0002285;Identity=0.9;Method=structural;TSD=AAA_AAA_100.0;TIR=CACTAAGAGA_GCTCTTAGTG
59	EDTA	CACTA_TIR_transposon	637425	637570	.	.	.	ID=TE_struc_202;Name=TE_00000280;Classification=MITE/DTC;Sequence_ontology=SO:0002285;Identity=0.9;Method=structural;TSD=TTA_TTA_100.0;TIR=CAGTGATAAC_GTGATCACTG
59	EDTA	Mutator_TIR_transposon	760818	760914	.	.	.	ID=TE_struc_203;Name=59:760818..760914;Classification=MITE/DTM;Sequence_ontology=SO:0002280;Identity=1;Method=structural;TSD=CGGGGGT_CGGGGGT_100.0;TIR=GAGTATCGAT_ATCGATACTC
59	EDTA	Mutator_TIR_transposon	1029437	1029786	.	.	.	ID=TE_struc_204;Name=TE_00000372;Classification=MITE/DTM;Sequence_ontology=SO:0002280;Identity=0.9;Method=structural;TSD=TTTATTA_TTAATTA_85.71;TIR=GTGTCAAACG_TGTTTGACAC
60	EDTA	Mutator_TIR_transposon	853896	856114	.	.	.	ID=TE_struc_205;Name=60:853896..856114;Classification=DNA/DTM;Sequence_ontology=SO:0002280;Identity=0.9;Method=structural;TSD=AGAGTTG_AGAGTTG_100.0;TIR=GCCAAAGTCC_GGATTTTGGC
61	EDTA	hAT_TIR_transposon	1036902	1037301	.	.	.	ID=TE_struc_206;Name=TE_00000377;Classification=MITE/DTA;Sequence_ontology=SO:0002279;Identity=1;Method=structural;TSD=GACATGAG_GACATGAG_100.0;TIR=TAGGGGTGAG_CTCACCCCTA
62	EDTA	Mutator_TIR_transposon	677732	677829	.	.	.	ID=TE_struc_207;Name=TE_00000828;Classification=MITE/DTM;Sequence_ontology=SO:0002280;Identity=0.9;Method=structural;TSD=AAAAATCC_AAAAATCC_100.0;TIR=CCTTTTTTTC_GATAAAAAGG
62	EDTA	repeat_region	1054012	1059169	.	-	.	ID=repeat_region_60;Name=TE_00000922;Classification=LTR/Copia;Sequence_ontology=SO:0000657;ltr_identity=0.9707;Method=structural;motif=TGCA;tsd=ACTTT
62	EDTA	target_site_duplication	1054012	1054016	.	-	.	ID=lTSD_60;Parent=repeat_region_60;Name=TE_00000922;Classification=LTR/Copia;Sequence_ontology=SO:0000434;ltr_identity=0.9707;Method=structural;motif=TGCA;tsd=ACTTT
62	EDTA	long_terminal_repeat	1054017	1054714	.	-	.	ID=lLTR_60;Parent=repeat_region_60;Name=TE_00000922;Classification=LTR/Copia;Sequence_ontology=SO:0000286;ltr_identity=0.9707;Method=structural;motif=TGCA;tsd=ACTTT
62	EDTA	Copia_LTR_retrotransposon	1054017	1059164	.	-	.	ID=LTRRT_60;Parent=repeat_region_60;Name=TE_00000922;Classification=LTR/Copia;Sequence_ontology=SO:0002264;ltr_identity=0.9707;Method=structural;motif=TGCA;tsd=ACTTT
62	EDTA	long_terminal_repeat	1058464	1059164	.	-	.	ID=rLTR_60;Parent=repeat_region_60;Name=TE_00000922;Classification=LTR/Copia;Sequence_ontology=SO:0000286;ltr_identity=0.9707;Method=structural;motif=TGCA;tsd=ACTTT
62	EDTA	target_site_duplication	1059165	1059169	.	-	.	ID=rTSD_60;Parent=repeat_region_60;Name=TE_00000922;Classification=LTR/Copia;Sequence_ontology=SO:0000434;ltr_identity=0.9707;Method=structural;motif=TGCA;tsd=ACTTT
62	EDTA	CACTA_TIR_transposon	1169471	1172901	.	.	.	ID=TE_struc_208;Name=62:1169471..1172901;Classification=DNA/DTC;Sequence_ontology=SO:0002285;Identity=0.9;Method=structural;TSD=TT_TT_100.0;TIR=CACTACATAA_TTATCTAGTG
62	EDTA	CACTA_TIR_transposon	1280061	1281646	.	.	.	ID=TE_struc_209;Name=62:1280061..1281646;Classification=DNA/DTC;Sequence_ontology=SO:0002285;Identity=0.9;Method=structural;TSD=CT_CT_100.0;TIR=CACTAAAGAA_TTCATTAGTG
62	EDTA	repeat_region	1371979	1385223	.	?	.	ID=repeat_region_61;Name=62:1371983..1385219;Classification=LTR/unknown;Sequence_ontology=SO:0000657;ltr_identity=0.9138;Method=structural;motif=TGCA;tsd=ACTA
62	EDTA	target_site_duplication	1371979	1371982	.	?	.	ID=lTSD_61;Parent=repeat_region_61;Name=62:1371983..1385219;Classification=LTR/unknown;Sequence_ontology=SO:0000434;ltr_identity=0.9138;Method=structural;motif=TGCA;tsd=ACTA
62	EDTA	long_terminal_repeat	1371983	1372414	.	?	.	ID=lLTR_61;Parent=repeat_region_61;Name=62:1371983..1385219;Classification=LTR/unknown;Sequence_ontology=SO:0000286;ltr_identity=0.9138;Method=structural;motif=TGCA;tsd=ACTA
62	EDTA	LTR_retrotransposon	1371983	1385219	.	?	.	ID=LTRRT_61;Parent=repeat_region_61;Name=62:1371983..1385219;Classification=LTR/unknown;Sequence_ontology=SO:0000186;ltr_identity=0.9138;Method=structural;motif=TGCA;tsd=ACTA
62	EDTA	long_terminal_repeat	1384790	1385219	.	?	.	ID=rLTR_61;Parent=repeat_region_61;Name=62:1371983..1385219;Classification=LTR/unknown;Sequence_ontology=SO:0000286;ltr_identity=0.9138;Method=structural;motif=TGCA;tsd=ACTA
62	EDTA	target_site_duplication	1385220	1385223	.	?	.	ID=rTSD_61;Parent=repeat_region_61;Name=62:1371983..1385219;Classification=LTR/unknown;Sequence_ontology=SO:0000434;ltr_identity=0.9138;Method=structural;motif=TGCA;tsd=ACTA
63	EDTA	Mutator_TIR_transposon	1031531	1031813	.	.	.	ID=TE_struc_210;Name=63:1031531..1031813;Classification=MITE/DTM;Sequence_ontology=SO:0002280;Identity=0.9;Method=structural;TSD=ATTCCTT_ATTCCTT_100.0;TIR=CGAGCCTCGG_CCAAGGCTCG
63	EDTA	Mutator_TIR_transposon	1372125	1375819	.	.	.	ID=TE_struc_211;Name=63:1372125..1375819;Classification=DNA/DTM;Sequence_ontology=SO:0002280;Identity=1;Method=structural;TSD=ATATATTTG_ATATATTTG_100.0;TIR=GAGAATTAAA_TTTAATTCTC
63	EDTA	repeat_region	1442760	1447696	.	+	.	ID=repeat_region_62;Name=TE_00000683;Classification=LTR/Copia;Sequence_ontology=SO:0000657;ltr_identity=0.9934;Method=structural;motif=TGCA;tsd=AAAAC
63	EDTA	target_site_duplication	1442760	1442764	.	+	.	ID=lTSD_62;Parent=repeat_region_62;Name=TE_00000683;Classification=LTR/Copia;Sequence_ontology=SO:0000434;ltr_identity=0.9934;Method=structural;motif=TGCA;tsd=AAAAC
63	EDTA	long_terminal_repeat	1442765	1443069	.	+	.	ID=lLTR_62;Parent=repeat_region_62;Name=TE_00000683;Classification=LTR/Copia;Sequence_ontology=SO:0000286;ltr_identity=0.9934;Method=structural;motif=TGCA;tsd=AAAAC
63	EDTA	Copia_LTR_retrotransposon	1442765	1447691	.	+	.	ID=LTRRT_62;Parent=repeat_region_62;Name=TE_00000683;Classification=LTR/Copia;Sequence_ontology=SO:0002264;ltr_identity=0.9934;Method=structural;motif=TGCA;tsd=AAAAC
63	EDTA	long_terminal_repeat	1447388	1447691	.	+	.	ID=rLTR_62;Parent=repeat_region_62;Name=TE_00000683;Classification=LTR/Copia;Sequence_ontology=SO:0000286;ltr_identity=0.9934;Method=structural;motif=TGCA;tsd=AAAAC
63	EDTA	target_site_duplication	1447692	1447696	.	+	.	ID=rTSD_62;Parent=repeat_region_62;Name=TE_00000683;Classification=LTR/Copia;Sequence_ontology=SO:0000434;ltr_identity=0.9934;Method=structural;motif=TGCA;tsd=AAAAC
64	EDTA	Mutator_TIR_transposon	1540464	1540642	.	.	.	ID=TE_struc_212;Name=TE_00000973;Classification=MITE/DTM;Sequence_ontology=SO:0002280;Identity=0.9;Method=structural;TSD=ACCTAAA_ACCTAAA_100.0;TIR=CTATGTTGCT_AGTAACATAG
65	EDTA	Mutator_TIR_transposon	323520	325713	.	.	.	ID=TE_struc_213;Name=TE_00000098;Classification=DNA/DTM;Sequence_ontology=SO:0002280;Identity=0.9;Method=structural;TSD=CTTTATT_CTTTATT_100.0;TIR=GAAACATGAG_CTAATGTTTC
65	EDTA	repeat_region	938781	940916	.	-	.	ID=repeat_region_63;Name=TE_00000514;Classification=LTR/Gypsy;Sequence_ontology=SO:0000657;ltr_identity=0.8829;Method=structural;motif=TGCA;tsd=TTAAA
65	EDTA	target_site_duplication	938781	938785	.	-	.	ID=lTSD_63;Parent=repeat_region_63;Name=TE_00000514;Classification=LTR/Gypsy;Sequence_ontology=SO:0000434;ltr_identity=0.8829;Method=structural;motif=TGCA;tsd=TTAAA
65	EDTA	long_terminal_repeat	938786	939135	.	-	.	ID=lLTR_63;Parent=repeat_region_63;Name=TE_00000514;Classification=LTR/Gypsy;Sequence_ontology=SO:0000286;ltr_identity=0.8829;Method=structural;motif=TGCA;tsd=TTAAA
65	EDTA	Gypsy_LTR_retrotransposon	938786	940911	.	-	.	ID=LTRRT_63;Parent=repeat_region_63;Name=TE_00000514;Classification=LTR/Gypsy;Sequence_ontology=SO:0002265;ltr_identity=0.8829;Method=structural;motif=TGCA;tsd=TTAAA
65	EDTA	long_terminal_repeat	940561	940911	.	-	.	ID=rLTR_63;Parent=repeat_region_63;Name=TE_00000514;Classification=LTR/Gypsy;Sequence_ontology=SO:0000286;ltr_identity=0.8829;Method=structural;motif=TGCA;tsd=TTAAA
65	EDTA	target_site_duplication	940912	940916	.	-	.	ID=rTSD_63;Parent=repeat_region_63;Name=TE_00000514;Classification=LTR/Gypsy;Sequence_ontology=SO:0000434;ltr_identity=0.8829;Method=structural;motif=TGCA;tsd=TTAAA
65	EDTA	Tc1_Mariner_TIR_transposon	971266	972994	.	.	.	ID=TE_struc_214;Name=TE_00000099;Classification=DNA/DTT;Sequence_ontology=SO:0002278;Identity=0.9;Method=structural;TSD=TA_TA_100.0;TIR=AGTGAGTAAG_CTAACTCACT
65	EDTA	Mutator_TIR_transposon	1197035	1199275	.	.	.	ID=TE_struc_215;Name=65:1197035..1199275;Classification=DNA/DTM;Sequence_ontology=SO:0002280;Identity=0.9;Method=structural;TSD=TAAATAT_TAAATAT_100.0;TIR=CTTACCAATT_AGTTGGTAAG
66	EDTA	repeat_region	298402	304473	.	-	.	ID=repeat_region_64;Name=TE_00000339;Classification=LTR/Copia;Sequence_ontology=SO:0000657;ltr_identity=0.9773;Method=structural;motif=TGCA;tsd=AATTG
66	EDTA	target_site_duplication	298402	298406	.	-	.	ID=lTSD_64;Parent=repeat_region_64;Name=TE_00000339;Classification=LTR/Copia;Sequence_ontology=SO:0000434;ltr_identity=0.9773;Method=structural;motif=TGCA;tsd=AATTG
66	EDTA	long_terminal_repeat	298407	299696	.	-	.	ID=lLTR_64;Parent=repeat_region_64;Name=TE_00000339;Classification=LTR/Copia;Sequence_ontology=SO:0000286;ltr_identity=0.9773;Method=structural;motif=TGCA;tsd=AATTG
66	EDTA	Copia_LTR_retrotransposon	298407	304468	.	-	.	ID=LTRRT_64;Parent=repeat_region_64;Name=TE_00000339;Classification=LTR/Copia;Sequence_ontology=SO:0002264;ltr_identity=0.9773;Method=structural;motif=TGCA;tsd=AATTG
66	EDTA	long_terminal_repeat	303181	304468	.	-	.	ID=rLTR_64;Parent=repeat_region_64;Name=TE_00000339;Classification=LTR/Copia;Sequence_ontology=SO:0000286;ltr_identity=0.9773;Method=structural;motif=TGCA;tsd=AATTG
66	EDTA	target_site_duplication	304469	304473	.	-	.	ID=rTSD_64;Parent=repeat_region_64;Name=TE_00000339;Classification=LTR/Copia;Sequence_ontology=SO:0000434;ltr_identity=0.9773;Method=structural;motif=TGCA;tsd=AATTG
66	EDTA	PIF_Harbinger_TIR_transposon	406970	409953	.	.	.	ID=TE_struc_217;Name=TE_00000475;Classification=DNA/DTH;Sequence_ontology=SO:0002284;Identity=0.9;Method=structural;TSD=TTA_TTA_100.0;TIR=GAGCATTTGC_GGAAATGCTC
66	EDTA	Mutator_TIR_transposon	470739	473605	.	.	.	ID=TE_struc_218;Name=TE_00000691;Classification=DNA/DTM;Sequence_ontology=SO:0002280;Identity=0.9;Method=structural;TSD=AAAGCAT_AAAGCAT_100.0;TIR=GTTAAATATG_CATATTGAAC
66	EDTA	Mutator_TIR_transposon	640959	644668	.	.	.	ID=TE_struc_219;Name=66:640959..644668;Classification=DNA/DTM;Sequence_ontology=SO:0002280;Identity=0.9;Method=structural;TSD=CTATCAATA_CTATCAATA_100.0;TIR=GGCTTTTTCC_GGAAAATGCC
66	EDTA	Mutator_TIR_transposon	1041257	1041858	.	.	.	ID=TE_struc_220;Name=TE_00000370;Classification=DNA/DTM;Sequence_ontology=SO:0002280;Identity=0.9;Method=structural;TSD=TATGATT_TATGATT_100.0;TIR=GAAACTGACT_AGTCATTTTC
66	EDTA	repeat_region	1131397	1137515	.	+	.	ID=repeat_region_65;Name=TE_00000942;Classification=LTR/Copia;Sequence_ontology=SO:0000657;ltr_identity=0.9895;Method=structural;motif=TGCA;tsd=AGAAT
66	EDTA	target_site_duplication	1131397	1131401	.	+	.	ID=lTSD_65;Parent=repeat_region_65;Name=TE_00000942;Classification=LTR/Copia;Sequence_ontology=SO:0000434;ltr_identity=0.9895;Method=structural;motif=TGCA;tsd=AGAAT
66	EDTA	long_terminal_repeat	1131402	1132650	.	+	.	ID=lLTR_65;Parent=repeat_region_65;Name=TE_00000942;Classification=LTR/Copia;Sequence_ontology=SO:0000286;ltr_identity=0.9895;Method=structural;motif=TGCA;tsd=AGAAT
66	EDTA	Copia_LTR_retrotransposon	1131402	1137510	.	+	.	ID=LTRRT_65;Parent=repeat_region_65;Name=TE_00000942;Classification=LTR/Copia;Sequence_ontology=SO:0002264;ltr_identity=0.9895;Method=structural;motif=TGCA;tsd=AGAAT
66	EDTA	long_terminal_repeat	1136260	1137510	.	+	.	ID=rLTR_65;Parent=repeat_region_65;Name=TE_00000942;Classification=LTR/Copia;Sequence_ontology=SO:0000286;ltr_identity=0.9895;Method=structural;motif=TGCA;tsd=AGAAT
66	EDTA	target_site_duplication	1137511	1137515	.	+	.	ID=rTSD_65;Parent=repeat_region_65;Name=TE_00000942;Classification=LTR/Copia;Sequence_ontology=SO:0000434;ltr_identity=0.9895;Method=structural;motif=TGCA;tsd=AGAAT
66	EDTA	repeat_region	1160082	1170499	.	-	.	ID=repeat_region_66;Name=TE_00000664;Classification=LTR/Copia;Sequence_ontology=SO:0000657;ltr_identity=0.9527;Method=structural;motif=TGCA;tsd=ATATC
66	EDTA	target_site_duplication	1160082	1160086	.	-	.	ID=lTSD_66;Parent=repeat_region_66;Name=TE_00000664;Classification=LTR/Copia;Sequence_ontology=SO:0000434;ltr_identity=0.9527;Method=structural;motif=TGCA;tsd=ATATC
66	EDTA	long_terminal_repeat	1160087	1160798	.	-	.	ID=lLTR_66;Parent=repeat_region_66;Name=TE_00000664;Classification=LTR/Copia;Sequence_ontology=SO:0000286;ltr_identity=0.9527;Method=structural;motif=TGCA;tsd=ATATC
66	EDTA	Copia_LTR_retrotransposon	1160087	1170494	.	-	.	ID=LTRRT_66;Parent=repeat_region_66;Name=TE_00000664;Classification=LTR/Copia;Sequence_ontology=SO:0002264;ltr_identity=0.9527;Method=structural;motif=TGCA;tsd=ATATC
66	EDTA	long_terminal_repeat	1169779	1170494	.	-	.	ID=rLTR_66;Parent=repeat_region_66;Name=TE_00000664;Classification=LTR/Copia;Sequence_ontology=SO:0000286;ltr_identity=0.9527;Method=structural;motif=TGCA;tsd=ATATC
66	EDTA	target_site_duplication	1170495	1170499	.	-	.	ID=rTSD_66;Parent=repeat_region_66;Name=TE_00000664;Classification=LTR/Copia;Sequence_ontology=SO:0000434;ltr_identity=0.9527;Method=structural;motif=TGCA;tsd=ATATC
66	EDTA	helitron	1289175	1292694	.	+	.	ID=TE_struc_216;Name=TE_00000546;Classification=DNA/Helitron;Sequence_ontology=SO:0000544;Identity=NA;Method=structural
67	EDTA	Mutator_TIR_transposon	130374	133825	.	.	.	ID=TE_struc_221;Name=TE_00000751;Classification=DNA/DTM;Sequence_ontology=SO:0002280;Identity=0.9;Method=structural;TSD=AGATACT_AGATACT_100.0;TIR=CTGCCAAAAT_ATTTTAGCAG
67	EDTA	repeat_region	535331	540073	.	-	.	ID=repeat_region_67;Name=TE_00000899;Classification=LTR/Copia;Sequence_ontology=SO:0000657;ltr_identity=0.9469;Method=structural;motif=TGCA;tsd=CTGCA
67	EDTA	target_site_duplication	535331	535335	.	-	.	ID=lTSD_67;Parent=repeat_region_67;Name=TE_00000899;Classification=LTR/Copia;Sequence_ontology=SO:0000434;ltr_identity=0.9469;Method=structural;motif=TGCA;tsd=CTGCA
67	EDTA	long_terminal_repeat	535336	535586	.	-	.	ID=lLTR_67;Parent=repeat_region_67;Name=TE_00000899;Classification=LTR/Copia;Sequence_ontology=SO:0000286;ltr_identity=0.9469;Method=structural;motif=TGCA;tsd=CTGCA
67	EDTA	Copia_LTR_retrotransposon	535336	540068	.	-	.	ID=LTRRT_67;Parent=repeat_region_67;Name=TE_00000899;Classification=LTR/Copia;Sequence_ontology=SO:0002264;ltr_identity=0.9469;Method=structural;motif=TGCA;tsd=CTGCA
67	EDTA	long_terminal_repeat	539821	540068	.	-	.	ID=rLTR_67;Parent=repeat_region_67;Name=TE_00000899;Classification=LTR/Copia;Sequence_ontology=SO:0000286;ltr_identity=0.9469;Method=structural;motif=TGCA;tsd=CTGCA
67	EDTA	target_site_duplication	540069	540073	.	-	.	ID=rTSD_67;Parent=repeat_region_67;Name=TE_00000899;Classification=LTR/Copia;Sequence_ontology=SO:0000434;ltr_identity=0.9469;Method=structural;motif=TGCA;tsd=CTGCA
67	EDTA	Mutator_TIR_transposon	831054	831288	.	.	.	ID=TE_struc_222;Name=TE_00000960;Classification=MITE/DTM;Sequence_ontology=SO:0002280;Identity=0.9;Method=structural;TSD=ATTTACA_ATTTACA_100.0;TIR=GTGCCATGCT_AGCATGACAC
68	EDTA	repeat_region	455752	461134	.	-	.	ID=repeat_region_68;Name=TE_00000922;Classification=LTR/Copia;Sequence_ontology=SO:0000657;ltr_identity=0.9618;Method=structural;motif=TGCA;tsd=AATAT
68	EDTA	target_site_duplication	455752	455756	.	-	.	ID=lTSD_68;Parent=repeat_region_68;Name=TE_00000922;Classification=LTR/Copia;Sequence_ontology=SO:0000434;ltr_identity=0.9618;Method=structural;motif=TGCA;tsd=AATAT
68	EDTA	long_terminal_repeat	455757	456491	.	-	.	ID=lLTR_68;Parent=repeat_region_68;Name=TE_00000922;Classification=LTR/Copia;Sequence_ontology=SO:0000286;ltr_identity=0.9618;Method=structural;motif=TGCA;tsd=AATAT
68	EDTA	Copia_LTR_retrotransposon	455757	461129	.	-	.	ID=LTRRT_68;Parent=repeat_region_68;Name=TE_00000922;Classification=LTR/Copia;Sequence_ontology=SO:0002264;ltr_identity=0.9618;Method=structural;motif=TGCA;tsd=AATAT
68	EDTA	long_terminal_repeat	460419	461129	.	-	.	ID=rLTR_68;Parent=repeat_region_68;Name=TE_00000922;Classification=LTR/Copia;Sequence_ontology=SO:0000286;ltr_identity=0.9618;Method=structural;motif=TGCA;tsd=AATAT
68	EDTA	target_site_duplication	461130	461134	.	-	.	ID=rTSD_68;Parent=repeat_region_68;Name=TE_00000922;Classification=LTR/Copia;Sequence_ontology=SO:0000434;ltr_identity=0.9618;Method=structural;motif=TGCA;tsd=AATAT
68	EDTA	helitron	1080053	1090495	.	-	.	ID=TE_struc_223;Name=TE_00000101;Classification=DNA/Helitron;Sequence_ontology=SO:0000544;Identity=NA;Method=structural
69	EDTA	Mutator_TIR_transposon	850766	854187	.	.	.	ID=TE_struc_224;Name=69:850766..854187;Classification=DNA/DTM;Sequence_ontology=SO:0002280;Identity=0.9;Method=structural;TSD=GAGAAAA_GAGAAAA_100.0;TIR=GGGAAAATTA_TCATTTTCCC
70	EDTA	hAT_TIR_transposon	759889	760590	.	.	.	ID=TE_struc_225;Name=TE_00000844;Classification=DNA/DTA;Sequence_ontology=SO:0002279;Identity=0.9;Method=structural;TSD=GGCACAAG_GGCACAAG_100.0;TIR=CAAGGTTGTA_TTCAACCTTG
70	EDTA	Mutator_TIR_transposon	1018513	1019106	.	.	.	ID=TE_struc_226;Name=70:1018513..1019106;Classification=MITE/DTM;Sequence_ontology=SO:0002280;Identity=0.9;Method=structural;TSD=TAGTTTT_TAGTTTT_100.0;TIR=GATATATCAC_ATGATATATC
70	EDTA	PIF_Harbinger_TIR_transposon	1305409	1307332	.	.	.	ID=TE_struc_227;Name=70:1305409..1307332;Classification=DNA/DTH;Sequence_ontology=SO:0002284;Identity=0.9;Method=structural;TSD=TTA_TTA_100.0;TIR=GGGCGGTTAT_CTAACCGCCC
71	EDTA	Mutator_TIR_transposon	518789	519074	.	.	.	ID=TE_struc_228;Name=TE_00000542;Classification=MITE/DTM;Sequence_ontology=SO:0002280;Identity=0.9;Method=structural;TSD=AAGTGAAAT_AAGTGAAAT_100.0;TIR=GGCTATAATA_TATTTTAGCC
71	EDTA	CACTA_TIR_transposon	522318	525292	.	.	.	ID=TE_struc_229;Name=TE_00000566;Classification=DNA/DTC;Sequence_ontology=SO:0002285;Identity=0.9;Method=structural;TSD=TC_TC_100.0;TIR=CACTACTAAA_TTTAGTACTG
71	EDTA	Mutator_TIR_transposon	948147	948845	.	.	.	ID=TE_struc_230;Name=71:948147..948845;Classification=DNA/DTM;Sequence_ontology=SO:0002280;Identity=0.9;Method=structural;TSD=TCTCTTTA_TCTCTTTA_100.0;TIR=GATTTAATCT_AGATTCAATC
71	EDTA	Mutator_TIR_transposon	994320	994505	.	.	.	ID=TE_struc_231;Name=TE_00000616;Classification=MITE/DTM;Sequence_ontology=SO:0002280;Identity=0.9;Method=structural;TSD=CAAGATAC_CAAGATAC_100.0;TIR=CTATGTTGCT_AGTAACATAG
71	EDTA	Mutator_TIR_transposon	1129047	1129227	.	.	.	ID=TE_struc_232;Name=TE_00000355;Classification=MITE/DTM;Sequence_ontology=SO:0002280;Identity=0.9;Method=structural;TSD=GGTCAAAT_GGTCAAAT_100.0;TIR=CTATATTACT_AGTAACATAG
72	EDTA	repeat_region	989269	995853	.	+	.	ID=repeat_region_69;Name=TE_00000283;Classification=LTR/Gypsy;Sequence_ontology=SO:0000657;ltr_identity=0.9444;Method=structural;motif=TGAT;tsd=CCTAA
72	EDTA	target_site_duplication	989269	989273	.	+	.	ID=lTSD_69;Parent=repeat_region_69;Name=TE_00000283;Classification=LTR/Gypsy;Sequence_ontology=SO:0000434;ltr_identity=0.9444;Method=structural;motif=TGAT;tsd=CCTAA
72	EDTA	long_terminal_repeat	989274	990051	.	+	.	ID=lLTR_69;Parent=repeat_region_69;Name=TE_00000283;Classification=LTR/Gypsy;Sequence_ontology=SO:0000286;ltr_identity=0.9444;Method=structural;motif=TGAT;tsd=CCTAA
72	EDTA	Gypsy_LTR_retrotransposon	989274	995848	.	+	.	ID=LTRRT_69;Parent=repeat_region_69;Name=TE_00000283;Classification=LTR/Gypsy;Sequence_ontology=SO:0002265;ltr_identity=0.9444;Method=structural;motif=TGAT;tsd=CCTAA
72	EDTA	long_terminal_repeat	995051	995848	.	+	.	ID=rLTR_69;Parent=repeat_region_69;Name=TE_00000283;Classification=LTR/Gypsy;Sequence_ontology=SO:0000286;ltr_identity=0.9444;Method=structural;motif=TGAT;tsd=CCTAA
72	EDTA	target_site_duplication	995849	995853	.	+	.	ID=rTSD_69;Parent=repeat_region_69;Name=TE_00000283;Classification=LTR/Gypsy;Sequence_ontology=SO:0000434;ltr_identity=0.9444;Method=structural;motif=TGAT;tsd=CCTAA
72	EDTA	Mutator_TIR_transposon	1249243	1250208	.	.	.	ID=TE_struc_233;Name=72:1249243..1250208;Classification=DNA/DTM;Sequence_ontology=SO:0002280;Identity=1;Method=structural;TSD=ATGCAAA_ATGCAAA_100.0;TIR=GAAAAGCTTT_AAAGCTTTTC
72	EDTA	repeat_region	1252873	1258535	.	+	.	ID=repeat_region_70;Name=TE_00000942;Classification=LTR/Copia;Sequence_ontology=SO:0000657;ltr_identity=0.9813;Method=structural;motif=TGCA;tsd=AATAT
72	EDTA	target_site_duplication	1252873	1252877	.	+	.	ID=lTSD_70;Parent=repeat_region_70;Name=TE_00000942;Classification=LTR/Copia;Sequence_ontology=SO:0000434;ltr_identity=0.9813;Method=structural;motif=TGCA;tsd=AATAT
72	EDTA	long_terminal_repeat	1252878	1254126	.	+	.	ID=lLTR_70;Parent=repeat_region_70;Name=TE_00000942;Classification=LTR/Copia;Sequence_ontology=SO:0000286;ltr_identity=0.9813;Method=structural;motif=TGCA;tsd=AATAT
72	EDTA	Copia_LTR_retrotransposon	1252878	1258530	.	+	.	ID=LTRRT_70;Parent=repeat_region_70;Name=TE_00000942;Classification=LTR/Copia;Sequence_ontology=SO:0002264;ltr_identity=0.9813;Method=structural;motif=TGCA;tsd=AATAT
72	EDTA	long_terminal_repeat	1257288	1258530	.	+	.	ID=rLTR_70;Parent=repeat_region_70;Name=TE_00000942;Classification=LTR/Copia;Sequence_ontology=SO:0000286;ltr_identity=0.9813;Method=structural;motif=TGCA;tsd=AATAT
72	EDTA	target_site_duplication	1258531	1258535	.	+	.	ID=rTSD_70;Parent=repeat_region_70;Name=TE_00000942;Classification=LTR/Copia;Sequence_ontology=SO:0000434;ltr_identity=0.9813;Method=structural;motif=TGCA;tsd=AATAT
72	EDTA	Mutator_TIR_transposon	1276874	1281780	.	.	.	ID=TE_struc_234;Name=72:1276874..1281780;Classification=DNA/DTM;Sequence_ontology=SO:0002280;Identity=0.9;Method=structural;TSD=AAAAATT_AAAAATT_100.0;TIR=GCTCTTTTTG_CAAAAAGAAC
72	EDTA	Mutator_TIR_transposon	1411471	1415691	.	.	.	ID=TE_struc_235;Name=72:1411471..1415691;Classification=DNA/DTM;Sequence_ontology=SO:0002280;Identity=0.9;Method=structural;TSD=TTGGAAA_TTGGAAA_100.0;TIR=GAAAAGCTTT_AAAGGTTTTC
73	EDTA	Mutator_TIR_transposon	357296	357691	.	.	.	ID=TE_struc_236;Name=TE_00000876;Classification=MITE/DTM;Sequence_ontology=SO:0002280;Identity=1;Method=structural;TSD=CTTTATGG_CTTTATGG_100.0;TIR=CTATGTTACT_AGTAACATAG
73	EDTA	Mutator_TIR_transposon	400780	405075	.	.	.	ID=TE_struc_237;Name=73:400780..405075;Classification=DNA/DTM;Sequence_ontology=SO:0002280;Identity=0.9;Method=structural;TSD=AATCAAA_AATCAAA_100.0;TIR=GCTTAAGCAT_ATTCTTAAGC
74	EDTA	Mutator_TIR_transposon	815111	815260	.	.	.	ID=TE_struc_238;Name=TE_00000848;Classification=MITE/DTM;Sequence_ontology=SO:0002280;Identity=0.9;Method=structural;TSD=AAAATTA_TAAATTA_85.71;TIR=GCAACAAATA_TATTTGTCGC
75	EDTA	CACTA_TIR_transposon	103788	104077	.	.	.	ID=TE_struc_240;Name=75:103788..104077;Classification=MITE/DTC;Sequence_ontology=SO:0002285;Identity=0.9;Method=structural;TSD=TTC_TTC_100.0;TIR=CACTACAAGG_CCTTGTACTG
75	EDTA	repeat_region	368716	374815	.	+	.	ID=repeat_region_71;Name=TE_00000339;Classification=LTR/Copia;Sequence_ontology=SO:0000657;ltr_identity=0.9695;Method=structural;motif=TGCA;tsd=ATCCT
75	EDTA	target_site_duplication	368716	368720	.	+	.	ID=lTSD_71;Parent=repeat_region_71;Name=TE_00000339;Classification=LTR/Copia;Sequence_ontology=SO:0000434;ltr_identity=0.9695;Method=structural;motif=TGCA;tsd=ATCCT
75	EDTA	long_terminal_repeat	368721	370007	.	+	.	ID=lLTR_71;Parent=repeat_region_71;Name=TE_00000339;Classification=LTR/Copia;Sequence_ontology=SO:0000286;ltr_identity=0.9695;Method=structural;motif=TGCA;tsd=ATCCT
75	EDTA	Copia_LTR_retrotransposon	368721	374810	.	+	.	ID=LTRRT_71;Parent=repeat_region_71;Name=TE_00000339;Classification=LTR/Copia;Sequence_ontology=SO:0002264;ltr_identity=0.9695;Method=structural;motif=TGCA;tsd=ATCCT
75	EDTA	long_terminal_repeat	373508	374810	.	+	.	ID=rLTR_71;Parent=repeat_region_71;Name=TE_00000339;Classification=LTR/Copia;Sequence_ontology=SO:0000286;ltr_identity=0.9695;Method=structural;motif=TGCA;tsd=ATCCT
75	EDTA	Mutator_TIR_transposon	373937	375327	.	.	.	ID=TE_struc_241;Name=75:373937..375327;Classification=DNA/DTM;Sequence_ontology=SO:0002280;Identity=1;Method=structural;TSD=AAAGGTACAT_AAAGGTACAT_100.0;TIR=GTATCGATAC_GTATCGATAC
75	EDTA	target_site_duplication	374811	374815	.	+	.	ID=rTSD_71;Parent=repeat_region_71;Name=TE_00000339;Classification=LTR/Copia;Sequence_ontology=SO:0000434;ltr_identity=0.9695;Method=structural;motif=TGCA;tsd=ATCCT
75	EDTA	repeat_region	374914	380961	.	+	.	ID=repeat_region_72;Name=TE_00000339;Classification=LTR/Copia;Sequence_ontology=SO:0000657;ltr_identity=0.9827;Method=structural;motif=TGCA;tsd=GATGT
75	EDTA	target_site_duplication	374914	374918	.	+	.	ID=lTSD_72;Parent=repeat_region_72;Name=TE_00000339;Classification=LTR/Copia;Sequence_ontology=SO:0000434;ltr_identity=0.9827;Method=structural;motif=TGCA;tsd=GATGT
75	EDTA	long_terminal_repeat	374919	376202	.	+	.	ID=lLTR_72;Parent=repeat_region_72;Name=TE_00000339;Classification=LTR/Copia;Sequence_ontology=SO:0000286;ltr_identity=0.9827;Method=structural;motif=TGCA;tsd=GATGT
75	EDTA	Copia_LTR_retrotransposon	374919	380956	.	+	.	ID=LTRRT_72;Parent=repeat_region_72;Name=TE_00000339;Classification=LTR/Copia;Sequence_ontology=SO:0002264;ltr_identity=0.9827;Method=structural;motif=TGCA;tsd=GATGT
75	EDTA	long_terminal_repeat	379677	380956	.	+	.	ID=rLTR_72;Parent=repeat_region_72;Name=TE_00000339;Classification=LTR/Copia;Sequence_ontology=SO:0000286;ltr_identity=0.9827;Method=structural;motif=TGCA;tsd=GATGT
75	EDTA	target_site_duplication	380957	380961	.	+	.	ID=rTSD_72;Parent=repeat_region_72;Name=TE_00000339;Classification=LTR/Copia;Sequence_ontology=SO:0000434;ltr_identity=0.9827;Method=structural;motif=TGCA;tsd=GATGT
75	EDTA	repeat_region	924518	929143	.	+	.	ID=repeat_region_73;Name=TE_00000284;Classification=LTR/Gypsy;Sequence_ontology=SO:0000657;ltr_identity=0.9685;Method=structural;motif=TGCA;tsd=AGTGG
75	EDTA	target_site_duplication	924518	924522	.	+	.	ID=lTSD_73;Parent=repeat_region_73;Name=TE_00000284;Classification=LTR/Gypsy;Sequence_ontology=SO:0000434;ltr_identity=0.9685;Method=structural;motif=TGCA;tsd=AGTGG
75	EDTA	long_terminal_repeat	924523	924909	.	+	.	ID=lLTR_73;Parent=repeat_region_73;Name=TE_00000284;Classification=LTR/Gypsy;Sequence_ontology=SO:0000286;ltr_identity=0.9685;Method=structural;motif=TGCA;tsd=AGTGG
75	EDTA	Gypsy_LTR_retrotransposon	924523	929138	.	+	.	ID=LTRRT_73;Parent=repeat_region_73;Name=TE_00000284;Classification=LTR/Gypsy;Sequence_ontology=SO:0002265;ltr_identity=0.9685;Method=structural;motif=TGCA;tsd=AGTGG
75	EDTA	long_terminal_repeat	928757	929138	.	+	.	ID=rLTR_73;Parent=repeat_region_73;Name=TE_00000284;Classification=LTR/Gypsy;Sequence_ontology=SO:0000286;ltr_identity=0.9685;Method=structural;motif=TGCA;tsd=AGTGG
75	EDTA	target_site_duplication	929139	929143	.	+	.	ID=rTSD_73;Parent=repeat_region_73;Name=TE_00000284;Classification=LTR/Gypsy;Sequence_ontology=SO:0000434;ltr_identity=0.9685;Method=structural;motif=TGCA;tsd=AGTGG
75	EDTA	helitron	1051558	1066074	.	-	.	ID=TE_struc_239;Name=TE_00000561;Classification=DNA/Helitron;Sequence_ontology=SO:0000544;Identity=NA;Method=structural
75	EDTA	repeat_region	1056295	1062217	.	+	.	ID=repeat_region_74;Name=TE_00000339;Classification=LTR/Copia;Sequence_ontology=SO:0000657;ltr_identity=0.9700;Method=structural;motif=TGCA;tsd=TTATT
75	EDTA	target_site_duplication	1056295	1056299	.	+	.	ID=lTSD_74;Parent=repeat_region_74;Name=TE_00000339;Classification=LTR/Copia;Sequence_ontology=SO:0000434;ltr_identity=0.9700;Method=structural;motif=TGCA;tsd=TTATT
75	EDTA	long_terminal_repeat	1056300	1057508	.	+	.	ID=lLTR_74;Parent=repeat_region_74;Name=TE_00000339;Classification=LTR/Copia;Sequence_ontology=SO:0000286;ltr_identity=0.9700;Method=structural;motif=TGCA;tsd=TTATT
75	EDTA	Copia_LTR_retrotransposon	1056300	1062212	.	+	.	ID=LTRRT_74;Parent=repeat_region_74;Name=TE_00000339;Classification=LTR/Copia;Sequence_ontology=SO:0002264;ltr_identity=0.9700;Method=structural;motif=TGCA;tsd=TTATT
75	EDTA	long_terminal_repeat	1061040	1062212	.	+	.	ID=rLTR_74;Parent=repeat_region_74;Name=TE_00000339;Classification=LTR/Copia;Sequence_ontology=SO:0000286;ltr_identity=0.9700;Method=structural;motif=TGCA;tsd=TTATT
75	EDTA	target_site_duplication	1062213	1062217	.	+	.	ID=rTSD_74;Parent=repeat_region_74;Name=TE_00000339;Classification=LTR/Copia;Sequence_ontology=SO:0000434;ltr_identity=0.9700;Method=structural;motif=TGCA;tsd=TTATT
75	EDTA	repeat_region	1150206	1155635	.	-	.	ID=repeat_region_75;Name=TE_00000942;Classification=LTR/Copia;Sequence_ontology=SO:0000657;ltr_identity=0.9872;Method=structural;motif=TGCA;tsd=AAATC
75	EDTA	target_site_duplication	1150206	1150210	.	-	.	ID=lTSD_75;Parent=repeat_region_75;Name=TE_00000942;Classification=LTR/Copia;Sequence_ontology=SO:0000434;ltr_identity=0.9872;Method=structural;motif=TGCA;tsd=AAATC
75	EDTA	long_terminal_repeat	1150211	1151500	.	-	.	ID=lLTR_75;Parent=repeat_region_75;Name=TE_00000942;Classification=LTR/Copia;Sequence_ontology=SO:0000286;ltr_identity=0.9872;Method=structural;motif=TGCA;tsd=AAATC
75	EDTA	Copia_LTR_retrotransposon	1150211	1155630	.	-	.	ID=LTRRT_75;Parent=repeat_region_75;Name=TE_00000942;Classification=LTR/Copia;Sequence_ontology=SO:0002264;ltr_identity=0.9872;Method=structural;motif=TGCA;tsd=AAATC
75	EDTA	long_terminal_repeat	1154375	1155630	.	-	.	ID=rLTR_75;Parent=repeat_region_75;Name=TE_00000942;Classification=LTR/Copia;Sequence_ontology=SO:0000286;ltr_identity=0.9872;Method=structural;motif=TGCA;tsd=AAATC
75	EDTA	target_site_duplication	1155631	1155635	.	-	.	ID=rTSD_75;Parent=repeat_region_75;Name=TE_00000942;Classification=LTR/Copia;Sequence_ontology=SO:0000434;ltr_identity=0.9872;Method=structural;motif=TGCA;tsd=AAATC
75	EDTA	repeat_region	1215088	1221948	.	-	.	ID=repeat_region_76;Name=TE_00000577;Classification=LTR/Copia;Sequence_ontology=SO:0000657;ltr_identity=0.9848;Method=structural;motif=TGCA;tsd=GATTG
75	EDTA	target_site_duplication	1215088	1215092	.	-	.	ID=lTSD_76;Parent=repeat_region_76;Name=TE_00000577;Classification=LTR/Copia;Sequence_ontology=SO:0000434;ltr_identity=0.9848;Method=structural;motif=TGCA;tsd=GATTG
75	EDTA	long_terminal_repeat	1215093	1216372	.	-	.	ID=lLTR_76;Parent=repeat_region_76;Name=TE_00000577;Classification=LTR/Copia;Sequence_ontology=SO:0000286;ltr_identity=0.9848;Method=structural;motif=TGCA;tsd=GATTG
75	EDTA	Copia_LTR_retrotransposon	1215093	1221943	.	-	.	ID=LTRRT_76;Parent=repeat_region_76;Name=TE_00000577;Classification=LTR/Copia;Sequence_ontology=SO:0002264;ltr_identity=0.9848;Method=structural;motif=TGCA;tsd=GATTG
75	EDTA	long_terminal_repeat	1220680	1221943	.	-	.	ID=rLTR_76;Parent=repeat_region_76;Name=TE_00000577;Classification=LTR/Copia;Sequence_ontology=SO:0000286;ltr_identity=0.9848;Method=structural;motif=TGCA;tsd=GATTG
75	EDTA	target_site_duplication	1221944	1221948	.	-	.	ID=rTSD_76;Parent=repeat_region_76;Name=TE_00000577;Classification=LTR/Copia;Sequence_ontology=SO:0000434;ltr_identity=0.9848;Method=structural;motif=TGCA;tsd=GATTG
76	EDTA	repeat_region	590416	596460	.	+	.	ID=repeat_region_77;Name=TE_00000339;Classification=LTR/Copia;Sequence_ontology=SO:0000657;ltr_identity=0.9643;Method=structural;motif=TGCA;tsd=CCTTG
76	EDTA	target_site_duplication	590416	590420	.	+	.	ID=lTSD_77;Parent=repeat_region_77;Name=TE_00000339;Classification=LTR/Copia;Sequence_ontology=SO:0000434;ltr_identity=0.9643;Method=structural;motif=TGCA;tsd=CCTTG
76	EDTA	long_terminal_repeat	590421	591685	.	+	.	ID=lLTR_77;Parent=repeat_region_77;Name=TE_00000339;Classification=LTR/Copia;Sequence_ontology=SO:0000286;ltr_identity=0.9643;Method=structural;motif=TGCA;tsd=CCTTG
76	EDTA	Copia_LTR_retrotransposon	590421	596455	.	+	.	ID=LTRRT_77;Parent=repeat_region_77;Name=TE_00000339;Classification=LTR/Copia;Sequence_ontology=SO:0002264;ltr_identity=0.9643;Method=structural;motif=TGCA;tsd=CCTTG
76	EDTA	long_terminal_repeat	595198	596455	.	+	.	ID=rLTR_77;Parent=repeat_region_77;Name=TE_00000339;Classification=LTR/Copia;Sequence_ontology=SO:0000286;ltr_identity=0.9643;Method=structural;motif=TGCA;tsd=CCTTG
76	EDTA	target_site_duplication	596456	596460	.	+	.	ID=rTSD_77;Parent=repeat_region_77;Name=TE_00000339;Classification=LTR/Copia;Sequence_ontology=SO:0000434;ltr_identity=0.9643;Method=structural;motif=TGCA;tsd=CCTTG
76	EDTA	repeat_region	947950	954065	.	-	.	ID=repeat_region_78;Name=TE_00000339;Classification=LTR/Copia;Sequence_ontology=SO:0000657;ltr_identity=0.9679;Method=structural;motif=TGCA;tsd=AAACT
76	EDTA	target_site_duplication	947950	947954	.	-	.	ID=lTSD_78;Parent=repeat_region_78;Name=TE_00000339;Classification=LTR/Copia;Sequence_ontology=SO:0000434;ltr_identity=0.9679;Method=structural;motif=TGCA;tsd=AAACT
76	EDTA	long_terminal_repeat	947955	949242	.	-	.	ID=lLTR_78;Parent=repeat_region_78;Name=TE_00000339;Classification=LTR/Copia;Sequence_ontology=SO:0000286;ltr_identity=0.9679;Method=structural;motif=TGCA;tsd=AAACT
76	EDTA	Copia_LTR_retrotransposon	947955	954060	.	-	.	ID=LTRRT_78;Parent=repeat_region_78;Name=TE_00000339;Classification=LTR/Copia;Sequence_ontology=SO:0002264;ltr_identity=0.9679;Method=structural;motif=TGCA;tsd=AAACT
76	EDTA	long_terminal_repeat	952774	954060	.	-	.	ID=rLTR_78;Parent=repeat_region_78;Name=TE_00000339;Classification=LTR/Copia;Sequence_ontology=SO:0000286;ltr_identity=0.9679;Method=structural;motif=TGCA;tsd=AAACT
76	EDTA	target_site_duplication	954061	954065	.	-	.	ID=rTSD_78;Parent=repeat_region_78;Name=TE_00000339;Classification=LTR/Copia;Sequence_ontology=SO:0000434;ltr_identity=0.9679;Method=structural;motif=TGCA;tsd=AAACT
76	EDTA	Mutator_TIR_transposon	1010430	1010659	.	.	.	ID=TE_struc_242;Name=TE_00000852;Classification=MITE/DTM;Sequence_ontology=SO:0002280;Identity=0.9;Method=structural;TSD=TTCCTAAA_TTCCTAAA_100.0;TIR=CAAGTGAAGT_ACTTCACTAG
76	EDTA	repeat_region	1113811	1121470	.	-	.	ID=repeat_region_79;Name=TE_00000264;Classification=LTR/Copia;Sequence_ontology=SO:0000657;ltr_identity=0.9799;Method=structural;motif=TGCA;tsd=TCCTC
76	EDTA	target_site_duplication	1113811	1113815	.	-	.	ID=lTSD_79;Parent=repeat_region_79;Name=TE_00000264;Classification=LTR/Copia;Sequence_ontology=SO:0000434;ltr_identity=0.9799;Method=structural;motif=TGCA;tsd=TCCTC
76	EDTA	long_terminal_repeat	1113816	1115016	.	-	.	ID=lLTR_79;Parent=repeat_region_79;Name=TE_00000264;Classification=LTR/Copia;Sequence_ontology=SO:0000286;ltr_identity=0.9799;Method=structural;motif=TGCA;tsd=TCCTC
76	EDTA	Copia_LTR_retrotransposon	1113816	1121465	.	-	.	ID=LTRRT_79;Parent=repeat_region_79;Name=TE_00000264;Classification=LTR/Copia;Sequence_ontology=SO:0002264;ltr_identity=0.9799;Method=structural;motif=TGCA;tsd=TCCTC
76	EDTA	long_terminal_repeat	1120263	1121465	.	-	.	ID=rLTR_79;Parent=repeat_region_79;Name=TE_00000264;Classification=LTR/Copia;Sequence_ontology=SO:0000286;ltr_identity=0.9799;Method=structural;motif=TGCA;tsd=TCCTC
76	EDTA	target_site_duplication	1121466	1121470	.	-	.	ID=rTSD_79;Parent=repeat_region_79;Name=TE_00000264;Classification=LTR/Copia;Sequence_ontology=SO:0000434;ltr_identity=0.9799;Method=structural;motif=TGCA;tsd=TCCTC
77	EDTA	Mutator_TIR_transposon	819963	820063	.	.	.	ID=TE_struc_243;Name=77:819963..820063;Classification=MITE/DTM;Sequence_ontology=SO:0002280;Identity=0.9;Method=structural;TSD=ATACACACTT_ATACACACTT_100.0;TIR=GTATCGATAC_GTATTGATAC
77	EDTA	Tc1_Mariner_TIR_transposon	946578	947252	.	.	.	ID=TE_struc_244;Name=TE_00000823;Classification=DNA/DTT;Sequence_ontology=SO:0002278;Identity=0.9;Method=structural;TSD=TA_TA_100.0;TIR=CTTTCTCTGT_ACAAAGAAAG
77	EDTA	repeat_region	1204765	1210895	.	+	.	ID=repeat_region_80;Name=TE_00000339;Classification=LTR/Copia;Sequence_ontology=SO:0000657;ltr_identity=0.9817;Method=structural;motif=TGCA;tsd=GTTTG
77	EDTA	target_site_duplication	1204765	1204769	.	+	.	ID=lTSD_80;Parent=repeat_region_80;Name=TE_00000339;Classification=LTR/Copia;Sequence_ontology=SO:0000434;ltr_identity=0.9817;Method=structural;motif=TGCA;tsd=GTTTG
77	EDTA	long_terminal_repeat	1204770	1205982	.	+	.	ID=lLTR_80;Parent=repeat_region_80;Name=TE_00000339;Classification=LTR/Copia;Sequence_ontology=SO:0000286;ltr_identity=0.9817;Method=structural;motif=TGCA;tsd=GTTTG
77	EDTA	Copia_LTR_retrotransposon	1204770	1210890	.	+	.	ID=LTRRT_80;Parent=repeat_region_80;Name=TE_00000339;Classification=LTR/Copia;Sequence_ontology=SO:0002264;ltr_identity=0.9817;Method=structural;motif=TGCA;tsd=GTTTG
77	EDTA	long_terminal_repeat	1209657	1210890	.	+	.	ID=rLTR_80;Parent=repeat_region_80;Name=TE_00000339;Classification=LTR/Copia;Sequence_ontology=SO:0000286;ltr_identity=0.9817;Method=structural;motif=TGCA;tsd=GTTTG
77	EDTA	target_site_duplication	1210891	1210895	.	+	.	ID=rTSD_80;Parent=repeat_region_80;Name=TE_00000339;Classification=LTR/Copia;Sequence_ontology=SO:0000434;ltr_identity=0.9817;Method=structural;motif=TGCA;tsd=GTTTG
77	EDTA	repeat_region	1217622	1223559	.	+	.	ID=repeat_region_81;Name=TE_00000942;Classification=LTR/Copia;Sequence_ontology=SO:0000657;ltr_identity=0.9663;Method=structural;motif=TGCA;tsd=ATCTA
77	EDTA	target_site_duplication	1217622	1217626	.	+	.	ID=lTSD_81;Parent=repeat_region_81;Name=TE_00000942;Classification=LTR/Copia;Sequence_ontology=SO:0000434;ltr_identity=0.9663;Method=structural;motif=TGCA;tsd=ATCTA
77	EDTA	long_terminal_repeat	1217627	1218869	.	+	.	ID=lLTR_81;Parent=repeat_region_81;Name=TE_00000942;Classification=LTR/Copia;Sequence_ontology=SO:0000286;ltr_identity=0.9663;Method=structural;motif=TGCA;tsd=ATCTA
77	EDTA	Copia_LTR_retrotransposon	1217627	1223554	.	+	.	ID=LTRRT_81;Parent=repeat_region_81;Name=TE_00000942;Classification=LTR/Copia;Sequence_ontology=SO:0002264;ltr_identity=0.9663;Method=structural;motif=TGCA;tsd=ATCTA
77	EDTA	Mutator_TIR_transposon	1218077	1222755	.	.	.	ID=TE_struc_245;Name=77:1218077..1222755;Classification=DNA/DTM;Sequence_ontology=SO:0002280;Identity=1;Method=structural;TSD=TAAGATTAC_TAAGATTAC_100.0;TIR=GTATCGATAC_GTATCGATAC
77	EDTA	long_terminal_repeat	1222328	1223554	.	+	.	ID=rLTR_81;Parent=repeat_region_81;Name=TE_00000942;Classification=LTR/Copia;Sequence_ontology=SO:0000286;ltr_identity=0.9663;Method=structural;motif=TGCA;tsd=ATCTA
77	EDTA	target_site_duplication	1223555	1223559	.	+	.	ID=rTSD_81;Parent=repeat_region_81;Name=TE_00000942;Classification=LTR/Copia;Sequence_ontology=SO:0000434;ltr_identity=0.9663;Method=structural;motif=TGCA;tsd=ATCTA
78	EDTA	repeat_region	185890	191919	.	-	.	ID=repeat_region_82;Name=TE_00000339;Classification=LTR/Copia;Sequence_ontology=SO:0000657;ltr_identity=0.9910;Method=structural;motif=TGCA;tsd=GTTTT
78	EDTA	target_site_duplication	185890	185894	.	-	.	ID=lTSD_82;Parent=repeat_region_82;Name=TE_00000339;Classification=LTR/Copia;Sequence_ontology=SO:0000434;ltr_identity=0.9910;Method=structural;motif=TGCA;tsd=GTTTT
78	EDTA	long_terminal_repeat	185895	187132	.	-	.	ID=lLTR_82;Parent=repeat_region_82;Name=TE_00000339;Classification=LTR/Copia;Sequence_ontology=SO:0000286;ltr_identity=0.9910;Method=structural;motif=TGCA;tsd=GTTTT
78	EDTA	Copia_LTR_retrotransposon	185895	191914	.	-	.	ID=LTRRT_82;Parent=repeat_region_82;Name=TE_00000339;Classification=LTR/Copia;Sequence_ontology=SO:0002264;ltr_identity=0.9910;Method=structural;motif=TGCA;tsd=GTTTT
78	EDTA	long_terminal_repeat	190662	191914	.	-	.	ID=rLTR_82;Parent=repeat_region_82;Name=TE_00000339;Classification=LTR/Copia;Sequence_ontology=SO:0000286;ltr_identity=0.9910;Method=structural;motif=TGCA;tsd=GTTTT
78	EDTA	target_site_duplication	191915	191919	.	-	.	ID=rTSD_82;Parent=repeat_region_82;Name=TE_00000339;Classification=LTR/Copia;Sequence_ontology=SO:0000434;ltr_identity=0.9910;Method=structural;motif=TGCA;tsd=GTTTT
78	EDTA	Mutator_TIR_transposon	492525	496192	.	.	.	ID=TE_struc_246;Name=78:492525..496192;Classification=DNA/DTM;Sequence_ontology=SO:0002280;Identity=0.9;Method=structural;TSD=TAAATTT_TAAATTT_100.0;TIR=GGAGAAAAGA_TCTTTTTTCC
78	EDTA	Mutator_TIR_transposon	1326662	1326797	.	.	.	ID=TE_struc_247;Name=TE_00000600;Classification=MITE/DTM;Sequence_ontology=SO:0002280;Identity=0.9;Method=structural;TSD=ATGCATG_ATGCATG_100.0;TIR=GCCTTAAAAT_ATTTTAATGC
79	EDTA	PIF_Harbinger_TIR_transposon	56239	58379	.	.	.	ID=TE_struc_248;Name=79:56239..58379;Classification=DNA/DTH;Sequence_ontology=SO:0002284;Identity=0.9;Method=structural;TSD=TTA_TTA_100.0;TIR=GCTCCCGATG_AATCGGGAGC
80	EDTA	Mutator_TIR_transposon	826371	829213	.	.	.	ID=TE_struc_249;Name=80:826371..829213;Classification=DNA/DTM;Sequence_ontology=SO:0002280;Identity=0.9;Method=structural;TSD=ACCAAATG_ACCAAATG_100.0;TIR=GCCCAAATGA_CCATTTGGGC
80	EDTA	hAT_TIR_transposon	849714	850471	.	.	.	ID=TE_struc_250;Name=80:849714..850471;Classification=DNA/DTA;Sequence_ontology=SO:0002279;Identity=1;Method=structural;TSD=TAATGAAA_TAATGAAA_100.0;TIR=CAGTGTTGTC_GACAACACTG
80	EDTA	repeat_region	1112097	1118692	.	+	.	ID=repeat_region_83;Name=TE_00000283;Classification=LTR/Gypsy;Sequence_ontology=SO:0000657;ltr_identity=0.9599;Method=structural;motif=TGTA;tsd=AATAT
80	EDTA	target_site_duplication	1112097	1112101	.	+	.	ID=lTSD_83;Parent=repeat_region_83;Name=TE_00000283;Classification=LTR/Gypsy;Sequence_ontology=SO:0000434;ltr_identity=0.9599;Method=structural;motif=TGTA;tsd=AATAT
80	EDTA	long_terminal_repeat	1112102	1112910	.	+	.	ID=lLTR_83;Parent=repeat_region_83;Name=TE_00000283;Classification=LTR/Gypsy;Sequence_ontology=SO:0000286;ltr_identity=0.9599;Method=structural;motif=TGTA;tsd=AATAT
80	EDTA	Gypsy_LTR_retrotransposon	1112102	1118687	.	+	.	ID=LTRRT_83;Parent=repeat_region_83;Name=TE_00000283;Classification=LTR/Gypsy;Sequence_ontology=SO:0002265;ltr_identity=0.9599;Method=structural;motif=TGTA;tsd=AATAT
80	EDTA	long_terminal_repeat	1117880	1118687	.	+	.	ID=rLTR_83;Parent=repeat_region_83;Name=TE_00000283;Classification=LTR/Gypsy;Sequence_ontology=SO:0000286;ltr_identity=0.9599;Method=structural;motif=TGTA;tsd=AATAT
80	EDTA	target_site_duplication	1118688	1118692	.	+	.	ID=rTSD_83;Parent=repeat_region_83;Name=TE_00000283;Classification=LTR/Gypsy;Sequence_ontology=SO:0000434;ltr_identity=0.9599;Method=structural;motif=TGTA;tsd=AATAT
81	EDTA	PIF_Harbinger_TIR_transposon	4020	4166	.	.	.	ID=TE_struc_252;Name=TE_00000729;Classification=MITE/DTH;Sequence_ontology=SO:0002284;Identity=0.9;Method=structural;TSD=TTA_TTA_100.0;TIR=GGTCATTTTG_CAAAATGCCC
81	EDTA	helitron	131290	148168	.	+	.	ID=TE_struc_251;Name=TE_00000107;Classification=DNA/Helitron;Sequence_ontology=SO:0000544;Identity=NA;Method=structural
81	EDTA	CACTA_TIR_transposon	539618	543355	.	.	.	ID=TE_struc_253;Name=TE_00000573;Classification=DNA/DTC;Sequence_ontology=SO:0002285;Identity=0.9;Method=structural;TSD=TA_TA_100.0;TIR=CACTACATGA_TCATGTAGGG
81	EDTA	Mutator_TIR_transposon	730600	730703	.	.	.	ID=TE_struc_254;Name=81:730600..730703;Classification=MITE/DTM;Sequence_ontology=SO:0002280;Identity=1;Method=structural;TSD=ATGGAGT_ATGGAGT_100.0;TIR=GAGTATCGAT_ATCGATACTC
82	EDTA	PIF_Harbinger_TIR_transposon	836023	838318	.	.	.	ID=TE_struc_255;Name=TE_00000108;Classification=DNA/DTH;Sequence_ontology=SO:0002284;Identity=0.9;Method=structural;TSD=TTA_TTA_100.0;TIR=GCCCCAATTC_GAATTGAGGC
82	EDTA	repeat_region	1184228	1189197	.	+	.	ID=repeat_region_84;Name=TE_00000724;Classification=LTR/Gypsy;Sequence_ontology=SO:0000657;ltr_identity=0.9971;Method=structural;motif=TGCA;tsd=TATAA
82	EDTA	target_site_duplication	1184228	1184232	.	+	.	ID=lTSD_84;Parent=repeat_region_84;Name=TE_00000724;Classification=LTR/Gypsy;Sequence_ontology=SO:0000434;ltr_identity=0.9971;Method=structural;motif=TGCA;tsd=TATAA
82	EDTA	long_terminal_repeat	1184233	1184588	.	+	.	ID=lLTR_84;Parent=repeat_region_84;Name=TE_00000724;Classification=LTR/Gypsy;Sequence_ontology=SO:0000286;ltr_identity=0.9971;Method=structural;motif=TGCA;tsd=TATAA
82	EDTA	Gypsy_LTR_retrotransposon	1184233	1189192	.	+	.	ID=LTRRT_84;Parent=repeat_region_84;Name=TE_00000724;Classification=LTR/Gypsy;Sequence_ontology=SO:0002265;ltr_identity=0.9971;Method=structural;motif=TGCA;tsd=TATAA
82	EDTA	long_terminal_repeat	1188848	1189192	.	+	.	ID=rLTR_84;Parent=repeat_region_84;Name=TE_00000724;Classification=LTR/Gypsy;Sequence_ontology=SO:0000286;ltr_identity=0.9971;Method=structural;motif=TGCA;tsd=TATAA
82	EDTA	target_site_duplication	1189193	1189197	.	+	.	ID=rTSD_84;Parent=repeat_region_84;Name=TE_00000724;Classification=LTR/Gypsy;Sequence_ontology=SO:0000434;ltr_identity=0.9971;Method=structural;motif=TGCA;tsd=TATAA
82	EDTA	repeat_region	1200882	1204317	.	?	.	ID=repeat_region_85;Name=TE_00001042;Classification=LTR/unknown;Sequence_ontology=SO:0000657;ltr_identity=0.9349;Method=structural;motif=TGCA;tsd=AAAG
82	EDTA	target_site_duplication	1200882	1200885	.	?	.	ID=lTSD_85;Parent=repeat_region_85;Name=TE_00001042;Classification=LTR/unknown;Sequence_ontology=SO:0000434;ltr_identity=0.9349;Method=structural;motif=TGCA;tsd=AAAG
82	EDTA	long_terminal_repeat	1200886	1201301	.	?	.	ID=lLTR_85;Parent=repeat_region_85;Name=TE_00001042;Classification=LTR/unknown;Sequence_ontology=SO:0000286;ltr_identity=0.9349;Method=structural;motif=TGCA;tsd=AAAG
82	EDTA	LTR_retrotransposon	1200886	1204313	.	?	.	ID=LTRRT_85;Parent=repeat_region_85;Name=TE_00001042;Classification=LTR/unknown;Sequence_ontology=SO:0000186;ltr_identity=0.9349;Method=structural;motif=TGCA;tsd=AAAG
82	EDTA	long_terminal_repeat	1203897	1204313	.	?	.	ID=rLTR_85;Parent=repeat_region_85;Name=TE_00001042;Classification=LTR/unknown;Sequence_ontology=SO:0000286;ltr_identity=0.9349;Method=structural;motif=TGCA;tsd=AAAG
82	EDTA	target_site_duplication	1204314	1204317	.	?	.	ID=rTSD_85;Parent=repeat_region_85;Name=TE_00001042;Classification=LTR/unknown;Sequence_ontology=SO:0000434;ltr_identity=0.9349;Method=structural;motif=TGCA;tsd=AAAG
82	EDTA	Mutator_TIR_transposon	1210918	1211178	.	.	.	ID=TE_struc_256;Name=82:1210918..1211178;Classification=MITE/DTM;Sequence_ontology=SO:0002280;Identity=0.9;Method=structural;TSD=ACGATCG_ACGATCG_100.0;TIR=CCCAAATGGT_ACCATTTTGG
83	EDTA	hAT_TIR_transposon	670838	671275	.	.	.	ID=TE_struc_257;Name=TE_00000582;Classification=MITE/DTA;Sequence_ontology=SO:0002279;Identity=0.9;Method=structural;TSD=GCTGTATC_GCTGTATC_100.0;TIR=TAGGGTTGGC_GCCAACCCAA
83	EDTA	Mutator_TIR_transposon	1221548	1221719	.	.	.	ID=TE_struc_258;Name=TE_00000637;Classification=MITE/DTM;Sequence_ontology=SO:0002280;Identity=0.9;Method=structural;TSD=TAAGCAT_TAAGCAT_100.0;TIR=CTATGTTGCT_AGTAACATAG
84	EDTA	helitron	955363	956220	.	-	.	ID=TE_struc_259;Name=TE_00000662;Classification=DNA/Helitron;Sequence_ontology=SO:0000544;Identity=NA;Method=structural
84	EDTA	CACTA_TIR_transposon	1064716	1069622	.	.	.	ID=TE_struc_260;Name=84:1064716..1069622;Classification=DNA/DTC;Sequence_ontology=SO:0002285;Identity=0.9;Method=structural;TSD=GT_GT_100.0;TIR=CACTAACAAA_TTTGTTTGTG
85	EDTA	Mutator_TIR_transposon	423559	425499	.	.	.	ID=TE_struc_261;Name=TE_00000555;Classification=DNA/DTM;Sequence_ontology=SO:0002280;Identity=0.9;Method=structural;TSD=ATCTCCA_ATCTCCA_100.0;TIR=GGACAATTCA_TGAAATGTCC
85	EDTA	Mutator_TIR_transposon	930193	932850	.	.	.	ID=TE_struc_262;Name=85:930193..932850;Classification=DNA/DTM;Sequence_ontology=SO:0002280;Identity=0.9;Method=structural;TSD=AAAACAA_AAAACAA_100.0;TIR=GGTGTTTGCA_AGCAAACACC
85	EDTA	Mutator_TIR_transposon	951190	955494	.	.	.	ID=TE_struc_263;Name=85:951190..955494;Classification=DNA/DTM;Sequence_ontology=SO:0002280;Identity=1;Method=structural;TSD=TTTTTCT_TTTTTCT_100.0;TIR=CCAAATAACA_TGTTATTTGG
85	EDTA	CACTA_TIR_transposon	1033030	1034490	.	.	.	ID=TE_struc_264;Name=85:1033030..1034490;Classification=DNA/DTC;Sequence_ontology=SO:0002285;Identity=0.9;Method=structural;TSD=CT_CT_100.0;TIR=CACTACTTGC_GCTAGTAGTG
85	EDTA	CACTA_TIR_transposon	1194181	1194277	.	.	.	ID=TE_struc_265;Name=TE_00000777;Classification=MITE/DTC;Sequence_ontology=SO:0002285;Identity=0.9;Method=structural;TSD=ATG_ATG_100.0;TIR=CACTGCATCA_TTATGCAGTG
86	EDTA	CACTA_TIR_transposon	1061931	1066465	.	.	.	ID=TE_struc_266;Name=86:1061931..1066465;Classification=DNA/DTC;Sequence_ontology=SO:0002285;Identity=0.9;Method=structural;TSD=AG_AG_100.0;TIR=CACTACACAA_TTGTCTAGTG
86	EDTA	Mutator_TIR_transposon	1189918	1192465	.	.	.	ID=TE_struc_267;Name=86:1189918..1192465;Classification=DNA/DTM;Sequence_ontology=SO:0002280;Identity=0.9;Method=structural;TSD=GGAAAAAA_GAAAAAAA_87.5;TIR=GGAAAGAAAA_TTATCTTTCC
87	EDTA	helitron	1043383	1054439	.	+	.	ID=TE_struc_268;Name=TE_00000114;Classification=DNA/Helitron;Sequence_ontology=SO:0000544;Identity=NA;Method=structural
88	EDTA	hAT_TIR_transposon	271749	274532	.	.	.	ID=TE_struc_269;Name=88:271749..274532;Classification=DNA/DTA;Sequence_ontology=SO:0002279;Identity=0.9;Method=structural;TSD=TATCGATA_TATCGATA_100.0;TIR=CAATGTTCGT_ACGATCATTG
88	EDTA	Mutator_TIR_transposon	271812	274594	.	.	.	ID=TE_struc_270;Name=TE_00000716;Classification=DNA/DTM;Sequence_ontology=SO:0002280;Identity=1;Method=structural;TSD=ATTATGCAAT_ATTATGCAAT_100.0;TIR=GTATCGATAC_GTATCGATAC
89	EDTA	Mutator_TIR_transposon	1098725	1101339	.	.	.	ID=TE_struc_271;Name=89:1098725..1101339;Classification=DNA/DTM;Sequence_ontology=SO:0002280;Identity=0.9;Method=structural;TSD=CAATGGCA_CAATGGAA_87.5;TIR=GTGAAGATGG_CCATCTTCCC
90	EDTA	helitron	522122	541717	.	-	.	ID=TE_struc_272;Name=TE_00000115;Classification=DNA/Helitron;Sequence_ontology=SO:0000544;Identity=NA;Method=structural
93	EDTA	repeat_region	160319	166976	.	+	.	ID=repeat_region_86;Name=TE_00000339;Classification=LTR/Copia;Sequence_ontology=SO:0000657;ltr_identity=0.9478;Method=structural;motif=TGCA;tsd=CCTTA
93	EDTA	target_site_duplication	160319	160323	.	+	.	ID=lTSD_86;Parent=repeat_region_86;Name=TE_00000339;Classification=LTR/Copia;Sequence_ontology=SO:0000434;ltr_identity=0.9478;Method=structural;motif=TGCA;tsd=CCTTA
93	EDTA	long_terminal_repeat	160324	161475	.	+	.	ID=lLTR_86;Parent=repeat_region_86;Name=TE_00000339;Classification=LTR/Copia;Sequence_ontology=SO:0000286;ltr_identity=0.9478;Method=structural;motif=TGCA;tsd=CCTTA
93	EDTA	Copia_LTR_retrotransposon	160324	166971	.	+	.	ID=LTRRT_86;Parent=repeat_region_86;Name=TE_00000339;Classification=LTR/Copia;Sequence_ontology=SO:0002264;ltr_identity=0.9478;Method=structural;motif=TGCA;tsd=CCTTA
93	EDTA	long_terminal_repeat	165848	166971	.	+	.	ID=rLTR_86;Parent=repeat_region_86;Name=TE_00000339;Classification=LTR/Copia;Sequence_ontology=SO:0000286;ltr_identity=0.9478;Method=structural;motif=TGCA;tsd=CCTTA
93	EDTA	target_site_duplication	166972	166976	.	+	.	ID=rTSD_86;Parent=repeat_region_86;Name=TE_00000339;Classification=LTR/Copia;Sequence_ontology=SO:0000434;ltr_identity=0.9478;Method=structural;motif=TGCA;tsd=CCTTA
93	EDTA	Mutator_TIR_transposon	728011	729908	.	.	.	ID=TE_struc_273;Name=93:728011..729908;Classification=DNA/DTM;Sequence_ontology=SO:0002280;Identity=1;Method=structural;TSD=TATCGATA_TATCGATA_100.0;TIR=CAACATGATG_CATCATGTTG
93	EDTA	Mutator_TIR_transposon	961258	962164	.	.	.	ID=TE_struc_274;Name=TE_00000801;Classification=DNA/DTM;Sequence_ontology=SO:0002280;Identity=0.9;Method=structural;TSD=TATAATA_TATATTA_85.71;TIR=GTCATTTCAT_ATGAAAGGAC
94	EDTA	repeat_region	1051019	1056209	.	+	.	ID=repeat_region_87;Name=TE_00000671;Classification=LTR/Copia;Sequence_ontology=SO:0000657;ltr_identity=0.9482;Method=structural;motif=TAAA;tsd=TATGT
94	EDTA	target_site_duplication	1051019	1051023	.	+	.	ID=lTSD_87;Parent=repeat_region_87;Name=TE_00000671;Classification=LTR/Copia;Sequence_ontology=SO:0000434;ltr_identity=0.9482;Method=structural;motif=TAAA;tsd=TATGT
94	EDTA	long_terminal_repeat	1051024	1051270	.	+	.	ID=lLTR_87;Parent=repeat_region_87;Name=TE_00000671;Classification=LTR/Copia;Sequence_ontology=SO:0000286;ltr_identity=0.9482;Method=structural;motif=TAAA;tsd=TATGT
94	EDTA	Copia_LTR_retrotransposon	1051024	1056204	.	+	.	ID=LTRRT_87;Parent=repeat_region_87;Name=TE_00000671;Classification=LTR/Copia;Sequence_ontology=SO:0002264;ltr_identity=0.9482;Method=structural;motif=TAAA;tsd=TATGT
94	EDTA	long_terminal_repeat	1055949	1056204	.	+	.	ID=rLTR_87;Parent=repeat_region_87;Name=TE_00000671;Classification=LTR/Copia;Sequence_ontology=SO:0000286;ltr_identity=0.9482;Method=structural;motif=TAAA;tsd=TATGT
94	EDTA	target_site_duplication	1056205	1056209	.	+	.	ID=rTSD_87;Parent=repeat_region_87;Name=TE_00000671;Classification=LTR/Copia;Sequence_ontology=SO:0000434;ltr_identity=0.9482;Method=structural;motif=TAAA;tsd=TATGT
95	EDTA	repeat_region	176133	177862	.	?	.	ID=repeat_region_88;Name=TE_00000660;Classification=LTR/unknown;Sequence_ontology=SO:0000657;ltr_identity=0.9162;Method=structural;motif=TGCA;tsd=GGTTG
95	EDTA	target_site_duplication	176133	176137	.	?	.	ID=lTSD_88;Parent=repeat_region_88;Name=TE_00000660;Classification=LTR/unknown;Sequence_ontology=SO:0000434;ltr_identity=0.9162;Method=structural;motif=TGCA;tsd=GGTTG
95	EDTA	long_terminal_repeat	176138	176509	.	?	.	ID=lLTR_88;Parent=repeat_region_88;Name=TE_00000660;Classification=LTR/unknown;Sequence_ontology=SO:0000286;ltr_identity=0.9162;Method=structural;motif=TGCA;tsd=GGTTG
95	EDTA	LTR_retrotransposon	176138	177857	.	?	.	ID=LTRRT_88;Parent=repeat_region_88;Name=TE_00000660;Classification=LTR/unknown;Sequence_ontology=SO:0000186;ltr_identity=0.9162;Method=structural;motif=TGCA;tsd=GGTTG
95	EDTA	long_terminal_repeat	177487	177857	.	?	.	ID=rLTR_88;Parent=repeat_region_88;Name=TE_00000660;Classification=LTR/unknown;Sequence_ontology=SO:0000286;ltr_identity=0.9162;Method=structural;motif=TGCA;tsd=GGTTG
95	EDTA	target_site_duplication	177858	177862	.	?	.	ID=rTSD_88;Parent=repeat_region_88;Name=TE_00000660;Classification=LTR/unknown;Sequence_ontology=SO:0000434;ltr_identity=0.9162;Method=structural;motif=TGCA;tsd=GGTTG
95	EDTA	CACTA_TIR_transposon	924136	926840	.	.	.	ID=TE_struc_275;Name=95:924136..926840;Classification=DNA/DTC;Sequence_ontology=SO:0002285;Identity=0.9;Method=structural;TSD=TG_TG_100.0;TIR=CACTACTAGT_ACTAGTATTG
95	EDTA	Mutator_TIR_transposon	1082057	1084539	.	.	.	ID=TE_struc_276;Name=TE_00000628;Classification=DNA/DTM;Sequence_ontology=SO:0002280;Identity=0.9;Method=structural;TSD=TTAATGC_TTAATGC_100.0;TIR=CGTTTACTCT_TGAGTAAACG
96	EDTA	Mutator_TIR_transposon	325664	325957	.	.	.	ID=TE_struc_277;Name=96:325664..325957;Classification=MITE/DTM;Sequence_ontology=SO:0002280;Identity=0.9;Method=structural;TSD=TATCGATA_TATTGATA_87.5;TIR=CCAAAAACCT_TGGTTTTTGG
96	EDTA	hAT_TIR_transposon	357472	357611	.	.	.	ID=TE_struc_278;Name=TE_00000537;Classification=MITE/DTA;Sequence_ontology=SO:0002279;Identity=0.9;Method=structural;TSD=ATTGATCA_ATTGATCA_100.0;TIR=CAAGGATTTA_TAAATCCCTG
96	EDTA	CACTA_TIR_transposon	830457	834139	.	.	.	ID=TE_struc_279;Name=TE_00000117;Classification=DNA/DTC;Sequence_ontology=SO:0002285;Identity=0.9;Method=structural;TSD=AT_AT_100.0;TIR=CACTACAAAA_TTTTGTATTG
96	EDTA	CACTA_TIR_transposon	1034826	1036932	.	.	.	ID=TE_struc_280;Name=TE_00000767;Classification=DNA/DTC;Sequence_ontology=SO:0002285;Identity=0.9;Method=structural;TSD=AT_AT_100.0;TIR=CACTAAGTGA_TGACTTAGTG
97	EDTA	CACTA_TIR_transposon	366011	368784	.	.	.	ID=TE_struc_281;Name=97:366011..368784;Classification=DNA/DTC;Sequence_ontology=SO:0002285;Identity=0.9;Method=structural;TSD=AT_AT_100.0;TIR=CACTACCTCA_TGAGGTAGGG
97	EDTA	Mutator_TIR_transposon	432076	433365	.	.	.	ID=TE_struc_282;Name=97:432076..433365;Classification=DNA/DTM;Sequence_ontology=SO:0002280;Identity=0.9;Method=structural;TSD=TCAAGAA_TCAAGAA_100.0;TIR=GAAAGATGGA_TCCCTCTTTC
97	EDTA	repeat_region	520107	524677	.	-	.	ID=repeat_region_89;Name=TE_00000284;Classification=LTR/Gypsy;Sequence_ontology=SO:0000657;ltr_identity=0.9624;Method=structural;motif=TGCA;tsd=CTTAT
97	EDTA	target_site_duplication	520107	520111	.	-	.	ID=lTSD_89;Parent=repeat_region_89;Name=TE_00000284;Classification=LTR/Gypsy;Sequence_ontology=SO:0000434;ltr_identity=0.9624;Method=structural;motif=TGCA;tsd=CTTAT
97	EDTA	long_terminal_repeat	520112	520487	.	-	.	ID=lLTR_89;Parent=repeat_region_89;Name=TE_00000284;Classification=LTR/Gypsy;Sequence_ontology=SO:0000286;ltr_identity=0.9624;Method=structural;motif=TGCA;tsd=CTTAT
97	EDTA	Gypsy_LTR_retrotransposon	520112	524672	.	-	.	ID=LTRRT_89;Parent=repeat_region_89;Name=TE_00000284;Classification=LTR/Gypsy;Sequence_ontology=SO:0002265;ltr_identity=0.9624;Method=structural;motif=TGCA;tsd=CTTAT
97	EDTA	long_terminal_repeat	524300	524672	.	-	.	ID=rLTR_89;Parent=repeat_region_89;Name=TE_00000284;Classification=LTR/Gypsy;Sequence_ontology=SO:0000286;ltr_identity=0.9624;Method=structural;motif=TGCA;tsd=CTTAT
97	EDTA	target_site_duplication	524673	524677	.	-	.	ID=rTSD_89;Parent=repeat_region_89;Name=TE_00000284;Classification=LTR/Gypsy;Sequence_ontology=SO:0000434;ltr_identity=0.9624;Method=structural;motif=TGCA;tsd=CTTAT
97	EDTA	Mutator_TIR_transposon	741163	741808	.	.	.	ID=TE_struc_283;Name=TE_00000416;Classification=DNA/DTM;Sequence_ontology=SO:0002280;Identity=0.9;Method=structural;TSD=TTTCTTTTC_TTTCTTTTC_100.0;TIR=GTTTTGTTGT_TCAACAAAAC
97	EDTA	CACTA_TIR_transposon	1182220	1184050	.	.	.	ID=TE_struc_284;Name=TE_00000390;Classification=DNA/DTC;Sequence_ontology=SO:0002285;Identity=0.9;Method=structural;TSD=GAG_GAG_100.0;TIR=CACTGAAGCA_TGCTTCAATG
98	EDTA	repeat_region	245384	250509	.	-	.	ID=repeat_region_90;Name=TE_00000704;Classification=LTR/Copia;Sequence_ontology=SO:0000657;ltr_identity=0.9877;Method=structural;motif=TGTA;tsd=GACCA
98	EDTA	target_site_duplication	245384	245388	.	-	.	ID=lTSD_90;Parent=repeat_region_90;Name=TE_00000704;Classification=LTR/Copia;Sequence_ontology=SO:0000434;ltr_identity=0.9877;Method=structural;motif=TGTA;tsd=GACCA
98	EDTA	long_terminal_repeat	245389	245714	.	-	.	ID=lLTR_90;Parent=repeat_region_90;Name=TE_00000704;Classification=LTR/Copia;Sequence_ontology=SO:0000286;ltr_identity=0.9877;Method=structural;motif=TGTA;tsd=GACCA
98	EDTA	Copia_LTR_retrotransposon	245389	250504	.	-	.	ID=LTRRT_90;Parent=repeat_region_90;Name=TE_00000704;Classification=LTR/Copia;Sequence_ontology=SO:0002264;ltr_identity=0.9877;Method=structural;motif=TGTA;tsd=GACCA
98	EDTA	long_terminal_repeat	250180	250504	.	-	.	ID=rLTR_90;Parent=repeat_region_90;Name=TE_00000704;Classification=LTR/Copia;Sequence_ontology=SO:0000286;ltr_identity=0.9877;Method=structural;motif=TGTA;tsd=GACCA
98	EDTA	target_site_duplication	250505	250509	.	-	.	ID=rTSD_90;Parent=repeat_region_90;Name=TE_00000704;Classification=LTR/Copia;Sequence_ontology=SO:0000434;ltr_identity=0.9877;Method=structural;motif=TGTA;tsd=GACCA
98	EDTA	helitron	351658	366270	.	+	.	ID=TE_struc_285;Name=TE_00000368;Classification=DNA/Helitron;Sequence_ontology=SO:0000544;Identity=NA;Method=structural
98	EDTA	CACTA_TIR_transposon	754436	756050	.	.	.	ID=TE_struc_286;Name=TE_00000744;Classification=DNA/DTC;Sequence_ontology=SO:0002285;Identity=0.9;Method=structural;TSD=TA_TA_100.0;TIR=CACTACTCAA_TTTAGTAGTG
98	EDTA	CACTA_TIR_transposon	1200516	1202130	.	.	.	ID=TE_struc_287;Name=TE_00000120;Classification=DNA/DTC;Sequence_ontology=SO:0002285;Identity=1;Method=structural;TSD=TG_TG_100.0;TIR=CACTAGAAGA_TCTTCTAGTG
98	EDTA	CACTA_TIR_transposon	1219228	1220843	.	.	.	ID=TE_struc_288;Name=TE_00000120;Classification=DNA/DTC;Sequence_ontology=SO:0002285;Identity=1;Method=structural;TSD=TG_TG_100.0;TIR=CACTAGAAGA_TCTTCTAGTG
99	EDTA	PIF_Harbinger_TIR_transposon	172300	175814	.	.	.	ID=TE_struc_289;Name=TE_00000444;Classification=DNA/DTH;Sequence_ontology=SO:0002284;Identity=0.9;Method=structural;TSD=TTA_TTA_100.0;TIR=GAGCAGTTTG_CAAAATGCTC
100	EDTA	repeat_region	139504	147428	.	-	.	ID=repeat_region_91;Name=TE_00000264;Classification=LTR/Copia;Sequence_ontology=SO:0000657;ltr_identity=0.9422;Method=structural;motif=TGCA;tsd=AAAAT
100	EDTA	target_site_duplication	139504	139508	.	-	.	ID=lTSD_91;Parent=repeat_region_91;Name=TE_00000264;Classification=LTR/Copia;Sequence_ontology=SO:0000434;ltr_identity=0.9422;Method=structural;motif=TGCA;tsd=AAAAT
100	EDTA	long_terminal_repeat	139509	140735	.	-	.	ID=lLTR_91;Parent=repeat_region_91;Name=TE_00000264;Classification=LTR/Copia;Sequence_ontology=SO:0000286;ltr_identity=0.9422;Method=structural;motif=TGCA;tsd=AAAAT
100	EDTA	Copia_LTR_retrotransposon	139509	147423	.	-	.	ID=LTRRT_91;Parent=repeat_region_91;Name=TE_00000264;Classification=LTR/Copia;Sequence_ontology=SO:0002264;ltr_identity=0.9422;Method=structural;motif=TGCA;tsd=AAAAT
100	EDTA	long_terminal_repeat	146202	147423	.	-	.	ID=rLTR_91;Parent=repeat_region_91;Name=TE_00000264;Classification=LTR/Copia;Sequence_ontology=SO:0000286;ltr_identity=0.9422;Method=structural;motif=TGCA;tsd=AAAAT
100	EDTA	target_site_duplication	147424	147428	.	-	.	ID=rTSD_91;Parent=repeat_region_91;Name=TE_00000264;Classification=LTR/Copia;Sequence_ontology=SO:0000434;ltr_identity=0.9422;Method=structural;motif=TGCA;tsd=AAAAT
100	EDTA	Mutator_TIR_transposon	283757	286241	.	.	.	ID=TE_struc_290;Name=100:283757..286241;Classification=DNA/DTM;Sequence_ontology=SO:0002280;Identity=0.9;Method=structural;TSD=ATCAAAATG_ATCAAAATG_100.0;TIR=GGATTAACTT_AAGTTCATCC
100	EDTA	Mutator_TIR_transposon	354545	356284	.	.	.	ID=TE_struc_291;Name=100:354545..356284;Classification=DNA/DTM;Sequence_ontology=SO:0002280;Identity=0.9;Method=structural;TSD=ATCAAATG_ATCAAATG_100.0;TIR=GGACAAACTT_AAGTTTGTTC
100	EDTA	CACTA_TIR_transposon	815179	816524	.	.	.	ID=TE_struc_292;Name=100:815179..816524;Classification=DNA/DTC;Sequence_ontology=SO:0002285;Identity=0.9;Method=structural;TSD=CT_CT_100.0;TIR=CACTATAGCT_AGCTTTAGTG
100	EDTA	CACTA_TIR_transposon	975549	978149	.	.	.	ID=TE_struc_293;Name=100:975549..978149;Classification=DNA/DTC;Sequence_ontology=SO:0002285;Identity=0.9;Method=structural;TSD=TC_TC_100.0;TIR=CACTATTGGA_TACAATAGTG
101	EDTA	repeat_region	1147370	1152455	.	-	.	ID=repeat_region_92;Name=TE_00000704;Classification=LTR/Copia;Sequence_ontology=SO:0000657;ltr_identity=0.9434;Method=structural;motif=TGTA;tsd=CAATA
101	EDTA	target_site_duplication	1147370	1147374	.	-	.	ID=lTSD_92;Parent=repeat_region_92;Name=TE_00000704;Classification=LTR/Copia;Sequence_ontology=SO:0000434;ltr_identity=0.9434;Method=structural;motif=TGTA;tsd=CAATA
101	EDTA	long_terminal_repeat	1147375	1147639	.	-	.	ID=lLTR_92;Parent=repeat_region_92;Name=TE_00000704;Classification=LTR/Copia;Sequence_ontology=SO:0000286;ltr_identity=0.9434;Method=structural;motif=TGTA;tsd=CAATA
101	EDTA	Copia_LTR_retrotransposon	1147375	1152450	.	-	.	ID=LTRRT_92;Parent=repeat_region_92;Name=TE_00000704;Classification=LTR/Copia;Sequence_ontology=SO:0002264;ltr_identity=0.9434;Method=structural;motif=TGTA;tsd=CAATA
101	EDTA	long_terminal_repeat	1152186	1152450	.	-	.	ID=rLTR_92;Parent=repeat_region_92;Name=TE_00000704;Classification=LTR/Copia;Sequence_ontology=SO:0000286;ltr_identity=0.9434;Method=structural;motif=TGTA;tsd=CAATA
101	EDTA	target_site_duplication	1152451	1152455	.	-	.	ID=rTSD_92;Parent=repeat_region_92;Name=TE_00000704;Classification=LTR/Copia;Sequence_ontology=SO:0000434;ltr_identity=0.9434;Method=structural;motif=TGTA;tsd=CAATA
102	EDTA	Mutator_TIR_transposon	310038	315001	.	.	.	ID=TE_struc_294;Name=102:310038..315001;Classification=DNA/DTM;Sequence_ontology=SO:0002280;Identity=0.9;Method=structural;TSD=ATTTTTT_ATTTTTT_100.0;TIR=CCATAGATAT_ACATCTATGG
102	EDTA	Mutator_TIR_transposon	428134	428235	.	.	.	ID=TE_struc_295;Name=102:428134..428235;Classification=MITE/DTM;Sequence_ontology=SO:0002280;Identity=0.9;Method=structural;TSD=ACTCCAT_ACTCCAT_100.0;TIR=GAGTATCAAT_ATCGATACTC
102	EDTA	Mutator_TIR_transposon	436849	436939	.	.	.	ID=TE_struc_296;Name=102:436849..436939;Classification=MITE/DTM;Sequence_ontology=SO:0002280;Identity=1;Method=structural;TSD=ACTCCAT_ACTCCAT_100.0;TIR=GAGTATCGAT_ATCGATACTC
102	EDTA	Mutator_TIR_transposon	576780	576884	.	.	.	ID=TE_struc_297;Name=102:576780..576884;Classification=MITE/DTM;Sequence_ontology=SO:0002280;Identity=0.9;Method=structural;TSD=ATGGAGT_ATGGAGT_100.0;TIR=GAGTATTGAT_ATCGATACTC
102	EDTA	Mutator_TIR_transposon	868369	869566	.	.	.	ID=TE_struc_298;Name=102:868369..869566;Classification=DNA/DTM;Sequence_ontology=SO:0002280;Identity=1;Method=structural;TSD=ATCAAATA_ATCAAATA_100.0;TIR=GGACAAACTT_AAGTTTGTCC
102	EDTA	repeat_region	1121722	1127860	.	+	.	ID=repeat_region_93;Name=TE_00000339;Classification=LTR/Copia;Sequence_ontology=SO:0000657;ltr_identity=0.9778;Method=structural;motif=TGCA;tsd=AGGTG
102	EDTA	target_site_duplication	1121722	1121726	.	+	.	ID=lTSD_93;Parent=repeat_region_93;Name=TE_00000339;Classification=LTR/Copia;Sequence_ontology=SO:0000434;ltr_identity=0.9778;Method=structural;motif=TGCA;tsd=AGGTG
102	EDTA	long_terminal_repeat	1121727	1123013	.	+	.	ID=lLTR_93;Parent=repeat_region_93;Name=TE_00000339;Classification=LTR/Copia;Sequence_ontology=SO:0000286;ltr_identity=0.9778;Method=structural;motif=TGCA;tsd=AGGTG
102	EDTA	Copia_LTR_retrotransposon	1121727	1127855	.	+	.	ID=LTRRT_93;Parent=repeat_region_93;Name=TE_00000339;Classification=LTR/Copia;Sequence_ontology=SO:0002264;ltr_identity=0.9778;Method=structural;motif=TGCA;tsd=AGGTG
102	EDTA	long_terminal_repeat	1126584	1127855	.	+	.	ID=rLTR_93;Parent=repeat_region_93;Name=TE_00000339;Classification=LTR/Copia;Sequence_ontology=SO:0000286;ltr_identity=0.9778;Method=structural;motif=TGCA;tsd=AGGTG
102	EDTA	target_site_duplication	1127856	1127860	.	+	.	ID=rTSD_93;Parent=repeat_region_93;Name=TE_00000339;Classification=LTR/Copia;Sequence_ontology=SO:0000434;ltr_identity=0.9778;Method=structural;motif=TGCA;tsd=AGGTG
103	EDTA	CACTA_TIR_transposon	22721	24715	.	.	.	ID=TE_struc_299;Name=TE_00000712;Classification=DNA/DTC;Sequence_ontology=SO:0002285;Identity=0.9;Method=structural;TSD=ATG_ATG_100.0;TIR=CACTAAAGAG_CCCTTTAGTG
104	EDTA	Tc1_Mariner_TIR_transposon	659832	662755	.	.	.	ID=TE_struc_300;Name=104:659832..662755;Classification=DNA/DTT;Sequence_ontology=SO:0002278;Identity=0.9;Method=structural;TSD=TA_TA_100.0;TIR=CTCTCTCCTT_AAGTAGAGAG
105	EDTA	Mutator_TIR_transposon	357864	358044	.	.	.	ID=TE_struc_301;Name=TE_00000241;Classification=MITE/DTM;Sequence_ontology=SO:0002280;Identity=0.9;Method=structural;TSD=TTTGAAAT_TTTGAAAT_100.0;TIR=CTATGTTGTT_AGCAACATAG
105	EDTA	Mutator_TIR_transposon	795878	796087	.	.	.	ID=TE_struc_302;Name=TE_00000499;Classification=MITE/DTM;Sequence_ontology=SO:0002280;Identity=0.9;Method=structural;TSD=CTGACAAC_CTGACAAC_100.0;TIR=CTATGTTGCT_AGTAACATAG
106	EDTA	Mutator_TIR_transposon	341018	345786	.	.	.	ID=TE_struc_303;Name=106:341018..345786;Classification=DNA/DTM;Sequence_ontology=SO:0002280;Identity=0.9;Method=structural;TSD=AAAGGTACGT_AAAGGTACGT_100.0;TIR=GTATCGATAT_GTATCGATAC
106	EDTA	Mutator_TIR_transposon	363528	363954	.	.	.	ID=TE_struc_304;Name=106:363528..363954;Classification=MITE/DTM;Sequence_ontology=SO:0002280;Identity=0.9;Method=structural;TSD=GACTTGA_GACTTGA_100.0;TIR=GTGCCACCCT_AGGGTGCCAC
106	EDTA	Mutator_TIR_transposon	588913	593606	.	.	.	ID=TE_struc_305;Name=106:588913..593606;Classification=DNA/DTM;Sequence_ontology=SO:0002280;Identity=0.9;Method=structural;TSD=ATGTTGATAT_ATGTTGATAT_100.0;TIR=GTATCGATAC_GTATCGATGC
106	EDTA	Mutator_TIR_transposon	726683	726932	.	.	.	ID=TE_struc_306;Name=TE_00000842;Classification=MITE/DTM;Sequence_ontology=SO:0002280;Identity=0.9;Method=structural;TSD=TAATTTGA_TAATTTGA_100.0;TIR=CGATTTCTCA_TGGGAAATCG
107	EDTA	repeat_region	187619	193078	.	-	.	ID=repeat_region_94;Name=TE_00000922;Classification=LTR/Copia;Sequence_ontology=SO:0000657;ltr_identity=0.9752;Method=structural;motif=TGCA;tsd=AAATG
107	EDTA	target_site_duplication	187619	187623	.	-	.	ID=lTSD_94;Parent=repeat_region_94;Name=TE_00000922;Classification=LTR/Copia;Sequence_ontology=SO:0000434;ltr_identity=0.9752;Method=structural;motif=TGCA;tsd=AAATG
107	EDTA	long_terminal_repeat	187624	188326	.	-	.	ID=lLTR_94;Parent=repeat_region_94;Name=TE_00000922;Classification=LTR/Copia;Sequence_ontology=SO:0000286;ltr_identity=0.9752;Method=structural;motif=TGCA;tsd=AAATG
107	EDTA	Copia_LTR_retrotransposon	187624	193073	.	-	.	ID=LTRRT_94;Parent=repeat_region_94;Name=TE_00000922;Classification=LTR/Copia;Sequence_ontology=SO:0002264;ltr_identity=0.9752;Method=structural;motif=TGCA;tsd=AAATG
107	EDTA	long_terminal_repeat	192375	193073	.	-	.	ID=rLTR_94;Parent=repeat_region_94;Name=TE_00000922;Classification=LTR/Copia;Sequence_ontology=SO:0000286;ltr_identity=0.9752;Method=structural;motif=TGCA;tsd=AAATG
107	EDTA	target_site_duplication	193074	193078	.	-	.	ID=rTSD_94;Parent=repeat_region_94;Name=TE_00000922;Classification=LTR/Copia;Sequence_ontology=SO:0000434;ltr_identity=0.9752;Method=structural;motif=TGCA;tsd=AAATG
107	EDTA	Mutator_TIR_transposon	305736	305891	.	.	.	ID=TE_struc_307;Name=TE_00000431;Classification=MITE/DTM;Sequence_ontology=SO:0002280;Identity=0.9;Method=structural;TSD=GTTTATAC_GTTTATAC_100.0;TIR=CTATGTTGCT_AGTAACATAG
107	EDTA	Mutator_TIR_transposon	570054	570249	.	.	.	ID=TE_struc_308;Name=TE_00000365;Classification=MITE/DTM;Sequence_ontology=SO:0002280;Identity=0.9;Method=structural;TSD=CAAGCCAC_CAAGCCAC_100.0;TIR=CTGTGTTGCT_AGCAACATAG
107	EDTA	Mutator_TIR_transposon	678400	678901	.	.	.	ID=TE_struc_309;Name=TE_00000627;Classification=MITE/DTM;Sequence_ontology=SO:0002280;Identity=0.9;Method=structural;TSD=TTGTTTTTAG_TTGTTTTTAG_100.0;TIR=GGTAAAAGCC_GACTTTTACC
107	EDTA	repeat_region	1031951	1038365	.	?	.	ID=repeat_region_95;Name=TE_00000238;Classification=LTR/unknown;Sequence_ontology=SO:0000657;ltr_identity=0.8842;Method=structural;motif=TGCA;tsd=TAATC
107	EDTA	target_site_duplication	1031951	1031955	.	?	.	ID=lTSD_95;Parent=repeat_region_95;Name=TE_00000238;Classification=LTR/unknown;Sequence_ontology=SO:0000434;ltr_identity=0.8842;Method=structural;motif=TGCA;tsd=TAATC
107	EDTA	long_terminal_repeat	1031956	1032322	.	?	.	ID=lLTR_95;Parent=repeat_region_95;Name=TE_00000238;Classification=LTR/unknown;Sequence_ontology=SO:0000286;ltr_identity=0.8842;Method=structural;motif=TGCA;tsd=TAATC
107	EDTA	LTR_retrotransposon	1031956	1038360	.	?	.	ID=LTRRT_95;Parent=repeat_region_95;Name=TE_00000238;Classification=LTR/unknown;Sequence_ontology=SO:0000186;ltr_identity=0.8842;Method=structural;motif=TGCA;tsd=TAATC
107	EDTA	long_terminal_repeat	1038003	1038360	.	?	.	ID=rLTR_95;Parent=repeat_region_95;Name=TE_00000238;Classification=LTR/unknown;Sequence_ontology=SO:0000286;ltr_identity=0.8842;Method=structural;motif=TGCA;tsd=TAATC
107	EDTA	target_site_duplication	1038361	1038365	.	?	.	ID=rTSD_95;Parent=repeat_region_95;Name=TE_00000238;Classification=LTR/unknown;Sequence_ontology=SO:0000434;ltr_identity=0.8842;Method=structural;motif=TGCA;tsd=TAATC
108	EDTA	repeat_region	905941	911124	.	-	.	ID=repeat_region_96;Name=TE_00000631;Classification=LTR/Gypsy;Sequence_ontology=SO:0000657;ltr_identity=0.9689;Method=structural;motif=TGCA;tsd=GACCT
108	EDTA	target_site_duplication	905941	905945	.	-	.	ID=lTSD_96;Parent=repeat_region_96;Name=TE_00000631;Classification=LTR/Gypsy;Sequence_ontology=SO:0000434;ltr_identity=0.9689;Method=structural;motif=TGCA;tsd=GACCT
108	EDTA	long_terminal_repeat	905946	906234	.	-	.	ID=lLTR_96;Parent=repeat_region_96;Name=TE_00000631;Classification=LTR/Gypsy;Sequence_ontology=SO:0000286;ltr_identity=0.9689;Method=structural;motif=TGCA;tsd=GACCT
108	EDTA	Gypsy_LTR_retrotransposon	905946	911119	.	-	.	ID=LTRRT_96;Parent=repeat_region_96;Name=TE_00000631;Classification=LTR/Gypsy;Sequence_ontology=SO:0002265;ltr_identity=0.9689;Method=structural;motif=TGCA;tsd=GACCT
108	EDTA	long_terminal_repeat	910829	911119	.	-	.	ID=rLTR_96;Parent=repeat_region_96;Name=TE_00000631;Classification=LTR/Gypsy;Sequence_ontology=SO:0000286;ltr_identity=0.9689;Method=structural;motif=TGCA;tsd=GACCT
108	EDTA	target_site_duplication	911120	911124	.	-	.	ID=rTSD_96;Parent=repeat_region_96;Name=TE_00000631;Classification=LTR/Gypsy;Sequence_ontology=SO:0000434;ltr_identity=0.9689;Method=structural;motif=TGCA;tsd=GACCT
109	EDTA	Mutator_TIR_transposon	116040	116368	.	.	.	ID=TE_struc_310;Name=TE_00000327;Classification=MITE/DTM;Sequence_ontology=SO:0002280;Identity=0.9;Method=structural;TSD=TATTTATAA_TATTTATAA_100.0;TIR=GGGTTAATCA_TAATTAACCC
109	EDTA	Mutator_TIR_transposon	155287	155694	.	.	.	ID=TE_struc_311;Name=TE_00000709;Classification=MITE/DTM;Sequence_ontology=SO:0002280;Identity=1;Method=structural;TSD=CAAGCTAAGC_CAAGCTAAGC_100.0;TIR=GGTAAAAGTC_GACTTTTACC
109	EDTA	PIF_Harbinger_TIR_transposon	1016716	1019361	.	.	.	ID=TE_struc_312;Name=TE_00000122;Classification=DNA/DTH;Sequence_ontology=SO:0002284;Identity=1;Method=structural;TSD=TTA_TTA_100.0;TIR=GAGCAACATA_TATGTTGCTC
110	EDTA	CACTA_TIR_transposon	662153	665787	.	.	.	ID=TE_struc_313;Name=TE_00000123;Classification=DNA/DTC;Sequence_ontology=SO:0002285;Identity=0.9;Method=structural;TSD=TC_TC_100.0;TIR=CACTGAAAAA_ATTTTCAGTG
110	EDTA	repeat_region	857526	863763	.	+	.	ID=repeat_region_97;Name=TE_00000942;Classification=LTR/Copia;Sequence_ontology=SO:0000657;ltr_identity=0.9847;Method=structural;motif=TGCA;tsd=AAATA
110	EDTA	target_site_duplication	857526	857530	.	+	.	ID=lTSD_97;Parent=repeat_region_97;Name=TE_00000942;Classification=LTR/Copia;Sequence_ontology=SO:0000434;ltr_identity=0.9847;Method=structural;motif=TGCA;tsd=AAATA
110	EDTA	long_terminal_repeat	857531	858716	.	+	.	ID=lLTR_97;Parent=repeat_region_97;Name=TE_00000942;Classification=LTR/Copia;Sequence_ontology=SO:0000286;ltr_identity=0.9847;Method=structural;motif=TGCA;tsd=AAATA
110	EDTA	Copia_LTR_retrotransposon	857531	863758	.	+	.	ID=LTRRT_97;Parent=repeat_region_97;Name=TE_00000942;Classification=LTR/Copia;Sequence_ontology=SO:0002264;ltr_identity=0.9847;Method=structural;motif=TGCA;tsd=AAATA
110	EDTA	long_terminal_repeat	862516	863758	.	+	.	ID=rLTR_97;Parent=repeat_region_97;Name=TE_00000942;Classification=LTR/Copia;Sequence_ontology=SO:0000286;ltr_identity=0.9847;Method=structural;motif=TGCA;tsd=AAATA
110	EDTA	target_site_duplication	863759	863763	.	+	.	ID=rTSD_97;Parent=repeat_region_97;Name=TE_00000942;Classification=LTR/Copia;Sequence_ontology=SO:0000434;ltr_identity=0.9847;Method=structural;motif=TGCA;tsd=AAATA
111	EDTA	CACTA_TIR_transposon	124081	127316	.	.	.	ID=TE_struc_314;Name=TE_00000124;Classification=DNA/DTC;Sequence_ontology=SO:0002285;Identity=0.9;Method=structural;TSD=GA_GA_100.0;TIR=CACTAACAGA_TCTGCTAGTG
111	EDTA	hAT_TIR_transposon	394893	395313	.	.	.	ID=TE_struc_315;Name=TE_00000907;Classification=MITE/DTA;Sequence_ontology=SO:0002279;Identity=0.9;Method=structural;TSD=GTGAAAAT_GTGAAAAT_100.0;TIR=TAGGGGTGAG_CTCACCCTTA
111	EDTA	repeat_region	925546	927268	.	?	.	ID=repeat_region_98;Name=TE_00000660;Classification=LTR/unknown;Sequence_ontology=SO:0000657;ltr_identity=0.9404;Method=structural;motif=TGCA;tsd=AAGTA
111	EDTA	target_site_duplication	925546	925550	.	?	.	ID=lTSD_98;Parent=repeat_region_98;Name=TE_00000660;Classification=LTR/unknown;Sequence_ontology=SO:0000434;ltr_identity=0.9404;Method=structural;motif=TGCA;tsd=AAGTA
111	EDTA	long_terminal_repeat	925551	925922	.	?	.	ID=lLTR_98;Parent=repeat_region_98;Name=TE_00000660;Classification=LTR/unknown;Sequence_ontology=SO:0000286;ltr_identity=0.9404;Method=structural;motif=TGCA;tsd=AAGTA
111	EDTA	LTR_retrotransposon	925551	927263	.	?	.	ID=LTRRT_98;Parent=repeat_region_98;Name=TE_00000660;Classification=LTR/unknown;Sequence_ontology=SO:0000186;ltr_identity=0.9404;Method=structural;motif=TGCA;tsd=AAGTA
111	EDTA	long_terminal_repeat	926895	927263	.	?	.	ID=rLTR_98;Parent=repeat_region_98;Name=TE_00000660;Classification=LTR/unknown;Sequence_ontology=SO:0000286;ltr_identity=0.9404;Method=structural;motif=TGCA;tsd=AAGTA
111	EDTA	target_site_duplication	927264	927268	.	?	.	ID=rTSD_98;Parent=repeat_region_98;Name=TE_00000660;Classification=LTR/unknown;Sequence_ontology=SO:0000434;ltr_identity=0.9404;Method=structural;motif=TGCA;tsd=AAGTA
112	EDTA	repeat_region	76043	92706	.	?	.	ID=repeat_region_99;Name=TE_00000742;Classification=LTR/Copia;Sequence_ontology=SO:0000657;ltr_identity=0.9119;Method=structural;motif=TGCA;tsd=ATTTA
112	EDTA	target_site_duplication	76043	76047	.	?	.	ID=lTSD_99;Parent=repeat_region_99;Name=TE_00000742;Classification=LTR/Copia;Sequence_ontology=SO:0000434;ltr_identity=0.9119;Method=structural;motif=TGCA;tsd=ATTTA
112	EDTA	long_terminal_repeat	76048	77231	.	?	.	ID=lLTR_99;Parent=repeat_region_99;Name=TE_00000742;Classification=LTR/Copia;Sequence_ontology=SO:0000286;ltr_identity=0.9119;Method=structural;motif=TGCA;tsd=ATTTA
112	EDTA	Copia_LTR_retrotransposon	76048	92701	.	?	.	ID=LTRRT_99;Parent=repeat_region_99;Name=TE_00000742;Classification=LTR/Copia;Sequence_ontology=SO:0002264;ltr_identity=0.9119;Method=structural;motif=TGCA;tsd=ATTTA
112	EDTA	long_terminal_repeat	91523	92701	.	?	.	ID=rLTR_99;Parent=repeat_region_99;Name=TE_00000742;Classification=LTR/Copia;Sequence_ontology=SO:0000286;ltr_identity=0.9119;Method=structural;motif=TGCA;tsd=ATTTA
112	EDTA	target_site_duplication	92702	92706	.	?	.	ID=rTSD_99;Parent=repeat_region_99;Name=TE_00000742;Classification=LTR/Copia;Sequence_ontology=SO:0000434;ltr_identity=0.9119;Method=structural;motif=TGCA;tsd=ATTTA
112	EDTA	Mutator_TIR_transposon	147577	149327	.	.	.	ID=TE_struc_316;Name=TE_00000125;Classification=DNA/DTM;Sequence_ontology=SO:0002280;Identity=0.9;Method=structural;TSD=AATCATA_AATCATA_100.0;TIR=GCAAATGCCT_ATGCATTTGC
112	EDTA	CACTA_TIR_transposon	617399	619909	.	.	.	ID=TE_struc_317;Name=TE_00000388;Classification=DNA/DTC;Sequence_ontology=SO:0002285;Identity=0.9;Method=structural;TSD=AC_AC_100.0;TIR=CACTATAGGA_ACCTATAGTG
112	EDTA	Mutator_TIR_transposon	637917	641708	.	.	.	ID=TE_struc_318;Name=112:637917..641708;Classification=DNA/DTM;Sequence_ontology=SO:0002280;Identity=0.9;Method=structural;TSD=TGCGGAA_TGCGGAA_100.0;TIR=GGAACTTTGA_TCAAAGTCCC
112	EDTA	Mutator_TIR_transposon	970230	975186	.	.	.	ID=TE_struc_319;Name=TE_00000127;Classification=DNA/DTM;Sequence_ontology=SO:0002280;Identity=0.9;Method=structural;TSD=AATGTGT_AATGTGT_100.0;TIR=GGCAACAAAC_GTTTGTTGGC
113	EDTA	Mutator_TIR_transposon	264065	266952	.	.	.	ID=TE_struc_320;Name=TE_00000128;Classification=DNA/DTM;Sequence_ontology=SO:0002280;Identity=0.9;Method=structural;TSD=ACATAAG_ACATAAG_100.0;TIR=GCTTTTCACT_AGTCAAAAGC
113	EDTA	hAT_TIR_transposon	796411	796932	.	.	.	ID=TE_struc_321;Name=TE_00000746;Classification=MITE/DTA;Sequence_ontology=SO:0002279;Identity=0.9;Method=structural;TSD=GATAAGCC_GATAAGCC_100.0;TIR=CAGTGTTGTC_GACAACACAG
114	EDTA	Mutator_TIR_transposon	288516	290802	.	.	.	ID=TE_struc_323;Name=TE_00000129;Classification=DNA/DTM;Sequence_ontology=SO:0002280;Identity=0.9;Method=structural;TSD=AATGTTT_AATGTTT_100.0;TIR=GTTTTGATGC_GCTTCAAAAC
114	EDTA	helitron	778622	792252	.	+	.	ID=TE_struc_322;Name=TE_00000130;Classification=DNA/Helitron;Sequence_ontology=SO:0000544;Identity=NA;Method=structural
114	EDTA	Mutator_TIR_transposon	1026043	1026135	.	.	.	ID=TE_struc_324;Name=TE_00001028;Classification=MITE/DTM;Sequence_ontology=SO:0002280;Identity=0.9;Method=structural;TSD=ATCTTTG_ATCTTTG_100.0;TIR=GTCAATCTAT_ATAGATTGTC
114	EDTA	Mutator_TIR_transposon	1031740	1034718	.	.	.	ID=TE_struc_325;Name=114:1031740..1034718;Classification=DNA/DTM;Sequence_ontology=SO:0002280;Identity=0.9;Method=structural;TSD=ATTTGTT_ATTTGTT_100.0;TIR=GGGAAAGGAA_TTCCTTTTCC
115	EDTA	repeat_region	883418	891132	.	+	.	ID=repeat_region_100;Name=TE_00000264;Classification=LTR/Copia;Sequence_ontology=SO:0000657;ltr_identity=0.9723;Method=structural;motif=TGCA;tsd=GTTAT
115	EDTA	target_site_duplication	883418	883422	.	+	.	ID=lTSD_100;Parent=repeat_region_100;Name=TE_00000264;Classification=LTR/Copia;Sequence_ontology=SO:0000434;ltr_identity=0.9723;Method=structural;motif=TGCA;tsd=GTTAT
115	EDTA	long_terminal_repeat	883423	884624	.	+	.	ID=lLTR_100;Parent=repeat_region_100;Name=TE_00000264;Classification=LTR/Copia;Sequence_ontology=SO:0000286;ltr_identity=0.9723;Method=structural;motif=TGCA;tsd=GTTAT
115	EDTA	Copia_LTR_retrotransposon	883423	891127	.	+	.	ID=LTRRT_100;Parent=repeat_region_100;Name=TE_00000264;Classification=LTR/Copia;Sequence_ontology=SO:0002264;ltr_identity=0.9723;Method=structural;motif=TGCA;tsd=GTTAT
115	EDTA	long_terminal_repeat	889925	891127	.	+	.	ID=rLTR_100;Parent=repeat_region_100;Name=TE_00000264;Classification=LTR/Copia;Sequence_ontology=SO:0000286;ltr_identity=0.9723;Method=structural;motif=TGCA;tsd=GTTAT
115	EDTA	target_site_duplication	891128	891132	.	+	.	ID=rTSD_100;Parent=repeat_region_100;Name=TE_00000264;Classification=LTR/Copia;Sequence_ontology=SO:0000434;ltr_identity=0.9723;Method=structural;motif=TGCA;tsd=GTTAT
116	EDTA	repeat_region	135493	139488	.	?	.	ID=repeat_region_101;Name=TE_00000715;Classification=LTR/unknown;Sequence_ontology=SO:0000657;ltr_identity=0.9545;Method=structural;motif=TGCA;tsd=CTTTG
116	EDTA	target_site_duplication	135493	135497	.	?	.	ID=lTSD_101;Parent=repeat_region_101;Name=TE_00000715;Classification=LTR/unknown;Sequence_ontology=SO:0000434;ltr_identity=0.9545;Method=structural;motif=TGCA;tsd=CTTTG
116	EDTA	long_terminal_repeat	135498	135873	.	?	.	ID=lLTR_101;Parent=repeat_region_101;Name=TE_00000715;Classification=LTR/unknown;Sequence_ontology=SO:0000286;ltr_identity=0.9545;Method=structural;motif=TGCA;tsd=CTTTG
116	EDTA	LTR_retrotransposon	135498	139483	.	?	.	ID=LTRRT_101;Parent=repeat_region_101;Name=TE_00000715;Classification=LTR/unknown;Sequence_ontology=SO:0000186;ltr_identity=0.9545;Method=structural;motif=TGCA;tsd=CTTTG
116	EDTA	long_terminal_repeat	139107	139483	.	?	.	ID=rLTR_101;Parent=repeat_region_101;Name=TE_00000715;Classification=LTR/unknown;Sequence_ontology=SO:0000286;ltr_identity=0.9545;Method=structural;motif=TGCA;tsd=CTTTG
116	EDTA	target_site_duplication	139484	139488	.	?	.	ID=rTSD_101;Parent=repeat_region_101;Name=TE_00000715;Classification=LTR/unknown;Sequence_ontology=SO:0000434;ltr_identity=0.9545;Method=structural;motif=TGCA;tsd=CTTTG
116	EDTA	repeat_region	143985	145369	.	?	.	ID=repeat_region_102;Name=TE_00000500;Classification=LTR/unknown;Sequence_ontology=SO:0000657;ltr_identity=0.9632;Method=structural;motif=TGCA;tsd=GTTAA
116	EDTA	target_site_duplication	143985	143989	.	?	.	ID=lTSD_102;Parent=repeat_region_102;Name=TE_00000500;Classification=LTR/unknown;Sequence_ontology=SO:0000434;ltr_identity=0.9632;Method=structural;motif=TGCA;tsd=GTTAA
116	EDTA	long_terminal_repeat	143990	144264	.	?	.	ID=lLTR_102;Parent=repeat_region_102;Name=TE_00000500;Classification=LTR/unknown;Sequence_ontology=SO:0000286;ltr_identity=0.9632;Method=structural;motif=TGCA;tsd=GTTAA
116	EDTA	LTR_retrotransposon	143990	145364	.	?	.	ID=LTRRT_102;Parent=repeat_region_102;Name=TE_00000500;Classification=LTR/unknown;Sequence_ontology=SO:0000186;ltr_identity=0.9632;Method=structural;motif=TGCA;tsd=GTTAA
116	EDTA	long_terminal_repeat	145087	145364	.	?	.	ID=rLTR_102;Parent=repeat_region_102;Name=TE_00000500;Classification=LTR/unknown;Sequence_ontology=SO:0000286;ltr_identity=0.9632;Method=structural;motif=TGCA;tsd=GTTAA
116	EDTA	target_site_duplication	145365	145369	.	?	.	ID=rTSD_102;Parent=repeat_region_102;Name=TE_00000500;Classification=LTR/unknown;Sequence_ontology=SO:0000434;ltr_identity=0.9632;Method=structural;motif=TGCA;tsd=GTTAA
116	EDTA	Mutator_TIR_transposon	863740	868087	.	.	.	ID=TE_struc_326;Name=116:863740..868087;Classification=DNA/DTM;Sequence_ontology=SO:0002280;Identity=1;Method=structural;TSD=ATTGCATAAT_ATTGCATAAT_100.0;TIR=GTATCGATAC_GTATCGATAC
116	EDTA	repeat_region	1007715	1013757	.	+	.	ID=repeat_region_103;Name=TE_00000942;Classification=LTR/Copia;Sequence_ontology=SO:0000657;ltr_identity=0.9662;Method=structural;motif=TGCA;tsd=AAAAG
116	EDTA	target_site_duplication	1007715	1007719	.	+	.	ID=lTSD_103;Parent=repeat_region_103;Name=TE_00000942;Classification=LTR/Copia;Sequence_ontology=SO:0000434;ltr_identity=0.9662;Method=structural;motif=TGCA;tsd=AAAAG
116	EDTA	long_terminal_repeat	1007720	1008947	.	+	.	ID=lLTR_103;Parent=repeat_region_103;Name=TE_00000942;Classification=LTR/Copia;Sequence_ontology=SO:0000286;ltr_identity=0.9662;Method=structural;motif=TGCA;tsd=AAAAG
116	EDTA	Copia_LTR_retrotransposon	1007720	1013752	.	+	.	ID=LTRRT_103;Parent=repeat_region_103;Name=TE_00000942;Classification=LTR/Copia;Sequence_ontology=SO:0002264;ltr_identity=0.9662;Method=structural;motif=TGCA;tsd=AAAAG
116	EDTA	Mutator_TIR_transposon	1008112	1012900	.	.	.	ID=TE_struc_327;Name=116:1008112..1012900;Classification=DNA/DTM;Sequence_ontology=SO:0002280;Identity=1;Method=structural;TSD=AAAGGTACAT_AAAGGTACAT_100.0;TIR=GTATCGATAC_GTATCGATAC
116	EDTA	long_terminal_repeat	1012526	1013752	.	+	.	ID=rLTR_103;Parent=repeat_region_103;Name=TE_00000942;Classification=LTR/Copia;Sequence_ontology=SO:0000286;ltr_identity=0.9662;Method=structural;motif=TGCA;tsd=AAAAG
116	EDTA	target_site_duplication	1013753	1013757	.	+	.	ID=rTSD_103;Parent=repeat_region_103;Name=TE_00000942;Classification=LTR/Copia;Sequence_ontology=SO:0000434;ltr_identity=0.9662;Method=structural;motif=TGCA;tsd=AAAAG
117	EDTA	Mutator_TIR_transposon	561759	562013	.	.	.	ID=TE_struc_328;Name=TE_00000443;Classification=MITE/DTM;Sequence_ontology=SO:0002280;Identity=1;Method=structural;TSD=GACATGTC_GACATGTC_100.0;TIR=GATAGGATGT_ACATCCTATC
118	EDTA	Tc1_Mariner_TIR_transposon	523415	523907	.	.	.	ID=TE_struc_329;Name=TE_00000342;Classification=MITE/DTT;Sequence_ontology=SO:0002278;Identity=0.9;Method=structural;TSD=TA_TA_100.0;TIR=AAGGAGAAAG_CTTTCTCATT
119	EDTA	hAT_TIR_transposon	635711	639642	.	.	.	ID=TE_struc_330;Name=119:635711..639642;Classification=DNA/DTA;Sequence_ontology=SO:0002279;Identity=0.9;Method=structural;TSD=TATCGATA_TATCGATA_100.0;TIR=CAAGGATCCG_CGGTTCCTTG
119	EDTA	repeat_region	669945	680081	.	+	.	ID=repeat_region_104;Name=TE_00000742;Classification=LTR/Copia;Sequence_ontology=SO:0000657;ltr_identity=0.8777;Method=structural;motif=TGCA;tsd=AAAAT
119	EDTA	target_site_duplication	669945	669949	.	+	.	ID=lTSD_104;Parent=repeat_region_104;Name=TE_00000742;Classification=LTR/Copia;Sequence_ontology=SO:0000434;ltr_identity=0.8777;Method=structural;motif=TGCA;tsd=AAAAT
119	EDTA	long_terminal_repeat	669950	671126	.	+	.	ID=lLTR_104;Parent=repeat_region_104;Name=TE_00000742;Classification=LTR/Copia;Sequence_ontology=SO:0000286;ltr_identity=0.8777;Method=structural;motif=TGCA;tsd=AAAAT
119	EDTA	Copia_LTR_retrotransposon	669950	680076	.	+	.	ID=LTRRT_104;Parent=repeat_region_104;Name=TE_00000742;Classification=LTR/Copia;Sequence_ontology=SO:0002264;ltr_identity=0.8777;Method=structural;motif=TGCA;tsd=AAAAT
119	EDTA	long_terminal_repeat	678896	680076	.	+	.	ID=rLTR_104;Parent=repeat_region_104;Name=TE_00000742;Classification=LTR/Copia;Sequence_ontology=SO:0000286;ltr_identity=0.8777;Method=structural;motif=TGCA;tsd=AAAAT
119	EDTA	target_site_duplication	680077	680081	.	+	.	ID=rTSD_104;Parent=repeat_region_104;Name=TE_00000742;Classification=LTR/Copia;Sequence_ontology=SO:0000434;ltr_identity=0.8777;Method=structural;motif=TGCA;tsd=AAAAT
119	EDTA	Mutator_TIR_transposon	1024375	1024879	.	.	.	ID=TE_struc_331;Name=TE_00000987;Classification=MITE/DTM;Sequence_ontology=SO:0002280;Identity=0.9;Method=structural;TSD=AACCCTTTA_AACCCTTTA_100.0;TIR=GACCTAGGTA_TGCCTAGGTC
120	EDTA	Mutator_TIR_transposon	99940	103787	.	.	.	ID=TE_struc_333;Name=120:99940..103787;Classification=DNA/DTM;Sequence_ontology=SO:0002280;Identity=0.9;Method=structural;TSD=GCTTTAA_GCTTTAA_100.0;TIR=CTAAAGTTGG_CCGACTTTAG
120	EDTA	CACTA_TIR_transposon	302905	305851	.	.	.	ID=TE_struc_334;Name=TE_00000132;Classification=DNA/DTC;Sequence_ontology=SO:0002285;Identity=0.9;Method=structural;TSD=AA_AA_100.0;TIR=CACTATCAGA_TCTGATCGTG
120	EDTA	helitron	322334	325279	.	-	.	ID=TE_struc_332;Name=120:325279..322334;Classification=DNA/Helitron;Sequence_ontology=SO:0000544;Identity=NA;Method=structural
120	EDTA	repeat_region	553651	559674	.	-	.	ID=repeat_region_105;Name=TE_00000942;Classification=LTR/Copia;Sequence_ontology=SO:0000657;ltr_identity=0.9741;Method=structural;motif=TGCA;tsd=TCTTA
120	EDTA	target_site_duplication	553651	553655	.	-	.	ID=lTSD_105;Parent=repeat_region_105;Name=TE_00000942;Classification=LTR/Copia;Sequence_ontology=SO:0000434;ltr_identity=0.9741;Method=structural;motif=TGCA;tsd=TCTTA
120	EDTA	long_terminal_repeat	553656	554894	.	-	.	ID=lLTR_105;Parent=repeat_region_105;Name=TE_00000942;Classification=LTR/Copia;Sequence_ontology=SO:0000286;ltr_identity=0.9741;Method=structural;motif=TGCA;tsd=TCTTA
120	EDTA	Copia_LTR_retrotransposon	553656	559669	.	-	.	ID=LTRRT_105;Parent=repeat_region_105;Name=TE_00000942;Classification=LTR/Copia;Sequence_ontology=SO:0002264;ltr_identity=0.9741;Method=structural;motif=TGCA;tsd=TCTTA
120	EDTA	long_terminal_repeat	558397	559669	.	-	.	ID=rLTR_105;Parent=repeat_region_105;Name=TE_00000942;Classification=LTR/Copia;Sequence_ontology=SO:0000286;ltr_identity=0.9741;Method=structural;motif=TGCA;tsd=TCTTA
120	EDTA	target_site_duplication	559670	559674	.	-	.	ID=rTSD_105;Parent=repeat_region_105;Name=TE_00000942;Classification=LTR/Copia;Sequence_ontology=SO:0000434;ltr_identity=0.9741;Method=structural;motif=TGCA;tsd=TCTTA
120	EDTA	CACTA_TIR_transposon	863867	866411	.	.	.	ID=TE_struc_335;Name=TE_00000806;Classification=DNA/DTC;Sequence_ontology=SO:0002285;Identity=0.9;Method=structural;TSD=TGT_TGT_100.0;TIR=CACTATTAGA_TATAATAGTG
120	EDTA	Mutator_TIR_transposon	899503	903655	.	.	.	ID=TE_struc_336;Name=120:899503..903655;Classification=DNA/DTM;Sequence_ontology=SO:0002280;Identity=1;Method=structural;TSD=ATTATGCAAT_ATTATGCAAT_100.0;TIR=GTATCGATAC_GTATCGATAC
121	EDTA	Mutator_TIR_transposon	106373	111231	.	.	.	ID=TE_struc_337;Name=121:106373..111231;Classification=DNA/DTM;Sequence_ontology=SO:0002280;Identity=0.9;Method=structural;TSD=AACTTTA_AACTTTA_100.0;TIR=GATATCCTAG_CTATGATATC
121	EDTA	Mutator_TIR_transposon	166973	171636	.	.	.	ID=TE_struc_338;Name=121:166973..171636;Classification=DNA/DTM;Sequence_ontology=SO:0002280;Identity=0.9;Method=structural;TSD=AAGTGTGTAT_AAGTGTGTAT_100.0;TIR=GTATCGATAC_GTATCAATAC
121	EDTA	Mutator_TIR_transposon	245194	248981	.	.	.	ID=TE_struc_339;Name=121:245194..248981;Classification=DNA/DTM;Sequence_ontology=SO:0002280;Identity=0.9;Method=structural;TSD=ATTAAATA_ATTAAATA_100.0;TIR=GGATAAACTT_AAGTTTATTC
121	EDTA	Mutator_TIR_transposon	376765	377065	.	.	.	ID=TE_struc_340;Name=121:376765..377065;Classification=MITE/DTM;Sequence_ontology=SO:0002280;Identity=0.9;Method=structural;TSD=GTAAGAT_GTAAGAT_100.0;TIR=GAGGCAAACT_AGTTTGTCTC
121	EDTA	Mutator_TIR_transposon	562992	564742	.	.	.	ID=TE_struc_341;Name=TE_00000399;Classification=DNA/DTM;Sequence_ontology=SO:0002280;Identity=0.9;Method=structural;TSD=TAAAATA_TAAAAAA_85.71;TIR=GCCCAAACAA_TTATTTGGGC
121	EDTA	Mutator_TIR_transposon	575244	575552	.	.	.	ID=TE_struc_342;Name=TE_00000429;Classification=MITE/DTM;Sequence_ontology=SO:0002280;Identity=0.9;Method=structural;TSD=AAAGCTTT_AAAGCTTT_100.0;TIR=CCTTTCCATA_TTTGGAAAGG
121	EDTA	Mutator_TIR_transposon	650017	652653	.	.	.	ID=TE_struc_343;Name=121:650017..652653;Classification=DNA/DTM;Sequence_ontology=SO:0002280;Identity=0.9;Method=structural;TSD=ATCAAAT_ATCAAAT_100.0;TIR=GAGACAACTT_AAGTTTTCTC
121	EDTA	Mutator_TIR_transposon	746596	748485	.	.	.	ID=TE_struc_344;Name=121:746596..748485;Classification=DNA/DTM;Sequence_ontology=SO:0002280;Identity=1;Method=structural;TSD=GTAAGATG_GTAAGATG_100.0;TIR=GGACAAACTT_AAGTTTGTCC
122	EDTA	repeat_region	15935	27741	.	?	.	ID=repeat_region_106;Name=TE_00000957;Classification=LTR/unknown;Sequence_ontology=SO:0000657;ltr_identity=0.9346;Method=structural;motif=TGCA;tsd=ATTT
122	EDTA	target_site_duplication	15935	15938	.	?	.	ID=lTSD_106;Parent=repeat_region_106;Name=TE_00000957;Classification=LTR/unknown;Sequence_ontology=SO:0000434;ltr_identity=0.9346;Method=structural;motif=TGCA;tsd=ATTT
122	EDTA	long_terminal_repeat	15939	17012	.	?	.	ID=lLTR_106;Parent=repeat_region_106;Name=TE_00000957;Classification=LTR/unknown;Sequence_ontology=SO:0000286;ltr_identity=0.9346;Method=structural;motif=TGCA;tsd=ATTT
122	EDTA	LTR_retrotransposon	15939	27737	.	?	.	ID=LTRRT_106;Parent=repeat_region_106;Name=TE_00000957;Classification=LTR/unknown;Sequence_ontology=SO:0000186;ltr_identity=0.9346;Method=structural;motif=TGCA;tsd=ATTT
122	EDTA	long_terminal_repeat	26656	27737	.	?	.	ID=rLTR_106;Parent=repeat_region_106;Name=TE_00000957;Classification=LTR/unknown;Sequence_ontology=SO:0000286;ltr_identity=0.9346;Method=structural;motif=TGCA;tsd=ATTT
122	EDTA	target_site_duplication	27738	27741	.	?	.	ID=rTSD_106;Parent=repeat_region_106;Name=TE_00000957;Classification=LTR/unknown;Sequence_ontology=SO:0000434;ltr_identity=0.9346;Method=structural;motif=TGCA;tsd=ATTT
122	EDTA	CACTA_TIR_transposon	80271	81183	.	.	.	ID=TE_struc_345;Name=TE_00000874;Classification=DNA/DTC;Sequence_ontology=SO:0002285;Identity=0.9;Method=structural;TSD=TT_TT_100.0;TIR=CACTAAAAAA_TTTATTAGTG
122	EDTA	CACTA_TIR_transposon	203759	206982	.	.	.	ID=TE_struc_346;Name=TE_00000825;Classification=DNA/DTC;Sequence_ontology=SO:0002285;Identity=0.9;Method=structural;TSD=TCC_TCC_100.0;TIR=CACTACGGTT_AACTGTAGTG
124	EDTA	Mutator_TIR_transposon	392423	395651	.	.	.	ID=TE_struc_347;Name=124:392423..395651;Classification=DNA/DTM;Sequence_ontology=SO:0002280;Identity=0.9;Method=structural;TSD=AATCTTT_AATCTTT_100.0;TIR=GGCTCAAAAG_CTTTTTAGCC
124	EDTA	repeat_region	607543	613543	.	+	.	ID=repeat_region_107;Name=TE_00000339;Classification=LTR/Copia;Sequence_ontology=SO:0000657;ltr_identity=0.9751;Method=structural;motif=TGCA;tsd=AAATG
124	EDTA	target_site_duplication	607543	607547	.	+	.	ID=lTSD_107;Parent=repeat_region_107;Name=TE_00000339;Classification=LTR/Copia;Sequence_ontology=SO:0000434;ltr_identity=0.9751;Method=structural;motif=TGCA;tsd=AAATG
124	EDTA	long_terminal_repeat	607548	608801	.	+	.	ID=lLTR_107;Parent=repeat_region_107;Name=TE_00000339;Classification=LTR/Copia;Sequence_ontology=SO:0000286;ltr_identity=0.9751;Method=structural;motif=TGCA;tsd=AAATG
124	EDTA	Copia_LTR_retrotransposon	607548	613538	.	+	.	ID=LTRRT_107;Parent=repeat_region_107;Name=TE_00000339;Classification=LTR/Copia;Sequence_ontology=SO:0002264;ltr_identity=0.9751;Method=structural;motif=TGCA;tsd=AAATG
124	EDTA	long_terminal_repeat	612267	613538	.	+	.	ID=rLTR_107;Parent=repeat_region_107;Name=TE_00000339;Classification=LTR/Copia;Sequence_ontology=SO:0000286;ltr_identity=0.9751;Method=structural;motif=TGCA;tsd=AAATG
124	EDTA	target_site_duplication	613539	613543	.	+	.	ID=rTSD_107;Parent=repeat_region_107;Name=TE_00000339;Classification=LTR/Copia;Sequence_ontology=SO:0000434;ltr_identity=0.9751;Method=structural;motif=TGCA;tsd=AAATG
125	EDTA	Mutator_TIR_transposon	194258	194406	.	.	.	ID=TE_struc_348;Name=125:194258..194406;Classification=MITE/DTM;Sequence_ontology=SO:0002280;Identity=0.9;Method=structural;TSD=TTTTGAA_TTTTGAA_100.0;TIR=GGGATAAACA_TGTTTATCTC
125	EDTA	repeat_region	827647	832131	.	-	.	ID=repeat_region_108;Name=TE_00000826;Classification=LTR/Gypsy;Sequence_ontology=SO:0000657;ltr_identity=0.9651;Method=structural;motif=TGCA;tsd=TATTT
125	EDTA	target_site_duplication	827647	827651	.	-	.	ID=lTSD_108;Parent=repeat_region_108;Name=TE_00000826;Classification=LTR/Gypsy;Sequence_ontology=SO:0000434;ltr_identity=0.9651;Method=structural;motif=TGCA;tsd=TATTT
125	EDTA	long_terminal_repeat	827652	828023	.	-	.	ID=lLTR_108;Parent=repeat_region_108;Name=TE_00000826;Classification=LTR/Gypsy;Sequence_ontology=SO:0000286;ltr_identity=0.9651;Method=structural;motif=TGCA;tsd=TATTT
125	EDTA	Gypsy_LTR_retrotransposon	827652	832126	.	-	.	ID=LTRRT_108;Parent=repeat_region_108;Name=TE_00000826;Classification=LTR/Gypsy;Sequence_ontology=SO:0002265;ltr_identity=0.9651;Method=structural;motif=TGCA;tsd=TATTT
125	EDTA	long_terminal_repeat	831755	832126	.	-	.	ID=rLTR_108;Parent=repeat_region_108;Name=TE_00000826;Classification=LTR/Gypsy;Sequence_ontology=SO:0000286;ltr_identity=0.9651;Method=structural;motif=TGCA;tsd=TATTT
125	EDTA	target_site_duplication	832127	832131	.	-	.	ID=rTSD_108;Parent=repeat_region_108;Name=TE_00000826;Classification=LTR/Gypsy;Sequence_ontology=SO:0000434;ltr_identity=0.9651;Method=structural;motif=TGCA;tsd=TATTT
125	EDTA	PIF_Harbinger_TIR_transposon	971959	972118	.	.	.	ID=TE_struc_349;Name=TE_00000583;Classification=MITE/DTH;Sequence_ontology=SO:0002284;Identity=0.9;Method=structural;TSD=TTA_TTA_100.0;TIR=GGCCTTGTTC_GTACAAGGCC
126	EDTA	Mutator_TIR_transposon	488029	490906	.	.	.	ID=TE_struc_350;Name=TE_00000133;Classification=DNA/DTM;Sequence_ontology=SO:0002280;Identity=0.9;Method=structural;TSD=CCTAATTT_CCTAATTT_100.0;TIR=CTTTTGAGGT_ACCTCTAAAG
126	EDTA	Mutator_TIR_transposon	507395	512077	.	.	.	ID=TE_struc_351;Name=126:507395..512077;Classification=DNA/DTM;Sequence_ontology=SO:0002280;Identity=1;Method=structural;TSD=ATTCACACTT_ATTCACACTT_100.0;TIR=GTATCGATAC_GTATCGATAC
126	EDTA	Mutator_TIR_transposon	508973	513673	.	.	.	ID=TE_struc_352;Name=126:508973..513673;Classification=DNA/DTM;Sequence_ontology=SO:0002280;Identity=0.9;Method=structural;TSD=TCATTTGAA_TCATTTGAA_100.0;TIR=GTATCGATAC_ATATCGATAC
127	EDTA	CACTA_TIR_transposon	47051	47935	.	.	.	ID=TE_struc_353;Name=TE_00000694;Classification=DNA/DTC;Sequence_ontology=SO:0002285;Identity=0.9;Method=structural;TSD=TA_TA_100.0;TIR=CACTATCTAA_GTAGATAGTG
127	EDTA	repeat_region	317128	323413	.	+	.	ID=repeat_region_109;Name=TE_00000339;Classification=LTR/Copia;Sequence_ontology=SO:0000657;ltr_identity=0.9667;Method=structural;motif=TGCA;tsd=AAGAA
127	EDTA	target_site_duplication	317128	317132	.	+	.	ID=lTSD_109;Parent=repeat_region_109;Name=TE_00000339;Classification=LTR/Copia;Sequence_ontology=SO:0000434;ltr_identity=0.9667;Method=structural;motif=TGCA;tsd=AAGAA
127	EDTA	long_terminal_repeat	317133	318393	.	+	.	ID=lLTR_109;Parent=repeat_region_109;Name=TE_00000339;Classification=LTR/Copia;Sequence_ontology=SO:0000286;ltr_identity=0.9667;Method=structural;motif=TGCA;tsd=AAGAA
127	EDTA	Copia_LTR_retrotransposon	317133	323408	.	+	.	ID=LTRRT_109;Parent=repeat_region_109;Name=TE_00000339;Classification=LTR/Copia;Sequence_ontology=SO:0002264;ltr_identity=0.9667;Method=structural;motif=TGCA;tsd=AAGAA
127	EDTA	long_terminal_repeat	322167	323408	.	+	.	ID=rLTR_109;Parent=repeat_region_109;Name=TE_00000339;Classification=LTR/Copia;Sequence_ontology=SO:0000286;ltr_identity=0.9667;Method=structural;motif=TGCA;tsd=AAGAA
127	EDTA	target_site_duplication	323409	323413	.	+	.	ID=rTSD_109;Parent=repeat_region_109;Name=TE_00000339;Classification=LTR/Copia;Sequence_ontology=SO:0000434;ltr_identity=0.9667;Method=structural;motif=TGCA;tsd=AAGAA
127	EDTA	Mutator_TIR_transposon	814965	819062	.	.	.	ID=TE_struc_354;Name=127:814965..819062;Classification=DNA/DTM;Sequence_ontology=SO:0002280;Identity=0.9;Method=structural;TSD=ACCCCGG_ACCCCGG_100.0;TIR=GAGTATCGAT_ATCGATACCC
127	EDTA	repeat_region	830047	836288	.	+	.	ID=repeat_region_110;Name=TE_00000339;Classification=LTR/Copia;Sequence_ontology=SO:0000657;ltr_identity=0.9871;Method=structural;motif=TGCA;tsd=ATAAT
127	EDTA	target_site_duplication	830047	830051	.	+	.	ID=lTSD_110;Parent=repeat_region_110;Name=TE_00000339;Classification=LTR/Copia;Sequence_ontology=SO:0000434;ltr_identity=0.9871;Method=structural;motif=TGCA;tsd=ATAAT
127	EDTA	long_terminal_repeat	830052	831299	.	+	.	ID=lLTR_110;Parent=repeat_region_110;Name=TE_00000339;Classification=LTR/Copia;Sequence_ontology=SO:0000286;ltr_identity=0.9871;Method=structural;motif=TGCA;tsd=ATAAT
127	EDTA	Copia_LTR_retrotransposon	830052	836283	.	+	.	ID=LTRRT_110;Parent=repeat_region_110;Name=TE_00000339;Classification=LTR/Copia;Sequence_ontology=SO:0002264;ltr_identity=0.9871;Method=structural;motif=TGCA;tsd=ATAAT
127	EDTA	long_terminal_repeat	835021	836283	.	+	.	ID=rLTR_110;Parent=repeat_region_110;Name=TE_00000339;Classification=LTR/Copia;Sequence_ontology=SO:0000286;ltr_identity=0.9871;Method=structural;motif=TGCA;tsd=ATAAT
127	EDTA	target_site_duplication	836284	836288	.	+	.	ID=rTSD_110;Parent=repeat_region_110;Name=TE_00000339;Classification=LTR/Copia;Sequence_ontology=SO:0000434;ltr_identity=0.9871;Method=structural;motif=TGCA;tsd=ATAAT
128	EDTA	CACTA_TIR_transposon	161376	161868	.	.	.	ID=TE_struc_355;Name=128:161376..161868;Classification=MITE/DTC;Sequence_ontology=SO:0002285;Identity=0.9;Method=structural;TSD=TG_TG_100.0;TIR=CACTAAAAAA_TTTTTAAGTG
128	EDTA	repeat_region	928655	936297	.	+	.	ID=repeat_region_111;Name=TE_00000264;Classification=LTR/Copia;Sequence_ontology=SO:0000657;ltr_identity=0.9524;Method=structural;motif=TGCA;tsd=CTTGA
128	EDTA	target_site_duplication	928655	928659	.	+	.	ID=lTSD_111;Parent=repeat_region_111;Name=TE_00000264;Classification=LTR/Copia;Sequence_ontology=SO:0000434;ltr_identity=0.9524;Method=structural;motif=TGCA;tsd=CTTGA
128	EDTA	long_terminal_repeat	928660	929830	.	+	.	ID=lLTR_111;Parent=repeat_region_111;Name=TE_00000264;Classification=LTR/Copia;Sequence_ontology=SO:0000286;ltr_identity=0.9524;Method=structural;motif=TGCA;tsd=CTTGA
128	EDTA	Copia_LTR_retrotransposon	928660	936292	.	+	.	ID=LTRRT_111;Parent=repeat_region_111;Name=TE_00000264;Classification=LTR/Copia;Sequence_ontology=SO:0002264;ltr_identity=0.9524;Method=structural;motif=TGCA;tsd=CTTGA
128	EDTA	long_terminal_repeat	935163	936292	.	+	.	ID=rLTR_111;Parent=repeat_region_111;Name=TE_00000264;Classification=LTR/Copia;Sequence_ontology=SO:0000286;ltr_identity=0.9524;Method=structural;motif=TGCA;tsd=CTTGA
128	EDTA	target_site_duplication	936293	936297	.	+	.	ID=rTSD_111;Parent=repeat_region_111;Name=TE_00000264;Classification=LTR/Copia;Sequence_ontology=SO:0000434;ltr_identity=0.9524;Method=structural;motif=TGCA;tsd=CTTGA
130	EDTA	PIF_Harbinger_TIR_transposon	828931	830459	.	.	.	ID=TE_struc_356;Name=TE_00000859;Classification=DNA/DTH;Sequence_ontology=SO:0002284;Identity=0.9;Method=structural;TSD=TTA_TTA_100.0;TIR=GGCCCAAAAT_ATTTTGGACC
131	EDTA	Tc1_Mariner_TIR_transposon	273701	277770	.	.	.	ID=TE_struc_357;Name=131:273701..277770;Classification=DNA/DTT;Sequence_ontology=SO:0002278;Identity=0.9;Method=structural;TSD=TA_TA_100.0;TIR=CTTACTCCGT_ACGCAGTAAG
132	EDTA	repeat_region	43656	49072	.	+	.	ID=repeat_region_112;Name=TE_00000942;Classification=LTR/Copia;Sequence_ontology=SO:0000657;ltr_identity=0.9880;Method=structural;motif=TTCA;tsd=CTTTT
132	EDTA	target_site_duplication	43656	43660	.	+	.	ID=lTSD_112;Parent=repeat_region_112;Name=TE_00000942;Classification=LTR/Copia;Sequence_ontology=SO:0000434;ltr_identity=0.9880;Method=structural;motif=TTCA;tsd=CTTTT
132	EDTA	long_terminal_repeat	43661	44917	.	+	.	ID=lLTR_112;Parent=repeat_region_112;Name=TE_00000942;Classification=LTR/Copia;Sequence_ontology=SO:0000286;ltr_identity=0.9880;Method=structural;motif=TTCA;tsd=CTTTT
132	EDTA	Copia_LTR_retrotransposon	43661	49067	.	+	.	ID=LTRRT_112;Parent=repeat_region_112;Name=TE_00000942;Classification=LTR/Copia;Sequence_ontology=SO:0002264;ltr_identity=0.9880;Method=structural;motif=TTCA;tsd=CTTTT
132	EDTA	Mutator_TIR_transposon	44079	48217	.	.	.	ID=TE_struc_358;Name=132:44079..48217;Classification=DNA/DTM;Sequence_ontology=SO:0002280;Identity=1;Method=structural;TSD=AAAGGTACAT_AAAGGTACAT_100.0;TIR=GTATCGATAC_GTATCGATAC
132	EDTA	long_terminal_repeat	47809	49067	.	+	.	ID=rLTR_112;Parent=repeat_region_112;Name=TE_00000942;Classification=LTR/Copia;Sequence_ontology=SO:0000286;ltr_identity=0.9880;Method=structural;motif=TTCA;tsd=CTTTT
132	EDTA	target_site_duplication	49068	49072	.	+	.	ID=rTSD_112;Parent=repeat_region_112;Name=TE_00000942;Classification=LTR/Copia;Sequence_ontology=SO:0000434;ltr_identity=0.9880;Method=structural;motif=TTCA;tsd=CTTTT
132	EDTA	repeat_region	293718	299294	.	-	.	ID=repeat_region_113;Name=TE_00000942;Classification=LTR/Copia;Sequence_ontology=SO:0000657;ltr_identity=0.9767;Method=structural;motif=TGCA;tsd=AAATT
132	EDTA	target_site_duplication	293718	293722	.	-	.	ID=lTSD_113;Parent=repeat_region_113;Name=TE_00000942;Classification=LTR/Copia;Sequence_ontology=SO:0000434;ltr_identity=0.9767;Method=structural;motif=TGCA;tsd=AAATT
132	EDTA	long_terminal_repeat	293723	294962	.	-	.	ID=lLTR_113;Parent=repeat_region_113;Name=TE_00000942;Classification=LTR/Copia;Sequence_ontology=SO:0000286;ltr_identity=0.9767;Method=structural;motif=TGCA;tsd=AAATT
132	EDTA	Copia_LTR_retrotransposon	293723	299289	.	-	.	ID=LTRRT_113;Parent=repeat_region_113;Name=TE_00000942;Classification=LTR/Copia;Sequence_ontology=SO:0002264;ltr_identity=0.9767;Method=structural;motif=TGCA;tsd=AAATT
132	EDTA	long_terminal_repeat	298079	299289	.	-	.	ID=rLTR_113;Parent=repeat_region_113;Name=TE_00000942;Classification=LTR/Copia;Sequence_ontology=SO:0000286;ltr_identity=0.9767;Method=structural;motif=TGCA;tsd=AAATT
132	EDTA	target_site_duplication	299290	299294	.	-	.	ID=rTSD_113;Parent=repeat_region_113;Name=TE_00000942;Classification=LTR/Copia;Sequence_ontology=SO:0000434;ltr_identity=0.9767;Method=structural;motif=TGCA;tsd=AAATT
132	EDTA	Mutator_TIR_transposon	777134	777844	.	.	.	ID=TE_struc_359;Name=TE_00000788;Classification=DNA/DTM;Sequence_ontology=SO:0002280;Identity=1;Method=structural;TSD=CAAAATTTTG_CAAAATTTTG_100.0;TIR=GTGAAAATAG_CTATTTTCAC
133	EDTA	repeat_region	169028	174170	.	+	.	ID=repeat_region_114;Name=TE_00000741;Classification=LTR/Copia;Sequence_ontology=SO:0000657;ltr_identity=0.9755;Method=structural;motif=TGCA;tsd=TTGCT
133	EDTA	target_site_duplication	169028	169032	.	+	.	ID=lTSD_114;Parent=repeat_region_114;Name=TE_00000741;Classification=LTR/Copia;Sequence_ontology=SO:0000434;ltr_identity=0.9755;Method=structural;motif=TGCA;tsd=TTGCT
133	EDTA	long_terminal_repeat	169033	169281	.	+	.	ID=lLTR_114;Parent=repeat_region_114;Name=TE_00000741;Classification=LTR/Copia;Sequence_ontology=SO:0000286;ltr_identity=0.9755;Method=structural;motif=TGCA;tsd=TTGCT
133	EDTA	Copia_LTR_retrotransposon	169033	174165	.	+	.	ID=LTRRT_114;Parent=repeat_region_114;Name=TE_00000741;Classification=LTR/Copia;Sequence_ontology=SO:0002264;ltr_identity=0.9755;Method=structural;motif=TGCA;tsd=TTGCT
133	EDTA	long_terminal_repeat	173919	174165	.	+	.	ID=rLTR_114;Parent=repeat_region_114;Name=TE_00000741;Classification=LTR/Copia;Sequence_ontology=SO:0000286;ltr_identity=0.9755;Method=structural;motif=TGCA;tsd=TTGCT
133	EDTA	target_site_duplication	174166	174170	.	+	.	ID=rTSD_114;Parent=repeat_region_114;Name=TE_00000741;Classification=LTR/Copia;Sequence_ontology=SO:0000434;ltr_identity=0.9755;Method=structural;motif=TGCA;tsd=TTGCT
133	EDTA	repeat_region	547312	552801	.	+	.	ID=repeat_region_115;Name=TE_00000273;Classification=LTR/Copia;Sequence_ontology=SO:0000657;ltr_identity=0.9884;Method=structural;motif=TGCA;tsd=AAAAT
133	EDTA	target_site_duplication	547312	547316	.	+	.	ID=lTSD_115;Parent=repeat_region_115;Name=TE_00000273;Classification=LTR/Copia;Sequence_ontology=SO:0000434;ltr_identity=0.9884;Method=structural;motif=TGCA;tsd=AAAAT
133	EDTA	long_terminal_repeat	547317	548534	.	+	.	ID=lLTR_115;Parent=repeat_region_115;Name=TE_00000273;Classification=LTR/Copia;Sequence_ontology=SO:0000286;ltr_identity=0.9884;Method=structural;motif=TGCA;tsd=AAAAT
133	EDTA	Copia_LTR_retrotransposon	547317	552796	.	+	.	ID=LTRRT_115;Parent=repeat_region_115;Name=TE_00000273;Classification=LTR/Copia;Sequence_ontology=SO:0002264;ltr_identity=0.9884;Method=structural;motif=TGCA;tsd=AAAAT
133	EDTA	long_terminal_repeat	551578	552796	.	+	.	ID=rLTR_115;Parent=repeat_region_115;Name=TE_00000273;Classification=LTR/Copia;Sequence_ontology=SO:0000286;ltr_identity=0.9884;Method=structural;motif=TGCA;tsd=AAAAT
133	EDTA	target_site_duplication	552797	552801	.	+	.	ID=rTSD_115;Parent=repeat_region_115;Name=TE_00000273;Classification=LTR/Copia;Sequence_ontology=SO:0000434;ltr_identity=0.9884;Method=structural;motif=TGCA;tsd=AAAAT
134	EDTA	hAT_TIR_transposon	352903	353707	.	.	.	ID=TE_struc_361;Name=TE_00000381;Classification=DNA/DTA;Sequence_ontology=SO:0002279;Identity=0.9;Method=structural;TSD=TTGTTCTT_TTGTTCTT_100.0;TIR=CAATGCATAA_TTTTGCATTG
134	EDTA	hAT_TIR_transposon	584271	588285	.	.	.	ID=TE_struc_362;Name=TE_00000135;Classification=DNA/DTA;Sequence_ontology=SO:0002279;Identity=0.9;Method=structural;TSD=AATAGAAA_AATAGAAA_100.0;TIR=TAAAGGTGCA_TGCACCTCTA
134	EDTA	helitron	635843	647404	.	+	.	ID=TE_struc_360;Name=TE_00000136;Classification=DNA/Helitron;Sequence_ontology=SO:0000544;Identity=NA;Method=structural
134	EDTA	repeat_region	916442	922013	.	-	.	ID=repeat_region_116;Name=TE_00000307;Classification=LTR/Gypsy;Sequence_ontology=SO:0000657;ltr_identity=0.9651;Method=structural;motif=TGCA;tsd=TATG
134	EDTA	target_site_duplication	916442	916445	.	-	.	ID=lTSD_116;Parent=repeat_region_116;Name=TE_00000307;Classification=LTR/Gypsy;Sequence_ontology=SO:0000434;ltr_identity=0.9651;Method=structural;motif=TGCA;tsd=TATG
134	EDTA	long_terminal_repeat	916446	916967	.	-	.	ID=lLTR_116;Parent=repeat_region_116;Name=TE_00000307;Classification=LTR/Gypsy;Sequence_ontology=SO:0000286;ltr_identity=0.9651;Method=structural;motif=TGCA;tsd=TATG
134	EDTA	Gypsy_LTR_retrotransposon	916446	922009	.	-	.	ID=LTRRT_116;Parent=repeat_region_116;Name=TE_00000307;Classification=LTR/Gypsy;Sequence_ontology=SO:0002265;ltr_identity=0.9651;Method=structural;motif=TGCA;tsd=TATG
134	EDTA	long_terminal_repeat	921484	922009	.	-	.	ID=rLTR_116;Parent=repeat_region_116;Name=TE_00000307;Classification=LTR/Gypsy;Sequence_ontology=SO:0000286;ltr_identity=0.9651;Method=structural;motif=TGCA;tsd=TATG
134	EDTA	target_site_duplication	922010	922013	.	-	.	ID=rTSD_116;Parent=repeat_region_116;Name=TE_00000307;Classification=LTR/Gypsy;Sequence_ontology=SO:0000434;ltr_identity=0.9651;Method=structural;motif=TGCA;tsd=TATG
134	EDTA	repeat_region	936280	939250	.	-	.	ID=repeat_region_117;Name=TE_00000540;Classification=LTR/Copia;Sequence_ontology=SO:0000657;ltr_identity=0.9722;Method=structural;motif=TGCA;tsd=ATAAA
134	EDTA	target_site_duplication	936280	936284	.	-	.	ID=lTSD_117;Parent=repeat_region_117;Name=TE_00000540;Classification=LTR/Copia;Sequence_ontology=SO:0000434;ltr_identity=0.9722;Method=structural;motif=TGCA;tsd=ATAAA
134	EDTA	long_terminal_repeat	936285	936541	.	-	.	ID=lLTR_117;Parent=repeat_region_117;Name=TE_00000540;Classification=LTR/Copia;Sequence_ontology=SO:0000286;ltr_identity=0.9722;Method=structural;motif=TGCA;tsd=ATAAA
134	EDTA	Copia_LTR_retrotransposon	936285	939245	.	-	.	ID=LTRRT_117;Parent=repeat_region_117;Name=TE_00000540;Classification=LTR/Copia;Sequence_ontology=SO:0002264;ltr_identity=0.9722;Method=structural;motif=TGCA;tsd=ATAAA
134	EDTA	long_terminal_repeat	938990	939245	.	-	.	ID=rLTR_117;Parent=repeat_region_117;Name=TE_00000540;Classification=LTR/Copia;Sequence_ontology=SO:0000286;ltr_identity=0.9722;Method=structural;motif=TGCA;tsd=ATAAA
134	EDTA	target_site_duplication	939246	939250	.	-	.	ID=rTSD_117;Parent=repeat_region_117;Name=TE_00000540;Classification=LTR/Copia;Sequence_ontology=SO:0000434;ltr_identity=0.9722;Method=structural;motif=TGCA;tsd=ATAAA
135	EDTA	repeat_region	949798	956257	.	?	.	ID=repeat_region_118;Name=TE_00000238;Classification=LTR/unknown;Sequence_ontology=SO:0000657;ltr_identity=0.9076;Method=structural;motif=TGCA;tsd=ATAAT
135	EDTA	target_site_duplication	949798	949802	.	?	.	ID=lTSD_118;Parent=repeat_region_118;Name=TE_00000238;Classification=LTR/unknown;Sequence_ontology=SO:0000434;ltr_identity=0.9076;Method=structural;motif=TGCA;tsd=ATAAT
135	EDTA	long_terminal_repeat	949803	950164	.	?	.	ID=lLTR_118;Parent=repeat_region_118;Name=TE_00000238;Classification=LTR/unknown;Sequence_ontology=SO:0000286;ltr_identity=0.9076;Method=structural;motif=TGCA;tsd=ATAAT
135	EDTA	LTR_retrotransposon	949803	956252	.	?	.	ID=LTRRT_118;Parent=repeat_region_118;Name=TE_00000238;Classification=LTR/unknown;Sequence_ontology=SO:0000186;ltr_identity=0.9076;Method=structural;motif=TGCA;tsd=ATAAT
135	EDTA	long_terminal_repeat	955894	956252	.	?	.	ID=rLTR_118;Parent=repeat_region_118;Name=TE_00000238;Classification=LTR/unknown;Sequence_ontology=SO:0000286;ltr_identity=0.9076;Method=structural;motif=TGCA;tsd=ATAAT
135	EDTA	target_site_duplication	956253	956257	.	?	.	ID=rTSD_118;Parent=repeat_region_118;Name=TE_00000238;Classification=LTR/unknown;Sequence_ontology=SO:0000434;ltr_identity=0.9076;Method=structural;motif=TGCA;tsd=ATAAT
136	EDTA	Mutator_TIR_transposon	56033	58070	.	.	.	ID=TE_struc_364;Name=136:56033..58070;Classification=DNA/DTM;Sequence_ontology=SO:0002280;Identity=0.9;Method=structural;TSD=ATTCCTGTA_ATTCCTGTA_100.0;TIR=GAATTTGGTG_CAACAAATTC
136	EDTA	Mutator_TIR_transposon	60196	60970	.	.	.	ID=TE_struc_365;Name=136:60196..60970;Classification=DNA/DTM;Sequence_ontology=SO:0002280;Identity=0.9;Method=structural;TSD=AAACCAAA_AAACCAAA_100.0;TIR=GGTTTCGTCG_CAACGAAACC
136	EDTA	Tc1_Mariner_TIR_transposon	94900	95036	.	.	.	ID=TE_struc_366;Name=TE_00000824;Classification=MITE/DTT;Sequence_ontology=SO:0002278;Identity=0.9;Method=structural;TSD=TA_TA_100.0;TIR=CTTTCTCCAT_ATGCAGAAAG
136	EDTA	helitron	650132	653525	.	+	.	ID=TE_struc_363;Name=TE_00000306;Classification=DNA/Helitron;Sequence_ontology=SO:0000544;Identity=NA;Method=structural
137	EDTA	Mutator_TIR_transposon	232027	236673	.	.	.	ID=TE_struc_367;Name=137:232027..236673;Classification=DNA/DTM;Sequence_ontology=SO:0002280;Identity=0.9;Method=structural;TSD=GTATCGATA_GTATCGATA_100.0;TIR=CATTACTAAT_ATTACTAATG
137	EDTA	Mutator_TIR_transposon	232122	236771	.	.	.	ID=TE_struc_368;Name=137:232122..236771;Classification=DNA/DTM;Sequence_ontology=SO:0002280;Identity=0.9;Method=structural;TSD=TTTGTATC_TTTGTATC_100.0;TIR=GATACATGTA_TACATGTACC
137	EDTA	repeat_region	664361	670593	.	-	.	ID=repeat_region_119;Name=TE_00000447;Classification=LTR/Copia;Sequence_ontology=SO:0000657;ltr_identity=0.9805;Method=structural;motif=TGCA;tsd=CAATA
137	EDTA	target_site_duplication	664361	664365	.	-	.	ID=lTSD_119;Parent=repeat_region_119;Name=TE_00000447;Classification=LTR/Copia;Sequence_ontology=SO:0000434;ltr_identity=0.9805;Method=structural;motif=TGCA;tsd=CAATA
137	EDTA	long_terminal_repeat	664366	665550	.	-	.	ID=lLTR_119;Parent=repeat_region_119;Name=TE_00000447;Classification=LTR/Copia;Sequence_ontology=SO:0000286;ltr_identity=0.9805;Method=structural;motif=TGCA;tsd=CAATA
137	EDTA	Copia_LTR_retrotransposon	664366	670588	.	-	.	ID=LTRRT_119;Parent=repeat_region_119;Name=TE_00000447;Classification=LTR/Copia;Sequence_ontology=SO:0002264;ltr_identity=0.9805;Method=structural;motif=TGCA;tsd=CAATA
137	EDTA	long_terminal_repeat	669402	670588	.	-	.	ID=rLTR_119;Parent=repeat_region_119;Name=TE_00000447;Classification=LTR/Copia;Sequence_ontology=SO:0000286;ltr_identity=0.9805;Method=structural;motif=TGCA;tsd=CAATA
137	EDTA	target_site_duplication	670589	670593	.	-	.	ID=rTSD_119;Parent=repeat_region_119;Name=TE_00000447;Classification=LTR/Copia;Sequence_ontology=SO:0000434;ltr_identity=0.9805;Method=structural;motif=TGCA;tsd=CAATA
138	EDTA	repeat_region	4974	12690	.	+	.	ID=repeat_region_120;Name=TE_00000264;Classification=LTR/Copia;Sequence_ontology=SO:0000657;ltr_identity=0.9621;Method=structural;motif=TGCA;tsd=TAAAT
138	EDTA	target_site_duplication	4974	4978	.	+	.	ID=lTSD_120;Parent=repeat_region_120;Name=TE_00000264;Classification=LTR/Copia;Sequence_ontology=SO:0000434;ltr_identity=0.9621;Method=structural;motif=TGCA;tsd=TAAAT
138	EDTA	long_terminal_repeat	4979	6188	.	+	.	ID=lLTR_120;Parent=repeat_region_120;Name=TE_00000264;Classification=LTR/Copia;Sequence_ontology=SO:0000286;ltr_identity=0.9621;Method=structural;motif=TGCA;tsd=TAAAT
138	EDTA	Copia_LTR_retrotransposon	4979	12685	.	+	.	ID=LTRRT_120;Parent=repeat_region_120;Name=TE_00000264;Classification=LTR/Copia;Sequence_ontology=SO:0002264;ltr_identity=0.9621;Method=structural;motif=TGCA;tsd=TAAAT
138	EDTA	long_terminal_repeat	11489	12685	.	+	.	ID=rLTR_120;Parent=repeat_region_120;Name=TE_00000264;Classification=LTR/Copia;Sequence_ontology=SO:0000286;ltr_identity=0.9621;Method=structural;motif=TGCA;tsd=TAAAT
138	EDTA	target_site_duplication	12686	12690	.	+	.	ID=rTSD_120;Parent=repeat_region_120;Name=TE_00000264;Classification=LTR/Copia;Sequence_ontology=SO:0000434;ltr_identity=0.9621;Method=structural;motif=TGCA;tsd=TAAAT
138	EDTA	PIF_Harbinger_TIR_transposon	431341	432588	.	.	.	ID=TE_struc_369;Name=138:431341..432588;Classification=DNA/DTH;Sequence_ontology=SO:0002284;Identity=0.9;Method=structural;TSD=TTA_TTA_100.0;TIR=GGGCAAATTT_AAACTTGCCC
138	EDTA	Mutator_TIR_transposon	600483	601185	.	.	.	ID=TE_struc_370;Name=TE_00000763;Classification=DNA/DTM;Sequence_ontology=SO:0002280;Identity=0.9;Method=structural;TSD=AAGATTAAAT_AAGATTAAAT_100.0;TIR=GAAAAGGATA_TATCCTTTAC
138	EDTA	CACTA_TIR_transposon	657801	661090	.	.	.	ID=TE_struc_371;Name=TE_00001027;Classification=DNA/DTC;Sequence_ontology=SO:0002285;Identity=0.9;Method=structural;TSD=TC_TC_100.0;TIR=CACTAGCAAA_TTTTCTAGTG
138	EDTA	hAT_TIR_transposon	732572	732677	.	.	.	ID=TE_struc_372;Name=TE_00000648;Classification=MITE/DTA;Sequence_ontology=SO:0002279;Identity=0.9;Method=structural;TSD=TATCGATA_TATCGATA_100.0;TIR=CAAGGCTTTT_AAAAGTCTTG
139	EDTA	repeat_region	596278	602211	.	+	.	ID=repeat_region_121;Name=TE_00000339;Classification=LTR/Copia;Sequence_ontology=SO:0000657;ltr_identity=0.9899;Method=structural;motif=TGCA;tsd=GATGT
139	EDTA	target_site_duplication	596278	596282	.	+	.	ID=lTSD_121;Parent=repeat_region_121;Name=TE_00000339;Classification=LTR/Copia;Sequence_ontology=SO:0000434;ltr_identity=0.9899;Method=structural;motif=TGCA;tsd=GATGT
139	EDTA	long_terminal_repeat	596283	597488	.	+	.	ID=lLTR_121;Parent=repeat_region_121;Name=TE_00000339;Classification=LTR/Copia;Sequence_ontology=SO:0000286;ltr_identity=0.9899;Method=structural;motif=TGCA;tsd=GATGT
139	EDTA	Copia_LTR_retrotransposon	596283	602206	.	+	.	ID=LTRRT_121;Parent=repeat_region_121;Name=TE_00000339;Classification=LTR/Copia;Sequence_ontology=SO:0002264;ltr_identity=0.9899;Method=structural;motif=TGCA;tsd=GATGT
139	EDTA	long_terminal_repeat	600990	602206	.	+	.	ID=rLTR_121;Parent=repeat_region_121;Name=TE_00000339;Classification=LTR/Copia;Sequence_ontology=SO:0000286;ltr_identity=0.9899;Method=structural;motif=TGCA;tsd=GATGT
139	EDTA	target_site_duplication	602207	602211	.	+	.	ID=rTSD_121;Parent=repeat_region_121;Name=TE_00000339;Classification=LTR/Copia;Sequence_ontology=SO:0000434;ltr_identity=0.9899;Method=structural;motif=TGCA;tsd=GATGT
139	EDTA	Mutator_TIR_transposon	818341	818445	.	.	.	ID=TE_struc_373;Name=139:818341..818445;Classification=MITE/DTM;Sequence_ontology=SO:0002280;Identity=1;Method=structural;TSD=ACTCCAT_ACTCCAT_100.0;TIR=GAGTATCGAT_ATCGATACTC
139	EDTA	PIF_Harbinger_TIR_transposon	850097	851426	.	.	.	ID=TE_struc_374;Name=TE_00000794;Classification=DNA/DTH;Sequence_ontology=SO:0002284;Identity=0.9;Method=structural;TSD=TTA_TTA_100.0;TIR=GACCATGTTA_TAACATGGGC
140	EDTA	repeat_region	113052	125138	.	?	.	ID=repeat_region_122;Name=TE_00000959;Classification=LTR/unknown;Sequence_ontology=SO:0000657;ltr_identity=0.8959;Method=structural;motif=TGTA;tsd=ATTTA
140	EDTA	target_site_duplication	113052	113056	.	?	.	ID=lTSD_122;Parent=repeat_region_122;Name=TE_00000959;Classification=LTR/unknown;Sequence_ontology=SO:0000434;ltr_identity=0.8959;Method=structural;motif=TGTA;tsd=ATTTA
140	EDTA	long_terminal_repeat	113057	113280	.	?	.	ID=lLTR_122;Parent=repeat_region_122;Name=TE_00000959;Classification=LTR/unknown;Sequence_ontology=SO:0000286;ltr_identity=0.8959;Method=structural;motif=TGTA;tsd=ATTTA
140	EDTA	LTR_retrotransposon	113057	125133	.	?	.	ID=LTRRT_122;Parent=repeat_region_122;Name=TE_00000959;Classification=LTR/unknown;Sequence_ontology=SO:0000186;ltr_identity=0.8959;Method=structural;motif=TGTA;tsd=ATTTA
140	EDTA	long_terminal_repeat	124914	125133	.	?	.	ID=rLTR_122;Parent=repeat_region_122;Name=TE_00000959;Classification=LTR/unknown;Sequence_ontology=SO:0000286;ltr_identity=0.8959;Method=structural;motif=TGTA;tsd=ATTTA
140	EDTA	target_site_duplication	125134	125138	.	?	.	ID=rTSD_122;Parent=repeat_region_122;Name=TE_00000959;Classification=LTR/unknown;Sequence_ontology=SO:0000434;ltr_identity=0.8959;Method=structural;motif=TGTA;tsd=ATTTA
140	EDTA	repeat_region	140862	146289	.	-	.	ID=repeat_region_123;Name=TE_00000317;Classification=LTR/Gypsy;Sequence_ontology=SO:0000657;ltr_identity=0.9030;Method=structural;motif=TGTA;tsd=CTTAA
140	EDTA	target_site_duplication	140862	140866	.	-	.	ID=lTSD_123;Parent=repeat_region_123;Name=TE_00000317;Classification=LTR/Gypsy;Sequence_ontology=SO:0000434;ltr_identity=0.9030;Method=structural;motif=TGTA;tsd=CTTAA
140	EDTA	long_terminal_repeat	140867	141134	.	-	.	ID=lLTR_123;Parent=repeat_region_123;Name=TE_00000317;Classification=LTR/Gypsy;Sequence_ontology=SO:0000286;ltr_identity=0.9030;Method=structural;motif=TGTA;tsd=CTTAA
140	EDTA	Gypsy_LTR_retrotransposon	140867	146284	.	-	.	ID=LTRRT_123;Parent=repeat_region_123;Name=TE_00000317;Classification=LTR/Gypsy;Sequence_ontology=SO:0002265;ltr_identity=0.9030;Method=structural;motif=TGTA;tsd=CTTAA
140	EDTA	long_terminal_repeat	146015	146284	.	-	.	ID=rLTR_123;Parent=repeat_region_123;Name=TE_00000317;Classification=LTR/Gypsy;Sequence_ontology=SO:0000286;ltr_identity=0.9030;Method=structural;motif=TGTA;tsd=CTTAA
140	EDTA	target_site_duplication	146285	146289	.	-	.	ID=rTSD_123;Parent=repeat_region_123;Name=TE_00000317;Classification=LTR/Gypsy;Sequence_ontology=SO:0000434;ltr_identity=0.9030;Method=structural;motif=TGTA;tsd=CTTAA
140	EDTA	Mutator_TIR_transposon	379020	379343	.	.	.	ID=TE_struc_375;Name=140:379020..379343;Classification=MITE/DTM;Sequence_ontology=SO:0002280;Identity=0.9;Method=structural;TSD=ACCTTGG_ACCTTGG_100.0;TIR=CATTTTAGTA_CACTAAAATG
141	EDTA	Mutator_TIR_transposon	865650	866856	.	.	.	ID=TE_struc_376;Name=141:865650..866856;Classification=DNA/DTM;Sequence_ontology=SO:0002280;Identity=0.9;Method=structural;TSD=TCTTTGG_TCTTTGG_100.0;TIR=GGTAAATGAA_TTCATTTTCC
141	EDTA	repeat_region	955403	962086	.	-	.	ID=repeat_region_124;Name=TE_00000283;Classification=LTR/Gypsy;Sequence_ontology=SO:0000657;ltr_identity=0.9839;Method=structural;motif=TGTA;tsd=CAATC
141	EDTA	target_site_duplication	955403	955407	.	-	.	ID=lTSD_124;Parent=repeat_region_124;Name=TE_00000283;Classification=LTR/Gypsy;Sequence_ontology=SO:0000434;ltr_identity=0.9839;Method=structural;motif=TGTA;tsd=CAATC
141	EDTA	long_terminal_repeat	955408	956221	.	-	.	ID=lLTR_124;Parent=repeat_region_124;Name=TE_00000283;Classification=LTR/Gypsy;Sequence_ontology=SO:0000286;ltr_identity=0.9839;Method=structural;motif=TGTA;tsd=CAATC
141	EDTA	Gypsy_LTR_retrotransposon	955408	962081	.	-	.	ID=LTRRT_124;Parent=repeat_region_124;Name=TE_00000283;Classification=LTR/Gypsy;Sequence_ontology=SO:0002265;ltr_identity=0.9839;Method=structural;motif=TGTA;tsd=CAATC
141	EDTA	long_terminal_repeat	961267	962081	.	-	.	ID=rLTR_124;Parent=repeat_region_124;Name=TE_00000283;Classification=LTR/Gypsy;Sequence_ontology=SO:0000286;ltr_identity=0.9839;Method=structural;motif=TGTA;tsd=CAATC
141	EDTA	target_site_duplication	962082	962086	.	-	.	ID=rTSD_124;Parent=repeat_region_124;Name=TE_00000283;Classification=LTR/Gypsy;Sequence_ontology=SO:0000434;ltr_identity=0.9839;Method=structural;motif=TGTA;tsd=CAATC
142	EDTA	CACTA_TIR_transposon	71179	72063	.	.	.	ID=TE_struc_377;Name=142:71179..72063;Classification=DNA/DTC;Sequence_ontology=SO:0002285;Identity=0.9;Method=structural;TSD=TC_TC_100.0;TIR=CACTAGAAAA_TTTTCGAGTG
142	EDTA	PIF_Harbinger_TIR_transposon	117031	118168	.	.	.	ID=TE_struc_378;Name=TE_00000421;Classification=DNA/DTH;Sequence_ontology=SO:0002284;Identity=0.9;Method=structural;TSD=TTA_TTA_100.0;TIR=GCCCTTAAAA_TTTTTAGGGC
142	EDTA	Mutator_TIR_transposon	213674	217988	.	.	.	ID=TE_struc_379;Name=TE_00000878;Classification=DNA/DTM;Sequence_ontology=SO:0002280;Identity=1;Method=structural;TSD=CTAATGCT_CTAATGCT_100.0;TIR=CGATTTGATT_AATCAAATCG
142	EDTA	repeat_region	287398	291574	.	?	.	ID=repeat_region_125;Name=TE_00000284;Classification=LTR/unknown;Sequence_ontology=SO:0000657;ltr_identity=0.9431;Method=structural;motif=TGCA;tsd=CACCA
142	EDTA	target_site_duplication	287398	287402	.	?	.	ID=lTSD_125;Parent=repeat_region_125;Name=TE_00000284;Classification=LTR/unknown;Sequence_ontology=SO:0000434;ltr_identity=0.9431;Method=structural;motif=TGCA;tsd=CACCA
142	EDTA	long_terminal_repeat	287403	287772	.	?	.	ID=lLTR_125;Parent=repeat_region_125;Name=TE_00000284;Classification=LTR/unknown;Sequence_ontology=SO:0000286;ltr_identity=0.9431;Method=structural;motif=TGCA;tsd=CACCA
142	EDTA	LTR_retrotransposon	287403	291569	.	?	.	ID=LTRRT_125;Parent=repeat_region_125;Name=TE_00000284;Classification=LTR/unknown;Sequence_ontology=SO:0000186;ltr_identity=0.9431;Method=structural;motif=TGCA;tsd=CACCA
142	EDTA	long_terminal_repeat	291201	291569	.	?	.	ID=rLTR_125;Parent=repeat_region_125;Name=TE_00000284;Classification=LTR/unknown;Sequence_ontology=SO:0000286;ltr_identity=0.9431;Method=structural;motif=TGCA;tsd=CACCA
142	EDTA	target_site_duplication	291570	291574	.	?	.	ID=rTSD_125;Parent=repeat_region_125;Name=TE_00000284;Classification=LTR/unknown;Sequence_ontology=SO:0000434;ltr_identity=0.9431;Method=structural;motif=TGCA;tsd=CACCA
142	EDTA	Mutator_TIR_transposon	513427	516616	.	.	.	ID=TE_struc_380;Name=142:513427..516616;Classification=DNA/DTM;Sequence_ontology=SO:0002280;Identity=0.9;Method=structural;TSD=TCTATTT_TCTATTT_100.0;TIR=CCTTTTTTGT_ACAAAAAAAG
142	EDTA	Mutator_TIR_transposon	583232	587831	.	.	.	ID=TE_struc_381;Name=TE_00000552;Classification=DNA/DTM;Sequence_ontology=SO:0002280;Identity=0.9;Method=structural;TSD=AAAATTTT_AAAATTTT_100.0;TIR=GAAAAATGTG_CTCATTTTTC
142	EDTA	repeat_region	891684	897557	.	-	.	ID=repeat_region_126;Name=TE_00000339;Classification=LTR/Copia;Sequence_ontology=SO:0000657;ltr_identity=0.9778;Method=structural;motif=TGCA;tsd=GTCTT
142	EDTA	target_site_duplication	891684	891688	.	-	.	ID=lTSD_126;Parent=repeat_region_126;Name=TE_00000339;Classification=LTR/Copia;Sequence_ontology=SO:0000434;ltr_identity=0.9778;Method=structural;motif=TGCA;tsd=GTCTT
142	EDTA	long_terminal_repeat	891689	892920	.	-	.	ID=lLTR_126;Parent=repeat_region_126;Name=TE_00000339;Classification=LTR/Copia;Sequence_ontology=SO:0000286;ltr_identity=0.9778;Method=structural;motif=TGCA;tsd=GTCTT
142	EDTA	Copia_LTR_retrotransposon	891689	897552	.	-	.	ID=LTRRT_126;Parent=repeat_region_126;Name=TE_00000339;Classification=LTR/Copia;Sequence_ontology=SO:0002264;ltr_identity=0.9778;Method=structural;motif=TGCA;tsd=GTCTT
142	EDTA	long_terminal_repeat	896316	897552	.	-	.	ID=rLTR_126;Parent=repeat_region_126;Name=TE_00000339;Classification=LTR/Copia;Sequence_ontology=SO:0000286;ltr_identity=0.9778;Method=structural;motif=TGCA;tsd=GTCTT
142	EDTA	target_site_duplication	897553	897557	.	-	.	ID=rTSD_126;Parent=repeat_region_126;Name=TE_00000339;Classification=LTR/Copia;Sequence_ontology=SO:0000434;ltr_identity=0.9778;Method=structural;motif=TGCA;tsd=GTCTT
143	EDTA	repeat_region	60453	67007	.	+	.	ID=repeat_region_127;Name=TE_00000927;Classification=LTR/Copia;Sequence_ontology=SO:0000657;ltr_identity=0.9791;Method=structural;motif=TGCA;tsd=ATTCT
143	EDTA	target_site_duplication	60453	60457	.	+	.	ID=lTSD_127;Parent=repeat_region_127;Name=TE_00000927;Classification=LTR/Copia;Sequence_ontology=SO:0000434;ltr_identity=0.9791;Method=structural;motif=TGCA;tsd=ATTCT
143	EDTA	long_terminal_repeat	60458	61658	.	+	.	ID=lLTR_127;Parent=repeat_region_127;Name=TE_00000927;Classification=LTR/Copia;Sequence_ontology=SO:0000286;ltr_identity=0.9791;Method=structural;motif=TGCA;tsd=ATTCT
143	EDTA	Copia_LTR_retrotransposon	60458	67002	.	+	.	ID=LTRRT_127;Parent=repeat_region_127;Name=TE_00000927;Classification=LTR/Copia;Sequence_ontology=SO:0002264;ltr_identity=0.9791;Method=structural;motif=TGCA;tsd=ATTCT
143	EDTA	long_terminal_repeat	65794	67002	.	+	.	ID=rLTR_127;Parent=repeat_region_127;Name=TE_00000927;Classification=LTR/Copia;Sequence_ontology=SO:0000286;ltr_identity=0.9791;Method=structural;motif=TGCA;tsd=ATTCT
143	EDTA	target_site_duplication	67003	67007	.	+	.	ID=rTSD_127;Parent=repeat_region_127;Name=TE_00000927;Classification=LTR/Copia;Sequence_ontology=SO:0000434;ltr_identity=0.9791;Method=structural;motif=TGCA;tsd=ATTCT
143	EDTA	CACTA_TIR_transposon	143931	148659	.	.	.	ID=TE_struc_382;Name=143:143931..148659;Classification=DNA/DTC;Sequence_ontology=SO:0002285;Identity=0.9;Method=structural;TSD=CA_CA_100.0;TIR=CACTATAGTA_CACTATAGTG
143	EDTA	PIF_Harbinger_TIR_transposon	436796	438791	.	.	.	ID=TE_struc_383;Name=TE_00000964;Classification=DNA/DTH;Sequence_ontology=SO:0002284;Identity=0.9;Method=structural;TSD=TTA_TTA_100.0;TIR=GGGCAAGAAT_ATCCTTGCCC
144	EDTA	helitron	321933	338045	.	+	.	ID=TE_struc_384;Name=TE_00000855;Classification=DNA/Helitron;Sequence_ontology=SO:0000544;Identity=NA;Method=structural
144	EDTA	hAT_TIR_transposon	828997	830388	.	.	.	ID=TE_struc_385;Name=TE_00000853;Classification=DNA/DTA;Sequence_ontology=SO:0002279;Identity=1;Method=structural;TSD=GTTAAGAA_GTTAAGAA_100.0;TIR=CAGTGTTGTC_GACAACACTG
145	EDTA	Mutator_TIR_transposon	785500	788146	.	.	.	ID=TE_struc_386;Name=145:785500..788146;Classification=DNA/DTM;Sequence_ontology=SO:0002280;Identity=0.9;Method=structural;TSD=CACCAGA_CACCAGA_100.0;TIR=GTGTATTGTT_GACAATACAC
147	EDTA	repeat_region	520745	526797	.	+	.	ID=repeat_region_128;Name=TE_00000339;Classification=LTR/Copia;Sequence_ontology=SO:0000657;ltr_identity=0.9754;Method=structural;motif=TGCA;tsd=GATC
147	EDTA	target_site_duplication	520745	520748	.	+	.	ID=lTSD_128;Parent=repeat_region_128;Name=TE_00000339;Classification=LTR/Copia;Sequence_ontology=SO:0000434;ltr_identity=0.9754;Method=structural;motif=TGCA;tsd=GATC
147	EDTA	long_terminal_repeat	520749	522028	.	+	.	ID=lLTR_128;Parent=repeat_region_128;Name=TE_00000339;Classification=LTR/Copia;Sequence_ontology=SO:0000286;ltr_identity=0.9754;Method=structural;motif=TGCA;tsd=GATC
147	EDTA	Copia_LTR_retrotransposon	520749	526793	.	+	.	ID=LTRRT_128;Parent=repeat_region_128;Name=TE_00000339;Classification=LTR/Copia;Sequence_ontology=SO:0002264;ltr_identity=0.9754;Method=structural;motif=TGCA;tsd=GATC
147	EDTA	long_terminal_repeat	525522	526793	.	+	.	ID=rLTR_128;Parent=repeat_region_128;Name=TE_00000339;Classification=LTR/Copia;Sequence_ontology=SO:0000286;ltr_identity=0.9754;Method=structural;motif=TGCA;tsd=GATC
147	EDTA	target_site_duplication	526794	526797	.	+	.	ID=rTSD_128;Parent=repeat_region_128;Name=TE_00000339;Classification=LTR/Copia;Sequence_ontology=SO:0000434;ltr_identity=0.9754;Method=structural;motif=TGCA;tsd=GATC
147	EDTA	Mutator_TIR_transposon	729171	733051	.	.	.	ID=TE_struc_387;Name=147:729171..733051;Classification=DNA/DTM;Sequence_ontology=SO:0002280;Identity=0.9;Method=structural;TSD=TATTGATA_TATCGATA_87.5;TIR=CATGAGAACT_GGTTCTCATG
147	EDTA	repeat_region	901010	907976	.	-	.	ID=repeat_region_129;Name=TE_00000339;Classification=LTR/Copia;Sequence_ontology=SO:0000657;ltr_identity=0.9531;Method=structural;motif=TGCA;tsd=TTATC
147	EDTA	target_site_duplication	901010	901014	.	-	.	ID=lTSD_129;Parent=repeat_region_129;Name=TE_00000339;Classification=LTR/Copia;Sequence_ontology=SO:0000434;ltr_identity=0.9531;Method=structural;motif=TGCA;tsd=TTATC
147	EDTA	long_terminal_repeat	901015	902299	.	-	.	ID=lLTR_129;Parent=repeat_region_129;Name=TE_00000339;Classification=LTR/Copia;Sequence_ontology=SO:0000286;ltr_identity=0.9531;Method=structural;motif=TGCA;tsd=TTATC
147	EDTA	Copia_LTR_retrotransposon	901015	907971	.	-	.	ID=LTRRT_129;Parent=repeat_region_129;Name=TE_00000339;Classification=LTR/Copia;Sequence_ontology=SO:0002264;ltr_identity=0.9531;Method=structural;motif=TGCA;tsd=TTATC
147	EDTA	long_terminal_repeat	906682	907971	.	-	.	ID=rLTR_129;Parent=repeat_region_129;Name=TE_00000339;Classification=LTR/Copia;Sequence_ontology=SO:0000286;ltr_identity=0.9531;Method=structural;motif=TGCA;tsd=TTATC
147	EDTA	target_site_duplication	907972	907976	.	-	.	ID=rTSD_129;Parent=repeat_region_129;Name=TE_00000339;Classification=LTR/Copia;Sequence_ontology=SO:0000434;ltr_identity=0.9531;Method=structural;motif=TGCA;tsd=TTATC
148	EDTA	Mutator_TIR_transposon	53444	57333	.	.	.	ID=TE_struc_388;Name=148:53444..57333;Classification=DNA/DTM;Sequence_ontology=SO:0002280;Identity=0.9;Method=structural;TSD=TTTTTGT_TTTTTGT_100.0;TIR=GAATGGCCAT_ATCGCCATTC
148	EDTA	Mutator_TIR_transposon	386733	388434	.	.	.	ID=TE_struc_389;Name=148:386733..388434;Classification=DNA/DTM;Sequence_ontology=SO:0002280;Identity=1;Method=structural;TSD=ATTGCATAAT_ATTGCATAAT_100.0;TIR=GTATCGATAC_GTATCGATAC
148	EDTA	Mutator_TIR_transposon	387018	388735	.	.	.	ID=TE_struc_390;Name=148:387018..388735;Classification=DNA/DTM;Sequence_ontology=SO:0002280;Identity=1;Method=structural;TSD=GAGAACCAT_GAGAACCAT_100.0;TIR=GTATCGATAC_GTATCGATAC
148	EDTA	Mutator_TIR_transposon	438743	443671	.	.	.	ID=TE_struc_391;Name=148:438743..443671;Classification=DNA/DTM;Sequence_ontology=SO:0002280;Identity=0.9;Method=structural;TSD=TATGGATA_TATCGATA_87.5;TIR=CTAAGAGCTA_TTGCTCTTAG
148	EDTA	Mutator_TIR_transposon	480707	483289	.	.	.	ID=TE_struc_392;Name=148:480707..483289;Classification=DNA/DTM;Sequence_ontology=SO:0002280;Identity=0.9;Method=structural;TSD=ATTTAAT_ATTAAAT_85.71;TIR=GTGAACCTTA_TAAGGTTCGC
148	EDTA	Mutator_TIR_transposon	884792	889550	.	.	.	ID=TE_struc_393;Name=148:884792..889550;Classification=DNA/DTM;Sequence_ontology=SO:0002280;Identity=1;Method=structural;TSD=AAAGGTACAT_AAAGGTACAT_100.0;TIR=GTATCGATAC_GTATCGATAC
149	EDTA	hAT_TIR_transposon	176111	176294	.	.	.	ID=TE_struc_394;Name=TE_00000630;Classification=MITE/DTA;Sequence_ontology=SO:0002279;Identity=0.9;Method=structural;TSD=AATAGAAC_AATAGAAC_100.0;TIR=CAAGGATTTA_TAAATCTTTG
149	EDTA	repeat_region	275525	282440	.	+	.	ID=repeat_region_130;Name=TE_00000577;Classification=LTR/Copia;Sequence_ontology=SO:0000657;ltr_identity=0.9662;Method=structural;motif=TGCA;tsd=CATTT
149	EDTA	target_site_duplication	275525	275529	.	+	.	ID=lTSD_130;Parent=repeat_region_130;Name=TE_00000577;Classification=LTR/Copia;Sequence_ontology=SO:0000434;ltr_identity=0.9662;Method=structural;motif=TGCA;tsd=CATTT
149	EDTA	long_terminal_repeat	275530	276822	.	+	.	ID=lLTR_130;Parent=repeat_region_130;Name=TE_00000577;Classification=LTR/Copia;Sequence_ontology=SO:0000286;ltr_identity=0.9662;Method=structural;motif=TGCA;tsd=CATTT
149	EDTA	Copia_LTR_retrotransposon	275530	282435	.	+	.	ID=LTRRT_130;Parent=repeat_region_130;Name=TE_00000577;Classification=LTR/Copia;Sequence_ontology=SO:0002264;ltr_identity=0.9662;Method=structural;motif=TGCA;tsd=CATTT
149	EDTA	long_terminal_repeat	281134	282435	.	+	.	ID=rLTR_130;Parent=repeat_region_130;Name=TE_00000577;Classification=LTR/Copia;Sequence_ontology=SO:0000286;ltr_identity=0.9662;Method=structural;motif=TGCA;tsd=CATTT
149	EDTA	target_site_duplication	282436	282440	.	+	.	ID=rTSD_130;Parent=repeat_region_130;Name=TE_00000577;Classification=LTR/Copia;Sequence_ontology=SO:0000434;ltr_identity=0.9662;Method=structural;motif=TGCA;tsd=CATTT
149	EDTA	repeat_region	734942	741878	.	+	.	ID=repeat_region_131;Name=TE_00000339;Classification=LTR/Copia;Sequence_ontology=SO:0000657;ltr_identity=0.9708;Method=structural;motif=TGCA;tsd=AAAAC
149	EDTA	target_site_duplication	734942	734946	.	+	.	ID=lTSD_131;Parent=repeat_region_131;Name=TE_00000339;Classification=LTR/Copia;Sequence_ontology=SO:0000434;ltr_identity=0.9708;Method=structural;motif=TGCA;tsd=AAAAC
149	EDTA	long_terminal_repeat	734947	736224	.	+	.	ID=lLTR_131;Parent=repeat_region_131;Name=TE_00000339;Classification=LTR/Copia;Sequence_ontology=SO:0000286;ltr_identity=0.9708;Method=structural;motif=TGCA;tsd=AAAAC
149	EDTA	Copia_LTR_retrotransposon	734947	741873	.	+	.	ID=LTRRT_131;Parent=repeat_region_131;Name=TE_00000339;Classification=LTR/Copia;Sequence_ontology=SO:0002264;ltr_identity=0.9708;Method=structural;motif=TGCA;tsd=AAAAC
149	EDTA	long_terminal_repeat	740596	741873	.	+	.	ID=rLTR_131;Parent=repeat_region_131;Name=TE_00000339;Classification=LTR/Copia;Sequence_ontology=SO:0000286;ltr_identity=0.9708;Method=structural;motif=TGCA;tsd=AAAAC
149	EDTA	target_site_duplication	741874	741878	.	+	.	ID=rTSD_131;Parent=repeat_region_131;Name=TE_00000339;Classification=LTR/Copia;Sequence_ontology=SO:0000434;ltr_identity=0.9708;Method=structural;motif=TGCA;tsd=AAAAC
149	EDTA	Mutator_TIR_transposon	848503	852935	.	.	.	ID=TE_struc_395;Name=149:848503..852935;Classification=DNA/DTM;Sequence_ontology=SO:0002280;Identity=0.9;Method=structural;TSD=TAAAGTA_TAAAGTT_85.71;TIR=GTCTTCTTGT_AAAAGAAGAC
150	EDTA	PIF_Harbinger_TIR_transposon	80104	82196	.	.	.	ID=TE_struc_397;Name=TE_00000687;Classification=DNA/DTH;Sequence_ontology=SO:0002284;Identity=0.9;Method=structural;TSD=TTA_TTA_100.0;TIR=GGCCAAAATA_TACTTTGGCC
150	EDTA	CACTA_TIR_transposon	144432	146811	.	.	.	ID=TE_struc_398;Name=150:144432..146811;Classification=DNA/DTC;Sequence_ontology=SO:0002285;Identity=0.9;Method=structural;TSD=AA_AA_100.0;TIR=CACTGTTCAA_CTGAACAGTG
150	EDTA	helitron	819582	828965	.	+	.	ID=TE_struc_396;Name=TE_00000140;Classification=DNA/Helitron;Sequence_ontology=SO:0000544;Identity=NA;Method=structural
151	EDTA	Mutator_TIR_transposon	124405	129347	.	.	.	ID=TE_struc_399;Name=151:124405..129347;Classification=DNA/DTM;Sequence_ontology=SO:0002280;Identity=1;Method=structural;TSD=ATTATGCAAT_ATTATGCAAT_100.0;TIR=GTATCGATAC_GTATCGATAC
151	EDTA	repeat_region	749586	756853	.	+	.	ID=repeat_region_132;Name=TE_00000428;Classification=LTR/Copia;Sequence_ontology=SO:0000657;ltr_identity=0.9519;Method=structural;motif=TGCA;tsd=ACTAT
151	EDTA	target_site_duplication	749586	749590	.	+	.	ID=lTSD_132;Parent=repeat_region_132;Name=TE_00000428;Classification=LTR/Copia;Sequence_ontology=SO:0000434;ltr_identity=0.9519;Method=structural;motif=TGCA;tsd=ACTAT
151	EDTA	long_terminal_repeat	749591	750888	.	+	.	ID=lLTR_132;Parent=repeat_region_132;Name=TE_00000428;Classification=LTR/Copia;Sequence_ontology=SO:0000286;ltr_identity=0.9519;Method=structural;motif=TGCA;tsd=ACTAT
151	EDTA	Copia_LTR_retrotransposon	749591	756848	.	+	.	ID=LTRRT_132;Parent=repeat_region_132;Name=TE_00000428;Classification=LTR/Copia;Sequence_ontology=SO:0002264;ltr_identity=0.9519;Method=structural;motif=TGCA;tsd=ACTAT
151	EDTA	long_terminal_repeat	755546	756848	.	+	.	ID=rLTR_132;Parent=repeat_region_132;Name=TE_00000428;Classification=LTR/Copia;Sequence_ontology=SO:0000286;ltr_identity=0.9519;Method=structural;motif=TGCA;tsd=ACTAT
151	EDTA	target_site_duplication	756849	756853	.	+	.	ID=rTSD_132;Parent=repeat_region_132;Name=TE_00000428;Classification=LTR/Copia;Sequence_ontology=SO:0000434;ltr_identity=0.9519;Method=structural;motif=TGCA;tsd=ACTAT
151	EDTA	Mutator_TIR_transposon	809560	811434	.	.	.	ID=TE_struc_400;Name=151:809560..811434;Classification=DNA/DTM;Sequence_ontology=SO:0002280;Identity=0.9;Method=structural;TSD=CTACATC_CTACATC_100.0;TIR=GGAAAAGGAA_TTCCTTTACC
153	EDTA	repeat_region	165406	173147	.	-	.	ID=repeat_region_133;Name=TE_00000264;Classification=LTR/Copia;Sequence_ontology=SO:0000657;ltr_identity=0.9778;Method=structural;motif=TGCA;tsd=TAATT
153	EDTA	target_site_duplication	165406	165410	.	-	.	ID=lTSD_133;Parent=repeat_region_133;Name=TE_00000264;Classification=LTR/Copia;Sequence_ontology=SO:0000434;ltr_identity=0.9778;Method=structural;motif=TGCA;tsd=TAATT
153	EDTA	long_terminal_repeat	165411	166620	.	-	.	ID=lLTR_133;Parent=repeat_region_133;Name=TE_00000264;Classification=LTR/Copia;Sequence_ontology=SO:0000286;ltr_identity=0.9778;Method=structural;motif=TGCA;tsd=TAATT
153	EDTA	Copia_LTR_retrotransposon	165411	173142	.	-	.	ID=LTRRT_133;Parent=repeat_region_133;Name=TE_00000264;Classification=LTR/Copia;Sequence_ontology=SO:0002264;ltr_identity=0.9778;Method=structural;motif=TGCA;tsd=TAATT
153	EDTA	long_terminal_repeat	171961	173142	.	-	.	ID=rLTR_133;Parent=repeat_region_133;Name=TE_00000264;Classification=LTR/Copia;Sequence_ontology=SO:0000286;ltr_identity=0.9778;Method=structural;motif=TGCA;tsd=TAATT
153	EDTA	target_site_duplication	173143	173147	.	-	.	ID=rTSD_133;Parent=repeat_region_133;Name=TE_00000264;Classification=LTR/Copia;Sequence_ontology=SO:0000434;ltr_identity=0.9778;Method=structural;motif=TGCA;tsd=TAATT
153	EDTA	repeat_region	931031	937052	.	-	.	ID=repeat_region_134;Name=TE_00000339;Classification=LTR/Copia;Sequence_ontology=SO:0000657;ltr_identity=0.9788;Method=structural;motif=TGCA;tsd=GCTT
153	EDTA	target_site_duplication	931031	931034	.	-	.	ID=lTSD_134;Parent=repeat_region_134;Name=TE_00000339;Classification=LTR/Copia;Sequence_ontology=SO:0000434;ltr_identity=0.9788;Method=structural;motif=TGCA;tsd=GCTT
153	EDTA	long_terminal_repeat	931035	932274	.	-	.	ID=lLTR_134;Parent=repeat_region_134;Name=TE_00000339;Classification=LTR/Copia;Sequence_ontology=SO:0000286;ltr_identity=0.9788;Method=structural;motif=TGCA;tsd=GCTT
153	EDTA	Copia_LTR_retrotransposon	931035	937048	.	-	.	ID=LTRRT_134;Parent=repeat_region_134;Name=TE_00000339;Classification=LTR/Copia;Sequence_ontology=SO:0002264;ltr_identity=0.9788;Method=structural;motif=TGCA;tsd=GCTT
153	EDTA	long_terminal_repeat	935791	937048	.	-	.	ID=rLTR_134;Parent=repeat_region_134;Name=TE_00000339;Classification=LTR/Copia;Sequence_ontology=SO:0000286;ltr_identity=0.9788;Method=structural;motif=TGCA;tsd=GCTT
153	EDTA	target_site_duplication	937049	937052	.	-	.	ID=rTSD_134;Parent=repeat_region_134;Name=TE_00000339;Classification=LTR/Copia;Sequence_ontology=SO:0000434;ltr_identity=0.9788;Method=structural;motif=TGCA;tsd=GCTT
154	EDTA	repeat_region	474990	482768	.	+	.	ID=repeat_region_135;Name=TE_00000264;Classification=LTR/Copia;Sequence_ontology=SO:0000657;ltr_identity=0.9689;Method=structural;motif=TGCA;tsd=AAAAG
154	EDTA	target_site_duplication	474990	474994	.	+	.	ID=lTSD_135;Parent=repeat_region_135;Name=TE_00000264;Classification=LTR/Copia;Sequence_ontology=SO:0000434;ltr_identity=0.9689;Method=structural;motif=TGCA;tsd=AAAAG
154	EDTA	long_terminal_repeat	474995	476203	.	+	.	ID=lLTR_135;Parent=repeat_region_135;Name=TE_00000264;Classification=LTR/Copia;Sequence_ontology=SO:0000286;ltr_identity=0.9689;Method=structural;motif=TGCA;tsd=AAAAG
154	EDTA	Copia_LTR_retrotransposon	474995	482763	.	+	.	ID=LTRRT_135;Parent=repeat_region_135;Name=TE_00000264;Classification=LTR/Copia;Sequence_ontology=SO:0002264;ltr_identity=0.9689;Method=structural;motif=TGCA;tsd=AAAAG
154	EDTA	long_terminal_repeat	481561	482763	.	+	.	ID=rLTR_135;Parent=repeat_region_135;Name=TE_00000264;Classification=LTR/Copia;Sequence_ontology=SO:0000286;ltr_identity=0.9689;Method=structural;motif=TGCA;tsd=AAAAG
154	EDTA	target_site_duplication	482764	482768	.	+	.	ID=rTSD_135;Parent=repeat_region_135;Name=TE_00000264;Classification=LTR/Copia;Sequence_ontology=SO:0000434;ltr_identity=0.9689;Method=structural;motif=TGCA;tsd=AAAAG
154	EDTA	CACTA_TIR_transposon	515901	519887	.	.	.	ID=TE_struc_401;Name=TE_00000877;Classification=DNA/DTC;Sequence_ontology=SO:0002285;Identity=0.9;Method=structural;TSD=TAA_TAA_100.0;TIR=CACTAGTGAA_TGCACTAGTG
154	EDTA	hAT_TIR_transposon	584995	587132	.	.	.	ID=TE_struc_402;Name=154:584995..587132;Classification=DNA/DTA;Sequence_ontology=SO:0002279;Identity=1;Method=structural;TSD=TATCGATA_TATCGATA_100.0;TIR=CAATGATCAA_TTGATCATTG
154	EDTA	repeat_region	921266	927364	.	-	.	ID=repeat_region_136;Name=TE_00000339;Classification=LTR/Copia;Sequence_ontology=SO:0000657;ltr_identity=0.9836;Method=structural;motif=TGCA;tsd=CTTAT
154	EDTA	target_site_duplication	921266	921270	.	-	.	ID=lTSD_136;Parent=repeat_region_136;Name=TE_00000339;Classification=LTR/Copia;Sequence_ontology=SO:0000434;ltr_identity=0.9836;Method=structural;motif=TGCA;tsd=CTTAT
154	EDTA	long_terminal_repeat	921271	922556	.	-	.	ID=lLTR_136;Parent=repeat_region_136;Name=TE_00000339;Classification=LTR/Copia;Sequence_ontology=SO:0000286;ltr_identity=0.9836;Method=structural;motif=TGCA;tsd=CTTAT
154	EDTA	Copia_LTR_retrotransposon	921271	927359	.	-	.	ID=LTRRT_136;Parent=repeat_region_136;Name=TE_00000339;Classification=LTR/Copia;Sequence_ontology=SO:0002264;ltr_identity=0.9836;Method=structural;motif=TGCA;tsd=CTTAT
154	EDTA	Mutator_TIR_transposon	922130	926915	.	.	.	ID=TE_struc_403;Name=154:922130..926915;Classification=DNA/DTM;Sequence_ontology=SO:0002280;Identity=1;Method=structural;TSD=TAAGCAATC_TAAGCAATC_100.0;TIR=GTATCGATAC_GTATCGATAC
154	EDTA	long_terminal_repeat	926068	927359	.	-	.	ID=rLTR_136;Parent=repeat_region_136;Name=TE_00000339;Classification=LTR/Copia;Sequence_ontology=SO:0000286;ltr_identity=0.9836;Method=structural;motif=TGCA;tsd=CTTAT
154	EDTA	target_site_duplication	927360	927364	.	-	.	ID=rTSD_136;Parent=repeat_region_136;Name=TE_00000339;Classification=LTR/Copia;Sequence_ontology=SO:0000434;ltr_identity=0.9836;Method=structural;motif=TGCA;tsd=CTTAT
156	EDTA	CACTA_TIR_transposon	53771	54650	.	.	.	ID=TE_struc_404;Name=TE_00000694;Classification=DNA/DTC;Sequence_ontology=SO:0002285;Identity=0.9;Method=structural;TSD=TA_TA_100.0;TIR=CACTATCTAC_TTAGATAGTG
156	EDTA	repeat_region	196210	197641	.	?	.	ID=repeat_region_137;Name=TE_00000500;Classification=LTR/unknown;Sequence_ontology=SO:0000657;ltr_identity=0.9707;Method=structural;motif=TGCA;tsd=GAATT
156	EDTA	target_site_duplication	196210	196214	.	?	.	ID=lTSD_137;Parent=repeat_region_137;Name=TE_00000500;Classification=LTR/unknown;Sequence_ontology=SO:0000434;ltr_identity=0.9707;Method=structural;motif=TGCA;tsd=GAATT
156	EDTA	long_terminal_repeat	196215	196489	.	?	.	ID=lLTR_137;Parent=repeat_region_137;Name=TE_00000500;Classification=LTR/unknown;Sequence_ontology=SO:0000286;ltr_identity=0.9707;Method=structural;motif=TGCA;tsd=GAATT
156	EDTA	LTR_retrotransposon	196215	197636	.	?	.	ID=LTRRT_137;Parent=repeat_region_137;Name=TE_00000500;Classification=LTR/unknown;Sequence_ontology=SO:0000186;ltr_identity=0.9707;Method=structural;motif=TGCA;tsd=GAATT
156	EDTA	long_terminal_repeat	197361	197636	.	?	.	ID=rLTR_137;Parent=repeat_region_137;Name=TE_00000500;Classification=LTR/unknown;Sequence_ontology=SO:0000286;ltr_identity=0.9707;Method=structural;motif=TGCA;tsd=GAATT
156	EDTA	target_site_duplication	197637	197641	.	?	.	ID=rTSD_137;Parent=repeat_region_137;Name=TE_00000500;Classification=LTR/unknown;Sequence_ontology=SO:0000434;ltr_identity=0.9707;Method=structural;motif=TGCA;tsd=GAATT
156	EDTA	repeat_region	348837	361890	.	?	.	ID=repeat_region_138;Name=TE_00000857;Classification=LTR/unknown;Sequence_ontology=SO:0000657;ltr_identity=0.9750;Method=structural;motif=TGCA;tsd=AGGA
156	EDTA	target_site_duplication	348837	348840	.	?	.	ID=lTSD_138;Parent=repeat_region_138;Name=TE_00000857;Classification=LTR/unknown;Sequence_ontology=SO:0000434;ltr_identity=0.9750;Method=structural;motif=TGCA;tsd=AGGA
156	EDTA	long_terminal_repeat	348841	352488	.	?	.	ID=lLTR_138;Parent=repeat_region_138;Name=TE_00000857;Classification=LTR/unknown;Sequence_ontology=SO:0000286;ltr_identity=0.9750;Method=structural;motif=TGCA;tsd=AGGA
156	EDTA	LTR_retrotransposon	348841	361886	.	?	.	ID=LTRRT_138;Parent=repeat_region_138;Name=TE_00000857;Classification=LTR/unknown;Sequence_ontology=SO:0000186;ltr_identity=0.9750;Method=structural;motif=TGCA;tsd=AGGA
156	EDTA	long_terminal_repeat	358096	361886	.	?	.	ID=rLTR_138;Parent=repeat_region_138;Name=TE_00000857;Classification=LTR/unknown;Sequence_ontology=SO:0000286;ltr_identity=0.9750;Method=structural;motif=TGCA;tsd=AGGA
156	EDTA	target_site_duplication	361887	361890	.	?	.	ID=rTSD_138;Parent=repeat_region_138;Name=TE_00000857;Classification=LTR/unknown;Sequence_ontology=SO:0000434;ltr_identity=0.9750;Method=structural;motif=TGCA;tsd=AGGA
156	EDTA	repeat_region	468025	474138	.	+	.	ID=repeat_region_139;Name=TE_00000339;Classification=LTR/Copia;Sequence_ontology=SO:0000657;ltr_identity=0.9805;Method=structural;motif=TGCA;tsd=AGTAA
156	EDTA	target_site_duplication	468025	468029	.	+	.	ID=lTSD_139;Parent=repeat_region_139;Name=TE_00000339;Classification=LTR/Copia;Sequence_ontology=SO:0000434;ltr_identity=0.9805;Method=structural;motif=TGCA;tsd=AGTAA
156	EDTA	long_terminal_repeat	468030	469317	.	+	.	ID=lLTR_139;Parent=repeat_region_139;Name=TE_00000339;Classification=LTR/Copia;Sequence_ontology=SO:0000286;ltr_identity=0.9805;Method=structural;motif=TGCA;tsd=AGTAA
156	EDTA	Copia_LTR_retrotransposon	468030	474133	.	+	.	ID=LTRRT_139;Parent=repeat_region_139;Name=TE_00000339;Classification=LTR/Copia;Sequence_ontology=SO:0002264;ltr_identity=0.9805;Method=structural;motif=TGCA;tsd=AGTAA
156	EDTA	Mutator_TIR_transposon	468450	473254	.	.	.	ID=TE_struc_405;Name=156:468450..473254;Classification=DNA/DTM;Sequence_ontology=SO:0002280;Identity=1;Method=structural;TSD=AAAGGTACGT_AAAGGTACGT_100.0;TIR=GTATCGATAC_GTATCGATAC
156	EDTA	long_terminal_repeat	472845	474133	.	+	.	ID=rLTR_139;Parent=repeat_region_139;Name=TE_00000339;Classification=LTR/Copia;Sequence_ontology=SO:0000286;ltr_identity=0.9805;Method=structural;motif=TGCA;tsd=AGTAA
156	EDTA	target_site_duplication	474134	474138	.	+	.	ID=rTSD_139;Parent=repeat_region_139;Name=TE_00000339;Classification=LTR/Copia;Sequence_ontology=SO:0000434;ltr_identity=0.9805;Method=structural;motif=TGCA;tsd=AGTAA
156	EDTA	repeat_region	531169	536175	.	+	.	ID=repeat_region_140;Name=TE_00000899;Classification=LTR/Copia;Sequence_ontology=SO:0000657;ltr_identity=0.9254;Method=structural;motif=TGCA;tsd=ATAAG
156	EDTA	target_site_duplication	531169	531173	.	+	.	ID=lTSD_140;Parent=repeat_region_140;Name=TE_00000899;Classification=LTR/Copia;Sequence_ontology=SO:0000434;ltr_identity=0.9254;Method=structural;motif=TGCA;tsd=ATAAG
156	EDTA	long_terminal_repeat	531174	531444	.	+	.	ID=lLTR_140;Parent=repeat_region_140;Name=TE_00000899;Classification=LTR/Copia;Sequence_ontology=SO:0000286;ltr_identity=0.9254;Method=structural;motif=TGCA;tsd=ATAAG
156	EDTA	Copia_LTR_retrotransposon	531174	536170	.	+	.	ID=LTRRT_140;Parent=repeat_region_140;Name=TE_00000899;Classification=LTR/Copia;Sequence_ontology=SO:0002264;ltr_identity=0.9254;Method=structural;motif=TGCA;tsd=ATAAG
156	EDTA	long_terminal_repeat	535903	536170	.	+	.	ID=rLTR_140;Parent=repeat_region_140;Name=TE_00000899;Classification=LTR/Copia;Sequence_ontology=SO:0000286;ltr_identity=0.9254;Method=structural;motif=TGCA;tsd=ATAAG
156	EDTA	target_site_duplication	536171	536175	.	+	.	ID=rTSD_140;Parent=repeat_region_140;Name=TE_00000899;Classification=LTR/Copia;Sequence_ontology=SO:0000434;ltr_identity=0.9254;Method=structural;motif=TGCA;tsd=ATAAG
156	EDTA	CACTA_TIR_transposon	900550	902714	.	.	.	ID=TE_struc_406;Name=TE_00000141;Classification=DNA/DTC;Sequence_ontology=SO:0002285;Identity=0.9;Method=structural;TSD=AT_AT_100.0;TIR=CACTATAGAA_TTGTATAGTG
157	EDTA	repeat_region	119129	125210	.	+	.	ID=repeat_region_141;Name=TE_00000339;Classification=LTR/Copia;Sequence_ontology=SO:0000657;ltr_identity=0.9781;Method=structural;motif=TGCA;tsd=NA
157	EDTA	long_terminal_repeat	119129	120413	.	+	.	ID=lLTR_141;Parent=repeat_region_141;Name=TE_00000339;Classification=LTR/Copia;Sequence_ontology=SO:0000286;ltr_identity=0.9781;Method=structural;motif=TGCA;tsd=NA
157	EDTA	Copia_LTR_retrotransposon	119129	125210	.	+	.	ID=LTRRT_141;Parent=repeat_region_141;Name=TE_00000339;Classification=LTR/Copia;Sequence_ontology=SO:0002264;ltr_identity=0.9781;Method=structural;motif=TGCA;tsd=NA
157	EDTA	long_terminal_repeat	123926	125210	.	+	.	ID=rLTR_141;Parent=repeat_region_141;Name=TE_00000339;Classification=LTR/Copia;Sequence_ontology=SO:0000286;ltr_identity=0.9781;Method=structural;motif=TGCA;tsd=NA
157	EDTA	Tc1_Mariner_TIR_transposon	389944	393186	.	.	.	ID=TE_struc_407;Name=TE_00001023;Classification=DNA/DTT;Sequence_ontology=SO:0002278;Identity=0.9;Method=structural;TSD=TA_TA_100.0;TIR=CTTTCTCGCT_AGTGAGAAAG
158	EDTA	Mutator_TIR_transposon	387232	387416	.	.	.	ID=TE_struc_408;Name=TE_00000868;Classification=MITE/DTM;Sequence_ontology=SO:0002280;Identity=0.9;Method=structural;TSD=GTTATTTG_GTTATTTG_100.0;TIR=CTATGCTACT_AGTAACATAG
158	EDTA	Mutator_TIR_transposon	882245	882697	.	.	.	ID=TE_struc_409;Name=158:882245..882697;Classification=MITE/DTM;Sequence_ontology=SO:0002280;Identity=0.9;Method=structural;TSD=TTCAATTT_TTCAATTT_100.0;TIR=GGATAAACTT_AAGTTCATCC
158	EDTA	repeat_region	899546	905603	.	+	.	ID=repeat_region_142;Name=TE_00000339;Classification=LTR/Copia;Sequence_ontology=SO:0000657;ltr_identity=0.9639;Method=structural;motif=TGCA;tsd=AATTG
158	EDTA	target_site_duplication	899546	899550	.	+	.	ID=lTSD_142;Parent=repeat_region_142;Name=TE_00000339;Classification=LTR/Copia;Sequence_ontology=SO:0000434;ltr_identity=0.9639;Method=structural;motif=TGCA;tsd=AATTG
158	EDTA	long_terminal_repeat	899551	900811	.	+	.	ID=lLTR_142;Parent=repeat_region_142;Name=TE_00000339;Classification=LTR/Copia;Sequence_ontology=SO:0000286;ltr_identity=0.9639;Method=structural;motif=TGCA;tsd=AATTG
158	EDTA	Copia_LTR_retrotransposon	899551	905598	.	+	.	ID=LTRRT_142;Parent=repeat_region_142;Name=TE_00000339;Classification=LTR/Copia;Sequence_ontology=SO:0002264;ltr_identity=0.9639;Method=structural;motif=TGCA;tsd=AATTG
158	EDTA	long_terminal_repeat	904342	905598	.	+	.	ID=rLTR_142;Parent=repeat_region_142;Name=TE_00000339;Classification=LTR/Copia;Sequence_ontology=SO:0000286;ltr_identity=0.9639;Method=structural;motif=TGCA;tsd=AATTG
158	EDTA	target_site_duplication	905599	905603	.	+	.	ID=rTSD_142;Parent=repeat_region_142;Name=TE_00000339;Classification=LTR/Copia;Sequence_ontology=SO:0000434;ltr_identity=0.9639;Method=structural;motif=TGCA;tsd=AATTG
160	EDTA	Mutator_TIR_transposon	128303	128407	.	.	.	ID=TE_struc_410;Name=160:128303..128407;Classification=MITE/DTM;Sequence_ontology=SO:0002280;Identity=1;Method=structural;TSD=ATGGGGT_ATGGGGT_100.0;TIR=GAGTATCGAT_ATCGATACTC
161	EDTA	hAT_TIR_transposon	14826	15485	.	.	.	ID=TE_struc_411;Name=TE_00000318;Classification=DNA/DTA;Sequence_ontology=SO:0002279;Identity=0.9;Method=structural;TSD=ATGTACTT_ATGTACTT_100.0;TIR=CAAGGCATGC_TCATGCCTTG
162	EDTA	helitron	787149	793986	.	-	.	ID=TE_struc_412;Name=TE_00000142;Classification=DNA/Helitron;Sequence_ontology=SO:0000544;Identity=NA;Method=structural
163	EDTA	CACTA_TIR_transposon	171804	175273	.	.	.	ID=TE_struc_413;Name=163:171804..175273;Classification=DNA/DTC;Sequence_ontology=SO:0002285;Identity=0.9;Method=structural;TSD=AA_AA_100.0;TIR=CACTGCTAAA_TTTAGCAGAG
163	EDTA	CACTA_TIR_transposon	300716	301278	.	.	.	ID=TE_struc_414;Name=TE_00000363;Classification=MITE/DTC;Sequence_ontology=SO:0002285;Identity=0.9;Method=structural;TSD=TAT_TAT_100.0;TIR=CACTGAAAGA_TCTTTCATTG
163	EDTA	hAT_TIR_transposon	300917	301747	.	.	.	ID=TE_struc_415;Name=TE_00000282;Classification=DNA/DTA;Sequence_ontology=SO:0002279;Identity=0.9;Method=structural;TSD=GATTGTTT_GATTGTTT_100.0;TIR=TAGGGCTGTG_AACAGCCCTA
163	EDTA	Mutator_TIR_transposon	729692	733144	.	.	.	ID=TE_struc_416;Name=163:729692..733144;Classification=DNA/DTM;Sequence_ontology=SO:0002280;Identity=0.9;Method=structural;TSD=TGGGAAA_TGGGAAA_100.0;TIR=CGATCCTATG_CAGAGGATCG
164	EDTA	PIF_Harbinger_TIR_transposon	48697	48797	.	.	.	ID=TE_struc_417;Name=TE_00000490;Classification=MITE/DTH;Sequence_ontology=SO:0002284;Identity=0.9;Method=structural;TSD=TTA_TTA_100.0;TIR=GGTCTACCTT_AAGGTATACC
164	EDTA	Mutator_TIR_transposon	143737	147243	.	.	.	ID=TE_struc_418;Name=TE_00000745;Classification=DNA/DTM;Sequence_ontology=SO:0002280;Identity=0.9;Method=structural;TSD=TCATATATGA_TCATATATGA_100.0;TIR=CATTTGTAGA_TCTATAAATG
164	EDTA	Mutator_TIR_transposon	210181	210400	.	.	.	ID=TE_struc_419;Name=TE_00000755;Classification=MITE/DTM;Sequence_ontology=SO:0002280;Identity=0.9;Method=structural;TSD=TAAGCAAAAG_TAAGCAAAAG_100.0;TIR=GTCAAATGGA_TTCATTTGAC
164	EDTA	Mutator_TIR_transposon	530683	531273	.	.	.	ID=TE_struc_420;Name=164:530683..531273;Classification=MITE/DTM;Sequence_ontology=SO:0002280;Identity=0.9;Method=structural;TSD=TATTTTA_TATTTCA_85.71;TIR=GGATTTGGAT_ATCCAAATGC
164	EDTA	Mutator_TIR_transposon	543569	546305	.	.	.	ID=TE_struc_421;Name=164:543569..546305;Classification=DNA/DTM;Sequence_ontology=SO:0002280;Identity=0.9;Method=structural;TSD=ATAAAGT_ATAAAGT_100.0;TIR=CACTCTAGTA_TAATAGAGTG
165	EDTA	CACTA_TIR_transposon	456785	458774	.	.	.	ID=TE_struc_422;Name=165:456785..458774;Classification=DNA/DTC;Sequence_ontology=SO:0002285;Identity=0.9;Method=structural;TSD=AT_AT_100.0;TIR=CACTGTTAAG_CTTTACAGTG
166	EDTA	CACTA_TIR_transposon	561250	563442	.	.	.	ID=TE_struc_423;Name=166:561250..563442;Classification=DNA/DTC;Sequence_ontology=SO:0002285;Identity=0.9;Method=structural;TSD=ATT_ATT_100.0;TIR=CACTACTCTC_CAGAGTAGTG
167	EDTA	Mutator_TIR_transposon	175134	179884	.	.	.	ID=TE_struc_424;Name=167:175134..179884;Classification=DNA/DTM;Sequence_ontology=SO:0002280;Identity=1;Method=structural;TSD=ATGTACCTTT_ATGTACCTTT_100.0;TIR=GTATCGATAC_GTATCGATAC
168	EDTA	Mutator_TIR_transposon	372614	375278	.	.	.	ID=TE_struc_425;Name=TE_00000858;Classification=DNA/DTM;Sequence_ontology=SO:0002280;Identity=0.9;Method=structural;TSD=TATTTTT_TATTTTT_100.0;TIR=GCATTAAACC_CGTTTAATGC
168	EDTA	repeat_region	604555	612281	.	+	.	ID=repeat_region_143;Name=TE_00000264;Classification=LTR/Copia;Sequence_ontology=SO:0000657;ltr_identity=0.9798;Method=structural;motif=TGCA;tsd=AAATT
168	EDTA	target_site_duplication	604555	604559	.	+	.	ID=lTSD_143;Parent=repeat_region_143;Name=TE_00000264;Classification=LTR/Copia;Sequence_ontology=SO:0000434;ltr_identity=0.9798;Method=structural;motif=TGCA;tsd=AAATT
168	EDTA	long_terminal_repeat	604560	605764	.	+	.	ID=lLTR_143;Parent=repeat_region_143;Name=TE_00000264;Classification=LTR/Copia;Sequence_ontology=SO:0000286;ltr_identity=0.9798;Method=structural;motif=TGCA;tsd=AAATT
168	EDTA	Copia_LTR_retrotransposon	604560	612276	.	+	.	ID=LTRRT_143;Parent=repeat_region_143;Name=TE_00000264;Classification=LTR/Copia;Sequence_ontology=SO:0002264;ltr_identity=0.9798;Method=structural;motif=TGCA;tsd=AAATT
168	EDTA	long_terminal_repeat	611065	612276	.	+	.	ID=rLTR_143;Parent=repeat_region_143;Name=TE_00000264;Classification=LTR/Copia;Sequence_ontology=SO:0000286;ltr_identity=0.9798;Method=structural;motif=TGCA;tsd=AAATT
168	EDTA	target_site_duplication	612277	612281	.	+	.	ID=rTSD_143;Parent=repeat_region_143;Name=TE_00000264;Classification=LTR/Copia;Sequence_ontology=SO:0000434;ltr_identity=0.9798;Method=structural;motif=TGCA;tsd=AAATT
169	EDTA	repeat_region	95295	101290	.	+	.	ID=repeat_region_144;Name=TE_00000339;Classification=LTR/Copia;Sequence_ontology=SO:0000657;ltr_identity=0.9673;Method=structural;motif=TGCA;tsd=AAATT
169	EDTA	target_site_duplication	95295	95299	.	+	.	ID=lTSD_144;Parent=repeat_region_144;Name=TE_00000339;Classification=LTR/Copia;Sequence_ontology=SO:0000434;ltr_identity=0.9673;Method=structural;motif=TGCA;tsd=AAATT
169	EDTA	long_terminal_repeat	95300	96560	.	+	.	ID=lLTR_144;Parent=repeat_region_144;Name=TE_00000339;Classification=LTR/Copia;Sequence_ontology=SO:0000286;ltr_identity=0.9673;Method=structural;motif=TGCA;tsd=AAATT
169	EDTA	Copia_LTR_retrotransposon	95300	101285	.	+	.	ID=LTRRT_144;Parent=repeat_region_144;Name=TE_00000339;Classification=LTR/Copia;Sequence_ontology=SO:0002264;ltr_identity=0.9673;Method=structural;motif=TGCA;tsd=AAATT
169	EDTA	long_terminal_repeat	100022	101285	.	+	.	ID=rLTR_144;Parent=repeat_region_144;Name=TE_00000339;Classification=LTR/Copia;Sequence_ontology=SO:0000286;ltr_identity=0.9673;Method=structural;motif=TGCA;tsd=AAATT
169	EDTA	target_site_duplication	101286	101290	.	+	.	ID=rTSD_144;Parent=repeat_region_144;Name=TE_00000339;Classification=LTR/Copia;Sequence_ontology=SO:0000434;ltr_identity=0.9673;Method=structural;motif=TGCA;tsd=AAATT
170	EDTA	repeat_region	587208	593869	.	+	.	ID=repeat_region_145;Name=TE_00000283;Classification=LTR/Gypsy;Sequence_ontology=SO:0000657;ltr_identity=0.9874;Method=structural;motif=TGTA;tsd=GGTGT
170	EDTA	target_site_duplication	587208	587212	.	+	.	ID=lTSD_145;Parent=repeat_region_145;Name=TE_00000283;Classification=LTR/Gypsy;Sequence_ontology=SO:0000434;ltr_identity=0.9874;Method=structural;motif=TGTA;tsd=GGTGT
170	EDTA	long_terminal_repeat	587216	588022	.	+	.	ID=lLTR_145;Parent=repeat_region_145;Name=TE_00000283;Classification=LTR/Gypsy;Sequence_ontology=SO:0000286;ltr_identity=0.9874;Method=structural;motif=TGTA;tsd=GGTGT
170	EDTA	Gypsy_LTR_retrotransposon	587216	593864	.	+	.	ID=LTRRT_145;Parent=repeat_region_145;Name=TE_00000283;Classification=LTR/Gypsy;Sequence_ontology=SO:0002265;ltr_identity=0.9874;Method=structural;motif=TGTA;tsd=GGTGT
170	EDTA	long_terminal_repeat	593057	593864	.	+	.	ID=rLTR_145;Parent=repeat_region_145;Name=TE_00000283;Classification=LTR/Gypsy;Sequence_ontology=SO:0000286;ltr_identity=0.9874;Method=structural;motif=TGTA;tsd=GGTGT
170	EDTA	target_site_duplication	593865	593869	.	+	.	ID=rTSD_145;Parent=repeat_region_145;Name=TE_00000283;Classification=LTR/Gypsy;Sequence_ontology=SO:0000434;ltr_identity=0.9874;Method=structural;motif=TGTA;tsd=GGTGT
170	EDTA	CACTA_TIR_transposon	737304	739692	.	.	.	ID=TE_struc_426;Name=170:737304..739692;Classification=DNA/DTC;Sequence_ontology=SO:0002285;Identity=0.9;Method=structural;TSD=AA_AA_100.0;TIR=CACTAGCAAA_TTTGCTAATG
170	EDTA	CACTA_TIR_transposon	905503	908077	.	.	.	ID=TE_struc_427;Name=170:905503..908077;Classification=DNA/DTC;Sequence_ontology=SO:0002285;Identity=0.9;Method=structural;TSD=AAA_AAA_100.0;TIR=CACTACAATG_CATTGTATTG
171	EDTA	PIF_Harbinger_TIR_transposon	157969	158209	.	.	.	ID=TE_struc_428;Name=TE_00000589;Classification=MITE/DTH;Sequence_ontology=SO:0002284;Identity=0.9;Method=structural;TSD=TTA_TTA_100.0;TIR=GCCCATATTC_AAATATGGGC
171	EDTA	Mutator_TIR_transposon	391267	395300	.	.	.	ID=TE_struc_429;Name=171:391267..395300;Classification=DNA/DTM;Sequence_ontology=SO:0002280;Identity=0.9;Method=structural;TSD=ATTAGCT_ATTAGCT_100.0;TIR=CAAAAAAAGG_CCGTTTTTTG
171	EDTA	Mutator_TIR_transposon	593226	597565	.	.	.	ID=TE_struc_430;Name=171:593226..597565;Classification=DNA/DTM;Sequence_ontology=SO:0002280;Identity=0.9;Method=structural;TSD=TTTCAAG_TTTCAAG_100.0;TIR=CCAATATGAA_TTCAAATTGG
172	EDTA	CACTA_TIR_transposon	427622	429032	.	.	.	ID=TE_struc_431;Name=172:427622..429032;Classification=DNA/DTC;Sequence_ontology=SO:0002285;Identity=0.9;Method=structural;TSD=TT_TT_100.0;TIR=CACTGGAGAC_GTCTTCAGTG
173	EDTA	Mutator_TIR_transposon	94928	98443	.	.	.	ID=TE_struc_432;Name=TE_00000371;Classification=DNA/DTM;Sequence_ontology=SO:0002280;Identity=0.9;Method=structural;TSD=TAAATAA_TAAATAT_85.71;TIR=GAGTTTTATT_AATAAATCTC
173	EDTA	repeat_region	301274	308019	.	+	.	ID=repeat_region_146;Name=TE_00000283;Classification=LTR/Gypsy;Sequence_ontology=SO:0000657;ltr_identity=0.9787;Method=structural;motif=TGTA;tsd=TTTCA
173	EDTA	target_site_duplication	301274	301278	.	+	.	ID=lTSD_146;Parent=repeat_region_146;Name=TE_00000283;Classification=LTR/Gypsy;Sequence_ontology=SO:0000434;ltr_identity=0.9787;Method=structural;motif=TGTA;tsd=TTTCA
173	EDTA	long_terminal_repeat	301279	302095	.	+	.	ID=lLTR_146;Parent=repeat_region_146;Name=TE_00000283;Classification=LTR/Gypsy;Sequence_ontology=SO:0000286;ltr_identity=0.9787;Method=structural;motif=TGTA;tsd=TTTCA
173	EDTA	Gypsy_LTR_retrotransposon	301279	308014	.	+	.	ID=LTRRT_146;Parent=repeat_region_146;Name=TE_00000283;Classification=LTR/Gypsy;Sequence_ontology=SO:0002265;ltr_identity=0.9787;Method=structural;motif=TGTA;tsd=TTTCA
173	EDTA	long_terminal_repeat	307211	308014	.	+	.	ID=rLTR_146;Parent=repeat_region_146;Name=TE_00000283;Classification=LTR/Gypsy;Sequence_ontology=SO:0000286;ltr_identity=0.9787;Method=structural;motif=TGTA;tsd=TTTCA
173	EDTA	target_site_duplication	308015	308019	.	+	.	ID=rTSD_146;Parent=repeat_region_146;Name=TE_00000283;Classification=LTR/Gypsy;Sequence_ontology=SO:0000434;ltr_identity=0.9787;Method=structural;motif=TGTA;tsd=TTTCA
173	EDTA	repeat_region	856390	863278	.	-	.	ID=repeat_region_147;Name=TE_00000339;Classification=LTR/Copia;Sequence_ontology=SO:0000657;ltr_identity=0.9670;Method=structural;motif=TGCA;tsd=ATTTT
173	EDTA	target_site_duplication	856390	856394	.	-	.	ID=lTSD_147;Parent=repeat_region_147;Name=TE_00000339;Classification=LTR/Copia;Sequence_ontology=SO:0000434;ltr_identity=0.9670;Method=structural;motif=TGCA;tsd=ATTTT
173	EDTA	long_terminal_repeat	856395	857686	.	-	.	ID=lLTR_147;Parent=repeat_region_147;Name=TE_00000339;Classification=LTR/Copia;Sequence_ontology=SO:0000286;ltr_identity=0.9670;Method=structural;motif=TGCA;tsd=ATTTT
173	EDTA	Copia_LTR_retrotransposon	856395	863273	.	-	.	ID=LTRRT_147;Parent=repeat_region_147;Name=TE_00000339;Classification=LTR/Copia;Sequence_ontology=SO:0002264;ltr_identity=0.9670;Method=structural;motif=TGCA;tsd=ATTTT
173	EDTA	long_terminal_repeat	861986	863273	.	-	.	ID=rLTR_147;Parent=repeat_region_147;Name=TE_00000339;Classification=LTR/Copia;Sequence_ontology=SO:0000286;ltr_identity=0.9670;Method=structural;motif=TGCA;tsd=ATTTT
173	EDTA	target_site_duplication	863274	863278	.	-	.	ID=rTSD_147;Parent=repeat_region_147;Name=TE_00000339;Classification=LTR/Copia;Sequence_ontology=SO:0000434;ltr_identity=0.9670;Method=structural;motif=TGCA;tsd=ATTTT
174	EDTA	Mutator_TIR_transposon	815882	820186	.	.	.	ID=TE_struc_433;Name=174:815882..820186;Classification=DNA/DTM;Sequence_ontology=SO:0002280;Identity=0.9;Method=structural;TSD=ATCCTAA_ATCCTAA_100.0;TIR=CAACTGAATC_GATTCAATTG
175	EDTA	CACTA_TIR_transposon	66576	71004	.	.	.	ID=TE_struc_434;Name=175:66576..71004;Classification=DNA/DTC;Sequence_ontology=SO:0002285;Identity=0.9;Method=structural;TSD=AT_AT_100.0;TIR=CACTACCTAC_GTAGGTATTG
175	EDTA	Mutator_TIR_transposon	673189	677957	.	.	.	ID=TE_struc_435;Name=175:673189..677957;Classification=DNA/DTM;Sequence_ontology=SO:0002280;Identity=1;Method=structural;TSD=AAGTGTGTAT_AAGTGTGTAT_100.0;TIR=GTATCGATAC_GTATCGATAC
175	EDTA	CACTA_TIR_transposon	688151	688589	.	.	.	ID=TE_struc_436;Name=TE_00000608;Classification=MITE/DTC;Sequence_ontology=SO:0002285;Identity=1;Method=structural;TSD=TT_TT_100.0;TIR=CACTATTAGG_CCTAATAGTG
175	EDTA	Mutator_TIR_transposon	773674	773819	.	.	.	ID=TE_struc_437;Name=TE_00000659;Classification=MITE/DTM;Sequence_ontology=SO:0002280;Identity=0.9;Method=structural;TSD=TTTGGATTT_TTTGGATTT_100.0;TIR=GCATGAATAT_ATATTGATGC
176	EDTA	repeat_region	390013	393523	.	?	.	ID=repeat_region_148;Name=TE_00001042;Classification=LTR/unknown;Sequence_ontology=SO:0000657;ltr_identity=0.9109;Method=structural;motif=TGCA;tsd=ATTTT
176	EDTA	target_site_duplication	390013	390017	.	?	.	ID=lTSD_148;Parent=repeat_region_148;Name=TE_00001042;Classification=LTR/unknown;Sequence_ontology=SO:0000434;ltr_identity=0.9109;Method=structural;motif=TGCA;tsd=ATTTT
176	EDTA	long_terminal_repeat	390018	390468	.	?	.	ID=lLTR_148;Parent=repeat_region_148;Name=TE_00001042;Classification=LTR/unknown;Sequence_ontology=SO:0000286;ltr_identity=0.9109;Method=structural;motif=TGCA;tsd=ATTTT
176	EDTA	LTR_retrotransposon	390018	393518	.	?	.	ID=LTRRT_148;Parent=repeat_region_148;Name=TE_00001042;Classification=LTR/unknown;Sequence_ontology=SO:0000186;ltr_identity=0.9109;Method=structural;motif=TGCA;tsd=ATTTT
176	EDTA	long_terminal_repeat	393061	393518	.	?	.	ID=rLTR_148;Parent=repeat_region_148;Name=TE_00001042;Classification=LTR/unknown;Sequence_ontology=SO:0000286;ltr_identity=0.9109;Method=structural;motif=TGCA;tsd=ATTTT
176	EDTA	target_site_duplication	393519	393523	.	?	.	ID=rTSD_148;Parent=repeat_region_148;Name=TE_00001042;Classification=LTR/unknown;Sequence_ontology=SO:0000434;ltr_identity=0.9109;Method=structural;motif=TGCA;tsd=ATTTT
176	EDTA	repeat_region	630364	633220	.	+	.	ID=repeat_region_149;Name=TE_00000792;Classification=LTR/Gypsy;Sequence_ontology=SO:0000657;ltr_identity=0.9339;Method=structural;motif=TGCA;tsd=AGAG
176	EDTA	target_site_duplication	630364	630367	.	+	.	ID=lTSD_149;Parent=repeat_region_149;Name=TE_00000792;Classification=LTR/Gypsy;Sequence_ontology=SO:0000434;ltr_identity=0.9339;Method=structural;motif=TGCA;tsd=AGAG
176	EDTA	long_terminal_repeat	630368	630821	.	+	.	ID=lLTR_149;Parent=repeat_region_149;Name=TE_00000792;Classification=LTR/Gypsy;Sequence_ontology=SO:0000286;ltr_identity=0.9339;Method=structural;motif=TGCA;tsd=AGAG
176	EDTA	Gypsy_LTR_retrotransposon	630368	633216	.	+	.	ID=LTRRT_149;Parent=repeat_region_149;Name=TE_00000792;Classification=LTR/Gypsy;Sequence_ontology=SO:0002265;ltr_identity=0.9339;Method=structural;motif=TGCA;tsd=AGAG
176	EDTA	long_terminal_repeat	632753	633216	.	+	.	ID=rLTR_149;Parent=repeat_region_149;Name=TE_00000792;Classification=LTR/Gypsy;Sequence_ontology=SO:0000286;ltr_identity=0.9339;Method=structural;motif=TGCA;tsd=AGAG
176	EDTA	target_site_duplication	633217	633220	.	+	.	ID=rTSD_149;Parent=repeat_region_149;Name=TE_00000792;Classification=LTR/Gypsy;Sequence_ontology=SO:0000434;ltr_identity=0.9339;Method=structural;motif=TGCA;tsd=AGAG
176	EDTA	CACTA_TIR_transposon	739603	743447	.	.	.	ID=TE_struc_438;Name=TE_00000150;Classification=DNA/DTC;Sequence_ontology=SO:0002285;Identity=0.9;Method=structural;TSD=CA_CA_100.0;TIR=CACTGGAAAA_TTTTCCAATG
177	EDTA	PIF_Harbinger_TIR_transposon	245298	245623	.	.	.	ID=TE_struc_439;Name=TE_00001056;Classification=MITE/DTH;Sequence_ontology=SO:0002284;Identity=1;Method=structural;TSD=TTA_TTA_100.0;TIR=GACCTCATGA_TCATGAGGTC
178	EDTA	Mutator_TIR_transposon	304149	307013	.	.	.	ID=TE_struc_440;Name=TE_00000994;Classification=DNA/DTM;Sequence_ontology=SO:0002280;Identity=0.9;Method=structural;TSD=TATCTAA_TATCTAA_100.0;TIR=GATCCAAGTA_TACTTGAATC
178	EDTA	repeat_region	458179	464165	.	+	.	ID=repeat_region_150;Name=TE_00000393;Classification=LTR/Copia;Sequence_ontology=SO:0000657;ltr_identity=0.9953;Method=structural;motif=TGCA;tsd=CATAG
178	EDTA	target_site_duplication	458179	458183	.	+	.	ID=lTSD_150;Parent=repeat_region_150;Name=TE_00000393;Classification=LTR/Copia;Sequence_ontology=SO:0000434;ltr_identity=0.9953;Method=structural;motif=TGCA;tsd=CATAG
178	EDTA	long_terminal_repeat	458184	459464	.	+	.	ID=lLTR_150;Parent=repeat_region_150;Name=TE_00000393;Classification=LTR/Copia;Sequence_ontology=SO:0000286;ltr_identity=0.9953;Method=structural;motif=TGCA;tsd=CATAG
178	EDTA	Copia_LTR_retrotransposon	458184	464160	.	+	.	ID=LTRRT_150;Parent=repeat_region_150;Name=TE_00000393;Classification=LTR/Copia;Sequence_ontology=SO:0002264;ltr_identity=0.9953;Method=structural;motif=TGCA;tsd=CATAG
178	EDTA	long_terminal_repeat	462875	464160	.	+	.	ID=rLTR_150;Parent=repeat_region_150;Name=TE_00000393;Classification=LTR/Copia;Sequence_ontology=SO:0000286;ltr_identity=0.9953;Method=structural;motif=TGCA;tsd=CATAG
178	EDTA	target_site_duplication	464161	464165	.	+	.	ID=rTSD_150;Parent=repeat_region_150;Name=TE_00000393;Classification=LTR/Copia;Sequence_ontology=SO:0000434;ltr_identity=0.9953;Method=structural;motif=TGCA;tsd=CATAG
178	EDTA	CACTA_TIR_transposon	547959	550506	.	.	.	ID=TE_struc_441;Name=TE_00000832;Classification=DNA/DTC;Sequence_ontology=SO:0002285;Identity=0.9;Method=structural;TSD=AC_AC_100.0;TIR=CACTGCAAAA_TTTGGCAGTG
179	EDTA	repeat_region	551382	558831	.	?	.	ID=repeat_region_151;Name=179:551386..558827;Classification=LTR/unknown;Sequence_ontology=SO:0000657;ltr_identity=0.8915;Method=structural;motif=TGCA;tsd=AACT
179	EDTA	target_site_duplication	551382	551385	.	?	.	ID=lTSD_151;Parent=repeat_region_151;Name=179:551386..558827;Classification=LTR/unknown;Sequence_ontology=SO:0000434;ltr_identity=0.8915;Method=structural;motif=TGCA;tsd=AACT
179	EDTA	long_terminal_repeat	551386	551727	.	?	.	ID=lLTR_151;Parent=repeat_region_151;Name=179:551386..558827;Classification=LTR/unknown;Sequence_ontology=SO:0000286;ltr_identity=0.8915;Method=structural;motif=TGCA;tsd=AACT
179	EDTA	LTR_retrotransposon	551386	558827	.	?	.	ID=LTRRT_151;Parent=repeat_region_151;Name=179:551386..558827;Classification=LTR/unknown;Sequence_ontology=SO:0000186;ltr_identity=0.8915;Method=structural;motif=TGCA;tsd=AACT
179	EDTA	long_terminal_repeat	558486	558827	.	?	.	ID=rLTR_151;Parent=repeat_region_151;Name=179:551386..558827;Classification=LTR/unknown;Sequence_ontology=SO:0000286;ltr_identity=0.8915;Method=structural;motif=TGCA;tsd=AACT
179	EDTA	target_site_duplication	558828	558831	.	?	.	ID=rTSD_151;Parent=repeat_region_151;Name=179:551386..558827;Classification=LTR/unknown;Sequence_ontology=SO:0000434;ltr_identity=0.8915;Method=structural;motif=TGCA;tsd=AACT
180	EDTA	Mutator_TIR_transposon	191846	194738	.	.	.	ID=TE_struc_443;Name=TE_00000457;Classification=DNA/DTM;Sequence_ontology=SO:0002280;Identity=0.9;Method=structural;TSD=TACAAAGT_TACAAAGT_100.0;TIR=GAAATTGACG_CCTCAATTTC
180	EDTA	helitron	414243	424833	.	+	.	ID=TE_struc_442;Name=180:414243..424833;Classification=DNA/Helitron;Sequence_ontology=SO:0000544;Identity=NA;Method=structural
181	EDTA	repeat_region	836721	841456	.	+	.	ID=repeat_region_152;Name=TE_00000317;Classification=LTR/Gypsy;Sequence_ontology=SO:0000657;ltr_identity=0.9835;Method=structural;motif=TGCA;tsd=ATAAG
181	EDTA	target_site_duplication	836721	836725	.	+	.	ID=lTSD_152;Parent=repeat_region_152;Name=TE_00000317;Classification=LTR/Gypsy;Sequence_ontology=SO:0000434;ltr_identity=0.9835;Method=structural;motif=TGCA;tsd=ATAAG
181	EDTA	long_terminal_repeat	836726	837089	.	+	.	ID=lLTR_152;Parent=repeat_region_152;Name=TE_00000317;Classification=LTR/Gypsy;Sequence_ontology=SO:0000286;ltr_identity=0.9835;Method=structural;motif=TGCA;tsd=ATAAG
181	EDTA	Gypsy_LTR_retrotransposon	836726	841451	.	+	.	ID=LTRRT_152;Parent=repeat_region_152;Name=TE_00000317;Classification=LTR/Gypsy;Sequence_ontology=SO:0002265;ltr_identity=0.9835;Method=structural;motif=TGCA;tsd=ATAAG
181	EDTA	long_terminal_repeat	841081	841451	.	+	.	ID=rLTR_152;Parent=repeat_region_152;Name=TE_00000317;Classification=LTR/Gypsy;Sequence_ontology=SO:0000286;ltr_identity=0.9835;Method=structural;motif=TGCA;tsd=ATAAG
181	EDTA	target_site_duplication	841452	841456	.	+	.	ID=rTSD_152;Parent=repeat_region_152;Name=TE_00000317;Classification=LTR/Gypsy;Sequence_ontology=SO:0000434;ltr_identity=0.9835;Method=structural;motif=TGCA;tsd=ATAAG
182	EDTA	CACTA_TIR_transposon	770968	772914	.	.	.	ID=TE_struc_444;Name=TE_00000955;Classification=DNA/DTC;Sequence_ontology=SO:0002285;Identity=0.9;Method=structural;TSD=CT_CT_100.0;TIR=CACTATCAAG_TTTGATAGTG
184	EDTA	Mutator_TIR_transposon	811178	813425	.	.	.	ID=TE_struc_445;Name=184:811178..813425;Classification=DNA/DTM;Sequence_ontology=SO:0002280;Identity=1;Method=structural;TSD=TCGGTCC_TCGGTCC_100.0;TIR=CCAGTTATTG_CAATAACTGG
185	EDTA	CACTA_TIR_transposon	92938	97292	.	.	.	ID=TE_struc_446;Name=TE_00000943;Classification=DNA/DTC;Sequence_ontology=SO:0002285;Identity=0.9;Method=structural;TSD=GCT_GCT_100.0;TIR=CACTGCAAAA_TTTTGCATTG
185	EDTA	Mutator_TIR_transposon	190114	192078	.	.	.	ID=TE_struc_447;Name=TE_00000153;Classification=DNA/DTM;Sequence_ontology=SO:0002280;Identity=0.9;Method=structural;TSD=CAAGTCC_CAAGTCC_100.0;TIR=GAGTAACATA_TATGTTGCTC
185	EDTA	CACTA_TIR_transposon	493122	495192	.	.	.	ID=TE_struc_448;Name=185:493122..495192;Classification=DNA/DTC;Sequence_ontology=SO:0002285;Identity=0.9;Method=structural;TSD=AT_AT_100.0;TIR=CACTGTTAAG_CTTTACAGTG
186	EDTA	CACTA_TIR_transposon	18199	18322	.	.	.	ID=TE_struc_449;Name=TE_00001044;Classification=MITE/DTC;Sequence_ontology=SO:0002285;Identity=0.9;Method=structural;TSD=CAA_CAA_100.0;TIR=CACTGCAAAA_TTCTGCAGTG
186	EDTA	hAT_TIR_transposon	216303	216799	.	.	.	ID=TE_struc_450;Name=TE_00000722;Classification=MITE/DTA;Sequence_ontology=SO:0002279;Identity=0.9;Method=structural;TSD=GTTTAAAG_GTTTAAAG_100.0;TIR=TAGGGTTAGC_GCTAATCCTA
187	EDTA	repeat_region	522025	526526	.	-	.	ID=repeat_region_153;Name=TE_00000259;Classification=LTR/Copia;Sequence_ontology=SO:0000657;ltr_identity=0.9888;Method=structural;motif=TGCA;tsd=AAAAT
187	EDTA	target_site_duplication	522025	522029	.	-	.	ID=lTSD_153;Parent=repeat_region_153;Name=TE_00000259;Classification=LTR/Copia;Sequence_ontology=SO:0000434;ltr_identity=0.9888;Method=structural;motif=TGCA;tsd=AAAAT
187	EDTA	long_terminal_repeat	522030	522301	.	-	.	ID=lLTR_153;Parent=repeat_region_153;Name=TE_00000259;Classification=LTR/Copia;Sequence_ontology=SO:0000286;ltr_identity=0.9888;Method=structural;motif=TGCA;tsd=AAAAT
187	EDTA	Copia_LTR_retrotransposon	522030	526521	.	-	.	ID=LTRRT_153;Parent=repeat_region_153;Name=TE_00000259;Classification=LTR/Copia;Sequence_ontology=SO:0002264;ltr_identity=0.9888;Method=structural;motif=TGCA;tsd=AAAAT
187	EDTA	long_terminal_repeat	526250	526521	.	-	.	ID=rLTR_153;Parent=repeat_region_153;Name=TE_00000259;Classification=LTR/Copia;Sequence_ontology=SO:0000286;ltr_identity=0.9888;Method=structural;motif=TGCA;tsd=AAAAT
187	EDTA	target_site_duplication	526522	526526	.	-	.	ID=rTSD_153;Parent=repeat_region_153;Name=TE_00000259;Classification=LTR/Copia;Sequence_ontology=SO:0000434;ltr_identity=0.9888;Method=structural;motif=TGCA;tsd=AAAAT
187	EDTA	repeat_region	600167	604354	.	-	.	ID=repeat_region_154;Name=TE_00000896;Classification=LTR/Copia;Sequence_ontology=SO:0000657;ltr_identity=0.9718;Method=structural;motif=TGCA;tsd=CATAC
187	EDTA	target_site_duplication	600167	600171	.	-	.	ID=lTSD_154;Parent=repeat_region_154;Name=TE_00000896;Classification=LTR/Copia;Sequence_ontology=SO:0000434;ltr_identity=0.9718;Method=structural;motif=TGCA;tsd=CATAC
187	EDTA	long_terminal_repeat	600172	600420	.	-	.	ID=lLTR_154;Parent=repeat_region_154;Name=TE_00000896;Classification=LTR/Copia;Sequence_ontology=SO:0000286;ltr_identity=0.9718;Method=structural;motif=TGCA;tsd=CATAC
187	EDTA	Copia_LTR_retrotransposon	600172	604349	.	-	.	ID=LTRRT_154;Parent=repeat_region_154;Name=TE_00000896;Classification=LTR/Copia;Sequence_ontology=SO:0002264;ltr_identity=0.9718;Method=structural;motif=TGCA;tsd=CATAC
187	EDTA	long_terminal_repeat	604102	604349	.	-	.	ID=rLTR_154;Parent=repeat_region_154;Name=TE_00000896;Classification=LTR/Copia;Sequence_ontology=SO:0000286;ltr_identity=0.9718;Method=structural;motif=TGCA;tsd=CATAC
187	EDTA	target_site_duplication	604350	604354	.	-	.	ID=rTSD_154;Parent=repeat_region_154;Name=TE_00000896;Classification=LTR/Copia;Sequence_ontology=SO:0000434;ltr_identity=0.9718;Method=structural;motif=TGCA;tsd=CATAC
188	EDTA	repeat_region	315616	320660	.	-	.	ID=repeat_region_155;Name=TE_00000898;Classification=LTR/Copia;Sequence_ontology=SO:0000657;ltr_identity=0.9370;Method=structural;motif=TGCA;tsd=CTAAT
188	EDTA	target_site_duplication	315616	315620	.	-	.	ID=lTSD_155;Parent=repeat_region_155;Name=TE_00000898;Classification=LTR/Copia;Sequence_ontology=SO:0000434;ltr_identity=0.9370;Method=structural;motif=TGCA;tsd=CTAAT
188	EDTA	long_terminal_repeat	315621	315860	.	-	.	ID=lLTR_155;Parent=repeat_region_155;Name=TE_00000898;Classification=LTR/Copia;Sequence_ontology=SO:0000286;ltr_identity=0.9370;Method=structural;motif=TGCA;tsd=CTAAT
188	EDTA	Copia_LTR_retrotransposon	315621	320655	.	-	.	ID=LTRRT_155;Parent=repeat_region_155;Name=TE_00000898;Classification=LTR/Copia;Sequence_ontology=SO:0002264;ltr_identity=0.9370;Method=structural;motif=TGCA;tsd=CTAAT
188	EDTA	long_terminal_repeat	320418	320655	.	-	.	ID=rLTR_155;Parent=repeat_region_155;Name=TE_00000898;Classification=LTR/Copia;Sequence_ontology=SO:0000286;ltr_identity=0.9370;Method=structural;motif=TGCA;tsd=CTAAT
188	EDTA	target_site_duplication	320656	320660	.	-	.	ID=rTSD_155;Parent=repeat_region_155;Name=TE_00000898;Classification=LTR/Copia;Sequence_ontology=SO:0000434;ltr_identity=0.9370;Method=structural;motif=TGCA;tsd=CTAAT
188	EDTA	PIF_Harbinger_TIR_transposon	590274	590624	.	.	.	ID=TE_struc_451;Name=188:590274..590624;Classification=MITE/DTH;Sequence_ontology=SO:0002284;Identity=0.9;Method=structural;TSD=TTA_TTA_100.0;TIR=GGGCTTCTTC_GAAGAAGCTC
189	EDTA	repeat_region	128644	138479	.	-	.	ID=repeat_region_156;Name=TE_00000264;Classification=LTR/Copia;Sequence_ontology=SO:0000657;ltr_identity=0.9211;Method=structural;motif=TGCA;tsd=GAGCT
189	EDTA	target_site_duplication	128644	128648	.	-	.	ID=lTSD_156;Parent=repeat_region_156;Name=TE_00000264;Classification=LTR/Copia;Sequence_ontology=SO:0000434;ltr_identity=0.9211;Method=structural;motif=TGCA;tsd=GAGCT
189	EDTA	long_terminal_repeat	128649	129843	.	-	.	ID=lLTR_156;Parent=repeat_region_156;Name=TE_00000264;Classification=LTR/Copia;Sequence_ontology=SO:0000286;ltr_identity=0.9211;Method=structural;motif=TGCA;tsd=GAGCT
189	EDTA	Copia_LTR_retrotransposon	128649	138474	.	-	.	ID=LTRRT_156;Parent=repeat_region_156;Name=TE_00000264;Classification=LTR/Copia;Sequence_ontology=SO:0002264;ltr_identity=0.9211;Method=structural;motif=TGCA;tsd=GAGCT
189	EDTA	long_terminal_repeat	137277	138474	.	-	.	ID=rLTR_156;Parent=repeat_region_156;Name=TE_00000264;Classification=LTR/Copia;Sequence_ontology=SO:0000286;ltr_identity=0.9211;Method=structural;motif=TGCA;tsd=GAGCT
189	EDTA	target_site_duplication	138475	138479	.	-	.	ID=rTSD_156;Parent=repeat_region_156;Name=TE_00000264;Classification=LTR/Copia;Sequence_ontology=SO:0000434;ltr_identity=0.9211;Method=structural;motif=TGCA;tsd=GAGCT
189	EDTA	CACTA_TIR_transposon	367009	370375	.	.	.	ID=TE_struc_452;Name=TE_00000839;Classification=DNA/DTC;Sequence_ontology=SO:0002285;Identity=0.9;Method=structural;TSD=CC_CC_100.0;TIR=CACTACTTGT_AAAAGTAGTG
189	EDTA	Mutator_TIR_transposon	427218	431926	.	.	.	ID=TE_struc_453;Name=189:427218..431926;Classification=DNA/DTM;Sequence_ontology=SO:0002280;Identity=1;Method=structural;TSD=AAAGGTATGT_AAAGGTATGT_100.0;TIR=GTATCGATAC_GTATCGATAC
189	EDTA	Mutator_TIR_transposon	594080	594189	.	.	.	ID=TE_struc_454;Name=189:594080..594189;Classification=MITE/DTM;Sequence_ontology=SO:0002280;Identity=0.9;Method=structural;TSD=ACTCCAT_ACTCCAT_100.0;TIR=GAGTATCGAT_ATTGATACTC
189	EDTA	repeat_region	739919	749792	.	-	.	ID=repeat_region_157;Name=TE_00000264;Classification=LTR/Copia;Sequence_ontology=SO:0000657;ltr_identity=0.9776;Method=structural;motif=TGCA;tsd=CTTTT
189	EDTA	target_site_duplication	739919	739923	.	-	.	ID=lTSD_157;Parent=repeat_region_157;Name=TE_00000264;Classification=LTR/Copia;Sequence_ontology=SO:0000434;ltr_identity=0.9776;Method=structural;motif=TGCA;tsd=CTTTT
189	EDTA	long_terminal_repeat	739924	741182	.	-	.	ID=lLTR_157;Parent=repeat_region_157;Name=TE_00000264;Classification=LTR/Copia;Sequence_ontology=SO:0000286;ltr_identity=0.9776;Method=structural;motif=TGCA;tsd=CTTTT
189	EDTA	Copia_LTR_retrotransposon	739924	749787	.	-	.	ID=LTRRT_157;Parent=repeat_region_157;Name=TE_00000264;Classification=LTR/Copia;Sequence_ontology=SO:0002264;ltr_identity=0.9776;Method=structural;motif=TGCA;tsd=CTTTT
189	EDTA	long_terminal_repeat	748495	749787	.	-	.	ID=rLTR_157;Parent=repeat_region_157;Name=TE_00000264;Classification=LTR/Copia;Sequence_ontology=SO:0000286;ltr_identity=0.9776;Method=structural;motif=TGCA;tsd=CTTTT
189	EDTA	target_site_duplication	749788	749792	.	-	.	ID=rTSD_157;Parent=repeat_region_157;Name=TE_00000264;Classification=LTR/Copia;Sequence_ontology=SO:0000434;ltr_identity=0.9776;Method=structural;motif=TGCA;tsd=CTTTT
189	EDTA	Mutator_TIR_transposon	767089	768032	.	.	.	ID=TE_struc_455;Name=TE_00000524;Classification=DNA/DTM;Sequence_ontology=SO:0002280;Identity=0.9;Method=structural;TSD=AGAACAAT_AGAACAAT_100.0;TIR=CTATGAAGCA_TGCTTCCTAG
190	EDTA	repeat_region	185094	190702	.	-	.	ID=repeat_region_158;Name=TE_00000339;Classification=LTR/Copia;Sequence_ontology=SO:0000657;ltr_identity=0.9579;Method=structural;motif=TGCA;tsd=ATCTT
190	EDTA	target_site_duplication	185094	185098	.	-	.	ID=lTSD_158;Parent=repeat_region_158;Name=TE_00000339;Classification=LTR/Copia;Sequence_ontology=SO:0000434;ltr_identity=0.9579;Method=structural;motif=TGCA;tsd=ATCTT
190	EDTA	long_terminal_repeat	185099	186203	.	-	.	ID=lLTR_158;Parent=repeat_region_158;Name=TE_00000339;Classification=LTR/Copia;Sequence_ontology=SO:0000286;ltr_identity=0.9579;Method=structural;motif=TGCA;tsd=ATCTT
190	EDTA	Copia_LTR_retrotransposon	185099	190697	.	-	.	ID=LTRRT_158;Parent=repeat_region_158;Name=TE_00000339;Classification=LTR/Copia;Sequence_ontology=SO:0002264;ltr_identity=0.9579;Method=structural;motif=TGCA;tsd=ATCTT
190	EDTA	long_terminal_repeat	189524	190697	.	-	.	ID=rLTR_158;Parent=repeat_region_158;Name=TE_00000339;Classification=LTR/Copia;Sequence_ontology=SO:0000286;ltr_identity=0.9579;Method=structural;motif=TGCA;tsd=ATCTT
190	EDTA	target_site_duplication	190698	190702	.	-	.	ID=rTSD_158;Parent=repeat_region_158;Name=TE_00000339;Classification=LTR/Copia;Sequence_ontology=SO:0000434;ltr_identity=0.9579;Method=structural;motif=TGCA;tsd=ATCTT
190	EDTA	Mutator_TIR_transposon	261695	261926	.	.	.	ID=TE_struc_456;Name=190:261695..261926;Classification=MITE/DTM;Sequence_ontology=SO:0002280;Identity=0.9;Method=structural;TSD=CACAATTCAA_CACAATTCAA_100.0;TIR=GTATCGATAC_GCATCGATAC
190	EDTA	PIF_Harbinger_TIR_transposon	330758	331612	.	.	.	ID=TE_struc_457;Name=190:330758..331612;Classification=DNA/DTH;Sequence_ontology=SO:0002284;Identity=0.9;Method=structural;TSD=TTA_TTA_100.0;TIR=GGGCCTTTTT_AAAAATGCCC
191	EDTA	Mutator_TIR_transposon	435262	435374	.	.	.	ID=TE_struc_458;Name=TE_00000740;Classification=MITE/DTM;Sequence_ontology=SO:0002280;Identity=0.9;Method=structural;TSD=ATAAATT_ATAAATT_100.0;TIR=GGATTTGGAT_ATCTAAATCC
192	EDTA	Mutator_TIR_transposon	430028	430226	.	.	.	ID=TE_struc_459;Name=TE_00000723;Classification=MITE/DTM;Sequence_ontology=SO:0002280;Identity=0.9;Method=structural;TSD=GTACCTAT_GTACCTAT_100.0;TIR=CTATGTTGTT_AGCAACATAG
193	EDTA	repeat_region	140010	145320	.	-	.	ID=repeat_region_159;Name=TE_00000317;Classification=LTR/Gypsy;Sequence_ontology=SO:0000657;ltr_identity=0.9945;Method=structural;motif=TGCA;tsd=AGCTT
193	EDTA	target_site_duplication	140010	140014	.	-	.	ID=lTSD_159;Parent=repeat_region_159;Name=TE_00000317;Classification=LTR/Gypsy;Sequence_ontology=SO:0000434;ltr_identity=0.9945;Method=structural;motif=TGCA;tsd=AGCTT
193	EDTA	long_terminal_repeat	140015	140378	.	-	.	ID=lLTR_159;Parent=repeat_region_159;Name=TE_00000317;Classification=LTR/Gypsy;Sequence_ontology=SO:0000286;ltr_identity=0.9945;Method=structural;motif=TGCA;tsd=AGCTT
193	EDTA	Gypsy_LTR_retrotransposon	140015	145315	.	-	.	ID=LTRRT_159;Parent=repeat_region_159;Name=TE_00000317;Classification=LTR/Gypsy;Sequence_ontology=SO:0002265;ltr_identity=0.9945;Method=structural;motif=TGCA;tsd=AGCTT
193	EDTA	long_terminal_repeat	144954	145315	.	-	.	ID=rLTR_159;Parent=repeat_region_159;Name=TE_00000317;Classification=LTR/Gypsy;Sequence_ontology=SO:0000286;ltr_identity=0.9945;Method=structural;motif=TGCA;tsd=AGCTT
193	EDTA	target_site_duplication	145316	145320	.	-	.	ID=rTSD_159;Parent=repeat_region_159;Name=TE_00000317;Classification=LTR/Gypsy;Sequence_ontology=SO:0000434;ltr_identity=0.9945;Method=structural;motif=TGCA;tsd=AGCTT
193	EDTA	repeat_region	216557	222635	.	-	.	ID=repeat_region_160;Name=TE_00000339;Classification=LTR/Copia;Sequence_ontology=SO:0000657;ltr_identity=0.9795;Method=structural;motif=TGCA;tsd=ATATT
193	EDTA	target_site_duplication	216557	216561	.	-	.	ID=lTSD_160;Parent=repeat_region_160;Name=TE_00000339;Classification=LTR/Copia;Sequence_ontology=SO:0000434;ltr_identity=0.9795;Method=structural;motif=TGCA;tsd=ATATT
193	EDTA	long_terminal_repeat	216562	217792	.	-	.	ID=lLTR_160;Parent=repeat_region_160;Name=TE_00000339;Classification=LTR/Copia;Sequence_ontology=SO:0000286;ltr_identity=0.9795;Method=structural;motif=TGCA;tsd=ATATT
193	EDTA	Copia_LTR_retrotransposon	216562	222630	.	-	.	ID=LTRRT_160;Parent=repeat_region_160;Name=TE_00000339;Classification=LTR/Copia;Sequence_ontology=SO:0002264;ltr_identity=0.9795;Method=structural;motif=TGCA;tsd=ATATT
193	EDTA	long_terminal_repeat	221368	222630	.	-	.	ID=rLTR_160;Parent=repeat_region_160;Name=TE_00000339;Classification=LTR/Copia;Sequence_ontology=SO:0000286;ltr_identity=0.9795;Method=structural;motif=TGCA;tsd=ATATT
193	EDTA	target_site_duplication	222631	222635	.	-	.	ID=rTSD_160;Parent=repeat_region_160;Name=TE_00000339;Classification=LTR/Copia;Sequence_ontology=SO:0000434;ltr_identity=0.9795;Method=structural;motif=TGCA;tsd=ATATT
193	EDTA	Mutator_TIR_transposon	223133	226215	.	.	.	ID=TE_struc_460;Name=TE_00000461;Classification=DNA/DTM;Sequence_ontology=SO:0002280;Identity=0.9;Method=structural;TSD=TAAGTTA_TAGGTTA_85.71;TIR=GTTTTCCATT_AGTGGAAAAC
193	EDTA	repeat_region	291596	298527	.	+	.	ID=repeat_region_161;Name=TE_00000339;Classification=LTR/Copia;Sequence_ontology=SO:0000657;ltr_identity=0.9769;Method=structural;motif=TGCA;tsd=TAGTG
193	EDTA	target_site_duplication	291596	291600	.	+	.	ID=lTSD_161;Parent=repeat_region_161;Name=TE_00000339;Classification=LTR/Copia;Sequence_ontology=SO:0000434;ltr_identity=0.9769;Method=structural;motif=TGCA;tsd=TAGTG
193	EDTA	long_terminal_repeat	291601	292864	.	+	.	ID=lLTR_161;Parent=repeat_region_161;Name=TE_00000339;Classification=LTR/Copia;Sequence_ontology=SO:0000286;ltr_identity=0.9769;Method=structural;motif=TGCA;tsd=TAGTG
193	EDTA	Copia_LTR_retrotransposon	291601	298522	.	+	.	ID=LTRRT_161;Parent=repeat_region_161;Name=TE_00000339;Classification=LTR/Copia;Sequence_ontology=SO:0002264;ltr_identity=0.9769;Method=structural;motif=TGCA;tsd=TAGTG
193	EDTA	long_terminal_repeat	297201	298522	.	+	.	ID=rLTR_161;Parent=repeat_region_161;Name=TE_00000339;Classification=LTR/Copia;Sequence_ontology=SO:0000286;ltr_identity=0.9769;Method=structural;motif=TGCA;tsd=TAGTG
193	EDTA	target_site_duplication	298523	298527	.	+	.	ID=rTSD_161;Parent=repeat_region_161;Name=TE_00000339;Classification=LTR/Copia;Sequence_ontology=SO:0000434;ltr_identity=0.9769;Method=structural;motif=TGCA;tsd=TAGTG
193	EDTA	Mutator_TIR_transposon	374432	374686	.	.	.	ID=TE_struc_461;Name=TE_00001052;Classification=MITE/DTM;Sequence_ontology=SO:0002280;Identity=0.9;Method=structural;TSD=GAAAAGGA_GAAAAGGA_100.0;TIR=GTTTGACCAG_CTCGTCAAAC
193	EDTA	repeat_region	569733	575786	.	+	.	ID=repeat_region_162;Name=TE_00000339;Classification=LTR/Copia;Sequence_ontology=SO:0000657;ltr_identity=0.9415;Method=structural;motif=TGCA;tsd=CATTT
193	EDTA	target_site_duplication	569733	569737	.	+	.	ID=lTSD_162;Parent=repeat_region_162;Name=TE_00000339;Classification=LTR/Copia;Sequence_ontology=SO:0000434;ltr_identity=0.9415;Method=structural;motif=TGCA;tsd=CATTT
193	EDTA	long_terminal_repeat	569738	571018	.	+	.	ID=lLTR_162;Parent=repeat_region_162;Name=TE_00000339;Classification=LTR/Copia;Sequence_ontology=SO:0000286;ltr_identity=0.9415;Method=structural;motif=TGCA;tsd=CATTT
193	EDTA	Copia_LTR_retrotransposon	569738	575781	.	+	.	ID=LTRRT_162;Parent=repeat_region_162;Name=TE_00000339;Classification=LTR/Copia;Sequence_ontology=SO:0002264;ltr_identity=0.9415;Method=structural;motif=TGCA;tsd=CATTT
193	EDTA	long_terminal_repeat	574494	575781	.	+	.	ID=rLTR_162;Parent=repeat_region_162;Name=TE_00000339;Classification=LTR/Copia;Sequence_ontology=SO:0000286;ltr_identity=0.9415;Method=structural;motif=TGCA;tsd=CATTT
193	EDTA	target_site_duplication	575782	575786	.	+	.	ID=rTSD_162;Parent=repeat_region_162;Name=TE_00000339;Classification=LTR/Copia;Sequence_ontology=SO:0000434;ltr_identity=0.9415;Method=structural;motif=TGCA;tsd=CATTT
194	EDTA	PIF_Harbinger_TIR_transposon	102273	105847	.	.	.	ID=TE_struc_462;Name=TE_00000473;Classification=DNA/DTH;Sequence_ontology=SO:0002284;Identity=0.9;Method=structural;TSD=TTA_TTA_100.0;TIR=GCCCTTTGTT_AAAAAAGGGC
194	EDTA	repeat_region	122988	128782	.	+	.	ID=repeat_region_163;Name=TE_00000339;Classification=LTR/Copia;Sequence_ontology=SO:0000657;ltr_identity=0.9758;Method=structural;motif=TGCA;tsd=ATTAA
194	EDTA	target_site_duplication	122988	122992	.	+	.	ID=lTSD_163;Parent=repeat_region_163;Name=TE_00000339;Classification=LTR/Copia;Sequence_ontology=SO:0000434;ltr_identity=0.9758;Method=structural;motif=TGCA;tsd=ATTAA
194	EDTA	long_terminal_repeat	122993	124212	.	+	.	ID=lLTR_163;Parent=repeat_region_163;Name=TE_00000339;Classification=LTR/Copia;Sequence_ontology=SO:0000286;ltr_identity=0.9758;Method=structural;motif=TGCA;tsd=ATTAA
194	EDTA	Copia_LTR_retrotransposon	122993	128777	.	+	.	ID=LTRRT_163;Parent=repeat_region_163;Name=TE_00000339;Classification=LTR/Copia;Sequence_ontology=SO:0002264;ltr_identity=0.9758;Method=structural;motif=TGCA;tsd=ATTAA
194	EDTA	long_terminal_repeat	127525	128777	.	+	.	ID=rLTR_163;Parent=repeat_region_163;Name=TE_00000339;Classification=LTR/Copia;Sequence_ontology=SO:0000286;ltr_identity=0.9758;Method=structural;motif=TGCA;tsd=ATTAA
194	EDTA	target_site_duplication	128778	128782	.	+	.	ID=rTSD_163;Parent=repeat_region_163;Name=TE_00000339;Classification=LTR/Copia;Sequence_ontology=SO:0000434;ltr_identity=0.9758;Method=structural;motif=TGCA;tsd=ATTAA
194	EDTA	Mutator_TIR_transposon	497217	497631	.	.	.	ID=TE_struc_463;Name=TE_00000954;Classification=MITE/DTM;Sequence_ontology=SO:0002280;Identity=0.9;Method=structural;TSD=ACTAAAA_ACTAAAA_100.0;TIR=CCTTTAAGTG_CACTTAAAAG
194	EDTA	Mutator_TIR_transposon	642862	644078	.	.	.	ID=TE_struc_464;Name=TE_00000422;Classification=DNA/DTM;Sequence_ontology=SO:0002280;Identity=0.9;Method=structural;TSD=TATCGATA_TATCAATA_87.5;TIR=CATCCACATG_CATGTTGATG
195	EDTA	repeat_region	774076	780119	.	+	.	ID=repeat_region_164;Name=TE_00000339;Classification=LTR/Copia;Sequence_ontology=SO:0000657;ltr_identity=0.9832;Method=structural;motif=TGCA;tsd=ATTCC
195	EDTA	target_site_duplication	774076	774080	.	+	.	ID=lTSD_164;Parent=repeat_region_164;Name=TE_00000339;Classification=LTR/Copia;Sequence_ontology=SO:0000434;ltr_identity=0.9832;Method=structural;motif=TGCA;tsd=ATTCC
195	EDTA	long_terminal_repeat	774081	775342	.	+	.	ID=lLTR_164;Parent=repeat_region_164;Name=TE_00000339;Classification=LTR/Copia;Sequence_ontology=SO:0000286;ltr_identity=0.9832;Method=structural;motif=TGCA;tsd=ATTCC
195	EDTA	Copia_LTR_retrotransposon	774081	780114	.	+	.	ID=LTRRT_164;Parent=repeat_region_164;Name=TE_00000339;Classification=LTR/Copia;Sequence_ontology=SO:0002264;ltr_identity=0.9832;Method=structural;motif=TGCA;tsd=ATTCC
195	EDTA	long_terminal_repeat	778848	780114	.	+	.	ID=rLTR_164;Parent=repeat_region_164;Name=TE_00000339;Classification=LTR/Copia;Sequence_ontology=SO:0000286;ltr_identity=0.9832;Method=structural;motif=TGCA;tsd=ATTCC
195	EDTA	target_site_duplication	780115	780119	.	+	.	ID=rTSD_164;Parent=repeat_region_164;Name=TE_00000339;Classification=LTR/Copia;Sequence_ontology=SO:0000434;ltr_identity=0.9832;Method=structural;motif=TGCA;tsd=ATTCC
197	EDTA	Mutator_TIR_transposon	503558	503707	.	.	.	ID=TE_struc_465;Name=TE_00000604;Classification=MITE/DTM;Sequence_ontology=SO:0002280;Identity=0.9;Method=structural;TSD=TGTTTGTC_TGTTTGTC_100.0;TIR=CCAATTGACA_TGTCAATTTG
198	EDTA	repeat_region	577817	587864	.	-	.	ID=repeat_region_165;Name=TE_00000857;Classification=LTR/Copia;Sequence_ontology=SO:0000657;ltr_identity=0.9760;Method=structural;motif=TGCA;tsd=TAGTG
198	EDTA	target_site_duplication	577817	577821	.	-	.	ID=lTSD_165;Parent=repeat_region_165;Name=TE_00000857;Classification=LTR/Copia;Sequence_ontology=SO:0000434;ltr_identity=0.9760;Method=structural;motif=TGCA;tsd=TAGTG
198	EDTA	long_terminal_repeat	577822	579100	.	-	.	ID=lLTR_165;Parent=repeat_region_165;Name=TE_00000857;Classification=LTR/Copia;Sequence_ontology=SO:0000286;ltr_identity=0.9760;Method=structural;motif=TGCA;tsd=TAGTG
198	EDTA	Copia_LTR_retrotransposon	577822	587859	.	-	.	ID=LTRRT_165;Parent=repeat_region_165;Name=TE_00000857;Classification=LTR/Copia;Sequence_ontology=SO:0002264;ltr_identity=0.9760;Method=structural;motif=TGCA;tsd=TAGTG
198	EDTA	long_terminal_repeat	586600	587859	.	-	.	ID=rLTR_165;Parent=repeat_region_165;Name=TE_00000857;Classification=LTR/Copia;Sequence_ontology=SO:0000286;ltr_identity=0.9760;Method=structural;motif=TGCA;tsd=TAGTG
198	EDTA	target_site_duplication	587860	587864	.	-	.	ID=rTSD_165;Parent=repeat_region_165;Name=TE_00000857;Classification=LTR/Copia;Sequence_ontology=SO:0000434;ltr_identity=0.9760;Method=structural;motif=TGCA;tsd=TAGTG
198	EDTA	Mutator_TIR_transposon	742920	744319	.	.	.	ID=TE_struc_466;Name=TE_00000481;Classification=DNA/DTM;Sequence_ontology=SO:0002280;Identity=0.9;Method=structural;TSD=TTACAAGAAT_TTACAAGAAT_100.0;TIR=CCATGTTTAT_ATAAAGATGG
199	EDTA	hAT_TIR_transposon	40199	40408	.	.	.	ID=TE_struc_467;Name=199:40199..40408;Classification=MITE/DTA;Sequence_ontology=SO:0002279;Identity=0.9;Method=structural;TSD=TATCGATA_TATCGATA_100.0;TIR=CAATGCTCAA_TTGATCATTG
199	EDTA	PIF_Harbinger_TIR_transposon	443972	448312	.	.	.	ID=TE_struc_468;Name=TE_00000476;Classification=DNA/DTH;Sequence_ontology=SO:0002284;Identity=0.9;Method=structural;TSD=TTA_TTA_100.0;TIR=GGCCAACATG_CATGTTGACC
199	EDTA	Mutator_TIR_transposon	773495	778221	.	.	.	ID=TE_struc_469;Name=199:773495..778221;Classification=DNA/DTM;Sequence_ontology=SO:0002280;Identity=0.9;Method=structural;TSD=ATCAACA_ATCAACA_100.0;TIR=GTGTATCGAT_ATCGATACTC
201	EDTA	hAT_TIR_transposon	219748	222971	.	.	.	ID=TE_struc_470;Name=201:219748..222971;Classification=DNA/DTA;Sequence_ontology=SO:0002279;Identity=0.9;Method=structural;TSD=TTATTTTA_TTAATTTA_87.5;TIR=TAAGGCTTTC_CAAAGCCTTA
201	EDTA	CACTA_TIR_transposon	361361	362450	.	.	.	ID=TE_struc_471;Name=201:361361..362450;Classification=DNA/DTC;Sequence_ontology=SO:0002285;Identity=0.9;Method=structural;TSD=AA_AA_100.0;TIR=CACTATTTCA_TGAAGTAGTG
201	EDTA	repeat_region	413197	419895	.	-	.	ID=repeat_region_166;Name=TE_00000339;Classification=LTR/Copia;Sequence_ontology=SO:0000657;ltr_identity=0.9779;Method=structural;motif=TGCA;tsd=ATCAT
201	EDTA	target_site_duplication	413197	413201	.	-	.	ID=lTSD_166;Parent=repeat_region_166;Name=TE_00000339;Classification=LTR/Copia;Sequence_ontology=SO:0000434;ltr_identity=0.9779;Method=structural;motif=TGCA;tsd=ATCAT
201	EDTA	long_terminal_repeat	413202	414466	.	-	.	ID=lLTR_166;Parent=repeat_region_166;Name=TE_00000339;Classification=LTR/Copia;Sequence_ontology=SO:0000286;ltr_identity=0.9779;Method=structural;motif=TGCA;tsd=ATCAT
201	EDTA	Copia_LTR_retrotransposon	413202	419890	.	-	.	ID=LTRRT_166;Parent=repeat_region_166;Name=TE_00000339;Classification=LTR/Copia;Sequence_ontology=SO:0002264;ltr_identity=0.9779;Method=structural;motif=TGCA;tsd=ATCAT
201	EDTA	long_terminal_repeat	418638	419890	.	-	.	ID=rLTR_166;Parent=repeat_region_166;Name=TE_00000339;Classification=LTR/Copia;Sequence_ontology=SO:0000286;ltr_identity=0.9779;Method=structural;motif=TGCA;tsd=ATCAT
201	EDTA	target_site_duplication	419891	419895	.	-	.	ID=rTSD_166;Parent=repeat_region_166;Name=TE_00000339;Classification=LTR/Copia;Sequence_ontology=SO:0000434;ltr_identity=0.9779;Method=structural;motif=TGCA;tsd=ATCAT
201	EDTA	Mutator_TIR_transposon	725983	727858	.	.	.	ID=TE_struc_472;Name=TE_00000310;Classification=DNA/DTM;Sequence_ontology=SO:0002280;Identity=1;Method=structural;TSD=CATCTTTGA_CATCTTTGA_100.0;TIR=GAGAAATTAT_ATAATTTCTC
202	EDTA	repeat_region	484974	490832	.	-	.	ID=repeat_region_167;Name=TE_00000339;Classification=LTR/Copia;Sequence_ontology=SO:0000657;ltr_identity=0.9635;Method=structural;motif=TGCA;tsd=TTATG
202	EDTA	target_site_duplication	484974	484978	.	-	.	ID=lTSD_167;Parent=repeat_region_167;Name=TE_00000339;Classification=LTR/Copia;Sequence_ontology=SO:0000434;ltr_identity=0.9635;Method=structural;motif=TGCA;tsd=TTATG
202	EDTA	long_terminal_repeat	484979	486178	.	-	.	ID=lLTR_167;Parent=repeat_region_167;Name=TE_00000339;Classification=LTR/Copia;Sequence_ontology=SO:0000286;ltr_identity=0.9635;Method=structural;motif=TGCA;tsd=TTATG
202	EDTA	Copia_LTR_retrotransposon	484979	490827	.	-	.	ID=LTRRT_167;Parent=repeat_region_167;Name=TE_00000339;Classification=LTR/Copia;Sequence_ontology=SO:0002264;ltr_identity=0.9635;Method=structural;motif=TGCA;tsd=TTATG
202	EDTA	long_terminal_repeat	489590	490827	.	-	.	ID=rLTR_167;Parent=repeat_region_167;Name=TE_00000339;Classification=LTR/Copia;Sequence_ontology=SO:0000286;ltr_identity=0.9635;Method=structural;motif=TGCA;tsd=TTATG
202	EDTA	target_site_duplication	490828	490832	.	-	.	ID=rTSD_167;Parent=repeat_region_167;Name=TE_00000339;Classification=LTR/Copia;Sequence_ontology=SO:0000434;ltr_identity=0.9635;Method=structural;motif=TGCA;tsd=TTATG
203	EDTA	hAT_TIR_transposon	150017	152993	.	.	.	ID=TE_struc_473;Name=203:150017..152993;Classification=DNA/DTA;Sequence_ontology=SO:0002279;Identity=0.9;Method=structural;TSD=TATCAATA_TATCGATA_87.5;TIR=CAATGCTTCA_TGGAGCATTG
205	EDTA	repeat_region	387924	392491	.	-	.	ID=repeat_region_168;Name=TE_00001034;Classification=LTR/Copia;Sequence_ontology=SO:0000657;ltr_identity=0.9406;Method=structural;motif=TGCA;tsd=AATAT
205	EDTA	target_site_duplication	387924	387928	.	-	.	ID=lTSD_168;Parent=repeat_region_168;Name=TE_00001034;Classification=LTR/Copia;Sequence_ontology=SO:0000434;ltr_identity=0.9406;Method=structural;motif=TGCA;tsd=AATAT
205	EDTA	long_terminal_repeat	387929	388132	.	-	.	ID=lLTR_168;Parent=repeat_region_168;Name=TE_00001034;Classification=LTR/Copia;Sequence_ontology=SO:0000286;ltr_identity=0.9406;Method=structural;motif=TGCA;tsd=AATAT
205	EDTA	Copia_LTR_retrotransposon	387929	392486	.	-	.	ID=LTRRT_168;Parent=repeat_region_168;Name=TE_00001034;Classification=LTR/Copia;Sequence_ontology=SO:0002264;ltr_identity=0.9406;Method=structural;motif=TGCA;tsd=AATAT
205	EDTA	long_terminal_repeat	392283	392486	.	-	.	ID=rLTR_168;Parent=repeat_region_168;Name=TE_00001034;Classification=LTR/Copia;Sequence_ontology=SO:0000286;ltr_identity=0.9406;Method=structural;motif=TGCA;tsd=AATAT
205	EDTA	target_site_duplication	392487	392491	.	-	.	ID=rTSD_168;Parent=repeat_region_168;Name=TE_00001034;Classification=LTR/Copia;Sequence_ontology=SO:0000434;ltr_identity=0.9406;Method=structural;motif=TGCA;tsd=AATAT
205	EDTA	repeat_region	589230	594547	.	-	.	ID=repeat_region_169;Name=TE_00000447;Classification=LTR/Copia;Sequence_ontology=SO:0000657;ltr_identity=0.9847;Method=structural;motif=TGCA;tsd=AAATT
205	EDTA	target_site_duplication	589230	589234	.	-	.	ID=lTSD_169;Parent=repeat_region_169;Name=TE_00000447;Classification=LTR/Copia;Sequence_ontology=SO:0000434;ltr_identity=0.9847;Method=structural;motif=TGCA;tsd=AAATT
205	EDTA	long_terminal_repeat	589235	590418	.	-	.	ID=lLTR_169;Parent=repeat_region_169;Name=TE_00000447;Classification=LTR/Copia;Sequence_ontology=SO:0000286;ltr_identity=0.9847;Method=structural;motif=TGCA;tsd=AAATT
205	EDTA	Copia_LTR_retrotransposon	589235	594542	.	-	.	ID=LTRRT_169;Parent=repeat_region_169;Name=TE_00000447;Classification=LTR/Copia;Sequence_ontology=SO:0002264;ltr_identity=0.9847;Method=structural;motif=TGCA;tsd=AAATT
205	EDTA	long_terminal_repeat	593361	594542	.	-	.	ID=rLTR_169;Parent=repeat_region_169;Name=TE_00000447;Classification=LTR/Copia;Sequence_ontology=SO:0000286;ltr_identity=0.9847;Method=structural;motif=TGCA;tsd=AAATT
205	EDTA	target_site_duplication	594543	594547	.	-	.	ID=rTSD_169;Parent=repeat_region_169;Name=TE_00000447;Classification=LTR/Copia;Sequence_ontology=SO:0000434;ltr_identity=0.9847;Method=structural;motif=TGCA;tsd=AAATT
205	EDTA	repeat_region	753966	759016	.	?	.	ID=repeat_region_170;Name=TE_00000631;Classification=LTR/unknown;Sequence_ontology=SO:0000657;ltr_identity=0.9789;Method=structural;motif=TGCA;tsd=TATTT
205	EDTA	target_site_duplication	753966	753970	.	?	.	ID=lTSD_170;Parent=repeat_region_170;Name=TE_00000631;Classification=LTR/unknown;Sequence_ontology=SO:0000434;ltr_identity=0.9789;Method=structural;motif=TGCA;tsd=TATTT
205	EDTA	long_terminal_repeat	753971	754267	.	?	.	ID=lLTR_170;Parent=repeat_region_170;Name=TE_00000631;Classification=LTR/unknown;Sequence_ontology=SO:0000286;ltr_identity=0.9789;Method=structural;motif=TGCA;tsd=TATTT
205	EDTA	LTR_retrotransposon	753971	759011	.	?	.	ID=LTRRT_170;Parent=repeat_region_170;Name=TE_00000631;Classification=LTR/unknown;Sequence_ontology=SO:0000186;ltr_identity=0.9789;Method=structural;motif=TGCA;tsd=TATTT
205	EDTA	long_terminal_repeat	758721	759011	.	?	.	ID=rLTR_170;Parent=repeat_region_170;Name=TE_00000631;Classification=LTR/unknown;Sequence_ontology=SO:0000286;ltr_identity=0.9789;Method=structural;motif=TGCA;tsd=TATTT
205	EDTA	target_site_duplication	759012	759016	.	?	.	ID=rTSD_170;Parent=repeat_region_170;Name=TE_00000631;Classification=LTR/unknown;Sequence_ontology=SO:0000434;ltr_identity=0.9789;Method=structural;motif=TGCA;tsd=TATTT
206	EDTA	Mutator_TIR_transposon	356362	361228	.	.	.	ID=TE_struc_474;Name=206:356362..361228;Classification=DNA/DTM;Sequence_ontology=SO:0002280;Identity=0.9;Method=structural;TSD=TGAAAAAT_TGAAAAAT_100.0;TIR=CGAAAGAAAC_GTTTCTTTGG
206	EDTA	PIF_Harbinger_TIR_transposon	750676	754955	.	.	.	ID=TE_struc_475;Name=TE_00000508;Classification=DNA/DTH;Sequence_ontology=SO:0002284;Identity=0.9;Method=structural;TSD=TTA_TTA_100.0;TIR=GGGCTATATC_AATATAGCCC
208	EDTA	hAT_TIR_transposon	63038	63445	.	.	.	ID=TE_struc_476;Name=TE_00001026;Classification=MITE/DTA;Sequence_ontology=SO:0002279;Identity=0.9;Method=structural;TSD=CTCCCATA_CTCCCATA_100.0;TIR=TAGAGGTGAG_CTCACCCCTA
208	EDTA	Mutator_TIR_transposon	371946	376677	.	.	.	ID=TE_struc_477;Name=208:371946..376677;Classification=DNA/DTM;Sequence_ontology=SO:0002280;Identity=0.9;Method=structural;TSD=TTCAAAT_TTCAAAT_100.0;TIR=GTGTATCGAT_ATCGATACTC
208	EDTA	Mutator_TIR_transposon	559357	563433	.	.	.	ID=TE_struc_478;Name=TE_00000748;Classification=DNA/DTM;Sequence_ontology=SO:0002280;Identity=0.9;Method=structural;TSD=ACAAAGTC_ACAAAGTC_100.0;TIR=CTTCTTATGT_ACATAAAAAG
208	EDTA	Mutator_TIR_transposon	757849	758714	.	.	.	ID=TE_struc_479;Name=TE_00000594;Classification=DNA/DTM;Sequence_ontology=SO:0002280;Identity=0.9;Method=structural;TSD=TATTGTTA_TATAGTTA_87.5;TIR=GCATTGACAA_TTATCAATGC
209	EDTA	Mutator_TIR_transposon	15765	20031	.	.	.	ID=TE_struc_480;Name=TE_00000535;Classification=DNA/DTM;Sequence_ontology=SO:0002280;Identity=0.9;Method=structural;TSD=GTGGAGT_GTGGAGT_100.0;TIR=GCGTGCCAAT_ATTGGCATGC
210	EDTA	CACTA_TIR_transposon	39621	43590	.	.	.	ID=TE_struc_481;Name=210:39621..43590;Classification=DNA/DTC;Sequence_ontology=SO:0002285;Identity=0.9;Method=structural;TSD=AT_AT_100.0;TIR=CACTACTCTA_TAAAGTAGTG
210	EDTA	Mutator_TIR_transposon	514373	517011	.	.	.	ID=TE_struc_482;Name=TE_00000157;Classification=DNA/DTM;Sequence_ontology=SO:0002280;Identity=0.9;Method=structural;TSD=AATTCTT_AATTCTT_100.0;TIR=GTTGCTACCA_TGGTGGCAAC
211	EDTA	Mutator_TIR_transposon	140962	142352	.	.	.	ID=TE_struc_483;Name=TE_00000958;Classification=DNA/DTM;Sequence_ontology=SO:0002280;Identity=0.9;Method=structural;TSD=TTTTTGT_TTTTTGT_100.0;TIR=GATTGGGCAC_GTCCCCAATC
211	EDTA	Mutator_TIR_transposon	146939	148111	.	.	.	ID=TE_struc_484;Name=211:146939..148111;Classification=DNA/DTM;Sequence_ontology=SO:0002280;Identity=0.9;Method=structural;TSD=TTTTTGT_TTTTTGT_100.0;TIR=GATTGGACAC_GTCTCCAATC
211	EDTA	repeat_region	520502	526411	.	+	.	ID=repeat_region_171;Name=TE_00000339;Classification=LTR/Copia;Sequence_ontology=SO:0000657;ltr_identity=0.9829;Method=structural;motif=TGCA;tsd=CTTAG
211	EDTA	target_site_duplication	520502	520506	.	+	.	ID=lTSD_171;Parent=repeat_region_171;Name=TE_00000339;Classification=LTR/Copia;Sequence_ontology=SO:0000434;ltr_identity=0.9829;Method=structural;motif=TGCA;tsd=CTTAG
211	EDTA	long_terminal_repeat	520507	521744	.	+	.	ID=lLTR_171;Parent=repeat_region_171;Name=TE_00000339;Classification=LTR/Copia;Sequence_ontology=SO:0000286;ltr_identity=0.9829;Method=structural;motif=TGCA;tsd=CTTAG
211	EDTA	Copia_LTR_retrotransposon	520507	526406	.	+	.	ID=LTRRT_171;Parent=repeat_region_171;Name=TE_00000339;Classification=LTR/Copia;Sequence_ontology=SO:0002264;ltr_identity=0.9829;Method=structural;motif=TGCA;tsd=CTTAG
211	EDTA	long_terminal_repeat	525155	526406	.	+	.	ID=rLTR_171;Parent=repeat_region_171;Name=TE_00000339;Classification=LTR/Copia;Sequence_ontology=SO:0000286;ltr_identity=0.9829;Method=structural;motif=TGCA;tsd=CTTAG
211	EDTA	target_site_duplication	526407	526411	.	+	.	ID=rTSD_171;Parent=repeat_region_171;Name=TE_00000339;Classification=LTR/Copia;Sequence_ontology=SO:0000434;ltr_identity=0.9829;Method=structural;motif=TGCA;tsd=CTTAG
211	EDTA	PIF_Harbinger_TIR_transposon	641816	642517	.	.	.	ID=TE_struc_485;Name=TE_00000682;Classification=DNA/DTH;Sequence_ontology=SO:0002284;Identity=0.9;Method=structural;TSD=TTA_TTA_100.0;TIR=GGTCATTTCC_GGAAGTGACC
211	EDTA	Mutator_TIR_transposon	659331	662904	.	.	.	ID=TE_struc_486;Name=TE_00000158;Classification=DNA/DTM;Sequence_ontology=SO:0002280;Identity=0.9;Method=structural;TSD=CAACTTA_CAACTTA_100.0;TIR=CTCAGTTTTG_CAAATCTGAG
211	EDTA	repeat_region	741760	747797	.	+	.	ID=repeat_region_172;Name=TE_00000339;Classification=LTR/Copia;Sequence_ontology=SO:0000657;ltr_identity=0.9721;Method=structural;motif=TGCA;tsd=CCATT
211	EDTA	target_site_duplication	741760	741764	.	+	.	ID=lTSD_172;Parent=repeat_region_172;Name=TE_00000339;Classification=LTR/Copia;Sequence_ontology=SO:0000434;ltr_identity=0.9721;Method=structural;motif=TGCA;tsd=CCATT
211	EDTA	long_terminal_repeat	741765	743037	.	+	.	ID=lLTR_172;Parent=repeat_region_172;Name=TE_00000339;Classification=LTR/Copia;Sequence_ontology=SO:0000286;ltr_identity=0.9721;Method=structural;motif=TGCA;tsd=CCATT
211	EDTA	Copia_LTR_retrotransposon	741765	747792	.	+	.	ID=LTRRT_172;Parent=repeat_region_172;Name=TE_00000339;Classification=LTR/Copia;Sequence_ontology=SO:0002264;ltr_identity=0.9721;Method=structural;motif=TGCA;tsd=CCATT
211	EDTA	long_terminal_repeat	746521	747792	.	+	.	ID=rLTR_172;Parent=repeat_region_172;Name=TE_00000339;Classification=LTR/Copia;Sequence_ontology=SO:0000286;ltr_identity=0.9721;Method=structural;motif=TGCA;tsd=CCATT
211	EDTA	target_site_duplication	747793	747797	.	+	.	ID=rTSD_172;Parent=repeat_region_172;Name=TE_00000339;Classification=LTR/Copia;Sequence_ontology=SO:0000434;ltr_identity=0.9721;Method=structural;motif=TGCA;tsd=CCATT
211	EDTA	repeat_region	752852	758323	.	+	.	ID=repeat_region_173;Name=TE_00000942;Classification=LTR/Copia;Sequence_ontology=SO:0000657;ltr_identity=0.9664;Method=structural;motif=TGCA;tsd=ATTAT
211	EDTA	target_site_duplication	752852	752856	.	+	.	ID=lTSD_173;Parent=repeat_region_173;Name=TE_00000942;Classification=LTR/Copia;Sequence_ontology=SO:0000434;ltr_identity=0.9664;Method=structural;motif=TGCA;tsd=ATTAT
211	EDTA	long_terminal_repeat	752857	754128	.	+	.	ID=lLTR_173;Parent=repeat_region_173;Name=TE_00000942;Classification=LTR/Copia;Sequence_ontology=SO:0000286;ltr_identity=0.9664;Method=structural;motif=TGCA;tsd=ATTAT
211	EDTA	Copia_LTR_retrotransposon	752857	758318	.	+	.	ID=LTRRT_173;Parent=repeat_region_173;Name=TE_00000942;Classification=LTR/Copia;Sequence_ontology=SO:0002264;ltr_identity=0.9664;Method=structural;motif=TGCA;tsd=ATTAT
211	EDTA	long_terminal_repeat	757052	758318	.	+	.	ID=rLTR_173;Parent=repeat_region_173;Name=TE_00000942;Classification=LTR/Copia;Sequence_ontology=SO:0000286;ltr_identity=0.9664;Method=structural;motif=TGCA;tsd=ATTAT
211	EDTA	target_site_duplication	758319	758323	.	+	.	ID=rTSD_173;Parent=repeat_region_173;Name=TE_00000942;Classification=LTR/Copia;Sequence_ontology=SO:0000434;ltr_identity=0.9664;Method=structural;motif=TGCA;tsd=ATTAT
212	EDTA	Mutator_TIR_transposon	444419	448888	.	.	.	ID=TE_struc_487;Name=TE_00000903;Classification=DNA/DTM;Sequence_ontology=SO:0002280;Identity=1;Method=structural;TSD=GTCACAT_GTCACAT_100.0;TIR=CTTTTCCCCT_AGGGGAAAAG
212	EDTA	repeat_region	496915	503041	.	-	.	ID=repeat_region_174;Name=TE_00000942;Classification=LTR/Copia;Sequence_ontology=SO:0000657;ltr_identity=0.9741;Method=structural;motif=TGCA;tsd=CACAT
212	EDTA	target_site_duplication	496915	496919	.	-	.	ID=lTSD_174;Parent=repeat_region_174;Name=TE_00000942;Classification=LTR/Copia;Sequence_ontology=SO:0000434;ltr_identity=0.9741;Method=structural;motif=TGCA;tsd=CACAT
212	EDTA	long_terminal_repeat	496920	498219	.	-	.	ID=lLTR_174;Parent=repeat_region_174;Name=TE_00000942;Classification=LTR/Copia;Sequence_ontology=SO:0000286;ltr_identity=0.9741;Method=structural;motif=TGCA;tsd=CACAT
212	EDTA	Copia_LTR_retrotransposon	496920	503036	.	-	.	ID=LTRRT_174;Parent=repeat_region_174;Name=TE_00000942;Classification=LTR/Copia;Sequence_ontology=SO:0002264;ltr_identity=0.9741;Method=structural;motif=TGCA;tsd=CACAT
212	EDTA	long_terminal_repeat	501752	503036	.	-	.	ID=rLTR_174;Parent=repeat_region_174;Name=TE_00000942;Classification=LTR/Copia;Sequence_ontology=SO:0000286;ltr_identity=0.9741;Method=structural;motif=TGCA;tsd=CACAT
212	EDTA	target_site_duplication	503037	503041	.	-	.	ID=rTSD_174;Parent=repeat_region_174;Name=TE_00000942;Classification=LTR/Copia;Sequence_ontology=SO:0000434;ltr_identity=0.9741;Method=structural;motif=TGCA;tsd=CACAT
214	EDTA	helitron	175488	189194	.	-	.	ID=TE_struc_488;Name=TE_00000159;Classification=DNA/Helitron;Sequence_ontology=SO:0000544;Identity=NA;Method=structural
215	EDTA	repeat_region	317164	323993	.	-	.	ID=repeat_region_175;Name=TE_00000509;Classification=LTR/Gypsy;Sequence_ontology=SO:0000657;ltr_identity=0.9456;Method=structural;motif=TGCA;tsd=TCCT
215	EDTA	target_site_duplication	317164	317167	.	-	.	ID=lTSD_175;Parent=repeat_region_175;Name=TE_00000509;Classification=LTR/Gypsy;Sequence_ontology=SO:0000434;ltr_identity=0.9456;Method=structural;motif=TGCA;tsd=TCCT
215	EDTA	long_terminal_repeat	317168	317962	.	-	.	ID=lLTR_175;Parent=repeat_region_175;Name=TE_00000509;Classification=LTR/Gypsy;Sequence_ontology=SO:0000286;ltr_identity=0.9456;Method=structural;motif=TGCA;tsd=TCCT
215	EDTA	Gypsy_LTR_retrotransposon	317168	323989	.	-	.	ID=LTRRT_175;Parent=repeat_region_175;Name=TE_00000509;Classification=LTR/Gypsy;Sequence_ontology=SO:0002265;ltr_identity=0.9456;Method=structural;motif=TGCA;tsd=TCCT
215	EDTA	long_terminal_repeat	323190	323989	.	-	.	ID=rLTR_175;Parent=repeat_region_175;Name=TE_00000509;Classification=LTR/Gypsy;Sequence_ontology=SO:0000286;ltr_identity=0.9456;Method=structural;motif=TGCA;tsd=TCCT
215	EDTA	target_site_duplication	323990	323993	.	-	.	ID=rTSD_175;Parent=repeat_region_175;Name=TE_00000509;Classification=LTR/Gypsy;Sequence_ontology=SO:0000434;ltr_identity=0.9456;Method=structural;motif=TGCA;tsd=TCCT
215	EDTA	Mutator_TIR_transposon	375134	378376	.	.	.	ID=TE_struc_489;Name=TE_00000941;Classification=DNA/DTM;Sequence_ontology=SO:0002280;Identity=0.9;Method=structural;TSD=TAAAATAA_TAAAACAA_87.5;TIR=CCATTATGTT_AATATAATGG
216	EDTA	repeat_region	83923	90355	.	-	.	ID=repeat_region_176;Name=TE_00001035;Classification=LTR/Copia;Sequence_ontology=SO:0000657;ltr_identity=0.9589;Method=structural;motif=TGCA;tsd=AATTT
216	EDTA	target_site_duplication	83923	83927	.	-	.	ID=lTSD_176;Parent=repeat_region_176;Name=TE_00001035;Classification=LTR/Copia;Sequence_ontology=SO:0000434;ltr_identity=0.9589;Method=structural;motif=TGCA;tsd=AATTT
216	EDTA	long_terminal_repeat	83928	85201	.	-	.	ID=lLTR_176;Parent=repeat_region_176;Name=TE_00001035;Classification=LTR/Copia;Sequence_ontology=SO:0000286;ltr_identity=0.9589;Method=structural;motif=TGCA;tsd=AATTT
216	EDTA	Copia_LTR_retrotransposon	83928	90350	.	-	.	ID=LTRRT_176;Parent=repeat_region_176;Name=TE_00001035;Classification=LTR/Copia;Sequence_ontology=SO:0002264;ltr_identity=0.9589;Method=structural;motif=TGCA;tsd=AATTT
216	EDTA	repeat_region	84782	90354	.	-	.	ID=repeat_region_177;Name=216:84786..90350;Classification=LTR/Copia;Sequence_ontology=SO:0000657;ltr_identity=0.9710;Method=structural;motif=TGCA;tsd=ATTT
216	EDTA	target_site_duplication	84782	84785	.	-	.	ID=lTSD_177;Parent=repeat_region_177;Name=216:84786..90350;Classification=LTR/Copia;Sequence_ontology=SO:0000434;ltr_identity=0.9710;Method=structural;motif=TGCA;tsd=ATTT
216	EDTA	long_terminal_repeat	84786	85201	.	-	.	ID=lLTR_177;Parent=repeat_region_177;Name=216:84786..90350;Classification=LTR/Copia;Sequence_ontology=SO:0000286;ltr_identity=0.9710;Method=structural;motif=TGCA;tsd=ATTT
216	EDTA	Copia_LTR_retrotransposon	84786	90350	.	-	.	ID=LTRRT_177;Parent=repeat_region_177;Name=216:84786..90350;Classification=LTR/Copia;Sequence_ontology=SO:0002264;ltr_identity=0.9710;Method=structural;motif=TGCA;tsd=ATTT
216	EDTA	long_terminal_repeat	89048	90350	.	-	.	ID=rLTR_176;Parent=repeat_region_176;Name=TE_00001035;Classification=LTR/Copia;Sequence_ontology=SO:0000286;ltr_identity=0.9589;Method=structural;motif=TGCA;tsd=AATTT
216	EDTA	long_terminal_repeat	89931	90350	.	-	.	ID=rLTR_177;Parent=repeat_region_177;Name=216:84786..90350;Classification=LTR/Copia;Sequence_ontology=SO:0000286;ltr_identity=0.9710;Method=structural;motif=TGCA;tsd=ATTT
216	EDTA	target_site_duplication	90351	90355	.	-	.	ID=rTSD_176;Parent=repeat_region_176;Name=TE_00001035;Classification=LTR/Copia;Sequence_ontology=SO:0000434;ltr_identity=0.9589;Method=structural;motif=TGCA;tsd=AATTT
216	EDTA	target_site_duplication	90351	90354	.	-	.	ID=rTSD_177;Parent=repeat_region_177;Name=216:84786..90350;Classification=LTR/Copia;Sequence_ontology=SO:0000434;ltr_identity=0.9710;Method=structural;motif=TGCA;tsd=ATTT
216	EDTA	Mutator_TIR_transposon	95358	100105	.	.	.	ID=TE_struc_490;Name=216:95358..100105;Classification=DNA/DTM;Sequence_ontology=SO:0002280;Identity=0.9;Method=structural;TSD=AAAGGTACGT_AAAGGTACGT_100.0;TIR=GTATCGATAC_GTATCGACAC
216	EDTA	Mutator_TIR_transposon	397854	399625	.	.	.	ID=TE_struc_491;Name=TE_00000863;Classification=DNA/DTM;Sequence_ontology=SO:0002280;Identity=0.9;Method=structural;TSD=AACAAAA_AACAAAA_100.0;TIR=GAAAAGCTTG_CAAGCTTTGC
217	EDTA	CACTA_TIR_transposon	382210	383431	.	.	.	ID=TE_struc_492;Name=TE_00000160;Classification=DNA/DTC;Sequence_ontology=SO:0002285;Identity=0.9;Method=structural;TSD=TG_TG_100.0;TIR=CACTGAGAAA_TTTTTCAGTG
218	EDTA	Mutator_TIR_transposon	120353	120665	.	.	.	ID=TE_struc_493;Name=218:120353..120665;Classification=MITE/DTM;Sequence_ontology=SO:0002280;Identity=0.9;Method=structural;TSD=TCTTTGAG_TCTTTGAG_100.0;TIR=GATTGATGTA_TACATCATTC
218	EDTA	repeat_region	609955	616037	.	+	.	ID=repeat_region_178;Name=TE_00000577;Classification=LTR/Copia;Sequence_ontology=SO:0000657;ltr_identity=0.9809;Method=structural;motif=TGCA;tsd=GCTTT
218	EDTA	target_site_duplication	609955	609959	.	+	.	ID=lTSD_178;Parent=repeat_region_178;Name=TE_00000577;Classification=LTR/Copia;Sequence_ontology=SO:0000434;ltr_identity=0.9809;Method=structural;motif=TGCA;tsd=GCTTT
218	EDTA	long_terminal_repeat	609960	611226	.	+	.	ID=lLTR_178;Parent=repeat_region_178;Name=TE_00000577;Classification=LTR/Copia;Sequence_ontology=SO:0000286;ltr_identity=0.9809;Method=structural;motif=TGCA;tsd=GCTTT
218	EDTA	Copia_LTR_retrotransposon	609960	616032	.	+	.	ID=LTRRT_178;Parent=repeat_region_178;Name=TE_00000577;Classification=LTR/Copia;Sequence_ontology=SO:0002264;ltr_identity=0.9809;Method=structural;motif=TGCA;tsd=GCTTT
218	EDTA	long_terminal_repeat	614765	616032	.	+	.	ID=rLTR_178;Parent=repeat_region_178;Name=TE_00000577;Classification=LTR/Copia;Sequence_ontology=SO:0000286;ltr_identity=0.9809;Method=structural;motif=TGCA;tsd=GCTTT
218	EDTA	target_site_duplication	616033	616037	.	+	.	ID=rTSD_178;Parent=repeat_region_178;Name=TE_00000577;Classification=LTR/Copia;Sequence_ontology=SO:0000434;ltr_identity=0.9809;Method=structural;motif=TGCA;tsd=GCTTT
218	EDTA	Mutator_TIR_transposon	666980	667072	.	.	.	ID=TE_struc_494;Name=218:666980..667072;Classification=MITE/DTM;Sequence_ontology=SO:0002280;Identity=0.9;Method=structural;TSD=TAAATAA_TAATTAA_85.71;TIR=GCCTTCTAAT_ATTAGAAGAC
219	EDTA	Mutator_TIR_transposon	318164	319566	.	.	.	ID=TE_struc_495;Name=TE_00000491;Classification=DNA/DTM;Sequence_ontology=SO:0002280;Identity=0.9;Method=structural;TSD=TCTCTTTT_TCTCTTTT_100.0;TIR=GAGATAAAAG_CTTTTCTCTC
220	EDTA	repeat_region	308584	315077	.	-	.	ID=repeat_region_179;Name=TE_00000339;Classification=LTR/Copia;Sequence_ontology=SO:0000657;ltr_identity=0.9505;Method=structural;motif=TGCA;tsd=AATTT
220	EDTA	target_site_duplication	308584	308588	.	-	.	ID=lTSD_179;Parent=repeat_region_179;Name=TE_00000339;Classification=LTR/Copia;Sequence_ontology=SO:0000434;ltr_identity=0.9505;Method=structural;motif=TGCA;tsd=AATTT
220	EDTA	long_terminal_repeat	308589	309889	.	-	.	ID=lLTR_179;Parent=repeat_region_179;Name=TE_00000339;Classification=LTR/Copia;Sequence_ontology=SO:0000286;ltr_identity=0.9505;Method=structural;motif=TGCA;tsd=AATTT
220	EDTA	Copia_LTR_retrotransposon	308589	315072	.	-	.	ID=LTRRT_179;Parent=repeat_region_179;Name=TE_00000339;Classification=LTR/Copia;Sequence_ontology=SO:0002264;ltr_identity=0.9505;Method=structural;motif=TGCA;tsd=AATTT
220	EDTA	long_terminal_repeat	313767	315072	.	-	.	ID=rLTR_179;Parent=repeat_region_179;Name=TE_00000339;Classification=LTR/Copia;Sequence_ontology=SO:0000286;ltr_identity=0.9505;Method=structural;motif=TGCA;tsd=AATTT
220	EDTA	target_site_duplication	315073	315077	.	-	.	ID=rTSD_179;Parent=repeat_region_179;Name=TE_00000339;Classification=LTR/Copia;Sequence_ontology=SO:0000434;ltr_identity=0.9505;Method=structural;motif=TGCA;tsd=AATTT
220	EDTA	hAT_TIR_transposon	451195	451733	.	.	.	ID=TE_struc_496;Name=TE_00000761;Classification=MITE/DTA;Sequence_ontology=SO:0002279;Identity=0.9;Method=structural;TSD=ATAGTGTG_ATAGTGTG_100.0;TIR=TAGGGATGGC_GCCATCCTTA
221	EDTA	CACTA_TIR_transposon	706078	707952	.	.	.	ID=TE_struc_497;Name=TE_00000161;Classification=DNA/DTC;Sequence_ontology=SO:0002285;Identity=0.9;Method=structural;TSD=TA_TA_100.0;TIR=CACTACAAAG_CTTTGTTGTG
221	EDTA	Tc1_Mariner_TIR_transposon	708123	712559	.	.	.	ID=TE_struc_498;Name=221:708123..712559;Classification=DNA/DTT;Sequence_ontology=SO:0002278;Identity=0.9;Method=structural;TSD=TA_TA_100.0;TIR=CTTACTCCAT_ATGGTGTAAG
222	EDTA	repeat_region	310677	315972	.	+	.	ID=repeat_region_180;Name=TE_00000942;Classification=LTR/Copia;Sequence_ontology=SO:0000657;ltr_identity=0.9797;Method=structural;motif=TGCA;tsd=TATGT
222	EDTA	target_site_duplication	310677	310681	.	+	.	ID=lTSD_180;Parent=repeat_region_180;Name=TE_00000942;Classification=LTR/Copia;Sequence_ontology=SO:0000434;ltr_identity=0.9797;Method=structural;motif=TGCA;tsd=TATGT
222	EDTA	long_terminal_repeat	310682	311894	.	+	.	ID=lLTR_180;Parent=repeat_region_180;Name=TE_00000942;Classification=LTR/Copia;Sequence_ontology=SO:0000286;ltr_identity=0.9797;Method=structural;motif=TGCA;tsd=TATGT
222	EDTA	Copia_LTR_retrotransposon	310682	315967	.	+	.	ID=LTRRT_180;Parent=repeat_region_180;Name=TE_00000942;Classification=LTR/Copia;Sequence_ontology=SO:0002264;ltr_identity=0.9797;Method=structural;motif=TGCA;tsd=TATGT
222	EDTA	long_terminal_repeat	314765	315967	.	+	.	ID=rLTR_180;Parent=repeat_region_180;Name=TE_00000942;Classification=LTR/Copia;Sequence_ontology=SO:0000286;ltr_identity=0.9797;Method=structural;motif=TGCA;tsd=TATGT
222	EDTA	target_site_duplication	315968	315972	.	+	.	ID=rTSD_180;Parent=repeat_region_180;Name=TE_00000942;Classification=LTR/Copia;Sequence_ontology=SO:0000434;ltr_identity=0.9797;Method=structural;motif=TGCA;tsd=TATGT
227	EDTA	repeat_region	111864	118341	.	-	.	ID=repeat_region_181;Name=TE_00000339;Classification=LTR/Copia;Sequence_ontology=SO:0000657;ltr_identity=0.9553;Method=structural;motif=TGCA;tsd=ACTAT
227	EDTA	target_site_duplication	111864	111868	.	-	.	ID=lTSD_181;Parent=repeat_region_181;Name=TE_00000339;Classification=LTR/Copia;Sequence_ontology=SO:0000434;ltr_identity=0.9553;Method=structural;motif=TGCA;tsd=ACTAT
227	EDTA	long_terminal_repeat	111869	113176	.	-	.	ID=lLTR_181;Parent=repeat_region_181;Name=TE_00000339;Classification=LTR/Copia;Sequence_ontology=SO:0000286;ltr_identity=0.9553;Method=structural;motif=TGCA;tsd=ACTAT
227	EDTA	Copia_LTR_retrotransposon	111869	118336	.	-	.	ID=LTRRT_181;Parent=repeat_region_181;Name=TE_00000339;Classification=LTR/Copia;Sequence_ontology=SO:0002264;ltr_identity=0.9553;Method=structural;motif=TGCA;tsd=ACTAT
227	EDTA	long_terminal_repeat	117034	118336	.	-	.	ID=rLTR_181;Parent=repeat_region_181;Name=TE_00000339;Classification=LTR/Copia;Sequence_ontology=SO:0000286;ltr_identity=0.9553;Method=structural;motif=TGCA;tsd=ACTAT
227	EDTA	target_site_duplication	118337	118341	.	-	.	ID=rTSD_181;Parent=repeat_region_181;Name=TE_00000339;Classification=LTR/Copia;Sequence_ontology=SO:0000434;ltr_identity=0.9553;Method=structural;motif=TGCA;tsd=ACTAT
227	EDTA	repeat_region	121924	128258	.	-	.	ID=repeat_region_182;Name=TE_00000339;Classification=LTR/Copia;Sequence_ontology=SO:0000657;ltr_identity=0.9250;Method=structural;motif=TGCA;tsd=GATAT
227	EDTA	target_site_duplication	121924	121928	.	-	.	ID=lTSD_182;Parent=repeat_region_182;Name=TE_00000339;Classification=LTR/Copia;Sequence_ontology=SO:0000434;ltr_identity=0.9250;Method=structural;motif=TGCA;tsd=GATAT
227	EDTA	long_terminal_repeat	121929	123106	.	-	.	ID=lLTR_182;Parent=repeat_region_182;Name=TE_00000339;Classification=LTR/Copia;Sequence_ontology=SO:0000286;ltr_identity=0.9250;Method=structural;motif=TGCA;tsd=GATAT
227	EDTA	Copia_LTR_retrotransposon	121929	128253	.	-	.	ID=LTRRT_182;Parent=repeat_region_182;Name=TE_00000339;Classification=LTR/Copia;Sequence_ontology=SO:0002264;ltr_identity=0.9250;Method=structural;motif=TGCA;tsd=GATAT
227	EDTA	long_terminal_repeat	127063	128253	.	-	.	ID=rLTR_182;Parent=repeat_region_182;Name=TE_00000339;Classification=LTR/Copia;Sequence_ontology=SO:0000286;ltr_identity=0.9250;Method=structural;motif=TGCA;tsd=GATAT
227	EDTA	target_site_duplication	128254	128258	.	-	.	ID=rTSD_182;Parent=repeat_region_182;Name=TE_00000339;Classification=LTR/Copia;Sequence_ontology=SO:0000434;ltr_identity=0.9250;Method=structural;motif=TGCA;tsd=GATAT
227	EDTA	Mutator_TIR_transposon	679484	679790	.	.	.	ID=TE_struc_499;Name=TE_00000930;Classification=MITE/DTM;Sequence_ontology=SO:0002280;Identity=0.9;Method=structural;TSD=ACCTTTT_ACCTTTT_100.0;TIR=CTTTTGACCA_TGGCCAAAAG
227	EDTA	repeat_region	684902	691033	.	+	.	ID=repeat_region_183;Name=TE_00000339;Classification=LTR/Copia;Sequence_ontology=SO:0000657;ltr_identity=0.9832;Method=structural;motif=TGCA;tsd=ATGGG
227	EDTA	target_site_duplication	684902	684906	.	+	.	ID=lTSD_183;Parent=repeat_region_183;Name=TE_00000339;Classification=LTR/Copia;Sequence_ontology=SO:0000434;ltr_identity=0.9832;Method=structural;motif=TGCA;tsd=ATGGG
227	EDTA	long_terminal_repeat	684907	686161	.	+	.	ID=lLTR_183;Parent=repeat_region_183;Name=TE_00000339;Classification=LTR/Copia;Sequence_ontology=SO:0000286;ltr_identity=0.9832;Method=structural;motif=TGCA;tsd=ATGGG
227	EDTA	Copia_LTR_retrotransposon	684907	691028	.	+	.	ID=LTRRT_183;Parent=repeat_region_183;Name=TE_00000339;Classification=LTR/Copia;Sequence_ontology=SO:0002264;ltr_identity=0.9832;Method=structural;motif=TGCA;tsd=ATGGG
227	EDTA	long_terminal_repeat	689733	691028	.	+	.	ID=rLTR_183;Parent=repeat_region_183;Name=TE_00000339;Classification=LTR/Copia;Sequence_ontology=SO:0000286;ltr_identity=0.9832;Method=structural;motif=TGCA;tsd=ATGGG
227	EDTA	target_site_duplication	691029	691033	.	+	.	ID=rTSD_183;Parent=repeat_region_183;Name=TE_00000339;Classification=LTR/Copia;Sequence_ontology=SO:0000434;ltr_identity=0.9832;Method=structural;motif=TGCA;tsd=ATGGG
228	EDTA	helitron	358652	363840	.	+	.	ID=TE_struc_500;Name=TE_00000163;Classification=DNA/Helitron;Sequence_ontology=SO:0000544;Identity=NA;Method=structural
230	EDTA	hAT_TIR_transposon	113603	113782	.	.	.	ID=TE_struc_501;Name=230:113603..113782;Classification=MITE/DTA;Sequence_ontology=SO:0002279;Identity=0.9;Method=structural;TSD=TATCGATA_TATCGATA_100.0;TIR=CAATGCTTCA_TGGAGCATTG
230	EDTA	Mutator_TIR_transposon	363680	367116	.	.	.	ID=TE_struc_502;Name=230:363680..367116;Classification=DNA/DTM;Sequence_ontology=SO:0002280;Identity=0.9;Method=structural;TSD=TTTAAAG_TTTAAAG_100.0;TIR=GGATTTTTGG_CCCAAAATCC
230	EDTA	repeat_region	615745	625764	.	+	.	ID=repeat_region_184;Name=TE_00000857;Classification=LTR/Copia;Sequence_ontology=SO:0000657;ltr_identity=0.9215;Method=structural;motif=TGCA;tsd=TTCA
230	EDTA	target_site_duplication	615745	615748	.	+	.	ID=lTSD_184;Parent=repeat_region_184;Name=TE_00000857;Classification=LTR/Copia;Sequence_ontology=SO:0000434;ltr_identity=0.9215;Method=structural;motif=TGCA;tsd=TTCA
230	EDTA	long_terminal_repeat	615749	616730	.	+	.	ID=lLTR_184;Parent=repeat_region_184;Name=TE_00000857;Classification=LTR/Copia;Sequence_ontology=SO:0000286;ltr_identity=0.9215;Method=structural;motif=TGCA;tsd=TTCA
230	EDTA	Copia_LTR_retrotransposon	615749	625760	.	+	.	ID=LTRRT_184;Parent=repeat_region_184;Name=TE_00000857;Classification=LTR/Copia;Sequence_ontology=SO:0002264;ltr_identity=0.9215;Method=structural;motif=TGCA;tsd=TTCA
230	EDTA	long_terminal_repeat	624761	625760	.	+	.	ID=rLTR_184;Parent=repeat_region_184;Name=TE_00000857;Classification=LTR/Copia;Sequence_ontology=SO:0000286;ltr_identity=0.9215;Method=structural;motif=TGCA;tsd=TTCA
230	EDTA	target_site_duplication	625761	625764	.	+	.	ID=rTSD_184;Parent=repeat_region_184;Name=TE_00000857;Classification=LTR/Copia;Sequence_ontology=SO:0000434;ltr_identity=0.9215;Method=structural;motif=TGCA;tsd=TTCA
231	EDTA	CACTA_TIR_transposon	674782	678788	.	.	.	ID=TE_struc_503;Name=231:674782..678788;Classification=DNA/DTC;Sequence_ontology=SO:0002285;Identity=0.9;Method=structural;TSD=AC_AC_100.0;TIR=CACTGTCATA_TATTACAGTG
232	EDTA	repeat_region	250742	256775	.	+	.	ID=repeat_region_185;Name=TE_00000942;Classification=LTR/Copia;Sequence_ontology=SO:0000657;ltr_identity=0.9695;Method=structural;motif=TGCA;tsd=CTATG
232	EDTA	target_site_duplication	250742	250746	.	+	.	ID=lTSD_185;Parent=repeat_region_185;Name=TE_00000942;Classification=LTR/Copia;Sequence_ontology=SO:0000434;ltr_identity=0.9695;Method=structural;motif=TGCA;tsd=CTATG
232	EDTA	long_terminal_repeat	250747	252014	.	+	.	ID=lLTR_185;Parent=repeat_region_185;Name=TE_00000942;Classification=LTR/Copia;Sequence_ontology=SO:0000286;ltr_identity=0.9695;Method=structural;motif=TGCA;tsd=CTATG
232	EDTA	Copia_LTR_retrotransposon	250747	256770	.	+	.	ID=LTRRT_185;Parent=repeat_region_185;Name=TE_00000942;Classification=LTR/Copia;Sequence_ontology=SO:0002264;ltr_identity=0.9695;Method=structural;motif=TGCA;tsd=CTATG
232	EDTA	long_terminal_repeat	255517	256770	.	+	.	ID=rLTR_185;Parent=repeat_region_185;Name=TE_00000942;Classification=LTR/Copia;Sequence_ontology=SO:0000286;ltr_identity=0.9695;Method=structural;motif=TGCA;tsd=CTATG
232	EDTA	target_site_duplication	256771	256775	.	+	.	ID=rTSD_185;Parent=repeat_region_185;Name=TE_00000942;Classification=LTR/Copia;Sequence_ontology=SO:0000434;ltr_identity=0.9695;Method=structural;motif=TGCA;tsd=CTATG
232	EDTA	repeat_region	413599	419675	.	+	.	ID=repeat_region_186;Name=TE_00000942;Classification=LTR/Copia;Sequence_ontology=SO:0000657;ltr_identity=0.9866;Method=structural;motif=TGCA;tsd=TGGTT
232	EDTA	target_site_duplication	413599	413603	.	+	.	ID=lTSD_186;Parent=repeat_region_186;Name=TE_00000942;Classification=LTR/Copia;Sequence_ontology=SO:0000434;ltr_identity=0.9866;Method=structural;motif=TGCA;tsd=TGGTT
232	EDTA	long_terminal_repeat	413604	414877	.	+	.	ID=lLTR_186;Parent=repeat_region_186;Name=TE_00000942;Classification=LTR/Copia;Sequence_ontology=SO:0000286;ltr_identity=0.9866;Method=structural;motif=TGCA;tsd=TGGTT
232	EDTA	Copia_LTR_retrotransposon	413604	419670	.	+	.	ID=LTRRT_186;Parent=repeat_region_186;Name=TE_00000942;Classification=LTR/Copia;Sequence_ontology=SO:0002264;ltr_identity=0.9866;Method=structural;motif=TGCA;tsd=TGGTT
232	EDTA	Mutator_TIR_transposon	414022	418788	.	.	.	ID=TE_struc_504;Name=232:414022..418788;Classification=DNA/DTM;Sequence_ontology=SO:0002280;Identity=1;Method=structural;TSD=AAAGGTACAT_AAAGGTACAT_100.0;TIR=GTATCGATAC_GTATCGATAC
232	EDTA	Mutator_TIR_transposon	414061	418828	.	.	.	ID=TE_struc_505;Name=232:414061..418828;Classification=DNA/DTM;Sequence_ontology=SO:0002280;Identity=1;Method=structural;TSD=TCGGATTAC_TCGGATTAC_100.0;TIR=GTATCGATAC_GTATCGATAC
232	EDTA	long_terminal_repeat	418378	419670	.	+	.	ID=rLTR_186;Parent=repeat_region_186;Name=TE_00000942;Classification=LTR/Copia;Sequence_ontology=SO:0000286;ltr_identity=0.9866;Method=structural;motif=TGCA;tsd=TGGTT
232	EDTA	target_site_duplication	419671	419675	.	+	.	ID=rTSD_186;Parent=repeat_region_186;Name=TE_00000942;Classification=LTR/Copia;Sequence_ontology=SO:0000434;ltr_identity=0.9866;Method=structural;motif=TGCA;tsd=TGGTT
233	EDTA	CACTA_TIR_transposon	182714	186121	.	.	.	ID=TE_struc_506;Name=TE_00000618;Classification=DNA/DTC;Sequence_ontology=SO:0002285;Identity=0.9;Method=structural;TSD=ACT_ACT_100.0;TIR=CACTAAAATG_CATTTGAGTG
233	EDTA	Mutator_TIR_transposon	659046	659689	.	.	.	ID=TE_struc_507;Name=233:659046..659689;Classification=DNA/DTM;Sequence_ontology=SO:0002280;Identity=0.9;Method=structural;TSD=AAATATA_TAATATA_85.71;TIR=GGAAATTGGC_GCCATTTTCC
236	EDTA	helitron	268193	278494	.	-	.	ID=TE_struc_508;Name=TE_00000606;Classification=DNA/Helitron;Sequence_ontology=SO:0000544;Identity=NA;Method=structural
236	EDTA	repeat_region	651244	655866	.	+	.	ID=repeat_region_187;Name=TE_00000719;Classification=LTR/Copia;Sequence_ontology=SO:0000657;ltr_identity=0.9654;Method=structural;motif=TGCA;tsd=AAAGA
236	EDTA	target_site_duplication	651244	651248	.	+	.	ID=lTSD_187;Parent=repeat_region_187;Name=TE_00000719;Classification=LTR/Copia;Sequence_ontology=SO:0000434;ltr_identity=0.9654;Method=structural;motif=TGCA;tsd=AAAGA
236	EDTA	long_terminal_repeat	651249	651512	.	+	.	ID=lLTR_187;Parent=repeat_region_187;Name=TE_00000719;Classification=LTR/Copia;Sequence_ontology=SO:0000286;ltr_identity=0.9654;Method=structural;motif=TGCA;tsd=AAAGA
236	EDTA	Copia_LTR_retrotransposon	651249	655861	.	+	.	ID=LTRRT_187;Parent=repeat_region_187;Name=TE_00000719;Classification=LTR/Copia;Sequence_ontology=SO:0002264;ltr_identity=0.9654;Method=structural;motif=TGCA;tsd=AAAGA
236	EDTA	long_terminal_repeat	655601	655861	.	+	.	ID=rLTR_187;Parent=repeat_region_187;Name=TE_00000719;Classification=LTR/Copia;Sequence_ontology=SO:0000286;ltr_identity=0.9654;Method=structural;motif=TGCA;tsd=AAAGA
236	EDTA	target_site_duplication	655862	655866	.	+	.	ID=rTSD_187;Parent=repeat_region_187;Name=TE_00000719;Classification=LTR/Copia;Sequence_ontology=SO:0000434;ltr_identity=0.9654;Method=structural;motif=TGCA;tsd=AAAGA
238	EDTA	Mutator_TIR_transposon	98201	98325	.	.	.	ID=TE_struc_509;Name=238:98201..98325;Classification=MITE/DTM;Sequence_ontology=SO:0002280;Identity=0.9;Method=structural;TSD=TTTTAGTCC_TTTTAGTCC_100.0;TIR=GCAAAAAAGC_GCTTTTTTCC
240	EDTA	Mutator_TIR_transposon	133035	134097	.	.	.	ID=TE_struc_510;Name=TE_00000905;Classification=DNA/DTM;Sequence_ontology=SO:0002280;Identity=0.9;Method=structural;TSD=CCATCCT_CCATCCT_100.0;TIR=GTGGTTTGCT_AGCAAACCTC
240	EDTA	CACTA_TIR_transposon	529716	532099	.	.	.	ID=TE_struc_511;Name=TE_00000165;Classification=DNA/DTC;Sequence_ontology=SO:0002285;Identity=0.9;Method=structural;TSD=TA_TA_100.0;TIR=CACTATGAGA_TCTCAAAGTG
241	EDTA	repeat_region	376514	382742	.	+	.	ID=repeat_region_188;Name=TE_00000577;Classification=LTR/Copia;Sequence_ontology=SO:0000657;ltr_identity=0.9895;Method=structural;motif=TGCA;tsd=CCATG
241	EDTA	target_site_duplication	376514	376518	.	+	.	ID=lTSD_188;Parent=repeat_region_188;Name=TE_00000577;Classification=LTR/Copia;Sequence_ontology=SO:0000434;ltr_identity=0.9895;Method=structural;motif=TGCA;tsd=CCATG
241	EDTA	long_terminal_repeat	376519	377764	.	+	.	ID=lLTR_188;Parent=repeat_region_188;Name=TE_00000577;Classification=LTR/Copia;Sequence_ontology=SO:0000286;ltr_identity=0.9895;Method=structural;motif=TGCA;tsd=CCATG
241	EDTA	Copia_LTR_retrotransposon	376519	382737	.	+	.	ID=LTRRT_188;Parent=repeat_region_188;Name=TE_00000577;Classification=LTR/Copia;Sequence_ontology=SO:0002264;ltr_identity=0.9895;Method=structural;motif=TGCA;tsd=CCATG
241	EDTA	long_terminal_repeat	381471	382737	.	+	.	ID=rLTR_188;Parent=repeat_region_188;Name=TE_00000577;Classification=LTR/Copia;Sequence_ontology=SO:0000286;ltr_identity=0.9895;Method=structural;motif=TGCA;tsd=CCATG
241	EDTA	target_site_duplication	382738	382742	.	+	.	ID=rTSD_188;Parent=repeat_region_188;Name=TE_00000577;Classification=LTR/Copia;Sequence_ontology=SO:0000434;ltr_identity=0.9895;Method=structural;motif=TGCA;tsd=CCATG
241	EDTA	repeat_region	562958	568928	.	-	.	ID=repeat_region_189;Name=TE_00000339;Classification=LTR/Copia;Sequence_ontology=SO:0000657;ltr_identity=0.9730;Method=structural;motif=TGCA;tsd=TCTTC
241	EDTA	target_site_duplication	562958	562962	.	-	.	ID=lTSD_189;Parent=repeat_region_189;Name=TE_00000339;Classification=LTR/Copia;Sequence_ontology=SO:0000434;ltr_identity=0.9730;Method=structural;motif=TGCA;tsd=TCTTC
241	EDTA	long_terminal_repeat	562963	564216	.	-	.	ID=lLTR_189;Parent=repeat_region_189;Name=TE_00000339;Classification=LTR/Copia;Sequence_ontology=SO:0000286;ltr_identity=0.9730;Method=structural;motif=TGCA;tsd=TCTTC
241	EDTA	Copia_LTR_retrotransposon	562963	568923	.	-	.	ID=LTRRT_189;Parent=repeat_region_189;Name=TE_00000339;Classification=LTR/Copia;Sequence_ontology=SO:0002264;ltr_identity=0.9730;Method=structural;motif=TGCA;tsd=TCTTC
241	EDTA	long_terminal_repeat	567694	568923	.	-	.	ID=rLTR_189;Parent=repeat_region_189;Name=TE_00000339;Classification=LTR/Copia;Sequence_ontology=SO:0000286;ltr_identity=0.9730;Method=structural;motif=TGCA;tsd=TCTTC
241	EDTA	target_site_duplication	568924	568928	.	-	.	ID=rTSD_189;Parent=repeat_region_189;Name=TE_00000339;Classification=LTR/Copia;Sequence_ontology=SO:0000434;ltr_identity=0.9730;Method=structural;motif=TGCA;tsd=TCTTC
241	EDTA	CACTA_TIR_transposon	581575	582094	.	.	.	ID=TE_struc_512;Name=241:581575..582094;Classification=MITE/DTC;Sequence_ontology=SO:0002285;Identity=0.9;Method=structural;TSD=TT_TT_100.0;TIR=CACTACTACC_GGTAGTGGTG
241	EDTA	repeat_region	645640	651818	.	-	.	ID=repeat_region_190;Name=TE_00000942;Classification=LTR/Copia;Sequence_ontology=SO:0000657;ltr_identity=0.9887;Method=structural;motif=TGCA;tsd=GCAT
241	EDTA	target_site_duplication	645640	645643	.	-	.	ID=lTSD_190;Parent=repeat_region_190;Name=TE_00000942;Classification=LTR/Copia;Sequence_ontology=SO:0000434;ltr_identity=0.9887;Method=structural;motif=TGCA;tsd=GCAT
241	EDTA	long_terminal_repeat	645644	646899	.	-	.	ID=lLTR_190;Parent=repeat_region_190;Name=TE_00000942;Classification=LTR/Copia;Sequence_ontology=SO:0000286;ltr_identity=0.9887;Method=structural;motif=TGCA;tsd=GCAT
241	EDTA	Copia_LTR_retrotransposon	645644	651814	.	-	.	ID=LTRRT_190;Parent=repeat_region_190;Name=TE_00000942;Classification=LTR/Copia;Sequence_ontology=SO:0002264;ltr_identity=0.9887;Method=structural;motif=TGCA;tsd=GCAT
241	EDTA	long_terminal_repeat	650567	651814	.	-	.	ID=rLTR_190;Parent=repeat_region_190;Name=TE_00000942;Classification=LTR/Copia;Sequence_ontology=SO:0000286;ltr_identity=0.9887;Method=structural;motif=TGCA;tsd=GCAT
241	EDTA	target_site_duplication	651815	651818	.	-	.	ID=rTSD_190;Parent=repeat_region_190;Name=TE_00000942;Classification=LTR/Copia;Sequence_ontology=SO:0000434;ltr_identity=0.9887;Method=structural;motif=TGCA;tsd=GCAT
242	EDTA	repeat_region	170808	175374	.	+	.	ID=repeat_region_191;Name=TE_00000962;Classification=LTR/Copia;Sequence_ontology=SO:0000657;ltr_identity=0.9066;Method=structural;motif=TGCA;tsd=GGTAC
242	EDTA	target_site_duplication	170808	170812	.	+	.	ID=lTSD_191;Parent=repeat_region_191;Name=TE_00000962;Classification=LTR/Copia;Sequence_ontology=SO:0000434;ltr_identity=0.9066;Method=structural;motif=TGCA;tsd=GGTAC
242	EDTA	long_terminal_repeat	170813	171103	.	+	.	ID=lLTR_191;Parent=repeat_region_191;Name=TE_00000962;Classification=LTR/Copia;Sequence_ontology=SO:0000286;ltr_identity=0.9066;Method=structural;motif=TGCA;tsd=GGTAC
242	EDTA	Copia_LTR_retrotransposon	170813	175369	.	+	.	ID=LTRRT_191;Parent=repeat_region_191;Name=TE_00000962;Classification=LTR/Copia;Sequence_ontology=SO:0002264;ltr_identity=0.9066;Method=structural;motif=TGCA;tsd=GGTAC
242	EDTA	long_terminal_repeat	175081	175369	.	+	.	ID=rLTR_191;Parent=repeat_region_191;Name=TE_00000962;Classification=LTR/Copia;Sequence_ontology=SO:0000286;ltr_identity=0.9066;Method=structural;motif=TGCA;tsd=GGTAC
242	EDTA	target_site_duplication	175370	175374	.	+	.	ID=rTSD_191;Parent=repeat_region_191;Name=TE_00000962;Classification=LTR/Copia;Sequence_ontology=SO:0000434;ltr_identity=0.9066;Method=structural;motif=TGCA;tsd=GGTAC
243	EDTA	Mutator_TIR_transposon	54610	55263	.	.	.	ID=TE_struc_513;Name=TE_00001001;Classification=DNA/DTM;Sequence_ontology=SO:0002280;Identity=0.9;Method=structural;TSD=TAAAGAATA_TAAAGACTA_88.89;TIR=GGGTTAATGT_ACATTGACCC
243	EDTA	CACTA_TIR_transposon	395595	398659	.	.	.	ID=TE_struc_514;Name=243:395595..398659;Classification=DNA/DTC;Sequence_ontology=SO:0002285;Identity=0.9;Method=structural;TSD=TC_TC_100.0;TIR=CACTATAAGA_TCATATAGTG
243	EDTA	Tc1_Mariner_TIR_transposon	484837	488889	.	.	.	ID=TE_struc_515;Name=TE_00000918;Classification=DNA/DTT;Sequence_ontology=SO:0002278;Identity=0.9;Method=structural;TSD=TA_TA_100.0;TIR=ATAGAGCTAG_CTAGCACTAT
243	EDTA	Mutator_TIR_transposon	634371	639340	.	.	.	ID=TE_struc_516;Name=243:634371..639340;Classification=DNA/DTM;Sequence_ontology=SO:0002280;Identity=0.9;Method=structural;TSD=TTTGTTT_TTTGTTT_100.0;TIR=GCTAAATACC_GCTATTTAGC
244	EDTA	Mutator_TIR_transposon	266397	270579	.	.	.	ID=TE_struc_517;Name=244:266397..270579;Classification=DNA/DTM;Sequence_ontology=SO:0002280;Identity=0.9;Method=structural;TSD=ACCCCGG_ACCCCGG_100.0;TIR=GAGTATCGAT_ATCGATACCC
245	EDTA	hAT_TIR_transposon	467538	467969	.	.	.	ID=TE_struc_518;Name=TE_00000907;Classification=MITE/DTA;Sequence_ontology=SO:0002279;Identity=1;Method=structural;TSD=GTTGACAT_GTTGACAT_100.0;TIR=TAGGGGTGAG_CTCACCCCTA
246	EDTA	CACTA_TIR_transposon	170150	171582	.	.	.	ID=TE_struc_519;Name=246:170150..171582;Classification=DNA/DTC;Sequence_ontology=SO:0002285;Identity=0.9;Method=structural;TSD=CT_CT_100.0;TIR=CACTGGTAAG_CTTACCAATG
246	EDTA	CACTA_TIR_transposon	235185	238639	.	.	.	ID=TE_struc_520;Name=246:235185..238639;Classification=DNA/DTC;Sequence_ontology=SO:0002285;Identity=0.9;Method=structural;TSD=GA_GA_100.0;TIR=CACTGCTTTT_GAAAGCAGTG
250	EDTA	repeat_region	522983	528979	.	-	.	ID=repeat_region_192;Name=TE_00000339;Classification=LTR/Copia;Sequence_ontology=SO:0000657;ltr_identity=0.9718;Method=structural;motif=TGCA;tsd=TGTTA
250	EDTA	target_site_duplication	522983	522987	.	-	.	ID=lTSD_192;Parent=repeat_region_192;Name=TE_00000339;Classification=LTR/Copia;Sequence_ontology=SO:0000434;ltr_identity=0.9718;Method=structural;motif=TGCA;tsd=TGTTA
250	EDTA	long_terminal_repeat	522988	524198	.	-	.	ID=lLTR_192;Parent=repeat_region_192;Name=TE_00000339;Classification=LTR/Copia;Sequence_ontology=SO:0000286;ltr_identity=0.9718;Method=structural;motif=TGCA;tsd=TGTTA
250	EDTA	Copia_LTR_retrotransposon	522988	528974	.	-	.	ID=LTRRT_192;Parent=repeat_region_192;Name=TE_00000339;Classification=LTR/Copia;Sequence_ontology=SO:0002264;ltr_identity=0.9718;Method=structural;motif=TGCA;tsd=TGTTA
250	EDTA	long_terminal_repeat	527725	528974	.	-	.	ID=rLTR_192;Parent=repeat_region_192;Name=TE_00000339;Classification=LTR/Copia;Sequence_ontology=SO:0000286;ltr_identity=0.9718;Method=structural;motif=TGCA;tsd=TGTTA
250	EDTA	target_site_duplication	528975	528979	.	-	.	ID=rTSD_192;Parent=repeat_region_192;Name=TE_00000339;Classification=LTR/Copia;Sequence_ontology=SO:0000434;ltr_identity=0.9718;Method=structural;motif=TGCA;tsd=TGTTA
250	EDTA	Mutator_TIR_transposon	634590	634804	.	.	.	ID=TE_struc_521;Name=TE_00000726;Classification=MITE/DTM;Sequence_ontology=SO:0002280;Identity=0.9;Method=structural;TSD=TTTTAGTA_TTTTAGTA_100.0;TIR=GAATGAAAGT_ACCTTCATTC
251	EDTA	helitron	122799	133752	.	+	.	ID=TE_struc_522;Name=TE_00000432;Classification=DNA/Helitron;Sequence_ontology=SO:0000544;Identity=NA;Method=structural
251	EDTA	Mutator_TIR_transposon	393482	393584	.	.	.	ID=TE_struc_523;Name=TE_00000967;Classification=MITE/DTM;Sequence_ontology=SO:0002280;Identity=0.9;Method=structural;TSD=GATCGATA_TATCGATA_87.5;TIR=CAAAGAAGCT_AGCTCCTTTG
252	EDTA	repeat_region	268015	273990	.	+	.	ID=repeat_region_193;Name=TE_00000339;Classification=LTR/Copia;Sequence_ontology=SO:0000657;ltr_identity=0.9629;Method=structural;motif=TGCA;tsd=CAAAT
252	EDTA	target_site_duplication	268015	268019	.	+	.	ID=lTSD_193;Parent=repeat_region_193;Name=TE_00000339;Classification=LTR/Copia;Sequence_ontology=SO:0000434;ltr_identity=0.9629;Method=structural;motif=TGCA;tsd=CAAAT
252	EDTA	long_terminal_repeat	268020	269275	.	+	.	ID=lLTR_193;Parent=repeat_region_193;Name=TE_00000339;Classification=LTR/Copia;Sequence_ontology=SO:0000286;ltr_identity=0.9629;Method=structural;motif=TGCA;tsd=CAAAT
252	EDTA	Copia_LTR_retrotransposon	268020	273985	.	+	.	ID=LTRRT_193;Parent=repeat_region_193;Name=TE_00000339;Classification=LTR/Copia;Sequence_ontology=SO:0002264;ltr_identity=0.9629;Method=structural;motif=TGCA;tsd=CAAAT
252	EDTA	long_terminal_repeat	272752	273985	.	+	.	ID=rLTR_193;Parent=repeat_region_193;Name=TE_00000339;Classification=LTR/Copia;Sequence_ontology=SO:0000286;ltr_identity=0.9629;Method=structural;motif=TGCA;tsd=CAAAT
252	EDTA	target_site_duplication	273986	273990	.	+	.	ID=rTSD_193;Parent=repeat_region_193;Name=TE_00000339;Classification=LTR/Copia;Sequence_ontology=SO:0000434;ltr_identity=0.9629;Method=structural;motif=TGCA;tsd=CAAAT
252	EDTA	repeat_region	321436	326829	.	+	.	ID=repeat_region_194;Name=TE_00000631;Classification=LTR/Gypsy;Sequence_ontology=SO:0000657;ltr_identity=0.9281;Method=structural;motif=TGCA;tsd=CATAT
252	EDTA	target_site_duplication	321436	321440	.	+	.	ID=lTSD_194;Parent=repeat_region_194;Name=TE_00000631;Classification=LTR/Gypsy;Sequence_ontology=SO:0000434;ltr_identity=0.9281;Method=structural;motif=TGCA;tsd=CATAT
252	EDTA	long_terminal_repeat	321441	321721	.	+	.	ID=lLTR_194;Parent=repeat_region_194;Name=TE_00000631;Classification=LTR/Gypsy;Sequence_ontology=SO:0000286;ltr_identity=0.9281;Method=structural;motif=TGCA;tsd=CATAT
252	EDTA	Gypsy_LTR_retrotransposon	321441	326824	.	+	.	ID=LTRRT_194;Parent=repeat_region_194;Name=TE_00000631;Classification=LTR/Gypsy;Sequence_ontology=SO:0002265;ltr_identity=0.9281;Method=structural;motif=TGCA;tsd=CATAT
252	EDTA	long_terminal_repeat	326546	326824	.	+	.	ID=rLTR_194;Parent=repeat_region_194;Name=TE_00000631;Classification=LTR/Gypsy;Sequence_ontology=SO:0000286;ltr_identity=0.9281;Method=structural;motif=TGCA;tsd=CATAT
252	EDTA	target_site_duplication	326825	326829	.	+	.	ID=rTSD_194;Parent=repeat_region_194;Name=TE_00000631;Classification=LTR/Gypsy;Sequence_ontology=SO:0000434;ltr_identity=0.9281;Method=structural;motif=TGCA;tsd=CATAT
252	EDTA	repeat_region	430976	436469	.	?	.	ID=repeat_region_195;Name=TE_00000942;Classification=LTR/unknown;Sequence_ontology=SO:0000657;ltr_identity=0.9774;Method=structural;motif=TGCA;tsd=GATTT
252	EDTA	target_site_duplication	430976	430980	.	?	.	ID=lTSD_195;Parent=repeat_region_195;Name=TE_00000942;Classification=LTR/unknown;Sequence_ontology=SO:0000434;ltr_identity=0.9774;Method=structural;motif=TGCA;tsd=GATTT
252	EDTA	long_terminal_repeat	430981	432155	.	?	.	ID=lLTR_195;Parent=repeat_region_195;Name=TE_00000942;Classification=LTR/unknown;Sequence_ontology=SO:0000286;ltr_identity=0.9774;Method=structural;motif=TGCA;tsd=GATTT
252	EDTA	LTR_retrotransposon	430981	436464	.	?	.	ID=LTRRT_195;Parent=repeat_region_195;Name=TE_00000942;Classification=LTR/unknown;Sequence_ontology=SO:0000186;ltr_identity=0.9774;Method=structural;motif=TGCA;tsd=GATTT
252	EDTA	long_terminal_repeat	435255	436464	.	?	.	ID=rLTR_195;Parent=repeat_region_195;Name=TE_00000942;Classification=LTR/unknown;Sequence_ontology=SO:0000286;ltr_identity=0.9774;Method=structural;motif=TGCA;tsd=GATTT
252	EDTA	target_site_duplication	436465	436469	.	?	.	ID=rTSD_195;Parent=repeat_region_195;Name=TE_00000942;Classification=LTR/unknown;Sequence_ontology=SO:0000434;ltr_identity=0.9774;Method=structural;motif=TGCA;tsd=GATTT
253	EDTA	CACTA_TIR_transposon	333723	334339	.	.	.	ID=TE_struc_524;Name=TE_00000329;Classification=DNA/DTC;Sequence_ontology=SO:0002285;Identity=0.9;Method=structural;TSD=ATG_ATG_100.0;TIR=CACTAGAAGA_TCTTTTAGTG
253	EDTA	Mutator_TIR_transposon	637728	641720	.	.	.	ID=TE_struc_525;Name=253:637728..641720;Classification=DNA/DTM;Sequence_ontology=SO:0002280;Identity=1;Method=structural;TSD=TCATCAATAG_TCATCAATAG_100.0;TIR=GTATCGATAC_GTATCGATAC
255	EDTA	helitron	140738	160567	.	+	.	ID=TE_struc_526;Name=TE_00000170;Classification=DNA/Helitron;Sequence_ontology=SO:0000544;Identity=NA;Method=structural
255	EDTA	repeat_region	287182	292573	.	+	.	ID=repeat_region_196;Name=TE_00000284;Classification=LTR/Gypsy;Sequence_ontology=SO:0000657;ltr_identity=0.9423;Method=structural;motif=TGCA;tsd=AGATT
255	EDTA	target_site_duplication	287182	287186	.	+	.	ID=lTSD_196;Parent=repeat_region_196;Name=TE_00000284;Classification=LTR/Gypsy;Sequence_ontology=SO:0000434;ltr_identity=0.9423;Method=structural;motif=TGCA;tsd=AGATT
255	EDTA	long_terminal_repeat	287187	287572	.	+	.	ID=lLTR_196;Parent=repeat_region_196;Name=TE_00000284;Classification=LTR/Gypsy;Sequence_ontology=SO:0000286;ltr_identity=0.9423;Method=structural;motif=TGCA;tsd=AGATT
255	EDTA	Gypsy_LTR_retrotransposon	287187	292568	.	+	.	ID=LTRRT_196;Parent=repeat_region_196;Name=TE_00000284;Classification=LTR/Gypsy;Sequence_ontology=SO:0002265;ltr_identity=0.9423;Method=structural;motif=TGCA;tsd=AGATT
255	EDTA	long_terminal_repeat	292183	292568	.	+	.	ID=rLTR_196;Parent=repeat_region_196;Name=TE_00000284;Classification=LTR/Gypsy;Sequence_ontology=SO:0000286;ltr_identity=0.9423;Method=structural;motif=TGCA;tsd=AGATT
255	EDTA	target_site_duplication	292569	292573	.	+	.	ID=rTSD_196;Parent=repeat_region_196;Name=TE_00000284;Classification=LTR/Gypsy;Sequence_ontology=SO:0000434;ltr_identity=0.9423;Method=structural;motif=TGCA;tsd=AGATT
256	EDTA	Tc1_Mariner_TIR_transposon	392269	396310	.	.	.	ID=TE_struc_527;Name=TE_00000171;Classification=DNA/DTT;Sequence_ontology=SO:0002278;Identity=0.9;Method=structural;TSD=TA_TA_100.0;TIR=CTGCCTCTAT_ATAGTGGCAG
256	EDTA	repeat_region	468266	469644	.	?	.	ID=repeat_region_197;Name=TE_00000500;Classification=LTR/unknown;Sequence_ontology=SO:0000657;ltr_identity=0.9747;Method=structural;motif=TGCA;tsd=ATTCG
256	EDTA	target_site_duplication	468266	468270	.	?	.	ID=lTSD_197;Parent=repeat_region_197;Name=TE_00000500;Classification=LTR/unknown;Sequence_ontology=SO:0000434;ltr_identity=0.9747;Method=structural;motif=TGCA;tsd=ATTCG
256	EDTA	long_terminal_repeat	468271	468547	.	?	.	ID=lLTR_197;Parent=repeat_region_197;Name=TE_00000500;Classification=LTR/unknown;Sequence_ontology=SO:0000286;ltr_identity=0.9747;Method=structural;motif=TGCA;tsd=ATTCG
256	EDTA	LTR_retrotransposon	468271	469639	.	?	.	ID=LTRRT_197;Parent=repeat_region_197;Name=TE_00000500;Classification=LTR/unknown;Sequence_ontology=SO:0000186;ltr_identity=0.9747;Method=structural;motif=TGCA;tsd=ATTCG
256	EDTA	long_terminal_repeat	469363	469639	.	?	.	ID=rLTR_197;Parent=repeat_region_197;Name=TE_00000500;Classification=LTR/unknown;Sequence_ontology=SO:0000286;ltr_identity=0.9747;Method=structural;motif=TGCA;tsd=ATTCG
256	EDTA	target_site_duplication	469640	469644	.	?	.	ID=rTSD_197;Parent=repeat_region_197;Name=TE_00000500;Classification=LTR/unknown;Sequence_ontology=SO:0000434;ltr_identity=0.9747;Method=structural;motif=TGCA;tsd=ATTCG
256	EDTA	repeat_region	571373	575767	.	-	.	ID=repeat_region_198;Name=TE_00000826;Classification=LTR/Gypsy;Sequence_ontology=SO:0000657;ltr_identity=0.9544;Method=structural;motif=TGCA;tsd=ATATA
256	EDTA	target_site_duplication	571373	571377	.	-	.	ID=lTSD_198;Parent=repeat_region_198;Name=TE_00000826;Classification=LTR/Gypsy;Sequence_ontology=SO:0000434;ltr_identity=0.9544;Method=structural;motif=TGCA;tsd=ATATA
256	EDTA	long_terminal_repeat	571380	571756	.	-	.	ID=lLTR_198;Parent=repeat_region_198;Name=TE_00000826;Classification=LTR/Gypsy;Sequence_ontology=SO:0000286;ltr_identity=0.9544;Method=structural;motif=TGCA;tsd=ATATA
256	EDTA	Gypsy_LTR_retrotransposon	571380	575762	.	-	.	ID=LTRRT_198;Parent=repeat_region_198;Name=TE_00000826;Classification=LTR/Gypsy;Sequence_ontology=SO:0002265;ltr_identity=0.9544;Method=structural;motif=TGCA;tsd=ATATA
256	EDTA	long_terminal_repeat	575388	575762	.	-	.	ID=rLTR_198;Parent=repeat_region_198;Name=TE_00000826;Classification=LTR/Gypsy;Sequence_ontology=SO:0000286;ltr_identity=0.9544;Method=structural;motif=TGCA;tsd=ATATA
256	EDTA	target_site_duplication	575763	575767	.	-	.	ID=rTSD_198;Parent=repeat_region_198;Name=TE_00000826;Classification=LTR/Gypsy;Sequence_ontology=SO:0000434;ltr_identity=0.9544;Method=structural;motif=TGCA;tsd=ATATA
257	EDTA	repeat_region	271518	277922	.	+	.	ID=repeat_region_199;Name=TE_00000283;Classification=LTR/Gypsy;Sequence_ontology=SO:0000657;ltr_identity=0.9555;Method=structural;motif=TGTA;tsd=CTAGG
257	EDTA	target_site_duplication	271518	271522	.	+	.	ID=lTSD_199;Parent=repeat_region_199;Name=TE_00000283;Classification=LTR/Gypsy;Sequence_ontology=SO:0000434;ltr_identity=0.9555;Method=structural;motif=TGTA;tsd=CTAGG
257	EDTA	long_terminal_repeat	271523	272337	.	+	.	ID=lLTR_199;Parent=repeat_region_199;Name=TE_00000283;Classification=LTR/Gypsy;Sequence_ontology=SO:0000286;ltr_identity=0.9555;Method=structural;motif=TGTA;tsd=CTAGG
257	EDTA	Gypsy_LTR_retrotransposon	271523	277917	.	+	.	ID=LTRRT_199;Parent=repeat_region_199;Name=TE_00000283;Classification=LTR/Gypsy;Sequence_ontology=SO:0002265;ltr_identity=0.9555;Method=structural;motif=TGTA;tsd=CTAGG
257	EDTA	long_terminal_repeat	277104	277917	.	+	.	ID=rLTR_199;Parent=repeat_region_199;Name=TE_00000283;Classification=LTR/Gypsy;Sequence_ontology=SO:0000286;ltr_identity=0.9555;Method=structural;motif=TGTA;tsd=CTAGG
257	EDTA	target_site_duplication	277918	277922	.	+	.	ID=rTSD_199;Parent=repeat_region_199;Name=TE_00000283;Classification=LTR/Gypsy;Sequence_ontology=SO:0000434;ltr_identity=0.9555;Method=structural;motif=TGTA;tsd=CTAGG
257	EDTA	repeat_region	318165	328201	.	?	.	ID=repeat_region_200;Name=TE_00000619;Classification=LTR/unknown;Sequence_ontology=SO:0000657;ltr_identity=0.9024;Method=structural;motif=TGCA;tsd=AACAA
257	EDTA	target_site_duplication	318165	318169	.	?	.	ID=lTSD_200;Parent=repeat_region_200;Name=TE_00000619;Classification=LTR/unknown;Sequence_ontology=SO:0000434;ltr_identity=0.9024;Method=structural;motif=TGCA;tsd=AACAA
257	EDTA	long_terminal_repeat	318170	319362	.	?	.	ID=lLTR_200;Parent=repeat_region_200;Name=TE_00000619;Classification=LTR/unknown;Sequence_ontology=SO:0000286;ltr_identity=0.9024;Method=structural;motif=TGCA;tsd=AACAA
257	EDTA	LTR_retrotransposon	318170	328196	.	?	.	ID=LTRRT_200;Parent=repeat_region_200;Name=TE_00000619;Classification=LTR/unknown;Sequence_ontology=SO:0000186;ltr_identity=0.9024;Method=structural;motif=TGCA;tsd=AACAA
257	EDTA	long_terminal_repeat	327015	328196	.	?	.	ID=rLTR_200;Parent=repeat_region_200;Name=TE_00000619;Classification=LTR/unknown;Sequence_ontology=SO:0000286;ltr_identity=0.9024;Method=structural;motif=TGCA;tsd=AACAA
257	EDTA	target_site_duplication	328197	328201	.	?	.	ID=rTSD_200;Parent=repeat_region_200;Name=TE_00000619;Classification=LTR/unknown;Sequence_ontology=SO:0000434;ltr_identity=0.9024;Method=structural;motif=TGCA;tsd=AACAA
257	EDTA	Mutator_TIR_transposon	378482	382550	.	.	.	ID=TE_struc_528;Name=TE_00000330;Classification=DNA/DTM;Sequence_ontology=SO:0002280;Identity=0.9;Method=structural;TSD=TAATCAAAT_TAATCAAAT_100.0;TIR=GGCAATTTCT_AGAAATCGCC
259	EDTA	Mutator_TIR_transposon	536279	539163	.	.	.	ID=TE_struc_529;Name=TE_00000574;Classification=DNA/DTM;Sequence_ontology=SO:0002280;Identity=0.9;Method=structural;TSD=ATGTCAAT_ATGTCAAT_100.0;TIR=CTTAGTTGAT_ATCAACCAAG
260	EDTA	Mutator_TIR_transposon	549289	552041	.	.	.	ID=TE_struc_530;Name=TE_00001048;Classification=DNA/DTM;Sequence_ontology=SO:0002280;Identity=0.9;Method=structural;TSD=TAACCTA_TATCCTA_85.71;TIR=GTAAAGCAAA_TATGCTTTAC
262	EDTA	Mutator_TIR_transposon	228302	228451	.	.	.	ID=TE_struc_531;Name=TE_00001010;Classification=MITE/DTM;Sequence_ontology=SO:0002280;Identity=0.9;Method=structural;TSD=CATTTCAT_CATTTCAT_100.0;TIR=GGATAAACTT_AAGTTTGTCC
262	EDTA	Mutator_TIR_transposon	239696	240945	.	.	.	ID=TE_struc_532;Name=262:239696..240945;Classification=DNA/DTM;Sequence_ontology=SO:0002280;Identity=0.9;Method=structural;TSD=CATTTCAC_CATTTCAC_100.0;TIR=GGATAAACTT_AAGTTTGTCC
262	EDTA	Mutator_TIR_transposon	470646	470948	.	.	.	ID=TE_struc_533;Name=262:470646..470948;Classification=MITE/DTM;Sequence_ontology=SO:0002280;Identity=0.9;Method=structural;TSD=CGCAAAT_CGCAAAT_100.0;TIR=GGACGAAATT_AATTTAGTCC
263	EDTA	repeat_region	15139	21226	.	-	.	ID=repeat_region_201;Name=TE_00000339;Classification=LTR/Copia;Sequence_ontology=SO:0000657;ltr_identity=0.9731;Method=structural;motif=TGCA;tsd=AAACT
263	EDTA	target_site_duplication	15139	15143	.	-	.	ID=lTSD_201;Parent=repeat_region_201;Name=TE_00000339;Classification=LTR/Copia;Sequence_ontology=SO:0000434;ltr_identity=0.9731;Method=structural;motif=TGCA;tsd=AAACT
263	EDTA	long_terminal_repeat	15144	16429	.	-	.	ID=lLTR_201;Parent=repeat_region_201;Name=TE_00000339;Classification=LTR/Copia;Sequence_ontology=SO:0000286;ltr_identity=0.9731;Method=structural;motif=TGCA;tsd=AAACT
263	EDTA	Copia_LTR_retrotransposon	15144	21221	.	-	.	ID=LTRRT_201;Parent=repeat_region_201;Name=TE_00000339;Classification=LTR/Copia;Sequence_ontology=SO:0002264;ltr_identity=0.9731;Method=structural;motif=TGCA;tsd=AAACT
263	EDTA	long_terminal_repeat	19943	21221	.	-	.	ID=rLTR_201;Parent=repeat_region_201;Name=TE_00000339;Classification=LTR/Copia;Sequence_ontology=SO:0000286;ltr_identity=0.9731;Method=structural;motif=TGCA;tsd=AAACT
263	EDTA	target_site_duplication	21222	21226	.	-	.	ID=rTSD_201;Parent=repeat_region_201;Name=TE_00000339;Classification=LTR/Copia;Sequence_ontology=SO:0000434;ltr_identity=0.9731;Method=structural;motif=TGCA;tsd=AAACT
263	EDTA	PIF_Harbinger_TIR_transposon	276583	278855	.	.	.	ID=TE_struc_534;Name=263:276583..278855;Classification=DNA/DTH;Sequence_ontology=SO:0002284;Identity=0.9;Method=structural;TSD=TTA_TTA_100.0;TIR=GGGCCATGGT_ACCATGACCC
263	EDTA	Mutator_TIR_transposon	373219	376216	.	.	.	ID=TE_struc_535;Name=TE_00000885;Classification=DNA/DTM;Sequence_ontology=SO:0002280;Identity=0.9;Method=structural;TSD=GAAACTTAA_TAAACTTAA_88.89;TIR=CCCTCTTTTG_CAAATGAGGG
263	EDTA	CACTA_TIR_transposon	375685	379821	.	.	.	ID=TE_struc_536;Name=TE_00000978;Classification=DNA/DTC;Sequence_ontology=SO:0002285;Identity=0.9;Method=structural;TSD=GGC_GGC_100.0;TIR=CACTAGCTGA_TCATCTAGTG
264	EDTA	Mutator_TIR_transposon	583543	584582	.	.	.	ID=TE_struc_537;Name=264:583543..584582;Classification=DNA/DTM;Sequence_ontology=SO:0002280;Identity=0.9;Method=structural;TSD=TAACATG_TAACATG_100.0;TIR=GATATCATGC_GCATAATATC
266	EDTA	repeat_region	12229	18147	.	-	.	ID=repeat_region_202;Name=TE_00000339;Classification=LTR/Copia;Sequence_ontology=SO:0000657;ltr_identity=0.9729;Method=structural;motif=TGCA;tsd=AAGGT
266	EDTA	target_site_duplication	12229	12233	.	-	.	ID=lTSD_202;Parent=repeat_region_202;Name=TE_00000339;Classification=LTR/Copia;Sequence_ontology=SO:0000434;ltr_identity=0.9729;Method=structural;motif=TGCA;tsd=AAGGT
266	EDTA	long_terminal_repeat	12234	13472	.	-	.	ID=lLTR_202;Parent=repeat_region_202;Name=TE_00000339;Classification=LTR/Copia;Sequence_ontology=SO:0000286;ltr_identity=0.9729;Method=structural;motif=TGCA;tsd=AAGGT
266	EDTA	Copia_LTR_retrotransposon	12234	18142	.	-	.	ID=LTRRT_202;Parent=repeat_region_202;Name=TE_00000339;Classification=LTR/Copia;Sequence_ontology=SO:0002264;ltr_identity=0.9729;Method=structural;motif=TGCA;tsd=AAGGT
266	EDTA	long_terminal_repeat	16913	18142	.	-	.	ID=rLTR_202;Parent=repeat_region_202;Name=TE_00000339;Classification=LTR/Copia;Sequence_ontology=SO:0000286;ltr_identity=0.9729;Method=structural;motif=TGCA;tsd=AAGGT
266	EDTA	target_site_duplication	18143	18147	.	-	.	ID=rTSD_202;Parent=repeat_region_202;Name=TE_00000339;Classification=LTR/Copia;Sequence_ontology=SO:0000434;ltr_identity=0.9729;Method=structural;motif=TGCA;tsd=AAGGT
266	EDTA	PIF_Harbinger_TIR_transposon	563853	565881	.	.	.	ID=TE_struc_538;Name=266:563853..565881;Classification=DNA/DTH;Sequence_ontology=SO:0002284;Identity=0.9;Method=structural;TSD=TTA_TTA_100.0;TIR=GGGCCTTTTT_AAAAAGGACC
267	EDTA	Mutator_TIR_transposon	142921	143817	.	.	.	ID=TE_struc_539;Name=267:142921..143817;Classification=DNA/DTM;Sequence_ontology=SO:0002280;Identity=0.9;Method=structural;TSD=TTGAAAA_TTGAAAA_100.0;TIR=CATAAGATCA_TCATCTTATG
267	EDTA	Mutator_TIR_transposon	274002	274098	.	.	.	ID=TE_struc_540;Name=267:274002..274098;Classification=MITE/DTM;Sequence_ontology=SO:0002280;Identity=0.9;Method=structural;TSD=ATGGGGT_ATGGGGT_100.0;TIR=GAGTATCGAT_ATCGATCCTC
267	EDTA	repeat_region	483709	487898	.	?	.	ID=repeat_region_203;Name=TE_00000284;Classification=LTR/unknown;Sequence_ontology=SO:0000657;ltr_identity=0.9543;Method=structural;motif=TGCA;tsd=TGTAG
267	EDTA	target_site_duplication	483709	483713	.	?	.	ID=lTSD_203;Parent=repeat_region_203;Name=TE_00000284;Classification=LTR/unknown;Sequence_ontology=SO:0000434;ltr_identity=0.9543;Method=structural;motif=TGCA;tsd=TGTAG
267	EDTA	long_terminal_repeat	483714	484092	.	?	.	ID=lLTR_203;Parent=repeat_region_203;Name=TE_00000284;Classification=LTR/unknown;Sequence_ontology=SO:0000286;ltr_identity=0.9543;Method=structural;motif=TGCA;tsd=TGTAG
267	EDTA	LTR_retrotransposon	483714	487893	.	?	.	ID=LTRRT_203;Parent=repeat_region_203;Name=TE_00000284;Classification=LTR/unknown;Sequence_ontology=SO:0000186;ltr_identity=0.9543;Method=structural;motif=TGCA;tsd=TGTAG
267	EDTA	long_terminal_repeat	487521	487893	.	?	.	ID=rLTR_203;Parent=repeat_region_203;Name=TE_00000284;Classification=LTR/unknown;Sequence_ontology=SO:0000286;ltr_identity=0.9543;Method=structural;motif=TGCA;tsd=TGTAG
267	EDTA	target_site_duplication	487894	487898	.	?	.	ID=rTSD_203;Parent=repeat_region_203;Name=TE_00000284;Classification=LTR/unknown;Sequence_ontology=SO:0000434;ltr_identity=0.9543;Method=structural;motif=TGCA;tsd=TGTAG
268	EDTA	PIF_Harbinger_TIR_transposon	373794	375581	.	.	.	ID=TE_struc_541;Name=268:373794..375581;Classification=DNA/DTH;Sequence_ontology=SO:0002284;Identity=1;Method=structural;TSD=TTA_TTA_100.0;TIR=GAGCAATCCT_AGGATTGCTC
269	EDTA	Mutator_TIR_transposon	1186	1335	.	.	.	ID=TE_struc_542;Name=269:1186..1335;Classification=MITE/DTM;Sequence_ontology=SO:0002280;Identity=0.9;Method=structural;TSD=GACTAAA_GACTAAA_100.0;TIR=GAAAAAGTGT_ACACTTTCTC
269	EDTA	Mutator_TIR_transposon	277572	277677	.	.	.	ID=TE_struc_543;Name=269:277572..277677;Classification=MITE/DTM;Sequence_ontology=SO:0002280;Identity=0.9;Method=structural;TSD=ATGGAGT_ATGGAGT_100.0;TIR=GAATATCGAT_ATCGATAATC
269	EDTA	CACTA_TIR_transposon	406805	410309	.	.	.	ID=TE_struc_544;Name=TE_00001025;Classification=DNA/DTC;Sequence_ontology=SO:0002285;Identity=0.9;Method=structural;TSD=AA_AA_100.0;TIR=CACTAGTGTC_GACAATAGTG
270	EDTA	Mutator_TIR_transposon	133687	138356	.	.	.	ID=TE_struc_546;Name=270:133687..138356;Classification=DNA/DTM;Sequence_ontology=SO:0002280;Identity=1;Method=structural;TSD=TAGGTTA_TATGTTA_85.71;TIR=CCAACATTGT_ACAATGTTGG
270	EDTA	repeat_region	207651	212973	.	+	.	ID=repeat_region_204;Name=TE_00000942;Classification=LTR/Copia;Sequence_ontology=SO:0000657;ltr_identity=0.9910;Method=structural;motif=TGCA;tsd=CATAT
270	EDTA	target_site_duplication	207651	207655	.	+	.	ID=lTSD_204;Parent=repeat_region_204;Name=TE_00000942;Classification=LTR/Copia;Sequence_ontology=SO:0000434;ltr_identity=0.9910;Method=structural;motif=TGCA;tsd=CATAT
270	EDTA	long_terminal_repeat	207656	208883	.	+	.	ID=lLTR_204;Parent=repeat_region_204;Name=TE_00000942;Classification=LTR/Copia;Sequence_ontology=SO:0000286;ltr_identity=0.9910;Method=structural;motif=TGCA;tsd=CATAT
270	EDTA	Copia_LTR_retrotransposon	207656	212968	.	+	.	ID=LTRRT_204;Parent=repeat_region_204;Name=TE_00000942;Classification=LTR/Copia;Sequence_ontology=SO:0002264;ltr_identity=0.9910;Method=structural;motif=TGCA;tsd=CATAT
270	EDTA	Mutator_TIR_transposon	208052	212132	.	.	.	ID=TE_struc_547;Name=270:208052..212132;Classification=DNA/DTM;Sequence_ontology=SO:0002280;Identity=0.9;Method=structural;TSD=AAAGGTACGT_AAAGGTACGT_100.0;TIR=GTATCGACAC_GTATCGATAC
270	EDTA	long_terminal_repeat	211730	212968	.	+	.	ID=rLTR_204;Parent=repeat_region_204;Name=TE_00000942;Classification=LTR/Copia;Sequence_ontology=SO:0000286;ltr_identity=0.9910;Method=structural;motif=TGCA;tsd=CATAT
270	EDTA	target_site_duplication	212969	212973	.	+	.	ID=rTSD_204;Parent=repeat_region_204;Name=TE_00000942;Classification=LTR/Copia;Sequence_ontology=SO:0000434;ltr_identity=0.9910;Method=structural;motif=TGCA;tsd=CATAT
270	EDTA	helitron	266164	271210	.	-	.	ID=TE_struc_545;Name=TE_00000570;Classification=DNA/Helitron;Sequence_ontology=SO:0000544;Identity=NA;Method=structural
270	EDTA	repeat_region	322115	328243	.	-	.	ID=repeat_region_205;Name=TE_00000339;Classification=LTR/Copia;Sequence_ontology=SO:0000657;ltr_identity=0.9584;Method=structural;motif=TGCA;tsd=CTTCA
270	EDTA	target_site_duplication	322115	322119	.	-	.	ID=lTSD_205;Parent=repeat_region_205;Name=TE_00000339;Classification=LTR/Copia;Sequence_ontology=SO:0000434;ltr_identity=0.9584;Method=structural;motif=TGCA;tsd=CTTCA
270	EDTA	long_terminal_repeat	322120	323410	.	-	.	ID=lLTR_205;Parent=repeat_region_205;Name=TE_00000339;Classification=LTR/Copia;Sequence_ontology=SO:0000286;ltr_identity=0.9584;Method=structural;motif=TGCA;tsd=CTTCA
270	EDTA	Copia_LTR_retrotransposon	322120	328238	.	-	.	ID=LTRRT_205;Parent=repeat_region_205;Name=TE_00000339;Classification=LTR/Copia;Sequence_ontology=SO:0002264;ltr_identity=0.9584;Method=structural;motif=TGCA;tsd=CTTCA
270	EDTA	long_terminal_repeat	326961	328238	.	-	.	ID=rLTR_205;Parent=repeat_region_205;Name=TE_00000339;Classification=LTR/Copia;Sequence_ontology=SO:0000286;ltr_identity=0.9584;Method=structural;motif=TGCA;tsd=CTTCA
270	EDTA	target_site_duplication	328239	328243	.	-	.	ID=rTSD_205;Parent=repeat_region_205;Name=TE_00000339;Classification=LTR/Copia;Sequence_ontology=SO:0000434;ltr_identity=0.9584;Method=structural;motif=TGCA;tsd=CTTCA
270	EDTA	Tc1_Mariner_TIR_transposon	567099	568699	.	.	.	ID=TE_struc_548;Name=TE_00000512;Classification=DNA/DTT;Sequence_ontology=SO:0002278;Identity=0.9;Method=structural;TSD=TA_TA_100.0;TIR=CTTTCTCTAT_ATAGAGCAAG
272	EDTA	helitron	301445	311261	.	-	.	ID=TE_struc_549;Name=TE_00000173;Classification=DNA/Helitron;Sequence_ontology=SO:0000544;Identity=NA;Method=structural
273	EDTA	Mutator_TIR_transposon	83642	84854	.	.	.	ID=TE_struc_550;Name=TE_00000367;Classification=DNA/DTM;Sequence_ontology=SO:0002280;Identity=0.9;Method=structural;TSD=TGTGATG_TGTGATG_100.0;TIR=CATCCATTTA_TAATTGGATG
273	EDTA	Mutator_TIR_transposon	369732	370524	.	.	.	ID=TE_struc_551;Name=TE_00000870;Classification=DNA/DTM;Sequence_ontology=SO:0002280;Identity=1;Method=structural;TSD=TGATTCTAC_TGATTCTAC_100.0;TIR=GAGAAATTAT_ATAATTTCTC
273	EDTA	Mutator_TIR_transposon	505180	505358	.	.	.	ID=TE_struc_552;Name=TE_00000624;Classification=MITE/DTM;Sequence_ontology=SO:0002280;Identity=0.9;Method=structural;TSD=TAGAAGATT_TAGAAGATT_100.0;TIR=GAGAGCATAT_ATATGCTCCC
276	EDTA	Mutator_TIR_transposon	200807	203145	.	.	.	ID=TE_struc_553;Name=276:200807..203145;Classification=DNA/DTM;Sequence_ontology=SO:0002280;Identity=0.9;Method=structural;TSD=AAAAAAG_AAAAAAG_100.0;TIR=GACGAATATA_TATATCCGTC
276	EDTA	Mutator_TIR_transposon	244277	248757	.	.	.	ID=TE_struc_554;Name=TE_00000525;Classification=DNA/DTM;Sequence_ontology=SO:0002280;Identity=0.9;Method=structural;TSD=ACTAAGG_ACTAAGG_100.0;TIR=CATGCCATTA_AAATGGCATG
276	EDTA	repeat_region	497502	499644	.	?	.	ID=repeat_region_206;Name=TE_00000986;Classification=LTR/unknown;Sequence_ontology=SO:0000657;ltr_identity=0.9915;Method=structural;motif=TGTA;tsd=TATAA
276	EDTA	target_site_duplication	497502	497506	.	?	.	ID=lTSD_206;Parent=repeat_region_206;Name=TE_00000986;Classification=LTR/unknown;Sequence_ontology=SO:0000434;ltr_identity=0.9915;Method=structural;motif=TGTA;tsd=TATAA
276	EDTA	long_terminal_repeat	497507	497625	.	?	.	ID=lLTR_206;Parent=repeat_region_206;Name=TE_00000986;Classification=LTR/unknown;Sequence_ontology=SO:0000286;ltr_identity=0.9915;Method=structural;motif=TGTA;tsd=TATAA
276	EDTA	LTR_retrotransposon	497507	499639	.	?	.	ID=LTRRT_206;Parent=repeat_region_206;Name=TE_00000986;Classification=LTR/unknown;Sequence_ontology=SO:0000186;ltr_identity=0.9915;Method=structural;motif=TGTA;tsd=TATAA
276	EDTA	long_terminal_repeat	499521	499639	.	?	.	ID=rLTR_206;Parent=repeat_region_206;Name=TE_00000986;Classification=LTR/unknown;Sequence_ontology=SO:0000286;ltr_identity=0.9915;Method=structural;motif=TGTA;tsd=TATAA
276	EDTA	target_site_duplication	499640	499644	.	?	.	ID=rTSD_206;Parent=repeat_region_206;Name=TE_00000986;Classification=LTR/unknown;Sequence_ontology=SO:0000434;ltr_identity=0.9915;Method=structural;motif=TGTA;tsd=TATAA
277	EDTA	Mutator_TIR_transposon	302420	302540	.	.	.	ID=TE_struc_555;Name=277:302420..302540;Classification=MITE/DTM;Sequence_ontology=SO:0002280;Identity=1;Method=structural;TSD=ATTATGCAAT_ATTATGCAAT_100.0;TIR=GTATCGATAC_GTATCGATAC
278	EDTA	CACTA_TIR_transposon	86171	90971	.	.	.	ID=TE_struc_556;Name=278:86171..90971;Classification=DNA/DTC;Sequence_ontology=SO:0002285;Identity=0.9;Method=structural;TSD=GT_GT_100.0;TIR=CACTAGTAAG_CTTCCTAGTG
279	EDTA	repeat_region	84211	90003	.	-	.	ID=repeat_region_207;Name=TE_00000447;Classification=LTR/Copia;Sequence_ontology=SO:0000657;ltr_identity=0.9777;Method=structural;motif=TGCA;tsd=ATGAG
279	EDTA	target_site_duplication	84211	84215	.	-	.	ID=lTSD_207;Parent=repeat_region_207;Name=TE_00000447;Classification=LTR/Copia;Sequence_ontology=SO:0000434;ltr_identity=0.9777;Method=structural;motif=TGCA;tsd=ATGAG
279	EDTA	long_terminal_repeat	84216	85414	.	-	.	ID=lLTR_207;Parent=repeat_region_207;Name=TE_00000447;Classification=LTR/Copia;Sequence_ontology=SO:0000286;ltr_identity=0.9777;Method=structural;motif=TGCA;tsd=ATGAG
279	EDTA	Copia_LTR_retrotransposon	84216	89998	.	-	.	ID=LTRRT_207;Parent=repeat_region_207;Name=TE_00000447;Classification=LTR/Copia;Sequence_ontology=SO:0002264;ltr_identity=0.9777;Method=structural;motif=TGCA;tsd=ATGAG
279	EDTA	long_terminal_repeat	88828	89998	.	-	.	ID=rLTR_207;Parent=repeat_region_207;Name=TE_00000447;Classification=LTR/Copia;Sequence_ontology=SO:0000286;ltr_identity=0.9777;Method=structural;motif=TGCA;tsd=ATGAG
279	EDTA	target_site_duplication	89999	90003	.	-	.	ID=rTSD_207;Parent=repeat_region_207;Name=TE_00000447;Classification=LTR/Copia;Sequence_ontology=SO:0000434;ltr_identity=0.9777;Method=structural;motif=TGCA;tsd=ATGAG
279	EDTA	Mutator_TIR_transposon	526172	528295	.	.	.	ID=TE_struc_557;Name=TE_00000862;Classification=DNA/DTM;Sequence_ontology=SO:0002280;Identity=0.9;Method=structural;TSD=TTAAAAG_TTAAAAG_100.0;TIR=CAAGAATCAC_GTGATTTTTG
280	EDTA	repeat_region	132536	138851	.	?	.	ID=repeat_region_208;Name=TE_00000447;Classification=LTR/unknown;Sequence_ontology=SO:0000657;ltr_identity=0.9371;Method=structural;motif=TGCA;tsd=TCGAT
280	EDTA	target_site_duplication	132536	132540	.	?	.	ID=lTSD_208;Parent=repeat_region_208;Name=TE_00000447;Classification=LTR/unknown;Sequence_ontology=SO:0000434;ltr_identity=0.9371;Method=structural;motif=TGCA;tsd=TCGAT
280	EDTA	long_terminal_repeat	132541	133756	.	?	.	ID=lLTR_208;Parent=repeat_region_208;Name=TE_00000447;Classification=LTR/unknown;Sequence_ontology=SO:0000286;ltr_identity=0.9371;Method=structural;motif=TGCA;tsd=TCGAT
280	EDTA	LTR_retrotransposon	132541	138846	.	?	.	ID=LTRRT_208;Parent=repeat_region_208;Name=TE_00000447;Classification=LTR/unknown;Sequence_ontology=SO:0000186;ltr_identity=0.9371;Method=structural;motif=TGCA;tsd=TCGAT
280	EDTA	long_terminal_repeat	137631	138846	.	?	.	ID=rLTR_208;Parent=repeat_region_208;Name=TE_00000447;Classification=LTR/unknown;Sequence_ontology=SO:0000286;ltr_identity=0.9371;Method=structural;motif=TGCA;tsd=TCGAT
280	EDTA	target_site_duplication	138847	138851	.	?	.	ID=rTSD_208;Parent=repeat_region_208;Name=TE_00000447;Classification=LTR/unknown;Sequence_ontology=SO:0000434;ltr_identity=0.9371;Method=structural;motif=TGCA;tsd=TCGAT
280	EDTA	repeat_region	534387	542172	.	-	.	ID=repeat_region_209;Name=TE_00000264;Classification=LTR/Copia;Sequence_ontology=SO:0000657;ltr_identity=0.9783;Method=structural;motif=TGCA;tsd=CATAT
280	EDTA	target_site_duplication	534387	534391	.	-	.	ID=lTSD_209;Parent=repeat_region_209;Name=TE_00000264;Classification=LTR/Copia;Sequence_ontology=SO:0000434;ltr_identity=0.9783;Method=structural;motif=TGCA;tsd=CATAT
280	EDTA	long_terminal_repeat	534392	535594	.	-	.	ID=lLTR_209;Parent=repeat_region_209;Name=TE_00000264;Classification=LTR/Copia;Sequence_ontology=SO:0000286;ltr_identity=0.9783;Method=structural;motif=TGCA;tsd=CATAT
280	EDTA	Copia_LTR_retrotransposon	534392	542167	.	-	.	ID=LTRRT_209;Parent=repeat_region_209;Name=TE_00000264;Classification=LTR/Copia;Sequence_ontology=SO:0002264;ltr_identity=0.9783;Method=structural;motif=TGCA;tsd=CATAT
280	EDTA	long_terminal_repeat	540946	542167	.	-	.	ID=rLTR_209;Parent=repeat_region_209;Name=TE_00000264;Classification=LTR/Copia;Sequence_ontology=SO:0000286;ltr_identity=0.9783;Method=structural;motif=TGCA;tsd=CATAT
280	EDTA	target_site_duplication	542168	542172	.	-	.	ID=rTSD_209;Parent=repeat_region_209;Name=TE_00000264;Classification=LTR/Copia;Sequence_ontology=SO:0000434;ltr_identity=0.9783;Method=structural;motif=TGCA;tsd=CATAT
280	EDTA	repeat_region	558038	564100	.	-	.	ID=repeat_region_210;Name=TE_00000339;Classification=LTR/Copia;Sequence_ontology=SO:0000657;ltr_identity=0.9787;Method=structural;motif=TGCA;tsd=CTCTA
280	EDTA	target_site_duplication	558038	558042	.	-	.	ID=lTSD_210;Parent=repeat_region_210;Name=TE_00000339;Classification=LTR/Copia;Sequence_ontology=SO:0000434;ltr_identity=0.9787;Method=structural;motif=TGCA;tsd=CTCTA
280	EDTA	long_terminal_repeat	558043	559316	.	-	.	ID=lLTR_210;Parent=repeat_region_210;Name=TE_00000339;Classification=LTR/Copia;Sequence_ontology=SO:0000286;ltr_identity=0.9787;Method=structural;motif=TGCA;tsd=CTCTA
280	EDTA	Copia_LTR_retrotransposon	558043	564095	.	-	.	ID=LTRRT_210;Parent=repeat_region_210;Name=TE_00000339;Classification=LTR/Copia;Sequence_ontology=SO:0002264;ltr_identity=0.9787;Method=structural;motif=TGCA;tsd=CTCTA
280	EDTA	long_terminal_repeat	562820	564095	.	-	.	ID=rLTR_210;Parent=repeat_region_210;Name=TE_00000339;Classification=LTR/Copia;Sequence_ontology=SO:0000286;ltr_identity=0.9787;Method=structural;motif=TGCA;tsd=CTCTA
280	EDTA	target_site_duplication	564096	564100	.	-	.	ID=rTSD_210;Parent=repeat_region_210;Name=TE_00000339;Classification=LTR/Copia;Sequence_ontology=SO:0000434;ltr_identity=0.9787;Method=structural;motif=TGCA;tsd=CTCTA
281	EDTA	repeat_region	573079	577555	.	?	.	ID=repeat_region_211;Name=TE_00000826;Classification=LTR/unknown;Sequence_ontology=SO:0000657;ltr_identity=0.9564;Method=structural;motif=TGCA;tsd=CAACC
281	EDTA	target_site_duplication	573079	573083	.	?	.	ID=lTSD_211;Parent=repeat_region_211;Name=TE_00000826;Classification=LTR/unknown;Sequence_ontology=SO:0000434;ltr_identity=0.9564;Method=structural;motif=TGCA;tsd=CAACC
281	EDTA	long_terminal_repeat	573084	573455	.	?	.	ID=lLTR_211;Parent=repeat_region_211;Name=TE_00000826;Classification=LTR/unknown;Sequence_ontology=SO:0000286;ltr_identity=0.9564;Method=structural;motif=TGCA;tsd=CAACC
281	EDTA	LTR_retrotransposon	573084	577550	.	?	.	ID=LTRRT_211;Parent=repeat_region_211;Name=TE_00000826;Classification=LTR/unknown;Sequence_ontology=SO:0000186;ltr_identity=0.9564;Method=structural;motif=TGCA;tsd=CAACC
281	EDTA	long_terminal_repeat	577183	577550	.	?	.	ID=rLTR_211;Parent=repeat_region_211;Name=TE_00000826;Classification=LTR/unknown;Sequence_ontology=SO:0000286;ltr_identity=0.9564;Method=structural;motif=TGCA;tsd=CAACC
281	EDTA	target_site_duplication	577551	577555	.	?	.	ID=rTSD_211;Parent=repeat_region_211;Name=TE_00000826;Classification=LTR/unknown;Sequence_ontology=SO:0000434;ltr_identity=0.9564;Method=structural;motif=TGCA;tsd=CAACC
282	EDTA	Mutator_TIR_transposon	559838	561154	.	.	.	ID=TE_struc_558;Name=282:559838..561154;Classification=DNA/DTM;Sequence_ontology=SO:0002280;Identity=0.9;Method=structural;TSD=ACTTTGA_ACTTTGA_100.0;TIR=CACGAATTCA_TGAATTCATG
285	EDTA	Mutator_TIR_transposon	297863	297985	.	.	.	ID=TE_struc_559;Name=TE_00000544;Classification=MITE/DTM;Sequence_ontology=SO:0002280;Identity=0.9;Method=structural;TSD=GTTGAAC_GTTGAAC_100.0;TIR=CTAAAGATAG_CTATTTTTAG
285	EDTA	Mutator_TIR_transposon	589079	593668	.	.	.	ID=TE_struc_560;Name=TE_00000175;Classification=DNA/DTM;Sequence_ontology=SO:0002280;Identity=0.9;Method=structural;TSD=TAGTTTT_TAGTTTT_100.0;TIR=GCTTGAATCA_TGATTCAATC
286	EDTA	Mutator_TIR_transposon	462291	463123	.	.	.	ID=TE_struc_561;Name=286:462291..463123;Classification=DNA/DTM;Sequence_ontology=SO:0002280;Identity=0.9;Method=structural;TSD=CCTTAAA_CCTTAAA_100.0;TIR=GTATCTTGGT_ACCAAAATAC
287	EDTA	repeat_region	98571	105015	.	+	.	ID=repeat_region_212;Name=TE_00000339;Classification=LTR/Copia;Sequence_ontology=SO:0000657;ltr_identity=0.9564;Method=structural;motif=TGCA;tsd=CTAAT
287	EDTA	target_site_duplication	98571	98575	.	+	.	ID=lTSD_212;Parent=repeat_region_212;Name=TE_00000339;Classification=LTR/Copia;Sequence_ontology=SO:0000434;ltr_identity=0.9564;Method=structural;motif=TGCA;tsd=CTAAT
287	EDTA	long_terminal_repeat	98576	99819	.	+	.	ID=lLTR_212;Parent=repeat_region_212;Name=TE_00000339;Classification=LTR/Copia;Sequence_ontology=SO:0000286;ltr_identity=0.9564;Method=structural;motif=TGCA;tsd=CTAAT
287	EDTA	Copia_LTR_retrotransposon	98576	105010	.	+	.	ID=LTRRT_212;Parent=repeat_region_212;Name=TE_00000339;Classification=LTR/Copia;Sequence_ontology=SO:0002264;ltr_identity=0.9564;Method=structural;motif=TGCA;tsd=CTAAT
287	EDTA	long_terminal_repeat	103789	105010	.	+	.	ID=rLTR_212;Parent=repeat_region_212;Name=TE_00000339;Classification=LTR/Copia;Sequence_ontology=SO:0000286;ltr_identity=0.9564;Method=structural;motif=TGCA;tsd=CTAAT
287	EDTA	target_site_duplication	105011	105015	.	+	.	ID=rTSD_212;Parent=repeat_region_212;Name=TE_00000339;Classification=LTR/Copia;Sequence_ontology=SO:0000434;ltr_identity=0.9564;Method=structural;motif=TGCA;tsd=CTAAT
287	EDTA	repeat_region	314020	324075	.	+	.	ID=repeat_region_213;Name=TE_00000264;Classification=LTR/Copia;Sequence_ontology=SO:0000657;ltr_identity=0.9299;Method=structural;motif=TGCA;tsd=GAATG
287	EDTA	target_site_duplication	314020	314024	.	+	.	ID=lTSD_213;Parent=repeat_region_213;Name=TE_00000264;Classification=LTR/Copia;Sequence_ontology=SO:0000434;ltr_identity=0.9299;Method=structural;motif=TGCA;tsd=GAATG
287	EDTA	long_terminal_repeat	314025	315320	.	+	.	ID=lLTR_213;Parent=repeat_region_213;Name=TE_00000264;Classification=LTR/Copia;Sequence_ontology=SO:0000286;ltr_identity=0.9299;Method=structural;motif=TGCA;tsd=GAATG
287	EDTA	Copia_LTR_retrotransposon	314025	324070	.	+	.	ID=LTRRT_213;Parent=repeat_region_213;Name=TE_00000264;Classification=LTR/Copia;Sequence_ontology=SO:0002264;ltr_identity=0.9299;Method=structural;motif=TGCA;tsd=GAATG
287	EDTA	long_terminal_repeat	322760	324070	.	+	.	ID=rLTR_213;Parent=repeat_region_213;Name=TE_00000264;Classification=LTR/Copia;Sequence_ontology=SO:0000286;ltr_identity=0.9299;Method=structural;motif=TGCA;tsd=GAATG
287	EDTA	target_site_duplication	324071	324075	.	+	.	ID=rTSD_213;Parent=repeat_region_213;Name=TE_00000264;Classification=LTR/Copia;Sequence_ontology=SO:0000434;ltr_identity=0.9299;Method=structural;motif=TGCA;tsd=GAATG
287	EDTA	CACTA_TIR_transposon	351780	355933	.	.	.	ID=TE_struc_562;Name=TE_00000772;Classification=DNA/DTC;Sequence_ontology=SO:0002285;Identity=0.9;Method=structural;TSD=AAT_AAT_100.0;TIR=CACTATAAGA_TCTCATAGTG
288	EDTA	repeat_region	360558	365722	.	+	.	ID=repeat_region_214;Name=TE_00000519;Classification=LTR/Copia;Sequence_ontology=SO:0000657;ltr_identity=1.0000;Method=structural;motif=TGCA;tsd=AAGGT
288	EDTA	target_site_duplication	360558	360562	.	+	.	ID=lTSD_214;Parent=repeat_region_214;Name=TE_00000519;Classification=LTR/Copia;Sequence_ontology=SO:0000434;ltr_identity=1.0000;Method=structural;motif=TGCA;tsd=AAGGT
288	EDTA	long_terminal_repeat	360563	360851	.	+	.	ID=lLTR_214;Parent=repeat_region_214;Name=TE_00000519;Classification=LTR/Copia;Sequence_ontology=SO:0000286;ltr_identity=1.0000;Method=structural;motif=TGCA;tsd=AAGGT
288	EDTA	Copia_LTR_retrotransposon	360563	365717	.	+	.	ID=LTRRT_214;Parent=repeat_region_214;Name=TE_00000519;Classification=LTR/Copia;Sequence_ontology=SO:0002264;ltr_identity=1.0000;Method=structural;motif=TGCA;tsd=AAGGT
288	EDTA	long_terminal_repeat	365430	365717	.	+	.	ID=rLTR_214;Parent=repeat_region_214;Name=TE_00000519;Classification=LTR/Copia;Sequence_ontology=SO:0000286;ltr_identity=1.0000;Method=structural;motif=TGCA;tsd=AAGGT
288	EDTA	target_site_duplication	365718	365722	.	+	.	ID=rTSD_214;Parent=repeat_region_214;Name=TE_00000519;Classification=LTR/Copia;Sequence_ontology=SO:0000434;ltr_identity=1.0000;Method=structural;motif=TGCA;tsd=AAGGT
[truncated: 2,306 more rows]
