# Supplementary material for: Chromosome-level baobab genome illuminates its evolutionary trajectory and environmental adaptation
Source: Nat Commun. 2024 Oct 12;15:8833. doi: 10.1038/s41467-024-53157-w (PMC11470940; doi:10.1038/s41467-024-53157-w)
Supplement: Supplementary file 18 — Source Data [file 41467_2024_53157_MOESM18_ESM.zip › Supplementary Fig. 6c-intact.Aza135.TE.txt]

1	EDTA	hAT_TIR_transposon	378487	378935	.	.	.	ID=TE_struc_2;Name=TE_00000225;Classification=MITE/DTA;Sequence_ontology=SO:0002279;Identity=1;Method=structural;TSD=CTGGCAGG_CTGGCAGG_100.0;TIR=TAGGGGTGAG_CTCACCCCTA
1	EDTA	CACTA_TIR_transposon	704926	708828	.	.	.	ID=TE_struc_3;Name=1:704926..708828;Classification=DNA/DTC;Sequence_ontology=SO:0002285;Identity=0.9;Method=structural;TSD=AC_AC_100.0;TIR=CACTAGAAAT_ATTTGTAGTG
1	EDTA	CACTA_TIR_transposon	739731	741077	.	.	.	ID=TE_struc_4;Name=1:739731..741077;Classification=DNA/DTC;Sequence_ontology=SO:0002285;Identity=0.9;Method=structural;TSD=CAT_CAT_100.0;TIR=CACTGCTCAA_TTGACCAGTG
1	EDTA	CACTA_TIR_transposon	801132	803943	.	.	.	ID=TE_struc_5;Name=TE_00000002;Classification=DNA/DTC;Sequence_ontology=SO:0002285;Identity=0.9;Method=structural;TSD=TT_TT_100.0;TIR=CACTGAGGGC_GACCTCAGTG
1	EDTA	Mutator_TIR_transposon	1428839	1430569	.	.	.	ID=TE_struc_6;Name=1:1428839..1430569;Classification=DNA/DTM;Sequence_ontology=SO:0002280;Identity=0.9;Method=structural;TSD=TTTTCTT_TTTTCCT_85.71;TIR=CACTTGAATT_AATTCAAGGG
1	EDTA	helitron	2275398	2294602	.	+	.	ID=TE_struc_0;Name=TE_00000004;Classification=DNA/Helitron;Sequence_ontology=SO:0000544;Identity=NA;Method=structural
1	EDTA	Mutator_TIR_transposon	2477917	2478099	.	.	.	ID=TE_struc_7;Name=TE_00000507;Classification=MITE/DTM;Sequence_ontology=SO:0002280;Identity=0.9;Method=structural;TSD=CAATTGGT_CAATTGGT_100.0;TIR=GAATTGGAAG_CTTCCATTTC
1	EDTA	Mutator_TIR_transposon	3485756	3489151	.	.	.	ID=TE_struc_8;Name=TE_00000005;Classification=DNA/DTM;Sequence_ontology=SO:0002280;Identity=0.9;Method=structural;TSD=GTTTTTTT_TTTTTTTT_87.5;TIR=GGTTAGAAAA_TTCTCTAACC
1	EDTA	helitron	3544257	3553729	.	+	.	ID=TE_struc_1;Name=TE_00000006;Classification=DNA/Helitron;Sequence_ontology=SO:0000544;Identity=NA;Method=structural
1	EDTA	Mutator_TIR_transposon	3787675	3788568	.	.	.	ID=TE_struc_9;Name=TE_00000007;Classification=DNA/DTM;Sequence_ontology=SO:0002280;Identity=0.9;Method=structural;TSD=TTTCCTG_TTTCCTG_100.0;TIR=GAAGGAAAAC_ATTTTCCTTC
1	EDTA	Mutator_TIR_transposon	5122011	5125532	.	.	.	ID=TE_struc_10;Name=1:5122011..5125532;Classification=DNA/DTM;Sequence_ontology=SO:0002280;Identity=0.9;Method=structural;TSD=AAAATCC_AAAATCC_100.0;TIR=CGGGAAAGAA_TTCCTTCCCG
1	EDTA	Mutator_TIR_transposon	5139400	5140028	.	.	.	ID=TE_struc_11;Name=1:5139400..5140028;Classification=DNA/DTM;Sequence_ontology=SO:0002280;Identity=0.9;Method=structural;TSD=TAGAAAAG_TAGAAAAG_100.0;TIR=GATCAGATTT_AAATTTGATC
2	EDTA	Mutator_TIR_transposon	904596	904955	.	.	.	ID=TE_struc_12;Name=TE_00000683;Classification=MITE/DTM;Sequence_ontology=SO:0002280;Identity=0.9;Method=structural;TSD=CATTTGTTA_TATTTGTTA_88.89;TIR=GGCTTAATTA_TAATTAACCC
2	EDTA	hAT_TIR_transposon	1115682	1115947	.	.	.	ID=TE_struc_13;Name=TE_00000806;Classification=MITE/DTA;Sequence_ontology=SO:0002279;Identity=0.9;Method=structural;TSD=GCTCCTAC_GCTCCTAC_100.0;TIR=TAGAGATGGC_GCCAACTCTA
2	EDTA	CACTA_TIR_transposon	1239799	1239951	.	.	.	ID=TE_struc_14;Name=TE_00000320;Classification=MITE/DTC;Sequence_ontology=SO:0002285;Identity=0.9;Method=structural;TSD=TT_TT_100.0;TIR=CACTAAAAGA_TCGTTTAGTG
2	EDTA	Mutator_TIR_transposon	1598475	1598659	.	.	.	ID=TE_struc_15;Name=TE_00000533;Classification=MITE/DTM;Sequence_ontology=SO:0002280;Identity=1;Method=structural;TSD=TTGAGCAC_TTGAGCAC_100.0;TIR=CTATGTTACT_AGTAACATAG
2	EDTA	hAT_TIR_transposon	3224541	3224968	.	.	.	ID=TE_struc_16;Name=TE_00000225;Classification=MITE/DTA;Sequence_ontology=SO:0002279;Identity=0.9;Method=structural;TSD=AGCATGAG_AGCATGAG_100.0;TIR=TAGGGGTGAC_CTCACCCCTA
2	EDTA	Mutator_TIR_transposon	3741675	3745074	.	.	.	ID=TE_struc_17;Name=2:3741675..3745074;Classification=DNA/DTM;Sequence_ontology=SO:0002280;Identity=0.9;Method=structural;TSD=AAATAAA_AAATAAA_100.0;TIR=GTCAATAAGG_CCTTATTTAC
2	EDTA	Mutator_TIR_transposon	4229955	4230103	.	.	.	ID=TE_struc_18;Name=TE_00000220;Classification=MITE/DTM;Sequence_ontology=SO:0002280;Identity=0.9;Method=structural;TSD=TGGTCTT_TGGTCTT_100.0;TIR=GACATTTAAA_TTTTAATGTC
2	EDTA	Mutator_TIR_transposon	5378284	5378836	.	.	.	ID=TE_struc_19;Name=2:5378284..5378836;Classification=MITE/DTM;Sequence_ontology=SO:0002280;Identity=0.9;Method=structural;TSD=CAAAATT_CAAAATT_100.0;TIR=GAGAGAAATT_AATTTCTCAC
3	EDTA	Mutator_TIR_transposon	98836	101887	.	.	.	ID=TE_struc_21;Name=3:98836..101887;Classification=DNA/DTM;Sequence_ontology=SO:0002280;Identity=0.9;Method=structural;TSD=TTAAAAA_TTAAAAA_100.0;TIR=GAAAAAGTGG_CCTCTTTTTC
3	EDTA	repeat_region	1793018	1795126	.	-	.	ID=repeat_region_1;Name=TE_00000233;Classification=LTR/Gypsy;Sequence_ontology=SO:0000657;ltr_identity=0.9171;Method=structural;motif=TGCA;tsd=TTAAA
3	EDTA	target_site_duplication	1793018	1793022	.	-	.	ID=lTSD_1;Parent=repeat_region_1;Name=TE_00000233;Classification=LTR/Gypsy;Sequence_ontology=SO:0000434;ltr_identity=0.9171;Method=structural;motif=TGCA;tsd=TTAAA
3	EDTA	long_terminal_repeat	1793023	1793373	.	-	.	ID=lLTR_1;Parent=repeat_region_1;Name=TE_00000233;Classification=LTR/Gypsy;Sequence_ontology=SO:0000286;ltr_identity=0.9171;Method=structural;motif=TGCA;tsd=TTAAA
3	EDTA	Gypsy_LTR_retrotransposon	1793023	1795121	.	-	.	ID=LTRRT_1;Parent=repeat_region_1;Name=TE_00000233;Classification=LTR/Gypsy;Sequence_ontology=SO:0002265;ltr_identity=0.9171;Method=structural;motif=TGCA;tsd=TTAAA
3	EDTA	long_terminal_repeat	1794771	1795121	.	-	.	ID=rLTR_1;Parent=repeat_region_1;Name=TE_00000233;Classification=LTR/Gypsy;Sequence_ontology=SO:0000286;ltr_identity=0.9171;Method=structural;motif=TGCA;tsd=TTAAA
3	EDTA	target_site_duplication	1795122	1795126	.	-	.	ID=rTSD_1;Parent=repeat_region_1;Name=TE_00000233;Classification=LTR/Gypsy;Sequence_ontology=SO:0000434;ltr_identity=0.9171;Method=structural;motif=TGCA;tsd=TTAAA
3	EDTA	Mutator_TIR_transposon	1992976	1997393	.	.	.	ID=TE_struc_22;Name=3:1992976..1997393;Classification=DNA/DTM;Sequence_ontology=SO:0002280;Identity=0.9;Method=structural;TSD=CATTTTC_CATTTTC_100.0;TIR=CGTACAAATC_GCTTTGTACG
3	EDTA	helitron	2534877	2545898	.	-	.	ID=TE_struc_20;Name=TE_00000012;Classification=DNA/Helitron;Sequence_ontology=SO:0000544;Identity=NA;Method=structural
3	EDTA	PIF_Harbinger_TIR_transposon	3942979	3943414	.	.	.	ID=TE_struc_23;Name=TE_00000239;Classification=MITE/DTH;Sequence_ontology=SO:0002284;Identity=0.9;Method=structural;TSD=TTA_TTA_100.0;TIR=GACCAAAGAA_GTCTTTGGTC
4	EDTA	hAT_TIR_transposon	192730	193225	.	.	.	ID=TE_struc_24;Name=TE_00000224;Classification=MITE/DTA;Sequence_ontology=SO:0002279;Identity=0.9;Method=structural;TSD=TATAAAAA_TATAAAAA_100.0;TIR=CAGTGTTTTC_GACAACACTG
4	EDTA	CACTA_TIR_transposon	1099347	1103748	.	.	.	ID=TE_struc_25;Name=4:1099347..1103748;Classification=DNA/DTC;Sequence_ontology=SO:0002285;Identity=0.9;Method=structural;TSD=TT_TT_100.0;TIR=CACTAGGAGA_TCTACTAGTG
4	EDTA	repeat_region	1695788	1700890	.	+	.	ID=repeat_region_2;Name=TE_00000376;Classification=LTR/Copia;Sequence_ontology=SO:0000657;ltr_identity=0.9288;Method=structural;motif=TGCA;tsd=AAAAC
4	EDTA	target_site_duplication	1695788	1695792	.	+	.	ID=lTSD_2;Parent=repeat_region_2;Name=TE_00000376;Classification=LTR/Copia;Sequence_ontology=SO:0000434;ltr_identity=0.9288;Method=structural;motif=TGCA;tsd=AAAAC
4	EDTA	long_terminal_repeat	1695793	1696060	.	+	.	ID=lLTR_2;Parent=repeat_region_2;Name=TE_00000376;Classification=LTR/Copia;Sequence_ontology=SO:0000286;ltr_identity=0.9288;Method=structural;motif=TGCA;tsd=AAAAC
4	EDTA	Copia_LTR_retrotransposon	1695793	1700885	.	+	.	ID=LTRRT_2;Parent=repeat_region_2;Name=TE_00000376;Classification=LTR/Copia;Sequence_ontology=SO:0002264;ltr_identity=0.9288;Method=structural;motif=TGCA;tsd=AAAAC
4	EDTA	long_terminal_repeat	1700617	1700885	.	+	.	ID=rLTR_2;Parent=repeat_region_2;Name=TE_00000376;Classification=LTR/Copia;Sequence_ontology=SO:0000286;ltr_identity=0.9288;Method=structural;motif=TGCA;tsd=AAAAC
4	EDTA	target_site_duplication	1700886	1700890	.	+	.	ID=rTSD_2;Parent=repeat_region_2;Name=TE_00000376;Classification=LTR/Copia;Sequence_ontology=SO:0000434;ltr_identity=0.9288;Method=structural;motif=TGCA;tsd=AAAAC
4	EDTA	Mutator_TIR_transposon	1734988	1738547	.	.	.	ID=TE_struc_26;Name=TE_00000757;Classification=DNA/DTM;Sequence_ontology=SO:0002280;Identity=0.9;Method=structural;TSD=TGAAAAA_TGAAAAA_100.0;TIR=GAATTAAGTT_AACTTAATGC
4	EDTA	Mutator_TIR_transposon	3218309	3222936	.	.	.	ID=TE_struc_27;Name=4:3218309..3222936;Classification=DNA/DTM;Sequence_ontology=SO:0002280;Identity=0.9;Method=structural;TSD=AGAAGCA_AGAAGCA_100.0;TIR=CAAATTGCAG_CTGGAATTTG
4	EDTA	CACTA_TIR_transposon	3219877	3223318	.	.	.	ID=TE_struc_28;Name=4:3219877..3223318;Classification=DNA/DTC;Sequence_ontology=SO:0002285;Identity=0.9;Method=structural;TSD=TT_TT_100.0;TIR=CACTACATAA_TTATCTAGTG
4	EDTA	repeat_region	3309726	3313171	.	?	.	ID=repeat_region_3;Name=TE_00000336;Classification=LTR/unknown;Sequence_ontology=SO:0000657;ltr_identity=0.9843;Method=structural;motif=TGCA;tsd=GATCC
4	EDTA	target_site_duplication	3309726	3309730	.	?	.	ID=lTSD_3;Parent=repeat_region_3;Name=TE_00000336;Classification=LTR/unknown;Sequence_ontology=SO:0000434;ltr_identity=0.9843;Method=structural;motif=TGCA;tsd=GATCC
4	EDTA	long_terminal_repeat	3309731	3310185	.	?	.	ID=lLTR_3;Parent=repeat_region_3;Name=TE_00000336;Classification=LTR/unknown;Sequence_ontology=SO:0000286;ltr_identity=0.9843;Method=structural;motif=TGCA;tsd=GATCC
4	EDTA	LTR_retrotransposon	3309731	3313166	.	?	.	ID=LTRRT_3;Parent=repeat_region_3;Name=TE_00000336;Classification=LTR/unknown;Sequence_ontology=SO:0000186;ltr_identity=0.9843;Method=structural;motif=TGCA;tsd=GATCC
4	EDTA	long_terminal_repeat	3312717	3313166	.	?	.	ID=rLTR_3;Parent=repeat_region_3;Name=TE_00000336;Classification=LTR/unknown;Sequence_ontology=SO:0000286;ltr_identity=0.9843;Method=structural;motif=TGCA;tsd=GATCC
4	EDTA	target_site_duplication	3313167	3313171	.	?	.	ID=rTSD_3;Parent=repeat_region_3;Name=TE_00000336;Classification=LTR/unknown;Sequence_ontology=SO:0000434;ltr_identity=0.9843;Method=structural;motif=TGCA;tsd=GATCC
5	EDTA	Mutator_TIR_transposon	928773	932093	.	.	.	ID=TE_struc_29;Name=5:928773..932093;Classification=DNA/DTM;Sequence_ontology=SO:0002280;Identity=0.9;Method=structural;TSD=AGGTGAG_AGGTGAG_100.0;TIR=GAATTTCTTT_AAAGGAATTC
5	EDTA	Mutator_TIR_transposon	1737167	1741274	.	.	.	ID=TE_struc_30;Name=5:1737167..1741274;Classification=DNA/DTM;Sequence_ontology=SO:0002280;Identity=0.9;Method=structural;TSD=GAAATTTT_GAAATTTT_100.0;TIR=GGGTTTGGCT_AGCCGAACCC
5	EDTA	repeat_region	2357475	2361641	.	+	.	ID=repeat_region_4;Name=TE_00000720;Classification=LTR/Copia;Sequence_ontology=SO:0000657;ltr_identity=0.9225;Method=structural;motif=TGCA;tsd=ATAAC
5	EDTA	target_site_duplication	2357475	2357479	.	+	.	ID=lTSD_4;Parent=repeat_region_4;Name=TE_00000720;Classification=LTR/Copia;Sequence_ontology=SO:0000434;ltr_identity=0.9225;Method=structural;motif=TGCA;tsd=ATAAC
5	EDTA	long_terminal_repeat	2357480	2357872	.	+	.	ID=lLTR_4;Parent=repeat_region_4;Name=TE_00000720;Classification=LTR/Copia;Sequence_ontology=SO:0000286;ltr_identity=0.9225;Method=structural;motif=TGCA;tsd=ATAAC
5	EDTA	Copia_LTR_retrotransposon	2357480	2361636	.	+	.	ID=LTRRT_4;Parent=repeat_region_4;Name=TE_00000720;Classification=LTR/Copia;Sequence_ontology=SO:0002264;ltr_identity=0.9225;Method=structural;motif=TGCA;tsd=ATAAC
5	EDTA	long_terminal_repeat	2361247	2361636	.	+	.	ID=rLTR_4;Parent=repeat_region_4;Name=TE_00000720;Classification=LTR/Copia;Sequence_ontology=SO:0000286;ltr_identity=0.9225;Method=structural;motif=TGCA;tsd=ATAAC
5	EDTA	target_site_duplication	2361637	2361641	.	+	.	ID=rTSD_4;Parent=repeat_region_4;Name=TE_00000720;Classification=LTR/Copia;Sequence_ontology=SO:0000434;ltr_identity=0.9225;Method=structural;motif=TGCA;tsd=ATAAC
5	EDTA	Mutator_TIR_transposon	2395016	2397347	.	.	.	ID=TE_struc_31;Name=TE_00000705;Classification=DNA/DTM;Sequence_ontology=SO:0002280;Identity=0.9;Method=structural;TSD=TGGACAC_TGGACAC_100.0;TIR=CAGCTTGATG_CATTAAGCTG
5	EDTA	Mutator_TIR_transposon	2430451	2430561	.	.	.	ID=TE_struc_32;Name=TE_00000856;Classification=MITE/DTM;Sequence_ontology=SO:0002280;Identity=0.9;Method=structural;TSD=ATAAAAT_ATAAAAT_100.0;TIR=GCATGAAAAG_ATTTTCATGC
5	EDTA	CACTA_TIR_transposon	3854239	3858963	.	.	.	ID=TE_struc_33;Name=5:3854239..3858963;Classification=DNA/DTC;Sequence_ontology=SO:0002285;Identity=0.9;Method=structural;TSD=AT_AT_100.0;TIR=CACTATCATG_CATTATAGTG
6	EDTA	hAT_TIR_transposon	61541	62079	.	.	.	ID=TE_struc_34;Name=TE_00000833;Classification=MITE/DTA;Sequence_ontology=SO:0002279;Identity=1;Method=structural;TSD=AGCTTGAA_AGCTTGAA_100.0;TIR=CAGTGTTGTT_AACAACACTG
6	EDTA	Mutator_TIR_transposon	1512783	1517368	.	.	.	ID=TE_struc_35;Name=6:1512783..1517368;Classification=DNA/DTM;Sequence_ontology=SO:0002280;Identity=0.9;Method=structural;TSD=ATGCTTGC_ATGCTTGC_100.0;TIR=GGAACCAAAT_ATTTGTTTCC
6	EDTA	repeat_region	2157895	2162459	.	+	.	ID=repeat_region_5;Name=TE_00000378;Classification=LTR/Copia;Sequence_ontology=SO:0000657;ltr_identity=0.9286;Method=structural;motif=TGCA;tsd=AAACT
6	EDTA	target_site_duplication	2157895	2157899	.	+	.	ID=lTSD_5;Parent=repeat_region_5;Name=TE_00000378;Classification=LTR/Copia;Sequence_ontology=SO:0000434;ltr_identity=0.9286;Method=structural;motif=TGCA;tsd=AAACT
6	EDTA	long_terminal_repeat	2157900	2158211	.	+	.	ID=lLTR_5;Parent=repeat_region_5;Name=TE_00000378;Classification=LTR/Copia;Sequence_ontology=SO:0000286;ltr_identity=0.9286;Method=structural;motif=TGCA;tsd=AAACT
6	EDTA	Copia_LTR_retrotransposon	2157900	2162454	.	+	.	ID=LTRRT_5;Parent=repeat_region_5;Name=TE_00000378;Classification=LTR/Copia;Sequence_ontology=SO:0002264;ltr_identity=0.9286;Method=structural;motif=TGCA;tsd=AAACT
6	EDTA	long_terminal_repeat	2162145	2162454	.	+	.	ID=rLTR_5;Parent=repeat_region_5;Name=TE_00000378;Classification=LTR/Copia;Sequence_ontology=SO:0000286;ltr_identity=0.9286;Method=structural;motif=TGCA;tsd=AAACT
6	EDTA	target_site_duplication	2162455	2162459	.	+	.	ID=rTSD_5;Parent=repeat_region_5;Name=TE_00000378;Classification=LTR/Copia;Sequence_ontology=SO:0000434;ltr_identity=0.9286;Method=structural;motif=TGCA;tsd=AAACT
6	EDTA	hAT_TIR_transposon	2739868	2740486	.	.	.	ID=TE_struc_36;Name=TE_00000583;Classification=DNA/DTA;Sequence_ontology=SO:0002279;Identity=0.9;Method=structural;TSD=TAATAATG_TAATAATG_100.0;TIR=CAGTGTTGTC_AACAACACTG
7	EDTA	helitron	119513	134917	.	+	.	ID=TE_struc_37;Name=TE_00000020;Classification=DNA/Helitron;Sequence_ontology=SO:0000544;Identity=NA;Method=structural
7	EDTA	CACTA_TIR_transposon	188505	189781	.	.	.	ID=TE_struc_38;Name=TE_00000871;Classification=DNA/DTC;Sequence_ontology=SO:0002285;Identity=0.9;Method=structural;TSD=GC_GC_100.0;TIR=CACTAAAACA_TGTTTTGGTG
7	EDTA	Mutator_TIR_transposon	190837	190931	.	.	.	ID=TE_struc_39;Name=TE_00000651;Classification=MITE/DTM;Sequence_ontology=SO:0002280;Identity=1;Method=structural;TSD=GATTGAAAT_GATTGAAAT_100.0;TIR=GGCGATTTTT_AAAAATCGCC
7	EDTA	repeat_region	1041214	1044696	.	?	.	ID=repeat_region_6;Name=TE_00000336;Classification=LTR/unknown;Sequence_ontology=SO:0000657;ltr_identity=0.9869;Method=structural;motif=TGCA;tsd=TGATC
7	EDTA	target_site_duplication	1041214	1041218	.	?	.	ID=lTSD_6;Parent=repeat_region_6;Name=TE_00000336;Classification=LTR/unknown;Sequence_ontology=SO:0000434;ltr_identity=0.9869;Method=structural;motif=TGCA;tsd=TGATC
7	EDTA	long_terminal_repeat	1041219	1041680	.	?	.	ID=lLTR_6;Parent=repeat_region_6;Name=TE_00000336;Classification=LTR/unknown;Sequence_ontology=SO:0000286;ltr_identity=0.9869;Method=structural;motif=TGCA;tsd=TGATC
7	EDTA	LTR_retrotransposon	1041219	1044691	.	?	.	ID=LTRRT_6;Parent=repeat_region_6;Name=TE_00000336;Classification=LTR/unknown;Sequence_ontology=SO:0000186;ltr_identity=0.9869;Method=structural;motif=TGCA;tsd=TGATC
7	EDTA	long_terminal_repeat	1044231	1044691	.	?	.	ID=rLTR_6;Parent=repeat_region_6;Name=TE_00000336;Classification=LTR/unknown;Sequence_ontology=SO:0000286;ltr_identity=0.9869;Method=structural;motif=TGCA;tsd=TGATC
7	EDTA	target_site_duplication	1044692	1044696	.	?	.	ID=rTSD_6;Parent=repeat_region_6;Name=TE_00000336;Classification=LTR/unknown;Sequence_ontology=SO:0000434;ltr_identity=0.9869;Method=structural;motif=TGCA;tsd=TGATC
7	EDTA	CACTA_TIR_transposon	1050132	1054708	.	.	.	ID=TE_struc_40;Name=7:1050132..1054708;Classification=DNA/DTC;Sequence_ontology=SO:0002285;Identity=0.9;Method=structural;TSD=GT_GT_100.0;TIR=CACTGCAAAG_CTTTGGAGTG
7	EDTA	hAT_TIR_transposon	1925784	1926288	.	.	.	ID=TE_struc_41;Name=TE_00000601;Classification=MITE/DTA;Sequence_ontology=SO:0002279;Identity=1;Method=structural;TSD=CAAGAACA_CAAGAACA_100.0;TIR=CAGTGTTGTC_GACAACACTG
7	EDTA	hAT_TIR_transposon	1986846	1987010	.	.	.	ID=TE_struc_42;Name=TE_00000846;Classification=MITE/DTA;Sequence_ontology=SO:0002279;Identity=0.9;Method=structural;TSD=AAGAAATA_AAGAAATA_100.0;TIR=CTTTGTTACC_GGTAACATAG
7	EDTA	Mutator_TIR_transposon	2766857	2771625	.	.	.	ID=TE_struc_43;Name=7:2766857..2771625;Classification=DNA/DTM;Sequence_ontology=SO:0002280;Identity=0.9;Method=structural;TSD=AGAAATCTG_AGAAATCTG_100.0;TIR=GAAATCTGCA_TGCAGATTGC
7	EDTA	hAT_TIR_transposon	2929379	2929820	.	.	.	ID=TE_struc_44;Name=TE_00000602;Classification=MITE/DTA;Sequence_ontology=SO:0002279;Identity=1;Method=structural;TSD=CACAACCC_CACAACCC_100.0;TIR=TAGGGGTGAG_CTCACCCCTA
7	EDTA	Mutator_TIR_transposon	3488948	3489106	.	.	.	ID=TE_struc_45;Name=TE_00000780;Classification=MITE/DTM;Sequence_ontology=SO:0002280;Identity=0.9;Method=structural;TSD=ACTACATG_ACTACATG_100.0;TIR=CTAAGTTACC_GGTAACATAG
8	EDTA	Mutator_TIR_transposon	289656	292507	.	.	.	ID=TE_struc_47;Name=8:289656..292507;Classification=DNA/DTM;Sequence_ontology=SO:0002280;Identity=0.9;Method=structural;TSD=AAAAAAAT_AAAAAATT_87.5;TIR=GCAAACCTGA_TCATGTTTGC
8	EDTA	helitron	1417300	1436494	.	+	.	ID=TE_struc_46;Name=TE_00000022;Classification=DNA/Helitron;Sequence_ontology=SO:0000544;Identity=NA;Method=structural
8	EDTA	repeat_region	1513399	1518859	.	-	.	ID=repeat_region_7;Name=TE_00000923;Classification=LTR/Copia;Sequence_ontology=SO:0000657;ltr_identity=0.9930;Method=structural;motif=TGCA;tsd=ATGAC
8	EDTA	target_site_duplication	1513399	1513403	.	-	.	ID=lTSD_7;Parent=repeat_region_7;Name=TE_00000923;Classification=LTR/Copia;Sequence_ontology=SO:0000434;ltr_identity=0.9930;Method=structural;motif=TGCA;tsd=ATGAC
8	EDTA	long_terminal_repeat	1513404	1514126	.	-	.	ID=lLTR_7;Parent=repeat_region_7;Name=TE_00000923;Classification=LTR/Copia;Sequence_ontology=SO:0000286;ltr_identity=0.9930;Method=structural;motif=TGCA;tsd=ATGAC
8	EDTA	Copia_LTR_retrotransposon	1513404	1518854	.	-	.	ID=LTRRT_7;Parent=repeat_region_7;Name=TE_00000923;Classification=LTR/Copia;Sequence_ontology=SO:0002264;ltr_identity=0.9930;Method=structural;motif=TGCA;tsd=ATGAC
8	EDTA	long_terminal_repeat	1518130	1518854	.	-	.	ID=rLTR_7;Parent=repeat_region_7;Name=TE_00000923;Classification=LTR/Copia;Sequence_ontology=SO:0000286;ltr_identity=0.9930;Method=structural;motif=TGCA;tsd=ATGAC
8	EDTA	target_site_duplication	1518855	1518859	.	-	.	ID=rTSD_7;Parent=repeat_region_7;Name=TE_00000923;Classification=LTR/Copia;Sequence_ontology=SO:0000434;ltr_identity=0.9930;Method=structural;motif=TGCA;tsd=ATGAC
8	EDTA	Tc1_Mariner_TIR_transposon	1601194	1601471	.	.	.	ID=TE_struc_48;Name=8:1601194..1601471;Classification=MITE/DTT;Sequence_ontology=SO:0002278;Identity=0.9;Method=structural;TSD=TA_TA_100.0;TIR=ACAGAGAAAG_CTTTCCCTGT
8	EDTA	Mutator_TIR_transposon	1935775	1935968	.	.	.	ID=TE_struc_49;Name=TE_00000781;Classification=MITE/DTM;Sequence_ontology=SO:0002280;Identity=0.9;Method=structural;TSD=ATTAGTT_ATTAGTT_100.0;TIR=GGAAGTTTCC_GGAAATTTCC
8	EDTA	Mutator_TIR_transposon	2342051	2344774	.	.	.	ID=TE_struc_50;Name=8:2342051..2344774;Classification=DNA/DTM;Sequence_ontology=SO:0002280;Identity=0.9;Method=structural;TSD=GTGGGAT_GTGGGAT_100.0;TIR=CGAGAAAACC_GGTTTTCTGG
8	EDTA	Mutator_TIR_transposon	2811635	2816392	.	.	.	ID=TE_struc_51;Name=8:2811635..2816392;Classification=DNA/DTM;Sequence_ontology=SO:0002280;Identity=0.9;Method=structural;TSD=TACCATT_TACCATT_100.0;TIR=CAAATAGACC_GATCTATTTG
8	EDTA	Mutator_TIR_transposon	2958415	2958958	.	.	.	ID=TE_struc_52;Name=TE_00000337;Classification=MITE/DTM;Sequence_ontology=SO:0002280;Identity=0.9;Method=structural;TSD=TAAACATA_TAAAGATA_87.5;TIR=GCAATAGAAA_TTTCAATTGC
9	EDTA	Mutator_TIR_transposon	425957	426148	.	.	.	ID=TE_struc_53;Name=TE_00000222;Classification=MITE/DTM;Sequence_ontology=SO:0002280;Identity=0.9;Method=structural;TSD=GATTTTCA_GATTTTCA_100.0;TIR=CTATGTTGCT_AGTAACATAG
9	EDTA	Mutator_TIR_transposon	502036	502520	.	.	.	ID=TE_struc_54;Name=TE_00000810;Classification=MITE/DTM;Sequence_ontology=SO:0002280;Identity=0.9;Method=structural;TSD=ACTCTGCA_ACTCTGCA_100.0;TIR=CTATGTTATT_AGTAACATAG
9	EDTA	CACTA_TIR_transposon	762318	766548	.	.	.	ID=TE_struc_55;Name=TE_00000025;Classification=DNA/DTC;Sequence_ontology=SO:0002285;Identity=0.9;Method=structural;TSD=ACT_ACT_100.0;TIR=CACTACAAGA_TGTTGTAGTG
9	EDTA	Mutator_TIR_transposon	913019	915568	.	.	.	ID=TE_struc_56;Name=9:913019..915568;Classification=DNA/DTM;Sequence_ontology=SO:0002280;Identity=0.9;Method=structural;TSD=TTAGTTT_TTAGTTT_100.0;TIR=CATAAATTAG_ATAATTTATG
9	EDTA	Mutator_TIR_transposon	2068494	2068677	.	.	.	ID=TE_struc_57;Name=TE_00000263;Classification=MITE/DTM;Sequence_ontology=SO:0002280;Identity=0.9;Method=structural;TSD=TTGTGGAT_TTGTGGAT_100.0;TIR=CTATATTGCT_AGTAATATAG
9	EDTA	PIF_Harbinger_TIR_transposon	2144113	2144344	.	.	.	ID=TE_struc_58;Name=TE_00000464;Classification=MITE/DTH;Sequence_ontology=SO:0002284;Identity=0.9;Method=structural;TSD=TTA_TTA_100.0;TIR=GGGCTAATTT_AAATTAGCAC
9	EDTA	repeat_region	2804433	2809533	.	-	.	ID=repeat_region_8;Name=TE_00000425;Classification=LTR/Copia;Sequence_ontology=SO:0000657;ltr_identity=0.9698;Method=structural;motif=TGTA;tsd=TCAAT
9	EDTA	target_site_duplication	2804433	2804437	.	-	.	ID=lTSD_8;Parent=repeat_region_8;Name=TE_00000425;Classification=LTR/Copia;Sequence_ontology=SO:0000434;ltr_identity=0.9698;Method=structural;motif=TGTA;tsd=TCAAT
9	EDTA	long_terminal_repeat	2804438	2804702	.	-	.	ID=lLTR_8;Parent=repeat_region_8;Name=TE_00000425;Classification=LTR/Copia;Sequence_ontology=SO:0000286;ltr_identity=0.9698;Method=structural;motif=TGTA;tsd=TCAAT
9	EDTA	Copia_LTR_retrotransposon	2804438	2809528	.	-	.	ID=LTRRT_8;Parent=repeat_region_8;Name=TE_00000425;Classification=LTR/Copia;Sequence_ontology=SO:0002264;ltr_identity=0.9698;Method=structural;motif=TGTA;tsd=TCAAT
9	EDTA	long_terminal_repeat	2809262	2809528	.	-	.	ID=rLTR_8;Parent=repeat_region_8;Name=TE_00000425;Classification=LTR/Copia;Sequence_ontology=SO:0000286;ltr_identity=0.9698;Method=structural;motif=TGTA;tsd=TCAAT
9	EDTA	target_site_duplication	2809529	2809533	.	-	.	ID=rTSD_8;Parent=repeat_region_8;Name=TE_00000425;Classification=LTR/Copia;Sequence_ontology=SO:0000434;ltr_identity=0.9698;Method=structural;motif=TGTA;tsd=TCAAT
10	EDTA	Tc1_Mariner_TIR_transposon	272055	272204	.	.	.	ID=TE_struc_59;Name=TE_00000253;Classification=MITE/DTT;Sequence_ontology=SO:0002278;Identity=0.9;Method=structural;TSD=TA_TA_100.0;TIR=CTTCCTCCTT_AAAGAGGAAG
10	EDTA	Mutator_TIR_transposon	666941	670655	.	.	.	ID=TE_struc_60;Name=TE_00000940;Classification=DNA/DTM;Sequence_ontology=SO:0002280;Identity=0.9;Method=structural;TSD=TCCATTA_TCCATTA_100.0;TIR=GGAAAGAGAA_TTCTTTTTCC
10	EDTA	PIF_Harbinger_TIR_transposon	834967	836166	.	.	.	ID=TE_struc_61;Name=TE_00000275;Classification=DNA/DTH;Sequence_ontology=SO:0002284;Identity=0.9;Method=structural;TSD=TTA_TTA_100.0;TIR=GGGCCAGGTT_AACTTGGCCC
10	EDTA	hAT_TIR_transposon	1109081	1109638	.	.	.	ID=TE_struc_62;Name=TE_00000489;Classification=MITE/DTA;Sequence_ontology=SO:0002279;Identity=1;Method=structural;TSD=GTCCAACC_GTCCAACC_100.0;TIR=CAGTGTTGTC_GACAACACTG
10	EDTA	CACTA_TIR_transposon	1149192	1150660	.	.	.	ID=TE_struc_63;Name=10:1149192..1150660;Classification=DNA/DTC;Sequence_ontology=SO:0002285;Identity=0.9;Method=structural;TSD=GT_GT_100.0;TIR=CACTGGCAAA_TTTGCCCGTG
10	EDTA	Mutator_TIR_transposon	2564746	2568504	.	.	.	ID=TE_struc_64;Name=10:2564746..2568504;Classification=DNA/DTM;Sequence_ontology=SO:0002280;Identity=0.9;Method=structural;TSD=GAGAAGATG_GAGAAGATG_100.0;TIR=CTTCAAGTTT_GAACTTGAAG
10	EDTA	hAT_TIR_transposon	2801054	2805141	.	.	.	ID=TE_struc_65;Name=TE_00000029;Classification=DNA/DTA;Sequence_ontology=SO:0002279;Identity=0.9;Method=structural;TSD=TCCAAATC_TCCAAATC_100.0;TIR=CCCTGGATTT_AAATCCAGAG
10	EDTA	CACTA_TIR_transposon	3045144	3046242	.	.	.	ID=TE_struc_66;Name=10:3045144..3046242;Classification=DNA/DTC;Sequence_ontology=SO:0002285;Identity=0.9;Method=structural;TSD=TC_TC_100.0;TIR=CACTGCAGTA_TATTGCAGTG
10	EDTA	Mutator_TIR_transposon	3085678	3088669	.	.	.	ID=TE_struc_67;Name=TE_00000031;Classification=DNA/DTM;Sequence_ontology=SO:0002280;Identity=0.9;Method=structural;TSD=TGCTATA_TGCTATA_100.0;TIR=GACATTCACA_TTTGAATGTC
11	EDTA	Mutator_TIR_transposon	872615	875110	.	.	.	ID=TE_struc_68;Name=11:872615..875110;Classification=DNA/DTM;Sequence_ontology=SO:0002280;Identity=0.9;Method=structural;TSD=TAACTTA_TATCTTA_85.71;TIR=GGAAGATGTT_AACATCTTAC
11	EDTA	Mutator_TIR_transposon	1722329	1722659	.	.	.	ID=TE_struc_69;Name=11:1722329..1722659;Classification=MITE/DTM;Sequence_ontology=SO:0002280;Identity=0.9;Method=structural;TSD=GCAGGAAA_GCAGGAAA_100.0;TIR=CTAAAATTTG_CAAATTTTCG
11	EDTA	Mutator_TIR_transposon	2422704	2427487	.	.	.	ID=TE_struc_70;Name=TE_00000034;Classification=DNA/DTM;Sequence_ontology=SO:0002280;Identity=0.9;Method=structural;TSD=TTTTTCC_TTTTTCC_100.0;TIR=GAGGAGAAAA_TTTTCTTCTC
11	EDTA	repeat_region	2460131	2464576	.	+	.	ID=repeat_region_9;Name=TE_00000378;Classification=LTR/Copia;Sequence_ontology=SO:0000657;ltr_identity=0.9551;Method=structural;motif=TGCA;tsd=GTATA
11	EDTA	target_site_duplication	2460131	2460135	.	+	.	ID=lTSD_9;Parent=repeat_region_9;Name=TE_00000378;Classification=LTR/Copia;Sequence_ontology=SO:0000434;ltr_identity=0.9551;Method=structural;motif=TGCA;tsd=GTATA
11	EDTA	long_terminal_repeat	2460136	2460448	.	+	.	ID=lLTR_9;Parent=repeat_region_9;Name=TE_00000378;Classification=LTR/Copia;Sequence_ontology=SO:0000286;ltr_identity=0.9551;Method=structural;motif=TGCA;tsd=GTATA
11	EDTA	Copia_LTR_retrotransposon	2460136	2464571	.	+	.	ID=LTRRT_9;Parent=repeat_region_9;Name=TE_00000378;Classification=LTR/Copia;Sequence_ontology=SO:0002264;ltr_identity=0.9551;Method=structural;motif=TGCA;tsd=GTATA
11	EDTA	long_terminal_repeat	2464256	2464571	.	+	.	ID=rLTR_9;Parent=repeat_region_9;Name=TE_00000378;Classification=LTR/Copia;Sequence_ontology=SO:0000286;ltr_identity=0.9551;Method=structural;motif=TGCA;tsd=GTATA
11	EDTA	target_site_duplication	2464572	2464576	.	+	.	ID=rTSD_9;Parent=repeat_region_9;Name=TE_00000378;Classification=LTR/Copia;Sequence_ontology=SO:0000434;ltr_identity=0.9551;Method=structural;motif=TGCA;tsd=GTATA
11	EDTA	Mutator_TIR_transposon	2735888	2738299	.	.	.	ID=TE_struc_71;Name=11:2735888..2738299;Classification=DNA/DTM;Sequence_ontology=SO:0002280;Identity=0.9;Method=structural;TSD=TGAAGCC_TGAAGCC_100.0;TIR=CAACAACAAA_TTTCTTGTTG
11	EDTA	Mutator_TIR_transposon	3047471	3051275	.	.	.	ID=TE_struc_72;Name=11:3047471..3051275;Classification=DNA/DTM;Sequence_ontology=SO:0002280;Identity=0.9;Method=structural;TSD=AAGAATG_AAGAATG_100.0;TIR=GAGATTTGCT_AGCACATCTC
12	EDTA	repeat_region	24205	29604	.	-	.	ID=repeat_region_10;Name=TE_00000527;Classification=LTR/Gypsy;Sequence_ontology=SO:0000657;ltr_identity=0.9650;Method=structural;motif=TGCA;tsd=AATT
12	EDTA	target_site_duplication	24205	24208	.	-	.	ID=lTSD_10;Parent=repeat_region_10;Name=TE_00000527;Classification=LTR/Gypsy;Sequence_ontology=SO:0000434;ltr_identity=0.9650;Method=structural;motif=TGCA;tsd=AATT
12	EDTA	long_terminal_repeat	24209	24583	.	-	.	ID=lLTR_10;Parent=repeat_region_10;Name=TE_00000527;Classification=LTR/Gypsy;Sequence_ontology=SO:0000286;ltr_identity=0.9650;Method=structural;motif=TGCA;tsd=AATT
12	EDTA	Gypsy_LTR_retrotransposon	24209	29600	.	-	.	ID=LTRRT_10;Parent=repeat_region_10;Name=TE_00000527;Classification=LTR/Gypsy;Sequence_ontology=SO:0002265;ltr_identity=0.9650;Method=structural;motif=TGCA;tsd=AATT
12	EDTA	long_terminal_repeat	29227	29600	.	-	.	ID=rLTR_10;Parent=repeat_region_10;Name=TE_00000527;Classification=LTR/Gypsy;Sequence_ontology=SO:0000286;ltr_identity=0.9650;Method=structural;motif=TGCA;tsd=AATT
12	EDTA	target_site_duplication	29601	29604	.	-	.	ID=rTSD_10;Parent=repeat_region_10;Name=TE_00000527;Classification=LTR/Gypsy;Sequence_ontology=SO:0000434;ltr_identity=0.9650;Method=structural;motif=TGCA;tsd=AATT
12	EDTA	CACTA_TIR_transposon	1143293	1144552	.	.	.	ID=TE_struc_73;Name=12:1143293..1144552;Classification=DNA/DTC;Sequence_ontology=SO:0002285;Identity=0.9;Method=structural;TSD=ATT_ATT_100.0;TIR=CACTACAAAA_TTTTCTAGTG
12	EDTA	Mutator_TIR_transposon	1826853	1828054	.	.	.	ID=TE_struc_74;Name=TE_00000866;Classification=DNA/DTM;Sequence_ontology=SO:0002280;Identity=0.9;Method=structural;TSD=CTTGTGTT_CTTGTGTT_100.0;TIR=GGCGTTACTG_CAGTAACTCC
12	EDTA	repeat_region	2904911	2909940	.	-	.	ID=repeat_region_11;Name=TE_00000425;Classification=LTR/Copia;Sequence_ontology=SO:0000657;ltr_identity=0.9508;Method=structural;motif=TGTA;tsd=CAATA
12	EDTA	target_site_duplication	2904911	2904915	.	-	.	ID=lTSD_11;Parent=repeat_region_11;Name=TE_00000425;Classification=LTR/Copia;Sequence_ontology=SO:0000434;ltr_identity=0.9508;Method=structural;motif=TGTA;tsd=CAATA
12	EDTA	long_terminal_repeat	2904916	2905179	.	-	.	ID=lLTR_11;Parent=repeat_region_11;Name=TE_00000425;Classification=LTR/Copia;Sequence_ontology=SO:0000286;ltr_identity=0.9508;Method=structural;motif=TGTA;tsd=CAATA
12	EDTA	Copia_LTR_retrotransposon	2904916	2909935	.	-	.	ID=LTRRT_11;Parent=repeat_region_11;Name=TE_00000425;Classification=LTR/Copia;Sequence_ontology=SO:0002264;ltr_identity=0.9508;Method=structural;motif=TGTA;tsd=CAATA
12	EDTA	long_terminal_repeat	2909672	2909935	.	-	.	ID=rLTR_11;Parent=repeat_region_11;Name=TE_00000425;Classification=LTR/Copia;Sequence_ontology=SO:0000286;ltr_identity=0.9508;Method=structural;motif=TGTA;tsd=CAATA
12	EDTA	target_site_duplication	2909936	2909940	.	-	.	ID=rTSD_11;Parent=repeat_region_11;Name=TE_00000425;Classification=LTR/Copia;Sequence_ontology=SO:0000434;ltr_identity=0.9508;Method=structural;motif=TGTA;tsd=CAATA
13	EDTA	Mutator_TIR_transposon	188843	189156	.	.	.	ID=TE_struc_75;Name=TE_00000929;Classification=MITE/DTM;Sequence_ontology=SO:0002280;Identity=0.9;Method=structural;TSD=CTAGTTT_CTAGTTT_100.0;TIR=GGATGAACTT_AACTTCATCC
13	EDTA	repeat_region	191691	201389	.	+	.	ID=repeat_region_12;Name=TE_00000268;Classification=LTR/Gypsy;Sequence_ontology=SO:0000657;ltr_identity=0.9790;Method=structural;motif=TGCA;tsd=GCTAT
13	EDTA	target_site_duplication	191691	191695	.	+	.	ID=lTSD_12;Parent=repeat_region_12;Name=TE_00000268;Classification=LTR/Gypsy;Sequence_ontology=SO:0000434;ltr_identity=0.9790;Method=structural;motif=TGCA;tsd=GCTAT
13	EDTA	long_terminal_repeat	191696	193081	.	+	.	ID=lLTR_12;Parent=repeat_region_12;Name=TE_00000268;Classification=LTR/Gypsy;Sequence_ontology=SO:0000286;ltr_identity=0.9790;Method=structural;motif=TGCA;tsd=GCTAT
13	EDTA	Gypsy_LTR_retrotransposon	191696	201384	.	+	.	ID=LTRRT_12;Parent=repeat_region_12;Name=TE_00000268;Classification=LTR/Gypsy;Sequence_ontology=SO:0002265;ltr_identity=0.9790;Method=structural;motif=TGCA;tsd=GCTAT
13	EDTA	long_terminal_repeat	200002	201384	.	+	.	ID=rLTR_12;Parent=repeat_region_12;Name=TE_00000268;Classification=LTR/Gypsy;Sequence_ontology=SO:0000286;ltr_identity=0.9790;Method=structural;motif=TGCA;tsd=GCTAT
13	EDTA	target_site_duplication	201385	201389	.	+	.	ID=rTSD_12;Parent=repeat_region_12;Name=TE_00000268;Classification=LTR/Gypsy;Sequence_ontology=SO:0000434;ltr_identity=0.9790;Method=structural;motif=TGCA;tsd=GCTAT
13	EDTA	Mutator_TIR_transposon	388042	389428	.	.	.	ID=TE_struc_76;Name=13:388042..389428;Classification=DNA/DTM;Sequence_ontology=SO:0002280;Identity=0.9;Method=structural;TSD=CAAGATG_CAAGATG_100.0;TIR=GACTTAATGG_CCATTCAGTC
13	EDTA	Mutator_TIR_transposon	958468	960951	.	.	.	ID=TE_struc_77;Name=TE_00000715;Classification=DNA/DTM;Sequence_ontology=SO:0002280;Identity=0.9;Method=structural;TSD=TTAATGC_TTAATGC_100.0;TIR=CGTTTACTCT_TGAGTAAACG
13	EDTA	Mutator_TIR_transposon	2273002	2273186	.	.	.	ID=TE_struc_78;Name=TE_00000678;Classification=MITE/DTM;Sequence_ontology=SO:0002280;Identity=0.9;Method=structural;TSD=TTTTAGA_TTTTAGA_100.0;TIR=GTATGTTGCT_AGTAACATAC
14	EDTA	Mutator_TIR_transposon	1091701	1092295	.	.	.	ID=TE_struc_79;Name=14:1091701..1092295;Classification=MITE/DTM;Sequence_ontology=SO:0002280;Identity=0.9;Method=structural;TSD=AATCCTT_AATCCTT_100.0;TIR=CAAAAAGGTG_GACCTTTTTG
14	EDTA	PIF_Harbinger_TIR_transposon	1578074	1581749	.	.	.	ID=TE_struc_80;Name=TE_00000039;Classification=DNA/DTH;Sequence_ontology=SO:0002284;Identity=0.9;Method=structural;TSD=TTA_TTA_100.0;TIR=GGGCATTTAT_ATAAATTCCC
14	EDTA	repeat_region	2056787	2063141	.	?	.	ID=repeat_region_13;Name=TE_00000580;Classification=LTR/unknown;Sequence_ontology=SO:0000657;ltr_identity=0.9356;Method=structural;motif=TGCA;tsd=ATTTA
14	EDTA	target_site_duplication	2056787	2056791	.	?	.	ID=lTSD_13;Parent=repeat_region_13;Name=TE_00000580;Classification=LTR/unknown;Sequence_ontology=SO:0000434;ltr_identity=0.9356;Method=structural;motif=TGCA;tsd=ATTTA
14	EDTA	long_terminal_repeat	2056792	2057151	.	?	.	ID=lLTR_13;Parent=repeat_region_13;Name=TE_00000580;Classification=LTR/unknown;Sequence_ontology=SO:0000286;ltr_identity=0.9356;Method=structural;motif=TGCA;tsd=ATTTA
14	EDTA	LTR_retrotransposon	2056792	2063136	.	?	.	ID=LTRRT_13;Parent=repeat_region_13;Name=TE_00000580;Classification=LTR/unknown;Sequence_ontology=SO:0000186;ltr_identity=0.9356;Method=structural;motif=TGCA;tsd=ATTTA
14	EDTA	long_terminal_repeat	2062774	2063136	.	?	.	ID=rLTR_13;Parent=repeat_region_13;Name=TE_00000580;Classification=LTR/unknown;Sequence_ontology=SO:0000286;ltr_identity=0.9356;Method=structural;motif=TGCA;tsd=ATTTA
14	EDTA	target_site_duplication	2063137	2063141	.	?	.	ID=rTSD_13;Parent=repeat_region_13;Name=TE_00000580;Classification=LTR/unknown;Sequence_ontology=SO:0000434;ltr_identity=0.9356;Method=structural;motif=TGCA;tsd=ATTTA
15	EDTA	Tc1_Mariner_TIR_transposon	258109	262041	.	.	.	ID=TE_struc_81;Name=TE_00000586;Classification=DNA/DTT;Sequence_ontology=SO:0002278;Identity=0.9;Method=structural;TSD=TA_TA_100.0;TIR=ATAGAGCTAG_CTAGCACTAT
15	EDTA	Mutator_TIR_transposon	396510	401528	.	.	.	ID=TE_struc_82;Name=15:396510..401528;Classification=DNA/DTM;Sequence_ontology=SO:0002280;Identity=0.9;Method=structural;TSD=TTTGTTT_TTTGTTT_100.0;TIR=GCTAAATACC_GCTATTTAGC
15	EDTA	Tc1_Mariner_TIR_transposon	541834	541970	.	.	.	ID=TE_struc_83;Name=TE_00000872;Classification=MITE/DTT;Sequence_ontology=SO:0002278;Identity=0.9;Method=structural;TSD=TA_TA_100.0;TIR=CTTTCTCCAT_ATGCAGAAAG
15	EDTA	hAT_TIR_transposon	1111633	1112161	.	.	.	ID=TE_struc_84;Name=TE_00000524;Classification=MITE/DTA;Sequence_ontology=SO:0002279;Identity=1;Method=structural;TSD=TTGTAGAC_TTGTAGAC_100.0;TIR=CAGTGTTGTC_GACAACACTG
16	EDTA	repeat_region	154504	160989	.	+	.	ID=repeat_region_14;Name=TE_00000722;Classification=LTR/Copia;Sequence_ontology=SO:0000657;ltr_identity=0.9693;Method=structural;motif=TGCA;tsd=AGGTT
16	EDTA	target_site_duplication	154504	154508	.	+	.	ID=lTSD_14;Parent=repeat_region_14;Name=TE_00000722;Classification=LTR/Copia;Sequence_ontology=SO:0000434;ltr_identity=0.9693;Method=structural;motif=TGCA;tsd=AGGTT
16	EDTA	long_terminal_repeat	154509	154868	.	+	.	ID=lLTR_14;Parent=repeat_region_14;Name=TE_00000722;Classification=LTR/Copia;Sequence_ontology=SO:0000286;ltr_identity=0.9693;Method=structural;motif=TGCA;tsd=AGGTT
16	EDTA	Copia_LTR_retrotransposon	154509	160984	.	+	.	ID=LTRRT_14;Parent=repeat_region_14;Name=TE_00000722;Classification=LTR/Copia;Sequence_ontology=SO:0002264;ltr_identity=0.9693;Method=structural;motif=TGCA;tsd=AGGTT
16	EDTA	long_terminal_repeat	160625	160984	.	+	.	ID=rLTR_14;Parent=repeat_region_14;Name=TE_00000722;Classification=LTR/Copia;Sequence_ontology=SO:0000286;ltr_identity=0.9693;Method=structural;motif=TGCA;tsd=AGGTT
16	EDTA	target_site_duplication	160985	160989	.	+	.	ID=rTSD_14;Parent=repeat_region_14;Name=TE_00000722;Classification=LTR/Copia;Sequence_ontology=SO:0000434;ltr_identity=0.9693;Method=structural;motif=TGCA;tsd=AGGTT
16	EDTA	Mutator_TIR_transposon	1450358	1453433	.	.	.	ID=TE_struc_85;Name=TE_00000041;Classification=DNA/DTM;Sequence_ontology=SO:0002280;Identity=0.9;Method=structural;TSD=AACAAAAT_AACAAAAT_100.0;TIR=CAAAAAGATG_CATCTTTTAG
16	EDTA	PIF_Harbinger_TIR_transposon	2714919	2717013	.	.	.	ID=TE_struc_86;Name=TE_00000042;Classification=DNA/DTH;Sequence_ontology=SO:0002284;Identity=0.9;Method=structural;TSD=TTA_TTA_100.0;TIR=GAGCACCCAC_GTTGGTGCTC
17	EDTA	repeat_region	118692	123799	.	-	.	ID=repeat_region_15;Name=TE_00000398;Classification=LTR/Copia;Sequence_ontology=SO:0000657;ltr_identity=0.9880;Method=structural;motif=TGCA;tsd=CTATT
17	EDTA	target_site_duplication	118692	118696	.	-	.	ID=lTSD_15;Parent=repeat_region_15;Name=TE_00000398;Classification=LTR/Copia;Sequence_ontology=SO:0000434;ltr_identity=0.9880;Method=structural;motif=TGCA;tsd=CTATT
17	EDTA	long_terminal_repeat	118697	118969	.	-	.	ID=lLTR_15;Parent=repeat_region_15;Name=TE_00000398;Classification=LTR/Copia;Sequence_ontology=SO:0000286;ltr_identity=0.9880;Method=structural;motif=TGCA;tsd=CTATT
17	EDTA	Copia_LTR_retrotransposon	118697	123794	.	-	.	ID=LTRRT_15;Parent=repeat_region_15;Name=TE_00000398;Classification=LTR/Copia;Sequence_ontology=SO:0002264;ltr_identity=0.9880;Method=structural;motif=TGCA;tsd=CTATT
17	EDTA	long_terminal_repeat	123546	123794	.	-	.	ID=rLTR_15;Parent=repeat_region_15;Name=TE_00000398;Classification=LTR/Copia;Sequence_ontology=SO:0000286;ltr_identity=0.9880;Method=structural;motif=TGCA;tsd=CTATT
17	EDTA	target_site_duplication	123795	123799	.	-	.	ID=rTSD_15;Parent=repeat_region_15;Name=TE_00000398;Classification=LTR/Copia;Sequence_ontology=SO:0000434;ltr_identity=0.9880;Method=structural;motif=TGCA;tsd=CTATT
17	EDTA	CACTA_TIR_transposon	131776	131872	.	.	.	ID=TE_struc_88;Name=TE_00000665;Classification=MITE/DTC;Sequence_ontology=SO:0002285;Identity=0.9;Method=structural;TSD=CAT_CAT_100.0;TIR=CACTGCATAA_TGATGCAGTG
17	EDTA	CACTA_TIR_transposon	290666	292141	.	.	.	ID=TE_struc_89;Name=17:290666..292141;Classification=DNA/DTC;Sequence_ontology=SO:0002285;Identity=0.9;Method=structural;TSD=AG_AG_100.0;TIR=CACTACTAGC_GCAAGTAGTG
17	EDTA	Mutator_TIR_transposon	418194	421907	.	.	.	ID=TE_struc_90;Name=TE_00000044;Classification=DNA/DTM;Sequence_ontology=SO:0002280;Identity=0.9;Method=structural;TSD=CGGAGAG_CGGAGAG_100.0;TIR=GAGAGAATTT_AAATTGTCTC
17	EDTA	repeat_region	1149616	1154750	.	-	.	ID=repeat_region_16;Name=TE_00000398;Classification=LTR/Copia;Sequence_ontology=SO:0000657;ltr_identity=0.9560;Method=structural;motif=TGCA;tsd=GTTTA
17	EDTA	target_site_duplication	1149616	1149620	.	-	.	ID=lTSD_16;Parent=repeat_region_16;Name=TE_00000398;Classification=LTR/Copia;Sequence_ontology=SO:0000434;ltr_identity=0.9560;Method=structural;motif=TGCA;tsd=GTTTA
17	EDTA	long_terminal_repeat	1149621	1149893	.	-	.	ID=lLTR_16;Parent=repeat_region_16;Name=TE_00000398;Classification=LTR/Copia;Sequence_ontology=SO:0000286;ltr_identity=0.9560;Method=structural;motif=TGCA;tsd=GTTTA
17	EDTA	Copia_LTR_retrotransposon	1149621	1154745	.	-	.	ID=LTRRT_16;Parent=repeat_region_16;Name=TE_00000398;Classification=LTR/Copia;Sequence_ontology=SO:0002264;ltr_identity=0.9560;Method=structural;motif=TGCA;tsd=GTTTA
17	EDTA	long_terminal_repeat	1154473	1154745	.	-	.	ID=rLTR_16;Parent=repeat_region_16;Name=TE_00000398;Classification=LTR/Copia;Sequence_ontology=SO:0000286;ltr_identity=0.9560;Method=structural;motif=TGCA;tsd=GTTTA
17	EDTA	target_site_duplication	1154746	1154750	.	-	.	ID=rTSD_16;Parent=repeat_region_16;Name=TE_00000398;Classification=LTR/Copia;Sequence_ontology=SO:0000434;ltr_identity=0.9560;Method=structural;motif=TGCA;tsd=GTTTA
17	EDTA	helitron	2763826	2776006	.	+	.	ID=TE_struc_87;Name=TE_00000045;Classification=DNA/Helitron;Sequence_ontology=SO:0000544;Identity=NA;Method=structural
18	EDTA	Mutator_TIR_transposon	379974	384013	.	.	.	ID=TE_struc_91;Name=TE_00000046;Classification=DNA/DTM;Sequence_ontology=SO:0002280;Identity=0.9;Method=structural;TSD=GTGAAGAG_GTGAAGAG_100.0;TIR=GAGAATCCGT_ACGGCTTCTC
18	EDTA	repeat_region	855888	878621	.	?	.	ID=repeat_region_17;Name=TE_00000307;Classification=LTR/unknown;Sequence_ontology=SO:0000657;ltr_identity=0.9580;Method=structural;motif=TGCA;tsd=CAAT
18	EDTA	target_site_duplication	855888	855891	.	?	.	ID=lTSD_17;Parent=repeat_region_17;Name=TE_00000307;Classification=LTR/unknown;Sequence_ontology=SO:0000434;ltr_identity=0.9580;Method=structural;motif=TGCA;tsd=CAAT
18	EDTA	long_terminal_repeat	855892	860656	.	?	.	ID=lLTR_17;Parent=repeat_region_17;Name=TE_00000307;Classification=LTR/unknown;Sequence_ontology=SO:0000286;ltr_identity=0.9580;Method=structural;motif=TGCA;tsd=CAAT
18	EDTA	LTR_retrotransposon	855892	878617	.	?	.	ID=LTRRT_17;Parent=repeat_region_17;Name=TE_00000307;Classification=LTR/unknown;Sequence_ontology=SO:0000186;ltr_identity=0.9580;Method=structural;motif=TGCA;tsd=CAAT
18	EDTA	long_terminal_repeat	873775	878617	.	?	.	ID=rLTR_17;Parent=repeat_region_17;Name=TE_00000307;Classification=LTR/unknown;Sequence_ontology=SO:0000286;ltr_identity=0.9580;Method=structural;motif=TGCA;tsd=CAAT
18	EDTA	target_site_duplication	878618	878621	.	?	.	ID=rTSD_17;Parent=repeat_region_17;Name=TE_00000307;Classification=LTR/unknown;Sequence_ontology=SO:0000434;ltr_identity=0.9580;Method=structural;motif=TGCA;tsd=CAAT
18	EDTA	Mutator_TIR_transposon	1322128	1322260	.	.	.	ID=TE_struc_92;Name=TE_00000907;Classification=MITE/DTM;Sequence_ontology=SO:0002280;Identity=0.9;Method=structural;TSD=ATCTAAT_ATCTAAT_100.0;TIR=GGATTTTCAG_TTGAAAATCC
18	EDTA	CACTA_TIR_transposon	2645220	2648659	.	.	.	ID=TE_struc_93;Name=18:2645220..2648659;Classification=DNA/DTC;Sequence_ontology=SO:0002285;Identity=0.9;Method=structural;TSD=TAG_TAG_100.0;TIR=CACTATGCCA_TGGTATAGTG
18	EDTA	repeat_region	2725160	2734855	.	+	.	ID=repeat_region_18;Name=TE_00000268;Classification=LTR/Gypsy;Sequence_ontology=SO:0000657;ltr_identity=0.9847;Method=structural;motif=TGCA;tsd=CTTGA
18	EDTA	target_site_duplication	2725160	2725164	.	+	.	ID=lTSD_18;Parent=repeat_region_18;Name=TE_00000268;Classification=LTR/Gypsy;Sequence_ontology=SO:0000434;ltr_identity=0.9847;Method=structural;motif=TGCA;tsd=CTTGA
18	EDTA	long_terminal_repeat	2725165	2726540	.	+	.	ID=lLTR_18;Parent=repeat_region_18;Name=TE_00000268;Classification=LTR/Gypsy;Sequence_ontology=SO:0000286;ltr_identity=0.9847;Method=structural;motif=TGCA;tsd=CTTGA
18	EDTA	Gypsy_LTR_retrotransposon	2725165	2734850	.	+	.	ID=LTRRT_18;Parent=repeat_region_18;Name=TE_00000268;Classification=LTR/Gypsy;Sequence_ontology=SO:0002265;ltr_identity=0.9847;Method=structural;motif=TGCA;tsd=CTTGA
18	EDTA	long_terminal_repeat	2733465	2734850	.	+	.	ID=rLTR_18;Parent=repeat_region_18;Name=TE_00000268;Classification=LTR/Gypsy;Sequence_ontology=SO:0000286;ltr_identity=0.9847;Method=structural;motif=TGCA;tsd=CTTGA
18	EDTA	target_site_duplication	2734851	2734855	.	+	.	ID=rTSD_18;Parent=repeat_region_18;Name=TE_00000268;Classification=LTR/Gypsy;Sequence_ontology=SO:0000434;ltr_identity=0.9847;Method=structural;motif=TGCA;tsd=CTTGA
19	EDTA	Mutator_TIR_transposon	1497416	1497608	.	.	.	ID=TE_struc_94;Name=TE_00000453;Classification=MITE/DTM;Sequence_ontology=SO:0002280;Identity=1;Method=structural;TSD=GTTTCCAG_GTTTCCAG_100.0;TIR=CTATGTTACT_AGTAACATAG
19	EDTA	repeat_region	1578346	1583854	.	+	.	ID=repeat_region_19;Name=TE_00000923;Classification=LTR/Copia;Sequence_ontology=SO:0000657;ltr_identity=0.9848;Method=structural;motif=TGCA;tsd=AAAAG
19	EDTA	target_site_duplication	1578346	1578350	.	+	.	ID=lTSD_19;Parent=repeat_region_19;Name=TE_00000923;Classification=LTR/Copia;Sequence_ontology=SO:0000434;ltr_identity=0.9848;Method=structural;motif=TGCA;tsd=AAAAG
19	EDTA	long_terminal_repeat	1578351	1579076	.	+	.	ID=lLTR_19;Parent=repeat_region_19;Name=TE_00000923;Classification=LTR/Copia;Sequence_ontology=SO:0000286;ltr_identity=0.9848;Method=structural;motif=TGCA;tsd=AAAAG
19	EDTA	Copia_LTR_retrotransposon	1578351	1583849	.	+	.	ID=LTRRT_19;Parent=repeat_region_19;Name=TE_00000923;Classification=LTR/Copia;Sequence_ontology=SO:0002264;ltr_identity=0.9848;Method=structural;motif=TGCA;tsd=AAAAG
19	EDTA	long_terminal_repeat	1583124	1583849	.	+	.	ID=rLTR_19;Parent=repeat_region_19;Name=TE_00000923;Classification=LTR/Copia;Sequence_ontology=SO:0000286;ltr_identity=0.9848;Method=structural;motif=TGCA;tsd=AAAAG
19	EDTA	target_site_duplication	1583850	1583854	.	+	.	ID=rTSD_19;Parent=repeat_region_19;Name=TE_00000923;Classification=LTR/Copia;Sequence_ontology=SO:0000434;ltr_identity=0.9848;Method=structural;motif=TGCA;tsd=AAAAG
19	EDTA	CACTA_TIR_transposon	1699863	1704587	.	.	.	ID=TE_struc_95;Name=19:1699863..1704587;Classification=DNA/DTC;Sequence_ontology=SO:0002285;Identity=0.9;Method=structural;TSD=TT_TT_100.0;TIR=CACTGCTGAA_TTCAGCAATG
19	EDTA	Mutator_TIR_transposon	2686053	2686182	.	.	.	ID=TE_struc_96;Name=TE_00000293;Classification=MITE/DTM;Sequence_ontology=SO:0002280;Identity=0.9;Method=structural;TSD=TGACAATTG_TGACAATTG_100.0;TIR=CCCTATTGAT_ATAAATAGGG
19	EDTA	CACTA_TIR_transposon	2769176	2771712	.	.	.	ID=TE_struc_97;Name=TE_00000049;Classification=DNA/DTC;Sequence_ontology=SO:0002285;Identity=0.9;Method=structural;TSD=CT_CT_100.0;TIR=CACTAAGAAG_CTTCTTGGTG
19	EDTA	CACTA_TIR_transposon	2849451	2849651	.	.	.	ID=TE_struc_98;Name=19:2849451..2849651;Classification=MITE/DTC;Sequence_ontology=SO:0002285;Identity=0.9;Method=structural;TSD=AG_AG_100.0;TIR=CACTGTAGTA_TACTTCAGTG
20	EDTA	Mutator_TIR_transposon	1490370	1490887	.	.	.	ID=TE_struc_99;Name=20:1490370..1490887;Classification=MITE/DTM;Sequence_ontology=SO:0002280;Identity=0.9;Method=structural;TSD=TTGAATT_TTGAATT_100.0;TIR=GTAAAGATTG_CAAACTTTAC
20	EDTA	CACTA_TIR_transposon	1546090	1547821	.	.	.	ID=TE_struc_100;Name=TE_00000050;Classification=DNA/DTC;Sequence_ontology=SO:0002285;Identity=0.9;Method=structural;TSD=TC_TC_100.0;TIR=CACTGTAACT_ATTTACAGTG
20	EDTA	CACTA_TIR_transposon	2478803	2483395	.	.	.	ID=TE_struc_101;Name=TE_00000051;Classification=DNA/DTC;Sequence_ontology=SO:0002285;Identity=0.9;Method=structural;TSD=AA_AA_100.0;TIR=CACTACAAAG_CTTTGTACTG
21	EDTA	repeat_region	59894	70228	.	?	.	ID=repeat_region_20;Name=TE_00000723;Classification=LTR/unknown;Sequence_ontology=SO:0000657;ltr_identity=0.8929;Method=structural;motif=TGCA;tsd=AATTT
21	EDTA	target_site_duplication	59894	59898	.	?	.	ID=lTSD_20;Parent=repeat_region_20;Name=TE_00000723;Classification=LTR/unknown;Sequence_ontology=SO:0000434;ltr_identity=0.8929;Method=structural;motif=TGCA;tsd=AATTT
21	EDTA	long_terminal_repeat	59899	60347	.	?	.	ID=lLTR_20;Parent=repeat_region_20;Name=TE_00000723;Classification=LTR/unknown;Sequence_ontology=SO:0000286;ltr_identity=0.8929;Method=structural;motif=TGCA;tsd=AATTT
21	EDTA	LTR_retrotransposon	59899	70223	.	?	.	ID=LTRRT_20;Parent=repeat_region_20;Name=TE_00000723;Classification=LTR/unknown;Sequence_ontology=SO:0000186;ltr_identity=0.8929;Method=structural;motif=TGCA;tsd=AATTT
21	EDTA	long_terminal_repeat	69773	70223	.	?	.	ID=rLTR_20;Parent=repeat_region_20;Name=TE_00000723;Classification=LTR/unknown;Sequence_ontology=SO:0000286;ltr_identity=0.8929;Method=structural;motif=TGCA;tsd=AATTT
21	EDTA	target_site_duplication	70224	70228	.	?	.	ID=rTSD_20;Parent=repeat_region_20;Name=TE_00000723;Classification=LTR/unknown;Sequence_ontology=SO:0000434;ltr_identity=0.8929;Method=structural;motif=TGCA;tsd=AATTT
21	EDTA	repeat_region	430284	435388	.	-	.	ID=repeat_region_21;Name=TE_00000509;Classification=LTR/Copia;Sequence_ontology=SO:0000657;ltr_identity=0.9821;Method=structural;motif=TGCA;tsd=GAACT
21	EDTA	target_site_duplication	430284	430288	.	-	.	ID=lTSD_21;Parent=repeat_region_21;Name=TE_00000509;Classification=LTR/Copia;Sequence_ontology=SO:0000434;ltr_identity=0.9821;Method=structural;motif=TGCA;tsd=GAACT
21	EDTA	long_terminal_repeat	430289	430568	.	-	.	ID=lLTR_21;Parent=repeat_region_21;Name=TE_00000509;Classification=LTR/Copia;Sequence_ontology=SO:0000286;ltr_identity=0.9821;Method=structural;motif=TGCA;tsd=GAACT
21	EDTA	Copia_LTR_retrotransposon	430289	435383	.	-	.	ID=LTRRT_21;Parent=repeat_region_21;Name=TE_00000509;Classification=LTR/Copia;Sequence_ontology=SO:0002264;ltr_identity=0.9821;Method=structural;motif=TGCA;tsd=GAACT
21	EDTA	long_terminal_repeat	435105	435383	.	-	.	ID=rLTR_21;Parent=repeat_region_21;Name=TE_00000509;Classification=LTR/Copia;Sequence_ontology=SO:0000286;ltr_identity=0.9821;Method=structural;motif=TGCA;tsd=GAACT
21	EDTA	target_site_duplication	435384	435388	.	-	.	ID=rTSD_21;Parent=repeat_region_21;Name=TE_00000509;Classification=LTR/Copia;Sequence_ontology=SO:0000434;ltr_identity=0.9821;Method=structural;motif=TGCA;tsd=GAACT
21	EDTA	Mutator_TIR_transposon	964672	967487	.	.	.	ID=TE_struc_103;Name=21:964672..967487;Classification=DNA/DTM;Sequence_ontology=SO:0002280;Identity=0.9;Method=structural;TSD=AGACACA_AGACACA_100.0;TIR=GCAAATTTGC_GCAAATGTGC
21	EDTA	CACTA_TIR_transposon	2249588	2253489	.	.	.	ID=TE_struc_104;Name=TE_00000053;Classification=DNA/DTC;Sequence_ontology=SO:0002285;Identity=0.9;Method=structural;TSD=AA_AA_100.0;TIR=CACTGCAAAA_TTTTTCAGTG
21	EDTA	Mutator_TIR_transposon	2370905	2371985	.	.	.	ID=TE_struc_105;Name=TE_00000876;Classification=DNA/DTM;Sequence_ontology=SO:0002280;Identity=1;Method=structural;TSD=GCATTTTGT_GCATTTTGT_100.0;TIR=GAGAGATTAT_ATAATCTCTC
21	EDTA	helitron	2578701	2579397	.	+	.	ID=TE_struc_102;Name=TE_00000667;Classification=DNA/Helitron;Sequence_ontology=SO:0000544;Identity=NA;Method=structural
22	EDTA	Mutator_TIR_transposon	137700	139323	.	.	.	ID=TE_struc_106;Name=22:137700..139323;Classification=DNA/DTM;Sequence_ontology=SO:0002280;Identity=0.9;Method=structural;TSD=AGATTTG_AGATTTG_100.0;TIR=GCCATCTCAA_TTGAGATGTC
22	EDTA	Mutator_TIR_transposon	552955	554370	.	.	.	ID=TE_struc_107;Name=22:552955..554370;Classification=DNA/DTM;Sequence_ontology=SO:0002280;Identity=0.9;Method=structural;TSD=TTTTTTTC_TTTTTTTC_100.0;TIR=GAAAGAACAA_TTTTTCTTTC
22	EDTA	Mutator_TIR_transposon	677986	678169	.	.	.	ID=TE_struc_108;Name=TE_00000952;Classification=MITE/DTM;Sequence_ontology=SO:0002280;Identity=0.9;Method=structural;TSD=ATATGTTC_ATATGTTC_100.0;TIR=CTATGTTGCT_AGTAACATAG
22	EDTA	Mutator_TIR_transposon	1773189	1777869	.	.	.	ID=TE_struc_109;Name=TE_00000054;Classification=DNA/DTM;Sequence_ontology=SO:0002280;Identity=0.9;Method=structural;TSD=CAATGGT_CAATGGT_100.0;TIR=GAGGAAGTAA_TTACTTCTTC
22	EDTA	Mutator_TIR_transposon	1918396	1921914	.	.	.	ID=TE_struc_110;Name=TE_00000572;Classification=DNA/DTM;Sequence_ontology=SO:0002280;Identity=0.9;Method=structural;TSD=AAATTTT_AAATTTT_100.0;TIR=GTCTGAAGAT_ATCTTCTGAC
22	EDTA	CACTA_TIR_transposon	2586410	2588438	.	.	.	ID=TE_struc_111;Name=TE_00000603;Classification=DNA/DTC;Sequence_ontology=SO:0002285;Identity=0.9;Method=structural;TSD=CT_CT_100.0;TIR=CACTGCCCAA_TTGGGGAGTG
23	EDTA	Mutator_TIR_transposon	63311	64659	.	.	.	ID=TE_struc_113;Name=TE_00000874;Classification=DNA/DTM;Sequence_ontology=SO:0002280;Identity=0.9;Method=structural;TSD=AAAGCTT_AAAGCTT_100.0;TIR=GACATTGGTA_TACCAATATC
23	EDTA	CACTA_TIR_transposon	226517	230761	.	.	.	ID=TE_struc_114;Name=TE_00000055;Classification=DNA/DTC;Sequence_ontology=SO:0002285;Identity=0.9;Method=structural;TSD=AC_AC_100.0;TIR=CACTATATCT_AGAAATAGTG
23	EDTA	Mutator_TIR_transposon	337150	337409	.	.	.	ID=TE_struc_115;Name=23:337150..337409;Classification=MITE/DTM;Sequence_ontology=SO:0002280;Identity=0.9;Method=structural;TSD=AACACCA_AACACCA_100.0;TIR=GAGTTTGCAA_TTGCAAGCTC
23	EDTA	helitron	638438	653642	.	+	.	ID=TE_struc_112;Name=TE_00000056;Classification=DNA/Helitron;Sequence_ontology=SO:0000544;Identity=NA;Method=structural
24	EDTA	Mutator_TIR_transposon	285639	285718	.	.	.	ID=TE_struc_116;Name=TE_00000395;Classification=MITE/DTM;Sequence_ontology=SO:0002280;Identity=0.9;Method=structural;TSD=AAGAAAG_AAGAAAG_100.0;TIR=GAGAAAATGA_TGATTTTCTC
24	EDTA	repeat_region	437466	442268	.	-	.	ID=repeat_region_22;Name=TE_00000509;Classification=LTR/Copia;Sequence_ontology=SO:0000657;ltr_identity=0.9364;Method=structural;motif=TACA;tsd=GTCTT
24	EDTA	target_site_duplication	437466	437470	.	-	.	ID=lTSD_22;Parent=repeat_region_22;Name=TE_00000509;Classification=LTR/Copia;Sequence_ontology=SO:0000434;ltr_identity=0.9364;Method=structural;motif=TACA;tsd=GTCTT
24	EDTA	long_terminal_repeat	437471	437753	.	-	.	ID=lLTR_22;Parent=repeat_region_22;Name=TE_00000509;Classification=LTR/Copia;Sequence_ontology=SO:0000286;ltr_identity=0.9364;Method=structural;motif=TACA;tsd=GTCTT
24	EDTA	Copia_LTR_retrotransposon	437471	442263	.	-	.	ID=LTRRT_22;Parent=repeat_region_22;Name=TE_00000509;Classification=LTR/Copia;Sequence_ontology=SO:0002264;ltr_identity=0.9364;Method=structural;motif=TACA;tsd=GTCTT
24	EDTA	long_terminal_repeat	441977	442263	.	-	.	ID=rLTR_22;Parent=repeat_region_22;Name=TE_00000509;Classification=LTR/Copia;Sequence_ontology=SO:0000286;ltr_identity=0.9364;Method=structural;motif=TACA;tsd=GTCTT
24	EDTA	target_site_duplication	442264	442268	.	-	.	ID=rTSD_22;Parent=repeat_region_22;Name=TE_00000509;Classification=LTR/Copia;Sequence_ontology=SO:0000434;ltr_identity=0.9364;Method=structural;motif=TACA;tsd=GTCTT
24	EDTA	Mutator_TIR_transposon	1148159	1149287	.	.	.	ID=TE_struc_117;Name=TE_00000496;Classification=DNA/DTM;Sequence_ontology=SO:0002280;Identity=0.9;Method=structural;TSD=TTCTCTT_TTCTCTT_100.0;TIR=CTAAGAAATG_CATTTCTTTG
24	EDTA	Mutator_TIR_transposon	1236049	1239298	.	.	.	ID=TE_struc_118;Name=TE_00000717;Classification=DNA/DTM;Sequence_ontology=SO:0002280;Identity=0.9;Method=structural;TSD=AATGAAC_AATGAAC_100.0;TIR=CAAACGTAAA_TTTCCGTTTG
25	EDTA	PIF_Harbinger_TIR_transposon	343813	348561	.	.	.	ID=TE_struc_120;Name=TE_00000057;Classification=DNA/DTH;Sequence_ontology=SO:0002284;Identity=1;Method=structural;TSD=TTA_TTA_100.0;TIR=GAGCTGATTG_CAATCAGCTC
25	EDTA	helitron	1843553	1858922	.	+	.	ID=TE_struc_119;Name=TE_00000058;Classification=DNA/Helitron;Sequence_ontology=SO:0000544;Identity=NA;Method=structural
26	EDTA	Mutator_TIR_transposon	224288	228791	.	.	.	ID=TE_struc_121;Name=TE_00000059;Classification=DNA/DTM;Sequence_ontology=SO:0002280;Identity=0.9;Method=structural;TSD=AAAATTG_AAAATTG_100.0;TIR=CAACCATTGT_ACAATTGTTG
26	EDTA	hAT_TIR_transposon	1588610	1589044	.	.	.	ID=TE_struc_122;Name=TE_00000225;Classification=MITE/DTA;Sequence_ontology=SO:0002279;Identity=0.9;Method=structural;TSD=AACTATGT_AACTATGT_100.0;TIR=TAGGGGTGAG_CTCACCCTTA
26	EDTA	CACTA_TIR_transposon	1778256	1780557	.	.	.	ID=TE_struc_123;Name=TE_00000060;Classification=DNA/DTC;Sequence_ontology=SO:0002285;Identity=0.9;Method=structural;TSD=TTC_TTC_100.0;TIR=CACTGAAAGA_TCTTACAGTG
26	EDTA	repeat_region	1915887	1919341	.	?	.	ID=repeat_region_23;Name=TE_00000336;Classification=LTR/unknown;Sequence_ontology=SO:0000657;ltr_identity=0.9888;Method=structural;motif=TGCA;tsd=ATTTA
26	EDTA	target_site_duplication	1915887	1915891	.	?	.	ID=lTSD_23;Parent=repeat_region_23;Name=TE_00000336;Classification=LTR/unknown;Sequence_ontology=SO:0000434;ltr_identity=0.9888;Method=structural;motif=TGCA;tsd=ATTTA
26	EDTA	long_terminal_repeat	1915892	1916348	.	?	.	ID=lLTR_23;Parent=repeat_region_23;Name=TE_00000336;Classification=LTR/unknown;Sequence_ontology=SO:0000286;ltr_identity=0.9888;Method=structural;motif=TGCA;tsd=ATTTA
26	EDTA	LTR_retrotransposon	1915892	1919336	.	?	.	ID=LTRRT_23;Parent=repeat_region_23;Name=TE_00000336;Classification=LTR/unknown;Sequence_ontology=SO:0000186;ltr_identity=0.9888;Method=structural;motif=TGCA;tsd=ATTTA
26	EDTA	long_terminal_repeat	1918887	1919336	.	?	.	ID=rLTR_23;Parent=repeat_region_23;Name=TE_00000336;Classification=LTR/unknown;Sequence_ontology=SO:0000286;ltr_identity=0.9888;Method=structural;motif=TGCA;tsd=ATTTA
26	EDTA	target_site_duplication	1919337	1919341	.	?	.	ID=rTSD_23;Parent=repeat_region_23;Name=TE_00000336;Classification=LTR/unknown;Sequence_ontology=SO:0000434;ltr_identity=0.9888;Method=structural;motif=TGCA;tsd=ATTTA
26	EDTA	repeat_region	1946910	1950462	.	?	.	ID=repeat_region_24;Name=TE_00000336;Classification=LTR/unknown;Sequence_ontology=SO:0000657;ltr_identity=0.9742;Method=structural;motif=TGCA;tsd=ACTAA
26	EDTA	target_site_duplication	1946910	1946914	.	?	.	ID=lTSD_24;Parent=repeat_region_24;Name=TE_00000336;Classification=LTR/unknown;Sequence_ontology=SO:0000434;ltr_identity=0.9742;Method=structural;motif=TGCA;tsd=ACTAA
26	EDTA	long_terminal_repeat	1946915	1947382	.	?	.	ID=lLTR_24;Parent=repeat_region_24;Name=TE_00000336;Classification=LTR/unknown;Sequence_ontology=SO:0000286;ltr_identity=0.9742;Method=structural;motif=TGCA;tsd=ACTAA
26	EDTA	LTR_retrotransposon	1946915	1950457	.	?	.	ID=LTRRT_24;Parent=repeat_region_24;Name=TE_00000336;Classification=LTR/unknown;Sequence_ontology=SO:0000186;ltr_identity=0.9742;Method=structural;motif=TGCA;tsd=ACTAA
26	EDTA	long_terminal_repeat	1949991	1950457	.	?	.	ID=rLTR_24;Parent=repeat_region_24;Name=TE_00000336;Classification=LTR/unknown;Sequence_ontology=SO:0000286;ltr_identity=0.9742;Method=structural;motif=TGCA;tsd=ACTAA
26	EDTA	target_site_duplication	1950458	1950462	.	?	.	ID=rTSD_24;Parent=repeat_region_24;Name=TE_00000336;Classification=LTR/unknown;Sequence_ontology=SO:0000434;ltr_identity=0.9742;Method=structural;motif=TGCA;tsd=ACTAA
26	EDTA	CACTA_TIR_transposon	2139530	2142958	.	.	.	ID=TE_struc_124;Name=26:2139530..2142958;Classification=DNA/DTC;Sequence_ontology=SO:0002285;Identity=0.9;Method=structural;TSD=CA_CA_100.0;TIR=CACTGTTCAA_TTGAACATTG
27	EDTA	Mutator_TIR_transposon	920100	923436	.	.	.	ID=TE_struc_125;Name=27:920100..923436;Classification=DNA/DTM;Sequence_ontology=SO:0002280;Identity=0.9;Method=structural;TSD=AAATTTTGT_AAATTTTGT_100.0;TIR=GACTTACAAG_GTTGTAAGTC
27	EDTA	hAT_TIR_transposon	1659314	1659804	.	.	.	ID=TE_struc_126;Name=TE_00000411;Classification=MITE/DTA;Sequence_ontology=SO:0002279;Identity=0.9;Method=structural;TSD=AATCCTAC_AATCCTAC_100.0;TIR=CAGTGTTGTC_GACATCACTG
27	EDTA	repeat_region	1828080	1838332	.	?	.	ID=repeat_region_25;Name=TE_00000747;Classification=LTR/Gypsy;Sequence_ontology=SO:0000657;ltr_identity=0.9759;Method=structural;motif=TGCA;tsd=ATAGT
27	EDTA	target_site_duplication	1828080	1828084	.	?	.	ID=lTSD_25;Parent=repeat_region_25;Name=TE_00000747;Classification=LTR/Gypsy;Sequence_ontology=SO:0000434;ltr_identity=0.9759;Method=structural;motif=TGCA;tsd=ATAGT
27	EDTA	long_terminal_repeat	1828085	1828548	.	?	.	ID=lLTR_25;Parent=repeat_region_25;Name=TE_00000747;Classification=LTR/Gypsy;Sequence_ontology=SO:0000286;ltr_identity=0.9759;Method=structural;motif=TGCA;tsd=ATAGT
27	EDTA	Gypsy_LTR_retrotransposon	1828085	1838327	.	?	.	ID=LTRRT_25;Parent=repeat_region_25;Name=TE_00000747;Classification=LTR/Gypsy;Sequence_ontology=SO:0002265;ltr_identity=0.9759;Method=structural;motif=TGCA;tsd=ATAGT
27	EDTA	long_terminal_repeat	1837864	1838327	.	?	.	ID=rLTR_25;Parent=repeat_region_25;Name=TE_00000747;Classification=LTR/Gypsy;Sequence_ontology=SO:0000286;ltr_identity=0.9759;Method=structural;motif=TGCA;tsd=ATAGT
27	EDTA	target_site_duplication	1838328	1838332	.	?	.	ID=rTSD_25;Parent=repeat_region_25;Name=TE_00000747;Classification=LTR/Gypsy;Sequence_ontology=SO:0000434;ltr_identity=0.9759;Method=structural;motif=TGCA;tsd=ATAGT
27	EDTA	Mutator_TIR_transposon	2035310	2035471	.	.	.	ID=TE_struc_127;Name=TE_00000290;Classification=MITE/DTM;Sequence_ontology=SO:0002280;Identity=0.9;Method=structural;TSD=GTATTTTATT_GTATTTTATT_100.0;TIR=GAACAGAAAT_ATATCTGTTC
28	EDTA	Tc1_Mariner_TIR_transposon	183660	184583	.	.	.	ID=TE_struc_128;Name=TE_00000949;Classification=DNA/DTT;Sequence_ontology=SO:0002278;Identity=0.9;Method=structural;TSD=TA_TA_100.0;TIR=AAGGAGAGAG_CTCTCTTCTT
28	EDTA	PIF_Harbinger_TIR_transposon	364194	367545	.	.	.	ID=TE_struc_129;Name=28:364194..367545;Classification=DNA/DTH;Sequence_ontology=SO:0002284;Identity=0.9;Method=structural;TSD=TTA_TTA_100.0;TIR=GCTCCTTGAT_ATCAAGGAAC
28	EDTA	Mutator_TIR_transposon	819205	819385	.	.	.	ID=TE_struc_130;Name=TE_00000399;Classification=MITE/DTM;Sequence_ontology=SO:0002280;Identity=0.9;Method=structural;TSD=ATTTAAAC_ATTTAAAC_100.0;TIR=CTATGTTTCT_AGTAACATAG
28	EDTA	Mutator_TIR_transposon	1124020	1124272	.	.	.	ID=TE_struc_131;Name=TE_00000662;Classification=MITE/DTM;Sequence_ontology=SO:0002280;Identity=0.9;Method=structural;TSD=ATGGAGGA_ATGGAGGA_100.0;TIR=CAATTTCCAA_TTGGAAAATG
28	EDTA	repeat_region	1303202	1309540	.	?	.	ID=repeat_region_26;Name=TE_00000580;Classification=LTR/unknown;Sequence_ontology=SO:0000657;ltr_identity=0.9666;Method=structural;motif=TGCA;tsd=CTCCA
28	EDTA	target_site_duplication	1303202	1303206	.	?	.	ID=lTSD_26;Parent=repeat_region_26;Name=TE_00000580;Classification=LTR/unknown;Sequence_ontology=SO:0000434;ltr_identity=0.9666;Method=structural;motif=TGCA;tsd=CTCCA
28	EDTA	long_terminal_repeat	1303207	1303571	.	?	.	ID=lLTR_26;Parent=repeat_region_26;Name=TE_00000580;Classification=LTR/unknown;Sequence_ontology=SO:0000286;ltr_identity=0.9666;Method=structural;motif=TGCA;tsd=CTCCA
28	EDTA	LTR_retrotransposon	1303207	1309535	.	?	.	ID=LTRRT_26;Parent=repeat_region_26;Name=TE_00000580;Classification=LTR/unknown;Sequence_ontology=SO:0000186;ltr_identity=0.9666;Method=structural;motif=TGCA;tsd=CTCCA
28	EDTA	long_terminal_repeat	1309171	1309535	.	?	.	ID=rLTR_26;Parent=repeat_region_26;Name=TE_00000580;Classification=LTR/unknown;Sequence_ontology=SO:0000286;ltr_identity=0.9666;Method=structural;motif=TGCA;tsd=CTCCA
28	EDTA	target_site_duplication	1309536	1309540	.	?	.	ID=rTSD_26;Parent=repeat_region_26;Name=TE_00000580;Classification=LTR/unknown;Sequence_ontology=SO:0000434;ltr_identity=0.9666;Method=structural;motif=TGCA;tsd=CTCCA
28	EDTA	repeat_region	1625692	1640207	.	?	.	ID=repeat_region_27;Name=TE_00000804;Classification=LTR/unknown;Sequence_ontology=SO:0000657;ltr_identity=0.9572;Method=structural;motif=TGCA;tsd=TTTAA
28	EDTA	target_site_duplication	1625692	1625696	.	?	.	ID=lTSD_27;Parent=repeat_region_27;Name=TE_00000804;Classification=LTR/unknown;Sequence_ontology=SO:0000434;ltr_identity=0.9572;Method=structural;motif=TGCA;tsd=TTTAA
28	EDTA	long_terminal_repeat	1625697	1630374	.	?	.	ID=lLTR_27;Parent=repeat_region_27;Name=TE_00000804;Classification=LTR/unknown;Sequence_ontology=SO:0000286;ltr_identity=0.9572;Method=structural;motif=TGCA;tsd=TTTAA
28	EDTA	LTR_retrotransposon	1625697	1640202	.	?	.	ID=LTRRT_27;Parent=repeat_region_27;Name=TE_00000804;Classification=LTR/unknown;Sequence_ontology=SO:0000186;ltr_identity=0.9572;Method=structural;motif=TGCA;tsd=TTTAA
28	EDTA	long_terminal_repeat	1635506	1640202	.	?	.	ID=rLTR_27;Parent=repeat_region_27;Name=TE_00000804;Classification=LTR/unknown;Sequence_ontology=SO:0000286;ltr_identity=0.9572;Method=structural;motif=TGCA;tsd=TTTAA
28	EDTA	target_site_duplication	1640203	1640207	.	?	.	ID=rTSD_27;Parent=repeat_region_27;Name=TE_00000804;Classification=LTR/unknown;Sequence_ontology=SO:0000434;ltr_identity=0.9572;Method=structural;motif=TGCA;tsd=TTTAA
29	EDTA	hAT_TIR_transposon	644368	644787	.	.	.	ID=TE_struc_133;Name=TE_00000225;Classification=MITE/DTA;Sequence_ontology=SO:0002279;Identity=1;Method=structural;TSD=GTGTTCAT_GTGTTCAT_100.0;TIR=TAGGGGTGAG_CTCACCCCTA
29	EDTA	helitron	768226	782705	.	+	.	ID=TE_struc_132;Name=TE_00000064;Classification=DNA/Helitron;Sequence_ontology=SO:0000544;Identity=NA;Method=structural
29	EDTA	Mutator_TIR_transposon	1007274	1007367	.	.	.	ID=TE_struc_134;Name=TE_00000429;Classification=MITE/DTM;Sequence_ontology=SO:0002280;Identity=1;Method=structural;TSD=TAAATTTA_TAAATCTA_87.5;TIR=GTTAATTCTG_CAGAATTAAC
30	EDTA	helitron	82916	99862	.	-	.	ID=TE_struc_135;Name=TE_00000065;Classification=DNA/Helitron;Sequence_ontology=SO:0000544;Identity=NA;Method=structural
30	EDTA	helitron	133684	134225	.	-	.	ID=TE_struc_136;Name=TE_00000475;Classification=DNA/Helitron;Sequence_ontology=SO:0000544;Identity=NA;Method=structural
30	EDTA	CACTA_TIR_transposon	764215	766452	.	.	.	ID=TE_struc_137;Name=TE_00000066;Classification=DNA/DTC;Sequence_ontology=SO:0002285;Identity=1;Method=structural;TSD=TT_TT_100.0;TIR=CACTGTTCAA_TTGAACAGTG
30	EDTA	CACTA_TIR_transposon	1071325	1074736	.	.	.	ID=TE_struc_138;Name=30:1071325..1074736;Classification=DNA/DTC;Sequence_ontology=SO:0002285;Identity=0.9;Method=structural;TSD=AA_AA_100.0;TIR=CACTGCTAAA_TTTAGCAGAG
30	EDTA	CACTA_TIR_transposon	1200680	1201239	.	.	.	ID=TE_struc_139;Name=TE_00000455;Classification=MITE/DTC;Sequence_ontology=SO:0002285;Identity=0.9;Method=structural;TSD=TAT_TAT_100.0;TIR=CACTGAAAGA_TCTTTCATTG
30	EDTA	Mutator_TIR_transposon	2125107	2127765	.	.	.	ID=TE_struc_140;Name=30:2125107..2127765;Classification=DNA/DTM;Sequence_ontology=SO:0002280;Identity=0.9;Method=structural;TSD=ATCAAGA_ATCAAGA_100.0;TIR=GGACTATCAA_TTTATAGTCC
30	EDTA	repeat_region	2201611	2215623	.	-	.	ID=repeat_region_28;Name=TE_00000688;Classification=LTR/Gypsy;Sequence_ontology=SO:0000657;ltr_identity=0.9611;Method=structural;motif=TGCA;tsd=GTCAT
30	EDTA	target_site_duplication	2201611	2201615	.	-	.	ID=lTSD_28;Parent=repeat_region_28;Name=TE_00000688;Classification=LTR/Gypsy;Sequence_ontology=SO:0000434;ltr_identity=0.9611;Method=structural;motif=TGCA;tsd=GTCAT
30	EDTA	long_terminal_repeat	2201616	2202525	.	-	.	ID=lLTR_28;Parent=repeat_region_28;Name=TE_00000688;Classification=LTR/Gypsy;Sequence_ontology=SO:0000286;ltr_identity=0.9611;Method=structural;motif=TGCA;tsd=GTCAT
30	EDTA	Gypsy_LTR_retrotransposon	2201616	2215618	.	-	.	ID=LTRRT_28;Parent=repeat_region_28;Name=TE_00000688;Classification=LTR/Gypsy;Sequence_ontology=SO:0002265;ltr_identity=0.9611;Method=structural;motif=TGCA;tsd=GTCAT
30	EDTA	long_terminal_repeat	2214702	2215618	.	-	.	ID=rLTR_28;Parent=repeat_region_28;Name=TE_00000688;Classification=LTR/Gypsy;Sequence_ontology=SO:0000286;ltr_identity=0.9611;Method=structural;motif=TGCA;tsd=GTCAT
30	EDTA	target_site_duplication	2215619	2215623	.	-	.	ID=rTSD_28;Parent=repeat_region_28;Name=TE_00000688;Classification=LTR/Gypsy;Sequence_ontology=SO:0000434;ltr_identity=0.9611;Method=structural;motif=TGCA;tsd=GTCAT
31	EDTA	Mutator_TIR_transposon	64787	67649	.	.	.	ID=TE_struc_141;Name=31:64787..67649;Classification=DNA/DTM;Sequence_ontology=SO:0002280;Identity=0.9;Method=structural;TSD=TGTTTCTG_TGTTTCTG_100.0;TIR=GAAGTGTAAA_TTTTCACTTC
31	EDTA	CACTA_TIR_transposon	324115	327169	.	.	.	ID=TE_struc_142;Name=31:324115..327169;Classification=DNA/DTC;Sequence_ontology=SO:0002285;Identity=0.9;Method=structural;TSD=AT_AT_100.0;TIR=CACTGAGAAA_TTTCTCAATG
31	EDTA	CACTA_TIR_transposon	561636	565598	.	.	.	ID=TE_struc_143;Name=TE_00000071;Classification=DNA/DTC;Sequence_ontology=SO:0002285;Identity=0.9;Method=structural;TSD=AC_AC_100.0;TIR=CACTGCATAA_TTTTGCAGTG
31	EDTA	Mutator_TIR_transposon	637994	640496	.	.	.	ID=TE_struc_144;Name=31:637994..640496;Classification=DNA/DTM;Sequence_ontology=SO:0002280;Identity=0.9;Method=structural;TSD=TATAATTT_TATAATTT_100.0;TIR=GAGGGAATTG_CTATTCCCTC
31	EDTA	Mutator_TIR_transposon	658375	660873	.	.	.	ID=TE_struc_145;Name=31:658375..660873;Classification=DNA/DTM;Sequence_ontology=SO:0002280;Identity=0.9;Method=structural;TSD=TATAATTT_TATAATTT_100.0;TIR=GAGGGAATTG_CTATTCCCTC
31	EDTA	Mutator_TIR_transposon	678904	681466	.	.	.	ID=TE_struc_146;Name=31:678904..681466;Classification=DNA/DTM;Sequence_ontology=SO:0002280;Identity=0.9;Method=structural;TSD=TATAATTT_TATAATTT_100.0;TIR=GAGGGAATTG_CTATTCCCTC
31	EDTA	CACTA_TIR_transposon	781317	782847	.	.	.	ID=TE_struc_147;Name=TE_00000073;Classification=DNA/DTC;Sequence_ontology=SO:0002285;Identity=0.9;Method=structural;TSD=TT_TT_100.0;TIR=CACTACTTCC_TGAAGTAGTG
31	EDTA	Mutator_TIR_transposon	1203679	1206954	.	.	.	ID=TE_struc_148;Name=31:1203679..1206954;Classification=DNA/DTM;Sequence_ontology=SO:0002280;Identity=0.9;Method=structural;TSD=TTTTTGG_TTTTTGG_100.0;TIR=CTTGCAAGGA_TACTTGCAAG
31	EDTA	Mutator_TIR_transposon	1363313	1363621	.	.	.	ID=TE_struc_149;Name=TE_00000897;Classification=MITE/DTM;Sequence_ontology=SO:0002280;Identity=1;Method=structural;TSD=CATTCAA_CATTCAA_100.0;TIR=GGAAAAATTA_TAATTTTTCC
31	EDTA	Mutator_TIR_transposon	1426470	1431395	.	.	.	ID=TE_struc_150;Name=TE_00000075;Classification=DNA/DTM;Sequence_ontology=SO:0002280;Identity=0.9;Method=structural;TSD=CAAAGATCA_CAAAGATCA_100.0;TIR=CCATTGTTTC_GAAAAAATGG
31	EDTA	Mutator_TIR_transposon	2237441	2238674	.	.	.	ID=TE_struc_151;Name=31:2237441..2238674;Classification=DNA/DTM;Sequence_ontology=SO:0002280;Identity=0.9;Method=structural;TSD=CTGTGGA_CTGTGGA_100.0;TIR=GAAAAAGGTA_GACCTTTTTC
32	EDTA	hAT_TIR_transposon	420665	421100	.	.	.	ID=TE_struc_152;Name=TE_00000225;Classification=MITE/DTA;Sequence_ontology=SO:0002279;Identity=0.9;Method=structural;TSD=ATCACAAC_ATCACAAC_100.0;TIR=TAGGGGTGAA_CTCACCCCTA
32	EDTA	CACTA_TIR_transposon	502933	506367	.	.	.	ID=TE_struc_153;Name=TE_00000077;Classification=DNA/DTC;Sequence_ontology=SO:0002285;Identity=0.9;Method=structural;TSD=TC_TC_100.0;TIR=CACTGGCCAA_TTGGCCATTG
32	EDTA	PIF_Harbinger_TIR_transposon	1539482	1542510	.	.	.	ID=TE_struc_154;Name=TE_00000078;Classification=DNA/DTH;Sequence_ontology=SO:0002284;Identity=0.9;Method=structural;TSD=TTA_TTA_100.0;TIR=GGCCTGATTC_GAATCAAGCC
32	EDTA	CACTA_TIR_transposon	1754699	1757172	.	.	.	ID=TE_struc_155;Name=32:1754699..1757172;Classification=DNA/DTC;Sequence_ontology=SO:0002285;Identity=0.9;Method=structural;TSD=TA_TA_100.0;TIR=CAGTGAAAAT_ATTTTGACTG
32	EDTA	Tc1_Mariner_TIR_transposon	2219248	2220948	.	.	.	ID=TE_struc_156;Name=32:2219248..2220948;Classification=DNA/DTT;Sequence_ontology=SO:0002278;Identity=0.9;Method=structural;TSD=TA_TA_100.0;TIR=CTTTCTCTTT_AAAAAGAAAG
33	EDTA	repeat_region	51891	56870	.	-	.	ID=repeat_region_29;Name=TE_00000398;Classification=LTR/Copia;Sequence_ontology=SO:0000657;ltr_identity=0.9630;Method=structural;motif=TGCA;tsd=CCTTT
33	EDTA	target_site_duplication	51891	51895	.	-	.	ID=lTSD_29;Parent=repeat_region_29;Name=TE_00000398;Classification=LTR/Copia;Sequence_ontology=SO:0000434;ltr_identity=0.9630;Method=structural;motif=TGCA;tsd=CCTTT
33	EDTA	long_terminal_repeat	51896	52144	.	-	.	ID=lLTR_29;Parent=repeat_region_29;Name=TE_00000398;Classification=LTR/Copia;Sequence_ontology=SO:0000286;ltr_identity=0.9630;Method=structural;motif=TGCA;tsd=CCTTT
33	EDTA	Copia_LTR_retrotransposon	51896	56865	.	-	.	ID=LTRRT_29;Parent=repeat_region_29;Name=TE_00000398;Classification=LTR/Copia;Sequence_ontology=SO:0002264;ltr_identity=0.9630;Method=structural;motif=TGCA;tsd=CCTTT
33	EDTA	long_terminal_repeat	56612	56865	.	-	.	ID=rLTR_29;Parent=repeat_region_29;Name=TE_00000398;Classification=LTR/Copia;Sequence_ontology=SO:0000286;ltr_identity=0.9630;Method=structural;motif=TGCA;tsd=CCTTT
33	EDTA	target_site_duplication	56866	56870	.	-	.	ID=rTSD_29;Parent=repeat_region_29;Name=TE_00000398;Classification=LTR/Copia;Sequence_ontology=SO:0000434;ltr_identity=0.9630;Method=structural;motif=TGCA;tsd=CCTTT
33	EDTA	repeat_region	347111	353476	.	+	.	ID=repeat_region_30;Name=TE_00000580;Classification=LTR/Copia;Sequence_ontology=SO:0000657;ltr_identity=0.9666;Method=structural;motif=TGCA;tsd=ATAAA
33	EDTA	target_site_duplication	347111	347115	.	+	.	ID=lTSD_30;Parent=repeat_region_30;Name=TE_00000580;Classification=LTR/Copia;Sequence_ontology=SO:0000434;ltr_identity=0.9666;Method=structural;motif=TGCA;tsd=ATAAA
33	EDTA	long_terminal_repeat	347116	347475	.	+	.	ID=lLTR_30;Parent=repeat_region_30;Name=TE_00000580;Classification=LTR/Copia;Sequence_ontology=SO:0000286;ltr_identity=0.9666;Method=structural;motif=TGCA;tsd=ATAAA
33	EDTA	Copia_LTR_retrotransposon	347116	353471	.	+	.	ID=LTRRT_30;Parent=repeat_region_30;Name=TE_00000580;Classification=LTR/Copia;Sequence_ontology=SO:0002264;ltr_identity=0.9666;Method=structural;motif=TGCA;tsd=ATAAA
33	EDTA	long_terminal_repeat	353109	353471	.	+	.	ID=rLTR_30;Parent=repeat_region_30;Name=TE_00000580;Classification=LTR/Copia;Sequence_ontology=SO:0000286;ltr_identity=0.9666;Method=structural;motif=TGCA;tsd=ATAAA
33	EDTA	target_site_duplication	353472	353476	.	+	.	ID=rTSD_30;Parent=repeat_region_30;Name=TE_00000580;Classification=LTR/Copia;Sequence_ontology=SO:0000434;ltr_identity=0.9666;Method=structural;motif=TGCA;tsd=ATAAA
33	EDTA	Tc1_Mariner_TIR_transposon	874506	874696	.	.	.	ID=TE_struc_157;Name=TE_00000469;Classification=MITE/DTT;Sequence_ontology=SO:0002278;Identity=0.9;Method=structural;TSD=TA_TA_100.0;TIR=AAGGAGAGAG_CTCTCTCATT
33	EDTA	hAT_TIR_transposon	1106632	1107115	.	.	.	ID=TE_struc_158;Name=TE_00000737;Classification=MITE/DTA;Sequence_ontology=SO:0002279;Identity=1;Method=structural;TSD=CTTATATG_CTTATATG_100.0;TIR=TAGGGATGGC_GCCATCCCTA
33	EDTA	PIF_Harbinger_TIR_transposon	1298957	1303173	.	.	.	ID=TE_struc_159;Name=TE_00000260;Classification=DNA/DTH;Sequence_ontology=SO:0002284;Identity=0.9;Method=structural;TSD=TTA_TTA_100.0;TIR=GGTCCATGAG_CTCAAGGACC
34	EDTA	CACTA_TIR_transposon	593301	594651	.	.	.	ID=TE_struc_160;Name=TE_00000081;Classification=DNA/DTC;Sequence_ontology=SO:0002285;Identity=0.9;Method=structural;TSD=GTC_GTC_100.0;TIR=CACTGCAAGA_TCCTGCAGTG
34	EDTA	Mutator_TIR_transposon	1301380	1303633	.	.	.	ID=TE_struc_161;Name=34:1301380..1303633;Classification=DNA/DTM;Sequence_ontology=SO:0002280;Identity=0.9;Method=structural;TSD=TTTACTT_TTTAGTT_85.71;TIR=GTGAATCAAA_TTTGAGTCAC
34	EDTA	Mutator_TIR_transposon	1570904	1573768	.	.	.	ID=TE_struc_162;Name=34:1570904..1573768;Classification=DNA/DTM;Sequence_ontology=SO:0002280;Identity=0.9;Method=structural;TSD=ATTTTCT_ATTTTCT_100.0;TIR=GCAGACAATT_AATTGTTTGC
34	EDTA	repeat_region	2036832	2041531	.	-	.	ID=repeat_region_31;Name=TE_00000778;Classification=LTR/Copia;Sequence_ontology=SO:0000657;ltr_identity=0.9600;Method=structural;motif=TGCA;tsd=TATGG
34	EDTA	target_site_duplication	2036832	2036836	.	-	.	ID=lTSD_31;Parent=repeat_region_31;Name=TE_00000778;Classification=LTR/Copia;Sequence_ontology=SO:0000434;ltr_identity=0.9600;Method=structural;motif=TGCA;tsd=TATGG
34	EDTA	long_terminal_repeat	2036837	2037213	.	-	.	ID=lLTR_31;Parent=repeat_region_31;Name=TE_00000778;Classification=LTR/Copia;Sequence_ontology=SO:0000286;ltr_identity=0.9600;Method=structural;motif=TGCA;tsd=TATGG
34	EDTA	Copia_LTR_retrotransposon	2036837	2041526	.	-	.	ID=LTRRT_31;Parent=repeat_region_31;Name=TE_00000778;Classification=LTR/Copia;Sequence_ontology=SO:0002264;ltr_identity=0.9600;Method=structural;motif=TGCA;tsd=TATGG
34	EDTA	long_terminal_repeat	2041147	2041526	.	-	.	ID=rLTR_31;Parent=repeat_region_31;Name=TE_00000778;Classification=LTR/Copia;Sequence_ontology=SO:0000286;ltr_identity=0.9600;Method=structural;motif=TGCA;tsd=TATGG
34	EDTA	target_site_duplication	2041527	2041531	.	-	.	ID=rTSD_31;Parent=repeat_region_31;Name=TE_00000778;Classification=LTR/Copia;Sequence_ontology=SO:0000434;ltr_identity=0.9600;Method=structural;motif=TGCA;tsd=TATGG
35	EDTA	CACTA_TIR_transposon	725357	729118	.	.	.	ID=TE_struc_163;Name=35:725357..729118;Classification=DNA/DTC;Sequence_ontology=SO:0002285;Identity=0.9;Method=structural;TSD=GTG_GTG_100.0;TIR=CACTAGAGCA_TGCCCTAGTG
35	EDTA	Mutator_TIR_transposon	1313080	1315074	.	.	.	ID=TE_struc_164;Name=TE_00000790;Classification=DNA/DTM;Sequence_ontology=SO:0002280;Identity=0.9;Method=structural;TSD=CTAGGTG_CTAGGTG_100.0;TIR=CAGAAGTGGA_TCCATTTCTG
35	EDTA	CACTA_TIR_transposon	1829439	1830885	.	.	.	ID=TE_struc_165;Name=TE_00000085;Classification=DNA/DTC;Sequence_ontology=SO:0002285;Identity=0.9;Method=structural;TSD=GA_GA_100.0;TIR=CACTACTAGA_TCTTGTAGTG
35	EDTA	repeat_region	2105112	2108597	.	?	.	ID=repeat_region_32;Name=TE_00000336;Classification=LTR/unknown;Sequence_ontology=SO:0000657;ltr_identity=0.9848;Method=structural;motif=TGCA;tsd=ATACC
35	EDTA	target_site_duplication	2105112	2105116	.	?	.	ID=lTSD_32;Parent=repeat_region_32;Name=TE_00000336;Classification=LTR/unknown;Sequence_ontology=SO:0000434;ltr_identity=0.9848;Method=structural;motif=TGCA;tsd=ATACC
35	EDTA	long_terminal_repeat	2105117	2105584	.	?	.	ID=lLTR_32;Parent=repeat_region_32;Name=TE_00000336;Classification=LTR/unknown;Sequence_ontology=SO:0000286;ltr_identity=0.9848;Method=structural;motif=TGCA;tsd=ATACC
35	EDTA	LTR_retrotransposon	2105117	2108592	.	?	.	ID=LTRRT_32;Parent=repeat_region_32;Name=TE_00000336;Classification=LTR/unknown;Sequence_ontology=SO:0000186;ltr_identity=0.9848;Method=structural;motif=TGCA;tsd=ATACC
35	EDTA	long_terminal_repeat	2108130	2108592	.	?	.	ID=rLTR_32;Parent=repeat_region_32;Name=TE_00000336;Classification=LTR/unknown;Sequence_ontology=SO:0000286;ltr_identity=0.9848;Method=structural;motif=TGCA;tsd=ATACC
35	EDTA	target_site_duplication	2108593	2108597	.	?	.	ID=rTSD_32;Parent=repeat_region_32;Name=TE_00000336;Classification=LTR/unknown;Sequence_ontology=SO:0000434;ltr_identity=0.9848;Method=structural;motif=TGCA;tsd=ATACC
35	EDTA	CACTA_TIR_transposon	2149952	2150143	.	.	.	ID=TE_struc_166;Name=TE_00000774;Classification=MITE/DTC;Sequence_ontology=SO:0002285;Identity=0.9;Method=structural;TSD=TA_TA_100.0;TIR=CACTACACAA_TTGTTTAGTG
36	EDTA	Tc1_Mariner_TIR_transposon	296599	299775	.	.	.	ID=TE_struc_167;Name=TE_00000086;Classification=DNA/DTT;Sequence_ontology=SO:0002278;Identity=0.9;Method=structural;TSD=TA_TA_100.0;TIR=CTCACTCTCT_AGAGCGTGAG
36	EDTA	repeat_region	642872	647262	.	-	.	ID=repeat_region_33;Name=TE_00000930;Classification=LTR/Copia;Sequence_ontology=SO:0000657;ltr_identity=0.9507;Method=structural;motif=TGCA;tsd=ATAAT
36	EDTA	target_site_duplication	642872	642876	.	-	.	ID=lTSD_33;Parent=repeat_region_33;Name=TE_00000930;Classification=LTR/Copia;Sequence_ontology=SO:0000434;ltr_identity=0.9507;Method=structural;motif=TGCA;tsd=ATAAT
36	EDTA	long_terminal_repeat	642877	643160	.	-	.	ID=lLTR_33;Parent=repeat_region_33;Name=TE_00000930;Classification=LTR/Copia;Sequence_ontology=SO:0000286;ltr_identity=0.9507;Method=structural;motif=TGCA;tsd=ATAAT
36	EDTA	Copia_LTR_retrotransposon	642877	647257	.	-	.	ID=LTRRT_33;Parent=repeat_region_33;Name=TE_00000930;Classification=LTR/Copia;Sequence_ontology=SO:0002264;ltr_identity=0.9507;Method=structural;motif=TGCA;tsd=ATAAT
36	EDTA	long_terminal_repeat	646970	647257	.	-	.	ID=rLTR_33;Parent=repeat_region_33;Name=TE_00000930;Classification=LTR/Copia;Sequence_ontology=SO:0000286;ltr_identity=0.9507;Method=structural;motif=TGCA;tsd=ATAAT
36	EDTA	target_site_duplication	647258	647262	.	-	.	ID=rTSD_33;Parent=repeat_region_33;Name=TE_00000930;Classification=LTR/Copia;Sequence_ontology=SO:0000434;ltr_identity=0.9507;Method=structural;motif=TGCA;tsd=ATAAT
36	EDTA	repeat_region	719792	725263	.	-	.	ID=repeat_region_34;Name=TE_00000923;Classification=LTR/Copia;Sequence_ontology=SO:0000657;ltr_identity=0.9684;Method=structural;motif=TGCA;tsd=ACATT
36	EDTA	target_site_duplication	719792	719796	.	-	.	ID=lTSD_34;Parent=repeat_region_34;Name=TE_00000923;Classification=LTR/Copia;Sequence_ontology=SO:0000434;ltr_identity=0.9684;Method=structural;motif=TGCA;tsd=ACATT
36	EDTA	long_terminal_repeat	719797	720515	.	-	.	ID=lLTR_34;Parent=repeat_region_34;Name=TE_00000923;Classification=LTR/Copia;Sequence_ontology=SO:0000286;ltr_identity=0.9684;Method=structural;motif=TGCA;tsd=ACATT
36	EDTA	Copia_LTR_retrotransposon	719797	725258	.	-	.	ID=LTRRT_34;Parent=repeat_region_34;Name=TE_00000923;Classification=LTR/Copia;Sequence_ontology=SO:0002264;ltr_identity=0.9684;Method=structural;motif=TGCA;tsd=ACATT
36	EDTA	long_terminal_repeat	724549	725258	.	-	.	ID=rLTR_34;Parent=repeat_region_34;Name=TE_00000923;Classification=LTR/Copia;Sequence_ontology=SO:0000286;ltr_identity=0.9684;Method=structural;motif=TGCA;tsd=ACATT
36	EDTA	target_site_duplication	725259	725263	.	-	.	ID=rTSD_34;Parent=repeat_region_34;Name=TE_00000923;Classification=LTR/Copia;Sequence_ontology=SO:0000434;ltr_identity=0.9684;Method=structural;motif=TGCA;tsd=ACATT
36	EDTA	repeat_region	1089225	1095983	.	-	.	ID=repeat_region_35;Name=TE_00000268;Classification=LTR/Gypsy;Sequence_ontology=SO:0000657;ltr_identity=0.9510;Method=structural;motif=TGCA;tsd=AGGAT
36	EDTA	target_site_duplication	1089225	1089229	.	-	.	ID=lTSD_35;Parent=repeat_region_35;Name=TE_00000268;Classification=LTR/Gypsy;Sequence_ontology=SO:0000434;ltr_identity=0.9510;Method=structural;motif=TGCA;tsd=AGGAT
36	EDTA	long_terminal_repeat	1089230	1090629	.	-	.	ID=lLTR_35;Parent=repeat_region_35;Name=TE_00000268;Classification=LTR/Gypsy;Sequence_ontology=SO:0000286;ltr_identity=0.9510;Method=structural;motif=TGCA;tsd=AGGAT
36	EDTA	Gypsy_LTR_retrotransposon	1089230	1095978	.	-	.	ID=LTRRT_35;Parent=repeat_region_35;Name=TE_00000268;Classification=LTR/Gypsy;Sequence_ontology=SO:0002265;ltr_identity=0.9510;Method=structural;motif=TGCA;tsd=AGGAT
36	EDTA	long_terminal_repeat	1094577	1095978	.	-	.	ID=rLTR_35;Parent=repeat_region_35;Name=TE_00000268;Classification=LTR/Gypsy;Sequence_ontology=SO:0000286;ltr_identity=0.9510;Method=structural;motif=TGCA;tsd=AGGAT
36	EDTA	target_site_duplication	1095979	1095983	.	-	.	ID=rTSD_35;Parent=repeat_region_35;Name=TE_00000268;Classification=LTR/Gypsy;Sequence_ontology=SO:0000434;ltr_identity=0.9510;Method=structural;motif=TGCA;tsd=AGGAT
36	EDTA	repeat_region	1607191	1614016	.	-	.	ID=repeat_region_36;Name=TE_00000713;Classification=LTR/Gypsy;Sequence_ontology=SO:0000657;ltr_identity=0.9402;Method=structural;motif=TGCA;tsd=AAATA
36	EDTA	target_site_duplication	1607191	1607195	.	-	.	ID=lTSD_36;Parent=repeat_region_36;Name=TE_00000713;Classification=LTR/Gypsy;Sequence_ontology=SO:0000434;ltr_identity=0.9402;Method=structural;motif=TGCA;tsd=AAATA
36	EDTA	long_terminal_repeat	1607196	1607971	.	-	.	ID=lLTR_36;Parent=repeat_region_36;Name=TE_00000713;Classification=LTR/Gypsy;Sequence_ontology=SO:0000286;ltr_identity=0.9402;Method=structural;motif=TGCA;tsd=AAATA
36	EDTA	Gypsy_LTR_retrotransposon	1607196	1614011	.	-	.	ID=LTRRT_36;Parent=repeat_region_36;Name=TE_00000713;Classification=LTR/Gypsy;Sequence_ontology=SO:0002265;ltr_identity=0.9402;Method=structural;motif=TGCA;tsd=AAATA
36	EDTA	long_terminal_repeat	1613235	1614011	.	-	.	ID=rLTR_36;Parent=repeat_region_36;Name=TE_00000713;Classification=LTR/Gypsy;Sequence_ontology=SO:0000286;ltr_identity=0.9402;Method=structural;motif=TGCA;tsd=AAATA
36	EDTA	target_site_duplication	1614012	1614016	.	-	.	ID=rTSD_36;Parent=repeat_region_36;Name=TE_00000713;Classification=LTR/Gypsy;Sequence_ontology=SO:0000434;ltr_identity=0.9402;Method=structural;motif=TGCA;tsd=AAATA
37	EDTA	PIF_Harbinger_TIR_transposon	232213	233635	.	.	.	ID=TE_struc_169;Name=37:232213..233635;Classification=DNA/DTH;Sequence_ontology=SO:0002284;Identity=0.9;Method=structural;TSD=TTA_TTA_100.0;TIR=GACCAACTCG_CCAGTTGGTC
37	EDTA	Mutator_TIR_transposon	938147	938428	.	.	.	ID=TE_struc_170;Name=TE_00000437;Classification=MITE/DTM;Sequence_ontology=SO:0002280;Identity=0.9;Method=structural;TSD=AATAAAA_AATAAAA_100.0;TIR=GGAAAGGGAA_TTCCCTTTTC
37	EDTA	CACTA_TIR_transposon	1104641	1105588	.	.	.	ID=TE_struc_171;Name=TE_00000088;Classification=DNA/DTC;Sequence_ontology=SO:0002285;Identity=0.9;Method=structural;TSD=CTG_CTG_100.0;TIR=CACTGAATGA_TCATTTAGTG
37	EDTA	helitron	1697425	1701099	.	+	.	ID=TE_struc_168;Name=TE_00000089;Classification=DNA/Helitron;Sequence_ontology=SO:0000544;Identity=NA;Method=structural
37	EDTA	repeat_region	2034024	2038883	.	-	.	ID=repeat_region_37;Name=TE_00000230;Classification=LTR/Copia;Sequence_ontology=SO:0000657;ltr_identity=0.9866;Method=structural;motif=TGGA;tsd=TAATT
37	EDTA	target_site_duplication	2034024	2034028	.	-	.	ID=lTSD_37;Parent=repeat_region_37;Name=TE_00000230;Classification=LTR/Copia;Sequence_ontology=SO:0000434;ltr_identity=0.9866;Method=structural;motif=TGGA;tsd=TAATT
37	EDTA	long_terminal_repeat	2034029	2034257	.	-	.	ID=lLTR_37;Parent=repeat_region_37;Name=TE_00000230;Classification=LTR/Copia;Sequence_ontology=SO:0000286;ltr_identity=0.9866;Method=structural;motif=TGGA;tsd=TAATT
37	EDTA	Copia_LTR_retrotransposon	2034029	2038878	.	-	.	ID=LTRRT_37;Parent=repeat_region_37;Name=TE_00000230;Classification=LTR/Copia;Sequence_ontology=SO:0002264;ltr_identity=0.9866;Method=structural;motif=TGGA;tsd=TAATT
37	EDTA	long_terminal_repeat	2038654	2038878	.	-	.	ID=rLTR_37;Parent=repeat_region_37;Name=TE_00000230;Classification=LTR/Copia;Sequence_ontology=SO:0000286;ltr_identity=0.9866;Method=structural;motif=TGGA;tsd=TAATT
37	EDTA	target_site_duplication	2038879	2038883	.	-	.	ID=rTSD_37;Parent=repeat_region_37;Name=TE_00000230;Classification=LTR/Copia;Sequence_ontology=SO:0000434;ltr_identity=0.9866;Method=structural;motif=TGGA;tsd=TAATT
38	EDTA	repeat_region	74049	75644	.	?	.	ID=repeat_region_38;Name=TE_00000938;Classification=LTR/unknown;Sequence_ontology=SO:0000657;ltr_identity=0.9263;Method=structural;motif=TGCA;tsd=ATAAT
38	EDTA	target_site_duplication	74049	74053	.	?	.	ID=lTSD_38;Parent=repeat_region_38;Name=TE_00000938;Classification=LTR/unknown;Sequence_ontology=SO:0000434;ltr_identity=0.9263;Method=structural;motif=TGCA;tsd=ATAAT
38	EDTA	long_terminal_repeat	74054	74338	.	?	.	ID=lLTR_38;Parent=repeat_region_38;Name=TE_00000938;Classification=LTR/unknown;Sequence_ontology=SO:0000286;ltr_identity=0.9263;Method=structural;motif=TGCA;tsd=ATAAT
38	EDTA	LTR_retrotransposon	74054	75639	.	?	.	ID=LTRRT_38;Parent=repeat_region_38;Name=TE_00000938;Classification=LTR/unknown;Sequence_ontology=SO:0000186;ltr_identity=0.9263;Method=structural;motif=TGCA;tsd=ATAAT
38	EDTA	long_terminal_repeat	75354	75639	.	?	.	ID=rLTR_38;Parent=repeat_region_38;Name=TE_00000938;Classification=LTR/unknown;Sequence_ontology=SO:0000286;ltr_identity=0.9263;Method=structural;motif=TGCA;tsd=ATAAT
38	EDTA	target_site_duplication	75640	75644	.	?	.	ID=rTSD_38;Parent=repeat_region_38;Name=TE_00000938;Classification=LTR/unknown;Sequence_ontology=SO:0000434;ltr_identity=0.9263;Method=structural;motif=TGCA;tsd=ATAAT
38	EDTA	repeat_region	109933	113314	.	?	.	ID=repeat_region_39;Name=TE_00000638;Classification=LTR/unknown;Sequence_ontology=SO:0000657;ltr_identity=0.8764;Method=structural;motif=TGCA;tsd=ATACC
38	EDTA	target_site_duplication	109933	109937	.	?	.	ID=lTSD_39;Parent=repeat_region_39;Name=TE_00000638;Classification=LTR/unknown;Sequence_ontology=SO:0000434;ltr_identity=0.8764;Method=structural;motif=TGCA;tsd=ATACC
38	EDTA	long_terminal_repeat	109938	110392	.	?	.	ID=lLTR_39;Parent=repeat_region_39;Name=TE_00000638;Classification=LTR/unknown;Sequence_ontology=SO:0000286;ltr_identity=0.8764;Method=structural;motif=TGCA;tsd=ATACC
38	EDTA	LTR_retrotransposon	109938	113309	.	?	.	ID=LTRRT_39;Parent=repeat_region_39;Name=TE_00000638;Classification=LTR/unknown;Sequence_ontology=SO:0000186;ltr_identity=0.8764;Method=structural;motif=TGCA;tsd=ATACC
38	EDTA	long_terminal_repeat	112854	113309	.	?	.	ID=rLTR_39;Parent=repeat_region_39;Name=TE_00000638;Classification=LTR/unknown;Sequence_ontology=SO:0000286;ltr_identity=0.8764;Method=structural;motif=TGCA;tsd=ATACC
38	EDTA	target_site_duplication	113310	113314	.	?	.	ID=rTSD_39;Parent=repeat_region_39;Name=TE_00000638;Classification=LTR/unknown;Sequence_ontology=SO:0000434;ltr_identity=0.8764;Method=structural;motif=TGCA;tsd=ATACC
38	EDTA	CACTA_TIR_transposon	269101	271190	.	.	.	ID=TE_struc_172;Name=38:269101..271190;Classification=DNA/DTC;Sequence_ontology=SO:0002285;Identity=0.9;Method=structural;TSD=CC_CC_100.0;TIR=CACTAGAAGA_TCTTCTACTG
38	EDTA	repeat_region	420020	425019	.	-	.	ID=repeat_region_40;Name=TE_00000230;Classification=LTR/Copia;Sequence_ontology=SO:0000657;ltr_identity=0.9735;Method=structural;motif=TGGA;tsd=ATTAC
38	EDTA	target_site_duplication	420020	420024	.	-	.	ID=lTSD_40;Parent=repeat_region_40;Name=TE_00000230;Classification=LTR/Copia;Sequence_ontology=SO:0000434;ltr_identity=0.9735;Method=structural;motif=TGGA;tsd=ATTAC
38	EDTA	long_terminal_repeat	420025	420251	.	-	.	ID=lLTR_40;Parent=repeat_region_40;Name=TE_00000230;Classification=LTR/Copia;Sequence_ontology=SO:0000286;ltr_identity=0.9735;Method=structural;motif=TGGA;tsd=ATTAC
38	EDTA	Copia_LTR_retrotransposon	420025	425014	.	-	.	ID=LTRRT_40;Parent=repeat_region_40;Name=TE_00000230;Classification=LTR/Copia;Sequence_ontology=SO:0002264;ltr_identity=0.9735;Method=structural;motif=TGGA;tsd=ATTAC
38	EDTA	long_terminal_repeat	424789	425014	.	-	.	ID=rLTR_40;Parent=repeat_region_40;Name=TE_00000230;Classification=LTR/Copia;Sequence_ontology=SO:0000286;ltr_identity=0.9735;Method=structural;motif=TGGA;tsd=ATTAC
38	EDTA	target_site_duplication	425015	425019	.	-	.	ID=rTSD_40;Parent=repeat_region_40;Name=TE_00000230;Classification=LTR/Copia;Sequence_ontology=SO:0000434;ltr_identity=0.9735;Method=structural;motif=TGGA;tsd=ATTAC
38	EDTA	Mutator_TIR_transposon	766202	767837	.	.	.	ID=TE_struc_173;Name=38:766202..767837;Classification=DNA/DTM;Sequence_ontology=SO:0002280;Identity=0.9;Method=structural;TSD=CCATTAT_CCATTAT_100.0;TIR=CACATAAAGC_GCTTTCTGTG
38	EDTA	CACTA_TIR_transposon	831849	836371	.	.	.	ID=TE_struc_174;Name=TE_00000091;Classification=DNA/DTC;Sequence_ontology=SO:0002285;Identity=0.9;Method=structural;TSD=CT_CT_100.0;TIR=CACTAGACAA_TTGTGTAGTG
38	EDTA	Mutator_TIR_transposon	1104799	1108669	.	.	.	ID=TE_struc_175;Name=38:1104799..1108669;Classification=DNA/DTM;Sequence_ontology=SO:0002280;Identity=0.9;Method=structural;TSD=GACTCCT_GACTCCT_100.0;TIR=CTTGAGCAGG_CGTGCTCAAG
38	EDTA	Mutator_TIR_transposon	1114585	1114770	.	.	.	ID=TE_struc_176;Name=TE_00000357;Classification=MITE/DTM;Sequence_ontology=SO:0002280;Identity=0.9;Method=structural;TSD=TTGTATAC_TTGTATAC_100.0;TIR=CTATGTTGCT_AGTAACATAG
38	EDTA	Mutator_TIR_transposon	1878434	1878615	.	.	.	ID=TE_struc_177;Name=TE_00000816;Classification=MITE/DTM;Sequence_ontology=SO:0002280;Identity=0.9;Method=structural;TSD=TTTATTT_TTTATTT_100.0;TIR=CCTATGTTGC_GTAACATAGG
39	EDTA	Mutator_TIR_transposon	4689	7402	.	.	.	ID=TE_struc_178;Name=39:4689..7402;Classification=DNA/DTM;Sequence_ontology=SO:0002280;Identity=0.9;Method=structural;TSD=TGGATGAA_TGGATGAA_100.0;TIR=GCTTCAGCAT_ATGCAGAAGC
39	EDTA	CACTA_TIR_transposon	162629	165381	.	.	.	ID=TE_struc_179;Name=TE_00000608;Classification=DNA/DTC;Sequence_ontology=SO:0002285;Identity=0.9;Method=structural;TSD=CT_CT_100.0;TIR=CACTAGTAAA_TTTGCTAGTG
39	EDTA	repeat_region	1381147	1387495	.	?	.	ID=repeat_region_41;Name=TE_00000580;Classification=LTR/unknown;Sequence_ontology=SO:0000657;ltr_identity=0.9862;Method=structural;motif=TGCA;tsd=CTCTA
39	EDTA	target_site_duplication	1381147	1381151	.	?	.	ID=lTSD_41;Parent=repeat_region_41;Name=TE_00000580;Classification=LTR/unknown;Sequence_ontology=SO:0000434;ltr_identity=0.9862;Method=structural;motif=TGCA;tsd=CTCTA
39	EDTA	long_terminal_repeat	1381152	1381517	.	?	.	ID=lLTR_41;Parent=repeat_region_41;Name=TE_00000580;Classification=LTR/unknown;Sequence_ontology=SO:0000286;ltr_identity=0.9862;Method=structural;motif=TGCA;tsd=CTCTA
39	EDTA	LTR_retrotransposon	1381152	1387490	.	?	.	ID=LTRRT_41;Parent=repeat_region_41;Name=TE_00000580;Classification=LTR/unknown;Sequence_ontology=SO:0000186;ltr_identity=0.9862;Method=structural;motif=TGCA;tsd=CTCTA
39	EDTA	long_terminal_repeat	1387125	1387490	.	?	.	ID=rLTR_41;Parent=repeat_region_41;Name=TE_00000580;Classification=LTR/unknown;Sequence_ontology=SO:0000286;ltr_identity=0.9862;Method=structural;motif=TGCA;tsd=CTCTA
39	EDTA	target_site_duplication	1387491	1387495	.	?	.	ID=rTSD_41;Parent=repeat_region_41;Name=TE_00000580;Classification=LTR/unknown;Sequence_ontology=SO:0000434;ltr_identity=0.9862;Method=structural;motif=TGCA;tsd=CTCTA
40	EDTA	hAT_TIR_transposon	20434	20932	.	.	.	ID=TE_struc_180;Name=TE_00000666;Classification=MITE/DTA;Sequence_ontology=SO:0002279;Identity=0.9;Method=structural;TSD=CTAATAAT_CTAATAAT_100.0;TIR=TAAGGATGGC_GCCATCCCTA
40	EDTA	CACTA_TIR_transposon	211543	213131	.	.	.	ID=TE_struc_181;Name=40:211543..213131;Classification=DNA/DTC;Sequence_ontology=SO:0002285;Identity=0.9;Method=structural;TSD=AT_AT_100.0;TIR=CACTATAATG_CATTATGGTG
40	EDTA	hAT_TIR_transposon	1404741	1405181	.	.	.	ID=TE_struc_182;Name=TE_00000602;Classification=MITE/DTA;Sequence_ontology=SO:0002279;Identity=0.9;Method=structural;TSD=AATGTGGC_AATGTGGC_100.0;TIR=TAGGGGTGAG_CTCACTCCTA
40	EDTA	CACTA_TIR_transposon	1878395	1881527	.	.	.	ID=TE_struc_183;Name=TE_00000266;Classification=DNA/DTC;Sequence_ontology=SO:0002285;Identity=0.9;Method=structural;TSD=AA_AA_100.0;TIR=CACTGCAAAA_TTTTACAGTG
41	EDTA	Mutator_TIR_transposon	590832	591099	.	.	.	ID=TE_struc_184;Name=TE_00000511;Classification=MITE/DTM;Sequence_ontology=SO:0002280;Identity=1;Method=structural;TSD=TTAATGCAT_TTAATGCAT_100.0;TIR=GGCTAAAATA_TATTTTAGCC
42	EDTA	Tc1_Mariner_TIR_transposon	233027	233585	.	.	.	ID=TE_struc_185;Name=42:233027..233585;Classification=MITE/DTT;Sequence_ontology=SO:0002278;Identity=0.9;Method=structural;TSD=TA_TA_100.0;TIR=ATTGAGAGAG_TTCTCTCAAT
42	EDTA	Mutator_TIR_transposon	346879	346996	.	.	.	ID=TE_struc_186;Name=TE_00000622;Classification=MITE/DTM;Sequence_ontology=SO:0002280;Identity=1;Method=structural;TSD=GACAAATC_GACAAATC_100.0;TIR=CCATAAGTAT_ATACTTATGG
42	EDTA	hAT_TIR_transposon	1726197	1726741	.	.	.	ID=TE_struc_187;Name=TE_00000658;Classification=MITE/DTA;Sequence_ontology=SO:0002279;Identity=1;Method=structural;TSD=CATAGATG_CATAGATG_100.0;TIR=CAGTGTTGTC_GACAACACTG
43	EDTA	Mutator_TIR_transposon	42005	42084	.	.	.	ID=TE_struc_188;Name=TE_00000685;Classification=MITE/DTM;Sequence_ontology=SO:0002280;Identity=0.9;Method=structural;TSD=TTCAGTC_TTCAGTC_100.0;TIR=CAATTTGGAG_CTCTAAATTG
43	EDTA	PIF_Harbinger_TIR_transposon	1188982	1189209	.	.	.	ID=TE_struc_189;Name=TE_00000550;Classification=MITE/DTH;Sequence_ontology=SO:0002284;Identity=0.9;Method=structural;TSD=TTA_TTA_100.0;TIR=GACCATGTCA_TGACATGATC
44	EDTA	repeat_region	16229	19720	.	?	.	ID=repeat_region_42;Name=TE_00000336;Classification=LTR/unknown;Sequence_ontology=SO:0000657;ltr_identity=0.9848;Method=structural;motif=TGCA;tsd=TTTCT
44	EDTA	target_site_duplication	16229	16233	.	?	.	ID=lTSD_42;Parent=repeat_region_42;Name=TE_00000336;Classification=LTR/unknown;Sequence_ontology=SO:0000434;ltr_identity=0.9848;Method=structural;motif=TGCA;tsd=TTTCT
44	EDTA	long_terminal_repeat	16234	16703	.	?	.	ID=lLTR_42;Parent=repeat_region_42;Name=TE_00000336;Classification=LTR/unknown;Sequence_ontology=SO:0000286;ltr_identity=0.9848;Method=structural;motif=TGCA;tsd=TTTCT
44	EDTA	LTR_retrotransposon	16234	19715	.	?	.	ID=LTRRT_42;Parent=repeat_region_42;Name=TE_00000336;Classification=LTR/unknown;Sequence_ontology=SO:0000186;ltr_identity=0.9848;Method=structural;motif=TGCA;tsd=TTTCT
44	EDTA	long_terminal_repeat	19255	19715	.	?	.	ID=rLTR_42;Parent=repeat_region_42;Name=TE_00000336;Classification=LTR/unknown;Sequence_ontology=SO:0000286;ltr_identity=0.9848;Method=structural;motif=TGCA;tsd=TTTCT
44	EDTA	target_site_duplication	19716	19720	.	?	.	ID=rTSD_42;Parent=repeat_region_42;Name=TE_00000336;Classification=LTR/unknown;Sequence_ontology=SO:0000434;ltr_identity=0.9848;Method=structural;motif=TGCA;tsd=TTTCT
44	EDTA	Mutator_TIR_transposon	552028	554587	.	.	.	ID=TE_struc_190;Name=44:552028..554587;Classification=DNA/DTM;Sequence_ontology=SO:0002280;Identity=0.9;Method=structural;TSD=TTTTTGC_TTTTTGC_100.0;TIR=CTGGCATTTC_GGAATGCCAG
44	EDTA	hAT_TIR_transposon	1665055	1665164	.	.	.	ID=TE_struc_191;Name=TE_00000739;Classification=MITE/DTA;Sequence_ontology=SO:0002279;Identity=0.9;Method=structural;TSD=CTTGGAGC_CTTGGAGC_100.0;TIR=TAGAGCTGTT_AACAACTCTA
45	EDTA	CACTA_TIR_transposon	813123	813329	.	.	.	ID=TE_struc_193;Name=TE_00000418;Classification=MITE/DTC;Sequence_ontology=SO:0002285;Identity=1;Method=structural;TSD=TA_TA_100.0;TIR=CACTGCAAAA_TTTTGCAGTG
45	EDTA	hAT_TIR_transposon	1203473	1203894	.	.	.	ID=TE_struc_194;Name=TE_00000948;Classification=MITE/DTA;Sequence_ontology=SO:0002279;Identity=0.9;Method=structural;TSD=CCATCAAG_CCATCAAG_100.0;TIR=TAGGGGTGAG_CTCAACCCTA
45	EDTA	hAT_TIR_transposon	1602903	1603311	.	.	.	ID=TE_struc_195;Name=TE_00000468;Classification=MITE/DTA;Sequence_ontology=SO:0002279;Identity=0.9;Method=structural;TSD=AGTGTAGG_AGTGTAGG_100.0;TIR=TAGAGGTGTT_AACGCCTCTA
45	EDTA	PIF_Harbinger_TIR_transposon	1621991	1625311	.	.	.	ID=TE_struc_196;Name=45:1621991..1625311;Classification=DNA/DTH;Sequence_ontology=SO:0002284;Identity=0.9;Method=structural;TSD=TTA_TTA_100.0;TIR=GAGCAACGTT_ACCGTTGCTC
45	EDTA	helitron	1725469	1731485	.	-	.	ID=TE_struc_192;Name=TE_00000095;Classification=DNA/Helitron;Sequence_ontology=SO:0000544;Identity=NA;Method=structural
46	EDTA	Mutator_TIR_transposon	126449	128185	.	.	.	ID=TE_struc_197;Name=TE_00000096;Classification=DNA/DTM;Sequence_ontology=SO:0002280;Identity=1;Method=structural;TSD=CCTTTAA_CCTTTAA_100.0;TIR=GTCTTCTTTT_AAAAGAAGAC
46	EDTA	repeat_region	225239	228690	.	?	.	ID=repeat_region_43;Name=TE_00000336;Classification=LTR/unknown;Sequence_ontology=SO:0000657;ltr_identity=0.9890;Method=structural;motif=TGCA;tsd=CAAGG
46	EDTA	target_site_duplication	225239	225243	.	?	.	ID=lTSD_43;Parent=repeat_region_43;Name=TE_00000336;Classification=LTR/unknown;Sequence_ontology=SO:0000434;ltr_identity=0.9890;Method=structural;motif=TGCA;tsd=CAAGG
46	EDTA	long_terminal_repeat	225244	225698	.	?	.	ID=lLTR_43;Parent=repeat_region_43;Name=TE_00000336;Classification=LTR/unknown;Sequence_ontology=SO:0000286;ltr_identity=0.9890;Method=structural;motif=TGCA;tsd=CAAGG
46	EDTA	LTR_retrotransposon	225244	228685	.	?	.	ID=LTRRT_43;Parent=repeat_region_43;Name=TE_00000336;Classification=LTR/unknown;Sequence_ontology=SO:0000186;ltr_identity=0.9890;Method=structural;motif=TGCA;tsd=CAAGG
46	EDTA	long_terminal_repeat	228229	228685	.	?	.	ID=rLTR_43;Parent=repeat_region_43;Name=TE_00000336;Classification=LTR/unknown;Sequence_ontology=SO:0000286;ltr_identity=0.9890;Method=structural;motif=TGCA;tsd=CAAGG
46	EDTA	target_site_duplication	228686	228690	.	?	.	ID=rTSD_43;Parent=repeat_region_43;Name=TE_00000336;Classification=LTR/unknown;Sequence_ontology=SO:0000434;ltr_identity=0.9890;Method=structural;motif=TGCA;tsd=CAAGG
46	EDTA	Mutator_TIR_transposon	1234288	1238301	.	.	.	ID=TE_struc_198;Name=TE_00000097;Classification=DNA/DTM;Sequence_ontology=SO:0002280;Identity=0.9;Method=structural;TSD=TTAATTT_TTAATTA_85.71;TIR=GTGACAATTT_AAATTGTAAC
46	EDTA	CACTA_TIR_transposon	1803431	1804295	.	.	.	ID=TE_struc_199;Name=TE_00000301;Classification=DNA/DTC;Sequence_ontology=SO:0002285;Identity=0.9;Method=structural;TSD=TT_TT_100.0;TIR=CACTGATATA_TATATGAGTG
47	EDTA	CACTA_TIR_transposon	672714	674318	.	.	.	ID=TE_struc_200;Name=TE_00000098;Classification=DNA/DTC;Sequence_ontology=SO:0002285;Identity=0.9;Method=structural;TSD=AT_AT_100.0;TIR=CACTGTTGAA_TTGAACAGTG
47	EDTA	repeat_region	1142462	1147587	.	-	.	ID=repeat_region_44;Name=TE_00000398;Classification=LTR/Copia;Sequence_ontology=SO:0000657;ltr_identity=0.9926;Method=structural;motif=TGCA;tsd=GTAAC
47	EDTA	target_site_duplication	1142462	1142466	.	-	.	ID=lTSD_44;Parent=repeat_region_44;Name=TE_00000398;Classification=LTR/Copia;Sequence_ontology=SO:0000434;ltr_identity=0.9926;Method=structural;motif=TGCA;tsd=GTAAC
47	EDTA	long_terminal_repeat	1142467	1142738	.	-	.	ID=lLTR_44;Parent=repeat_region_44;Name=TE_00000398;Classification=LTR/Copia;Sequence_ontology=SO:0000286;ltr_identity=0.9926;Method=structural;motif=TGCA;tsd=GTAAC
47	EDTA	Copia_LTR_retrotransposon	1142467	1147582	.	-	.	ID=LTRRT_44;Parent=repeat_region_44;Name=TE_00000398;Classification=LTR/Copia;Sequence_ontology=SO:0002264;ltr_identity=0.9926;Method=structural;motif=TGCA;tsd=GTAAC
47	EDTA	long_terminal_repeat	1147310	1147582	.	-	.	ID=rLTR_44;Parent=repeat_region_44;Name=TE_00000398;Classification=LTR/Copia;Sequence_ontology=SO:0000286;ltr_identity=0.9926;Method=structural;motif=TGCA;tsd=GTAAC
47	EDTA	target_site_duplication	1147583	1147587	.	-	.	ID=rTSD_44;Parent=repeat_region_44;Name=TE_00000398;Classification=LTR/Copia;Sequence_ontology=SO:0000434;ltr_identity=0.9926;Method=structural;motif=TGCA;tsd=GTAAC
48	EDTA	Mutator_TIR_transposon	329176	334151	.	.	.	ID=TE_struc_202;Name=48:329176..334151;Classification=DNA/DTM;Sequence_ontology=SO:0002280;Identity=0.9;Method=structural;TSD=TAAAAAAA_AAAAAAAA_87.5;TIR=GAAAAACTGA_TCATTTTTTC
48	EDTA	helitron	1172158	1186401	.	-	.	ID=TE_struc_201;Name=TE_00000100;Classification=DNA/Helitron;Sequence_ontology=SO:0000544;Identity=NA;Method=structural
48	EDTA	Tc1_Mariner_TIR_transposon	1270508	1270691	.	.	.	ID=TE_struc_203;Name=TE_00000368;Classification=MITE/DTT;Sequence_ontology=SO:0002278;Identity=1;Method=structural;TSD=TA_TA_100.0;TIR=CTTACTCCCT_AGGGAGTAAG
49	EDTA	CACTA_TIR_transposon	979829	980121	.	.	.	ID=TE_struc_204;Name=TE_00000246;Classification=MITE/DTC;Sequence_ontology=SO:0002285;Identity=0.9;Method=structural;TSD=TTT_TTT_100.0;TIR=CACTGCAAAA_TTTTGTAGTG
49	EDTA	Mutator_TIR_transposon	1642371	1643181	.	.	.	ID=TE_struc_205;Name=49:1642371..1643181;Classification=DNA/DTM;Sequence_ontology=SO:0002280;Identity=0.9;Method=structural;TSD=CTGGGGA_CTGGGGA_100.0;TIR=GTTGCCAATT_AATGGGCAAC
49	EDTA	repeat_region	1849275	1853503	.	+	.	ID=repeat_region_45;Name=TE_00000540;Classification=LTR/Gypsy;Sequence_ontology=SO:0000657;ltr_identity=0.9919;Method=structural;motif=TGCA;tsd=ATATG
49	EDTA	target_site_duplication	1849275	1849279	.	+	.	ID=lTSD_45;Parent=repeat_region_45;Name=TE_00000540;Classification=LTR/Gypsy;Sequence_ontology=SO:0000434;ltr_identity=0.9919;Method=structural;motif=TGCA;tsd=ATATG
49	EDTA	long_terminal_repeat	1849280	1849652	.	+	.	ID=lLTR_45;Parent=repeat_region_45;Name=TE_00000540;Classification=LTR/Gypsy;Sequence_ontology=SO:0000286;ltr_identity=0.9919;Method=structural;motif=TGCA;tsd=ATATG
49	EDTA	Gypsy_LTR_retrotransposon	1849280	1853498	.	+	.	ID=LTRRT_45;Parent=repeat_region_45;Name=TE_00000540;Classification=LTR/Gypsy;Sequence_ontology=SO:0002265;ltr_identity=0.9919;Method=structural;motif=TGCA;tsd=ATATG
49	EDTA	long_terminal_repeat	1853128	1853498	.	+	.	ID=rLTR_45;Parent=repeat_region_45;Name=TE_00000540;Classification=LTR/Gypsy;Sequence_ontology=SO:0000286;ltr_identity=0.9919;Method=structural;motif=TGCA;tsd=ATATG
49	EDTA	target_site_duplication	1853499	1853503	.	+	.	ID=rTSD_45;Parent=repeat_region_45;Name=TE_00000540;Classification=LTR/Gypsy;Sequence_ontology=SO:0000434;ltr_identity=0.9919;Method=structural;motif=TGCA;tsd=ATATG
50	EDTA	CACTA_TIR_transposon	710663	715456	.	.	.	ID=TE_struc_206;Name=50:710663..715456;Classification=DNA/DTC;Sequence_ontology=SO:0002285;Identity=1;Method=structural;TSD=TT_TT_100.0;TIR=CACTACAAAA_TTTTGTAGTG
50	EDTA	Mutator_TIR_transposon	1309886	1313603	.	.	.	ID=TE_struc_207;Name=50:1309886..1313603;Classification=DNA/DTM;Sequence_ontology=SO:0002280;Identity=0.9;Method=structural;TSD=TTTTAAAA_TTTAAAAA_87.5;TIR=CCCAAGAAAC_GTATCTTGGG
51	EDTA	hAT_TIR_transposon	1289655	1290442	.	.	.	ID=TE_struc_208;Name=TE_00000352;Classification=DNA/DTA;Sequence_ontology=SO:0002279;Identity=0.9;Method=structural;TSD=TTGTGACA_TTGTGACA_100.0;TIR=CAGTGTTGCC_GACAACACTG
52	EDTA	repeat_region	623540	628591	.	+	.	ID=repeat_region_46;Name=TE_00000509;Classification=LTR/Copia;Sequence_ontology=SO:0000657;ltr_identity=0.9684;Method=structural;motif=TGCA;tsd=GTAGG
52	EDTA	target_site_duplication	623540	623544	.	+	.	ID=lTSD_46;Parent=repeat_region_46;Name=TE_00000509;Classification=LTR/Copia;Sequence_ontology=SO:0000434;ltr_identity=0.9684;Method=structural;motif=TGCA;tsd=GTAGG
52	EDTA	long_terminal_repeat	623545	623829	.	+	.	ID=lLTR_46;Parent=repeat_region_46;Name=TE_00000509;Classification=LTR/Copia;Sequence_ontology=SO:0000286;ltr_identity=0.9684;Method=structural;motif=TGCA;tsd=GTAGG
52	EDTA	Copia_LTR_retrotransposon	623545	628586	.	+	.	ID=LTRRT_46;Parent=repeat_region_46;Name=TE_00000509;Classification=LTR/Copia;Sequence_ontology=SO:0002264;ltr_identity=0.9684;Method=structural;motif=TGCA;tsd=GTAGG
52	EDTA	long_terminal_repeat	628299	628586	.	+	.	ID=rLTR_46;Parent=repeat_region_46;Name=TE_00000509;Classification=LTR/Copia;Sequence_ontology=SO:0000286;ltr_identity=0.9684;Method=structural;motif=TGCA;tsd=GTAGG
52	EDTA	target_site_duplication	628587	628591	.	+	.	ID=rTSD_46;Parent=repeat_region_46;Name=TE_00000509;Classification=LTR/Copia;Sequence_ontology=SO:0000434;ltr_identity=0.9684;Method=structural;motif=TGCA;tsd=GTAGG
52	EDTA	hAT_TIR_transposon	689604	689982	.	.	.	ID=TE_struc_209;Name=TE_00000697;Classification=MITE/DTA;Sequence_ontology=SO:0002279;Identity=0.9;Method=structural;TSD=AACAAAAT_AACAAAAT_100.0;TIR=CAGTGTTGTC_CACAACACTG
52	EDTA	Mutator_TIR_transposon	719875	720389	.	.	.	ID=TE_struc_210;Name=TE_00000543;Classification=MITE/DTM;Sequence_ontology=SO:0002280;Identity=0.9;Method=structural;TSD=TATATGT_TATATGT_100.0;TIR=CGGATATGAG_CTCATATTCG
52	EDTA	CACTA_TIR_transposon	875808	878955	.	.	.	ID=TE_struc_211;Name=TE_00000883;Classification=DNA/DTC;Sequence_ontology=SO:0002285;Identity=0.9;Method=structural;TSD=AA_AA_100.0;TIR=CACTGTAAGA_TCTTTCAGTG
52	EDTA	repeat_region	1181168	1187505	.	?	.	ID=repeat_region_47;Name=TE_00000580;Classification=LTR/unknown;Sequence_ontology=SO:0000657;ltr_identity=0.9524;Method=structural;motif=TGCA;tsd=TGATA
52	EDTA	target_site_duplication	1181168	1181172	.	?	.	ID=lTSD_47;Parent=repeat_region_47;Name=TE_00000580;Classification=LTR/unknown;Sequence_ontology=SO:0000434;ltr_identity=0.9524;Method=structural;motif=TGCA;tsd=TGATA
52	EDTA	long_terminal_repeat	1181173	1181533	.	?	.	ID=lLTR_47;Parent=repeat_region_47;Name=TE_00000580;Classification=LTR/unknown;Sequence_ontology=SO:0000286;ltr_identity=0.9524;Method=structural;motif=TGCA;tsd=TGATA
52	EDTA	LTR_retrotransposon	1181173	1187500	.	?	.	ID=LTRRT_47;Parent=repeat_region_47;Name=TE_00000580;Classification=LTR/unknown;Sequence_ontology=SO:0000186;ltr_identity=0.9524;Method=structural;motif=TGCA;tsd=TGATA
52	EDTA	long_terminal_repeat	1187135	1187500	.	?	.	ID=rLTR_47;Parent=repeat_region_47;Name=TE_00000580;Classification=LTR/unknown;Sequence_ontology=SO:0000286;ltr_identity=0.9524;Method=structural;motif=TGCA;tsd=TGATA
52	EDTA	target_site_duplication	1187501	1187505	.	?	.	ID=rTSD_47;Parent=repeat_region_47;Name=TE_00000580;Classification=LTR/unknown;Sequence_ontology=SO:0000434;ltr_identity=0.9524;Method=structural;motif=TGCA;tsd=TGATA
52	EDTA	CACTA_TIR_transposon	1753006	1756795	.	.	.	ID=TE_struc_212;Name=TE_00000103;Classification=DNA/DTC;Sequence_ontology=SO:0002285;Identity=0.9;Method=structural;TSD=AGT_AGT_100.0;TIR=CACTAGGTAG_CTAGCTAGTG
52	EDTA	Mutator_TIR_transposon	1767442	1770389	.	.	.	ID=TE_struc_213;Name=52:1767442..1770389;Classification=DNA/DTM;Sequence_ontology=SO:0002280;Identity=0.9;Method=structural;TSD=CATATTT_CATATTT_100.0;TIR=GATAAGCATA_TATGCTTTTC
53	EDTA	helitron	288922	292836	.	-	.	ID=TE_struc_214;Name=TE_00000862;Classification=DNA/Helitron;Sequence_ontology=SO:0000544;Identity=NA;Method=structural
53	EDTA	CACTA_TIR_transposon	325803	326985	.	.	.	ID=TE_struc_216;Name=TE_00000483;Classification=DNA/DTC;Sequence_ontology=SO:0002285;Identity=0.9;Method=structural;TSD=AA_AA_100.0;TIR=CACTACACTA_TAGTGTACTG
53	EDTA	Mutator_TIR_transposon	470904	473500	.	.	.	ID=TE_struc_217;Name=TE_00000827;Classification=DNA/DTM;Sequence_ontology=SO:0002280;Identity=0.9;Method=structural;TSD=ATTGATT_ATTGATT_100.0;TIR=GAATCAAAGT_ATTTTGATTC
53	EDTA	helitron	695094	701789	.	+	.	ID=TE_struc_215;Name=TE_00000104;Classification=DNA/Helitron;Sequence_ontology=SO:0000544;Identity=NA;Method=structural
54	EDTA	Mutator_TIR_transposon	449444	449623	.	.	.	ID=TE_struc_218;Name=TE_00000842;Classification=MITE/DTM;Sequence_ontology=SO:0002280;Identity=0.9;Method=structural;TSD=GCATGGGAG_GCATGGGAG_100.0;TIR=GGGAGCATTT_ATATGCTCCC
54	EDTA	Mutator_TIR_transposon	752508	756935	.	.	.	ID=TE_struc_219;Name=TE_00000105;Classification=DNA/DTM;Sequence_ontology=SO:0002280;Identity=0.9;Method=structural;TSD=CTCAAAG_CTCAAAG_100.0;TIR=GATCAAAAGC_GCTTTTTATC
55	EDTA	Mutator_TIR_transposon	114373	115760	.	.	.	ID=TE_struc_220;Name=TE_00000714;Classification=DNA/DTM;Sequence_ontology=SO:0002280;Identity=1;Method=structural;TSD=AATATGAA_AATATGAA_100.0;TIR=CATACAATCC_GGATTGTATG
55	EDTA	repeat_region	1002583	1008878	.	?	.	ID=repeat_region_48;Name=TE_00000580;Classification=LTR/unknown;Sequence_ontology=SO:0000657;ltr_identity=0.9630;Method=structural;motif=TGCA;tsd=ATGAT
55	EDTA	target_site_duplication	1002583	1002587	.	?	.	ID=lTSD_48;Parent=repeat_region_48;Name=TE_00000580;Classification=LTR/unknown;Sequence_ontology=SO:0000434;ltr_identity=0.9630;Method=structural;motif=TGCA;tsd=ATGAT
55	EDTA	long_terminal_repeat	1002588	1002940	.	?	.	ID=lLTR_48;Parent=repeat_region_48;Name=TE_00000580;Classification=LTR/unknown;Sequence_ontology=SO:0000286;ltr_identity=0.9630;Method=structural;motif=TGCA;tsd=ATGAT
55	EDTA	LTR_retrotransposon	1002588	1008873	.	?	.	ID=LTRRT_48;Parent=repeat_region_48;Name=TE_00000580;Classification=LTR/unknown;Sequence_ontology=SO:0000186;ltr_identity=0.9630;Method=structural;motif=TGCA;tsd=ATGAT
55	EDTA	long_terminal_repeat	1008514	1008873	.	?	.	ID=rLTR_48;Parent=repeat_region_48;Name=TE_00000580;Classification=LTR/unknown;Sequence_ontology=SO:0000286;ltr_identity=0.9630;Method=structural;motif=TGCA;tsd=ATGAT
55	EDTA	target_site_duplication	1008874	1008878	.	?	.	ID=rTSD_48;Parent=repeat_region_48;Name=TE_00000580;Classification=LTR/unknown;Sequence_ontology=SO:0000434;ltr_identity=0.9630;Method=structural;motif=TGCA;tsd=ATGAT
55	EDTA	repeat_region	1051082	1056031	.	+	.	ID=repeat_region_49;Name=TE_00000398;Classification=LTR/Copia;Sequence_ontology=SO:0000657;ltr_identity=0.9231;Method=structural;motif=TGCA;tsd=GTTTT
55	EDTA	target_site_duplication	1051082	1051086	.	+	.	ID=lTSD_49;Parent=repeat_region_49;Name=TE_00000398;Classification=LTR/Copia;Sequence_ontology=SO:0000434;ltr_identity=0.9231;Method=structural;motif=TGCA;tsd=GTTTT
55	EDTA	long_terminal_repeat	1051087	1051338	.	+	.	ID=lLTR_49;Parent=repeat_region_49;Name=TE_00000398;Classification=LTR/Copia;Sequence_ontology=SO:0000286;ltr_identity=0.9231;Method=structural;motif=TGCA;tsd=GTTTT
55	EDTA	Copia_LTR_retrotransposon	1051087	1056026	.	+	.	ID=LTRRT_49;Parent=repeat_region_49;Name=TE_00000398;Classification=LTR/Copia;Sequence_ontology=SO:0002264;ltr_identity=0.9231;Method=structural;motif=TGCA;tsd=GTTTT
55	EDTA	long_terminal_repeat	1055776	1056026	.	+	.	ID=rLTR_49;Parent=repeat_region_49;Name=TE_00000398;Classification=LTR/Copia;Sequence_ontology=SO:0000286;ltr_identity=0.9231;Method=structural;motif=TGCA;tsd=GTTTT
55	EDTA	target_site_duplication	1056027	1056031	.	+	.	ID=rTSD_49;Parent=repeat_region_49;Name=TE_00000398;Classification=LTR/Copia;Sequence_ontology=SO:0000434;ltr_identity=0.9231;Method=structural;motif=TGCA;tsd=GTTTT
55	EDTA	repeat_region	1616222	1619681	.	?	.	ID=repeat_region_50;Name=TE_00000336;Classification=LTR/unknown;Sequence_ontology=SO:0000657;ltr_identity=0.9869;Method=structural;motif=TGCA;tsd=GTTCC
55	EDTA	target_site_duplication	1616222	1616226	.	?	.	ID=lTSD_50;Parent=repeat_region_50;Name=TE_00000336;Classification=LTR/unknown;Sequence_ontology=SO:0000434;ltr_identity=0.9869;Method=structural;motif=TGCA;tsd=GTTCC
55	EDTA	long_terminal_repeat	1616227	1616687	.	?	.	ID=lLTR_50;Parent=repeat_region_50;Name=TE_00000336;Classification=LTR/unknown;Sequence_ontology=SO:0000286;ltr_identity=0.9869;Method=structural;motif=TGCA;tsd=GTTCC
55	EDTA	LTR_retrotransposon	1616227	1619676	.	?	.	ID=LTRRT_50;Parent=repeat_region_50;Name=TE_00000336;Classification=LTR/unknown;Sequence_ontology=SO:0000186;ltr_identity=0.9869;Method=structural;motif=TGCA;tsd=GTTCC
55	EDTA	long_terminal_repeat	1619219	1619676	.	?	.	ID=rLTR_50;Parent=repeat_region_50;Name=TE_00000336;Classification=LTR/unknown;Sequence_ontology=SO:0000286;ltr_identity=0.9869;Method=structural;motif=TGCA;tsd=GTTCC
55	EDTA	target_site_duplication	1619677	1619681	.	?	.	ID=rTSD_50;Parent=repeat_region_50;Name=TE_00000336;Classification=LTR/unknown;Sequence_ontology=SO:0000434;ltr_identity=0.9869;Method=structural;motif=TGCA;tsd=GTTCC
56	EDTA	CACTA_TIR_transposon	888297	888394	.	.	.	ID=TE_struc_221;Name=TE_00000735;Classification=MITE/DTC;Sequence_ontology=SO:0002285;Identity=1;Method=structural;TSD=AAT_AAT_100.0;TIR=CACTACAAGA_TCTTGTAGTG
59	EDTA	Mutator_TIR_transposon	204823	206438	.	.	.	ID=TE_struc_222;Name=59:204823..206438;Classification=DNA/DTM;Sequence_ontology=SO:0002280;Identity=0.9;Method=structural;TSD=ATTTTGA_ATTTTGA_100.0;TIR=GAAAACAAGT_ATTTGTTTTC
59	EDTA	PIF_Harbinger_TIR_transposon	213138	214042	.	.	.	ID=TE_struc_223;Name=TE_00000449;Classification=DNA/DTH;Sequence_ontology=SO:0002284;Identity=0.9;Method=structural;TSD=TTA_TTA_100.0;TIR=GGCCTTTAAC_GTTAAAAGCC
59	EDTA	repeat_region	866495	873137	.	+	.	ID=repeat_region_51;Name=TE_00000582;Classification=LTR/Gypsy;Sequence_ontology=SO:0000657;ltr_identity=0.9937;Method=structural;motif=TGTA;tsd=TTACT
59	EDTA	target_site_duplication	866495	866499	.	+	.	ID=lTSD_51;Parent=repeat_region_51;Name=TE_00000582;Classification=LTR/Gypsy;Sequence_ontology=SO:0000434;ltr_identity=0.9937;Method=structural;motif=TGTA;tsd=TTACT
59	EDTA	long_terminal_repeat	866500	867297	.	+	.	ID=lLTR_51;Parent=repeat_region_51;Name=TE_00000582;Classification=LTR/Gypsy;Sequence_ontology=SO:0000286;ltr_identity=0.9937;Method=structural;motif=TGTA;tsd=TTACT
59	EDTA	Gypsy_LTR_retrotransposon	866500	873132	.	+	.	ID=LTRRT_51;Parent=repeat_region_51;Name=TE_00000582;Classification=LTR/Gypsy;Sequence_ontology=SO:0002265;ltr_identity=0.9937;Method=structural;motif=TGTA;tsd=TTACT
59	EDTA	long_terminal_repeat	872341	873132	.	+	.	ID=rLTR_51;Parent=repeat_region_51;Name=TE_00000582;Classification=LTR/Gypsy;Sequence_ontology=SO:0000286;ltr_identity=0.9937;Method=structural;motif=TGTA;tsd=TTACT
59	EDTA	target_site_duplication	873133	873137	.	+	.	ID=rTSD_51;Parent=repeat_region_51;Name=TE_00000582;Classification=LTR/Gypsy;Sequence_ontology=SO:0000434;ltr_identity=0.9937;Method=structural;motif=TGTA;tsd=TTACT
59	EDTA	Mutator_TIR_transposon	1115442	1119897	.	.	.	ID=TE_struc_224;Name=59:1115442..1119897;Classification=DNA/DTM;Sequence_ontology=SO:0002280;Identity=0.9;Method=structural;TSD=CACACTA_TACACTA_85.71;TIR=GTAAAGTGGA_TCCACTTTCC
59	EDTA	hAT_TIR_transposon	1439403	1439846	.	.	.	ID=TE_struc_225;Name=TE_00000225;Classification=MITE/DTA;Sequence_ontology=SO:0002279;Identity=1;Method=structural;TSD=CCTCTACA_CCTCTACA_100.0;TIR=TAGGGGTGAG_CTCACCCCTA
60	EDTA	repeat_region	214168	220578	.	?	.	ID=repeat_region_52;Name=TE_00000580;Classification=LTR/unknown;Sequence_ontology=SO:0000657;ltr_identity=0.9438;Method=structural;motif=TGCA;tsd=TATAT
60	EDTA	target_site_duplication	214168	214172	.	?	.	ID=lTSD_52;Parent=repeat_region_52;Name=TE_00000580;Classification=LTR/unknown;Sequence_ontology=SO:0000434;ltr_identity=0.9438;Method=structural;motif=TGCA;tsd=TATAT
60	EDTA	long_terminal_repeat	214173	214533	.	?	.	ID=lLTR_52;Parent=repeat_region_52;Name=TE_00000580;Classification=LTR/unknown;Sequence_ontology=SO:0000286;ltr_identity=0.9438;Method=structural;motif=TGCA;tsd=TATAT
60	EDTA	LTR_retrotransposon	214173	220573	.	?	.	ID=LTRRT_52;Parent=repeat_region_52;Name=TE_00000580;Classification=LTR/unknown;Sequence_ontology=SO:0000186;ltr_identity=0.9438;Method=structural;motif=TGCA;tsd=TATAT
60	EDTA	long_terminal_repeat	220215	220573	.	?	.	ID=rLTR_52;Parent=repeat_region_52;Name=TE_00000580;Classification=LTR/unknown;Sequence_ontology=SO:0000286;ltr_identity=0.9438;Method=structural;motif=TGCA;tsd=TATAT
60	EDTA	target_site_duplication	220574	220578	.	?	.	ID=rTSD_52;Parent=repeat_region_52;Name=TE_00000580;Classification=LTR/unknown;Sequence_ontology=SO:0000434;ltr_identity=0.9438;Method=structural;motif=TGCA;tsd=TATAT
60	EDTA	Mutator_TIR_transposon	908124	909555	.	.	.	ID=TE_struc_227;Name=60:908124..909555;Classification=DNA/DTM;Sequence_ontology=SO:0002280;Identity=0.9;Method=structural;TSD=ATTTCATA_ATTTCATA_100.0;TIR=GAAATGTGCA_TGAACATTTC
60	EDTA	CACTA_TIR_transposon	945363	948004	.	.	.	ID=TE_struc_228;Name=60:945363..948004;Classification=DNA/DTC;Sequence_ontology=SO:0002285;Identity=0.9;Method=structural;TSD=GT_GT_100.0;TIR=CACTAAAAGT_ACTTTTAATG
60	EDTA	helitron	1461913	1464639	.	-	.	ID=TE_struc_226;Name=TE_00000501;Classification=DNA/Helitron;Sequence_ontology=SO:0000544;Identity=NA;Method=structural
63	EDTA	Mutator_TIR_transposon	43585	48160	.	.	.	ID=TE_struc_229;Name=63:43585..48160;Classification=DNA/DTM;Sequence_ontology=SO:0002280;Identity=0.9;Method=structural;TSD=AGTTTAG_AGTTTAG_100.0;TIR=CAAAGAAGAT_TTCTTCTTTG
65	EDTA	hAT_TIR_transposon	207605	207709	.	.	.	ID=TE_struc_230;Name=TE_00000243;Classification=MITE/DTA;Sequence_ontology=SO:0002279;Identity=0.9;Method=structural;TSD=TATCGATA_TATCAATA_87.5;TIR=CAAGGCTTTT_AAGAGCCTTG
65	EDTA	Mutator_TIR_transposon	523743	525834	.	.	.	ID=TE_struc_231;Name=65:523743..525834;Classification=DNA/DTM;Sequence_ontology=SO:0002280;Identity=0.9;Method=structural;TSD=CTCAAAA_CTCAAAA_100.0;TIR=CTTTTGATGC_ACATCAAAAG
65	EDTA	CACTA_TIR_transposon	548689	549294	.	.	.	ID=TE_struc_232;Name=TE_00000515;Classification=DNA/DTC;Sequence_ontology=SO:0002285;Identity=0.9;Method=structural;TSD=TAA_TAA_100.0;TIR=CACTAAGAAA_TTTCTTAGCG
65	EDTA	CACTA_TIR_transposon	916355	919843	.	.	.	ID=TE_struc_233;Name=TE_00000107;Classification=DNA/DTC;Sequence_ontology=SO:0002285;Identity=0.9;Method=structural;TSD=AA_AA_100.0;TIR=CACTAGTAGT_ACTACTAGAG
65	EDTA	PIF_Harbinger_TIR_transposon	995263	996502	.	.	.	ID=TE_struc_234;Name=TE_00000896;Classification=DNA/DTH;Sequence_ontology=SO:0002284;Identity=0.9;Method=structural;TSD=TTA_TTA_100.0;TIR=GACCTAGGTT_AACCTAGGCC
65	EDTA	PIF_Harbinger_TIR_transposon	1129985	1131996	.	.	.	ID=TE_struc_235;Name=TE_00000560;Classification=DNA/DTH;Sequence_ontology=SO:0002284;Identity=0.9;Method=structural;TSD=TTA_TTA_100.0;TIR=GGGCAAAAAA_TTTTGTGCCC
66	EDTA	PIF_Harbinger_TIR_transposon	249252	252790	.	.	.	ID=TE_struc_236;Name=66:249252..252790;Classification=DNA/DTH;Sequence_ontology=SO:0002284;Identity=0.9;Method=structural;TSD=TTA_TTA_100.0;TIR=GGGCTCTTTT_AAAAAAGCCC
66	EDTA	CACTA_TIR_transposon	339644	343865	.	.	.	ID=TE_struc_237;Name=66:339644..343865;Classification=DNA/DTC;Sequence_ontology=SO:0002285;Identity=0.9;Method=structural;TSD=TT_TT_100.0;TIR=CACTAAGAGA_TCTCTTAGAG
66	EDTA	Mutator_TIR_transposon	508042	508145	.	.	.	ID=TE_struc_238;Name=66:508042..508145;Classification=MITE/DTM;Sequence_ontology=SO:0002280;Identity=0.9;Method=structural;TSD=ACTCCAT_ACTCCAT_100.0;TIR=GAGTATCGAT_ATCCATACTC
66	EDTA	Mutator_TIR_transposon	516886	516988	.	.	.	ID=TE_struc_239;Name=66:516886..516988;Classification=MITE/DTM;Sequence_ontology=SO:0002280;Identity=0.9;Method=structural;TSD=ACTCCAT_ACTCCAT_100.0;TIR=GAGTATCGAT_ATTGATACTC
67	EDTA	Mutator_TIR_transposon	505211	509336	.	.	.	ID=TE_struc_241;Name=TE_00000108;Classification=DNA/DTM;Sequence_ontology=SO:0002280;Identity=0.9;Method=structural;TSD=ATATTTCA_ATATTTCA_100.0;TIR=GCGGGATTTG_CAAATCCTGC
67	EDTA	helitron	732444	747927	.	-	.	ID=TE_struc_240;Name=TE_00000109;Classification=DNA/Helitron;Sequence_ontology=SO:0000544;Identity=NA;Method=structural
68	EDTA	helitron	196184	211493	.	+	.	ID=TE_struc_242;Name=TE_00000110;Classification=DNA/Helitron;Sequence_ontology=SO:0000544;Identity=NA;Method=structural
68	EDTA	Mutator_TIR_transposon	694121	696024	.	.	.	ID=TE_struc_243;Name=TE_00000274;Classification=DNA/DTM;Sequence_ontology=SO:0002280;Identity=0.9;Method=structural;TSD=TTGTCGTA_TTGTCGTA_100.0;TIR=GGGTCAAACA_TGTTTGACAC
68	EDTA	PIF_Harbinger_TIR_transposon	914502	917569	.	.	.	ID=TE_struc_244;Name=68:914502..917569;Classification=DNA/DTH;Sequence_ontology=SO:0002284;Identity=0.9;Method=structural;TSD=TTA_TTA_100.0;TIR=GGCCAAGGTC_AACCTTGGCC
68	EDTA	CACTA_TIR_transposon	1117625	1117956	.	.	.	ID=TE_struc_245;Name=68:1117625..1117956;Classification=MITE/DTC;Sequence_ontology=SO:0002285;Identity=0.9;Method=structural;TSD=ATT_ATT_100.0;TIR=CACTGTCACC_GGTGACATTG
69	EDTA	CACTA_TIR_transposon	829028	829697	.	.	.	ID=TE_struc_246;Name=69:829028..829697;Classification=DNA/DTC;Sequence_ontology=SO:0002285;Identity=1;Method=structural;TSD=GC_GC_100.0;TIR=CACTACAACA_TGTTGTAGTG
69	EDTA	CACTA_TIR_transposon	1124759	1127283	.	.	.	ID=TE_struc_247;Name=69:1124759..1127283;Classification=DNA/DTC;Sequence_ontology=SO:0002285;Identity=0.9;Method=structural;TSD=ATC_ATC_100.0;TIR=CACTAGAATG_CATGCTAGTG
70	EDTA	Mutator_TIR_transposon	103202	104252	.	.	.	ID=TE_struc_248;Name=70:103202..104252;Classification=DNA/DTM;Sequence_ontology=SO:0002280;Identity=0.9;Method=structural;TSD=AATTTTA_TATTTTA_85.71;TIR=CGATTCTTGC_GAAAGAATCG
70	EDTA	hAT_TIR_transposon	104625	104992	.	.	.	ID=TE_struc_249;Name=TE_00000600;Classification=MITE/DTA;Sequence_ontology=SO:0002279;Identity=0.9;Method=structural;TSD=CAACTAGG_CAACTAGG_100.0;TIR=CAAAGTTGAA_TTCACCTTTG
70	EDTA	repeat_region	1251006	1256214	.	+	.	ID=repeat_region_53;Name=TE_00000299;Classification=LTR/Copia;Sequence_ontology=SO:0000657;ltr_identity=1.0000;Method=structural;motif=TGCA;tsd=TTTTC
70	EDTA	target_site_duplication	1251006	1251010	.	+	.	ID=lTSD_53;Parent=repeat_region_53;Name=TE_00000299;Classification=LTR/Copia;Sequence_ontology=SO:0000434;ltr_identity=1.0000;Method=structural;motif=TGCA;tsd=TTTTC
70	EDTA	long_terminal_repeat	1251011	1251277	.	+	.	ID=lLTR_53;Parent=repeat_region_53;Name=TE_00000299;Classification=LTR/Copia;Sequence_ontology=SO:0000286;ltr_identity=1.0000;Method=structural;motif=TGCA;tsd=TTTTC
70	EDTA	Copia_LTR_retrotransposon	1251011	1256209	.	+	.	ID=LTRRT_53;Parent=repeat_region_53;Name=TE_00000299;Classification=LTR/Copia;Sequence_ontology=SO:0002264;ltr_identity=1.0000;Method=structural;motif=TGCA;tsd=TTTTC
70	EDTA	Mutator_TIR_transposon	1251048	1255989	.	.	.	ID=TE_struc_250;Name=70:1251048..1255989;Classification=DNA/DTM;Sequence_ontology=SO:0002280;Identity=0.9;Method=structural;TSD=TATGTTA_TATGTTA_100.0;TIR=GGAAGTTCCT_AGGAAGTTCC
70	EDTA	Mutator_TIR_transposon	1251049	1255988	.	.	.	ID=TE_struc_251;Name=70:1251049..1255988;Classification=DNA/DTM;Sequence_ontology=SO:0002280;Identity=0.9;Method=structural;TSD=CTATGTTAG_CTATGTTAG_100.0;TIR=GAAGTTCCTA_TAGGAAGTTC
70	EDTA	long_terminal_repeat	1255946	1256209	.	+	.	ID=rLTR_53;Parent=repeat_region_53;Name=TE_00000299;Classification=LTR/Copia;Sequence_ontology=SO:0000286;ltr_identity=1.0000;Method=structural;motif=TGCA;tsd=TTTTC
70	EDTA	target_site_duplication	1256210	1256214	.	+	.	ID=rTSD_53;Parent=repeat_region_53;Name=TE_00000299;Classification=LTR/Copia;Sequence_ontology=SO:0000434;ltr_identity=1.0000;Method=structural;motif=TGCA;tsd=TTTTC
72	EDTA	CACTA_TIR_transposon	142591	144986	.	.	.	ID=TE_struc_253;Name=TE_00000771;Classification=DNA/DTC;Sequence_ontology=SO:0002285;Identity=1;Method=structural;TSD=TG_TG_100.0;TIR=CACTACAATT_AATTGTAGTG
72	EDTA	helitron	606789	609440	.	+	.	ID=TE_struc_252;Name=TE_00000113;Classification=DNA/Helitron;Sequence_ontology=SO:0000544;Identity=NA;Method=structural
72	EDTA	CACTA_TIR_transposon	1139314	1142746	.	.	.	ID=TE_struc_254;Name=TE_00000114;Classification=DNA/DTC;Sequence_ontology=SO:0002285;Identity=0.9;Method=structural;TSD=TC_TC_100.0;TIR=CACTAAACAG_CTGTTCAGTG
72	EDTA	CACTA_TIR_transposon	1263731	1265818	.	.	.	ID=TE_struc_255;Name=TE_00000115;Classification=DNA/DTC;Sequence_ontology=SO:0002285;Identity=0.9;Method=structural;TSD=TGC_TGC_100.0;TIR=CACTGAACTT_AAGTTTAGTG
73	EDTA	repeat_region	60693	64202	.	?	.	ID=repeat_region_54;Name=TE_00000336;Classification=LTR/unknown;Sequence_ontology=SO:0000657;ltr_identity=0.9298;Method=structural;motif=TGCA;tsd=ATTCA
73	EDTA	target_site_duplication	60693	60697	.	?	.	ID=lTSD_54;Parent=repeat_region_54;Name=TE_00000336;Classification=LTR/unknown;Sequence_ontology=SO:0000434;ltr_identity=0.9298;Method=structural;motif=TGCA;tsd=ATTCA
73	EDTA	long_terminal_repeat	60698	61153	.	?	.	ID=lLTR_54;Parent=repeat_region_54;Name=TE_00000336;Classification=LTR/unknown;Sequence_ontology=SO:0000286;ltr_identity=0.9298;Method=structural;motif=TGCA;tsd=ATTCA
73	EDTA	LTR_retrotransposon	60698	64197	.	?	.	ID=LTRRT_54;Parent=repeat_region_54;Name=TE_00000336;Classification=LTR/unknown;Sequence_ontology=SO:0000186;ltr_identity=0.9298;Method=structural;motif=TGCA;tsd=ATTCA
73	EDTA	long_terminal_repeat	63739	64197	.	?	.	ID=rLTR_54;Parent=repeat_region_54;Name=TE_00000336;Classification=LTR/unknown;Sequence_ontology=SO:0000286;ltr_identity=0.9298;Method=structural;motif=TGCA;tsd=ATTCA
73	EDTA	target_site_duplication	64198	64202	.	?	.	ID=rTSD_54;Parent=repeat_region_54;Name=TE_00000336;Classification=LTR/unknown;Sequence_ontology=SO:0000434;ltr_identity=0.9298;Method=structural;motif=TGCA;tsd=ATTCA
73	EDTA	PIF_Harbinger_TIR_transposon	827104	831313	.	.	.	ID=TE_struc_256;Name=73:827104..831313;Classification=DNA/DTH;Sequence_ontology=SO:0002284;Identity=0.9;Method=structural;TSD=TTA_TTA_100.0;TIR=GGGCAGGTGA_CCACCTGCCC
73	EDTA	Mutator_TIR_transposon	1031740	1033347	.	.	.	ID=TE_struc_257;Name=TE_00000692;Classification=DNA/DTM;Sequence_ontology=SO:0002280;Identity=0.9;Method=structural;TSD=AAGTTGT_AAGTTGT_100.0;TIR=CTAAATATCC_GGATACTTAG
73	EDTA	Mutator_TIR_transposon	1206078	1206240	.	.	.	ID=TE_struc_258;Name=TE_00000873;Classification=MITE/DTM;Sequence_ontology=SO:0002280;Identity=1;Method=structural;TSD=CTAATTTTA_TTAATTTTA_88.89;TIR=GGGTTAATTA_TAATTAACCC
73	EDTA	hAT_TIR_transposon	1329490	1330026	.	.	.	ID=TE_struc_259;Name=TE_00000524;Classification=MITE/DTA;Sequence_ontology=SO:0002279;Identity=0.9;Method=structural;TSD=ACTCATTG_ACTCATTG_100.0;TIR=CAGTGTTGTC_GAAAACACTG
75	EDTA	Mutator_TIR_transposon	87480	87961	.	.	.	ID=TE_struc_260;Name=TE_00000364;Classification=MITE/DTM;Sequence_ontology=SO:0002280;Identity=0.9;Method=structural;TSD=TATATATA_TATATATA_100.0;TIR=GACACTTAAA_TTTAAGTCTC
75	EDTA	Mutator_TIR_transposon	657868	658383	.	.	.	ID=TE_struc_261;Name=75:657868..658383;Classification=MITE/DTM;Sequence_ontology=SO:0002280;Identity=1;Method=structural;TSD=TAGACTA_TAGTCTA_85.71;TIR=GGAATTGTTT_AAACAATTCC
76	EDTA	CACTA_TIR_transposon	586390	587657	.	.	.	ID=TE_struc_262;Name=76:586390..587657;Classification=DNA/DTC;Sequence_ontology=SO:0002285;Identity=0.9;Method=structural;TSD=AT_AT_100.0;TIR=CACTGCATGA_TCATGAAGTG
76	EDTA	Mutator_TIR_transposon	1217431	1221740	.	.	.	ID=TE_struc_263;Name=76:1217431..1221740;Classification=DNA/DTM;Sequence_ontology=SO:0002280;Identity=0.9;Method=structural;TSD=CATTTGGTG_CATTTGGTG_100.0;TIR=GGGTTTAGAA_TTCTAAAGCC
77	EDTA	repeat_region	359771	363896	.	+	.	ID=repeat_region_55;Name=TE_00000642;Classification=LTR/Copia;Sequence_ontology=SO:0000657;ltr_identity=0.9878;Method=structural;motif=TGCA;tsd=GTTTC
77	EDTA	target_site_duplication	359771	359775	.	+	.	ID=lTSD_55;Parent=repeat_region_55;Name=TE_00000642;Classification=LTR/Copia;Sequence_ontology=SO:0000434;ltr_identity=0.9878;Method=structural;motif=TGCA;tsd=GTTTC
77	EDTA	long_terminal_repeat	359776	360022	.	+	.	ID=lLTR_55;Parent=repeat_region_55;Name=TE_00000642;Classification=LTR/Copia;Sequence_ontology=SO:0000286;ltr_identity=0.9878;Method=structural;motif=TGCA;tsd=GTTTC
77	EDTA	Copia_LTR_retrotransposon	359776	363891	.	+	.	ID=LTRRT_55;Parent=repeat_region_55;Name=TE_00000642;Classification=LTR/Copia;Sequence_ontology=SO:0002264;ltr_identity=0.9878;Method=structural;motif=TGCA;tsd=GTTTC
77	EDTA	long_terminal_repeat	363645	363891	.	+	.	ID=rLTR_55;Parent=repeat_region_55;Name=TE_00000642;Classification=LTR/Copia;Sequence_ontology=SO:0000286;ltr_identity=0.9878;Method=structural;motif=TGCA;tsd=GTTTC
77	EDTA	target_site_duplication	363892	363896	.	+	.	ID=rTSD_55;Parent=repeat_region_55;Name=TE_00000642;Classification=LTR/Copia;Sequence_ontology=SO:0000434;ltr_identity=0.9878;Method=structural;motif=TGCA;tsd=GTTTC
77	EDTA	repeat_region	395480	400520	.	-	.	ID=repeat_region_56;Name=TE_00000230;Classification=LTR/Copia;Sequence_ontology=SO:0000657;ltr_identity=0.9867;Method=structural;motif=TGGA;tsd=ATAAC
77	EDTA	target_site_duplication	395480	395484	.	-	.	ID=lTSD_56;Parent=repeat_region_56;Name=TE_00000230;Classification=LTR/Copia;Sequence_ontology=SO:0000434;ltr_identity=0.9867;Method=structural;motif=TGGA;tsd=ATAAC
77	EDTA	long_terminal_repeat	395485	395710	.	-	.	ID=lLTR_56;Parent=repeat_region_56;Name=TE_00000230;Classification=LTR/Copia;Sequence_ontology=SO:0000286;ltr_identity=0.9867;Method=structural;motif=TGGA;tsd=ATAAC
77	EDTA	Copia_LTR_retrotransposon	395485	400515	.	-	.	ID=LTRRT_56;Parent=repeat_region_56;Name=TE_00000230;Classification=LTR/Copia;Sequence_ontology=SO:0002264;ltr_identity=0.9867;Method=structural;motif=TGGA;tsd=ATAAC
77	EDTA	long_terminal_repeat	400291	400515	.	-	.	ID=rLTR_56;Parent=repeat_region_56;Name=TE_00000230;Classification=LTR/Copia;Sequence_ontology=SO:0000286;ltr_identity=0.9867;Method=structural;motif=TGGA;tsd=ATAAC
77	EDTA	target_site_duplication	400516	400520	.	-	.	ID=rTSD_56;Parent=repeat_region_56;Name=TE_00000230;Classification=LTR/Copia;Sequence_ontology=SO:0000434;ltr_identity=0.9867;Method=structural;motif=TGGA;tsd=ATAAC
78	EDTA	repeat_region	529173	534195	.	+	.	ID=repeat_region_57;Name=TE_00000230;Classification=LTR/Copia;Sequence_ontology=SO:0000657;ltr_identity=0.9865;Method=structural;motif=TGGA;tsd=ATATA
78	EDTA	target_site_duplication	529173	529177	.	+	.	ID=lTSD_57;Parent=repeat_region_57;Name=TE_00000230;Classification=LTR/Copia;Sequence_ontology=SO:0000434;ltr_identity=0.9865;Method=structural;motif=TGGA;tsd=ATATA
78	EDTA	long_terminal_repeat	529178	529402	.	+	.	ID=lLTR_57;Parent=repeat_region_57;Name=TE_00000230;Classification=LTR/Copia;Sequence_ontology=SO:0000286;ltr_identity=0.9865;Method=structural;motif=TGGA;tsd=ATATA
78	EDTA	Copia_LTR_retrotransposon	529178	534190	.	+	.	ID=LTRRT_57;Parent=repeat_region_57;Name=TE_00000230;Classification=LTR/Copia;Sequence_ontology=SO:0002264;ltr_identity=0.9865;Method=structural;motif=TGGA;tsd=ATATA
78	EDTA	long_terminal_repeat	533966	534190	.	+	.	ID=rLTR_57;Parent=repeat_region_57;Name=TE_00000230;Classification=LTR/Copia;Sequence_ontology=SO:0000286;ltr_identity=0.9865;Method=structural;motif=TGGA;tsd=ATATA
78	EDTA	target_site_duplication	534191	534195	.	+	.	ID=rTSD_57;Parent=repeat_region_57;Name=TE_00000230;Classification=LTR/Copia;Sequence_ontology=SO:0000434;ltr_identity=0.9865;Method=structural;motif=TGGA;tsd=ATATA
78	EDTA	Mutator_TIR_transposon	743088	744867	.	.	.	ID=TE_struc_264;Name=78:743088..744867;Classification=DNA/DTM;Sequence_ontology=SO:0002280;Identity=0.9;Method=structural;TSD=ATAATCG_ATAATCG_100.0;TIR=CATATTCACT_AGTGAATACG
78	EDTA	repeat_region	1007810	1017098	.	+	.	ID=repeat_region_58;Name=TE_00000390;Classification=LTR/Copia;Sequence_ontology=SO:0000657;ltr_identity=0.9055;Method=structural;motif=TGCA;tsd=ACTTG
78	EDTA	target_site_duplication	1007810	1007814	.	+	.	ID=lTSD_58;Parent=repeat_region_58;Name=TE_00000390;Classification=LTR/Copia;Sequence_ontology=SO:0000434;ltr_identity=0.9055;Method=structural;motif=TGCA;tsd=ACTTG
78	EDTA	long_terminal_repeat	1007815	1008018	.	+	.	ID=lLTR_58;Parent=repeat_region_58;Name=TE_00000390;Classification=LTR/Copia;Sequence_ontology=SO:0000286;ltr_identity=0.9055;Method=structural;motif=TGCA;tsd=ACTTG
78	EDTA	Copia_LTR_retrotransposon	1007815	1017093	.	+	.	ID=LTRRT_58;Parent=repeat_region_58;Name=TE_00000390;Classification=LTR/Copia;Sequence_ontology=SO:0002264;ltr_identity=0.9055;Method=structural;motif=TGCA;tsd=ACTTG
78	EDTA	long_terminal_repeat	1016892	1017093	.	+	.	ID=rLTR_58;Parent=repeat_region_58;Name=TE_00000390;Classification=LTR/Copia;Sequence_ontology=SO:0000286;ltr_identity=0.9055;Method=structural;motif=TGCA;tsd=ACTTG
78	EDTA	target_site_duplication	1017094	1017098	.	+	.	ID=rTSD_58;Parent=repeat_region_58;Name=TE_00000390;Classification=LTR/Copia;Sequence_ontology=SO:0000434;ltr_identity=0.9055;Method=structural;motif=TGCA;tsd=ACTTG
79	EDTA	Mutator_TIR_transposon	529013	530656	.	.	.	ID=TE_struc_265;Name=TE_00000779;Classification=DNA/DTM;Sequence_ontology=SO:0002280;Identity=0.9;Method=structural;TSD=ACAACAA_ACAACAA_100.0;TIR=CACTTTATAA_TTCTAAAGTG
80	EDTA	Mutator_TIR_transposon	507187	507291	.	.	.	ID=TE_struc_266;Name=80:507187..507291;Classification=MITE/DTM;Sequence_ontology=SO:0002280;Identity=1;Method=structural;TSD=ACTCCAT_ACTCCAT_100.0;TIR=GAGTATCGAT_ATCGATACTC
80	EDTA	Mutator_TIR_transposon	954830	955060	.	.	.	ID=TE_struc_267;Name=TE_00000331;Classification=MITE/DTM;Sequence_ontology=SO:0002280;Identity=1;Method=structural;TSD=TGATATTTA_TAATATTTA_88.89;TIR=GGGTTAATTA_TAATTAACCC
81	EDTA	CACTA_TIR_transposon	302925	304051	.	.	.	ID=TE_struc_268;Name=81:302925..304051;Classification=DNA/DTC;Sequence_ontology=SO:0002285;Identity=0.9;Method=structural;TSD=GA_GA_100.0;TIR=CACTGAAACA_TTTTTCAGTG
81	EDTA	Mutator_TIR_transposon	872906	872997	.	.	.	ID=TE_struc_269;Name=TE_00000792;Classification=MITE/DTM;Sequence_ontology=SO:0002280;Identity=0.9;Method=structural;TSD=TATATTA_TATATTT_85.71;TIR=CATTCATATG_CATATGCATG
81	EDTA	Tc1_Mariner_TIR_transposon	1075694	1077167	.	.	.	ID=TE_struc_270;Name=81:1075694..1077167;Classification=DNA/DTT;Sequence_ontology=SO:0002278;Identity=0.9;Method=structural;TSD=TA_TA_100.0;TIR=AGGGAGAAAG_CTTTCTGCCT
82	EDTA	repeat_region	56537	63190	.	+	.	ID=repeat_region_59;Name=TE_00000582;Classification=LTR/Gypsy;Sequence_ontology=SO:0000657;ltr_identity=0.9506;Method=structural;motif=TGTA;tsd=GTTAA
82	EDTA	target_site_duplication	56537	56541	.	+	.	ID=lTSD_59;Parent=repeat_region_59;Name=TE_00000582;Classification=LTR/Gypsy;Sequence_ontology=SO:0000434;ltr_identity=0.9506;Method=structural;motif=TGTA;tsd=GTTAA
82	EDTA	long_terminal_repeat	56542	57319	.	+	.	ID=lLTR_59;Parent=repeat_region_59;Name=TE_00000582;Classification=LTR/Gypsy;Sequence_ontology=SO:0000286;ltr_identity=0.9506;Method=structural;motif=TGTA;tsd=GTTAA
82	EDTA	Gypsy_LTR_retrotransposon	56542	63185	.	+	.	ID=LTRRT_59;Parent=repeat_region_59;Name=TE_00000582;Classification=LTR/Gypsy;Sequence_ontology=SO:0002265;ltr_identity=0.9506;Method=structural;motif=TGTA;tsd=GTTAA
82	EDTA	long_terminal_repeat	62412	63185	.	+	.	ID=rLTR_59;Parent=repeat_region_59;Name=TE_00000582;Classification=LTR/Gypsy;Sequence_ontology=SO:0000286;ltr_identity=0.9506;Method=structural;motif=TGTA;tsd=GTTAA
82	EDTA	target_site_duplication	63186	63190	.	+	.	ID=rTSD_59;Parent=repeat_region_59;Name=TE_00000582;Classification=LTR/Gypsy;Sequence_ontology=SO:0000434;ltr_identity=0.9506;Method=structural;motif=TGTA;tsd=GTTAA
82	EDTA	Mutator_TIR_transposon	635751	636412	.	.	.	ID=TE_struc_271;Name=TE_00000311;Classification=DNA/DTM;Sequence_ontology=SO:0002280;Identity=0.9;Method=structural;TSD=TAAAAGG_TAAAAGG_100.0;TIR=CGAAAGAATA_TATTCTTTAG
82	EDTA	Mutator_TIR_transposon	895604	897892	.	.	.	ID=TE_struc_272;Name=82:895604..897892;Classification=DNA/DTM;Sequence_ontology=SO:0002280;Identity=0.9;Method=structural;TSD=TAATTTA_TAATTTT_85.71;TIR=CCGAAATTAG_CTAACTTCGG
83	EDTA	Mutator_TIR_transposon	372823	373513	.	.	.	ID=TE_struc_273;Name=83:372823..373513;Classification=DNA/DTM;Sequence_ontology=SO:0002280;Identity=0.9;Method=structural;TSD=AACTTGT_AACTTGT_100.0;TIR=GAAGAAAGGC_GTCTTTCTTC
83	EDTA	Mutator_TIR_transposon	574005	576181	.	.	.	ID=TE_struc_274;Name=83:574005..576181;Classification=DNA/DTM;Sequence_ontology=SO:0002280;Identity=0.9;Method=structural;TSD=TTTAAAC_TTTAAAC_100.0;TIR=CAATGTTGCT_AGCAAAATTG
84	EDTA	Mutator_TIR_transposon	60884	62712	.	.	.	ID=TE_struc_275;Name=TE_00000568;Classification=DNA/DTM;Sequence_ontology=SO:0002280;Identity=0.9;Method=structural;TSD=TTTTAAA_TTTTAAA_100.0;TIR=GCTTTTATCG_CAATAAAAGC
84	EDTA	repeat_region	149178	157233	.	?	.	ID=repeat_region_60;Name=TE_00000463;Classification=LTR/unknown;Sequence_ontology=SO:0000657;ltr_identity=0.9320;Method=structural;motif=TGCA;tsd=ATAAT
84	EDTA	target_site_duplication	149178	149182	.	?	.	ID=lTSD_60;Parent=repeat_region_60;Name=TE_00000463;Classification=LTR/unknown;Sequence_ontology=SO:0000434;ltr_identity=0.9320;Method=structural;motif=TGCA;tsd=ATAAT
84	EDTA	long_terminal_repeat	149183	150369	.	?	.	ID=lLTR_60;Parent=repeat_region_60;Name=TE_00000463;Classification=LTR/unknown;Sequence_ontology=SO:0000286;ltr_identity=0.9320;Method=structural;motif=TGCA;tsd=ATAAT
84	EDTA	LTR_retrotransposon	149183	157228	.	?	.	ID=LTRRT_60;Parent=repeat_region_60;Name=TE_00000463;Classification=LTR/unknown;Sequence_ontology=SO:0000186;ltr_identity=0.9320;Method=structural;motif=TGCA;tsd=ATAAT
84	EDTA	long_terminal_repeat	156041	157228	.	?	.	ID=rLTR_60;Parent=repeat_region_60;Name=TE_00000463;Classification=LTR/unknown;Sequence_ontology=SO:0000286;ltr_identity=0.9320;Method=structural;motif=TGCA;tsd=ATAAT
84	EDTA	target_site_duplication	157229	157233	.	?	.	ID=rTSD_60;Parent=repeat_region_60;Name=TE_00000463;Classification=LTR/unknown;Sequence_ontology=SO:0000434;ltr_identity=0.9320;Method=structural;motif=TGCA;tsd=ATAAT
84	EDTA	hAT_TIR_transposon	158887	158969	.	.	.	ID=TE_struc_276;Name=TE_00000939;Classification=MITE/DTA;Sequence_ontology=SO:0002279;Identity=0.9;Method=structural;TSD=TATCGATA_TATCGATA_100.0;TIR=CATTGGCTTA_TAAGCTAATG
84	EDTA	repeat_region	425428	430688	.	-	.	ID=repeat_region_61;Name=TE_00000775;Classification=LTR/Copia;Sequence_ontology=SO:0000657;ltr_identity=0.9659;Method=structural;motif=TGCA;tsd=ACACA
84	EDTA	target_site_duplication	425428	425432	.	-	.	ID=lTSD_61;Parent=repeat_region_61;Name=TE_00000775;Classification=LTR/Copia;Sequence_ontology=SO:0000434;ltr_identity=0.9659;Method=structural;motif=TGCA;tsd=ACACA
84	EDTA	long_terminal_repeat	425433	425640	.	-	.	ID=lLTR_61;Parent=repeat_region_61;Name=TE_00000775;Classification=LTR/Copia;Sequence_ontology=SO:0000286;ltr_identity=0.9659;Method=structural;motif=TGCA;tsd=ACACA
84	EDTA	Copia_LTR_retrotransposon	425433	430683	.	-	.	ID=LTRRT_61;Parent=repeat_region_61;Name=TE_00000775;Classification=LTR/Copia;Sequence_ontology=SO:0002264;ltr_identity=0.9659;Method=structural;motif=TGCA;tsd=ACACA
84	EDTA	long_terminal_repeat	430479	430683	.	-	.	ID=rLTR_61;Parent=repeat_region_61;Name=TE_00000775;Classification=LTR/Copia;Sequence_ontology=SO:0000286;ltr_identity=0.9659;Method=structural;motif=TGCA;tsd=ACACA
84	EDTA	target_site_duplication	430684	430688	.	-	.	ID=rTSD_61;Parent=repeat_region_61;Name=TE_00000775;Classification=LTR/Copia;Sequence_ontology=SO:0000434;ltr_identity=0.9659;Method=structural;motif=TGCA;tsd=ACACA
84	EDTA	PIF_Harbinger_TIR_transposon	460780	463538	.	.	.	ID=TE_struc_277;Name=84:460780..463538;Classification=DNA/DTH;Sequence_ontology=SO:0002284;Identity=0.9;Method=structural;TSD=TTA_TTA_100.0;TIR=GGGCTTTTGT_ACAAAACCCC
84	EDTA	repeat_region	954197	957736	.	?	.	ID=repeat_region_62;Name=TE_00000336;Classification=LTR/unknown;Sequence_ontology=SO:0000657;ltr_identity=0.9316;Method=structural;motif=TGCA;tsd=TTTTT
84	EDTA	target_site_duplication	954197	954201	.	?	.	ID=lTSD_62;Parent=repeat_region_62;Name=TE_00000336;Classification=LTR/unknown;Sequence_ontology=SO:0000434;ltr_identity=0.9316;Method=structural;motif=TGCA;tsd=TTTTT
84	EDTA	long_terminal_repeat	954202	954664	.	?	.	ID=lLTR_62;Parent=repeat_region_62;Name=TE_00000336;Classification=LTR/unknown;Sequence_ontology=SO:0000286;ltr_identity=0.9316;Method=structural;motif=TGCA;tsd=TTTTT
84	EDTA	LTR_retrotransposon	954202	957731	.	?	.	ID=LTRRT_62;Parent=repeat_region_62;Name=TE_00000336;Classification=LTR/unknown;Sequence_ontology=SO:0000186;ltr_identity=0.9316;Method=structural;motif=TGCA;tsd=TTTTT
84	EDTA	long_terminal_repeat	957272	957731	.	?	.	ID=rLTR_62;Parent=repeat_region_62;Name=TE_00000336;Classification=LTR/unknown;Sequence_ontology=SO:0000286;ltr_identity=0.9316;Method=structural;motif=TGCA;tsd=TTTTT
84	EDTA	target_site_duplication	957732	957736	.	?	.	ID=rTSD_62;Parent=repeat_region_62;Name=TE_00000336;Classification=LTR/unknown;Sequence_ontology=SO:0000434;ltr_identity=0.9316;Method=structural;motif=TGCA;tsd=TTTTT
85	EDTA	PIF_Harbinger_TIR_transposon	895808	899188	.	.	.	ID=TE_struc_278;Name=TE_00000791;Classification=DNA/DTH;Sequence_ontology=SO:0002284;Identity=0.9;Method=structural;TSD=TTA_TTA_100.0;TIR=GGGCCATTTA_TAAATGACCC
86	EDTA	repeat_region	198876	205258	.	?	.	ID=repeat_region_63;Name=TE_00000580;Classification=LTR/unknown;Sequence_ontology=SO:0000657;ltr_identity=0.9306;Method=structural;motif=TGCA;tsd=ATGAA
86	EDTA	target_site_duplication	198876	198880	.	?	.	ID=lTSD_63;Parent=repeat_region_63;Name=TE_00000580;Classification=LTR/unknown;Sequence_ontology=SO:0000434;ltr_identity=0.9306;Method=structural;motif=TGCA;tsd=ATGAA
86	EDTA	long_terminal_repeat	198881	199242	.	?	.	ID=lLTR_63;Parent=repeat_region_63;Name=TE_00000580;Classification=LTR/unknown;Sequence_ontology=SO:0000286;ltr_identity=0.9306;Method=structural;motif=TGCA;tsd=ATGAA
86	EDTA	LTR_retrotransposon	198881	205253	.	?	.	ID=LTRRT_63;Parent=repeat_region_63;Name=TE_00000580;Classification=LTR/unknown;Sequence_ontology=SO:0000186;ltr_identity=0.9306;Method=structural;motif=TGCA;tsd=ATGAA
86	EDTA	long_terminal_repeat	204891	205253	.	?	.	ID=rLTR_63;Parent=repeat_region_63;Name=TE_00000580;Classification=LTR/unknown;Sequence_ontology=SO:0000286;ltr_identity=0.9306;Method=structural;motif=TGCA;tsd=ATGAA
86	EDTA	target_site_duplication	205254	205258	.	?	.	ID=rTSD_63;Parent=repeat_region_63;Name=TE_00000580;Classification=LTR/unknown;Sequence_ontology=SO:0000434;ltr_identity=0.9306;Method=structural;motif=TGCA;tsd=ATGAA
86	EDTA	repeat_region	263400	269801	.	?	.	ID=repeat_region_64;Name=TE_00000580;Classification=LTR/unknown;Sequence_ontology=SO:0000657;ltr_identity=0.9638;Method=structural;motif=TGCA;tsd=AAAAC
86	EDTA	target_site_duplication	263400	263404	.	?	.	ID=lTSD_64;Parent=repeat_region_64;Name=TE_00000580;Classification=LTR/unknown;Sequence_ontology=SO:0000434;ltr_identity=0.9638;Method=structural;motif=TGCA;tsd=AAAAC
86	EDTA	long_terminal_repeat	263405	263766	.	?	.	ID=lLTR_64;Parent=repeat_region_64;Name=TE_00000580;Classification=LTR/unknown;Sequence_ontology=SO:0000286;ltr_identity=0.9638;Method=structural;motif=TGCA;tsd=AAAAC
86	EDTA	LTR_retrotransposon	263405	269796	.	?	.	ID=LTRRT_64;Parent=repeat_region_64;Name=TE_00000580;Classification=LTR/unknown;Sequence_ontology=SO:0000186;ltr_identity=0.9638;Method=structural;motif=TGCA;tsd=AAAAC
86	EDTA	long_terminal_repeat	269431	269796	.	?	.	ID=rLTR_64;Parent=repeat_region_64;Name=TE_00000580;Classification=LTR/unknown;Sequence_ontology=SO:0000286;ltr_identity=0.9638;Method=structural;motif=TGCA;tsd=AAAAC
86	EDTA	target_site_duplication	269797	269801	.	?	.	ID=rTSD_64;Parent=repeat_region_64;Name=TE_00000580;Classification=LTR/unknown;Sequence_ontology=SO:0000434;ltr_identity=0.9638;Method=structural;motif=TGCA;tsd=AAAAC
86	EDTA	hAT_TIR_transposon	774402	775308	.	.	.	ID=TE_struc_279;Name=TE_00000503;Classification=DNA/DTA;Sequence_ontology=SO:0002279;Identity=0.9;Method=structural;TSD=AGTTGACT_AGTTGACT_100.0;TIR=TAGGGGCGTA_TACACCCCTA
86	EDTA	Mutator_TIR_transposon	1156256	1158030	.	.	.	ID=TE_struc_280;Name=TE_00000122;Classification=DNA/DTM;Sequence_ontology=SO:0002280;Identity=0.9;Method=structural;TSD=ATAATAA_ATAATAC_85.71;TIR=GTGAAACGAT_TTCGTTTCAC
87	EDTA	Mutator_TIR_transposon	57059	60715	.	.	.	ID=TE_struc_281;Name=TE_00000318;Classification=DNA/DTM;Sequence_ontology=SO:0002280;Identity=0.9;Method=structural;TSD=GGATTTAT_GGATTTAT_100.0;TIR=GAGAGAAATT_AATTTGTCTC
87	EDTA	Mutator_TIR_transposon	862292	867019	.	.	.	ID=TE_struc_282;Name=TE_00000123;Classification=DNA/DTM;Sequence_ontology=SO:0002280;Identity=0.9;Method=structural;TSD=ATGAATG_ATGAATG_100.0;TIR=GGAAATTGAT_AACAATTTCC
88	EDTA	PIF_Harbinger_TIR_transposon	763914	765215	.	.	.	ID=TE_struc_283;Name=88:763914..765215;Classification=DNA/DTH;Sequence_ontology=SO:0002284;Identity=0.9;Method=structural;TSD=TTA_TTA_100.0;TIR=GAGCATCAAG_CTTTATGCTC
89	EDTA	repeat_region	143711	147251	.	?	.	ID=repeat_region_65;Name=TE_00000336;Classification=LTR/unknown;Sequence_ontology=SO:0000657;ltr_identity=0.9779;Method=structural;motif=TGCA;tsd=ATCTC
89	EDTA	target_site_duplication	143711	143715	.	?	.	ID=lTSD_65;Parent=repeat_region_65;Name=TE_00000336;Classification=LTR/unknown;Sequence_ontology=SO:0000434;ltr_identity=0.9779;Method=structural;motif=TGCA;tsd=ATCTC
89	EDTA	long_terminal_repeat	143716	144175	.	?	.	ID=lLTR_65;Parent=repeat_region_65;Name=TE_00000336;Classification=LTR/unknown;Sequence_ontology=SO:0000286;ltr_identity=0.9779;Method=structural;motif=TGCA;tsd=ATCTC
89	EDTA	LTR_retrotransposon	143716	147246	.	?	.	ID=LTRRT_65;Parent=repeat_region_65;Name=TE_00000336;Classification=LTR/unknown;Sequence_ontology=SO:0000186;ltr_identity=0.9779;Method=structural;motif=TGCA;tsd=ATCTC
89	EDTA	long_terminal_repeat	146794	147246	.	?	.	ID=rLTR_65;Parent=repeat_region_65;Name=TE_00000336;Classification=LTR/unknown;Sequence_ontology=SO:0000286;ltr_identity=0.9779;Method=structural;motif=TGCA;tsd=ATCTC
89	EDTA	target_site_duplication	147247	147251	.	?	.	ID=rTSD_65;Parent=repeat_region_65;Name=TE_00000336;Classification=LTR/unknown;Sequence_ontology=SO:0000434;ltr_identity=0.9779;Method=structural;motif=TGCA;tsd=ATCTC
89	EDTA	repeat_region	360937	367216	.	?	.	ID=repeat_region_66;Name=TE_00000580;Classification=LTR/unknown;Sequence_ontology=SO:0000657;ltr_identity=0.9752;Method=structural;motif=TGCA;tsd=TAATA
89	EDTA	target_site_duplication	360937	360941	.	?	.	ID=lTSD_66;Parent=repeat_region_66;Name=TE_00000580;Classification=LTR/unknown;Sequence_ontology=SO:0000434;ltr_identity=0.9752;Method=structural;motif=TGCA;tsd=TAATA
89	EDTA	long_terminal_repeat	360942	361309	.	?	.	ID=lLTR_66;Parent=repeat_region_66;Name=TE_00000580;Classification=LTR/unknown;Sequence_ontology=SO:0000286;ltr_identity=0.9752;Method=structural;motif=TGCA;tsd=TAATA
89	EDTA	LTR_retrotransposon	360942	367211	.	?	.	ID=LTRRT_66;Parent=repeat_region_66;Name=TE_00000580;Classification=LTR/unknown;Sequence_ontology=SO:0000186;ltr_identity=0.9752;Method=structural;motif=TGCA;tsd=TAATA
89	EDTA	long_terminal_repeat	366849	367211	.	?	.	ID=rLTR_66;Parent=repeat_region_66;Name=TE_00000580;Classification=LTR/unknown;Sequence_ontology=SO:0000286;ltr_identity=0.9752;Method=structural;motif=TGCA;tsd=TAATA
89	EDTA	target_site_duplication	367212	367216	.	?	.	ID=rTSD_66;Parent=repeat_region_66;Name=TE_00000580;Classification=LTR/unknown;Sequence_ontology=SO:0000434;ltr_identity=0.9752;Method=structural;motif=TGCA;tsd=TAATA
89	EDTA	hAT_TIR_transposon	946623	947033	.	.	.	ID=TE_struc_284;Name=TE_00000948;Classification=MITE/DTA;Sequence_ontology=SO:0002279;Identity=0.9;Method=structural;TSD=TAAAACTC_TAAAACTC_100.0;TIR=TAGGGGTGAG_CTCACCCTTA
90	EDTA	Mutator_TIR_transposon	414589	414784	.	.	.	ID=TE_struc_285;Name=TE_00000951;Classification=MITE/DTM;Sequence_ontology=SO:0002280;Identity=0.9;Method=structural;TSD=GATCAAAA_GATCAAAA_100.0;TIR=CTATATTGCT_AGTAATATAG
90	EDTA	repeat_region	647978	654736	.	-	.	ID=repeat_region_67;Name=TE_00000443;Classification=LTR/Copia;Sequence_ontology=SO:0000657;ltr_identity=0.9160;Method=structural;motif=TGCA;tsd=GAAGA
90	EDTA	target_site_duplication	647978	647982	.	-	.	ID=lTSD_67;Parent=repeat_region_67;Name=TE_00000443;Classification=LTR/Copia;Sequence_ontology=SO:0000434;ltr_identity=0.9160;Method=structural;motif=TGCA;tsd=GAAGA
90	EDTA	long_terminal_repeat	647983	648644	.	-	.	ID=lLTR_67;Parent=repeat_region_67;Name=TE_00000443;Classification=LTR/Copia;Sequence_ontology=SO:0000286;ltr_identity=0.9160;Method=structural;motif=TGCA;tsd=GAAGA
90	EDTA	Copia_LTR_retrotransposon	647983	654731	.	-	.	ID=LTRRT_67;Parent=repeat_region_67;Name=TE_00000443;Classification=LTR/Copia;Sequence_ontology=SO:0002264;ltr_identity=0.9160;Method=structural;motif=TGCA;tsd=GAAGA
90	EDTA	long_terminal_repeat	654070	654731	.	-	.	ID=rLTR_67;Parent=repeat_region_67;Name=TE_00000443;Classification=LTR/Copia;Sequence_ontology=SO:0000286;ltr_identity=0.9160;Method=structural;motif=TGCA;tsd=GAAGA
90	EDTA	target_site_duplication	654732	654736	.	-	.	ID=rTSD_67;Parent=repeat_region_67;Name=TE_00000443;Classification=LTR/Copia;Sequence_ontology=SO:0000434;ltr_identity=0.9160;Method=structural;motif=TGCA;tsd=GAAGA
90	EDTA	Mutator_TIR_transposon	1006378	1008912	.	.	.	ID=TE_struc_286;Name=TE_00000276;Classification=DNA/DTM;Sequence_ontology=SO:0002280;Identity=0.9;Method=structural;TSD=TTCAAAT_TTCAAAT_100.0;TIR=CCAATTGATT_AATCAATAGG
91	EDTA	repeat_region	42958	49486	.	+	.	ID=repeat_region_68;Name=TE_00000554;Classification=LTR/Copia;Sequence_ontology=SO:0000657;ltr_identity=0.9522;Method=structural;motif=TGCA;tsd=ATTTA
91	EDTA	target_site_duplication	42958	42962	.	+	.	ID=lTSD_68;Parent=repeat_region_68;Name=TE_00000554;Classification=LTR/Copia;Sequence_ontology=SO:0000434;ltr_identity=0.9522;Method=structural;motif=TGCA;tsd=ATTTA
91	EDTA	long_terminal_repeat	42963	43656	.	+	.	ID=lLTR_68;Parent=repeat_region_68;Name=TE_00000554;Classification=LTR/Copia;Sequence_ontology=SO:0000286;ltr_identity=0.9522;Method=structural;motif=TGCA;tsd=ATTTA
91	EDTA	Copia_LTR_retrotransposon	42963	49481	.	+	.	ID=LTRRT_68;Parent=repeat_region_68;Name=TE_00000554;Classification=LTR/Copia;Sequence_ontology=SO:0002264;ltr_identity=0.9522;Method=structural;motif=TGCA;tsd=ATTTA
91	EDTA	long_terminal_repeat	48751	49481	.	+	.	ID=rLTR_68;Parent=repeat_region_68;Name=TE_00000554;Classification=LTR/Copia;Sequence_ontology=SO:0000286;ltr_identity=0.9522;Method=structural;motif=TGCA;tsd=ATTTA
91	EDTA	target_site_duplication	49482	49486	.	+	.	ID=rTSD_68;Parent=repeat_region_68;Name=TE_00000554;Classification=LTR/Copia;Sequence_ontology=SO:0000434;ltr_identity=0.9522;Method=structural;motif=TGCA;tsd=ATTTA
91	EDTA	Mutator_TIR_transposon	805433	807919	.	.	.	ID=TE_struc_287;Name=TE_00000573;Classification=DNA/DTM;Sequence_ontology=SO:0002280;Identity=0.9;Method=structural;TSD=CTTTTTT_CTTTTTT_100.0;TIR=GTGATTGTGA_TCACAATCTC
91	EDTA	repeat_region	967805	978887	.	-	.	ID=repeat_region_69;Name=TE_00000656;Classification=LTR/Gypsy;Sequence_ontology=SO:0000657;ltr_identity=0.9220;Method=structural;motif=TGCA;tsd=CTCAT
91	EDTA	target_site_duplication	967805	967809	.	-	.	ID=lTSD_69;Parent=repeat_region_69;Name=TE_00000656;Classification=LTR/Gypsy;Sequence_ontology=SO:0000434;ltr_identity=0.9220;Method=structural;motif=TGCA;tsd=CTCAT
91	EDTA	long_terminal_repeat	967810	968998	.	-	.	ID=lLTR_69;Parent=repeat_region_69;Name=TE_00000656;Classification=LTR/Gypsy;Sequence_ontology=SO:0000286;ltr_identity=0.9220;Method=structural;motif=TGCA;tsd=CTCAT
91	EDTA	Gypsy_LTR_retrotransposon	967810	978882	.	-	.	ID=LTRRT_69;Parent=repeat_region_69;Name=TE_00000656;Classification=LTR/Gypsy;Sequence_ontology=SO:0002265;ltr_identity=0.9220;Method=structural;motif=TGCA;tsd=CTCAT
91	EDTA	long_terminal_repeat	977705	978882	.	-	.	ID=rLTR_69;Parent=repeat_region_69;Name=TE_00000656;Classification=LTR/Gypsy;Sequence_ontology=SO:0000286;ltr_identity=0.9220;Method=structural;motif=TGCA;tsd=CTCAT
91	EDTA	target_site_duplication	978883	978887	.	-	.	ID=rTSD_69;Parent=repeat_region_69;Name=TE_00000656;Classification=LTR/Gypsy;Sequence_ontology=SO:0000434;ltr_identity=0.9220;Method=structural;motif=TGCA;tsd=CTCAT
92	EDTA	PIF_Harbinger_TIR_transposon	635262	638709	.	.	.	ID=TE_struc_288;Name=TE_00000124;Classification=DNA/DTH;Sequence_ontology=SO:0002284;Identity=0.9;Method=structural;TSD=TTA_TTA_100.0;TIR=GCTCATTGTT_AACAATGAAC
92	EDTA	Tc1_Mariner_TIR_transposon	1152386	1154366	.	.	.	ID=TE_struc_289;Name=TE_00000125;Classification=DNA/DTT;Sequence_ontology=SO:0002278;Identity=0.9;Method=structural;TSD=TA_TA_100.0;TIR=CTTCCTCTCT_AGAAAGGAAG
93	EDTA	hAT_TIR_transposon	248923	249490	.	.	.	ID=TE_struc_290;Name=TE_00000564;Classification=MITE/DTA;Sequence_ontology=SO:0002279;Identity=1;Method=structural;TSD=AGTGTAAT_AGTGTAAT_100.0;TIR=CAATGTTGTC_GACAACATTG
93	EDTA	Mutator_TIR_transposon	289156	289327	.	.	.	ID=TE_struc_291;Name=TE_00000335;Classification=MITE/DTM;Sequence_ontology=SO:0002280;Identity=0.9;Method=structural;TSD=GATTTTG_GATTTTG_100.0;TIR=CTATGTTACT_AGTAATATAG
93	EDTA	Mutator_TIR_transposon	436033	436361	.	.	.	ID=TE_struc_292;Name=TE_00000725;Classification=MITE/DTM;Sequence_ontology=SO:0002280;Identity=0.9;Method=structural;TSD=TATTTATAA_TATTTATAA_100.0;TIR=GGGTTAATCA_TAATTAACCC
93	EDTA	CACTA_TIR_transposon	556807	557751	.	.	.	ID=TE_struc_293;Name=TE_00000592;Classification=DNA/DTC;Sequence_ontology=SO:0002285;Identity=0.9;Method=structural;TSD=AC_AC_100.0;TIR=CACTGAAGGA_TCCTTCAATG
94	EDTA	CACTA_TIR_transposon	972856	977813	.	.	.	ID=TE_struc_294;Name=TE_00000644;Classification=DNA/DTC;Sequence_ontology=SO:0002285;Identity=0.9;Method=structural;TSD=ACA_ACA_100.0;TIR=CACTAAAAGA_TCTTTCAGTG
94	EDTA	repeat_region	1108911	1114135	.	-	.	ID=repeat_region_70;Name=TE_00000743;Classification=LTR/Gypsy;Sequence_ontology=SO:0000657;ltr_identity=0.9601;Method=structural;motif=TGCA;tsd=CAGAA
94	EDTA	target_site_duplication	1108911	1108915	.	-	.	ID=lTSD_70;Parent=repeat_region_70;Name=TE_00000743;Classification=LTR/Gypsy;Sequence_ontology=SO:0000434;ltr_identity=0.9601;Method=structural;motif=TGCA;tsd=CAGAA
94	EDTA	long_terminal_repeat	1108916	1109185	.	-	.	ID=lLTR_70;Parent=repeat_region_70;Name=TE_00000743;Classification=LTR/Gypsy;Sequence_ontology=SO:0000286;ltr_identity=0.9601;Method=structural;motif=TGCA;tsd=CAGAA
94	EDTA	Gypsy_LTR_retrotransposon	1108916	1114130	.	-	.	ID=LTRRT_70;Parent=repeat_region_70;Name=TE_00000743;Classification=LTR/Gypsy;Sequence_ontology=SO:0002265;ltr_identity=0.9601;Method=structural;motif=TGCA;tsd=CAGAA
94	EDTA	long_terminal_repeat	1113846	1114130	.	-	.	ID=rLTR_70;Parent=repeat_region_70;Name=TE_00000743;Classification=LTR/Gypsy;Sequence_ontology=SO:0000286;ltr_identity=0.9601;Method=structural;motif=TGCA;tsd=CAGAA
94	EDTA	target_site_duplication	1114131	1114135	.	-	.	ID=rTSD_70;Parent=repeat_region_70;Name=TE_00000743;Classification=LTR/Gypsy;Sequence_ontology=SO:0000434;ltr_identity=0.9601;Method=structural;motif=TGCA;tsd=CAGAA
95	EDTA	repeat_region	533084	538029	.	-	.	ID=repeat_region_71;Name=TE_00000230;Classification=LTR/Copia;Sequence_ontology=SO:0000657;ltr_identity=0.9910;Method=structural;motif=TGCA;tsd=AAT
95	EDTA	target_site_duplication	533084	533086	.	-	.	ID=lTSD_71;Parent=repeat_region_71;Name=TE_00000230;Classification=LTR/Copia;Sequence_ontology=SO:0000434;ltr_identity=0.9910;Method=structural;motif=TGCA;tsd=AAT
95	EDTA	long_terminal_repeat	533087	533311	.	-	.	ID=lLTR_71;Parent=repeat_region_71;Name=TE_00000230;Classification=LTR/Copia;Sequence_ontology=SO:0000286;ltr_identity=0.9910;Method=structural;motif=TGCA;tsd=AAT
95	EDTA	Copia_LTR_retrotransposon	533087	538026	.	-	.	ID=LTRRT_71;Parent=repeat_region_71;Name=TE_00000230;Classification=LTR/Copia;Sequence_ontology=SO:0002264;ltr_identity=0.9910;Method=structural;motif=TGCA;tsd=AAT
95	EDTA	long_terminal_repeat	537799	538026	.	-	.	ID=rLTR_71;Parent=repeat_region_71;Name=TE_00000230;Classification=LTR/Copia;Sequence_ontology=SO:0000286;ltr_identity=0.9910;Method=structural;motif=TGCA;tsd=AAT
95	EDTA	target_site_duplication	538027	538029	.	-	.	ID=rTSD_71;Parent=repeat_region_71;Name=TE_00000230;Classification=LTR/Copia;Sequence_ontology=SO:0000434;ltr_identity=0.9910;Method=structural;motif=TGCA;tsd=AAT
95	EDTA	Mutator_TIR_transposon	613308	613590	.	.	.	ID=TE_struc_295;Name=95:613308..613590;Classification=MITE/DTM;Sequence_ontology=SO:0002280;Identity=0.9;Method=structural;TSD=AAGGAAT_AAGGAAT_100.0;TIR=CGAGCCTTGG_CCGAGGCTCG
96	EDTA	Mutator_TIR_transposon	209401	210069	.	.	.	ID=TE_struc_296;Name=TE_00000479;Classification=DNA/DTM;Sequence_ontology=SO:0002280;Identity=0.9;Method=structural;TSD=CAAAAGCAA_CAAAAGCAA_100.0;TIR=GAGAAATTGT_ATAATTTCTC
96	EDTA	Mutator_TIR_transposon	709085	711524	.	.	.	ID=TE_struc_297;Name=TE_00000127;Classification=DNA/DTM;Sequence_ontology=SO:0002280;Identity=0.9;Method=structural;TSD=CTTTTTC_CTTTTTC_100.0;TIR=GGCTAATTTT_GAAATTAGCC
96	EDTA	Mutator_TIR_transposon	849914	850232	.	.	.	ID=TE_struc_298;Name=TE_00000250;Classification=MITE/DTM;Sequence_ontology=SO:0002280;Identity=0.9;Method=structural;TSD=ATCGAAT_ATCGAAT_100.0;TIR=CAAAACACCC_GCGTGTTTTG
96	EDTA	CACTA_TIR_transposon	916454	919086	.	.	.	ID=TE_struc_299;Name=TE_00000348;Classification=DNA/DTC;Sequence_ontology=SO:0002285;Identity=0.9;Method=structural;TSD=AT_AT_100.0;TIR=CACTGACAAA_TTGGTCAGTG
97	EDTA	repeat_region	252971	257577	.	+	.	ID=repeat_region_72;Name=TE_00000378;Classification=LTR/Copia;Sequence_ontology=SO:0000657;ltr_identity=0.9647;Method=structural;motif=TGCA;tsd=ATGGG
97	EDTA	target_site_duplication	252971	252975	.	+	.	ID=lTSD_72;Parent=repeat_region_72;Name=TE_00000378;Classification=LTR/Copia;Sequence_ontology=SO:0000434;ltr_identity=0.9647;Method=structural;motif=TGCA;tsd=ATGGG
97	EDTA	long_terminal_repeat	252976	253298	.	+	.	ID=lLTR_72;Parent=repeat_region_72;Name=TE_00000378;Classification=LTR/Copia;Sequence_ontology=SO:0000286;ltr_identity=0.9647;Method=structural;motif=TGCA;tsd=ATGGG
97	EDTA	Copia_LTR_retrotransposon	252976	257572	.	+	.	ID=LTRRT_72;Parent=repeat_region_72;Name=TE_00000378;Classification=LTR/Copia;Sequence_ontology=SO:0002264;ltr_identity=0.9647;Method=structural;motif=TGCA;tsd=ATGGG
97	EDTA	long_terminal_repeat	257255	257572	.	+	.	ID=rLTR_72;Parent=repeat_region_72;Name=TE_00000378;Classification=LTR/Copia;Sequence_ontology=SO:0000286;ltr_identity=0.9647;Method=structural;motif=TGCA;tsd=ATGGG
97	EDTA	target_site_duplication	257573	257577	.	+	.	ID=rTSD_72;Parent=repeat_region_72;Name=TE_00000378;Classification=LTR/Copia;Sequence_ontology=SO:0000434;ltr_identity=0.9647;Method=structural;motif=TGCA;tsd=ATGGG
97	EDTA	Mutator_TIR_transposon	622123	622248	.	.	.	ID=TE_struc_300;Name=TE_00000291;Classification=MITE/DTM;Sequence_ontology=SO:0002280;Identity=0.9;Method=structural;TSD=AAACTACA_AAACTACA_100.0;TIR=CAAAACAATC_GATTATTTTG
97	EDTA	hAT_TIR_transposon	714312	715021	.	.	.	ID=TE_struc_301;Name=TE_00000634;Classification=DNA/DTA;Sequence_ontology=SO:0002279;Identity=0.9;Method=structural;TSD=CTTGTGCC_CTTGTGCC_100.0;TIR=CAAGGTTGAA_TACAACCTTG
97	EDTA	hAT_TIR_transposon	718330	718841	.	.	.	ID=TE_struc_302;Name=TE_00000575;Classification=MITE/DTA;Sequence_ontology=SO:0002279;Identity=1;Method=structural;TSD=CTATACAC_CTATACAC_100.0;TIR=CAGTGTTGTC_GACAACACTG
98	EDTA	repeat_region	373839	377326	.	?	.	ID=repeat_region_73;Name=TE_00000336;Classification=LTR/unknown;Sequence_ontology=SO:0000657;ltr_identity=0.9914;Method=structural;motif=TGCA;tsd=CAAAG
98	EDTA	target_site_duplication	373839	373843	.	?	.	ID=lTSD_73;Parent=repeat_region_73;Name=TE_00000336;Classification=LTR/unknown;Sequence_ontology=SO:0000434;ltr_identity=0.9914;Method=structural;motif=TGCA;tsd=CAAAG
98	EDTA	long_terminal_repeat	373844	374310	.	?	.	ID=lLTR_73;Parent=repeat_region_73;Name=TE_00000336;Classification=LTR/unknown;Sequence_ontology=SO:0000286;ltr_identity=0.9914;Method=structural;motif=TGCA;tsd=CAAAG
98	EDTA	LTR_retrotransposon	373844	377321	.	?	.	ID=LTRRT_73;Parent=repeat_region_73;Name=TE_00000336;Classification=LTR/unknown;Sequence_ontology=SO:0000186;ltr_identity=0.9914;Method=structural;motif=TGCA;tsd=CAAAG
98	EDTA	long_terminal_repeat	376858	377321	.	?	.	ID=rLTR_73;Parent=repeat_region_73;Name=TE_00000336;Classification=LTR/unknown;Sequence_ontology=SO:0000286;ltr_identity=0.9914;Method=structural;motif=TGCA;tsd=CAAAG
98	EDTA	target_site_duplication	377322	377326	.	?	.	ID=rTSD_73;Parent=repeat_region_73;Name=TE_00000336;Classification=LTR/unknown;Sequence_ontology=SO:0000434;ltr_identity=0.9914;Method=structural;motif=TGCA;tsd=CAAAG
98	EDTA	Mutator_TIR_transposon	804040	808188	.	.	.	ID=TE_struc_303;Name=98:804040..808188;Classification=DNA/DTM;Sequence_ontology=SO:0002280;Identity=0.9;Method=structural;TSD=AAAGCTTT_AAAGCTTT_100.0;TIR=CCGATTTTGG_CCAAAGTCGG
99	EDTA	helitron	84906	89773	.	+	.	ID=TE_struc_304;Name=TE_00000472;Classification=DNA/Helitron;Sequence_ontology=SO:0000544;Identity=NA;Method=structural
99	EDTA	PIF_Harbinger_TIR_transposon	480519	483377	.	.	.	ID=TE_struc_305;Name=TE_00000129;Classification=DNA/DTH;Sequence_ontology=SO:0002284;Identity=0.9;Method=structural;TSD=TTA_TTA_100.0;TIR=GAGCCTCATA_TATGATGCTC
99	EDTA	Mutator_TIR_transposon	819111	823202	.	.	.	ID=TE_struc_306;Name=TE_00000506;Classification=DNA/DTM;Sequence_ontology=SO:0002280;Identity=0.9;Method=structural;TSD=AGTGAAA_AGTGAAA_100.0;TIR=GATATTTCCT_AGCAAATATC
100	EDTA	repeat_region	242626	248996	.	?	.	ID=repeat_region_74;Name=TE_00000580;Classification=LTR/unknown;Sequence_ontology=SO:0000657;ltr_identity=0.9256;Method=structural;motif=TGCA;tsd=TCAAG
100	EDTA	target_site_duplication	242626	242630	.	?	.	ID=lTSD_74;Parent=repeat_region_74;Name=TE_00000580;Classification=LTR/unknown;Sequence_ontology=SO:0000434;ltr_identity=0.9256;Method=structural;motif=TGCA;tsd=TCAAG
100	EDTA	long_terminal_repeat	242631	242993	.	?	.	ID=lLTR_74;Parent=repeat_region_74;Name=TE_00000580;Classification=LTR/unknown;Sequence_ontology=SO:0000286;ltr_identity=0.9256;Method=structural;motif=TGCA;tsd=TCAAG
100	EDTA	LTR_retrotransposon	242631	248991	.	?	.	ID=LTRRT_74;Parent=repeat_region_74;Name=TE_00000580;Classification=LTR/unknown;Sequence_ontology=SO:0000186;ltr_identity=0.9256;Method=structural;motif=TGCA;tsd=TCAAG
100	EDTA	long_terminal_repeat	248626	248991	.	?	.	ID=rLTR_74;Parent=repeat_region_74;Name=TE_00000580;Classification=LTR/unknown;Sequence_ontology=SO:0000286;ltr_identity=0.9256;Method=structural;motif=TGCA;tsd=TCAAG
100	EDTA	target_site_duplication	248992	248996	.	?	.	ID=rTSD_74;Parent=repeat_region_74;Name=TE_00000580;Classification=LTR/unknown;Sequence_ontology=SO:0000434;ltr_identity=0.9256;Method=structural;motif=TGCA;tsd=TCAAG
100	EDTA	PIF_Harbinger_TIR_transposon	441202	444005	.	.	.	ID=TE_struc_307;Name=TE_00000359;Classification=DNA/DTH;Sequence_ontology=SO:0002284;Identity=1;Method=structural;TSD=TTA_TTA_100.0;TIR=GGTCTTTATC_GATAAAGACC
100	EDTA	Mutator_TIR_transposon	763690	764645	.	.	.	ID=TE_struc_308;Name=TE_00000909;Classification=DNA/DTM;Sequence_ontology=SO:0002280;Identity=1;Method=structural;TSD=CGTTGCAAT_CGTTGCAAT_100.0;TIR=GAGAAATTAT_ATAATTTCTC
100	EDTA	hAT_TIR_transposon	1162976	1163395	.	.	.	ID=TE_struc_309;Name=TE_00000225;Classification=MITE/DTA;Sequence_ontology=SO:0002279;Identity=0.9;Method=structural;TSD=ATAGATAG_ATAGATAG_100.0;TIR=TAGGGGTGAA_CTCACCCCTA
101	EDTA	CACTA_TIR_transposon	123950	128943	.	.	.	ID=TE_struc_310;Name=TE_00000130;Classification=DNA/DTC;Sequence_ontology=SO:0002285;Identity=0.9;Method=structural;TSD=ATT_ATT_100.0;TIR=CACTGCCCAA_TTGGGCAATG
101	EDTA	CACTA_TIR_transposon	955505	960444	.	.	.	ID=TE_struc_311;Name=101:955505..960444;Classification=DNA/DTC;Sequence_ontology=SO:0002285;Identity=0.9;Method=structural;TSD=GA_GA_100.0;TIR=CACTACCAAC_GTTGGAAGTG
101	EDTA	CACTA_TIR_transposon	1046321	1050505	.	.	.	ID=TE_struc_312;Name=TE_00000132;Classification=DNA/DTC;Sequence_ontology=SO:0002285;Identity=0.9;Method=structural;TSD=GTG_GTG_100.0;TIR=CACTGCAGGT_ATCTGCAGTG
102	EDTA	repeat_region	542979	547368	.	-	.	ID=repeat_region_75;Name=TE_00000926;Classification=LTR/Gypsy;Sequence_ontology=SO:0000657;ltr_identity=0.9892;Method=structural;motif=TGCA;tsd=ATCGT
102	EDTA	target_site_duplication	542979	542983	.	-	.	ID=lTSD_75;Parent=repeat_region_75;Name=TE_00000926;Classification=LTR/Gypsy;Sequence_ontology=SO:0000434;ltr_identity=0.9892;Method=structural;motif=TGCA;tsd=ATCGT
102	EDTA	long_terminal_repeat	542984	543353	.	-	.	ID=lLTR_75;Parent=repeat_region_75;Name=TE_00000926;Classification=LTR/Gypsy;Sequence_ontology=SO:0000286;ltr_identity=0.9892;Method=structural;motif=TGCA;tsd=ATCGT
102	EDTA	Gypsy_LTR_retrotransposon	542984	547363	.	-	.	ID=LTRRT_75;Parent=repeat_region_75;Name=TE_00000926;Classification=LTR/Gypsy;Sequence_ontology=SO:0002265;ltr_identity=0.9892;Method=structural;motif=TGCA;tsd=ATCGT
102	EDTA	long_terminal_repeat	546990	547363	.	-	.	ID=rLTR_75;Parent=repeat_region_75;Name=TE_00000926;Classification=LTR/Gypsy;Sequence_ontology=SO:0000286;ltr_identity=0.9892;Method=structural;motif=TGCA;tsd=ATCGT
102	EDTA	target_site_duplication	547364	547368	.	-	.	ID=rTSD_75;Parent=repeat_region_75;Name=TE_00000926;Classification=LTR/Gypsy;Sequence_ontology=SO:0000434;ltr_identity=0.9892;Method=structural;motif=TGCA;tsd=ATCGT
102	EDTA	repeat_region	646200	649173	.	-	.	ID=repeat_region_76;Name=TE_00000569;Classification=LTR/Copia;Sequence_ontology=SO:0000657;ltr_identity=0.9624;Method=structural;motif=TGCA;tsd=AATTT
102	EDTA	target_site_duplication	646200	646204	.	-	.	ID=lTSD_76;Parent=repeat_region_76;Name=TE_00000569;Classification=LTR/Copia;Sequence_ontology=SO:0000434;ltr_identity=0.9624;Method=structural;motif=TGCA;tsd=AATTT
102	EDTA	long_terminal_repeat	646205	646442	.	-	.	ID=lLTR_76;Parent=repeat_region_76;Name=TE_00000569;Classification=LTR/Copia;Sequence_ontology=SO:0000286;ltr_identity=0.9624;Method=structural;motif=TGCA;tsd=AATTT
102	EDTA	Copia_LTR_retrotransposon	646205	649168	.	-	.	ID=LTRRT_76;Parent=repeat_region_76;Name=TE_00000569;Classification=LTR/Copia;Sequence_ontology=SO:0002264;ltr_identity=0.9624;Method=structural;motif=TGCA;tsd=AATTT
102	EDTA	long_terminal_repeat	648954	649168	.	-	.	ID=rLTR_76;Parent=repeat_region_76;Name=TE_00000569;Classification=LTR/Copia;Sequence_ontology=SO:0000286;ltr_identity=0.9624;Method=structural;motif=TGCA;tsd=AATTT
102	EDTA	target_site_duplication	649169	649173	.	-	.	ID=rTSD_76;Parent=repeat_region_76;Name=TE_00000569;Classification=LTR/Copia;Sequence_ontology=SO:0000434;ltr_identity=0.9624;Method=structural;motif=TGCA;tsd=AATTT
104	EDTA	PIF_Harbinger_TIR_transposon	650383	650640	.	.	.	ID=TE_struc_313;Name=TE_00000325;Classification=MITE/DTH;Sequence_ontology=SO:0002284;Identity=0.9;Method=structural;TSD=TTA_TTA_100.0;TIR=GCTCTTCCAC_ATGGAAGAGC
104	EDTA	Mutator_TIR_transposon	723630	725561	.	.	.	ID=TE_struc_314;Name=TE_00000133;Classification=DNA/DTM;Sequence_ontology=SO:0002280;Identity=0.9;Method=structural;TSD=ACAACTT_ACAACTT_100.0;TIR=CCTAAATCTC_GAGATTTGGG
104	EDTA	repeat_region	855046	859883	.	-	.	ID=repeat_region_77;Name=TE_00000744;Classification=LTR/Copia;Sequence_ontology=SO:0000657;ltr_identity=0.9443;Method=structural;motif=TGCA;tsd=CAACA
104	EDTA	target_site_duplication	855046	855050	.	-	.	ID=lTSD_77;Parent=repeat_region_77;Name=TE_00000744;Classification=LTR/Copia;Sequence_ontology=SO:0000434;ltr_identity=0.9443;Method=structural;motif=TGCA;tsd=CAACA
104	EDTA	long_terminal_repeat	855051	855432	.	-	.	ID=lLTR_77;Parent=repeat_region_77;Name=TE_00000744;Classification=LTR/Copia;Sequence_ontology=SO:0000286;ltr_identity=0.9443;Method=structural;motif=TGCA;tsd=CAACA
104	EDTA	Copia_LTR_retrotransposon	855051	859878	.	-	.	ID=LTRRT_77;Parent=repeat_region_77;Name=TE_00000744;Classification=LTR/Copia;Sequence_ontology=SO:0002264;ltr_identity=0.9443;Method=structural;motif=TGCA;tsd=CAACA
104	EDTA	long_terminal_repeat	859499	859878	.	-	.	ID=rLTR_77;Parent=repeat_region_77;Name=TE_00000744;Classification=LTR/Copia;Sequence_ontology=SO:0000286;ltr_identity=0.9443;Method=structural;motif=TGCA;tsd=CAACA
104	EDTA	target_site_duplication	859879	859883	.	-	.	ID=rTSD_77;Parent=repeat_region_77;Name=TE_00000744;Classification=LTR/Copia;Sequence_ontology=SO:0000434;ltr_identity=0.9443;Method=structural;motif=TGCA;tsd=CAACA
105	EDTA	hAT_TIR_transposon	1036575	1037841	.	.	.	ID=TE_struc_315;Name=105:1036575..1037841;Classification=DNA/DTA;Sequence_ontology=SO:0002279;Identity=0.9;Method=structural;TSD=TTACTTTA_TTACCTTA_87.5;TIR=CATTGTAACA_TGTTATAATG
106	EDTA	repeat_region	297516	303914	.	?	.	ID=repeat_region_78;Name=TE_00000580;Classification=LTR/unknown;Sequence_ontology=SO:0000657;ltr_identity=0.9118;Method=structural;motif=TGCA;tsd=TTTAA
106	EDTA	target_site_duplication	297516	297520	.	?	.	ID=lTSD_78;Parent=repeat_region_78;Name=TE_00000580;Classification=LTR/unknown;Sequence_ontology=SO:0000434;ltr_identity=0.9118;Method=structural;motif=TGCA;tsd=TTTAA
106	EDTA	long_terminal_repeat	297521	297885	.	?	.	ID=lLTR_78;Parent=repeat_region_78;Name=TE_00000580;Classification=LTR/unknown;Sequence_ontology=SO:0000286;ltr_identity=0.9118;Method=structural;motif=TGCA;tsd=TTTAA
106	EDTA	LTR_retrotransposon	297521	303909	.	?	.	ID=LTRRT_78;Parent=repeat_region_78;Name=TE_00000580;Classification=LTR/unknown;Sequence_ontology=SO:0000186;ltr_identity=0.9118;Method=structural;motif=TGCA;tsd=TTTAA
106	EDTA	long_terminal_repeat	303547	303909	.	?	.	ID=rLTR_78;Parent=repeat_region_78;Name=TE_00000580;Classification=LTR/unknown;Sequence_ontology=SO:0000286;ltr_identity=0.9118;Method=structural;motif=TGCA;tsd=TTTAA
106	EDTA	target_site_duplication	303910	303914	.	?	.	ID=rTSD_78;Parent=repeat_region_78;Name=TE_00000580;Classification=LTR/unknown;Sequence_ontology=SO:0000434;ltr_identity=0.9118;Method=structural;motif=TGCA;tsd=TTTAA
106	EDTA	Mutator_TIR_transposon	630583	632329	.	.	.	ID=TE_struc_316;Name=106:630583..632329;Classification=DNA/DTM;Sequence_ontology=SO:0002280;Identity=0.9;Method=structural;TSD=AATCATA_AATCATA_100.0;TIR=GCAAATGCCT_ATGCATTTGC
106	EDTA	Mutator_TIR_transposon	809375	813992	.	.	.	ID=TE_struc_317;Name=106:809375..813992;Classification=DNA/DTM;Sequence_ontology=SO:0002280;Identity=0.9;Method=structural;TSD=AATGTTCATT_AATGTTCATT_100.0;TIR=GTATCGATAC_GCATCGATAC
106	EDTA	PIF_Harbinger_TIR_transposon	925437	929397	.	.	.	ID=TE_struc_318;Name=106:925437..929397;Classification=DNA/DTH;Sequence_ontology=SO:0002284;Identity=0.9;Method=structural;TSD=TTA_TTA_100.0;TIR=GCCCATCATT_AATGATGAGC
107	EDTA	Mutator_TIR_transposon	592878	592970	.	.	.	ID=TE_struc_319;Name=107:592878..592970;Classification=MITE/DTM;Sequence_ontology=SO:0002280;Identity=0.9;Method=structural;TSD=AACCCAT_AACCCAT_100.0;TIR=GTGTATTGAT_ATCGATACAC
107	EDTA	Mutator_TIR_transposon	871060	875921	.	.	.	ID=TE_struc_320;Name=107:871060..875921;Classification=DNA/DTM;Sequence_ontology=SO:0002280;Identity=0.9;Method=structural;TSD=TAACATA_TAACATA_100.0;TIR=GGAACTTCCT_AGGAACTTCC
107	EDTA	Mutator_TIR_transposon	871061	875920	.	.	.	ID=TE_struc_321;Name=107:871061..875920;Classification=DNA/DTM;Sequence_ontology=SO:0002280;Identity=0.9;Method=structural;TSD=CTAACATAG_CTAACATAG_100.0;TIR=GAACTTCCTA_TAGGAACTTC
108	EDTA	Mutator_TIR_transposon	225351	227380	.	.	.	ID=TE_struc_322;Name=108:225351..227380;Classification=DNA/DTM;Sequence_ontology=SO:0002280;Identity=0.9;Method=structural;TSD=ATTGCATATT_ATTGCATATT_100.0;TIR=GTATCGATAC_GTATCAATAC
109	EDTA	repeat_region	676653	681010	.	-	.	ID=repeat_region_79;Name=TE_00000378;Classification=LTR/Copia;Sequence_ontology=SO:0000657;ltr_identity=0.9767;Method=structural;motif=TGCA;tsd=ACACT
109	EDTA	target_site_duplication	676653	676657	.	-	.	ID=lTSD_79;Parent=repeat_region_79;Name=TE_00000378;Classification=LTR/Copia;Sequence_ontology=SO:0000434;ltr_identity=0.9767;Method=structural;motif=TGCA;tsd=ACACT
109	EDTA	long_terminal_repeat	676658	676969	.	-	.	ID=lLTR_79;Parent=repeat_region_79;Name=TE_00000378;Classification=LTR/Copia;Sequence_ontology=SO:0000286;ltr_identity=0.9767;Method=structural;motif=TGCA;tsd=ACACT
109	EDTA	Copia_LTR_retrotransposon	676658	681005	.	-	.	ID=LTRRT_79;Parent=repeat_region_79;Name=TE_00000378;Classification=LTR/Copia;Sequence_ontology=SO:0002264;ltr_identity=0.9767;Method=structural;motif=TGCA;tsd=ACACT
109	EDTA	long_terminal_repeat	680700	681005	.	-	.	ID=rLTR_79;Parent=repeat_region_79;Name=TE_00000378;Classification=LTR/Copia;Sequence_ontology=SO:0000286;ltr_identity=0.9767;Method=structural;motif=TGCA;tsd=ACACT
109	EDTA	target_site_duplication	681006	681010	.	-	.	ID=rTSD_79;Parent=repeat_region_79;Name=TE_00000378;Classification=LTR/Copia;Sequence_ontology=SO:0000434;ltr_identity=0.9767;Method=structural;motif=TGCA;tsd=ACACT
109	EDTA	repeat_region	684216	694129	.	-	.	ID=repeat_region_80;Name=TE_00000323;Classification=LTR/Copia;Sequence_ontology=SO:0000657;ltr_identity=0.9169;Method=structural;motif=TGCA;tsd=TAAAG
109	EDTA	target_site_duplication	684216	684220	.	-	.	ID=lTSD_80;Parent=repeat_region_80;Name=TE_00000323;Classification=LTR/Copia;Sequence_ontology=SO:0000434;ltr_identity=0.9169;Method=structural;motif=TGCA;tsd=TAAAG
109	EDTA	long_terminal_repeat	684221	685432	.	-	.	ID=lLTR_80;Parent=repeat_region_80;Name=TE_00000323;Classification=LTR/Copia;Sequence_ontology=SO:0000286;ltr_identity=0.9169;Method=structural;motif=TGCA;tsd=TAAAG
109	EDTA	Copia_LTR_retrotransposon	684221	694124	.	-	.	ID=LTRRT_80;Parent=repeat_region_80;Name=TE_00000323;Classification=LTR/Copia;Sequence_ontology=SO:0002264;ltr_identity=0.9169;Method=structural;motif=TGCA;tsd=TAAAG
109	EDTA	long_terminal_repeat	692922	694124	.	-	.	ID=rLTR_80;Parent=repeat_region_80;Name=TE_00000323;Classification=LTR/Copia;Sequence_ontology=SO:0000286;ltr_identity=0.9169;Method=structural;motif=TGCA;tsd=TAAAG
109	EDTA	target_site_duplication	694125	694129	.	-	.	ID=rTSD_80;Parent=repeat_region_80;Name=TE_00000323;Classification=LTR/Copia;Sequence_ontology=SO:0000434;ltr_identity=0.9169;Method=structural;motif=TGCA;tsd=TAAAG
111	EDTA	Mutator_TIR_transposon	527124	531869	.	.	.	ID=TE_struc_323;Name=111:527124..531869;Classification=DNA/DTM;Sequence_ontology=SO:0002280;Identity=0.9;Method=structural;TSD=TTAAAAT_TTAAAAT_100.0;TIR=GCATAATTAC_GTAATTAAGC
111	EDTA	CACTA_TIR_transposon	917404	919544	.	.	.	ID=TE_struc_324;Name=111:917404..919544;Classification=DNA/DTC;Sequence_ontology=SO:0002285;Identity=0.9;Method=structural;TSD=TAT_TAT_100.0;TIR=CACTGACAAT_ATTGTCATTG
112	EDTA	CACTA_TIR_transposon	120703	123475	.	.	.	ID=TE_struc_325;Name=112:120703..123475;Classification=DNA/DTC;Sequence_ontology=SO:0002285;Identity=0.9;Method=structural;TSD=CA_CA_100.0;TIR=CACTAAGGCA_TGCCTTGGTG
112	EDTA	PIF_Harbinger_TIR_transposon	428586	429271	.	.	.	ID=TE_struc_326;Name=TE_00000392;Classification=DNA/DTH;Sequence_ontology=SO:0002284;Identity=0.9;Method=structural;TSD=TTA_TTA_100.0;TIR=GGGCTCAATG_CATTGAGCTC
112	EDTA	repeat_region	724552	730933	.	?	.	ID=repeat_region_81;Name=TE_00000580;Classification=LTR/unknown;Sequence_ontology=SO:0000657;ltr_identity=0.9890;Method=structural;motif=TGCA;tsd=TATCA
112	EDTA	target_site_duplication	724552	724556	.	?	.	ID=lTSD_81;Parent=repeat_region_81;Name=TE_00000580;Classification=LTR/unknown;Sequence_ontology=SO:0000434;ltr_identity=0.9890;Method=structural;motif=TGCA;tsd=TATCA
112	EDTA	long_terminal_repeat	724557	724920	.	?	.	ID=lLTR_81;Parent=repeat_region_81;Name=TE_00000580;Classification=LTR/unknown;Sequence_ontology=SO:0000286;ltr_identity=0.9890;Method=structural;motif=TGCA;tsd=TATCA
112	EDTA	LTR_retrotransposon	724557	730928	.	?	.	ID=LTRRT_81;Parent=repeat_region_81;Name=TE_00000580;Classification=LTR/unknown;Sequence_ontology=SO:0000186;ltr_identity=0.9890;Method=structural;motif=TGCA;tsd=TATCA
112	EDTA	long_terminal_repeat	730564	730928	.	?	.	ID=rLTR_81;Parent=repeat_region_81;Name=TE_00000580;Classification=LTR/unknown;Sequence_ontology=SO:0000286;ltr_identity=0.9890;Method=structural;motif=TGCA;tsd=TATCA
112	EDTA	target_site_duplication	730929	730933	.	?	.	ID=rTSD_81;Parent=repeat_region_81;Name=TE_00000580;Classification=LTR/unknown;Sequence_ontology=SO:0000434;ltr_identity=0.9890;Method=structural;motif=TGCA;tsd=TATCA
113	EDTA	Tc1_Mariner_TIR_transposon	155737	157789	.	.	.	ID=TE_struc_327;Name=TE_00000138;Classification=DNA/DTT;Sequence_ontology=SO:0002278;Identity=0.9;Method=structural;TSD=TA_TA_100.0;TIR=CTTTCTCTCT_AGAGAGCAAG
114	EDTA	repeat_region	293599	299979	.	?	.	ID=repeat_region_82;Name=TE_00000580;Classification=LTR/unknown;Sequence_ontology=SO:0000657;ltr_identity=0.9777;Method=structural;motif=TGCA;tsd=AACTC
114	EDTA	target_site_duplication	293599	293603	.	?	.	ID=lTSD_82;Parent=repeat_region_82;Name=TE_00000580;Classification=LTR/unknown;Sequence_ontology=SO:0000434;ltr_identity=0.9777;Method=structural;motif=TGCA;tsd=AACTC
114	EDTA	long_terminal_repeat	293604	293966	.	?	.	ID=lLTR_82;Parent=repeat_region_82;Name=TE_00000580;Classification=LTR/unknown;Sequence_ontology=SO:0000286;ltr_identity=0.9777;Method=structural;motif=TGCA;tsd=AACTC
114	EDTA	LTR_retrotransposon	293604	299974	.	?	.	ID=LTRRT_82;Parent=repeat_region_82;Name=TE_00000580;Classification=LTR/unknown;Sequence_ontology=SO:0000186;ltr_identity=0.9777;Method=structural;motif=TGCA;tsd=AACTC
114	EDTA	long_terminal_repeat	299613	299974	.	?	.	ID=rLTR_82;Parent=repeat_region_82;Name=TE_00000580;Classification=LTR/unknown;Sequence_ontology=SO:0000286;ltr_identity=0.9777;Method=structural;motif=TGCA;tsd=AACTC
114	EDTA	target_site_duplication	299975	299979	.	?	.	ID=rTSD_82;Parent=repeat_region_82;Name=TE_00000580;Classification=LTR/unknown;Sequence_ontology=SO:0000434;ltr_identity=0.9777;Method=structural;motif=TGCA;tsd=AACTC
114	EDTA	Mutator_TIR_transposon	348520	351889	.	.	.	ID=TE_struc_328;Name=114:348520..351889;Classification=DNA/DTM;Sequence_ontology=SO:0002280;Identity=1;Method=structural;TSD=AATGTTCATT_AATGTTCATT_100.0;TIR=GTATCGATAC_GTATCGATAC
114	EDTA	Tc1_Mariner_TIR_transposon	394062	397479	.	.	.	ID=TE_struc_329;Name=114:394062..397479;Classification=DNA/DTT;Sequence_ontology=SO:0002278;Identity=0.9;Method=structural;TSD=TA_TA_100.0;TIR=ATGGAGAGAG_CTCTATCCAT
114	EDTA	Mutator_TIR_transposon	746398	749756	.	.	.	ID=TE_struc_330;Name=TE_00000867;Classification=DNA/DTM;Sequence_ontology=SO:0002280;Identity=0.9;Method=structural;TSD=ATGTTCCCTA_ATGTTCCCTA_100.0;TIR=CAAGAATCCA_AGGATTCTTG
115	EDTA	CACTA_TIR_transposon	370572	371665	.	.	.	ID=TE_struc_331;Name=115:370572..371665;Classification=DNA/DTC;Sequence_ontology=SO:0002285;Identity=0.9;Method=structural;TSD=AC_AC_100.0;TIR=CACTACCATC_GATGGGAGTG
117	EDTA	repeat_region	817310	822177	.	-	.	ID=repeat_region_83;Name=TE_00000264;Classification=LTR/Copia;Sequence_ontology=SO:0000657;ltr_identity=0.9275;Method=structural;motif=TGCA;tsd=TTCTT
117	EDTA	target_site_duplication	817310	817314	.	-	.	ID=lTSD_83;Parent=repeat_region_83;Name=TE_00000264;Classification=LTR/Copia;Sequence_ontology=SO:0000434;ltr_identity=0.9275;Method=structural;motif=TGCA;tsd=TTCTT
117	EDTA	long_terminal_repeat	817315	817591	.	-	.	ID=lLTR_83;Parent=repeat_region_83;Name=TE_00000264;Classification=LTR/Copia;Sequence_ontology=SO:0000286;ltr_identity=0.9275;Method=structural;motif=TGCA;tsd=TTCTT
117	EDTA	Copia_LTR_retrotransposon	817315	822172	.	-	.	ID=LTRRT_83;Parent=repeat_region_83;Name=TE_00000264;Classification=LTR/Copia;Sequence_ontology=SO:0002264;ltr_identity=0.9275;Method=structural;motif=TGCA;tsd=TTCTT
117	EDTA	long_terminal_repeat	821896	822172	.	-	.	ID=rLTR_83;Parent=repeat_region_83;Name=TE_00000264;Classification=LTR/Copia;Sequence_ontology=SO:0000286;ltr_identity=0.9275;Method=structural;motif=TGCA;tsd=TTCTT
117	EDTA	target_site_duplication	822173	822177	.	-	.	ID=rTSD_83;Parent=repeat_region_83;Name=TE_00000264;Classification=LTR/Copia;Sequence_ontology=SO:0000434;ltr_identity=0.9275;Method=structural;motif=TGCA;tsd=TTCTT
118	EDTA	helitron	20387	30321	.	+	.	ID=TE_struc_332;Name=TE_00000139;Classification=DNA/Helitron;Sequence_ontology=SO:0000544;Identity=NA;Method=structural
118	EDTA	helitron	45260	46305	.	-	.	ID=TE_struc_333;Name=TE_00000589;Classification=DNA/Helitron;Sequence_ontology=SO:0000544;Identity=NA;Method=structural
118	EDTA	Mutator_TIR_transposon	964765	969635	.	.	.	ID=TE_struc_334;Name=TE_00000351;Classification=DNA/DTM;Sequence_ontology=SO:0002280;Identity=0.9;Method=structural;TSD=AAGGTATA_AAGGTATA_100.0;TIR=CCTTAAAAGG_CCATTTAAGG
119	EDTA	Mutator_TIR_transposon	706093	707773	.	.	.	ID=TE_struc_335;Name=TE_00000928;Classification=DNA/DTM;Sequence_ontology=SO:0002280;Identity=0.9;Method=structural;TSD=CATACTT_CATACTT_100.0;TIR=GAGATGCATT_TATGCATCTC
119	EDTA	Mutator_TIR_transposon	855603	859381	.	.	.	ID=TE_struc_336;Name=TE_00000814;Classification=DNA/DTM;Sequence_ontology=SO:0002280;Identity=0.9;Method=structural;TSD=AAATAAC_AAATAAC_100.0;TIR=GTTTTCCTTC_GAATGAAAAC
120	EDTA	Mutator_TIR_transposon	218522	218828	.	.	.	ID=TE_struc_337;Name=TE_00000897;Classification=MITE/DTM;Sequence_ontology=SO:0002280;Identity=1;Method=structural;TSD=GTGTATAAAG_GTGTATAAAG_100.0;TIR=GAAAAATTAT_ATAATTTTTC
120	EDTA	PIF_Harbinger_TIR_transposon	409891	410262	.	.	.	ID=TE_struc_338;Name=120:409891..410262;Classification=MITE/DTH;Sequence_ontology=SO:0002284;Identity=0.9;Method=structural;TSD=TTA_TTA_100.0;TIR=GCCCCAAAAA_ATTTTGGGGC
125	EDTA	Mutator_TIR_transposon	165709	167675	.	.	.	ID=TE_struc_339;Name=TE_00000408;Classification=DNA/DTM;Sequence_ontology=SO:0002280;Identity=0.9;Method=structural;TSD=GAATATT_GAATATT_100.0;TIR=CCAAAAACTA_TAGCTTTTGG
125	EDTA	hAT_TIR_transposon	432373	432808	.	.	.	ID=TE_struc_340;Name=TE_00000225;Classification=MITE/DTA;Sequence_ontology=SO:0002279;Identity=1;Method=structural;TSD=GCTTAATG_GCTTAATG_100.0;TIR=TAGGGGTGAG_CTCACCCCTA
125	EDTA	Mutator_TIR_transposon	661085	663692	.	.	.	ID=TE_struc_341;Name=TE_00000433;Classification=DNA/DTM;Sequence_ontology=SO:0002280;Identity=0.9;Method=structural;TSD=TAAAATA_TAAAATT_85.71;TIR=GTGATTTTGG_CCCAAATCAC
125	EDTA	Mutator_TIR_transposon	745488	749796	.	.	.	ID=TE_struc_342;Name=TE_00000925;Classification=DNA/DTM;Sequence_ontology=SO:0002280;Identity=0.9;Method=structural;TSD=ATGACAT_ATGACAT_100.0;TIR=GGGCTAATTA_TAATTGGCCC
126	EDTA	Mutator_TIR_transposon	327152	330306	.	.	.	ID=TE_struc_343;Name=126:327152..330306;Classification=DNA/DTM;Sequence_ontology=SO:0002280;Identity=0.9;Method=structural;TSD=ATCAAAA_ATCAAAA_100.0;TIR=GGGAAAACAT_AAGTTTTCCC
126	EDTA	Mutator_TIR_transposon	556490	559513	.	.	.	ID=TE_struc_344;Name=126:556490..559513;Classification=DNA/DTM;Sequence_ontology=SO:0002280;Identity=0.9;Method=structural;TSD=AAAGAAA_AAAGAAA_100.0;TIR=GGAAAAGCTT_AAGCTTCTCC
126	EDTA	Mutator_TIR_transposon	612347	614884	.	.	.	ID=TE_struc_345;Name=126:612347..614884;Classification=DNA/DTM;Sequence_ontology=SO:0002280;Identity=0.9;Method=structural;TSD=AAAACCAA_AAAACCAA_100.0;TIR=GAAAGAAAAA_TTTTTCTTGC
126	EDTA	Mutator_TIR_transposon	843905	844211	.	.	.	ID=TE_struc_346;Name=126:843905..844211;Classification=MITE/DTM;Sequence_ontology=SO:0002280;Identity=0.9;Method=structural;TSD=ATGAAATG_ATGAAATG_100.0;TIR=GGACAAACTT_AAGTTTATCC
127	EDTA	Mutator_TIR_transposon	53889	55685	.	.	.	ID=TE_struc_347;Name=127:53889..55685;Classification=DNA/DTM;Sequence_ontology=SO:0002280;Identity=0.9;Method=structural;TSD=AAAAATCG_AAAAATCG_100.0;TIR=GCAATGTGAG_CTCAAATTGC
127	EDTA	repeat_region	667328	673726	.	?	.	ID=repeat_region_84;Name=TE_00000770;Classification=LTR/unknown;Sequence_ontology=SO:0000657;ltr_identity=0.9306;Method=structural;motif=TGCA;tsd=ACTTG
127	EDTA	target_site_duplication	667328	667332	.	?	.	ID=lTSD_84;Parent=repeat_region_84;Name=TE_00000770;Classification=LTR/unknown;Sequence_ontology=SO:0000434;ltr_identity=0.9306;Method=structural;motif=TGCA;tsd=ACTTG
127	EDTA	long_terminal_repeat	667333	667698	.	?	.	ID=lLTR_84;Parent=repeat_region_84;Name=TE_00000770;Classification=LTR/unknown;Sequence_ontology=SO:0000286;ltr_identity=0.9306;Method=structural;motif=TGCA;tsd=ACTTG
127	EDTA	LTR_retrotransposon	667333	673721	.	?	.	ID=LTRRT_84;Parent=repeat_region_84;Name=TE_00000770;Classification=LTR/unknown;Sequence_ontology=SO:0000186;ltr_identity=0.9306;Method=structural;motif=TGCA;tsd=ACTTG
127	EDTA	long_terminal_repeat	673357	673721	.	?	.	ID=rLTR_84;Parent=repeat_region_84;Name=TE_00000770;Classification=LTR/unknown;Sequence_ontology=SO:0000286;ltr_identity=0.9306;Method=structural;motif=TGCA;tsd=ACTTG
127	EDTA	target_site_duplication	673722	673726	.	?	.	ID=rTSD_84;Parent=repeat_region_84;Name=TE_00000770;Classification=LTR/unknown;Sequence_ontology=SO:0000434;ltr_identity=0.9306;Method=structural;motif=TGCA;tsd=ACTTG
128	EDTA	Mutator_TIR_transposon	242136	245263	.	.	.	ID=TE_struc_348;Name=TE_00000924;Classification=DNA/DTM;Sequence_ontology=SO:0002280;Identity=0.9;Method=structural;TSD=TGTCTTT_TGTCTTT_100.0;TIR=CAATTTCTCT_AGAGAATTTG
128	EDTA	Mutator_TIR_transposon	507576	510133	.	.	.	ID=TE_struc_349;Name=TE_00000828;Classification=DNA/DTM;Sequence_ontology=SO:0002280;Identity=0.9;Method=structural;TSD=TAAAAATA_TATAAATA_87.5;TIR=GGGGTTAAAG_CTTTAACCAC
129	EDTA	repeat_region	920218	924733	.	-	.	ID=repeat_region_85;Name=TE_00000930;Classification=LTR/Copia;Sequence_ontology=SO:0000657;ltr_identity=0.9824;Method=structural;motif=TGCA;tsd=ATATC
129	EDTA	target_site_duplication	920218	920222	.	-	.	ID=lTSD_85;Parent=repeat_region_85;Name=TE_00000930;Classification=LTR/Copia;Sequence_ontology=SO:0000434;ltr_identity=0.9824;Method=structural;motif=TGCA;tsd=ATATC
129	EDTA	long_terminal_repeat	920223	920509	.	-	.	ID=lLTR_85;Parent=repeat_region_85;Name=TE_00000930;Classification=LTR/Copia;Sequence_ontology=SO:0000286;ltr_identity=0.9824;Method=structural;motif=TGCA;tsd=ATATC
129	EDTA	Copia_LTR_retrotransposon	920223	924728	.	-	.	ID=LTRRT_85;Parent=repeat_region_85;Name=TE_00000930;Classification=LTR/Copia;Sequence_ontology=SO:0002264;ltr_identity=0.9824;Method=structural;motif=TGCA;tsd=ATATC
129	EDTA	long_terminal_repeat	924443	924728	.	-	.	ID=rLTR_85;Parent=repeat_region_85;Name=TE_00000930;Classification=LTR/Copia;Sequence_ontology=SO:0000286;ltr_identity=0.9824;Method=structural;motif=TGCA;tsd=ATATC
129	EDTA	target_site_duplication	924729	924733	.	-	.	ID=rTSD_85;Parent=repeat_region_85;Name=TE_00000930;Classification=LTR/Copia;Sequence_ontology=SO:0000434;ltr_identity=0.9824;Method=structural;motif=TGCA;tsd=ATATC
131	EDTA	hAT_TIR_transposon	668536	668972	.	.	.	ID=TE_struc_350;Name=TE_00000225;Classification=MITE/DTA;Sequence_ontology=SO:0002279;Identity=1;Method=structural;TSD=GAGAAAGA_GAGAAAGA_100.0;TIR=TAGGGGTGAG_CTCACCCCTA
132	EDTA	Mutator_TIR_transposon	307232	307396	.	.	.	ID=TE_struc_351;Name=TE_00000347;Classification=MITE/DTM;Sequence_ontology=SO:0002280;Identity=0.9;Method=structural;TSD=TATAAACT_TATAAACT_100.0;TIR=CTATGTTGCT_AGTAACATAG
132	EDTA	repeat_region	464516	466672	.	?	.	ID=repeat_region_86;Name=TE_00000563;Classification=LTR/unknown;Sequence_ontology=SO:0000657;ltr_identity=0.8915;Method=structural;motif=TGCA;tsd=AATCT
132	EDTA	target_site_duplication	464516	464520	.	?	.	ID=lTSD_86;Parent=repeat_region_86;Name=TE_00000563;Classification=LTR/unknown;Sequence_ontology=SO:0000434;ltr_identity=0.8915;Method=structural;motif=TGCA;tsd=AATCT
132	EDTA	long_terminal_repeat	464521	464871	.	?	.	ID=lLTR_86;Parent=repeat_region_86;Name=TE_00000563;Classification=LTR/unknown;Sequence_ontology=SO:0000286;ltr_identity=0.8915;Method=structural;motif=TGCA;tsd=AATCT
132	EDTA	LTR_retrotransposon	464521	466667	.	?	.	ID=LTRRT_86;Parent=repeat_region_86;Name=TE_00000563;Classification=LTR/unknown;Sequence_ontology=SO:0000186;ltr_identity=0.8915;Method=structural;motif=TGCA;tsd=AATCT
132	EDTA	long_terminal_repeat	466324	466667	.	?	.	ID=rLTR_86;Parent=repeat_region_86;Name=TE_00000563;Classification=LTR/unknown;Sequence_ontology=SO:0000286;ltr_identity=0.8915;Method=structural;motif=TGCA;tsd=AATCT
132	EDTA	target_site_duplication	466668	466672	.	?	.	ID=rTSD_86;Parent=repeat_region_86;Name=TE_00000563;Classification=LTR/unknown;Sequence_ontology=SO:0000434;ltr_identity=0.8915;Method=structural;motif=TGCA;tsd=AATCT
133	EDTA	Mutator_TIR_transposon	802303	804520	.	.	.	ID=TE_struc_352;Name=TE_00000141;Classification=DNA/DTM;Sequence_ontology=SO:0002280;Identity=0.9;Method=structural;TSD=GAGAAAA_GAGAAAA_100.0;TIR=GATTGCAATG_CTTTGCAATC
134	EDTA	Mutator_TIR_transposon	79046	79230	.	.	.	ID=TE_struc_353;Name=TE_00000944;Classification=MITE/DTM;Sequence_ontology=SO:0002280;Identity=0.9;Method=structural;TSD=TGCTTATC_TGCTTATC_100.0;TIR=CTATGTTTCT_AGTAACATAG
134	EDTA	repeat_region	219887	224927	.	-	.	ID=repeat_region_87;Name=TE_00000509;Classification=LTR/Copia;Sequence_ontology=SO:0000657;ltr_identity=0.9855;Method=structural;motif=TACA;tsd=ACAAC
134	EDTA	target_site_duplication	219887	219891	.	-	.	ID=lTSD_87;Parent=repeat_region_87;Name=TE_00000509;Classification=LTR/Copia;Sequence_ontology=SO:0000434;ltr_identity=0.9855;Method=structural;motif=TACA;tsd=ACAAC
134	EDTA	long_terminal_repeat	219892	220169	.	-	.	ID=lLTR_87;Parent=repeat_region_87;Name=TE_00000509;Classification=LTR/Copia;Sequence_ontology=SO:0000286;ltr_identity=0.9855;Method=structural;motif=TACA;tsd=ACAAC
134	EDTA	Copia_LTR_retrotransposon	219892	224922	.	-	.	ID=LTRRT_87;Parent=repeat_region_87;Name=TE_00000509;Classification=LTR/Copia;Sequence_ontology=SO:0002264;ltr_identity=0.9855;Method=structural;motif=TACA;tsd=ACAAC
134	EDTA	long_terminal_repeat	224646	224922	.	-	.	ID=rLTR_87;Parent=repeat_region_87;Name=TE_00000509;Classification=LTR/Copia;Sequence_ontology=SO:0000286;ltr_identity=0.9855;Method=structural;motif=TACA;tsd=ACAAC
134	EDTA	target_site_duplication	224923	224927	.	-	.	ID=rTSD_87;Parent=repeat_region_87;Name=TE_00000509;Classification=LTR/Copia;Sequence_ontology=SO:0000434;ltr_identity=0.9855;Method=structural;motif=TACA;tsd=ACAAC
134	EDTA	Mutator_TIR_transposon	426511	431075	.	.	.	ID=TE_struc_354;Name=TE_00000142;Classification=DNA/DTM;Sequence_ontology=SO:0002280;Identity=0.9;Method=structural;TSD=TTAATTT_TTAATTT_100.0;TIR=GGGCTTTTCT_AAAAAAGCCC
134	EDTA	CACTA_TIR_transposon	550842	555252	.	.	.	ID=TE_struc_355;Name=134:550842..555252;Classification=DNA/DTC;Sequence_ontology=SO:0002285;Identity=0.9;Method=structural;TSD=GC_GC_100.0;TIR=CACTAGAAGT_CCTTCTAGTG
134	EDTA	hAT_TIR_transposon	577357	577872	.	.	.	ID=TE_struc_356;Name=TE_00000281;Classification=MITE/DTA;Sequence_ontology=SO:0002279;Identity=0.9;Method=structural;TSD=ATCATTAG_ATCATTAG_100.0;TIR=TAGAGATGGC_GCCATCCCTA
135	EDTA	Mutator_TIR_transposon	234988	237586	.	.	.	ID=TE_struc_357;Name=TE_00000144;Classification=DNA/DTM;Sequence_ontology=SO:0002280;Identity=0.9;Method=structural;TSD=ATATAAA_ATATAAA_100.0;TIR=GAACTCAACA_TTTTGAGTTC
136	EDTA	Mutator_TIR_transposon	243291	243445	.	.	.	ID=TE_struc_358;Name=TE_00000512;Classification=MITE/DTM;Sequence_ontology=SO:0002280;Identity=0.9;Method=structural;TSD=TTCTAAAC_TTCTAAAC_100.0;TIR=CTATGTTACT_AATAACATAG
136	EDTA	Mutator_TIR_transposon	352413	352809	.	.	.	ID=TE_struc_359;Name=TE_00000813;Classification=MITE/DTM;Sequence_ontology=SO:0002280;Identity=1;Method=structural;TSD=CTTTATGG_CTTTATGG_100.0;TIR=CTATGTTACT_AGTAACATAG
136	EDTA	repeat_region	749119	754189	.	+	.	ID=repeat_region_88;Name=TE_00000509;Classification=LTR/Copia;Sequence_ontology=SO:0000657;ltr_identity=0.9748;Method=structural;motif=TGCG;tsd=TACTT
136	EDTA	target_site_duplication	749119	749123	.	+	.	ID=lTSD_88;Parent=repeat_region_88;Name=TE_00000509;Classification=LTR/Copia;Sequence_ontology=SO:0000434;ltr_identity=0.9748;Method=structural;motif=TGCG;tsd=TACTT
136	EDTA	long_terminal_repeat	749124	749403	.	+	.	ID=lLTR_88;Parent=repeat_region_88;Name=TE_00000509;Classification=LTR/Copia;Sequence_ontology=SO:0000286;ltr_identity=0.9748;Method=structural;motif=TGCG;tsd=TACTT
136	EDTA	Copia_LTR_retrotransposon	749124	754184	.	+	.	ID=LTRRT_88;Parent=repeat_region_88;Name=TE_00000509;Classification=LTR/Copia;Sequence_ontology=SO:0002264;ltr_identity=0.9748;Method=structural;motif=TGCG;tsd=TACTT
136	EDTA	long_terminal_repeat	753904	754184	.	+	.	ID=rLTR_88;Parent=repeat_region_88;Name=TE_00000509;Classification=LTR/Copia;Sequence_ontology=SO:0000286;ltr_identity=0.9748;Method=structural;motif=TGCG;tsd=TACTT
136	EDTA	target_site_duplication	754185	754189	.	+	.	ID=rTSD_88;Parent=repeat_region_88;Name=TE_00000509;Classification=LTR/Copia;Sequence_ontology=SO:0000434;ltr_identity=0.9748;Method=structural;motif=TGCG;tsd=TACTT
136	EDTA	hAT_TIR_transposon	804641	805175	.	.	.	ID=TE_struc_360;Name=TE_00000400;Classification=MITE/DTA;Sequence_ontology=SO:0002279;Identity=0.9;Method=structural;TSD=ATTGGCTG_ATTGGCTG_100.0;TIR=TAGGGATGGT_GCCATCCCTA
137	EDTA	hAT_TIR_transposon	83982	84423	.	.	.	ID=TE_struc_361;Name=TE_00000538;Classification=MITE/DTA;Sequence_ontology=SO:0002279;Identity=0.9;Method=structural;TSD=TATATAAC_TATATAAC_100.0;TIR=TAGGGTTGAA_GTCAACCCTA
138	EDTA	Mutator_TIR_transposon	142181	145295	.	.	.	ID=TE_struc_362;Name=138:142181..145295;Classification=DNA/DTM;Sequence_ontology=SO:0002280;Identity=0.9;Method=structural;TSD=TTGTCTT_TTGTCTT_100.0;TIR=GCAAAGAAGA_TCTTGTTTGC
139	EDTA	CACTA_TIR_transposon	124468	128017	.	.	.	ID=TE_struc_363;Name=TE_00000710;Classification=DNA/DTC;Sequence_ontology=SO:0002285;Identity=0.9;Method=structural;TSD=AT_AT_100.0;TIR=CACTACGATA_TATCATAGTG
139	EDTA	CACTA_TIR_transposon	488852	489591	.	.	.	ID=TE_struc_364;Name=TE_00000386;Classification=DNA/DTC;Sequence_ontology=SO:0002285;Identity=0.9;Method=structural;TSD=AA_AA_100.0;TIR=CACTATAACA_TGTTGTAGTG
140	EDTA	CACTA_TIR_transposon	259436	259598	.	.	.	ID=TE_struc_365;Name=140:259436..259598;Classification=MITE/DTC;Sequence_ontology=SO:0002285;Identity=0.9;Method=structural;TSD=TTC_TTC_100.0;TIR=CACTAGTTTA_TAAACTAGAG
140	EDTA	Mutator_TIR_transposon	425621	425863	.	.	.	ID=TE_struc_366;Name=TE_00000893;Classification=MITE/DTM;Sequence_ontology=SO:0002280;Identity=0.9;Method=structural;TSD=ATGCAAAAA_ATGCAAAAA_100.0;TIR=GGGTTAACAT_ATATTAACCC
140	EDTA	Tc1_Mariner_TIR_transposon	450491	453660	.	.	.	ID=TE_struc_367;Name=TE_00000146;Classification=DNA/DTT;Sequence_ontology=SO:0002278;Identity=0.9;Method=structural;TSD=TA_TA_100.0;TIR=AGAGAGTAAG_CTTTCTCTCT
141	EDTA	CACTA_TIR_transposon	828993	829456	.	.	.	ID=TE_struc_368;Name=TE_00000296;Classification=MITE/DTC;Sequence_ontology=SO:0002285;Identity=1;Method=structural;TSD=GGG_GGG_100.0;TIR=CACTACATTA_TAATGTAGTG
142	EDTA	repeat_region	612844	616571	.	?	.	ID=repeat_region_89;Name=TE_00000604;Classification=LTR/unknown;Sequence_ontology=SO:0000657;ltr_identity=0.9277;Method=structural;motif=TGCA;tsd=ATTTT
142	EDTA	target_site_duplication	612844	612848	.	?	.	ID=lTSD_89;Parent=repeat_region_89;Name=TE_00000604;Classification=LTR/unknown;Sequence_ontology=SO:0000434;ltr_identity=0.9277;Method=structural;motif=TGCA;tsd=ATTTT
142	EDTA	long_terminal_repeat	612849	613184	.	?	.	ID=lLTR_89;Parent=repeat_region_89;Name=TE_00000604;Classification=LTR/unknown;Sequence_ontology=SO:0000286;ltr_identity=0.9277;Method=structural;motif=TGCA;tsd=ATTTT
142	EDTA	LTR_retrotransposon	612849	616566	.	?	.	ID=LTRRT_89;Parent=repeat_region_89;Name=TE_00000604;Classification=LTR/unknown;Sequence_ontology=SO:0000186;ltr_identity=0.9277;Method=structural;motif=TGCA;tsd=ATTTT
142	EDTA	long_terminal_repeat	616220	616566	.	?	.	ID=rLTR_89;Parent=repeat_region_89;Name=TE_00000604;Classification=LTR/unknown;Sequence_ontology=SO:0000286;ltr_identity=0.9277;Method=structural;motif=TGCA;tsd=ATTTT
142	EDTA	target_site_duplication	616567	616571	.	?	.	ID=rTSD_89;Parent=repeat_region_89;Name=TE_00000604;Classification=LTR/unknown;Sequence_ontology=SO:0000434;ltr_identity=0.9277;Method=structural;motif=TGCA;tsd=ATTTT
142	EDTA	helitron	665276	681577	.	+	.	ID=TE_struc_369;Name=TE_00000147;Classification=DNA/Helitron;Sequence_ontology=SO:0000544;Identity=NA;Method=structural
142	EDTA	repeat_region	880950	886065	.	+	.	ID=repeat_region_90;Name=TE_00000385;Classification=LTR/Copia;Sequence_ontology=SO:0000657;ltr_identity=0.9916;Method=structural;motif=TGCA;tsd=TTTAG
142	EDTA	target_site_duplication	880950	880954	.	+	.	ID=lTSD_90;Parent=repeat_region_90;Name=TE_00000385;Classification=LTR/Copia;Sequence_ontology=SO:0000434;ltr_identity=0.9916;Method=structural;motif=TGCA;tsd=TTTAG
142	EDTA	long_terminal_repeat	880955	881192	.	+	.	ID=lLTR_90;Parent=repeat_region_90;Name=TE_00000385;Classification=LTR/Copia;Sequence_ontology=SO:0000286;ltr_identity=0.9916;Method=structural;motif=TGCA;tsd=TTTAG
142	EDTA	Copia_LTR_retrotransposon	880955	886060	.	+	.	ID=LTRRT_90;Parent=repeat_region_90;Name=TE_00000385;Classification=LTR/Copia;Sequence_ontology=SO:0002264;ltr_identity=0.9916;Method=structural;motif=TGCA;tsd=TTTAG
142	EDTA	long_terminal_repeat	885823	886060	.	+	.	ID=rLTR_90;Parent=repeat_region_90;Name=TE_00000385;Classification=LTR/Copia;Sequence_ontology=SO:0000286;ltr_identity=0.9916;Method=structural;motif=TGCA;tsd=TTTAG
142	EDTA	target_site_duplication	886061	886065	.	+	.	ID=rTSD_90;Parent=repeat_region_90;Name=TE_00000385;Classification=LTR/Copia;Sequence_ontology=SO:0000434;ltr_identity=0.9916;Method=structural;motif=TGCA;tsd=TTTAG
143	EDTA	Mutator_TIR_transposon	18713	21854	.	.	.	ID=TE_struc_370;Name=143:18713..21854;Classification=DNA/DTM;Sequence_ontology=SO:0002280;Identity=0.9;Method=structural;TSD=GTGGAAA_GTGGAAA_100.0;TIR=GAAAAGCTTT_AATGCTTTTC
144	EDTA	hAT_TIR_transposon	621201	621283	.	.	.	ID=TE_struc_371;Name=TE_00000680;Classification=MITE/DTA;Sequence_ontology=SO:0002279;Identity=0.9;Method=structural;TSD=TATCGATA_TATCGATA_100.0;TIR=CAATGGGCAA_TTACCCATTG
144	EDTA	Mutator_TIR_transposon	621490	621836	.	.	.	ID=TE_struc_372;Name=TE_00000530;Classification=MITE/DTM;Sequence_ontology=SO:0002280;Identity=0.9;Method=structural;TSD=AAAATAT_AAAATAT_100.0;TIR=GGATTTTTCA_TGAAAAACCC
144	EDTA	CACTA_TIR_transposon	693005	694618	.	.	.	ID=TE_struc_373;Name=TE_00000148;Classification=DNA/DTC;Sequence_ontology=SO:0002285;Identity=0.9;Method=structural;TSD=TC_TC_100.0;TIR=CACTGTAAAG_CTTTACATTG
146	EDTA	CACTA_TIR_transposon	203887	206708	.	.	.	ID=TE_struc_374;Name=146:203887..206708;Classification=DNA/DTC;Sequence_ontology=SO:0002285;Identity=0.9;Method=structural;TSD=TC_TC_100.0;TIR=CACTAGAAGA_TATTCTAGTG
146	EDTA	hAT_TIR_transposon	644501	644860	.	.	.	ID=TE_struc_375;Name=TE_00000752;Classification=MITE/DTA;Sequence_ontology=SO:0002279;Identity=0.9;Method=structural;TSD=TAAGTGAC_TAAGTGAC_100.0;TIR=TAGGGGTGAG_CTCACTCCTA
146	EDTA	Mutator_TIR_transposon	810712	814924	.	.	.	ID=TE_struc_376;Name=TE_00000150;Classification=DNA/DTM;Sequence_ontology=SO:0002280;Identity=0.9;Method=structural;TSD=GATTTAT_GATTTAT_100.0;TIR=CACTCAATAT_ATATTGGGTG
146	EDTA	Mutator_TIR_transposon	865082	866376	.	.	.	ID=TE_struc_377;Name=146:865082..866376;Classification=DNA/DTM;Sequence_ontology=SO:0002280;Identity=0.9;Method=structural;TSD=AATATCT_AATATCT_100.0;TIR=CAAATTCCCT_AGGGAAGTTG
147	EDTA	CACTA_TIR_transposon	134585	137296	.	.	.	ID=TE_struc_378;Name=TE_00000917;Classification=DNA/DTC;Sequence_ontology=SO:0002285;Identity=0.9;Method=structural;TSD=CAT_CAT_100.0;TIR=CACTACAAGA_TCTTATAGTG
148	EDTA	PIF_Harbinger_TIR_transposon	768774	772111	.	.	.	ID=TE_struc_379;Name=148:768774..772111;Classification=DNA/DTH;Sequence_ontology=SO:0002284;Identity=0.9;Method=structural;TSD=TTA_TTA_100.0;TIR=GACCAAGCCA_TGTCTTGGTC
148	EDTA	Mutator_TIR_transposon	848997	849598	.	.	.	ID=TE_struc_380;Name=148:848997..849598;Classification=DNA/DTM;Sequence_ontology=SO:0002280;Identity=0.9;Method=structural;TSD=AGTAAAA_AGTAAAA_100.0;TIR=GAAGCAATTA_TAATTCCTTC
150	EDTA	Mutator_TIR_transposon	42201	46633	.	.	.	ID=TE_struc_381;Name=TE_00000795;Classification=DNA/DTM;Sequence_ontology=SO:0002280;Identity=0.9;Method=structural;TSD=CATATAT_CATATAT_100.0;TIR=GCAAGGTGTA_TACACCTTCC
151	EDTA	Mutator_TIR_transposon	6053	6150	.	.	.	ID=TE_struc_382;Name=151:6053..6150;Classification=MITE/DTM;Sequence_ontology=SO:0002280;Identity=1;Method=structural;TSD=ATGGAGT_ATGGAGT_100.0;TIR=GAGTATCGAT_ATCGATACTC
151	EDTA	Tc1_Mariner_TIR_transposon	232348	232687	.	.	.	ID=TE_struc_383;Name=TE_00000611;Classification=MITE/DTT;Sequence_ontology=SO:0002278;Identity=0.9;Method=structural;TSD=TA_TA_100.0;TIR=AAAGAGGTAG_CTCCCTCTTT
152	EDTA	hAT_TIR_transposon	863001	863444	.	.	.	ID=TE_struc_384;Name=TE_00000225;Classification=MITE/DTA;Sequence_ontology=SO:0002279;Identity=0.9;Method=structural;TSD=TTATTAAT_TTATTAAT_100.0;TIR=TAGGGGTGAG_TTCACCCCTA
153	EDTA	repeat_region	92405	97776	.	+	.	ID=repeat_region_91;Name=TE_00000527;Classification=LTR/unknown;Sequence_ontology=SO:0000657;ltr_identity=0.9782;Method=structural;motif=TGCA;tsd=TTAAC
153	EDTA	target_site_duplication	92405	92409	.	+	.	ID=lTSD_91;Parent=repeat_region_91;Name=TE_00000527;Classification=LTR/unknown;Sequence_ontology=SO:0000434;ltr_identity=0.9782;Method=structural;motif=TGCA;tsd=TTAAC
153	EDTA	long_terminal_repeat	92410	92778	.	+	.	ID=lLTR_91;Parent=repeat_region_91;Name=TE_00000527;Classification=LTR/unknown;Sequence_ontology=SO:0000286;ltr_identity=0.9782;Method=structural;motif=TGCA;tsd=TTAAC
153	EDTA	LTR_retrotransposon	92410	97771	.	+	.	ID=LTRRT_91;Parent=repeat_region_91;Name=TE_00000527;Classification=LTR/unknown;Sequence_ontology=SO:0000186;ltr_identity=0.9782;Method=structural;motif=TGCA;tsd=TTAAC
153	EDTA	long_terminal_repeat	97400	97771	.	+	.	ID=rLTR_91;Parent=repeat_region_91;Name=TE_00000527;Classification=LTR/unknown;Sequence_ontology=SO:0000286;ltr_identity=0.9782;Method=structural;motif=TGCA;tsd=TTAAC
153	EDTA	target_site_duplication	97772	97776	.	+	.	ID=rTSD_91;Parent=repeat_region_91;Name=TE_00000527;Classification=LTR/unknown;Sequence_ontology=SO:0000434;ltr_identity=0.9782;Method=structural;motif=TGCA;tsd=TTAAC
153	EDTA	helitron	167796	168579	.	+	.	ID=TE_struc_385;Name=TE_00000153;Classification=DNA/Helitron;Sequence_ontology=SO:0000544;Identity=NA;Method=structural
153	EDTA	CACTA_TIR_transposon	435443	438616	.	.	.	ID=TE_struc_386;Name=153:435443..438616;Classification=DNA/DTC;Sequence_ontology=SO:0002285;Identity=0.9;Method=structural;TSD=GC_GC_100.0;TIR=CACTAATAAG_CTTATTACTG
155	EDTA	repeat_region	318198	328334	.	-	.	ID=repeat_region_92;Name=155:318203..328329;Classification=LTR/Gypsy;Sequence_ontology=SO:0000657;ltr_identity=0.9707;Method=structural;motif=TGCA;tsd=AATAT
155	EDTA	target_site_duplication	318198	318202	.	-	.	ID=lTSD_92;Parent=repeat_region_92;Name=155:318203..328329;Classification=LTR/Gypsy;Sequence_ontology=SO:0000434;ltr_identity=0.9707;Method=structural;motif=TGCA;tsd=AATAT
155	EDTA	long_terminal_repeat	318203	318651	.	-	.	ID=lLTR_92;Parent=repeat_region_92;Name=155:318203..328329;Classification=LTR/Gypsy;Sequence_ontology=SO:0000286;ltr_identity=0.9707;Method=structural;motif=TGCA;tsd=AATAT
155	EDTA	Gypsy_LTR_retrotransposon	318203	328329	.	-	.	ID=LTRRT_92;Parent=repeat_region_92;Name=155:318203..328329;Classification=LTR/Gypsy;Sequence_ontology=SO:0002265;ltr_identity=0.9707;Method=structural;motif=TGCA;tsd=AATAT
155	EDTA	long_terminal_repeat	327878	328329	.	-	.	ID=rLTR_92;Parent=repeat_region_92;Name=155:318203..328329;Classification=LTR/Gypsy;Sequence_ontology=SO:0000286;ltr_identity=0.9707;Method=structural;motif=TGCA;tsd=AATAT
155	EDTA	target_site_duplication	328330	328334	.	-	.	ID=rTSD_92;Parent=repeat_region_92;Name=155:318203..328329;Classification=LTR/Gypsy;Sequence_ontology=SO:0000434;ltr_identity=0.9707;Method=structural;motif=TGCA;tsd=AATAT
156	EDTA	Mutator_TIR_transposon	253682	255397	.	.	.	ID=TE_struc_387;Name=156:253682..255397;Classification=DNA/DTM;Sequence_ontology=SO:0002280;Identity=0.9;Method=structural;TSD=CATTTGAT_CATTTGAT_100.0;TIR=GGATGAACTT_ACGTTCATCC
156	EDTA	Mutator_TIR_transposon	286090	287011	.	.	.	ID=TE_struc_388;Name=156:286090..287011;Classification=DNA/DTM;Sequence_ontology=SO:0002280;Identity=0.9;Method=structural;TSD=TCATTTGACG_TCATTTGACG_100.0;TIR=GACAAACATT_AAAGTTTGTC
156	EDTA	Mutator_TIR_transposon	295278	295583	.	.	.	ID=TE_struc_389;Name=TE_00000588;Classification=MITE/DTM;Sequence_ontology=SO:0002280;Identity=0.9;Method=structural;TSD=TCATTTGACA_TCATTTGACA_100.0;TIR=GACAAACATT_AAAGTTTGTC
156	EDTA	Mutator_TIR_transposon	304925	306027	.	.	.	ID=TE_struc_390;Name=156:304925..306027;Classification=DNA/DTM;Sequence_ontology=SO:0002280;Identity=0.9;Method=structural;TSD=TGGAAAGAAA_TGGAAAGAAA_100.0;TIR=CGCTTTTCAT_ATGAAAAGAG
156	EDTA	Mutator_TIR_transposon	305526	306939	.	.	.	ID=TE_struc_391;Name=156:305526..306939;Classification=DNA/DTM;Sequence_ontology=SO:0002280;Identity=0.9;Method=structural;TSD=TATTTGAT_TATTTGAT_100.0;TIR=GGACGAACAT_ATGTTCATCC
156	EDTA	Mutator_TIR_transposon	311957	313366	.	.	.	ID=TE_struc_392;Name=156:311957..313366;Classification=DNA/DTM;Sequence_ontology=SO:0002280;Identity=0.9;Method=structural;TSD=TATTTGAT_TATTTGAT_100.0;TIR=GGATGAACAT_ACGTTCATCC
156	EDTA	Mutator_TIR_transposon	349758	350230	.	.	.	ID=TE_struc_393;Name=156:349758..350230;Classification=MITE/DTM;Sequence_ontology=SO:0002280;Identity=0.9;Method=structural;TSD=CATTTGAC_CATTTGAC_100.0;TIR=GGATGAACAT_GTGTTCATCC
156	EDTA	Mutator_TIR_transposon	371245	374371	.	.	.	ID=TE_struc_394;Name=156:371245..374371;Classification=DNA/DTM;Sequence_ontology=SO:0002280;Identity=0.9;Method=structural;TSD=ATTTAAC_ATTTAAC_100.0;TIR=GAAACAAACA_TGTTTGTCTC
157	EDTA	CACTA_TIR_transposon	521963	525016	.	.	.	ID=TE_struc_396;Name=TE_00000155;Classification=DNA/DTC;Sequence_ontology=SO:0002285;Identity=0.9;Method=structural;TSD=TTG_TTG_100.0;TIR=CACTATCAGA_TTTGATAGTG
157	EDTA	helitron	735392	740583	.	+	.	ID=TE_struc_395;Name=TE_00000825;Classification=DNA/Helitron;Sequence_ontology=SO:0000544;Identity=NA;Method=structural
158	EDTA	hAT_TIR_transposon	666412	666850	.	.	.	ID=TE_struc_397;Name=TE_00000225;Classification=MITE/DTA;Sequence_ontology=SO:0002279;Identity=0.9;Method=structural;TSD=TCCGTGAA_TCCGTGAA_100.0;TIR=TAGGGGTGAG_TTCACCCCTA
159	EDTA	Tc1_Mariner_TIR_transposon	718622	722062	.	.	.	ID=TE_struc_398;Name=TE_00000855;Classification=DNA/DTT;Sequence_ontology=SO:0002278;Identity=0.9;Method=structural;TSD=TA_TA_100.0;TIR=CTTTCTCTTT_AATGAGAAAG
160	EDTA	Mutator_TIR_transposon	10737	15089	.	.	.	ID=TE_struc_399;Name=TE_00000782;Classification=DNA/DTM;Sequence_ontology=SO:0002280;Identity=0.9;Method=structural;TSD=TAATTTA_TAAATTA_85.71;TIR=GATTGATGAC_GTCATGAATC
160	EDTA	CACTA_TIR_transposon	704332	706901	.	.	.	ID=TE_struc_400;Name=TE_00000329;Classification=DNA/DTC;Sequence_ontology=SO:0002285;Identity=0.9;Method=structural;TSD=TTA_TTA_100.0;TIR=CACTAAGAAA_TTGCTTAGTG
161	EDTA	Mutator_TIR_transposon	44784	45621	.	.	.	ID=TE_struc_401;Name=TE_00000840;Classification=DNA/DTM;Sequence_ontology=SO:0002280;Identity=0.9;Method=structural;TSD=TTCCTAAC_TTCCTAAC_100.0;TIR=CAAGTGAAGT_ACTTCACTAG
162	EDTA	helitron	14753	14959	.	-	.	ID=TE_struc_402;Name=TE_00000914;Classification=DNA/Helitron;Sequence_ontology=SO:0000544;Identity=NA;Method=structural
162	EDTA	CACTA_TIR_transposon	255273	259445	.	.	.	ID=TE_struc_404;Name=TE_00000156;Classification=DNA/DTC;Sequence_ontology=SO:0002285;Identity=0.9;Method=structural;TSD=ATC_ATC_100.0;TIR=CACTAGAAAC_CTTTCTAGTG
162	EDTA	repeat_region	267069	273711	.	-	.	ID=repeat_region_93;Name=TE_00000582;Classification=LTR/Gypsy;Sequence_ontology=SO:0000657;ltr_identity=0.9761;Method=structural;motif=TGTA;tsd=GCAAG
162	EDTA	target_site_duplication	267069	267073	.	-	.	ID=lTSD_93;Parent=repeat_region_93;Name=TE_00000582;Classification=LTR/Gypsy;Sequence_ontology=SO:0000434;ltr_identity=0.9761;Method=structural;motif=TGTA;tsd=GCAAG
162	EDTA	long_terminal_repeat	267074	267873	.	-	.	ID=lLTR_93;Parent=repeat_region_93;Name=TE_00000582;Classification=LTR/Gypsy;Sequence_ontology=SO:0000286;ltr_identity=0.9761;Method=structural;motif=TGTA;tsd=GCAAG
162	EDTA	Gypsy_LTR_retrotransposon	267074	273706	.	-	.	ID=LTRRT_93;Parent=repeat_region_93;Name=TE_00000582;Classification=LTR/Gypsy;Sequence_ontology=SO:0002265;ltr_identity=0.9761;Method=structural;motif=TGTA;tsd=GCAAG
162	EDTA	long_terminal_repeat	272904	273706	.	-	.	ID=rLTR_93;Parent=repeat_region_93;Name=TE_00000582;Classification=LTR/Gypsy;Sequence_ontology=SO:0000286;ltr_identity=0.9761;Method=structural;motif=TGTA;tsd=GCAAG
162	EDTA	target_site_duplication	273707	273711	.	-	.	ID=rTSD_93;Parent=repeat_region_93;Name=TE_00000582;Classification=LTR/Gypsy;Sequence_ontology=SO:0000434;ltr_identity=0.9761;Method=structural;motif=TGTA;tsd=GCAAG
162	EDTA	helitron	350396	353195	.	+	.	ID=TE_struc_403;Name=TE_00000277;Classification=DNA/Helitron;Sequence_ontology=SO:0000544;Identity=NA;Method=structural
162	EDTA	repeat_region	604491	609239	.	-	.	ID=repeat_region_94;Name=TE_00000778;Classification=LTR/Copia;Sequence_ontology=SO:0000657;ltr_identity=0.9464;Method=structural;motif=TGCA;tsd=TGCCT
162	EDTA	target_site_duplication	604491	604495	.	-	.	ID=lTSD_94;Parent=repeat_region_94;Name=TE_00000778;Classification=LTR/Copia;Sequence_ontology=SO:0000434;ltr_identity=0.9464;Method=structural;motif=TGCA;tsd=TGCCT
162	EDTA	long_terminal_repeat	604496	604869	.	-	.	ID=lLTR_94;Parent=repeat_region_94;Name=TE_00000778;Classification=LTR/Copia;Sequence_ontology=SO:0000286;ltr_identity=0.9464;Method=structural;motif=TGCA;tsd=TGCCT
162	EDTA	Copia_LTR_retrotransposon	604496	609234	.	-	.	ID=LTRRT_94;Parent=repeat_region_94;Name=TE_00000778;Classification=LTR/Copia;Sequence_ontology=SO:0002264;ltr_identity=0.9464;Method=structural;motif=TGCA;tsd=TGCCT
162	EDTA	long_terminal_repeat	608855	609234	.	-	.	ID=rLTR_94;Parent=repeat_region_94;Name=TE_00000778;Classification=LTR/Copia;Sequence_ontology=SO:0000286;ltr_identity=0.9464;Method=structural;motif=TGCA;tsd=TGCCT
162	EDTA	target_site_duplication	609235	609239	.	-	.	ID=rTSD_94;Parent=repeat_region_94;Name=TE_00000778;Classification=LTR/Copia;Sequence_ontology=SO:0000434;ltr_identity=0.9464;Method=structural;motif=TGCA;tsd=TGCCT
162	EDTA	CACTA_TIR_transposon	816906	820936	.	.	.	ID=TE_struc_405;Name=162:816906..820936;Classification=DNA/DTC;Sequence_ontology=SO:0002285;Identity=0.9;Method=structural;TSD=GT_GT_100.0;TIR=CACTAACAGA_TATGTTAGTG
163	EDTA	Mutator_TIR_transposon	182976	183628	.	.	.	ID=TE_struc_406;Name=TE_00000484;Classification=DNA/DTM;Sequence_ontology=SO:0002280;Identity=0.9;Method=structural;TSD=TAGTCTTTA_TATTCTTTA_88.89;TIR=GGGTCAATGT_ACATTAACCC
163	EDTA	Mutator_TIR_transposon	209031	209411	.	.	.	ID=TE_struc_407;Name=TE_00000746;Classification=MITE/DTM;Sequence_ontology=SO:0002280;Identity=0.9;Method=structural;TSD=TTTTGAGCT_TTTTGAGCT_100.0;TIR=GGACCAAAAT_ATTTGGGTCC
163	EDTA	repeat_region	245334	250422	.	-	.	ID=repeat_region_95;Name=TE_00000527;Classification=LTR/Gypsy;Sequence_ontology=SO:0000657;ltr_identity=0.9946;Method=structural;motif=TGCA;tsd=TGGCT
163	EDTA	target_site_duplication	245334	245338	.	-	.	ID=lTSD_95;Parent=repeat_region_95;Name=TE_00000527;Classification=LTR/Gypsy;Sequence_ontology=SO:0000434;ltr_identity=0.9946;Method=structural;motif=TGCA;tsd=TGGCT
163	EDTA	long_terminal_repeat	245339	245715	.	-	.	ID=lLTR_95;Parent=repeat_region_95;Name=TE_00000527;Classification=LTR/Gypsy;Sequence_ontology=SO:0000286;ltr_identity=0.9946;Method=structural;motif=TGCA;tsd=TGGCT
163	EDTA	Gypsy_LTR_retrotransposon	245339	250417	.	-	.	ID=LTRRT_95;Parent=repeat_region_95;Name=TE_00000527;Classification=LTR/Gypsy;Sequence_ontology=SO:0002265;ltr_identity=0.9946;Method=structural;motif=TGCA;tsd=TGGCT
163	EDTA	long_terminal_repeat	250048	250417	.	-	.	ID=rLTR_95;Parent=repeat_region_95;Name=TE_00000527;Classification=LTR/Gypsy;Sequence_ontology=SO:0000286;ltr_identity=0.9946;Method=structural;motif=TGCA;tsd=TGGCT
163	EDTA	target_site_duplication	250418	250422	.	-	.	ID=rTSD_95;Parent=repeat_region_95;Name=TE_00000527;Classification=LTR/Gypsy;Sequence_ontology=SO:0000434;ltr_identity=0.9946;Method=structural;motif=TGCA;tsd=TGGCT
163	EDTA	repeat_region	544913	551397	.	?	.	ID=repeat_region_96;Name=TE_00000770;Classification=LTR/unknown;Sequence_ontology=SO:0000657;ltr_identity=0.8694;Method=structural;motif=TGCA;tsd=AAATA
163	EDTA	target_site_duplication	544913	544917	.	?	.	ID=lTSD_96;Parent=repeat_region_96;Name=TE_00000770;Classification=LTR/unknown;Sequence_ontology=SO:0000434;ltr_identity=0.8694;Method=structural;motif=TGCA;tsd=AAATA
163	EDTA	long_terminal_repeat	544918	545277	.	?	.	ID=lLTR_96;Parent=repeat_region_96;Name=TE_00000770;Classification=LTR/unknown;Sequence_ontology=SO:0000286;ltr_identity=0.8694;Method=structural;motif=TGCA;tsd=AAATA
163	EDTA	LTR_retrotransposon	544918	551392	.	?	.	ID=LTRRT_96;Parent=repeat_region_96;Name=TE_00000770;Classification=LTR/unknown;Sequence_ontology=SO:0000186;ltr_identity=0.8694;Method=structural;motif=TGCA;tsd=AAATA
163	EDTA	long_terminal_repeat	551027	551392	.	?	.	ID=rLTR_96;Parent=repeat_region_96;Name=TE_00000770;Classification=LTR/unknown;Sequence_ontology=SO:0000286;ltr_identity=0.8694;Method=structural;motif=TGCA;tsd=AAATA
163	EDTA	target_site_duplication	551393	551397	.	?	.	ID=rTSD_96;Parent=repeat_region_96;Name=TE_00000770;Classification=LTR/unknown;Sequence_ontology=SO:0000434;ltr_identity=0.8694;Method=structural;motif=TGCA;tsd=AAATA
164	EDTA	Mutator_TIR_transposon	406537	407161	.	.	.	ID=TE_struc_408;Name=TE_00000430;Classification=DNA/DTM;Sequence_ontology=SO:0002280;Identity=0.9;Method=structural;TSD=TTGATATTA_TTGATATTA_100.0;TIR=GAGTAAACTA_TAGTTTACCC
166	EDTA	Mutator_TIR_transposon	285950	286415	.	.	.	ID=TE_struc_409;Name=166:285950..286415;Classification=MITE/DTM;Sequence_ontology=SO:0002280;Identity=0.9;Method=structural;TSD=TTGCCAAA_TTGCCAAA_100.0;TIR=GCAAAGCTTT_AAAGCTTTAC
166	EDTA	Mutator_TIR_transposon	326177	327116	.	.	.	ID=TE_struc_410;Name=166:326177..327116;Classification=DNA/DTM;Sequence_ontology=SO:0002280;Identity=0.9;Method=structural;TSD=CATTTGAC_CATTTGAC_100.0;TIR=GAACAAACTT_AAGTTTGTCC
167	EDTA	Mutator_TIR_transposon	232399	232560	.	.	.	ID=TE_struc_411;Name=TE_00000808;Classification=MITE/DTM;Sequence_ontology=SO:0002280;Identity=0.9;Method=structural;TSD=ATGCCAT_ATGCCAT_100.0;TIR=GATACCTATC_GATAGGTAGC
167	EDTA	Mutator_TIR_transposon	652614	652786	.	.	.	ID=TE_struc_412;Name=TE_00000409;Classification=MITE/DTM;Sequence_ontology=SO:0002280;Identity=0.9;Method=structural;TSD=GTGCACTT_GTGCACTT_100.0;TIR=CTATATTGCT_AGTAATATAG
168	EDTA	Mutator_TIR_transposon	15967	18700	.	.	.	ID=TE_struc_414;Name=168:15967..18700;Classification=DNA/DTM;Sequence_ontology=SO:0002280;Identity=0.9;Method=structural;TSD=AAACATCT_AAACATCT_100.0;TIR=CAAACAGAAA_TTTCAGTTTG
168	EDTA	helitron	26663	32395	.	+	.	ID=TE_struc_413;Name=TE_00000858;Classification=DNA/Helitron;Sequence_ontology=SO:0000544;Identity=NA;Method=structural
168	EDTA	PIF_Harbinger_TIR_transposon	356064	359948	.	.	.	ID=TE_struc_415;Name=168:356064..359948;Classification=DNA/DTH;Sequence_ontology=SO:0002284;Identity=0.9;Method=structural;TSD=TTA_TTA_100.0;TIR=GACCGGACAA_ATGTCCGGTC
168	EDTA	Mutator_TIR_transposon	775299	780050	.	.	.	ID=TE_struc_416;Name=168:775299..780050;Classification=DNA/DTM;Sequence_ontology=SO:0002280;Identity=0.9;Method=structural;TSD=TTACGAAA_TTACGAAA_100.0;TIR=CTCAAAACAT_ATATTTTGAG
169	EDTA	PIF_Harbinger_TIR_transposon	205596	205973	.	.	.	ID=TE_struc_417;Name=TE_00000701;Classification=MITE/DTH;Sequence_ontology=SO:0002284;Identity=0.9;Method=structural;TSD=TTA_TTA_100.0;TIR=GGTCTATCTT_AAGGTAGACC
169	EDTA	repeat_region	269359	275750	.	?	.	ID=repeat_region_97;Name=TE_00000695;Classification=LTR/unknown;Sequence_ontology=SO:0000657;ltr_identity=0.9132;Method=structural;motif=TGCA;tsd=CATTA
169	EDTA	target_site_duplication	269359	269363	.	?	.	ID=lTSD_97;Parent=repeat_region_97;Name=TE_00000695;Classification=LTR/unknown;Sequence_ontology=SO:0000434;ltr_identity=0.9132;Method=structural;motif=TGCA;tsd=CATTA
169	EDTA	long_terminal_repeat	269364	269724	.	?	.	ID=lLTR_97;Parent=repeat_region_97;Name=TE_00000695;Classification=LTR/unknown;Sequence_ontology=SO:0000286;ltr_identity=0.9132;Method=structural;motif=TGCA;tsd=CATTA
169	EDTA	LTR_retrotransposon	269364	275745	.	?	.	ID=LTRRT_97;Parent=repeat_region_97;Name=TE_00000695;Classification=LTR/unknown;Sequence_ontology=SO:0000186;ltr_identity=0.9132;Method=structural;motif=TGCA;tsd=CATTA
169	EDTA	long_terminal_repeat	275383	275745	.	?	.	ID=rLTR_97;Parent=repeat_region_97;Name=TE_00000695;Classification=LTR/unknown;Sequence_ontology=SO:0000286;ltr_identity=0.9132;Method=structural;motif=TGCA;tsd=CATTA
169	EDTA	target_site_duplication	275746	275750	.	?	.	ID=rTSD_97;Parent=repeat_region_97;Name=TE_00000695;Classification=LTR/unknown;Sequence_ontology=SO:0000434;ltr_identity=0.9132;Method=structural;motif=TGCA;tsd=CATTA
169	EDTA	repeat_region	355915	361777	.	+	.	ID=repeat_region_98;Name=TE_00000664;Classification=LTR/Gypsy;Sequence_ontology=SO:0000657;ltr_identity=0.9385;Method=structural;motif=TGCA;tsd=GACCT
169	EDTA	target_site_duplication	355915	355919	.	+	.	ID=lTSD_98;Parent=repeat_region_98;Name=TE_00000664;Classification=LTR/Gypsy;Sequence_ontology=SO:0000434;ltr_identity=0.9385;Method=structural;motif=TGCA;tsd=GACCT
169	EDTA	long_terminal_repeat	355920	356641	.	+	.	ID=lLTR_98;Parent=repeat_region_98;Name=TE_00000664;Classification=LTR/Gypsy;Sequence_ontology=SO:0000286;ltr_identity=0.9385;Method=structural;motif=TGCA;tsd=GACCT
169	EDTA	Gypsy_LTR_retrotransposon	355920	361772	.	+	.	ID=LTRRT_98;Parent=repeat_region_98;Name=TE_00000664;Classification=LTR/Gypsy;Sequence_ontology=SO:0002265;ltr_identity=0.9385;Method=structural;motif=TGCA;tsd=GACCT
169	EDTA	long_terminal_repeat	361061	361772	.	+	.	ID=rLTR_98;Parent=repeat_region_98;Name=TE_00000664;Classification=LTR/Gypsy;Sequence_ontology=SO:0000286;ltr_identity=0.9385;Method=structural;motif=TGCA;tsd=GACCT
169	EDTA	target_site_duplication	361773	361777	.	+	.	ID=rTSD_98;Parent=repeat_region_98;Name=TE_00000664;Classification=LTR/Gypsy;Sequence_ontology=SO:0000434;ltr_identity=0.9385;Method=structural;motif=TGCA;tsd=GACCT
169	EDTA	Mutator_TIR_transposon	544072	545485	.	.	.	ID=TE_struc_418;Name=169:544072..545485;Classification=DNA/DTM;Sequence_ontology=SO:0002280;Identity=0.9;Method=structural;TSD=AAGAAAAA_AAGAAAAA_100.0;TIR=CAAAAGTCAT_ATGAGTTTTG
170	EDTA	repeat_region	257602	264142	.	-	.	ID=repeat_region_99;Name=TE_00000474;Classification=LTR/Copia;Sequence_ontology=SO:0000657;ltr_identity=0.9319;Method=structural;motif=TGCA;tsd=TCACT
170	EDTA	target_site_duplication	257602	257606	.	-	.	ID=lTSD_99;Parent=repeat_region_99;Name=TE_00000474;Classification=LTR/Copia;Sequence_ontology=SO:0000434;ltr_identity=0.9319;Method=structural;motif=TGCA;tsd=TCACT
170	EDTA	long_terminal_repeat	257607	258849	.	-	.	ID=lLTR_99;Parent=repeat_region_99;Name=TE_00000474;Classification=LTR/Copia;Sequence_ontology=SO:0000286;ltr_identity=0.9319;Method=structural;motif=TGCA;tsd=TCACT
170	EDTA	Copia_LTR_retrotransposon	257607	264137	.	-	.	ID=LTRRT_99;Parent=repeat_region_99;Name=TE_00000474;Classification=LTR/Copia;Sequence_ontology=SO:0002264;ltr_identity=0.9319;Method=structural;motif=TGCA;tsd=TCACT
170	EDTA	long_terminal_repeat	262882	264137	.	-	.	ID=rLTR_99;Parent=repeat_region_99;Name=TE_00000474;Classification=LTR/Copia;Sequence_ontology=SO:0000286;ltr_identity=0.9319;Method=structural;motif=TGCA;tsd=TCACT
170	EDTA	target_site_duplication	264138	264142	.	-	.	ID=rTSD_99;Parent=repeat_region_99;Name=TE_00000474;Classification=LTR/Copia;Sequence_ontology=SO:0000434;ltr_identity=0.9319;Method=structural;motif=TGCA;tsd=TCACT
170	EDTA	Mutator_TIR_transposon	318178	318441	.	.	.	ID=TE_struc_419;Name=TE_00000875;Classification=MITE/DTM;Sequence_ontology=SO:0002280;Identity=0.9;Method=structural;TSD=TTTTAAA_TTTTAAA_100.0;TIR=CCAAAGCTAT_ACAGCTTTGG
170	EDTA	PIF_Harbinger_TIR_transposon	746986	748935	.	.	.	ID=TE_struc_420;Name=170:746986..748935;Classification=DNA/DTH;Sequence_ontology=SO:0002284;Identity=0.9;Method=structural;TSD=TTA_TTA_100.0;TIR=GGTCTGTTTT_AAAATAGACC
171	EDTA	repeat_region	226581	232935	.	?	.	ID=repeat_region_100;Name=TE_00000580;Classification=LTR/unknown;Sequence_ontology=SO:0000657;ltr_identity=0.9582;Method=structural;motif=TGCA;tsd=TTTTA
171	EDTA	target_site_duplication	226581	226585	.	?	.	ID=lTSD_100;Parent=repeat_region_100;Name=TE_00000580;Classification=LTR/unknown;Sequence_ontology=SO:0000434;ltr_identity=0.9582;Method=structural;motif=TGCA;tsd=TTTTA
171	EDTA	long_terminal_repeat	226586	226946	.	?	.	ID=lLTR_100;Parent=repeat_region_100;Name=TE_00000580;Classification=LTR/unknown;Sequence_ontology=SO:0000286;ltr_identity=0.9582;Method=structural;motif=TGCA;tsd=TTTTA
171	EDTA	LTR_retrotransposon	226586	232930	.	?	.	ID=LTRRT_100;Parent=repeat_region_100;Name=TE_00000580;Classification=LTR/unknown;Sequence_ontology=SO:0000186;ltr_identity=0.9582;Method=structural;motif=TGCA;tsd=TTTTA
171	EDTA	long_terminal_repeat	232568	232930	.	?	.	ID=rLTR_100;Parent=repeat_region_100;Name=TE_00000580;Classification=LTR/unknown;Sequence_ontology=SO:0000286;ltr_identity=0.9582;Method=structural;motif=TGCA;tsd=TTTTA
171	EDTA	target_site_duplication	232931	232935	.	?	.	ID=rTSD_100;Parent=repeat_region_100;Name=TE_00000580;Classification=LTR/unknown;Sequence_ontology=SO:0000434;ltr_identity=0.9582;Method=structural;motif=TGCA;tsd=TTTTA
172	EDTA	CACTA_TIR_transposon	538963	539533	.	.	.	ID=TE_struc_421;Name=TE_00000435;Classification=MITE/DTC;Sequence_ontology=SO:0002285;Identity=0.9;Method=structural;TSD=TGA_TGA_100.0;TIR=CACTATTCAA_TTGAAAAGTG
174	EDTA	repeat_region	296427	303018	.	?	.	ID=repeat_region_101;Name=TE_00000268;Classification=LTR/unknown;Sequence_ontology=SO:0000657;ltr_identity=0.9643;Method=structural;motif=TGCA;tsd=CTAGG
174	EDTA	target_site_duplication	296427	296431	.	?	.	ID=lTSD_101;Parent=repeat_region_101;Name=TE_00000268;Classification=LTR/unknown;Sequence_ontology=SO:0000434;ltr_identity=0.9643;Method=structural;motif=TGCA;tsd=CTAGG
174	EDTA	long_terminal_repeat	296432	297820	.	?	.	ID=lLTR_101;Parent=repeat_region_101;Name=TE_00000268;Classification=LTR/unknown;Sequence_ontology=SO:0000286;ltr_identity=0.9643;Method=structural;motif=TGCA;tsd=CTAGG
174	EDTA	LTR_retrotransposon	296432	303013	.	?	.	ID=LTRRT_101;Parent=repeat_region_101;Name=TE_00000268;Classification=LTR/unknown;Sequence_ontology=SO:0000186;ltr_identity=0.9643;Method=structural;motif=TGCA;tsd=CTAGG
174	EDTA	long_terminal_repeat	301612	303013	.	?	.	ID=rLTR_101;Parent=repeat_region_101;Name=TE_00000268;Classification=LTR/unknown;Sequence_ontology=SO:0000286;ltr_identity=0.9643;Method=structural;motif=TGCA;tsd=CTAGG
174	EDTA	target_site_duplication	303014	303018	.	?	.	ID=rTSD_101;Parent=repeat_region_101;Name=TE_00000268;Classification=LTR/unknown;Sequence_ontology=SO:0000434;ltr_identity=0.9643;Method=structural;motif=TGCA;tsd=CTAGG
174	EDTA	Mutator_TIR_transposon	490811	490928	.	.	.	ID=TE_struc_422;Name=TE_00000261;Classification=MITE/DTM;Sequence_ontology=SO:0002280;Identity=1;Method=structural;TSD=TATTTTG_TATTTTG_100.0;TIR=GGTAATTTAG_CTAAATTACC
175	EDTA	Mutator_TIR_transposon	46508	48812	.	.	.	ID=TE_struc_424;Name=175:46508..48812;Classification=DNA/DTM;Sequence_ontology=SO:0002280;Identity=0.9;Method=structural;TSD=TTGGTTT_TTGGTTT_100.0;TIR=GGCATAAAAA_TTTTGATGCC
175	EDTA	Mutator_TIR_transposon	48127	48437	.	.	.	ID=TE_struc_425;Name=TE_00000302;Classification=MITE/DTM;Sequence_ontology=SO:0002280;Identity=0.9;Method=structural;TSD=GTCAAATG_GTCAAATG_100.0;TIR=GGGCAAACTT_AAGTTTGTCC
175	EDTA	Mutator_TIR_transposon	48825	49611	.	.	.	ID=TE_struc_426;Name=175:48825..49611;Classification=DNA/DTM;Sequence_ontology=SO:0002280;Identity=1;Method=structural;TSD=TTTAGCAA_TTTAGCAA_100.0;TIR=GCAAAGCTTT_AAAGCTTTGC
175	EDTA	Mutator_TIR_transposon	142103	143585	.	.	.	ID=TE_struc_427;Name=175:142103..143585;Classification=DNA/DTM;Sequence_ontology=SO:0002280;Identity=0.9;Method=structural;TSD=ATCAAATA_ATCAAATA_100.0;TIR=GGACAAACTT_AAGTTTGTTC
175	EDTA	Mutator_TIR_transposon	616388	621336	.	.	.	ID=TE_struc_428;Name=175:616388..621336;Classification=DNA/DTM;Sequence_ontology=SO:0002280;Identity=1;Method=structural;TSD=TATCGATA_TATCGATA_100.0;TIR=CACACAAGGT_ACCTTGTGTG
175	EDTA	helitron	723578	733334	.	+	.	ID=TE_struc_423;Name=TE_00000303;Classification=DNA/Helitron;Sequence_ontology=SO:0000544;Identity=NA;Method=structural
175	EDTA	Mutator_TIR_transposon	738489	738901	.	.	.	ID=TE_struc_429;Name=175:738489..738901;Classification=MITE/DTM;Sequence_ontology=SO:0002280;Identity=0.9;Method=structural;TSD=TAAATTCAA_TAAATTCAA_100.0;TIR=GTTTGCAATG_CATTGCTAAC
177	EDTA	PIF_Harbinger_TIR_transposon	511414	513303	.	.	.	ID=TE_struc_430;Name=TE_00000157;Classification=DNA/DTH;Sequence_ontology=SO:0002284;Identity=0.9;Method=structural;TSD=TTA_TTA_100.0;TIR=GCCCAATTTA_TAAGTTGGGC
177	EDTA	CACTA_TIR_transposon	521954	522077	.	.	.	ID=TE_struc_431;Name=TE_00000687;Classification=MITE/DTC;Sequence_ontology=SO:0002285;Identity=0.9;Method=structural;TSD=CAA_CAA_100.0;TIR=CACTGCACAA_TTCTGCAGTG
177	EDTA	CACTA_TIR_transposon	574201	574322	.	.	.	ID=TE_struc_432;Name=TE_00000687;Classification=MITE/DTC;Sequence_ontology=SO:0002285;Identity=0.9;Method=structural;TSD=CAA_CAA_100.0;TIR=CACTGCAAAA_TTCTGCAGTG
177	EDTA	hAT_TIR_transposon	758318	758827	.	.	.	ID=TE_struc_433;Name=TE_00000888;Classification=MITE/DTA;Sequence_ontology=SO:0002279;Identity=1;Method=structural;TSD=GTTTAAAG_GTTTAAAG_100.0;TIR=TAGGGTTAGC_GCTAACCCTA
178	EDTA	repeat_region	242234	247849	.	-	.	ID=repeat_region_102;Name=TE_00000643;Classification=LTR/Gypsy;Sequence_ontology=SO:0000657;ltr_identity=0.9263;Method=structural;motif=TGCA;tsd=CATT
178	EDTA	target_site_duplication	242234	242237	.	-	.	ID=lTSD_102;Parent=repeat_region_102;Name=TE_00000643;Classification=LTR/Gypsy;Sequence_ontology=SO:0000434;ltr_identity=0.9263;Method=structural;motif=TGCA;tsd=CATT
178	EDTA	long_terminal_repeat	242238	242754	.	-	.	ID=lLTR_102;Parent=repeat_region_102;Name=TE_00000643;Classification=LTR/Gypsy;Sequence_ontology=SO:0000286;ltr_identity=0.9263;Method=structural;motif=TGCA;tsd=CATT
178	EDTA	Gypsy_LTR_retrotransposon	242238	247845	.	-	.	ID=LTRRT_102;Parent=repeat_region_102;Name=TE_00000643;Classification=LTR/Gypsy;Sequence_ontology=SO:0002265;ltr_identity=0.9263;Method=structural;motif=TGCA;tsd=CATT
178	EDTA	long_terminal_repeat	247330	247845	.	-	.	ID=rLTR_102;Parent=repeat_region_102;Name=TE_00000643;Classification=LTR/Gypsy;Sequence_ontology=SO:0000286;ltr_identity=0.9263;Method=structural;motif=TGCA;tsd=CATT
178	EDTA	target_site_duplication	247846	247849	.	-	.	ID=rTSD_102;Parent=repeat_region_102;Name=TE_00000643;Classification=LTR/Gypsy;Sequence_ontology=SO:0000434;ltr_identity=0.9263;Method=structural;motif=TGCA;tsd=CATT
178	EDTA	Mutator_TIR_transposon	595166	595408	.	.	.	ID=TE_struc_434;Name=TE_00000555;Classification=MITE/DTM;Sequence_ontology=SO:0002280;Identity=0.9;Method=structural;TSD=AAAAATA_TAAAATA_85.71;TIR=GTGGATGAAA_TTTCATTCAC
179	EDTA	Mutator_TIR_transposon	29438	29623	.	.	.	ID=TE_struc_435;Name=TE_00000473;Classification=MITE/DTM;Sequence_ontology=SO:0002280;Identity=0.9;Method=structural;TSD=CTCTCTAT_CTCTCTAT_100.0;TIR=CTACATTACT_AGTAATATAG
179	EDTA	repeat_region	237862	242634	.	-	.	ID=repeat_region_103;Name=TE_00000744;Classification=LTR/Copia;Sequence_ontology=SO:0000657;ltr_identity=0.9373;Method=structural;motif=TGCA;tsd=TTAAT
179	EDTA	target_site_duplication	237862	237866	.	-	.	ID=lTSD_103;Parent=repeat_region_103;Name=TE_00000744;Classification=LTR/Copia;Sequence_ontology=SO:0000434;ltr_identity=0.9373;Method=structural;motif=TGCA;tsd=TTAAT
179	EDTA	long_terminal_repeat	237867	238237	.	-	.	ID=lLTR_103;Parent=repeat_region_103;Name=TE_00000744;Classification=LTR/Copia;Sequence_ontology=SO:0000286;ltr_identity=0.9373;Method=structural;motif=TGCA;tsd=TTAAT
179	EDTA	Copia_LTR_retrotransposon	237867	242629	.	-	.	ID=LTRRT_103;Parent=repeat_region_103;Name=TE_00000744;Classification=LTR/Copia;Sequence_ontology=SO:0002264;ltr_identity=0.9373;Method=structural;motif=TGCA;tsd=TTAAT
179	EDTA	long_terminal_repeat	242249	242629	.	-	.	ID=rLTR_103;Parent=repeat_region_103;Name=TE_00000744;Classification=LTR/Copia;Sequence_ontology=SO:0000286;ltr_identity=0.9373;Method=structural;motif=TGCA;tsd=TTAAT
179	EDTA	target_site_duplication	242630	242634	.	-	.	ID=rTSD_103;Parent=repeat_region_103;Name=TE_00000744;Classification=LTR/Copia;Sequence_ontology=SO:0000434;ltr_identity=0.9373;Method=structural;motif=TGCA;tsd=TTAAT
179	EDTA	hAT_TIR_transposon	632554	632925	.	.	.	ID=TE_struc_436;Name=TE_00000402;Classification=MITE/DTA;Sequence_ontology=SO:0002279;Identity=0.9;Method=structural;TSD=TGCTTTTG_TGCTTTTG_100.0;TIR=TAAAGTTCCC_GGAAACTTTA
180	EDTA	repeat_region	113692	119050	.	+	.	ID=repeat_region_104;Name=TE_00000527;Classification=LTR/Gypsy;Sequence_ontology=SO:0000657;ltr_identity=0.9673;Method=structural;motif=TGCA;tsd=TATTA
180	EDTA	target_site_duplication	113692	113696	.	+	.	ID=lTSD_104;Parent=repeat_region_104;Name=TE_00000527;Classification=LTR/Gypsy;Sequence_ontology=SO:0000434;ltr_identity=0.9673;Method=structural;motif=TGCA;tsd=TATTA
180	EDTA	long_terminal_repeat	113697	114066	.	+	.	ID=lLTR_104;Parent=repeat_region_104;Name=TE_00000527;Classification=LTR/Gypsy;Sequence_ontology=SO:0000286;ltr_identity=0.9673;Method=structural;motif=TGCA;tsd=TATTA
180	EDTA	Gypsy_LTR_retrotransposon	113697	119045	.	+	.	ID=LTRRT_104;Parent=repeat_region_104;Name=TE_00000527;Classification=LTR/Gypsy;Sequence_ontology=SO:0002265;ltr_identity=0.9673;Method=structural;motif=TGCA;tsd=TATTA
180	EDTA	long_terminal_repeat	118669	119045	.	+	.	ID=rLTR_104;Parent=repeat_region_104;Name=TE_00000527;Classification=LTR/Gypsy;Sequence_ontology=SO:0000286;ltr_identity=0.9673;Method=structural;motif=TGCA;tsd=TATTA
180	EDTA	target_site_duplication	119046	119050	.	+	.	ID=rTSD_104;Parent=repeat_region_104;Name=TE_00000527;Classification=LTR/Gypsy;Sequence_ontology=SO:0000434;ltr_identity=0.9673;Method=structural;motif=TGCA;tsd=TATTA
180	EDTA	Mutator_TIR_transposon	309410	309514	.	.	.	ID=TE_struc_437;Name=180:309410..309514;Classification=MITE/DTM;Sequence_ontology=SO:0002280;Identity=0.9;Method=structural;TSD=ACCCCAT_ACCCCAT_100.0;TIR=GAGTATCGAT_ATTGATACTC
180	EDTA	Mutator_TIR_transposon	320052	324252	.	.	.	ID=TE_struc_438;Name=TE_00000733;Classification=DNA/DTM;Sequence_ontology=SO:0002280;Identity=0.9;Method=structural;TSD=TTTATCT_TTTATCT_100.0;TIR=GCATAAGATG_CATCTAATGC
180	EDTA	repeat_region	555103	564990	.	-	.	ID=repeat_region_105;Name=TE_00000656;Classification=LTR/Gypsy;Sequence_ontology=SO:0000657;ltr_identity=0.9264;Method=structural;motif=TGCA;tsd=GTCA
180	EDTA	target_site_duplication	555103	555106	.	-	.	ID=lTSD_105;Parent=repeat_region_105;Name=TE_00000656;Classification=LTR/Gypsy;Sequence_ontology=SO:0000434;ltr_identity=0.9264;Method=structural;motif=TGCA;tsd=GTCA
180	EDTA	long_terminal_repeat	555107	556304	.	-	.	ID=lLTR_105;Parent=repeat_region_105;Name=TE_00000656;Classification=LTR/Gypsy;Sequence_ontology=SO:0000286;ltr_identity=0.9264;Method=structural;motif=TGCA;tsd=GTCA
180	EDTA	Gypsy_LTR_retrotransposon	555107	564986	.	-	.	ID=LTRRT_105;Parent=repeat_region_105;Name=TE_00000656;Classification=LTR/Gypsy;Sequence_ontology=SO:0002265;ltr_identity=0.9264;Method=structural;motif=TGCA;tsd=GTCA
180	EDTA	long_terminal_repeat	563801	564986	.	-	.	ID=rLTR_105;Parent=repeat_region_105;Name=TE_00000656;Classification=LTR/Gypsy;Sequence_ontology=SO:0000286;ltr_identity=0.9264;Method=structural;motif=TGCA;tsd=GTCA
180	EDTA	target_site_duplication	564987	564990	.	-	.	ID=rTSD_105;Parent=repeat_region_105;Name=TE_00000656;Classification=LTR/Gypsy;Sequence_ontology=SO:0000434;ltr_identity=0.9264;Method=structural;motif=TGCA;tsd=GTCA
181	EDTA	Mutator_TIR_transposon	203654	204764	.	.	.	ID=TE_struc_439;Name=181:203654..204764;Classification=DNA/DTM;Sequence_ontology=SO:0002280;Identity=0.9;Method=structural;TSD=AAGGTTG_AAGGTTG_100.0;TIR=GGAAATATAT_ATATATTTTC
181	EDTA	Mutator_TIR_transposon	243815	244310	.	.	.	ID=TE_struc_440;Name=TE_00000691;Classification=MITE/DTM;Sequence_ontology=SO:0002280;Identity=0.9;Method=structural;TSD=ATATATAT_ATATATAT_100.0;TIR=GTTGAGACTT_AAGTCTTAAC
181	EDTA	Mutator_TIR_transposon	325414	326664	.	.	.	ID=TE_struc_441;Name=TE_00000462;Classification=DNA/DTM;Sequence_ontology=SO:0002280;Identity=0.9;Method=structural;TSD=AAATAAT_AAATAAT_100.0;TIR=GTACATTTTG_CGAAATGTAC
181	EDTA	Mutator_TIR_transposon	526053	529636	.	.	.	ID=TE_struc_442;Name=TE_00000410;Classification=DNA/DTM;Sequence_ontology=SO:0002280;Identity=0.9;Method=structural;TSD=ACCCAAA_ACCCAAA_100.0;TIR=GCATATATGA_TGATATATGC
181	EDTA	hAT_TIR_transposon	621539	621965	.	.	.	ID=TE_struc_443;Name=TE_00000225;Classification=MITE/DTA;Sequence_ontology=SO:0002279;Identity=1;Method=structural;TSD=CCTCTAGG_CCTCTAGG_100.0;TIR=TAGGGGTGAG_CTCACCCCTA
182	EDTA	Mutator_TIR_transposon	571055	571256	.	.	.	ID=TE_struc_444;Name=TE_00000482;Classification=MITE/DTM;Sequence_ontology=SO:0002280;Identity=0.9;Method=structural;TSD=TATCGATA_TATTGATA_87.5;TIR=CAAAACTAGC_ACTAGTTTTG
183	EDTA	repeat_region	160612	166975	.	?	.	ID=repeat_region_106;Name=TE_00000580;Classification=LTR/unknown;Sequence_ontology=SO:0000657;ltr_identity=0.9385;Method=structural;motif=TGCA;tsd=TATTA
183	EDTA	target_site_duplication	160612	160616	.	?	.	ID=lTSD_106;Parent=repeat_region_106;Name=TE_00000580;Classification=LTR/unknown;Sequence_ontology=SO:0000434;ltr_identity=0.9385;Method=structural;motif=TGCA;tsd=TATTA
183	EDTA	long_terminal_repeat	160617	160978	.	?	.	ID=lLTR_106;Parent=repeat_region_106;Name=TE_00000580;Classification=LTR/unknown;Sequence_ontology=SO:0000286;ltr_identity=0.9385;Method=structural;motif=TGCA;tsd=TATTA
183	EDTA	LTR_retrotransposon	160617	166970	.	?	.	ID=LTRRT_106;Parent=repeat_region_106;Name=TE_00000580;Classification=LTR/unknown;Sequence_ontology=SO:0000186;ltr_identity=0.9385;Method=structural;motif=TGCA;tsd=TATTA
183	EDTA	long_terminal_repeat	166613	166970	.	?	.	ID=rLTR_106;Parent=repeat_region_106;Name=TE_00000580;Classification=LTR/unknown;Sequence_ontology=SO:0000286;ltr_identity=0.9385;Method=structural;motif=TGCA;tsd=TATTA
183	EDTA	target_site_duplication	166971	166975	.	?	.	ID=rTSD_106;Parent=repeat_region_106;Name=TE_00000580;Classification=LTR/unknown;Sequence_ontology=SO:0000434;ltr_identity=0.9385;Method=structural;motif=TGCA;tsd=TATTA
183	EDTA	Mutator_TIR_transposon	497024	499833	.	.	.	ID=TE_struc_445;Name=TE_00000255;Classification=DNA/DTM;Sequence_ontology=SO:0002280;Identity=0.9;Method=structural;TSD=TTTTTCT_TTTCTCT_85.71;TIR=CACTTTTTTC_GAAAAAGGTG
184	EDTA	repeat_region	66581	72302	.	-	.	ID=repeat_region_107;Name=TE_00000743;Classification=LTR/Gypsy;Sequence_ontology=SO:0000657;ltr_identity=0.9368;Method=structural;motif=TGCA;tsd=ACATG
184	EDTA	target_site_duplication	66581	66585	.	-	.	ID=lTSD_107;Parent=repeat_region_107;Name=TE_00000743;Classification=LTR/Gypsy;Sequence_ontology=SO:0000434;ltr_identity=0.9368;Method=structural;motif=TGCA;tsd=ACATG
184	EDTA	long_terminal_repeat	66586	66854	.	-	.	ID=lLTR_107;Parent=repeat_region_107;Name=TE_00000743;Classification=LTR/Gypsy;Sequence_ontology=SO:0000286;ltr_identity=0.9368;Method=structural;motif=TGCA;tsd=ACATG
184	EDTA	Gypsy_LTR_retrotransposon	66586	72297	.	-	.	ID=LTRRT_107;Parent=repeat_region_107;Name=TE_00000743;Classification=LTR/Gypsy;Sequence_ontology=SO:0002265;ltr_identity=0.9368;Method=structural;motif=TGCA;tsd=ACATG
184	EDTA	long_terminal_repeat	72028	72297	.	-	.	ID=rLTR_107;Parent=repeat_region_107;Name=TE_00000743;Classification=LTR/Gypsy;Sequence_ontology=SO:0000286;ltr_identity=0.9368;Method=structural;motif=TGCA;tsd=ACATG
184	EDTA	target_site_duplication	72298	72302	.	-	.	ID=rTSD_107;Parent=repeat_region_107;Name=TE_00000743;Classification=LTR/Gypsy;Sequence_ontology=SO:0000434;ltr_identity=0.9368;Method=structural;motif=TGCA;tsd=ACATG
184	EDTA	repeat_region	492850	496986	.	+	.	ID=repeat_region_108;Name=TE_00000642;Classification=LTR/Copia;Sequence_ontology=SO:0000657;ltr_identity=0.9835;Method=structural;motif=TGCA;tsd=AAATT
184	EDTA	target_site_duplication	492850	492854	.	+	.	ID=lTSD_108;Parent=repeat_region_108;Name=TE_00000642;Classification=LTR/Copia;Sequence_ontology=SO:0000434;ltr_identity=0.9835;Method=structural;motif=TGCA;tsd=AAATT
184	EDTA	long_terminal_repeat	492855	493101	.	+	.	ID=lLTR_108;Parent=repeat_region_108;Name=TE_00000642;Classification=LTR/Copia;Sequence_ontology=SO:0000286;ltr_identity=0.9835;Method=structural;motif=TGCA;tsd=AAATT
184	EDTA	Copia_LTR_retrotransposon	492855	496981	.	+	.	ID=LTRRT_108;Parent=repeat_region_108;Name=TE_00000642;Classification=LTR/Copia;Sequence_ontology=SO:0002264;ltr_identity=0.9835;Method=structural;motif=TGCA;tsd=AAATT
184	EDTA	long_terminal_repeat	496737	496981	.	+	.	ID=rLTR_108;Parent=repeat_region_108;Name=TE_00000642;Classification=LTR/Copia;Sequence_ontology=SO:0000286;ltr_identity=0.9835;Method=structural;motif=TGCA;tsd=AAATT
184	EDTA	target_site_duplication	496982	496986	.	+	.	ID=rTSD_108;Parent=repeat_region_108;Name=TE_00000642;Classification=LTR/Copia;Sequence_ontology=SO:0000434;ltr_identity=0.9835;Method=structural;motif=TGCA;tsd=AAATT
184	EDTA	Mutator_TIR_transposon	597317	597574	.	.	.	ID=TE_struc_446;Name=TE_00000709;Classification=MITE/DTM;Sequence_ontology=SO:0002280;Identity=0.9;Method=structural;TSD=AAAATTTT_AAAATTTT_100.0;TIR=GGGTCAAATA_TATTTGAGCC
184	EDTA	hAT_TIR_transposon	736970	737431	.	.	.	ID=TE_struc_447;Name=TE_00000225;Classification=MITE/DTA;Sequence_ontology=SO:0002279;Identity=1;Method=structural;TSD=GTAACGAT_GTAACGAT_100.0;TIR=TAGGGGTGAG_CTCACCCCTA
185	EDTA	CACTA_TIR_transposon	25818	27193	.	.	.	ID=TE_struc_449;Name=TE_00000339;Classification=DNA/DTC;Sequence_ontology=SO:0002285;Identity=0.9;Method=structural;TSD=ATA_ATA_100.0;TIR=CACTACCAAA_TTTGTTAGTG
185	EDTA	repeat_region	109547	116185	.	+	.	ID=repeat_region_109;Name=TE_00000582;Classification=LTR/Gypsy;Sequence_ontology=SO:0000657;ltr_identity=0.9543;Method=structural;motif=TGTA;tsd=GTGAC
185	EDTA	target_site_duplication	109547	109551	.	+	.	ID=lTSD_109;Parent=repeat_region_109;Name=TE_00000582;Classification=LTR/Gypsy;Sequence_ontology=SO:0000434;ltr_identity=0.9543;Method=structural;motif=TGTA;tsd=GTGAC
185	EDTA	long_terminal_repeat	109552	110350	.	+	.	ID=lLTR_109;Parent=repeat_region_109;Name=TE_00000582;Classification=LTR/Gypsy;Sequence_ontology=SO:0000286;ltr_identity=0.9543;Method=structural;motif=TGTA;tsd=GTGAC
185	EDTA	Gypsy_LTR_retrotransposon	109552	116180	.	+	.	ID=LTRRT_109;Parent=repeat_region_109;Name=TE_00000582;Classification=LTR/Gypsy;Sequence_ontology=SO:0002265;ltr_identity=0.9543;Method=structural;motif=TGTA;tsd=GTGAC
185	EDTA	long_terminal_repeat	115385	116180	.	+	.	ID=rLTR_109;Parent=repeat_region_109;Name=TE_00000582;Classification=LTR/Gypsy;Sequence_ontology=SO:0000286;ltr_identity=0.9543;Method=structural;motif=TGTA;tsd=GTGAC
185	EDTA	target_site_duplication	116181	116185	.	+	.	ID=rTSD_109;Parent=repeat_region_109;Name=TE_00000582;Classification=LTR/Gypsy;Sequence_ontology=SO:0000434;ltr_identity=0.9543;Method=structural;motif=TGTA;tsd=GTGAC
185	EDTA	helitron	376532	385168	.	+	.	ID=TE_struc_448;Name=185:376532..385168;Classification=DNA/Helitron;Sequence_ontology=SO:0000544;Identity=NA;Method=structural
185	EDTA	Mutator_TIR_transposon	494306	496856	.	.	.	ID=TE_struc_450;Name=185:494306..496856;Classification=DNA/DTM;Sequence_ontology=SO:0002280;Identity=0.9;Method=structural;TSD=AAATATCTT_AAATATCTT_100.0;TIR=GAAATAAGCA_TGCTTCTTTC
187	EDTA	Mutator_TIR_transposon	220288	222177	.	.	.	ID=TE_struc_451;Name=187:220288..222177;Classification=DNA/DTM;Sequence_ontology=SO:0002280;Identity=0.9;Method=structural;TSD=GTGCCCAAT_GTGCCCAAT_100.0;TIR=CATAAAGAGG_CCTATTTATG
187	EDTA	Mutator_TIR_transposon	259378	260294	.	.	.	ID=TE_struc_452;Name=187:259378..260294;Classification=DNA/DTM;Sequence_ontology=SO:0002280;Identity=0.9;Method=structural;TSD=ATAAGAA_ATAAGAA_100.0;TIR=GATTGGTTAC_GTACCCAATC
189	EDTA	hAT_TIR_transposon	455336	457383	.	.	.	ID=TE_struc_453;Name=189:455336..457383;Classification=DNA/DTA;Sequence_ontology=SO:0002279;Identity=0.9;Method=structural;TSD=GTTTTCAT_GTTTTCAT_100.0;TIR=CAAGGAAATC_GATGTCCTTG
190	EDTA	repeat_region	11628	16261	.	+	.	ID=repeat_region_110;Name=TE_00000912;Classification=LTR/Copia;Sequence_ontology=SO:0000657;ltr_identity=1.0000;Method=structural;motif=TGGA;tsd=GTTGC
190	EDTA	target_site_duplication	11628	11632	.	+	.	ID=lTSD_110;Parent=repeat_region_110;Name=TE_00000912;Classification=LTR/Copia;Sequence_ontology=SO:0000434;ltr_identity=1.0000;Method=structural;motif=TGGA;tsd=GTTGC
190	EDTA	long_terminal_repeat	11633	11857	.	+	.	ID=lLTR_110;Parent=repeat_region_110;Name=TE_00000912;Classification=LTR/Copia;Sequence_ontology=SO:0000286;ltr_identity=1.0000;Method=structural;motif=TGGA;tsd=GTTGC
190	EDTA	Copia_LTR_retrotransposon	11633	16256	.	+	.	ID=LTRRT_110;Parent=repeat_region_110;Name=TE_00000912;Classification=LTR/Copia;Sequence_ontology=SO:0002264;ltr_identity=1.0000;Method=structural;motif=TGGA;tsd=GTTGC
190	EDTA	long_terminal_repeat	16032	16256	.	+	.	ID=rLTR_110;Parent=repeat_region_110;Name=TE_00000912;Classification=LTR/Copia;Sequence_ontology=SO:0000286;ltr_identity=1.0000;Method=structural;motif=TGGA;tsd=GTTGC
190	EDTA	target_site_duplication	16257	16261	.	+	.	ID=rTSD_110;Parent=repeat_region_110;Name=TE_00000912;Classification=LTR/Copia;Sequence_ontology=SO:0000434;ltr_identity=1.0000;Method=structural;motif=TGGA;tsd=GTTGC
190	EDTA	Mutator_TIR_transposon	465227	465736	.	.	.	ID=TE_struc_454;Name=190:465227..465736;Classification=MITE/DTM;Sequence_ontology=SO:0002280;Identity=0.9;Method=structural;TSD=TTGTTTTTAG_TTGTTTTTAG_100.0;TIR=GGTAAAAGCC_GACTTTTACC
191	EDTA	Mutator_TIR_transposon	112364	116764	.	.	.	ID=TE_struc_455;Name=191:112364..116764;Classification=DNA/DTM;Sequence_ontology=SO:0002280;Identity=0.9;Method=structural;TSD=TAGTTTA_TAGTTTT_85.71;TIR=CAGTTGTGTT_ATCACAACTG
192	EDTA	helitron	226271	245412	.	+	.	ID=TE_struc_456;Name=TE_00000160;Classification=DNA/Helitron;Sequence_ontology=SO:0000544;Identity=NA;Method=structural
192	EDTA	hAT_TIR_transposon	375619	376158	.	.	.	ID=TE_struc_457;Name=TE_00000740;Classification=MITE/DTA;Sequence_ontology=SO:0002279;Identity=0.9;Method=structural;TSD=GATAAGCC_GATAAGCC_100.0;TIR=CAGTGTTGTC_GACAACACAG
193	EDTA	repeat_region	384954	390112	.	-	.	ID=repeat_region_111;Name=TE_00000868;Classification=LTR/Copia;Sequence_ontology=SO:0000657;ltr_identity=1.0000;Method=structural;motif=TGCA;tsd=TGAAC
193	EDTA	target_site_duplication	384954	384958	.	-	.	ID=lTSD_111;Parent=repeat_region_111;Name=TE_00000868;Classification=LTR/Copia;Sequence_ontology=SO:0000434;ltr_identity=1.0000;Method=structural;motif=TGCA;tsd=TGAAC
193	EDTA	long_terminal_repeat	384959	385301	.	-	.	ID=lLTR_111;Parent=repeat_region_111;Name=TE_00000868;Classification=LTR/Copia;Sequence_ontology=SO:0000286;ltr_identity=1.0000;Method=structural;motif=TGCA;tsd=TGAAC
193	EDTA	Copia_LTR_retrotransposon	384959	390107	.	-	.	ID=LTRRT_111;Parent=repeat_region_111;Name=TE_00000868;Classification=LTR/Copia;Sequence_ontology=SO:0002264;ltr_identity=1.0000;Method=structural;motif=TGCA;tsd=TGAAC
193	EDTA	long_terminal_repeat	389771	390107	.	-	.	ID=rLTR_111;Parent=repeat_region_111;Name=TE_00000868;Classification=LTR/Copia;Sequence_ontology=SO:0000286;ltr_identity=1.0000;Method=structural;motif=TGCA;tsd=TGAAC
193	EDTA	target_site_duplication	390108	390112	.	-	.	ID=rTSD_111;Parent=repeat_region_111;Name=TE_00000868;Classification=LTR/Copia;Sequence_ontology=SO:0000434;ltr_identity=1.0000;Method=structural;motif=TGCA;tsd=TGAAC
193	EDTA	CACTA_TIR_transposon	685179	685780	.	.	.	ID=TE_struc_458;Name=TE_00000904;Classification=DNA/DTC;Sequence_ontology=SO:0002285;Identity=0.9;Method=structural;TSD=TT_TT_100.0;TIR=CACTGAAAAG_ATTTTCAGTG
194	EDTA	hAT_TIR_transposon	22702	23152	.	.	.	ID=TE_struc_459;Name=TE_00000225;Classification=MITE/DTA;Sequence_ontology=SO:0002279;Identity=0.9;Method=structural;TSD=CTTATGGA_CTTATGGA_100.0;TIR=TAGGGGTGAC_CTCACCCCTA
194	EDTA	Mutator_TIR_transposon	158520	162212	.	.	.	ID=TE_struc_460;Name=TE_00000273;Classification=DNA/DTM;Sequence_ontology=SO:0002280;Identity=0.9;Method=structural;TSD=TTTAAAG_TTTAAAG_100.0;TIR=CAAAACAAAG_ATTTGTTTTG
194	EDTA	repeat_region	200450	205710	.	-	.	ID=repeat_region_112;Name=TE_00000527;Classification=LTR/Gypsy;Sequence_ontology=SO:0000657;ltr_identity=0.9458;Method=structural;motif=TGCA;tsd=TCTAA
194	EDTA	target_site_duplication	200450	200454	.	-	.	ID=lTSD_112;Parent=repeat_region_112;Name=TE_00000527;Classification=LTR/Gypsy;Sequence_ontology=SO:0000434;ltr_identity=0.9458;Method=structural;motif=TGCA;tsd=TCTAA
194	EDTA	long_terminal_repeat	200455	200827	.	-	.	ID=lLTR_112;Parent=repeat_region_112;Name=TE_00000527;Classification=LTR/Gypsy;Sequence_ontology=SO:0000286;ltr_identity=0.9458;Method=structural;motif=TGCA;tsd=TCTAA
194	EDTA	Gypsy_LTR_retrotransposon	200455	205705	.	-	.	ID=LTRRT_112;Parent=repeat_region_112;Name=TE_00000527;Classification=LTR/Gypsy;Sequence_ontology=SO:0002265;ltr_identity=0.9458;Method=structural;motif=TGCA;tsd=TCTAA
194	EDTA	long_terminal_repeat	205337	205705	.	-	.	ID=rLTR_112;Parent=repeat_region_112;Name=TE_00000527;Classification=LTR/Gypsy;Sequence_ontology=SO:0000286;ltr_identity=0.9458;Method=structural;motif=TGCA;tsd=TCTAA
194	EDTA	target_site_duplication	205706	205710	.	-	.	ID=rTSD_112;Parent=repeat_region_112;Name=TE_00000527;Classification=LTR/Gypsy;Sequence_ontology=SO:0000434;ltr_identity=0.9458;Method=structural;motif=TGCA;tsd=TCTAA
194	EDTA	repeat_region	251015	261093	.	+	.	ID=repeat_region_113;Name=TE_00000315;Classification=LTR/Copia;Sequence_ontology=SO:0000657;ltr_identity=0.9454;Method=structural;motif=TGCA;tsd=ATGTA
194	EDTA	target_site_duplication	251015	251019	.	+	.	ID=lTSD_113;Parent=repeat_region_113;Name=TE_00000315;Classification=LTR/Copia;Sequence_ontology=SO:0000434;ltr_identity=0.9454;Method=structural;motif=TGCA;tsd=ATGTA
194	EDTA	long_terminal_repeat	251020	252269	.	+	.	ID=lLTR_113;Parent=repeat_region_113;Name=TE_00000315;Classification=LTR/Copia;Sequence_ontology=SO:0000286;ltr_identity=0.9454;Method=structural;motif=TGCA;tsd=ATGTA
194	EDTA	Copia_LTR_retrotransposon	251020	261088	.	+	.	ID=LTRRT_113;Parent=repeat_region_113;Name=TE_00000315;Classification=LTR/Copia;Sequence_ontology=SO:0002264;ltr_identity=0.9454;Method=structural;motif=TGCA;tsd=ATGTA
194	EDTA	long_terminal_repeat	259801	261088	.	+	.	ID=rLTR_113;Parent=repeat_region_113;Name=TE_00000315;Classification=LTR/Copia;Sequence_ontology=SO:0000286;ltr_identity=0.9454;Method=structural;motif=TGCA;tsd=ATGTA
194	EDTA	target_site_duplication	261089	261093	.	+	.	ID=rTSD_113;Parent=repeat_region_113;Name=TE_00000315;Classification=LTR/Copia;Sequence_ontology=SO:0000434;ltr_identity=0.9454;Method=structural;motif=TGCA;tsd=ATGTA
194	EDTA	CACTA_TIR_transposon	346359	350296	.	.	.	ID=TE_struc_461;Name=194:346359..350296;Classification=DNA/DTC;Sequence_ontology=SO:0002285;Identity=0.9;Method=structural;TSD=AT_AT_100.0;TIR=CACTATTACA_TGTATTAGTG
194	EDTA	Mutator_TIR_transposon	472511	473703	.	.	.	ID=TE_struc_462;Name=TE_00000820;Classification=DNA/DTM;Sequence_ontology=SO:0002280;Identity=1;Method=structural;TSD=AGGTGAA_AGGTGAA_100.0;TIR=CAAAACACCC_GGGTGTTTTG
194	EDTA	Mutator_TIR_transposon	478904	479957	.	.	.	ID=TE_struc_463;Name=TE_00000593;Classification=DNA/DTM;Sequence_ontology=SO:0002280;Identity=0.9;Method=structural;TSD=TTATTTTC_TTATTTTC_100.0;TIR=CCATTCAAAG_CTTTGAATAG
194	EDTA	Mutator_TIR_transposon	597104	597211	.	.	.	ID=TE_struc_464;Name=194:597104..597211;Classification=MITE/DTM;Sequence_ontology=SO:0002280;Identity=0.9;Method=structural;TSD=ATGGAGT_ATGGAGT_100.0;TIR=GTGTATCGAT_ATCGATACTC
198	EDTA	Mutator_TIR_transposon	340593	345120	.	.	.	ID=TE_struc_465;Name=198:340593..345120;Classification=DNA/DTM;Sequence_ontology=SO:0002280;Identity=1;Method=structural;TSD=CATCAAATTA_CATCAAATTA_100.0;TIR=GACAAACTTT_AAAGTTTGTC
199	EDTA	CACTA_TIR_transposon	146742	148971	.	.	.	ID=TE_struc_466;Name=199:146742..148971;Classification=DNA/DTC;Sequence_ontology=SO:0002285;Identity=0.9;Method=structural;TSD=TT_TT_100.0;TIR=CACTGTAAAA_TTTTATAGTG
202	EDTA	helitron	619916	633441	.	-	.	ID=TE_struc_467;Name=TE_00000832;Classification=DNA/Helitron;Sequence_ontology=SO:0000544;Identity=NA;Method=structural
203	EDTA	repeat_region	272214	281558	.	-	.	ID=repeat_region_114;Name=TE_00000315;Classification=LTR/Copia;Sequence_ontology=SO:0000657;ltr_identity=0.9216;Method=structural;motif=TTGC;tsd=TTTTG
203	EDTA	target_site_duplication	272214	272218	.	-	.	ID=lTSD_114;Parent=repeat_region_114;Name=TE_00000315;Classification=LTR/Copia;Sequence_ontology=SO:0000434;ltr_identity=0.9216;Method=structural;motif=TTGC;tsd=TTTTG
203	EDTA	long_terminal_repeat	272219	272594	.	-	.	ID=lLTR_114;Parent=repeat_region_114;Name=TE_00000315;Classification=LTR/Copia;Sequence_ontology=SO:0000286;ltr_identity=0.9216;Method=structural;motif=TTGC;tsd=TTTTG
203	EDTA	Copia_LTR_retrotransposon	272219	281553	.	-	.	ID=LTRRT_114;Parent=repeat_region_114;Name=TE_00000315;Classification=LTR/Copia;Sequence_ontology=SO:0002264;ltr_identity=0.9216;Method=structural;motif=TTGC;tsd=TTTTG
203	EDTA	long_terminal_repeat	281185	281553	.	-	.	ID=rLTR_114;Parent=repeat_region_114;Name=TE_00000315;Classification=LTR/Copia;Sequence_ontology=SO:0000286;ltr_identity=0.9216;Method=structural;motif=TTGC;tsd=TTTTG
203	EDTA	target_site_duplication	281554	281558	.	-	.	ID=rTSD_114;Parent=repeat_region_114;Name=TE_00000315;Classification=LTR/Copia;Sequence_ontology=SO:0000434;ltr_identity=0.9216;Method=structural;motif=TTGC;tsd=TTTTG
203	EDTA	hAT_TIR_transposon	543383	546340	.	.	.	ID=TE_struc_468;Name=203:543383..546340;Classification=DNA/DTA;Sequence_ontology=SO:0002279;Identity=0.9;Method=structural;TSD=TATCGATA_TATCGATA_100.0;TIR=CAATGCTTGA_TTAAGCATTG
203	EDTA	hAT_TIR_transposon	693347	696120	.	.	.	ID=TE_struc_469;Name=203:693347..696120;Classification=DNA/DTA;Sequence_ontology=SO:0002279;Identity=0.9;Method=structural;TSD=ACAGTTTT_ACAGTTTT_100.0;TIR=CCTTGCTAAA_TTTAGCCAGG
204	EDTA	CACTA_TIR_transposon	202114	203052	.	.	.	ID=TE_struc_470;Name=TE_00000596;Classification=DNA/DTC;Sequence_ontology=SO:0002285;Identity=0.9;Method=structural;TSD=TTT_TTT_100.0;TIR=CACTATAAGG_CATTATAGTG
204	EDTA	repeat_region	340283	346632	.	?	.	ID=repeat_region_115;Name=TE_00000580;Classification=LTR/unknown;Sequence_ontology=SO:0000657;ltr_identity=0.9918;Method=structural;motif=TGCA;tsd=TATCA
204	EDTA	target_site_duplication	340283	340287	.	?	.	ID=lTSD_115;Parent=repeat_region_115;Name=TE_00000580;Classification=LTR/unknown;Sequence_ontology=SO:0000434;ltr_identity=0.9918;Method=structural;motif=TGCA;tsd=TATCA
204	EDTA	long_terminal_repeat	340288	340654	.	?	.	ID=lLTR_115;Parent=repeat_region_115;Name=TE_00000580;Classification=LTR/unknown;Sequence_ontology=SO:0000286;ltr_identity=0.9918;Method=structural;motif=TGCA;tsd=TATCA
204	EDTA	LTR_retrotransposon	340288	346627	.	?	.	ID=LTRRT_115;Parent=repeat_region_115;Name=TE_00000580;Classification=LTR/unknown;Sequence_ontology=SO:0000186;ltr_identity=0.9918;Method=structural;motif=TGCA;tsd=TATCA
204	EDTA	long_terminal_repeat	346263	346627	.	?	.	ID=rLTR_115;Parent=repeat_region_115;Name=TE_00000580;Classification=LTR/unknown;Sequence_ontology=SO:0000286;ltr_identity=0.9918;Method=structural;motif=TGCA;tsd=TATCA
204	EDTA	target_site_duplication	346628	346632	.	?	.	ID=rTSD_115;Parent=repeat_region_115;Name=TE_00000580;Classification=LTR/unknown;Sequence_ontology=SO:0000434;ltr_identity=0.9918;Method=structural;motif=TGCA;tsd=TATCA
205	EDTA	Mutator_TIR_transposon	480272	483731	.	.	.	ID=TE_struc_471;Name=TE_00000252;Classification=DNA/DTM;Sequence_ontology=SO:0002280;Identity=0.9;Method=structural;TSD=AAAGTTTT_AAAGTTTT_100.0;TIR=GGTAAAGGAT_ATCCTTTATC
206	EDTA	Mutator_TIR_transposon	2173	7052	.	.	.	ID=TE_struc_472;Name=206:2173..7052;Classification=DNA/DTM;Sequence_ontology=SO:0002280;Identity=0.9;Method=structural;TSD=TAACATA_TAAAATA_85.71;TIR=GGAACTTCCT_AGGAACTTCC
207	EDTA	hAT_TIR_transposon	440884	442032	.	.	.	ID=TE_struc_473;Name=TE_00000240;Classification=DNA/DTA;Sequence_ontology=SO:0002279;Identity=0.9;Method=structural;TSD=AAAGAAAA_AAAGAAAA_100.0;TIR=CTTTGTCTTT_AAGGACAAAG
207	EDTA	PIF_Harbinger_TIR_transposon	496294	499265	.	.	.	ID=TE_struc_474;Name=207:496294..499265;Classification=DNA/DTH;Sequence_ontology=SO:0002284;Identity=0.9;Method=structural;TSD=TTA_TTA_100.0;TIR=GGTCATATTT_AAATATGTCC
208	EDTA	helitron	402361	415259	.	-	.	ID=TE_struc_475;Name=TE_00000421;Classification=DNA/Helitron;Sequence_ontology=SO:0000544;Identity=NA;Method=structural
209	EDTA	Mutator_TIR_transposon	12733	12900	.	.	.	ID=TE_struc_476;Name=TE_00000777;Classification=MITE/DTM;Sequence_ontology=SO:0002280;Identity=0.9;Method=structural;TSD=GTCTTTAG_GTCTTTAG_100.0;TIR=CTATGTTGCT_AGTAACATAG
209	EDTA	Tc1_Mariner_TIR_transposon	256732	260697	.	.	.	ID=TE_struc_477;Name=209:256732..260697;Classification=DNA/DTT;Sequence_ontology=SO:0002278;Identity=0.9;Method=structural;TSD=TA_TA_100.0;TIR=CTCACTCCTT_AAGGAGAGAG
209	EDTA	repeat_region	462011	466505	.	+	.	ID=repeat_region_116;Name=TE_00000926;Classification=LTR/unknown;Sequence_ontology=SO:0000657;ltr_identity=0.9811;Method=structural;motif=TGCA;tsd=CTAAA
209	EDTA	target_site_duplication	462011	462015	.	+	.	ID=lTSD_116;Parent=repeat_region_116;Name=TE_00000926;Classification=LTR/unknown;Sequence_ontology=SO:0000434;ltr_identity=0.9811;Method=structural;motif=TGCA;tsd=CTAAA
209	EDTA	long_terminal_repeat	462016	462389	.	+	.	ID=lLTR_116;Parent=repeat_region_116;Name=TE_00000926;Classification=LTR/unknown;Sequence_ontology=SO:0000286;ltr_identity=0.9811;Method=structural;motif=TGCA;tsd=CTAAA
209	EDTA	LTR_retrotransposon	462016	466500	.	+	.	ID=LTRRT_116;Parent=repeat_region_116;Name=TE_00000926;Classification=LTR/unknown;Sequence_ontology=SO:0000186;ltr_identity=0.9811;Method=structural;motif=TGCA;tsd=CTAAA
209	EDTA	long_terminal_repeat	466130	466500	.	+	.	ID=rLTR_116;Parent=repeat_region_116;Name=TE_00000926;Classification=LTR/unknown;Sequence_ontology=SO:0000286;ltr_identity=0.9811;Method=structural;motif=TGCA;tsd=CTAAA
209	EDTA	target_site_duplication	466501	466505	.	+	.	ID=rTSD_116;Parent=repeat_region_116;Name=TE_00000926;Classification=LTR/unknown;Sequence_ontology=SO:0000434;ltr_identity=0.9811;Method=structural;motif=TGCA;tsd=CTAAA
210	EDTA	Mutator_TIR_transposon	248006	252169	.	.	.	ID=TE_struc_478;Name=210:248006..252169;Classification=DNA/DTM;Sequence_ontology=SO:0002280;Identity=0.9;Method=structural;TSD=AAAATAA_AAAATAA_100.0;TIR=CCCTTATTTT_AAAATAATGG
211	EDTA	Mutator_TIR_transposon	262512	265413	.	.	.	ID=TE_struc_479;Name=TE_00000587;Classification=DNA/DTM;Sequence_ontology=SO:0002280;Identity=0.9;Method=structural;TSD=AAAAATA_AAAAATA_100.0;TIR=GCTAAGCATA_TTTGCTTAGC
211	EDTA	Mutator_TIR_transposon	471676	471776	.	.	.	ID=TE_struc_480;Name=211:471676..471776;Classification=MITE/DTM;Sequence_ontology=SO:0002280;Identity=0.9;Method=structural;TSD=ATAGGGT_ATAGGGT_100.0;TIR=GAGTATCGAT_ATCGATACAC
211	EDTA	CACTA_TIR_transposon	530653	532257	.	.	.	ID=TE_struc_481;Name=TE_00000397;Classification=DNA/DTC;Sequence_ontology=SO:0002285;Identity=0.9;Method=structural;TSD=TTC_TTC_100.0;TIR=CACTACAGGA_TACTGTAGTG
212	EDTA	Mutator_TIR_transposon	88748	90629	.	.	.	ID=TE_struc_482;Name=212:88748..90629;Classification=DNA/DTM;Sequence_ontology=SO:0002280;Identity=0.9;Method=structural;TSD=GACTAGTT_GACTAGTT_100.0;TIR=GGATAAGTAA_TTACTCATCC
212	EDTA	Mutator_TIR_transposon	106242	107375	.	.	.	ID=TE_struc_483;Name=TE_00000764;Classification=DNA/DTM;Sequence_ontology=SO:0002280;Identity=0.9;Method=structural;TSD=TGCCTTT_TTCCTTT_85.71;TIR=CACTCTTGTT_AACAATAGTG
212	EDTA	Mutator_TIR_transposon	664120	664760	.	.	.	ID=TE_struc_484;Name=212:664120..664760;Classification=DNA/DTM;Sequence_ontology=SO:0002280;Identity=0.9;Method=structural;TSD=AAGAATC_AAGAATC_100.0;TIR=GAGATTATCT_AGATTATCTC
213	EDTA	Mutator_TIR_transposon	557776	558896	.	.	.	ID=TE_struc_485;Name=213:557776..558896;Classification=DNA/DTM;Sequence_ontology=SO:0002280;Identity=0.9;Method=structural;TSD=TAAACTA_TAAAGTA_85.71;TIR=CGAAAAAATG_CATTTTTTAG
214	EDTA	Mutator_TIR_transposon	456915	457049	.	.	.	ID=TE_struc_486;Name=TE_00000882;Classification=MITE/DTM;Sequence_ontology=SO:0002280;Identity=0.9;Method=structural;TSD=GAAGGAA_GAAGGAA_100.0;TIR=GAAAACTGAG_ATCAGTTTTC
215	EDTA	repeat_region	474481	480864	.	?	.	ID=repeat_region_117;Name=TE_00000580;Classification=LTR/unknown;Sequence_ontology=SO:0000657;ltr_identity=0.9496;Method=structural;motif=TGCA;tsd=ATGTT
215	EDTA	target_site_duplication	474481	474485	.	?	.	ID=lTSD_117;Parent=repeat_region_117;Name=TE_00000580;Classification=LTR/unknown;Sequence_ontology=SO:0000434;ltr_identity=0.9496;Method=structural;motif=TGCA;tsd=ATGTT
215	EDTA	long_terminal_repeat	474486	474824	.	?	.	ID=lLTR_117;Parent=repeat_region_117;Name=TE_00000580;Classification=LTR/unknown;Sequence_ontology=SO:0000286;ltr_identity=0.9496;Method=structural;motif=TGCA;tsd=ATGTT
215	EDTA	LTR_retrotransposon	474486	480859	.	?	.	ID=LTRRT_117;Parent=repeat_region_117;Name=TE_00000580;Classification=LTR/unknown;Sequence_ontology=SO:0000186;ltr_identity=0.9496;Method=structural;motif=TGCA;tsd=ATGTT
215	EDTA	long_terminal_repeat	480499	480859	.	?	.	ID=rLTR_117;Parent=repeat_region_117;Name=TE_00000580;Classification=LTR/unknown;Sequence_ontology=SO:0000286;ltr_identity=0.9496;Method=structural;motif=TGCA;tsd=ATGTT
215	EDTA	target_site_duplication	480860	480864	.	?	.	ID=rTSD_117;Parent=repeat_region_117;Name=TE_00000580;Classification=LTR/unknown;Sequence_ontology=SO:0000434;ltr_identity=0.9496;Method=structural;motif=TGCA;tsd=ATGTT
215	EDTA	repeat_region	481781	488190	.	+	.	ID=repeat_region_118;Name=TE_00000607;Classification=LTR/Copia;Sequence_ontology=SO:0000657;ltr_identity=0.9227;Method=structural;motif=TGCA;tsd=CTTTT
215	EDTA	target_site_duplication	481781	481785	.	+	.	ID=lTSD_118;Parent=repeat_region_118;Name=TE_00000607;Classification=LTR/Copia;Sequence_ontology=SO:0000434;ltr_identity=0.9227;Method=structural;motif=TGCA;tsd=CTTTT
215	EDTA	long_terminal_repeat	481786	482195	.	+	.	ID=lLTR_118;Parent=repeat_region_118;Name=TE_00000607;Classification=LTR/Copia;Sequence_ontology=SO:0000286;ltr_identity=0.9227;Method=structural;motif=TGCA;tsd=CTTTT
215	EDTA	Copia_LTR_retrotransposon	481786	488185	.	+	.	ID=LTRRT_118;Parent=repeat_region_118;Name=TE_00000607;Classification=LTR/Copia;Sequence_ontology=SO:0002264;ltr_identity=0.9227;Method=structural;motif=TGCA;tsd=CTTTT
215	EDTA	long_terminal_repeat	487781	488185	.	+	.	ID=rLTR_118;Parent=repeat_region_118;Name=TE_00000607;Classification=LTR/Copia;Sequence_ontology=SO:0000286;ltr_identity=0.9227;Method=structural;motif=TGCA;tsd=CTTTT
215	EDTA	target_site_duplication	488186	488190	.	+	.	ID=rTSD_118;Parent=repeat_region_118;Name=TE_00000607;Classification=LTR/Copia;Sequence_ontology=SO:0000434;ltr_identity=0.9227;Method=structural;motif=TGCA;tsd=CTTTT
215	EDTA	Mutator_TIR_transposon	580698	581939	.	.	.	ID=TE_struc_487;Name=215:580698..581939;Classification=DNA/DTM;Sequence_ontology=SO:0002280;Identity=0.9;Method=structural;TSD=GTTTAAAA_GTTTAAAA_100.0;TIR=CCTAAGAAAC_GTTTCTTAAG
215	EDTA	repeat_region	592880	599410	.	+	.	ID=repeat_region_119;Name=TE_00000722;Classification=LTR/Copia;Sequence_ontology=SO:0000657;ltr_identity=0.9465;Method=structural;motif=TGCA;tsd=AATGT
215	EDTA	target_site_duplication	592880	592884	.	+	.	ID=lTSD_119;Parent=repeat_region_119;Name=TE_00000722;Classification=LTR/Copia;Sequence_ontology=SO:0000434;ltr_identity=0.9465;Method=structural;motif=TGCA;tsd=AATGT
215	EDTA	long_terminal_repeat	592885	593244	.	+	.	ID=lLTR_119;Parent=repeat_region_119;Name=TE_00000722;Classification=LTR/Copia;Sequence_ontology=SO:0000286;ltr_identity=0.9465;Method=structural;motif=TGCA;tsd=AATGT
215	EDTA	Copia_LTR_retrotransposon	592885	599405	.	+	.	ID=LTRRT_119;Parent=repeat_region_119;Name=TE_00000722;Classification=LTR/Copia;Sequence_ontology=SO:0002264;ltr_identity=0.9465;Method=structural;motif=TGCA;tsd=AATGT
215	EDTA	long_terminal_repeat	599048	599405	.	+	.	ID=rLTR_119;Parent=repeat_region_119;Name=TE_00000722;Classification=LTR/Copia;Sequence_ontology=SO:0000286;ltr_identity=0.9465;Method=structural;motif=TGCA;tsd=AATGT
215	EDTA	target_site_duplication	599406	599410	.	+	.	ID=rTSD_119;Parent=repeat_region_119;Name=TE_00000722;Classification=LTR/Copia;Sequence_ontology=SO:0000434;ltr_identity=0.9465;Method=structural;motif=TGCA;tsd=AATGT
216	EDTA	Mutator_TIR_transposon	359316	363620	.	.	.	ID=TE_struc_488;Name=TE_00000700;Classification=DNA/DTM;Sequence_ontology=SO:0002280;Identity=0.9;Method=structural;TSD=AAAAGGCAT_AAAAGGCAT_100.0;TIR=GGGCTTAAAA_TTTTAAGTCC
216	EDTA	PIF_Harbinger_TIR_transposon	598204	601216	.	.	.	ID=TE_struc_489;Name=TE_00000836;Classification=DNA/DTH;Sequence_ontology=SO:0002284;Identity=0.9;Method=structural;TSD=TTA_TTA_100.0;TIR=GAGCATATTT_AAATATGGTC
217	EDTA	hAT_TIR_transposon	557588	559039	.	.	.	ID=TE_struc_490;Name=TE_00000238;Classification=DNA/DTA;Sequence_ontology=SO:0002279;Identity=0.9;Method=structural;TSD=AAAAAAAA_AAAAAAAC_87.5;TIR=TAGTGTATTT_AAAGACACTA
218	EDTA	helitron	312273	317654	.	-	.	ID=TE_struc_491;Name=TE_00000406;Classification=DNA/Helitron;Sequence_ontology=SO:0000544;Identity=NA;Method=structural
220	EDTA	Mutator_TIR_transposon	432480	437085	.	.	.	ID=TE_struc_492;Name=TE_00000458;Classification=DNA/DTM;Sequence_ontology=SO:0002280;Identity=0.9;Method=structural;TSD=TAATCAATA_TAATTAATA_88.89;TIR=GCAAACAAAG_CTTTTTTTGC
221	EDTA	PIF_Harbinger_TIR_transposon	176345	178882	.	.	.	ID=TE_struc_493;Name=TE_00000447;Classification=DNA/DTH;Sequence_ontology=SO:0002284;Identity=0.9;Method=structural;TSD=TTA_TTA_100.0;TIR=GGGCAACCTT_AAAGTTGCCC
222	EDTA	repeat_region	470734	477354	.	+	.	ID=repeat_region_120;Name=TE_00000582;Classification=LTR/Gypsy;Sequence_ontology=SO:0000657;ltr_identity=0.9701;Method=structural;motif=TGTA;tsd=TTTTG
222	EDTA	target_site_duplication	470734	470738	.	+	.	ID=lTSD_120;Parent=repeat_region_120;Name=TE_00000582;Classification=LTR/Gypsy;Sequence_ontology=SO:0000434;ltr_identity=0.9701;Method=structural;motif=TGTA;tsd=TTTTG
222	EDTA	long_terminal_repeat	470739	471541	.	+	.	ID=lLTR_120;Parent=repeat_region_120;Name=TE_00000582;Classification=LTR/Gypsy;Sequence_ontology=SO:0000286;ltr_identity=0.9701;Method=structural;motif=TGTA;tsd=TTTTG
222	EDTA	Gypsy_LTR_retrotransposon	470739	477349	.	+	.	ID=LTRRT_120;Parent=repeat_region_120;Name=TE_00000582;Classification=LTR/Gypsy;Sequence_ontology=SO:0002265;ltr_identity=0.9701;Method=structural;motif=TGTA;tsd=TTTTG
222	EDTA	long_terminal_repeat	476578	477349	.	+	.	ID=rLTR_120;Parent=repeat_region_120;Name=TE_00000582;Classification=LTR/Gypsy;Sequence_ontology=SO:0000286;ltr_identity=0.9701;Method=structural;motif=TGTA;tsd=TTTTG
222	EDTA	target_site_duplication	477350	477354	.	+	.	ID=rTSD_120;Parent=repeat_region_120;Name=TE_00000582;Classification=LTR/Gypsy;Sequence_ontology=SO:0000434;ltr_identity=0.9701;Method=structural;motif=TGTA;tsd=TTTTG
223	EDTA	hAT_TIR_transposon	561287	561456	.	.	.	ID=TE_struc_494;Name=TE_00000609;Classification=MITE/DTA;Sequence_ontology=SO:0002279;Identity=1;Method=structural;TSD=GCTATGAT_GCTATGAT_100.0;TIR=CAGGGATTTA_TAAATCCCTG
225	EDTA	Mutator_TIR_transposon	531337	531438	.	.	.	ID=TE_struc_495;Name=225:531337..531438;Classification=MITE/DTM;Sequence_ontology=SO:0002280;Identity=1;Method=structural;TSD=TAAGTAA_TAAGCAA_85.71;TIR=GTATCGATAC_GTATCGATAC
225	EDTA	CACTA_TIR_transposon	543182	547836	.	.	.	ID=TE_struc_496;Name=TE_00000164;Classification=DNA/DTC;Sequence_ontology=SO:0002285;Identity=0.9;Method=structural;TSD=AC_AC_100.0;TIR=CACTGCTTAA_TTAAGGAGTG
225	EDTA	Mutator_TIR_transposon	610922	615652	.	.	.	ID=TE_struc_497;Name=225:610922..615652;Classification=DNA/DTM;Sequence_ontology=SO:0002280;Identity=0.9;Method=structural;TSD=TCTTTTA_TATTTTA_85.71;TIR=GCAATTTTAG_CTAAAATTAC
225	EDTA	PIF_Harbinger_TIR_transposon	622245	625040	.	.	.	ID=TE_struc_498;Name=225:622245..625040;Classification=DNA/DTH;Sequence_ontology=SO:0002284;Identity=0.9;Method=structural;TSD=TTA_TTA_100.0;TIR=GAGCAATCTT_AACATTGCTC
226	EDTA	repeat_region	117374	120456	.	-	.	ID=repeat_region_121;Name=TE_00000767;Classification=LTR/Gypsy;Sequence_ontology=SO:0000657;ltr_identity=0.9281;Method=structural;motif=TGCA;tsd=TATTG
226	EDTA	target_site_duplication	117374	117378	.	-	.	ID=lTSD_121;Parent=repeat_region_121;Name=TE_00000767;Classification=LTR/Gypsy;Sequence_ontology=SO:0000434;ltr_identity=0.9281;Method=structural;motif=TGCA;tsd=TATTG
226	EDTA	long_terminal_repeat	117379	117658	.	-	.	ID=lLTR_121;Parent=repeat_region_121;Name=TE_00000767;Classification=LTR/Gypsy;Sequence_ontology=SO:0000286;ltr_identity=0.9281;Method=structural;motif=TGCA;tsd=TATTG
226	EDTA	Gypsy_LTR_retrotransposon	117379	120451	.	-	.	ID=LTRRT_121;Parent=repeat_region_121;Name=TE_00000767;Classification=LTR/Gypsy;Sequence_ontology=SO:0002265;ltr_identity=0.9281;Method=structural;motif=TGCA;tsd=TATTG
226	EDTA	long_terminal_repeat	120173	120451	.	-	.	ID=rLTR_121;Parent=repeat_region_121;Name=TE_00000767;Classification=LTR/Gypsy;Sequence_ontology=SO:0000286;ltr_identity=0.9281;Method=structural;motif=TGCA;tsd=TATTG
226	EDTA	target_site_duplication	120452	120456	.	-	.	ID=rTSD_121;Parent=repeat_region_121;Name=TE_00000767;Classification=LTR/Gypsy;Sequence_ontology=SO:0000434;ltr_identity=0.9281;Method=structural;motif=TGCA;tsd=TATTG
226	EDTA	Mutator_TIR_transposon	332031	334150	.	.	.	ID=TE_struc_499;Name=226:332031..334150;Classification=DNA/DTM;Sequence_ontology=SO:0002280;Identity=0.9;Method=structural;TSD=ATATTTTT_ATATTTTT_100.0;TIR=GATTTTTGGA_TTCAAAAATC
226	EDTA	Mutator_TIR_transposon	374540	375174	.	.	.	ID=TE_struc_500;Name=TE_00000405;Classification=DNA/DTM;Sequence_ontology=SO:0002280;Identity=0.9;Method=structural;TSD=GATAGGTT_GATAGGTT_100.0;TIR=GACTTAGGTA_AACCTAAGTC
226	EDTA	hAT_TIR_transposon	597730	600042	.	.	.	ID=TE_struc_501;Name=TE_00000655;Classification=DNA/DTA;Sequence_ontology=SO:0002279;Identity=0.9;Method=structural;TSD=CTTGGCCC_CTTGGCCC_100.0;TIR=CCTTAGATAA_TTCTCTAAGG
227	EDTA	Mutator_TIR_transposon	422852	423114	.	.	.	ID=TE_struc_502;Name=TE_00000768;Classification=MITE/DTM;Sequence_ontology=SO:0002280;Identity=1;Method=structural;TSD=AACATGTTT_AACATGTTT_100.0;TIR=GTATTGATAC_GTATCAATAC
228	EDTA	CACTA_TIR_transposon	150890	153822	.	.	.	ID=TE_struc_503;Name=TE_00000387;Classification=DNA/DTC;Sequence_ontology=SO:0002285;Identity=0.9;Method=structural;TSD=AT_AT_100.0;TIR=CACTACAAAA_TTTTGTATTG
228	EDTA	Mutator_TIR_transposon	478251	478615	.	.	.	ID=TE_struc_504;Name=TE_00000466;Classification=MITE/DTM;Sequence_ontology=SO:0002280;Identity=0.9;Method=structural;TSD=AAATGATG_AAATGATG_100.0;TIR=GCTTAACATG_AATGTTAAGC
229	EDTA	Mutator_TIR_transposon	443234	446905	.	.	.	ID=TE_struc_505;Name=TE_00000423;Classification=DNA/DTM;Sequence_ontology=SO:0002280;Identity=0.9;Method=structural;TSD=AAGATTT_AAGATTT_100.0;TIR=GCCTTATGTA_TTCATAAGGC
230	EDTA	Mutator_TIR_transposon	134373	134517	.	.	.	ID=TE_struc_506;Name=TE_00000698;Classification=MITE/DTM;Sequence_ontology=SO:0002280;Identity=0.9;Method=structural;TSD=TTAGTTA_TTATTTA_85.71;TIR=GCCAAATAAG_CTTATTTGCC
230	EDTA	Mutator_TIR_transposon	197439	201756	.	.	.	ID=TE_struc_507;Name=TE_00000732;Classification=DNA/DTM;Sequence_ontology=SO:0002280;Identity=0.9;Method=structural;TSD=ACATAGA_ACATAGA_100.0;TIR=GTTCCAAAGA_TCTTTGGACC
230	EDTA	Mutator_TIR_transposon	383719	383922	.	.	.	ID=TE_struc_508;Name=TE_00000532;Classification=MITE/DTM;Sequence_ontology=SO:0002280;Identity=0.9;Method=structural;TSD=GTGAGCAT_GTGAGCAT_100.0;TIR=CTATGTTGCT_AGTAACATAG
231	EDTA	CACTA_TIR_transposon	12224	15166	.	.	.	ID=TE_struc_509;Name=231:12224..15166;Classification=DNA/DTC;Sequence_ontology=SO:0002285;Identity=0.9;Method=structural;TSD=TCT_TCT_100.0;TIR=CACTGGGAAG_CATCCCAGTG
231	EDTA	Mutator_TIR_transposon	140935	141649	.	.	.	ID=TE_struc_510;Name=TE_00000734;Classification=DNA/DTM;Sequence_ontology=SO:0002280;Identity=0.9;Method=structural;TSD=AAAGGAT_AAAGGAT_100.0;TIR=GAGATACTAG_CTAGTACCTC
233	EDTA	Mutator_TIR_transposon	347931	350547	.	.	.	ID=TE_struc_511;Name=233:347931..350547;Classification=DNA/DTM;Sequence_ontology=SO:0002280;Identity=0.9;Method=structural;TSD=CATTTGAT_CATTTGAT_100.0;TIR=GGATAAACTT_ATGTTTATCC
234	EDTA	Mutator_TIR_transposon	98892	99194	.	.	.	ID=TE_struc_512;Name=234:98892..99194;Classification=MITE/DTM;Sequence_ontology=SO:0002280;Identity=0.9;Method=structural;TSD=TCATTTCACG_TCATTTCACG_100.0;TIR=GATAAACTTT_CAAGTTTATC
234	EDTA	Mutator_TIR_transposon	506965	511213	.	.	.	ID=TE_struc_513;Name=TE_00000750;Classification=DNA/DTM;Sequence_ontology=SO:0002280;Identity=0.9;Method=structural;TSD=TTCTATTAA_TTCTATTAA_100.0;TIR=GAACAGAATG_TATTCTGTTC
236	EDTA	repeat_region	447883	449178	.	?	.	ID=repeat_region_122;Name=TE_00000721;Classification=LTR/unknown;Sequence_ontology=SO:0000657;ltr_identity=0.9106;Method=structural;motif=TGCA;tsd=ATTCT
236	EDTA	target_site_duplication	447883	447887	.	?	.	ID=lTSD_122;Parent=repeat_region_122;Name=TE_00000721;Classification=LTR/unknown;Sequence_ontology=SO:0000434;ltr_identity=0.9106;Method=structural;motif=TGCA;tsd=ATTCT
236	EDTA	long_terminal_repeat	447888	448126	.	?	.	ID=lLTR_122;Parent=repeat_region_122;Name=TE_00000721;Classification=LTR/unknown;Sequence_ontology=SO:0000286;ltr_identity=0.9106;Method=structural;motif=TGCA;tsd=ATTCT
236	EDTA	LTR_retrotransposon	447888	449173	.	?	.	ID=LTRRT_122;Parent=repeat_region_122;Name=TE_00000721;Classification=LTR/unknown;Sequence_ontology=SO:0000186;ltr_identity=0.9106;Method=structural;motif=TGCA;tsd=ATTCT
236	EDTA	long_terminal_repeat	448938	449173	.	?	.	ID=rLTR_122;Parent=repeat_region_122;Name=TE_00000721;Classification=LTR/unknown;Sequence_ontology=SO:0000286;ltr_identity=0.9106;Method=structural;motif=TGCA;tsd=ATTCT
236	EDTA	target_site_duplication	449174	449178	.	?	.	ID=rTSD_122;Parent=repeat_region_122;Name=TE_00000721;Classification=LTR/unknown;Sequence_ontology=SO:0000434;ltr_identity=0.9106;Method=structural;motif=TGCA;tsd=ATTCT
236	EDTA	Mutator_TIR_transposon	510581	515306	.	.	.	ID=TE_struc_514;Name=236:510581..515306;Classification=DNA/DTM;Sequence_ontology=SO:0002280;Identity=0.9;Method=structural;TSD=GTCGGTC_GTCGGTC_100.0;TIR=GACCCAATCA_TGTTTGGGTC
238	EDTA	repeat_region	178703	184079	.	+	.	ID=repeat_region_123;Name=TE_00000743;Classification=LTR/Gypsy;Sequence_ontology=SO:0000657;ltr_identity=0.9534;Method=structural;motif=TGCA;tsd=ATGCT
238	EDTA	target_site_duplication	178703	178707	.	+	.	ID=lTSD_123;Parent=repeat_region_123;Name=TE_00000743;Classification=LTR/Gypsy;Sequence_ontology=SO:0000434;ltr_identity=0.9534;Method=structural;motif=TGCA;tsd=ATGCT
238	EDTA	long_terminal_repeat	178708	178986	.	+	.	ID=lLTR_123;Parent=repeat_region_123;Name=TE_00000743;Classification=LTR/Gypsy;Sequence_ontology=SO:0000286;ltr_identity=0.9534;Method=structural;motif=TGCA;tsd=ATGCT
238	EDTA	Gypsy_LTR_retrotransposon	178708	184074	.	+	.	ID=LTRRT_123;Parent=repeat_region_123;Name=TE_00000743;Classification=LTR/Gypsy;Sequence_ontology=SO:0002265;ltr_identity=0.9534;Method=structural;motif=TGCA;tsd=ATGCT
238	EDTA	long_terminal_repeat	183792	184074	.	+	.	ID=rLTR_123;Parent=repeat_region_123;Name=TE_00000743;Classification=LTR/Gypsy;Sequence_ontology=SO:0000286;ltr_identity=0.9534;Method=structural;motif=TGCA;tsd=ATGCT
238	EDTA	target_site_duplication	184075	184079	.	+	.	ID=rTSD_123;Parent=repeat_region_123;Name=TE_00000743;Classification=LTR/Gypsy;Sequence_ontology=SO:0000434;ltr_identity=0.9534;Method=structural;motif=TGCA;tsd=ATGCT
239	EDTA	repeat_region	88583	94916	.	?	.	ID=repeat_region_124;Name=TE_00000580;Classification=LTR/unknown;Sequence_ontology=SO:0000657;ltr_identity=0.9809;Method=structural;motif=TGCA;tsd=CGATG
239	EDTA	target_site_duplication	88583	88587	.	?	.	ID=lTSD_124;Parent=repeat_region_124;Name=TE_00000580;Classification=LTR/unknown;Sequence_ontology=SO:0000434;ltr_identity=0.9809;Method=structural;motif=TGCA;tsd=CGATG
239	EDTA	long_terminal_repeat	88588	88954	.	?	.	ID=lLTR_124;Parent=repeat_region_124;Name=TE_00000580;Classification=LTR/unknown;Sequence_ontology=SO:0000286;ltr_identity=0.9809;Method=structural;motif=TGCA;tsd=CGATG
239	EDTA	LTR_retrotransposon	88588	94911	.	?	.	ID=LTRRT_124;Parent=repeat_region_124;Name=TE_00000580;Classification=LTR/unknown;Sequence_ontology=SO:0000186;ltr_identity=0.9809;Method=structural;motif=TGCA;tsd=CGATG
239	EDTA	long_terminal_repeat	94544	94911	.	?	.	ID=rLTR_124;Parent=repeat_region_124;Name=TE_00000580;Classification=LTR/unknown;Sequence_ontology=SO:0000286;ltr_identity=0.9809;Method=structural;motif=TGCA;tsd=CGATG
239	EDTA	target_site_duplication	94912	94916	.	?	.	ID=rTSD_124;Parent=repeat_region_124;Name=TE_00000580;Classification=LTR/unknown;Sequence_ontology=SO:0000434;ltr_identity=0.9809;Method=structural;motif=TGCA;tsd=CGATG
240	EDTA	Mutator_TIR_transposon	558193	558848	.	.	.	ID=TE_struc_515;Name=240:558193..558848;Classification=DNA/DTM;Sequence_ontology=SO:0002280;Identity=0.9;Method=structural;TSD=AAAATGGG_AAAATGGG_100.0;TIR=GGTTTCTGTT_AAAAGAAACC
242	EDTA	Tc1_Mariner_TIR_transposon	344484	349269	.	.	.	ID=TE_struc_516;Name=242:344484..349269;Classification=DNA/DTT;Sequence_ontology=SO:0002278;Identity=0.9;Method=structural;TSD=TA_TA_100.0;TIR=CTTACTCTCT_AAAGAGTAAG
242	EDTA	PIF_Harbinger_TIR_transposon	424545	426744	.	.	.	ID=TE_struc_517;Name=TE_00000170;Classification=DNA/DTH;Sequence_ontology=SO:0002284;Identity=0.9;Method=structural;TSD=TTA_TTA_100.0;TIR=GCTCATTTGA_TCAAATGAAC
243	EDTA	repeat_region	103588	110125	.	?	.	ID=repeat_region_125;Name=TE_00000580;Classification=LTR/unknown;Sequence_ontology=SO:0000657;ltr_identity=0.9242;Method=structural;motif=TGCA;tsd=TTCTA
243	EDTA	target_site_duplication	103588	103592	.	?	.	ID=lTSD_125;Parent=repeat_region_125;Name=TE_00000580;Classification=LTR/unknown;Sequence_ontology=SO:0000434;ltr_identity=0.9242;Method=structural;motif=TGCA;tsd=TTCTA
243	EDTA	long_terminal_repeat	103593	103952	.	?	.	ID=lLTR_125;Parent=repeat_region_125;Name=TE_00000580;Classification=LTR/unknown;Sequence_ontology=SO:0000286;ltr_identity=0.9242;Method=structural;motif=TGCA;tsd=TTCTA
243	EDTA	LTR_retrotransposon	103593	110120	.	?	.	ID=LTRRT_125;Parent=repeat_region_125;Name=TE_00000580;Classification=LTR/unknown;Sequence_ontology=SO:0000186;ltr_identity=0.9242;Method=structural;motif=TGCA;tsd=TTCTA
243	EDTA	long_terminal_repeat	109761	110120	.	?	.	ID=rLTR_125;Parent=repeat_region_125;Name=TE_00000580;Classification=LTR/unknown;Sequence_ontology=SO:0000286;ltr_identity=0.9242;Method=structural;motif=TGCA;tsd=TTCTA
243	EDTA	target_site_duplication	110121	110125	.	?	.	ID=rTSD_125;Parent=repeat_region_125;Name=TE_00000580;Classification=LTR/unknown;Sequence_ontology=SO:0000434;ltr_identity=0.9242;Method=structural;motif=TGCA;tsd=TTCTA
243	EDTA	PIF_Harbinger_TIR_transposon	284200	286103	.	.	.	ID=TE_struc_518;Name=TE_00000384;Classification=DNA/DTH;Sequence_ontology=SO:0002284;Identity=0.9;Method=structural;TSD=TTA_TTA_100.0;TIR=GGCCTCAAAG_TTTTGAGGCC
243	EDTA	CACTA_TIR_transposon	529759	531898	.	.	.	ID=TE_struc_519;Name=TE_00000707;Classification=DNA/DTC;Sequence_ontology=SO:0002285;Identity=0.9;Method=structural;TSD=GC_GC_100.0;TIR=CACTAGAAAC_GTATCTAGTG
244	EDTA	repeat_region	298075	302974	.	+	.	ID=repeat_region_126;Name=TE_00000527;Classification=LTR/Gypsy;Sequence_ontology=SO:0000657;ltr_identity=0.9637;Method=structural;motif=TGCA;tsd=GGAAA
244	EDTA	target_site_duplication	298075	298079	.	+	.	ID=lTSD_126;Parent=repeat_region_126;Name=TE_00000527;Classification=LTR/Gypsy;Sequence_ontology=SO:0000434;ltr_identity=0.9637;Method=structural;motif=TGCA;tsd=GGAAA
244	EDTA	long_terminal_repeat	298080	298444	.	+	.	ID=lLTR_126;Parent=repeat_region_126;Name=TE_00000527;Classification=LTR/Gypsy;Sequence_ontology=SO:0000286;ltr_identity=0.9637;Method=structural;motif=TGCA;tsd=GGAAA
244	EDTA	Gypsy_LTR_retrotransposon	298080	302969	.	+	.	ID=LTRRT_126;Parent=repeat_region_126;Name=TE_00000527;Classification=LTR/Gypsy;Sequence_ontology=SO:0002265;ltr_identity=0.9637;Method=structural;motif=TGCA;tsd=GGAAA
244	EDTA	long_terminal_repeat	302605	302969	.	+	.	ID=rLTR_126;Parent=repeat_region_126;Name=TE_00000527;Classification=LTR/Gypsy;Sequence_ontology=SO:0000286;ltr_identity=0.9637;Method=structural;motif=TGCA;tsd=GGAAA
244	EDTA	target_site_duplication	302970	302974	.	+	.	ID=rTSD_126;Parent=repeat_region_126;Name=TE_00000527;Classification=LTR/Gypsy;Sequence_ontology=SO:0000434;ltr_identity=0.9637;Method=structural;motif=TGCA;tsd=GGAAA
244	EDTA	helitron	378090	388009	.	+	.	ID=TE_struc_520;Name=TE_00000801;Classification=DNA/Helitron;Sequence_ontology=SO:0000544;Identity=NA;Method=structural
245	EDTA	repeat_region	420389	423895	.	?	.	ID=repeat_region_127;Name=TE_00000336;Classification=LTR/unknown;Sequence_ontology=SO:0000657;ltr_identity=0.9123;Method=structural;motif=TGCA;tsd=TAATT
245	EDTA	target_site_duplication	420389	420393	.	?	.	ID=lTSD_127;Parent=repeat_region_127;Name=TE_00000336;Classification=LTR/unknown;Sequence_ontology=SO:0000434;ltr_identity=0.9123;Method=structural;motif=TGCA;tsd=TAATT
245	EDTA	long_terminal_repeat	420394	420851	.	?	.	ID=lLTR_127;Parent=repeat_region_127;Name=TE_00000336;Classification=LTR/unknown;Sequence_ontology=SO:0000286;ltr_identity=0.9123;Method=structural;motif=TGCA;tsd=TAATT
245	EDTA	LTR_retrotransposon	420394	423890	.	?	.	ID=LTRRT_127;Parent=repeat_region_127;Name=TE_00000336;Classification=LTR/unknown;Sequence_ontology=SO:0000186;ltr_identity=0.9123;Method=structural;motif=TGCA;tsd=TAATT
245	EDTA	long_terminal_repeat	423433	423890	.	?	.	ID=rLTR_127;Parent=repeat_region_127;Name=TE_00000336;Classification=LTR/unknown;Sequence_ontology=SO:0000286;ltr_identity=0.9123;Method=structural;motif=TGCA;tsd=TAATT
245	EDTA	target_site_duplication	423891	423895	.	?	.	ID=rTSD_127;Parent=repeat_region_127;Name=TE_00000336;Classification=LTR/unknown;Sequence_ontology=SO:0000434;ltr_identity=0.9123;Method=structural;motif=TGCA;tsd=TAATT
245	EDTA	helitron	501770	502569	.	-	.	ID=TE_struc_521;Name=TE_00000749;Classification=DNA/Helitron;Sequence_ontology=SO:0000544;Identity=NA;Method=structural
245	EDTA	repeat_region	549753	559968	.	+	.	ID=repeat_region_128;Name=TE_00000553;Classification=LTR/Copia;Sequence_ontology=SO:0000657;ltr_identity=0.8955;Method=structural;motif=TGCA;tsd=ATTCT
245	EDTA	target_site_duplication	549753	549757	.	+	.	ID=lTSD_128;Parent=repeat_region_128;Name=TE_00000553;Classification=LTR/Copia;Sequence_ontology=SO:0000434;ltr_identity=0.8955;Method=structural;motif=TGCA;tsd=ATTCT
245	EDTA	long_terminal_repeat	549758	550938	.	+	.	ID=lLTR_128;Parent=repeat_region_128;Name=TE_00000553;Classification=LTR/Copia;Sequence_ontology=SO:0000286;ltr_identity=0.8955;Method=structural;motif=TGCA;tsd=ATTCT
245	EDTA	Copia_LTR_retrotransposon	549758	559963	.	+	.	ID=LTRRT_128;Parent=repeat_region_128;Name=TE_00000553;Classification=LTR/Copia;Sequence_ontology=SO:0002264;ltr_identity=0.8955;Method=structural;motif=TGCA;tsd=ATTCT
245	EDTA	long_terminal_repeat	558785	559963	.	+	.	ID=rLTR_128;Parent=repeat_region_128;Name=TE_00000553;Classification=LTR/Copia;Sequence_ontology=SO:0000286;ltr_identity=0.8955;Method=structural;motif=TGCA;tsd=ATTCT
245	EDTA	target_site_duplication	559964	559968	.	+	.	ID=rTSD_128;Parent=repeat_region_128;Name=TE_00000553;Classification=LTR/Copia;Sequence_ontology=SO:0000434;ltr_identity=0.8955;Method=structural;motif=TGCA;tsd=ATTCT
247	EDTA	Mutator_TIR_transposon	524365	528081	.	.	.	ID=TE_struc_522;Name=TE_00000244;Classification=DNA/DTM;Sequence_ontology=SO:0002280;Identity=0.9;Method=structural;TSD=AAATCAA_AAATCAA_100.0;TIR=GTGGTATCTC_GAGATACAAC
248	EDTA	repeat_region	7366	14458	.	?	.	ID=repeat_region_129;Name=TE_00000580;Classification=LTR/unknown;Sequence_ontology=SO:0000657;ltr_identity=0.9804;Method=structural;motif=TGCA;tsd=TATGA
248	EDTA	target_site_duplication	7366	7370	.	?	.	ID=lTSD_129;Parent=repeat_region_129;Name=TE_00000580;Classification=LTR/unknown;Sequence_ontology=SO:0000434;ltr_identity=0.9804;Method=structural;motif=TGCA;tsd=TATGA
248	EDTA	long_terminal_repeat	7371	7731	.	?	.	ID=lLTR_129;Parent=repeat_region_129;Name=TE_00000580;Classification=LTR/unknown;Sequence_ontology=SO:0000286;ltr_identity=0.9804;Method=structural;motif=TGCA;tsd=TATGA
248	EDTA	LTR_retrotransposon	7371	14453	.	?	.	ID=LTRRT_129;Parent=repeat_region_129;Name=TE_00000580;Classification=LTR/unknown;Sequence_ontology=SO:0000186;ltr_identity=0.9804;Method=structural;motif=TGCA;tsd=TATGA
248	EDTA	long_terminal_repeat	14095	14453	.	?	.	ID=rLTR_129;Parent=repeat_region_129;Name=TE_00000580;Classification=LTR/unknown;Sequence_ontology=SO:0000286;ltr_identity=0.9804;Method=structural;motif=TGCA;tsd=TATGA
248	EDTA	target_site_duplication	14454	14458	.	?	.	ID=rTSD_129;Parent=repeat_region_129;Name=TE_00000580;Classification=LTR/unknown;Sequence_ontology=SO:0000434;ltr_identity=0.9804;Method=structural;motif=TGCA;tsd=TATGA
248	EDTA	Mutator_TIR_transposon	513146	513282	.	.	.	ID=TE_struc_523;Name=TE_00000304;Classification=MITE/DTM;Sequence_ontology=SO:0002280;Identity=1;Method=structural;TSD=TTAAACAA_TTAAACAA_100.0;TIR=GAGGAAAGTT_AACTTTCCTC
249	EDTA	repeat_region	519446	524453	.	+	.	ID=repeat_region_130;Name=TE_00000509;Classification=LTR/Copia;Sequence_ontology=SO:0000657;ltr_identity=0.9814;Method=structural;motif=TGCA;tsd=CATCT
249	EDTA	target_site_duplication	519446	519450	.	+	.	ID=lTSD_130;Parent=repeat_region_130;Name=TE_00000509;Classification=LTR/Copia;Sequence_ontology=SO:0000434;ltr_identity=0.9814;Method=structural;motif=TGCA;tsd=CATCT
249	EDTA	long_terminal_repeat	519451	519729	.	+	.	ID=lLTR_130;Parent=repeat_region_130;Name=TE_00000509;Classification=LTR/Copia;Sequence_ontology=SO:0000286;ltr_identity=0.9814;Method=structural;motif=TGCA;tsd=CATCT
249	EDTA	Copia_LTR_retrotransposon	519451	524448	.	+	.	ID=LTRRT_130;Parent=repeat_region_130;Name=TE_00000509;Classification=LTR/Copia;Sequence_ontology=SO:0002264;ltr_identity=0.9814;Method=structural;motif=TGCA;tsd=CATCT
249	EDTA	long_terminal_repeat	524178	524448	.	+	.	ID=rLTR_130;Parent=repeat_region_130;Name=TE_00000509;Classification=LTR/Copia;Sequence_ontology=SO:0000286;ltr_identity=0.9814;Method=structural;motif=TGCA;tsd=CATCT
249	EDTA	target_site_duplication	524449	524453	.	+	.	ID=rTSD_130;Parent=repeat_region_130;Name=TE_00000509;Classification=LTR/Copia;Sequence_ontology=SO:0000434;ltr_identity=0.9814;Method=structural;motif=TGCA;tsd=CATCT
251	EDTA	repeat_region	52662	59328	.	+	.	ID=repeat_region_131;Name=TE_00000582;Classification=LTR/Gypsy;Sequence_ontology=SO:0000657;ltr_identity=0.9850;Method=structural;motif=TGTA;tsd=AAGCT
251	EDTA	target_site_duplication	52662	52666	.	+	.	ID=lTSD_131;Parent=repeat_region_131;Name=TE_00000582;Classification=LTR/Gypsy;Sequence_ontology=SO:0000434;ltr_identity=0.9850;Method=structural;motif=TGTA;tsd=AAGCT
251	EDTA	long_terminal_repeat	52667	53468	.	+	.	ID=lLTR_131;Parent=repeat_region_131;Name=TE_00000582;Classification=LTR/Gypsy;Sequence_ontology=SO:0000286;ltr_identity=0.9850;Method=structural;motif=TGTA;tsd=AAGCT
251	EDTA	Gypsy_LTR_retrotransposon	52667	59323	.	+	.	ID=LTRRT_131;Parent=repeat_region_131;Name=TE_00000582;Classification=LTR/Gypsy;Sequence_ontology=SO:0002265;ltr_identity=0.9850;Method=structural;motif=TGTA;tsd=AAGCT
251	EDTA	long_terminal_repeat	58523	59323	.	+	.	ID=rLTR_131;Parent=repeat_region_131;Name=TE_00000582;Classification=LTR/Gypsy;Sequence_ontology=SO:0000286;ltr_identity=0.9850;Method=structural;motif=TGTA;tsd=AAGCT
251	EDTA	target_site_duplication	59324	59328	.	+	.	ID=rTSD_131;Parent=repeat_region_131;Name=TE_00000582;Classification=LTR/Gypsy;Sequence_ontology=SO:0000434;ltr_identity=0.9850;Method=structural;motif=TGTA;tsd=AAGCT
251	EDTA	repeat_region	261306	266330	.	+	.	ID=repeat_region_132;Name=TE_00000509;Classification=LTR/Copia;Sequence_ontology=SO:0000657;ltr_identity=0.9341;Method=structural;motif=TGCA;tsd=TTTC
251	EDTA	target_site_duplication	261306	261309	.	+	.	ID=lTSD_132;Parent=repeat_region_132;Name=TE_00000509;Classification=LTR/Copia;Sequence_ontology=SO:0000434;ltr_identity=0.9341;Method=structural;motif=TGCA;tsd=TTTC
251	EDTA	long_terminal_repeat	261310	261588	.	+	.	ID=lLTR_132;Parent=repeat_region_132;Name=TE_00000509;Classification=LTR/Copia;Sequence_ontology=SO:0000286;ltr_identity=0.9341;Method=structural;motif=TGCA;tsd=TTTC
251	EDTA	Copia_LTR_retrotransposon	261310	266326	.	+	.	ID=LTRRT_132;Parent=repeat_region_132;Name=TE_00000509;Classification=LTR/Copia;Sequence_ontology=SO:0002264;ltr_identity=0.9341;Method=structural;motif=TGCA;tsd=TTTC
251	EDTA	long_terminal_repeat	266051	266326	.	+	.	ID=rLTR_132;Parent=repeat_region_132;Name=TE_00000509;Classification=LTR/Copia;Sequence_ontology=SO:0000286;ltr_identity=0.9341;Method=structural;motif=TGCA;tsd=TTTC
251	EDTA	target_site_duplication	266327	266330	.	+	.	ID=rTSD_132;Parent=repeat_region_132;Name=TE_00000509;Classification=LTR/Copia;Sequence_ontology=SO:0000434;ltr_identity=0.9341;Method=structural;motif=TGCA;tsd=TTTC
252	EDTA	repeat_region	112808	119504	.	+	.	ID=repeat_region_133;Name=TE_00000582;Classification=LTR/Gypsy;Sequence_ontology=SO:0000657;ltr_identity=0.9987;Method=structural;motif=TGTA;tsd=ATTTC
252	EDTA	target_site_duplication	112808	112812	.	+	.	ID=lTSD_133;Parent=repeat_region_133;Name=TE_00000582;Classification=LTR/Gypsy;Sequence_ontology=SO:0000434;ltr_identity=0.9987;Method=structural;motif=TGTA;tsd=ATTTC
252	EDTA	long_terminal_repeat	112816	113626	.	+	.	ID=lLTR_133;Parent=repeat_region_133;Name=TE_00000582;Classification=LTR/Gypsy;Sequence_ontology=SO:0000286;ltr_identity=0.9987;Method=structural;motif=TGTA;tsd=ATTTC
252	EDTA	Gypsy_LTR_retrotransposon	112816	119499	.	+	.	ID=LTRRT_133;Parent=repeat_region_133;Name=TE_00000582;Classification=LTR/Gypsy;Sequence_ontology=SO:0002265;ltr_identity=0.9987;Method=structural;motif=TGTA;tsd=ATTTC
252	EDTA	long_terminal_repeat	118695	119499	.	+	.	ID=rLTR_133;Parent=repeat_region_133;Name=TE_00000582;Classification=LTR/Gypsy;Sequence_ontology=SO:0000286;ltr_identity=0.9987;Method=structural;motif=TGTA;tsd=ATTTC
252	EDTA	target_site_duplication	119500	119504	.	+	.	ID=rTSD_133;Parent=repeat_region_133;Name=TE_00000582;Classification=LTR/Gypsy;Sequence_ontology=SO:0000434;ltr_identity=0.9987;Method=structural;motif=TGTA;tsd=ATTTC
252	EDTA	repeat_region	419889	429951	.	-	.	ID=repeat_region_134;Name=TE_00000553;Classification=LTR/Copia;Sequence_ontology=SO:0000657;ltr_identity=0.8889;Method=structural;motif=TGCA;tsd=CATAT
252	EDTA	target_site_duplication	419889	419893	.	-	.	ID=lTSD_134;Parent=repeat_region_134;Name=TE_00000553;Classification=LTR/Copia;Sequence_ontology=SO:0000434;ltr_identity=0.8889;Method=structural;motif=TGCA;tsd=CATAT
252	EDTA	long_terminal_repeat	419894	421051	.	-	.	ID=lLTR_134;Parent=repeat_region_134;Name=TE_00000553;Classification=LTR/Copia;Sequence_ontology=SO:0000286;ltr_identity=0.8889;Method=structural;motif=TGCA;tsd=CATAT
252	EDTA	Copia_LTR_retrotransposon	419894	429946	.	-	.	ID=LTRRT_134;Parent=repeat_region_134;Name=TE_00000553;Classification=LTR/Copia;Sequence_ontology=SO:0002264;ltr_identity=0.8889;Method=structural;motif=TGCA;tsd=CATAT
252	EDTA	long_terminal_repeat	428810	429946	.	-	.	ID=rLTR_134;Parent=repeat_region_134;Name=TE_00000553;Classification=LTR/Copia;Sequence_ontology=SO:0000286;ltr_identity=0.8889;Method=structural;motif=TGCA;tsd=CATAT
252	EDTA	target_site_duplication	429947	429951	.	-	.	ID=rTSD_134;Parent=repeat_region_134;Name=TE_00000553;Classification=LTR/Copia;Sequence_ontology=SO:0000434;ltr_identity=0.8889;Method=structural;motif=TGCA;tsd=CATAT
253	EDTA	Mutator_TIR_transposon	192770	193970	.	.	.	ID=TE_struc_524;Name=253:192770..193970;Classification=DNA/DTM;Sequence_ontology=SO:0002280;Identity=0.9;Method=structural;TSD=TAATATTA_TAATATTA_100.0;TIR=GCTTGACTTT_AAAGTTAAGC
253	EDTA	hAT_TIR_transposon	427649	428111	.	.	.	ID=TE_struc_525;Name=TE_00000225;Classification=MITE/DTA;Sequence_ontology=SO:0002279;Identity=1;Method=structural;TSD=CAGCCAGC_CAGCCAGC_100.0;TIR=TAGGGGTGAG_CTCACCCCTA
254	EDTA	Mutator_TIR_transposon	585699	588340	.	.	.	ID=TE_struc_526;Name=TE_00000172;Classification=DNA/DTM;Sequence_ontology=SO:0002280;Identity=0.9;Method=structural;TSD=CCCAACA_CCCAACA_100.0;TIR=CCAAAATCTT_AAGATTGTGG
256	EDTA	helitron	7029	9207	.	+	.	ID=TE_struc_527;Name=TE_00000363;Classification=DNA/Helitron;Sequence_ontology=SO:0000544;Identity=NA;Method=structural
259	EDTA	CACTA_TIR_transposon	166049	167953	.	.	.	ID=TE_struc_528;Name=TE_00000215;Classification=DNA/DTC;Sequence_ontology=SO:0002285;Identity=0.9;Method=structural;TSD=CC_CC_100.0;TIR=CACTATGAGA_TCTCATGGTG
259	EDTA	repeat_region	231624	238178	.	+	.	ID=repeat_region_135;Name=TE_00000474;Classification=LTR/Copia;Sequence_ontology=SO:0000657;ltr_identity=0.9670;Method=structural;motif=TGCA;tsd=AATTA
259	EDTA	target_site_duplication	231624	231628	.	+	.	ID=lTSD_135;Parent=repeat_region_135;Name=TE_00000474;Classification=LTR/Copia;Sequence_ontology=SO:0000434;ltr_identity=0.9670;Method=structural;motif=TGCA;tsd=AATTA
259	EDTA	long_terminal_repeat	231629	232883	.	+	.	ID=lLTR_135;Parent=repeat_region_135;Name=TE_00000474;Classification=LTR/Copia;Sequence_ontology=SO:0000286;ltr_identity=0.9670;Method=structural;motif=TGCA;tsd=AATTA
259	EDTA	Copia_LTR_retrotransposon	231629	238173	.	+	.	ID=LTRRT_135;Parent=repeat_region_135;Name=TE_00000474;Classification=LTR/Copia;Sequence_ontology=SO:0002264;ltr_identity=0.9670;Method=structural;motif=TGCA;tsd=AATTA
259	EDTA	long_terminal_repeat	236925	238173	.	+	.	ID=rLTR_135;Parent=repeat_region_135;Name=TE_00000474;Classification=LTR/Copia;Sequence_ontology=SO:0000286;ltr_identity=0.9670;Method=structural;motif=TGCA;tsd=AATTA
259	EDTA	target_site_duplication	238174	238178	.	+	.	ID=rTSD_135;Parent=repeat_region_135;Name=TE_00000474;Classification=LTR/Copia;Sequence_ontology=SO:0000434;ltr_identity=0.9670;Method=structural;motif=TGCA;tsd=AATTA
259	EDTA	CACTA_TIR_transposon	559732	561327	.	.	.	ID=TE_struc_529;Name=TE_00000861;Classification=DNA/DTC;Sequence_ontology=SO:0002285;Identity=0.9;Method=structural;TSD=CTT_CTT_100.0;TIR=CACTAGCACA_TGTGCTGGTG
260	EDTA	CACTA_TIR_transposon	6960	9405	.	.	.	ID=TE_struc_530;Name=260:6960..9405;Classification=DNA/DTC;Sequence_ontology=SO:0002285;Identity=0.9;Method=structural;TSD=TT_TT_100.0;TIR=CACTGCAAGA_TCTTGAAGTG
260	EDTA	repeat_region	330371	334855	.	-	.	ID=repeat_region_136;Name=TE_00000926;Classification=LTR/Gypsy;Sequence_ontology=SO:0000657;ltr_identity=0.9730;Method=structural;motif=TGCA;tsd=CATGT
260	EDTA	target_site_duplication	330371	330375	.	-	.	ID=lTSD_136;Parent=repeat_region_136;Name=TE_00000926;Classification=LTR/Gypsy;Sequence_ontology=SO:0000434;ltr_identity=0.9730;Method=structural;motif=TGCA;tsd=CATGT
260	EDTA	long_terminal_repeat	330376	330747	.	-	.	ID=lLTR_136;Parent=repeat_region_136;Name=TE_00000926;Classification=LTR/Gypsy;Sequence_ontology=SO:0000286;ltr_identity=0.9730;Method=structural;motif=TGCA;tsd=CATGT
260	EDTA	Gypsy_LTR_retrotransposon	330376	334850	.	-	.	ID=LTRRT_136;Parent=repeat_region_136;Name=TE_00000926;Classification=LTR/Gypsy;Sequence_ontology=SO:0002265;ltr_identity=0.9730;Method=structural;motif=TGCA;tsd=CATGT
260	EDTA	long_terminal_repeat	334479	334850	.	-	.	ID=rLTR_136;Parent=repeat_region_136;Name=TE_00000926;Classification=LTR/Gypsy;Sequence_ontology=SO:0000286;ltr_identity=0.9730;Method=structural;motif=TGCA;tsd=CATGT
260	EDTA	target_site_duplication	334851	334855	.	-	.	ID=rTSD_136;Parent=repeat_region_136;Name=TE_00000926;Classification=LTR/Gypsy;Sequence_ontology=SO:0000434;ltr_identity=0.9730;Method=structural;motif=TGCA;tsd=CATGT
260	EDTA	hAT_TIR_transposon	448932	449469	.	.	.	ID=TE_struc_531;Name=TE_00000578;Classification=MITE/DTA;Sequence_ontology=SO:0002279;Identity=0.9;Method=structural;TSD=GGCTCAAC_GGCTCAAC_100.0;TIR=CAATGTTGTC_GACAATATTG
262	EDTA	repeat_region	151176	156647	.	+	.	ID=repeat_region_137;Name=TE_00000923;Classification=LTR/Copia;Sequence_ontology=SO:0000657;ltr_identity=0.9958;Method=structural;motif=TGCA;tsd=CATCT
262	EDTA	target_site_duplication	151176	151180	.	+	.	ID=lTSD_137;Parent=repeat_region_137;Name=TE_00000923;Classification=LTR/Copia;Sequence_ontology=SO:0000434;ltr_identity=0.9958;Method=structural;motif=TGCA;tsd=CATCT
262	EDTA	long_terminal_repeat	151181	151901	.	+	.	ID=lLTR_137;Parent=repeat_region_137;Name=TE_00000923;Classification=LTR/Copia;Sequence_ontology=SO:0000286;ltr_identity=0.9958;Method=structural;motif=TGCA;tsd=CATCT
262	EDTA	Copia_LTR_retrotransposon	151181	156642	.	+	.	ID=LTRRT_137;Parent=repeat_region_137;Name=TE_00000923;Classification=LTR/Copia;Sequence_ontology=SO:0002264;ltr_identity=0.9958;Method=structural;motif=TGCA;tsd=CATCT
262	EDTA	long_terminal_repeat	155921	156642	.	+	.	ID=rLTR_137;Parent=repeat_region_137;Name=TE_00000923;Classification=LTR/Copia;Sequence_ontology=SO:0000286;ltr_identity=0.9958;Method=structural;motif=TGCA;tsd=CATCT
262	EDTA	target_site_duplication	156643	156647	.	+	.	ID=rTSD_137;Parent=repeat_region_137;Name=TE_00000923;Classification=LTR/Copia;Sequence_ontology=SO:0000434;ltr_identity=0.9958;Method=structural;motif=TGCA;tsd=CATCT
262	EDTA	Mutator_TIR_transposon	416904	419113	.	.	.	ID=TE_struc_532;Name=TE_00000173;Classification=DNA/DTM;Sequence_ontology=SO:0002280;Identity=0.9;Method=structural;TSD=CATCAAT_CATCAAT_100.0;TIR=GGAAGGTGAT_ATTACCTTCC
262	EDTA	Mutator_TIR_transposon	426354	429061	.	.	.	ID=TE_struc_533;Name=TE_00000344;Classification=DNA/DTM;Sequence_ontology=SO:0002280;Identity=0.9;Method=structural;TSD=TAGCTATTT_TAGCTATTT_100.0;TIR=CAAAAGCTTT_AAAGCATTTG
264	EDTA	helitron	491521	494345	.	+	.	ID=TE_struc_534;Name=TE_00000174;Classification=DNA/Helitron;Sequence_ontology=SO:0000544;Identity=NA;Method=structural
266	EDTA	CACTA_TIR_transposon	453241	455911	.	.	.	ID=TE_struc_535;Name=TE_00000175;Classification=DNA/DTC;Sequence_ontology=SO:0002285;Identity=0.9;Method=structural;TSD=GA_GA_100.0;TIR=CACTGCAAAG_CTTTGAAGTG
266	EDTA	PIF_Harbinger_TIR_transposon	470033	470122	.	.	.	ID=TE_struc_536;Name=TE_00000892;Classification=MITE/DTH;Sequence_ontology=SO:0002284;Identity=1;Method=structural;TSD=TTA_TTA_100.0;TIR=GGTCCAAATT_AATTTGGACC
267	EDTA	Mutator_TIR_transposon	282943	283108	.	.	.	ID=TE_struc_537;Name=TE_00000878;Classification=MITE/DTM;Sequence_ontology=SO:0002280;Identity=0.9;Method=structural;TSD=CTTTATAT_CTTTATAT_100.0;TIR=CTATGTTGCT_AGTAACATAG
268	EDTA	hAT_TIR_transposon	59259	61465	.	.	.	ID=TE_struc_538;Name=268:59259..61465;Classification=DNA/DTA;Sequence_ontology=SO:0002279;Identity=0.9;Method=structural;TSD=CAAGAAAA_CAAGAAAA_100.0;TIR=CAAAGGTGAA_TTCACCTGTG
268	EDTA	repeat_region	525805	530830	.	+	.	ID=repeat_region_138;Name=TE_00000509;Classification=LTR/Copia;Sequence_ontology=SO:0000657;ltr_identity=0.9314;Method=structural;motif=TGCA;tsd=CGAAC
268	EDTA	target_site_duplication	525805	525809	.	+	.	ID=lTSD_138;Parent=repeat_region_138;Name=TE_00000509;Classification=LTR/Copia;Sequence_ontology=SO:0000434;ltr_identity=0.9314;Method=structural;motif=TGCA;tsd=CGAAC
268	EDTA	long_terminal_repeat	525810	526089	.	+	.	ID=lLTR_138;Parent=repeat_region_138;Name=TE_00000509;Classification=LTR/Copia;Sequence_ontology=SO:0000286;ltr_identity=0.9314;Method=structural;motif=TGCA;tsd=CGAAC
268	EDTA	Copia_LTR_retrotransposon	525810	530825	.	+	.	ID=LTRRT_138;Parent=repeat_region_138;Name=TE_00000509;Classification=LTR/Copia;Sequence_ontology=SO:0002264;ltr_identity=0.9314;Method=structural;motif=TGCA;tsd=CGAAC
268	EDTA	long_terminal_repeat	530547	530825	.	+	.	ID=rLTR_138;Parent=repeat_region_138;Name=TE_00000509;Classification=LTR/Copia;Sequence_ontology=SO:0000286;ltr_identity=0.9314;Method=structural;motif=TGCA;tsd=CGAAC
268	EDTA	target_site_duplication	530826	530830	.	+	.	ID=rTSD_138;Parent=repeat_region_138;Name=TE_00000509;Classification=LTR/Copia;Sequence_ontology=SO:0000434;ltr_identity=0.9314;Method=structural;motif=TGCA;tsd=CGAAC
269	EDTA	CACTA_TIR_transposon	11937	15938	.	.	.	ID=TE_struc_539;Name=269:11937..15938;Classification=DNA/DTC;Sequence_ontology=SO:0002285;Identity=0.9;Method=structural;TSD=TT_TT_100.0;TIR=CACTAAGATA_TAACTTAGTG
269	EDTA	CACTA_TIR_transposon	135664	136546	.	.	.	ID=TE_struc_540;Name=TE_00000851;Classification=DNA/DTC;Sequence_ontology=SO:0002285;Identity=0.9;Method=structural;TSD=TA_TA_100.0;TIR=CACTATCTAA_GTAGATAGTG
270	EDTA	Mutator_TIR_transposon	42766	46955	.	.	.	ID=TE_struc_541;Name=270:42766..46955;Classification=DNA/DTM;Sequence_ontology=SO:0002280;Identity=0.9;Method=structural;TSD=GCAAATTT_GCAAATTT_100.0;TIR=GGAAAATATA_TATAATTTCC
270	EDTA	Mutator_TIR_transposon	87849	92112	.	.	.	ID=TE_struc_542;Name=TE_00000647;Classification=DNA/DTM;Sequence_ontology=SO:0002280;Identity=0.9;Method=structural;TSD=ACTAAACA_ACTAAACA_100.0;TIR=GGGGTTTTTA_AAAAAACCCC
272	EDTA	CACTA_TIR_transposon	124777	126799	.	.	.	ID=TE_struc_543;Name=272:124777..126799;Classification=DNA/DTC;Sequence_ontology=SO:0002285;Identity=0.9;Method=structural;TSD=CA_CA_100.0;TIR=CACTGGAGAA_TTCTCCACTG
272	EDTA	repeat_region	230408	236921	.	+	.	ID=repeat_region_139;Name=TE_00000554;Classification=LTR/Copia;Sequence_ontology=SO:0000657;ltr_identity=0.9367;Method=structural;motif=TGCA;tsd=ATAAG
272	EDTA	target_site_duplication	230408	230412	.	+	.	ID=lTSD_139;Parent=repeat_region_139;Name=TE_00000554;Classification=LTR/Copia;Sequence_ontology=SO:0000434;ltr_identity=0.9367;Method=structural;motif=TGCA;tsd=ATAAG
272	EDTA	long_terminal_repeat	230413	231128	.	+	.	ID=lLTR_139;Parent=repeat_region_139;Name=TE_00000554;Classification=LTR/Copia;Sequence_ontology=SO:0000286;ltr_identity=0.9367;Method=structural;motif=TGCA;tsd=ATAAG
272	EDTA	Copia_LTR_retrotransposon	230413	236916	.	+	.	ID=LTRRT_139;Parent=repeat_region_139;Name=TE_00000554;Classification=LTR/Copia;Sequence_ontology=SO:0002264;ltr_identity=0.9367;Method=structural;motif=TGCA;tsd=ATAAG
272	EDTA	long_terminal_repeat	236189	236916	.	+	.	ID=rLTR_139;Parent=repeat_region_139;Name=TE_00000554;Classification=LTR/Copia;Sequence_ontology=SO:0000286;ltr_identity=0.9367;Method=structural;motif=TGCA;tsd=ATAAG
272	EDTA	target_site_duplication	236917	236921	.	+	.	ID=rTSD_139;Parent=repeat_region_139;Name=TE_00000554;Classification=LTR/Copia;Sequence_ontology=SO:0000434;ltr_identity=0.9367;Method=structural;motif=TGCA;tsd=ATAAG
272	EDTA	PIF_Harbinger_TIR_transposon	426037	426419	.	.	.	ID=TE_struc_544;Name=TE_00000932;Classification=MITE/DTH;Sequence_ontology=SO:0002284;Identity=0.9;Method=structural;TSD=TTA_TTA_100.0;TIR=GAGCATTATC_TATAATGCTC
274	EDTA	helitron	305601	322972	.	-	.	ID=TE_struc_545;Name=TE_00000179;Classification=DNA/Helitron;Sequence_ontology=SO:0000544;Identity=NA;Method=structural
275	EDTA	PIF_Harbinger_TIR_transposon	283563	284877	.	.	.	ID=TE_struc_546;Name=TE_00000815;Classification=DNA/DTH;Sequence_ontology=SO:0002284;Identity=0.9;Method=structural;TSD=TTA_TTA_100.0;TIR=GGGCATGGCT_AGTCATGCCC
276	EDTA	repeat_region	487008	497135	.	+	.	ID=repeat_region_140;Name=TE_00000947;Classification=LTR/Gypsy;Sequence_ontology=SO:0000657;ltr_identity=0.9147;Method=structural;motif=TGCA;tsd=AGTTT
276	EDTA	target_site_duplication	487008	487012	.	+	.	ID=lTSD_140;Parent=repeat_region_140;Name=TE_00000947;Classification=LTR/Gypsy;Sequence_ontology=SO:0000434;ltr_identity=0.9147;Method=structural;motif=TGCA;tsd=AGTTT
276	EDTA	long_terminal_repeat	487013	487357	.	+	.	ID=lLTR_140;Parent=repeat_region_140;Name=TE_00000947;Classification=LTR/Gypsy;Sequence_ontology=SO:0000286;ltr_identity=0.9147;Method=structural;motif=TGCA;tsd=AGTTT
276	EDTA	Gypsy_LTR_retrotransposon	487013	497130	.	+	.	ID=LTRRT_140;Parent=repeat_region_140;Name=TE_00000947;Classification=LTR/Gypsy;Sequence_ontology=SO:0002265;ltr_identity=0.9147;Method=structural;motif=TGCA;tsd=AGTTT
276	EDTA	long_terminal_repeat	496790	497130	.	+	.	ID=rLTR_140;Parent=repeat_region_140;Name=TE_00000947;Classification=LTR/Gypsy;Sequence_ontology=SO:0000286;ltr_identity=0.9147;Method=structural;motif=TGCA;tsd=AGTTT
276	EDTA	target_site_duplication	497131	497135	.	+	.	ID=rTSD_140;Parent=repeat_region_140;Name=TE_00000947;Classification=LTR/Gypsy;Sequence_ontology=SO:0000434;ltr_identity=0.9147;Method=structural;motif=TGCA;tsd=AGTTT
277	EDTA	repeat_region	57705	64040	.	?	.	ID=repeat_region_141;Name=TE_00000580;Classification=LTR/unknown;Sequence_ontology=SO:0000657;ltr_identity=0.9091;Method=structural;motif=TACA;tsd=TGTAA
277	EDTA	target_site_duplication	57705	57709	.	?	.	ID=lTSD_141;Parent=repeat_region_141;Name=TE_00000580;Classification=LTR/unknown;Sequence_ontology=SO:0000434;ltr_identity=0.9091;Method=structural;motif=TACA;tsd=TGTAA
277	EDTA	long_terminal_repeat	57710	58044	.	?	.	ID=lLTR_141;Parent=repeat_region_141;Name=TE_00000580;Classification=LTR/unknown;Sequence_ontology=SO:0000286;ltr_identity=0.9091;Method=structural;motif=TACA;tsd=TGTAA
277	EDTA	LTR_retrotransposon	57710	64035	.	?	.	ID=LTRRT_141;Parent=repeat_region_141;Name=TE_00000580;Classification=LTR/unknown;Sequence_ontology=SO:0000186;ltr_identity=0.9091;Method=structural;motif=TACA;tsd=TGTAA
277	EDTA	long_terminal_repeat	63702	64035	.	?	.	ID=rLTR_141;Parent=repeat_region_141;Name=TE_00000580;Classification=LTR/unknown;Sequence_ontology=SO:0000286;ltr_identity=0.9091;Method=structural;motif=TACA;tsd=TGTAA
277	EDTA	target_site_duplication	64036	64040	.	?	.	ID=rTSD_141;Parent=repeat_region_141;Name=TE_00000580;Classification=LTR/unknown;Sequence_ontology=SO:0000434;ltr_identity=0.9091;Method=structural;motif=TACA;tsd=TGTAA
277	EDTA	helitron	214289	222378	.	-	.	ID=TE_struc_547;Name=TE_00000180;Classification=DNA/Helitron;Sequence_ontology=SO:0000544;Identity=NA;Method=structural
279	EDTA	CACTA_TIR_transposon	44687	49389	.	.	.	ID=TE_struc_548;Name=279:44687..49389;Classification=DNA/DTC;Sequence_ontology=SO:0002285;Identity=0.9;Method=structural;TSD=TT_TT_100.0;TIR=CACTAACATG_CATGGTAGTG
279	EDTA	Mutator_TIR_transposon	188195	188789	.	.	.	ID=TE_struc_549;Name=TE_00000648;Classification=MITE/DTM;Sequence_ontology=SO:0002280;Identity=0.9;Method=structural;TSD=CATTTGAC_CATTTGAC_100.0;TIR=GGATAAACTT_AAGTTTGTCC
279	EDTA	Mutator_TIR_transposon	511053	511183	.	.	.	ID=TE_struc_550;Name=TE_00000235;Classification=MITE/DTM;Sequence_ontology=SO:0002280;Identity=0.9;Method=structural;TSD=AAACAAAA_AAACAAAA_100.0;TIR=CCATCATTAT_AAAATGATGG
280	EDTA	Mutator_TIR_transposon	39253	39433	.	.	.	ID=TE_struc_551;Name=TE_00000349;Classification=MITE/DTM;Sequence_ontology=SO:0002280;Identity=0.9;Method=structural;TSD=CTTGAAGT_CTTGAAGT_100.0;TIR=CTATGTTGCT_AGTAACATAG
280	EDTA	repeat_region	508367	513449	.	+	.	ID=repeat_region_142;Name=TE_00000398;Classification=LTR/Copia;Sequence_ontology=SO:0000657;ltr_identity=0.9960;Method=structural;motif=TGCA;tsd=TAAAT
280	EDTA	target_site_duplication	508367	508371	.	+	.	ID=lTSD_142;Parent=repeat_region_142;Name=TE_00000398;Classification=LTR/Copia;Sequence_ontology=SO:0000434;ltr_identity=0.9960;Method=structural;motif=TGCA;tsd=TAAAT
280	EDTA	long_terminal_repeat	508372	508624	.	+	.	ID=lLTR_142;Parent=repeat_region_142;Name=TE_00000398;Classification=LTR/Copia;Sequence_ontology=SO:0000286;ltr_identity=0.9960;Method=structural;motif=TGCA;tsd=TAAAT
280	EDTA	Copia_LTR_retrotransposon	508372	513444	.	+	.	ID=LTRRT_142;Parent=repeat_region_142;Name=TE_00000398;Classification=LTR/Copia;Sequence_ontology=SO:0002264;ltr_identity=0.9960;Method=structural;motif=TGCA;tsd=TAAAT
280	EDTA	long_terminal_repeat	513191	513444	.	+	.	ID=rLTR_142;Parent=repeat_region_142;Name=TE_00000398;Classification=LTR/Copia;Sequence_ontology=SO:0000286;ltr_identity=0.9960;Method=structural;motif=TGCA;tsd=TAAAT
280	EDTA	target_site_duplication	513445	513449	.	+	.	ID=rTSD_142;Parent=repeat_region_142;Name=TE_00000398;Classification=LTR/Copia;Sequence_ontology=SO:0000434;ltr_identity=0.9960;Method=structural;motif=TGCA;tsd=TAAAT
281	EDTA	Mutator_TIR_transposon	232931	236473	.	.	.	ID=TE_struc_552;Name=281:232931..236473;Classification=DNA/DTM;Sequence_ontology=SO:0002280;Identity=0.9;Method=structural;TSD=AATCGAG_AATCGAG_100.0;TIR=CTTGGATTTC_AAAATCCAAG
281	EDTA	Mutator_TIR_transposon	414186	415895	.	.	.	ID=TE_struc_553;Name=TE_00000491;Classification=DNA/DTM;Sequence_ontology=SO:0002280;Identity=0.9;Method=structural;TSD=TATATTA_TATATCA_85.71;TIR=GAGCAAACAA_TTATTTGCTC
283	EDTA	Mutator_TIR_transposon	291747	296137	.	.	.	ID=TE_struc_554;Name=283:291747..296137;Classification=DNA/DTM;Sequence_ontology=SO:0002280;Identity=0.9;Method=structural;TSD=TTTCTAGAAA_TTTCTAGAAA_100.0;TIR=GGACATTTGG_CCAAATTTCC
285	EDTA	CACTA_TIR_transposon	26644	28329	.	.	.	ID=TE_struc_555;Name=285:26644..28329;Classification=DNA/DTC;Sequence_ontology=SO:0002285;Identity=0.9;Method=structural;TSD=TAT_TAT_100.0;TIR=CACTAGGATT_ATTCCTAGTG
285	EDTA	CACTA_TIR_transposon	145366	148009	.	.	.	ID=TE_struc_556;Name=TE_00000839;Classification=DNA/DTC;Sequence_ontology=SO:0002285;Identity=0.9;Method=structural;TSD=AT_AT_100.0;TIR=CACTATTAGA_TTTAATAGTG
286	EDTA	Mutator_TIR_transposon	73903	76098	.	.	.	ID=TE_struc_557;Name=286:73903..76098;Classification=DNA/DTM;Sequence_ontology=SO:0002280;Identity=0.9;Method=structural;TSD=CAAACCAAA_CAAACCAAA_100.0;TIR=GCAAGAAAAT_CTTTTCTTGC
287	EDTA	repeat_region	274228	283740	.	-	.	ID=repeat_region_143;Name=TE_00000362;Classification=LTR/Gypsy;Sequence_ontology=SO:0000657;ltr_identity=0.9062;Method=structural;motif=TGCA;tsd=AACAG
287	EDTA	target_site_duplication	274228	274232	.	-	.	ID=lTSD_143;Parent=repeat_region_143;Name=TE_00000362;Classification=LTR/Gypsy;Sequence_ontology=SO:0000434;ltr_identity=0.9062;Method=structural;motif=TGCA;tsd=AACAG
287	EDTA	long_terminal_repeat	274233	274574	.	-	.	ID=lLTR_143;Parent=repeat_region_143;Name=TE_00000362;Classification=LTR/Gypsy;Sequence_ontology=SO:0000286;ltr_identity=0.9062;Method=structural;motif=TGCA;tsd=AACAG
287	EDTA	Gypsy_LTR_retrotransposon	274233	283735	.	-	.	ID=LTRRT_143;Parent=repeat_region_143;Name=TE_00000362;Classification=LTR/Gypsy;Sequence_ontology=SO:0002265;ltr_identity=0.9062;Method=structural;motif=TGCA;tsd=AACAG
287	EDTA	long_terminal_repeat	283391	283735	.	-	.	ID=rLTR_143;Parent=repeat_region_143;Name=TE_00000362;Classification=LTR/Gypsy;Sequence_ontology=SO:0000286;ltr_identity=0.9062;Method=structural;motif=TGCA;tsd=AACAG
287	EDTA	target_site_duplication	283736	283740	.	-	.	ID=rTSD_143;Parent=repeat_region_143;Name=TE_00000362;Classification=LTR/Gypsy;Sequence_ontology=SO:0000434;ltr_identity=0.9062;Method=structural;motif=TGCA;tsd=AACAG
288	EDTA	Mutator_TIR_transposon	352364	354074	.	.	.	ID=TE_struc_558;Name=288:352364..354074;Classification=DNA/DTM;Sequence_ontology=SO:0002280;Identity=0.9;Method=structural;TSD=CAAAGTA_CAAAGTA_100.0;TIR=GCTTTGCCTT_AAGGAAAAGC
290	EDTA	CACTA_TIR_transposon	230215	231249	.	.	.	ID=TE_struc_559;Name=TE_00000381;Classification=DNA/DTC;Sequence_ontology=SO:0002285;Identity=0.9;Method=structural;TSD=GT_GT_100.0;TIR=CACTAAAAGG_GCTTTTAGTG
290	EDTA	CACTA_TIR_transposon	402763	406142	.	.	.	ID=TE_struc_560;Name=290:402763..406142;Classification=DNA/DTC;Sequence_ontology=SO:0002285;Identity=0.9;Method=structural;TSD=CT_CT_100.0;TIR=CACTACGAGG_CCTCCTAGTG
290	EDTA	Mutator_TIR_transposon	461986	463206	.	.	.	ID=TE_struc_561;Name=TE_00000419;Classification=DNA/DTM;Sequence_ontology=SO:0002280;Identity=0.9;Method=structural;TSD=ATCAAATG_ATCAAATG_100.0;TIR=GGACAAACAT_AAGTTTGTCC
291	EDTA	helitron	70761	82640	.	-	.	ID=TE_struc_562;Name=TE_00000182;Classification=DNA/Helitron;Sequence_ontology=SO:0000544;Identity=NA;Method=structural
291	EDTA	repeat_region	118064	128045	.	?	.	ID=repeat_region_144;Name=TE_00000730;Classification=LTR/unknown;Sequence_ontology=SO:0000657;ltr_identity=0.9181;Method=structural;motif=TGCA;tsd=CACTT
291	EDTA	target_site_duplication	118064	118068	.	?	.	ID=lTSD_144;Parent=repeat_region_144;Name=TE_00000730;Classification=LTR/unknown;Sequence_ontology=SO:0000434;ltr_identity=0.9181;Method=structural;motif=TGCA;tsd=CACTT
291	EDTA	long_terminal_repeat	118069	118417	.	?	.	ID=lLTR_144;Parent=repeat_region_144;Name=TE_00000730;Classification=LTR/unknown;Sequence_ontology=SO:0000286;ltr_identity=0.9181;Method=structural;motif=TGCA;tsd=CACTT
291	EDTA	LTR_retrotransposon	118069	128040	.	?	.	ID=LTRRT_144;Parent=repeat_region_144;Name=TE_00000730;Classification=LTR/unknown;Sequence_ontology=SO:0000186;ltr_identity=0.9181;Method=structural;motif=TGCA;tsd=CACTT
291	EDTA	long_terminal_repeat	127695	128040	.	?	.	ID=rLTR_144;Parent=repeat_region_144;Name=TE_00000730;Classification=LTR/unknown;Sequence_ontology=SO:0000286;ltr_identity=0.9181;Method=structural;motif=TGCA;tsd=CACTT
291	EDTA	target_site_duplication	128041	128045	.	?	.	ID=rTSD_144;Parent=repeat_region_144;Name=TE_00000730;Classification=LTR/unknown;Sequence_ontology=SO:0000434;ltr_identity=0.9181;Method=structural;motif=TGCA;tsd=CACTT
291	EDTA	repeat_region	266361	271492	.	+	.	ID=repeat_region_145;Name=TE_00000398;Classification=LTR/Copia;Sequence_ontology=SO:0000657;ltr_identity=0.9455;Method=structural;motif=TGCA;tsd=ATATG
291	EDTA	target_site_duplication	266361	266365	.	+	.	ID=lTSD_145;Parent=repeat_region_145;Name=TE_00000398;Classification=LTR/Copia;Sequence_ontology=SO:0000434;ltr_identity=0.9455;Method=structural;motif=TGCA;tsd=ATATG
291	EDTA	long_terminal_repeat	266366	266642	.	+	.	ID=lLTR_145;Parent=repeat_region_145;Name=TE_00000398;Classification=LTR/Copia;Sequence_ontology=SO:0000286;ltr_identity=0.9455;Method=structural;motif=TGCA;tsd=ATATG
291	EDTA	Copia_LTR_retrotransposon	266366	271487	.	+	.	ID=LTRRT_145;Parent=repeat_region_145;Name=TE_00000398;Classification=LTR/Copia;Sequence_ontology=SO:0002264;ltr_identity=0.9455;Method=structural;motif=TGCA;tsd=ATATG
291	EDTA	long_terminal_repeat	271225	271487	.	+	.	ID=rLTR_145;Parent=repeat_region_145;Name=TE_00000398;Classification=LTR/Copia;Sequence_ontology=SO:0000286;ltr_identity=0.9455;Method=structural;motif=TGCA;tsd=ATATG
291	EDTA	target_site_duplication	271488	271492	.	+	.	ID=rTSD_145;Parent=repeat_region_145;Name=TE_00000398;Classification=LTR/Copia;Sequence_ontology=SO:0000434;ltr_identity=0.9455;Method=structural;motif=TGCA;tsd=ATATG
293	EDTA	Mutator_TIR_transposon	99426	103903	.	.	.	ID=TE_struc_563;Name=TE_00000396;Classification=DNA/DTM;Sequence_ontology=SO:0002280;Identity=0.9;Method=structural;TSD=TTAATTAA_TTAATTAA_100.0;TIR=GAAATTGCCA_TGGCGATTTC
294	EDTA	CACTA_TIR_transposon	173980	178601	.	.	.	ID=TE_struc_564;Name=TE_00000183;Classification=DNA/DTC;Sequence_ontology=SO:0002285;Identity=0.9;Method=structural;TSD=ATG_ATG_100.0;TIR=CACTACAAGA_TCTTTTAGTG
294	EDTA	repeat_region	425829	432444	.	+	.	ID=repeat_region_146;Name=TE_00000474;Classification=LTR/Copia;Sequence_ontology=SO:0000657;ltr_identity=0.9678;Method=structural;motif=TGCA;tsd=ATGTG
294	EDTA	target_site_duplication	425829	425833	.	+	.	ID=lTSD_146;Parent=repeat_region_146;Name=TE_00000474;Classification=LTR/Copia;Sequence_ontology=SO:0000434;ltr_identity=0.9678;Method=structural;motif=TGCA;tsd=ATGTG
294	EDTA	long_terminal_repeat	425834	427118	.	+	.	ID=lLTR_146;Parent=repeat_region_146;Name=TE_00000474;Classification=LTR/Copia;Sequence_ontology=SO:0000286;ltr_identity=0.9678;Method=structural;motif=TGCA;tsd=ATGTG
294	EDTA	Copia_LTR_retrotransposon	425834	432439	.	+	.	ID=LTRRT_146;Parent=repeat_region_146;Name=TE_00000474;Classification=LTR/Copia;Sequence_ontology=SO:0002264;ltr_identity=0.9678;Method=structural;motif=TGCA;tsd=ATGTG
294	EDTA	long_terminal_repeat	431183	432439	.	+	.	ID=rLTR_146;Parent=repeat_region_146;Name=TE_00000474;Classification=LTR/Copia;Sequence_ontology=SO:0000286;ltr_identity=0.9678;Method=structural;motif=TGCA;tsd=ATGTG
294	EDTA	target_site_duplication	432440	432444	.	+	.	ID=rTSD_146;Parent=repeat_region_146;Name=TE_00000474;Classification=LTR/Copia;Sequence_ontology=SO:0000434;ltr_identity=0.9678;Method=structural;motif=TGCA;tsd=ATGTG
298	EDTA	PIF_Harbinger_TIR_transposon	129618	130106	.	.	.	ID=TE_struc_565;Name=298:129618..130106;Classification=MITE/DTH;Sequence_ontology=SO:0002284;Identity=0.9;Method=structural;TSD=TTA_TTA_100.0;TIR=GAGCCTTTTT_TAAAAGGCTC
298	EDTA	hAT_TIR_transposon	252521	252959	.	.	.	ID=TE_struc_566;Name=TE_00000225;Classification=MITE/DTA;Sequence_ontology=SO:0002279;Identity=1;Method=structural;TSD=GAAGCACC_GAAGCACC_100.0;TIR=TAGGGGTGAG_CTCACCCCTA
299	EDTA	Tc1_Mariner_TIR_transposon	417731	418240	.	.	.	ID=TE_struc_567;Name=299:417731..418240;Classification=MITE/DTT;Sequence_ontology=SO:0002278;Identity=0.9;Method=structural;TSD=TA_TA_100.0;TIR=CTACCTCTTT_AAAGAGCTAG
299	EDTA	repeat_region	488175	498139	.	?	.	ID=repeat_region_147;Name=TE_00000747;Classification=LTR/Gypsy;Sequence_ontology=SO:0000657;ltr_identity=0.9626;Method=structural;motif=TGCA;tsd=AGTCT
299	EDTA	target_site_duplication	488175	488179	.	?	.	ID=lTSD_147;Parent=repeat_region_147;Name=TE_00000747;Classification=LTR/Gypsy;Sequence_ontology=SO:0000434;ltr_identity=0.9626;Method=structural;motif=TGCA;tsd=AGTCT
299	EDTA	long_terminal_repeat	488180	488643	.	?	.	ID=lLTR_147;Parent=repeat_region_147;Name=TE_00000747;Classification=LTR/Gypsy;Sequence_ontology=SO:0000286;ltr_identity=0.9626;Method=structural;motif=TGCA;tsd=AGTCT
299	EDTA	Gypsy_LTR_retrotransposon	488180	498134	.	?	.	ID=LTRRT_147;Parent=repeat_region_147;Name=TE_00000747;Classification=LTR/Gypsy;Sequence_ontology=SO:0002265;ltr_identity=0.9626;Method=structural;motif=TGCA;tsd=AGTCT
299	EDTA	long_terminal_repeat	497672	498134	.	?	.	ID=rLTR_147;Parent=repeat_region_147;Name=TE_00000747;Classification=LTR/Gypsy;Sequence_ontology=SO:0000286;ltr_identity=0.9626;Method=structural;motif=TGCA;tsd=AGTCT
299	EDTA	target_site_duplication	498135	498139	.	?	.	ID=rTSD_147;Parent=repeat_region_147;Name=TE_00000747;Classification=LTR/Gypsy;Sequence_ontology=SO:0000434;ltr_identity=0.9626;Method=structural;motif=TGCA;tsd=AGTCT
300	EDTA	Mutator_TIR_transposon	234085	235124	.	.	.	ID=TE_struc_568;Name=TE_00000937;Classification=DNA/DTM;Sequence_ontology=SO:0002280;Identity=0.9;Method=structural;TSD=TATAATA_TATATTA_85.71;TIR=GTCATTTCAT_ATGAAAGGAC
301	EDTA	PIF_Harbinger_TIR_transposon	164908	166335	.	.	.	ID=TE_struc_569;Name=TE_00000461;Classification=DNA/DTH;Sequence_ontology=SO:0002284;Identity=0.9;Method=structural;TSD=TTA_TTA_100.0;TIR=GGCCATGCTA_TAGCATGGAC
301	EDTA	Mutator_TIR_transposon	183781	188270	.	.	.	ID=TE_struc_570;Name=TE_00000632;Classification=DNA/DTM;Sequence_ontology=SO:0002280;Identity=0.9;Method=structural;TSD=TTATTCATCC_TTATTCATCC_100.0;TIR=GTTTAAGGCT_AGCATTAAAC
303	EDTA	PIF_Harbinger_TIR_transposon	152641	157266	.	.	.	ID=TE_struc_571;Name=TE_00000356;Classification=DNA/DTH;Sequence_ontology=SO:0002284;Identity=0.9;Method=structural;TSD=TTA_TTA_100.0;TIR=GGTCTTTTAT_ACAAAAGACC
304	EDTA	CACTA_TIR_transposon	170004	171511	.	.	.	ID=TE_struc_572;Name=304:170004..171511;Classification=DNA/DTC;Sequence_ontology=SO:0002285;Identity=0.9;Method=structural;TSD=AT_AT_100.0;TIR=CACTATCAAG_TTTGATAGTG
304	EDTA	PIF_Harbinger_TIR_transposon	177364	181349	.	.	.	ID=TE_struc_573;Name=304:177364..181349;Classification=DNA/DTH;Sequence_ontology=SO:0002284;Identity=0.9;Method=structural;TSD=TTA_TTA_100.0;TIR=GAGCTTCTTC_GAAGAAGCAC
304	EDTA	Mutator_TIR_transposon	486671	486839	.	.	.	ID=TE_struc_574;Name=TE_00000763;Classification=MITE/DTM;Sequence_ontology=SO:0002280;Identity=0.9;Method=structural;TSD=CTTTAAAG_CTTTAAAG_100.0;TIR=CTATGTTGCT_AGTAACATAG
305	EDTA	CACTA_TIR_transposon	129525	129677	.	.	.	ID=TE_struc_575;Name=305:129525..129677;Classification=MITE/DTC;Sequence_ontology=SO:0002285;Identity=0.9;Method=structural;TSD=AA_AA_100.0;TIR=CACTAATGGA_TCCACTAGTG
305	EDTA	CACTA_TIR_transposon	197521	200557	.	.	.	ID=TE_struc_576;Name=305:197521..200557;Classification=DNA/DTC;Sequence_ontology=SO:0002285;Identity=0.9;Method=structural;TSD=AT_AT_100.0;TIR=CACTACAAAC_GTTTGTATTG
306	EDTA	Mutator_TIR_transposon	343378	347112	.	.	.	ID=TE_struc_577;Name=TE_00000889;Classification=DNA/DTM;Sequence_ontology=SO:0002280;Identity=0.9;Method=structural;TSD=TTGGCTA_TTGGCTA_100.0;TIR=GGACTTTGAT_CTCAAAGTCC
310	EDTA	Mutator_TIR_transposon	233624	238251	.	.	.	ID=TE_struc_578;Name=310:233624..238251;Classification=DNA/DTM;Sequence_ontology=SO:0002280;Identity=1;Method=structural;TSD=AATGATCATT_AATGATCATT_100.0;TIR=GTATCGATAC_GTATCGATAC
310	EDTA	Mutator_TIR_transposon	233644	238271	.	.	.	ID=TE_struc_579;Name=310:233644..238271;Classification=DNA/DTM;Sequence_ontology=SO:0002280;Identity=1;Method=structural;TSD=AATGTTCATT_AATGTTCATT_100.0;TIR=GTATCGATAC_GTATCGATAC
310	EDTA	PIF_Harbinger_TIR_transposon	405132	407517	.	.	.	ID=TE_struc_580;Name=TE_00000636;Classification=DNA/DTH;Sequence_ontology=SO:0002284;Identity=0.9;Method=structural;TSD=TTA_TTA_100.0;TIR=GGTCATTTTT_AAAAATGGCC
312	EDTA	CACTA_TIR_transposon	85566	85906	.	.	.	ID=TE_struc_581;Name=TE_00000756;Classification=MITE/DTC;Sequence_ontology=SO:0002285;Identity=0.9;Method=structural;TSD=GC_GC_100.0;TIR=CACTAGAAGA_TCTTCTAGAG
314	EDTA	helitron	136442	137477	.	-	.	ID=TE_struc_582;Name=TE_00000619;Classification=DNA/Helitron;Sequence_ontology=SO:0000544;Identity=NA;Method=structural
316	EDTA	PIF_Harbinger_TIR_transposon	320381	321456	.	.	.	ID=TE_struc_583;Name=TE_00000221;Classification=DNA/DTH;Sequence_ontology=SO:0002284;Identity=0.9;Method=structural;TSD=TTA_TTA_100.0;TIR=GCCCCTAACC_GGTTAAGGGC
317	EDTA	helitron	69357	81826	.	+	.	ID=TE_struc_584;Name=TE_00000773;Classification=DNA/Helitron;Sequence_ontology=SO:0000544;Identity=NA;Method=structural
317	EDTA	Mutator_TIR_transposon	431046	432909	.	.	.	ID=TE_struc_585;Name=TE_00000228;Classification=DNA/DTM;Sequence_ontology=SO:0002280;Identity=0.9;Method=structural;TSD=CATAAAA_CATAAAA_100.0;TIR=GAAACAAGTC_AACTTGTTTC
319	EDTA	repeat_region	23546	29439	.	-	.	ID=repeat_region_148;Name=TE_00000743;Classification=LTR/Gypsy;Sequence_ontology=SO:0000657;ltr_identity=0.9856;Method=structural;motif=TGCA;tsd=CCTAG
319	EDTA	target_site_duplication	23546	23550	.	-	.	ID=lTSD_148;Parent=repeat_region_148;Name=TE_00000743;Classification=LTR/Gypsy;Sequence_ontology=SO:0000434;ltr_identity=0.9856;Method=structural;motif=TGCA;tsd=CCTAG
319	EDTA	long_terminal_repeat	23551	23830	.	-	.	ID=lLTR_148;Parent=repeat_region_148;Name=TE_00000743;Classification=LTR/Gypsy;Sequence_ontology=SO:0000286;ltr_identity=0.9856;Method=structural;motif=TGCA;tsd=CCTAG
319	EDTA	Gypsy_LTR_retrotransposon	23551	29434	.	-	.	ID=LTRRT_148;Parent=repeat_region_148;Name=TE_00000743;Classification=LTR/Gypsy;Sequence_ontology=SO:0002265;ltr_identity=0.9856;Method=structural;motif=TGCA;tsd=CCTAG
319	EDTA	long_terminal_repeat	29154	29434	.	-	.	ID=rLTR_148;Parent=repeat_region_148;Name=TE_00000743;Classification=LTR/Gypsy;Sequence_ontology=SO:0000286;ltr_identity=0.9856;Method=structural;motif=TGCA;tsd=CCTAG
319	EDTA	target_site_duplication	29435	29439	.	-	.	ID=rTSD_148;Parent=repeat_region_148;Name=TE_00000743;Classification=LTR/Gypsy;Sequence_ontology=SO:0000434;ltr_identity=0.9856;Method=structural;motif=TGCA;tsd=CCTAG
320	EDTA	helitron	36756	49747	.	-	.	ID=TE_struc_586;Name=TE_00000414;Classification=DNA/Helitron;Sequence_ontology=SO:0000544;Identity=NA;Method=structural
321	EDTA	repeat_region	171142	177581	.	+	.	ID=repeat_region_149;Name=TE_00000722;Classification=LTR/Copia;Sequence_ontology=SO:0000657;ltr_identity=0.9878;Method=structural;motif=TGCA;tsd=GTTTA
321	EDTA	target_site_duplication	171142	171146	.	+	.	ID=lTSD_149;Parent=repeat_region_149;Name=TE_00000722;Classification=LTR/Copia;Sequence_ontology=SO:0000434;ltr_identity=0.9878;Method=structural;motif=TGCA;tsd=GTTTA
321	EDTA	long_terminal_repeat	171147	171477	.	+	.	ID=lLTR_149;Parent=repeat_region_149;Name=TE_00000722;Classification=LTR/Copia;Sequence_ontology=SO:0000286;ltr_identity=0.9878;Method=structural;motif=TGCA;tsd=GTTTA
321	EDTA	Copia_LTR_retrotransposon	171147	177576	.	+	.	ID=LTRRT_149;Parent=repeat_region_149;Name=TE_00000722;Classification=LTR/Copia;Sequence_ontology=SO:0002264;ltr_identity=0.9878;Method=structural;motif=TGCA;tsd=GTTTA
321	EDTA	long_terminal_repeat	177221	177576	.	+	.	ID=rLTR_149;Parent=repeat_region_149;Name=TE_00000722;Classification=LTR/Copia;Sequence_ontology=SO:0000286;ltr_identity=0.9878;Method=structural;motif=TGCA;tsd=GTTTA
321	EDTA	target_site_duplication	177577	177581	.	+	.	ID=rTSD_149;Parent=repeat_region_149;Name=TE_00000722;Classification=LTR/Copia;Sequence_ontology=SO:0000434;ltr_identity=0.9878;Method=structural;motif=TGCA;tsd=GTTTA
321	EDTA	Mutator_TIR_transposon	299280	301494	.	.	.	ID=TE_struc_587;Name=TE_00000841;Classification=DNA/DTM;Sequence_ontology=SO:0002280;Identity=0.9;Method=structural;TSD=TAAATTA_TAAATTT_85.71;TIR=CTTCACCGAA_GTCGGTGAAG
321	EDTA	Mutator_TIR_transposon	324742	324944	.	.	.	ID=TE_struc_588;Name=321:324742..324944;Classification=MITE/DTM;Sequence_ontology=SO:0002280;Identity=0.9;Method=structural;TSD=ACGAGGACCA_ACGAGGACCA_100.0;TIR=CTCAACTACT_AGTAGTTAAG
322	EDTA	CACTA_TIR_transposon	67534	67964	.	.	.	ID=TE_struc_589;Name=TE_00000444;Classification=MITE/DTC;Sequence_ontology=SO:0002285;Identity=0.9;Method=structural;TSD=CT_CT_100.0;TIR=CACTACCAAA_TTTTGTAGTG
322	EDTA	repeat_region	188922	195532	.	-	.	ID=repeat_region_150;Name=TE_00000474;Classification=LTR/Copia;Sequence_ontology=SO:0000657;ltr_identity=0.9239;Method=structural;motif=TGCA;tsd=CAAAA
322	EDTA	target_site_duplication	188922	188926	.	-	.	ID=lTSD_150;Parent=repeat_region_150;Name=TE_00000474;Classification=LTR/Copia;Sequence_ontology=SO:0000434;ltr_identity=0.9239;Method=structural;motif=TGCA;tsd=CAAAA
322	EDTA	long_terminal_repeat	188927	190212	.	-	.	ID=lLTR_150;Parent=repeat_region_150;Name=TE_00000474;Classification=LTR/Copia;Sequence_ontology=SO:0000286;ltr_identity=0.9239;Method=structural;motif=TGCA;tsd=CAAAA
322	EDTA	Copia_LTR_retrotransposon	188927	195527	.	-	.	ID=LTRRT_150;Parent=repeat_region_150;Name=TE_00000474;Classification=LTR/Copia;Sequence_ontology=SO:0002264;ltr_identity=0.9239;Method=structural;motif=TGCA;tsd=CAAAA
322	EDTA	long_terminal_repeat	194233	195527	.	-	.	ID=rLTR_150;Parent=repeat_region_150;Name=TE_00000474;Classification=LTR/Copia;Sequence_ontology=SO:0000286;ltr_identity=0.9239;Method=structural;motif=TGCA;tsd=CAAAA
322	EDTA	target_site_duplication	195528	195532	.	-	.	ID=rTSD_150;Parent=repeat_region_150;Name=TE_00000474;Classification=LTR/Copia;Sequence_ontology=SO:0000434;ltr_identity=0.9239;Method=structural;motif=TGCA;tsd=CAAAA
323	EDTA	repeat_region	435172	441541	.	?	.	ID=repeat_region_151;Name=TE_00000580;Classification=LTR/unknown;Sequence_ontology=SO:0000657;ltr_identity=0.9440;Method=structural;motif=TGCA;tsd=ATTAA
323	EDTA	target_site_duplication	435172	435176	.	?	.	ID=lTSD_151;Parent=repeat_region_151;Name=TE_00000580;Classification=LTR/unknown;Sequence_ontology=SO:0000434;ltr_identity=0.9440;Method=structural;motif=TGCA;tsd=ATTAA
323	EDTA	long_terminal_repeat	435177	435529	.	?	.	ID=lLTR_151;Parent=repeat_region_151;Name=TE_00000580;Classification=LTR/unknown;Sequence_ontology=SO:0000286;ltr_identity=0.9440;Method=structural;motif=TGCA;tsd=ATTAA
323	EDTA	LTR_retrotransposon	435177	441536	.	?	.	ID=LTRRT_151;Parent=repeat_region_151;Name=TE_00000580;Classification=LTR/unknown;Sequence_ontology=SO:0000186;ltr_identity=0.9440;Method=structural;motif=TGCA;tsd=ATTAA
323	EDTA	long_terminal_repeat	441176	441536	.	?	.	ID=rLTR_151;Parent=repeat_region_151;Name=TE_00000580;Classification=LTR/unknown;Sequence_ontology=SO:0000286;ltr_identity=0.9440;Method=structural;motif=TGCA;tsd=ATTAA
323	EDTA	target_site_duplication	441537	441541	.	?	.	ID=rTSD_151;Parent=repeat_region_151;Name=TE_00000580;Classification=LTR/unknown;Sequence_ontology=SO:0000434;ltr_identity=0.9440;Method=structural;motif=TGCA;tsd=ATTAA
324	EDTA	hAT_TIR_transposon	20139	20905	.	.	.	ID=TE_struc_590;Name=TE_00000613;Classification=DNA/DTA;Sequence_ontology=SO:0002279;Identity=1;Method=structural;TSD=TAATGAAA_TAATGAAA_100.0;TIR=CAGTGTTGTC_GACAACACTG
324	EDTA	repeat_region	212275	216838	.	-	.	ID=repeat_region_152;Name=TE_00000818;Classification=LTR/Copia;Sequence_ontology=SO:0000657;ltr_identity=0.9568;Method=structural;motif=TGCA;tsd=AGATA
324	EDTA	target_site_duplication	212275	212279	.	-	.	ID=lTSD_152;Parent=repeat_region_152;Name=TE_00000818;Classification=LTR/Copia;Sequence_ontology=SO:0000434;ltr_identity=0.9568;Method=structural;motif=TGCA;tsd=AGATA
324	EDTA	long_terminal_repeat	212280	212579	.	-	.	ID=lLTR_152;Parent=repeat_region_152;Name=TE_00000818;Classification=LTR/Copia;Sequence_ontology=SO:0000286;ltr_identity=0.9568;Method=structural;motif=TGCA;tsd=AGATA
324	EDTA	Copia_LTR_retrotransposon	212280	216833	.	-	.	ID=LTRRT_152;Parent=repeat_region_152;Name=TE_00000818;Classification=LTR/Copia;Sequence_ontology=SO:0002264;ltr_identity=0.9568;Method=structural;motif=TGCA;tsd=AGATA
324	EDTA	long_terminal_repeat	216532	216833	.	-	.	ID=rLTR_152;Parent=repeat_region_152;Name=TE_00000818;Classification=LTR/Copia;Sequence_ontology=SO:0000286;ltr_identity=0.9568;Method=structural;motif=TGCA;tsd=AGATA
324	EDTA	target_site_duplication	216834	216838	.	-	.	ID=rTSD_152;Parent=repeat_region_152;Name=TE_00000818;Classification=LTR/Copia;Sequence_ontology=SO:0000434;ltr_identity=0.9568;Method=structural;motif=TGCA;tsd=AGATA
327	EDTA	repeat_region	198880	203906	.	-	.	ID=repeat_region_153;Name=TE_00000230;Classification=LTR/Copia;Sequence_ontology=SO:0000657;ltr_identity=0.9823;Method=structural;motif=TGGA;tsd=ATATT
327	EDTA	target_site_duplication	198880	198884	.	-	.	ID=lTSD_153;Parent=repeat_region_153;Name=TE_00000230;Classification=LTR/Copia;Sequence_ontology=SO:0000434;ltr_identity=0.9823;Method=structural;motif=TGGA;tsd=ATATT
327	EDTA	long_terminal_repeat	198885	199110	.	-	.	ID=lLTR_153;Parent=repeat_region_153;Name=TE_00000230;Classification=LTR/Copia;Sequence_ontology=SO:0000286;ltr_identity=0.9823;Method=structural;motif=TGGA;tsd=ATATT
327	EDTA	Copia_LTR_retrotransposon	198885	203901	.	-	.	ID=LTRRT_153;Parent=repeat_region_153;Name=TE_00000230;Classification=LTR/Copia;Sequence_ontology=SO:0002264;ltr_identity=0.9823;Method=structural;motif=TGGA;tsd=ATATT
327	EDTA	long_terminal_repeat	203675	203901	.	-	.	ID=rLTR_153;Parent=repeat_region_153;Name=TE_00000230;Classification=LTR/Copia;Sequence_ontology=SO:0000286;ltr_identity=0.9823;Method=structural;motif=TGGA;tsd=ATATT
327	EDTA	target_site_duplication	203902	203906	.	-	.	ID=rTSD_153;Parent=repeat_region_153;Name=TE_00000230;Classification=LTR/Copia;Sequence_ontology=SO:0000434;ltr_identity=0.9823;Method=structural;motif=TGGA;tsd=ATATT
327	EDTA	hAT_TIR_transposon	252096	252517	.	.	.	ID=TE_struc_591;Name=TE_00000225;Classification=MITE/DTA;Sequence_ontology=SO:0002279;Identity=1;Method=structural;TSD=GTCTCAAC_GTCTCAAC_100.0;TIR=TAGGGGTGAG_CTCACCCCTA
328	EDTA	repeat_region	86687	92554	.	?	.	ID=repeat_region_154;Name=TE_00000743;Classification=LTR/unknown;Sequence_ontology=SO:0000657;ltr_identity=0.9436;Method=structural;motif=TGCA;tsd=CAAAG
328	EDTA	target_site_duplication	86687	86691	.	?	.	ID=lTSD_154;Parent=repeat_region_154;Name=TE_00000743;Classification=LTR/unknown;Sequence_ontology=SO:0000434;ltr_identity=0.9436;Method=structural;motif=TGCA;tsd=CAAAG
328	EDTA	long_terminal_repeat	86692	86960	.	?	.	ID=lLTR_154;Parent=repeat_region_154;Name=TE_00000743;Classification=LTR/unknown;Sequence_ontology=SO:0000286;ltr_identity=0.9436;Method=structural;motif=TGCA;tsd=CAAAG
328	EDTA	LTR_retrotransposon	86692	92549	.	?	.	ID=LTRRT_154;Parent=repeat_region_154;Name=TE_00000743;Classification=LTR/unknown;Sequence_ontology=SO:0000186;ltr_identity=0.9436;Method=structural;motif=TGCA;tsd=CAAAG
328	EDTA	long_terminal_repeat	92282	92549	.	?	.	ID=rLTR_154;Parent=repeat_region_154;Name=TE_00000743;Classification=LTR/unknown;Sequence_ontology=SO:0000286;ltr_identity=0.9436;Method=structural;motif=TGCA;tsd=CAAAG
328	EDTA	target_site_duplication	92550	92554	.	?	.	ID=rTSD_154;Parent=repeat_region_154;Name=TE_00000743;Classification=LTR/unknown;Sequence_ontology=SO:0000434;ltr_identity=0.9436;Method=structural;motif=TGCA;tsd=CAAAG
329	EDTA	hAT_TIR_transposon	15460	15903	.	.	.	ID=TE_struc_592;Name=TE_00000225;Classification=MITE/DTA;Sequence_ontology=SO:0002279;Identity=0.9;Method=structural;TSD=TTTCTAAG_TTTCTAAG_100.0;TIR=TAGGGGTGAA_CTCACCCCTA
329	EDTA	Mutator_TIR_transposon	338602	338791	.	.	.	ID=TE_struc_593;Name=TE_00000935;Classification=MITE/DTM;Sequence_ontology=SO:0002280;Identity=0.9;Method=structural;TSD=GCAATATT_GCAATATT_100.0;TIR=CTATGTTGCT_AGCAAAATAG
330	EDTA	Mutator_TIR_transposon	204853	208736	.	.	.	ID=TE_struc_594;Name=330:204853..208736;Classification=DNA/DTM;Sequence_ontology=SO:0002280;Identity=0.9;Method=structural;TSD=TAAATTA_TAAATTG_85.71;TIR=GGAAGAACCT_AGATTCTTCC
330	EDTA	Tc1_Mariner_TIR_transposon	278186	278465	.	.	.	ID=TE_struc_595;Name=TE_00000237;Classification=MITE/DTT;Sequence_ontology=SO:0002278;Identity=0.9;Method=structural;TSD=TA_TA_100.0;TIR=CTCACTCTTT_AAAGAGTTAG
331	EDTA	PIF_Harbinger_TIR_transposon	363095	365568	.	.	.	ID=TE_struc_596;Name=TE_00000581;Classification=DNA/DTH;Sequence_ontology=SO:0002284;Identity=0.9;Method=structural;TSD=TTA_TTA_100.0;TIR=GGCCATTTAT_ATAAACGGCC
332	EDTA	hAT_TIR_transposon	168868	169139	.	.	.	ID=TE_struc_597;Name=TE_00000881;Classification=MITE/DTA;Sequence_ontology=SO:0002279;Identity=0.9;Method=structural;TSD=TATCAATA_TATCAATA_100.0;TIR=CAAGGCTTCT_GGAAGCCTTG
332	EDTA	Mutator_TIR_transposon	249467	249829	.	.	.	ID=TE_struc_598;Name=TE_00000492;Classification=MITE/DTM;Sequence_ontology=SO:0002280;Identity=0.9;Method=structural;TSD=TCTAAAA_TCTAAAA_100.0;TIR=GGCAAAAAGA_TCTTTTTGAC
334	EDTA	Mutator_TIR_transposon	187426	188601	.	.	.	ID=TE_struc_599;Name=334:187426..188601;Classification=DNA/DTM;Sequence_ontology=SO:0002280;Identity=0.9;Method=structural;TSD=TCAAACT_TCAAACT_100.0;TIR=CCACAAGCAA_TTGCTTATGG
335	EDTA	repeat_region	414008	420625	.	+	.	ID=repeat_region_155;Name=TE_00000582;Classification=LTR/Gypsy;Sequence_ontology=SO:0000657;ltr_identity=0.9555;Method=structural;motif=TGTA;tsd=TCAAT
335	EDTA	target_site_duplication	414008	414012	.	+	.	ID=lTSD_155;Parent=repeat_region_155;Name=TE_00000582;Classification=LTR/Gypsy;Sequence_ontology=SO:0000434;ltr_identity=0.9555;Method=structural;motif=TGTA;tsd=TCAAT
335	EDTA	long_terminal_repeat	414016	414813	.	+	.	ID=lLTR_155;Parent=repeat_region_155;Name=TE_00000582;Classification=LTR/Gypsy;Sequence_ontology=SO:0000286;ltr_identity=0.9555;Method=structural;motif=TGTA;tsd=TCAAT
335	EDTA	Gypsy_LTR_retrotransposon	414016	420620	.	+	.	ID=LTRRT_155;Parent=repeat_region_155;Name=TE_00000582;Classification=LTR/Gypsy;Sequence_ontology=SO:0002265;ltr_identity=0.9555;Method=structural;motif=TGTA;tsd=TCAAT
335	EDTA	long_terminal_repeat	419820	420620	.	+	.	ID=rLTR_155;Parent=repeat_region_155;Name=TE_00000582;Classification=LTR/Gypsy;Sequence_ontology=SO:0000286;ltr_identity=0.9555;Method=structural;motif=TGTA;tsd=TCAAT
335	EDTA	target_site_duplication	420621	420625	.	+	.	ID=rTSD_155;Parent=repeat_region_155;Name=TE_00000582;Classification=LTR/Gypsy;Sequence_ontology=SO:0000434;ltr_identity=0.9555;Method=structural;motif=TGTA;tsd=TCAAT
336	EDTA	Mutator_TIR_transposon	281190	281300	.	.	.	ID=TE_struc_600;Name=TE_00000478;Classification=MITE/DTM;Sequence_ontology=SO:0002280;Identity=0.9;Method=structural;TSD=AAAGCCTT_AAAGCCTT_100.0;TIR=GTATCGATAC_GTATCAATAC
336	EDTA	repeat_region	396117	399716	.	+	.	ID=repeat_region_156;Name=TE_00000582;Classification=LTR/Gypsy;Sequence_ontology=SO:0000657;ltr_identity=0.9809;Method=structural;motif=TGTA;tsd=TTTAT
336	EDTA	target_site_duplication	396117	396121	.	+	.	ID=lTSD_156;Parent=repeat_region_156;Name=TE_00000582;Classification=LTR/Gypsy;Sequence_ontology=SO:0000434;ltr_identity=0.9809;Method=structural;motif=TGTA;tsd=TTTAT
336	EDTA	long_terminal_repeat	396122	396917	.	+	.	ID=lLTR_156;Parent=repeat_region_156;Name=TE_00000582;Classification=LTR/Gypsy;Sequence_ontology=SO:0000286;ltr_identity=0.9809;Method=structural;motif=TGTA;tsd=TTTAT
336	EDTA	Gypsy_LTR_retrotransposon	396122	399711	.	+	.	ID=LTRRT_156;Parent=repeat_region_156;Name=TE_00000582;Classification=LTR/Gypsy;Sequence_ontology=SO:0002265;ltr_identity=0.9809;Method=structural;motif=TGTA;tsd=TTTAT
336	EDTA	long_terminal_repeat	398917	399711	.	+	.	ID=rLTR_156;Parent=repeat_region_156;Name=TE_00000582;Classification=LTR/Gypsy;Sequence_ontology=SO:0000286;ltr_identity=0.9809;Method=structural;motif=TGTA;tsd=TTTAT
336	EDTA	target_site_duplication	399712	399716	.	+	.	ID=rTSD_156;Parent=repeat_region_156;Name=TE_00000582;Classification=LTR/Gypsy;Sequence_ontology=SO:0000434;ltr_identity=0.9809;Method=structural;motif=TGTA;tsd=TTTAT
337	EDTA	repeat_region	318693	323916	.	-	.	ID=repeat_region_157;Name=TE_00000442;Classification=LTR/Copia;Sequence_ontology=SO:0000657;ltr_identity=0.9490;Method=structural;motif=TGCA;tsd=ACATC
337	EDTA	target_site_duplication	318693	318697	.	-	.	ID=lTSD_157;Parent=repeat_region_157;Name=TE_00000442;Classification=LTR/Copia;Sequence_ontology=SO:0000434;ltr_identity=0.9490;Method=structural;motif=TGCA;tsd=ACATC
337	EDTA	long_terminal_repeat	318698	318952	.	-	.	ID=lLTR_157;Parent=repeat_region_157;Name=TE_00000442;Classification=LTR/Copia;Sequence_ontology=SO:0000286;ltr_identity=0.9490;Method=structural;motif=TGCA;tsd=ACATC
337	EDTA	Copia_LTR_retrotransposon	318698	323911	.	-	.	ID=LTRRT_157;Parent=repeat_region_157;Name=TE_00000442;Classification=LTR/Copia;Sequence_ontology=SO:0002264;ltr_identity=0.9490;Method=structural;motif=TGCA;tsd=ACATC
337	EDTA	long_terminal_repeat	323656	323911	.	-	.	ID=rLTR_157;Parent=repeat_region_157;Name=TE_00000442;Classification=LTR/Copia;Sequence_ontology=SO:0000286;ltr_identity=0.9490;Method=structural;motif=TGCA;tsd=ACATC
337	EDTA	target_site_duplication	323912	323916	.	-	.	ID=rTSD_157;Parent=repeat_region_157;Name=TE_00000442;Classification=LTR/Copia;Sequence_ontology=SO:0000434;ltr_identity=0.9490;Method=structural;motif=TGCA;tsd=ACATC
340	EDTA	hAT_TIR_transposon	144288	144743	.	.	.	ID=TE_struc_601;Name=TE_00000225;Classification=MITE/DTA;Sequence_ontology=SO:0002279;Identity=1;Method=structural;TSD=AAGTTGAT_AAGTTGAT_100.0;TIR=TAGGGGTGAG_CTCACCCCTA
340	EDTA	Mutator_TIR_transposon	432775	432918	.	.	.	ID=TE_struc_602;Name=TE_00000837;Classification=MITE/DTM;Sequence_ontology=SO:0002280;Identity=1;Method=structural;TSD=ATTCATC_ATTCATC_100.0;TIR=CCTTCATTCA_TGAATGAAGG
343	EDTA	Mutator_TIR_transposon	22918	23692	.	.	.	ID=TE_struc_603;Name=343:22918..23692;Classification=DNA/DTM;Sequence_ontology=SO:0002280;Identity=0.9;Method=structural;TSD=GTGAAAT_GTGAAAT_100.0;TIR=GAGATAAACT_AGTTCATCTC
343	EDTA	CACTA_TIR_transposon	377936	381527	.	.	.	ID=TE_struc_604;Name=TE_00000422;Classification=DNA/DTC;Sequence_ontology=SO:0002285;Identity=0.9;Method=structural;TSD=AT_AT_100.0;TIR=CACTAAAAGG_TCTTTTAGTG
345	EDTA	PIF_Harbinger_TIR_transposon	412881	416552	.	.	.	ID=TE_struc_605;Name=TE_00000830;Classification=DNA/DTH;Sequence_ontology=SO:0002284;Identity=0.9;Method=structural;TSD=TTA_TTA_100.0;TIR=GGGCTTAGAA_TTCTAAGTCC
346	EDTA	Mutator_TIR_transposon	265916	266686	.	.	.	ID=TE_struc_606;Name=346:265916..266686;Classification=DNA/DTM;Sequence_ontology=SO:0002280;Identity=0.9;Method=structural;TSD=CATCTATG_CATCTATG_100.0;TIR=GGATGAACTT_AAGTTTATCC
347	EDTA	repeat_region	144862	151213	.	?	.	ID=repeat_region_158;Name=TE_00000580;Classification=LTR/unknown;Sequence_ontology=SO:0000657;ltr_identity=0.9830;Method=structural;motif=TGCA;tsd=TTATT
347	EDTA	target_site_duplication	144862	144866	.	?	.	ID=lTSD_158;Parent=repeat_region_158;Name=TE_00000580;Classification=LTR/unknown;Sequence_ontology=SO:0000434;ltr_identity=0.9830;Method=structural;motif=TGCA;tsd=TTATT
347	EDTA	long_terminal_repeat	144867	145227	.	?	.	ID=lLTR_158;Parent=repeat_region_158;Name=TE_00000580;Classification=LTR/unknown;Sequence_ontology=SO:0000286;ltr_identity=0.9830;Method=structural;motif=TGCA;tsd=TTATT
347	EDTA	LTR_retrotransposon	144867	151208	.	?	.	ID=LTRRT_158;Parent=repeat_region_158;Name=TE_00000580;Classification=LTR/unknown;Sequence_ontology=SO:0000186;ltr_identity=0.9830;Method=structural;motif=TGCA;tsd=TTATT
347	EDTA	long_terminal_repeat	150855	151208	.	?	.	ID=rLTR_158;Parent=repeat_region_158;Name=TE_00000580;Classification=LTR/unknown;Sequence_ontology=SO:0000286;ltr_identity=0.9830;Method=structural;motif=TGCA;tsd=TTATT
347	EDTA	target_site_duplication	151209	151213	.	?	.	ID=rTSD_158;Parent=repeat_region_158;Name=TE_00000580;Classification=LTR/unknown;Sequence_ontology=SO:0000434;ltr_identity=0.9830;Method=structural;motif=TGCA;tsd=TTATT
348	EDTA	repeat_region	339635	346268	.	+	.	ID=repeat_region_159;Name=TE_00000582;Classification=LTR/Gypsy;Sequence_ontology=SO:0000657;ltr_identity=0.9799;Method=structural;motif=TGTA;tsd=AGTAA
348	EDTA	target_site_duplication	339635	339639	.	+	.	ID=lTSD_159;Parent=repeat_region_159;Name=TE_00000582;Classification=LTR/Gypsy;Sequence_ontology=SO:0000434;ltr_identity=0.9799;Method=structural;motif=TGTA;tsd=AGTAA
348	EDTA	long_terminal_repeat	339640	340444	.	+	.	ID=lLTR_159;Parent=repeat_region_159;Name=TE_00000582;Classification=LTR/Gypsy;Sequence_ontology=SO:0000286;ltr_identity=0.9799;Method=structural;motif=TGTA;tsd=AGTAA
348	EDTA	Gypsy_LTR_retrotransposon	339640	346263	.	+	.	ID=LTRRT_159;Parent=repeat_region_159;Name=TE_00000582;Classification=LTR/Gypsy;Sequence_ontology=SO:0002265;ltr_identity=0.9799;Method=structural;motif=TGTA;tsd=AGTAA
348	EDTA	long_terminal_repeat	345461	346263	.	+	.	ID=rLTR_159;Parent=repeat_region_159;Name=TE_00000582;Classification=LTR/Gypsy;Sequence_ontology=SO:0000286;ltr_identity=0.9799;Method=structural;motif=TGTA;tsd=AGTAA
348	EDTA	target_site_duplication	346264	346268	.	+	.	ID=rTSD_159;Parent=repeat_region_159;Name=TE_00000582;Classification=LTR/Gypsy;Sequence_ontology=SO:0000434;ltr_identity=0.9799;Method=structural;motif=TGTA;tsd=AGTAA
348	EDTA	CACTA_TIR_transposon	352563	356407	.	.	.	ID=TE_struc_607;Name=TE_00000334;Classification=DNA/DTC;Sequence_ontology=SO:0002285;Identity=0.9;Method=structural;TSD=GA_GA_100.0;TIR=CACTACACCA_TGGTTTAGTG
351	EDTA	Mutator_TIR_transposon	302054	303161	.	.	.	ID=TE_struc_608;Name=351:302054..303161;Classification=DNA/DTM;Sequence_ontology=SO:0002280;Identity=1;Method=structural;TSD=TTAAATT_TTAAATT_100.0;TIR=GGACAAACTT_AAGTTTGTCC
352	EDTA	CACTA_TIR_transposon	101063	105203	.	.	.	ID=TE_struc_609;Name=TE_00000542;Classification=DNA/DTC;Sequence_ontology=SO:0002285;Identity=0.9;Method=structural;TSD=TT_TT_100.0;TIR=CACTAAACCT_AGGTCTAGTG
354	EDTA	CACTA_TIR_transposon	128813	133127	.	.	.	ID=TE_struc_610;Name=354:128813..133127;Classification=DNA/DTC;Sequence_ontology=SO:0002285;Identity=0.9;Method=structural;TSD=CT_CT_100.0;TIR=CACTAAAAGA_TCTTTAAGTG
355	EDTA	repeat_region	123338	129691	.	?	.	ID=repeat_region_160;Name=TE_00000580;Classification=LTR/unknown;Sequence_ontology=SO:0000657;ltr_identity=0.9529;Method=structural;motif=TGCA;tsd=AATTA
355	EDTA	target_site_duplication	123338	123342	.	?	.	ID=lTSD_160;Parent=repeat_region_160;Name=TE_00000580;Classification=LTR/unknown;Sequence_ontology=SO:0000434;ltr_identity=0.9529;Method=structural;motif=TGCA;tsd=AATTA
355	EDTA	long_terminal_repeat	123343	123707	.	?	.	ID=lLTR_160;Parent=repeat_region_160;Name=TE_00000580;Classification=LTR/unknown;Sequence_ontology=SO:0000286;ltr_identity=0.9529;Method=structural;motif=TGCA;tsd=AATTA
355	EDTA	LTR_retrotransposon	123343	129686	.	?	.	ID=LTRRT_160;Parent=repeat_region_160;Name=TE_00000580;Classification=LTR/unknown;Sequence_ontology=SO:0000186;ltr_identity=0.9529;Method=structural;motif=TGCA;tsd=AATTA
355	EDTA	long_terminal_repeat	129324	129686	.	?	.	ID=rLTR_160;Parent=repeat_region_160;Name=TE_00000580;Classification=LTR/unknown;Sequence_ontology=SO:0000286;ltr_identity=0.9529;Method=structural;motif=TGCA;tsd=AATTA
355	EDTA	target_site_duplication	129687	129691	.	?	.	ID=rTSD_160;Parent=repeat_region_160;Name=TE_00000580;Classification=LTR/unknown;Sequence_ontology=SO:0000434;ltr_identity=0.9529;Method=structural;motif=TGCA;tsd=AATTA
357	EDTA	CACTA_TIR_transposon	345671	345914	.	.	.	ID=TE_struc_611;Name=TE_00000306;Classification=MITE/DTC;Sequence_ontology=SO:0002285;Identity=0.9;Method=structural;TSD=AA_AA_100.0;TIR=CACTAAAGGA_TCTTTTAGTG
358	EDTA	PIF_Harbinger_TIR_transposon	134594	134918	.	.	.	ID=TE_struc_612;Name=TE_00000448;Classification=MITE/DTH;Sequence_ontology=SO:0002284;Identity=0.9;Method=structural;TSD=TTA_TTA_100.0;TIR=GAGCAAAATA_TATTTTGTTC
359	EDTA	Mutator_TIR_transposon	60579	60899	.	.	.	ID=TE_struc_613;Name=TE_00000548;Classification=MITE/DTM;Sequence_ontology=SO:0002280;Identity=0.9;Method=structural;TSD=AAACACA_AAACACA_100.0;TIR=GCAAACATAT_ACATGTTTGC
359	EDTA	CACTA_TIR_transposon	143043	147606	.	.	.	ID=TE_struc_614;Name=TE_00000844;Classification=DNA/DTC;Sequence_ontology=SO:0002285;Identity=0.9;Method=structural;TSD=CA_CA_100.0;TIR=CACTAAGTTC_GGACTTAGTG
362	EDTA	repeat_region	93963	103992	.	?	.	ID=repeat_region_161;Name=TE_00000656;Classification=LTR/unknown;Sequence_ontology=SO:0000657;ltr_identity=0.9374;Method=structural;motif=TGCA;tsd=TTTCT
362	EDTA	target_site_duplication	93963	93967	.	?	.	ID=lTSD_161;Parent=repeat_region_161;Name=TE_00000656;Classification=LTR/unknown;Sequence_ontology=SO:0000434;ltr_identity=0.9374;Method=structural;motif=TGCA;tsd=TTTCT
362	EDTA	long_terminal_repeat	93968	95133	.	?	.	ID=lLTR_161;Parent=repeat_region_161;Name=TE_00000656;Classification=LTR/unknown;Sequence_ontology=SO:0000286;ltr_identity=0.9374;Method=structural;motif=TGCA;tsd=TTTCT
362	EDTA	LTR_retrotransposon	93968	103987	.	?	.	ID=LTRRT_161;Parent=repeat_region_161;Name=TE_00000656;Classification=LTR/unknown;Sequence_ontology=SO:0000186;ltr_identity=0.9374;Method=structural;motif=TGCA;tsd=TTTCT
362	EDTA	long_terminal_repeat	102817	103987	.	?	.	ID=rLTR_161;Parent=repeat_region_161;Name=TE_00000656;Classification=LTR/unknown;Sequence_ontology=SO:0000286;ltr_identity=0.9374;Method=structural;motif=TGCA;tsd=TTTCT
362	EDTA	target_site_duplication	103988	103992	.	?	.	ID=rTSD_161;Parent=repeat_region_161;Name=TE_00000656;Classification=LTR/unknown;Sequence_ontology=SO:0000434;ltr_identity=0.9374;Method=structural;motif=TGCA;tsd=TTTCT
362	EDTA	Mutator_TIR_transposon	162740	166036	.	.	.	ID=TE_struc_615;Name=362:162740..166036;Classification=DNA/DTM;Sequence_ontology=SO:0002280;Identity=0.9;Method=structural;TSD=AGCAATG_TGCAATG_85.71;TIR=GTGAGCATTG_CAATGCTTAC
364	EDTA	repeat_region	130647	140925	.	?	.	ID=repeat_region_162;Name=TE_00000847;Classification=LTR/unknown;Sequence_ontology=SO:0000657;ltr_identity=0.9140;Method=structural;motif=TGCA;tsd=AGGGT
364	EDTA	target_site_duplication	130647	130651	.	?	.	ID=lTSD_162;Parent=repeat_region_162;Name=TE_00000847;Classification=LTR/unknown;Sequence_ontology=SO:0000434;ltr_identity=0.9140;Method=structural;motif=TGCA;tsd=AGGGT
364	EDTA	long_terminal_repeat	130652	131096	.	?	.	ID=lLTR_162;Parent=repeat_region_162;Name=TE_00000847;Classification=LTR/unknown;Sequence_ontology=SO:0000286;ltr_identity=0.9140;Method=structural;motif=TGCA;tsd=AGGGT
364	EDTA	LTR_retrotransposon	130652	140920	.	?	.	ID=LTRRT_162;Parent=repeat_region_162;Name=TE_00000847;Classification=LTR/unknown;Sequence_ontology=SO:0000186;ltr_identity=0.9140;Method=structural;motif=TGCA;tsd=AGGGT
364	EDTA	long_terminal_repeat	140473	140920	.	?	.	ID=rLTR_162;Parent=repeat_region_162;Name=TE_00000847;Classification=LTR/unknown;Sequence_ontology=SO:0000286;ltr_identity=0.9140;Method=structural;motif=TGCA;tsd=AGGGT
364	EDTA	target_site_duplication	140921	140925	.	?	.	ID=rTSD_162;Parent=repeat_region_162;Name=TE_00000847;Classification=LTR/unknown;Sequence_ontology=SO:0000434;ltr_identity=0.9140;Method=structural;motif=TGCA;tsd=AGGGT
364	EDTA	Mutator_TIR_transposon	168550	172635	.	.	.	ID=TE_struc_616;Name=364:168550..172635;Classification=DNA/DTM;Sequence_ontology=SO:0002280;Identity=0.9;Method=structural;TSD=ATCATTG_ATCATTG_100.0;TIR=CATGAGACAT_ATGTCTCTTG
364	EDTA	PIF_Harbinger_TIR_transposon	349611	353493	.	.	.	ID=TE_struc_617;Name=364:349611..353493;Classification=DNA/DTH;Sequence_ontology=SO:0002284;Identity=0.9;Method=structural;TSD=TTA_TTA_100.0;TIR=GCCCATATTT_AAATATGTGC
366	EDTA	repeat_region	53276	59580	.	?	.	ID=repeat_region_163;Name=TE_00000580;Classification=LTR/unknown;Sequence_ontology=SO:0000657;ltr_identity=0.9448;Method=structural;motif=TGCA;tsd=TAAA
366	EDTA	target_site_duplication	53276	53279	.	?	.	ID=lTSD_163;Parent=repeat_region_163;Name=TE_00000580;Classification=LTR/unknown;Sequence_ontology=SO:0000434;ltr_identity=0.9448;Method=structural;motif=TGCA;tsd=TAAA
366	EDTA	long_terminal_repeat	53280	53616	.	?	.	ID=lLTR_163;Parent=repeat_region_163;Name=TE_00000580;Classification=LTR/unknown;Sequence_ontology=SO:0000286;ltr_identity=0.9448;Method=structural;motif=TGCA;tsd=TAAA
366	EDTA	LTR_retrotransposon	53280	59576	.	?	.	ID=LTRRT_163;Parent=repeat_region_163;Name=TE_00000580;Classification=LTR/unknown;Sequence_ontology=SO:0000186;ltr_identity=0.9448;Method=structural;motif=TGCA;tsd=TAAA
366	EDTA	long_terminal_repeat	59249	59576	.	?	.	ID=rLTR_163;Parent=repeat_region_163;Name=TE_00000580;Classification=LTR/unknown;Sequence_ontology=SO:0000286;ltr_identity=0.9448;Method=structural;motif=TGCA;tsd=TAAA
366	EDTA	target_site_duplication	59577	59580	.	?	.	ID=rTSD_163;Parent=repeat_region_163;Name=TE_00000580;Classification=LTR/unknown;Sequence_ontology=SO:0000434;ltr_identity=0.9448;Method=structural;motif=TGCA;tsd=TAAA
366	EDTA	repeat_region	142124	147073	.	+	.	ID=repeat_region_164;Name=TE_00000230;Classification=LTR/Copia;Sequence_ontology=SO:0000657;ltr_identity=0.9611;Method=structural;motif=TGGA;tsd=ATTTT
366	EDTA	target_site_duplication	142124	142128	.	+	.	ID=lTSD_164;Parent=repeat_region_164;Name=TE_00000230;Classification=LTR/Copia;Sequence_ontology=SO:0000434;ltr_identity=0.9611;Method=structural;motif=TGGA;tsd=ATTTT
366	EDTA	long_terminal_repeat	142129	142308	.	+	.	ID=lLTR_164;Parent=repeat_region_164;Name=TE_00000230;Classification=LTR/Copia;Sequence_ontology=SO:0000286;ltr_identity=0.9611;Method=structural;motif=TGGA;tsd=ATTTT
366	EDTA	Copia_LTR_retrotransposon	142129	147068	.	+	.	ID=LTRRT_164;Parent=repeat_region_164;Name=TE_00000230;Classification=LTR/Copia;Sequence_ontology=SO:0002264;ltr_identity=0.9611;Method=structural;motif=TGGA;tsd=ATTTT
366	EDTA	long_terminal_repeat	146888	147068	.	+	.	ID=rLTR_164;Parent=repeat_region_164;Name=TE_00000230;Classification=LTR/Copia;Sequence_ontology=SO:0000286;ltr_identity=0.9611;Method=structural;motif=TGGA;tsd=ATTTT
366	EDTA	target_site_duplication	147069	147073	.	+	.	ID=rTSD_164;Parent=repeat_region_164;Name=TE_00000230;Classification=LTR/Copia;Sequence_ontology=SO:0000434;ltr_identity=0.9611;Method=structural;motif=TGGA;tsd=ATTTT
366	EDTA	repeat_region	407041	412514	.	+	.	ID=repeat_region_165;Name=TE_00000923;Classification=LTR/Copia;Sequence_ontology=SO:0000657;ltr_identity=0.9902;Method=structural;motif=TGCA;tsd=GTTCT
366	EDTA	target_site_duplication	407041	407045	.	+	.	ID=lTSD_165;Parent=repeat_region_165;Name=TE_00000923;Classification=LTR/Copia;Sequence_ontology=SO:0000434;ltr_identity=0.9902;Method=structural;motif=TGCA;tsd=GTTCT
366	EDTA	long_terminal_repeat	407046	407764	.	+	.	ID=lLTR_165;Parent=repeat_region_165;Name=TE_00000923;Classification=LTR/Copia;Sequence_ontology=SO:0000286;ltr_identity=0.9902;Method=structural;motif=TGCA;tsd=GTTCT
366	EDTA	Copia_LTR_retrotransposon	407046	412509	.	+	.	ID=LTRRT_165;Parent=repeat_region_165;Name=TE_00000923;Classification=LTR/Copia;Sequence_ontology=SO:0002264;ltr_identity=0.9902;Method=structural;motif=TGCA;tsd=GTTCT
366	EDTA	long_terminal_repeat	411791	412509	.	+	.	ID=rLTR_165;Parent=repeat_region_165;Name=TE_00000923;Classification=LTR/Copia;Sequence_ontology=SO:0000286;ltr_identity=0.9902;Method=structural;motif=TGCA;tsd=GTTCT
366	EDTA	target_site_duplication	412510	412514	.	+	.	ID=rTSD_165;Parent=repeat_region_165;Name=TE_00000923;Classification=LTR/Copia;Sequence_ontology=SO:0000434;ltr_identity=0.9902;Method=structural;motif=TGCA;tsd=GTTCT
369	EDTA	Mutator_TIR_transposon	319389	322971	.	.	.	ID=TE_struc_618;Name=TE_00000805;Classification=DNA/DTM;Sequence_ontology=SO:0002280;Identity=0.9;Method=structural;TSD=TTAAAAG_TTAAAAG_100.0;TIR=GGGTATTTTT_AGAAATACCC
369	EDTA	Mutator_TIR_transposon	321263	323889	.	.	.	ID=TE_struc_619;Name=TE_00000760;Classification=DNA/DTM;Sequence_ontology=SO:0002280;Identity=0.9;Method=structural;TSD=TAAATTA_TAAATAA_85.71;TIR=CAAACAATTG_TAATTGTTTG
371	EDTA	Mutator_TIR_transposon	18436	19201	.	.	.	ID=TE_struc_620;Name=TE_00000558;Classification=DNA/DTM;Sequence_ontology=SO:0002280;Identity=0.9;Method=structural;TSD=TTTGGGA_TTTGGGA_100.0;TIR=GAGAGCTGTT_AACAACTCTC
372	EDTA	Mutator_TIR_transposon	288697	291456	.	.	.	ID=TE_struc_621;Name=TE_00000786;Classification=DNA/DTM;Sequence_ontology=SO:0002280;Identity=0.9;Method=structural;TSD=ATAAAGAA_ATAAAGAA_100.0;TIR=GGAAAAGGAA_TTCCTTTTGC
372	EDTA	CACTA_TIR_transposon	307278	309178	.	.	.	ID=TE_struc_622;Name=TE_00000187;Classification=DNA/DTC;Sequence_ontology=SO:0002285;Identity=0.9;Method=structural;TSD=GC_GC_100.0;TIR=CACTACTGCC_GGCAGCAGTG
373	EDTA	repeat_region	380102	385526	.	+	.	ID=repeat_region_166;Name=TE_00000743;Classification=LTR/Gypsy;Sequence_ontology=SO:0000657;ltr_identity=0.9372;Method=structural;motif=TGCA;tsd=CAAAC
373	EDTA	target_site_duplication	380102	380106	.	+	.	ID=lTSD_166;Parent=repeat_region_166;Name=TE_00000743;Classification=LTR/Gypsy;Sequence_ontology=SO:0000434;ltr_identity=0.9372;Method=structural;motif=TGCA;tsd=CAAAC
373	EDTA	long_terminal_repeat	380107	380349	.	+	.	ID=lLTR_166;Parent=repeat_region_166;Name=TE_00000743;Classification=LTR/Gypsy;Sequence_ontology=SO:0000286;ltr_identity=0.9372;Method=structural;motif=TGCA;tsd=CAAAC
373	EDTA	Gypsy_LTR_retrotransposon	380107	385521	.	+	.	ID=LTRRT_166;Parent=repeat_region_166;Name=TE_00000743;Classification=LTR/Gypsy;Sequence_ontology=SO:0002265;ltr_identity=0.9372;Method=structural;motif=TGCA;tsd=CAAAC
373	EDTA	long_terminal_repeat	385277	385521	.	+	.	ID=rLTR_166;Parent=repeat_region_166;Name=TE_00000743;Classification=LTR/Gypsy;Sequence_ontology=SO:0000286;ltr_identity=0.9372;Method=structural;motif=TGCA;tsd=CAAAC
373	EDTA	target_site_duplication	385522	385526	.	+	.	ID=rTSD_166;Parent=repeat_region_166;Name=TE_00000743;Classification=LTR/Gypsy;Sequence_ontology=SO:0000434;ltr_identity=0.9372;Method=structural;motif=TGCA;tsd=CAAAC
374	EDTA	hAT_TIR_transposon	271402	272759	.	.	.	ID=TE_struc_623;Name=TE_00000702;Classification=DNA/DTA;Sequence_ontology=SO:0002279;Identity=0.9;Method=structural;TSD=GCTGCTTG_GCTGCTTG_100.0;TIR=CAGGGATTCA_TAAATCCCTG
375	EDTA	CACTA_TIR_transposon	252992	253890	.	.	.	ID=TE_struc_624;Name=TE_00000427;Classification=DNA/DTC;Sequence_ontology=SO:0002285;Identity=0.9;Method=structural;TSD=GC_GC_100.0;TIR=CACTATGAGA_TCTCGTAGTG
376	EDTA	hAT_TIR_transposon	224359	224979	.	.	.	ID=TE_struc_625;Name=TE_00000942;Classification=DNA/DTA;Sequence_ontology=SO:0002279;Identity=0.9;Method=structural;TSD=GGTTTTGT_GGTTTTGT_100.0;TIR=CAATGTTGTC_GACAACAGTG
376	EDTA	repeat_region	244557	252423	.	?	.	ID=repeat_region_167;Name=TE_00000653;Classification=LTR/unknown;Sequence_ontology=SO:0000657;ltr_identity=0.9000;Method=structural;motif=TGCA;tsd=ATAAT
376	EDTA	target_site_duplication	244557	244561	.	?	.	ID=lTSD_167;Parent=repeat_region_167;Name=TE_00000653;Classification=LTR/unknown;Sequence_ontology=SO:0000434;ltr_identity=0.9000;Method=structural;motif=TGCA;tsd=ATAAT
376	EDTA	long_terminal_repeat	244562	245019	.	?	.	ID=lLTR_167;Parent=repeat_region_167;Name=TE_00000653;Classification=LTR/unknown;Sequence_ontology=SO:0000286;ltr_identity=0.9000;Method=structural;motif=TGCA;tsd=ATAAT
376	EDTA	LTR_retrotransposon	244562	252418	.	?	.	ID=LTRRT_167;Parent=repeat_region_167;Name=TE_00000653;Classification=LTR/unknown;Sequence_ontology=SO:0000186;ltr_identity=0.9000;Method=structural;motif=TGCA;tsd=ATAAT
376	EDTA	long_terminal_repeat	251960	252418	.	?	.	ID=rLTR_167;Parent=repeat_region_167;Name=TE_00000653;Classification=LTR/unknown;Sequence_ontology=SO:0000286;ltr_identity=0.9000;Method=structural;motif=TGCA;tsd=ATAAT
376	EDTA	target_site_duplication	252419	252423	.	?	.	ID=rTSD_167;Parent=repeat_region_167;Name=TE_00000653;Classification=LTR/unknown;Sequence_ontology=SO:0000434;ltr_identity=0.9000;Method=structural;motif=TGCA;tsd=ATAAT
379	EDTA	Mutator_TIR_transposon	347226	349256	.	.	.	ID=TE_struc_626;Name=TE_00000292;Classification=DNA/DTM;Sequence_ontology=SO:0002280;Identity=0.9;Method=structural;TSD=TTTGATT_TTTGACT_85.71;TIR=GTGATAAGAG_CTCTTATCTC
379	EDTA	Mutator_TIR_transposon	403022	403290	.	.	.	ID=TE_struc_627;Name=TE_00000298;Classification=MITE/DTM;Sequence_ontology=SO:0002280;Identity=0.9;Method=structural;TSD=AAAAATGA_AAAAATGA_100.0;TIR=GAAAAGCAAA_TTTGCTTGTC
380	EDTA	Mutator_TIR_transposon	377321	381265	.	.	.	ID=TE_struc_628;Name=380:377321..381265;Classification=DNA/DTM;Sequence_ontology=SO:0002280;Identity=0.9;Method=structural;TSD=ACAAAAG_ACAAAAG_100.0;TIR=GTTCTACCTT_AAGGTAAAAC
380	EDTA	Mutator_TIR_transposon	411717	412332	.	.	.	ID=TE_struc_629;Name=380:411717..412332;Classification=DNA/DTM;Sequence_ontology=SO:0002280;Identity=0.9;Method=structural;TSD=AATTGAA_AATTGAA_100.0;TIR=GGATGAACTT_ATGTTCATCC
381	EDTA	CACTA_TIR_transposon	374994	379433	.	.	.	ID=TE_struc_630;Name=TE_00000234;Classification=DNA/DTC;Sequence_ontology=SO:0002285;Identity=0.9;Method=structural;TSD=AT_AT_100.0;TIR=CACTATCTTG_CAAAATAGTG
382	EDTA	repeat_region	7868	17814	.	+	.	ID=repeat_region_168;Name=TE_00000323;Classification=LTR/Copia;Sequence_ontology=SO:0000657;ltr_identity=0.9186;Method=structural;motif=TGCA;tsd=ATAAT
382	EDTA	target_site_duplication	7868	7872	.	+	.	ID=lTSD_168;Parent=repeat_region_168;Name=TE_00000323;Classification=LTR/Copia;Sequence_ontology=SO:0000434;ltr_identity=0.9186;Method=structural;motif=TGCA;tsd=ATAAT
382	EDTA	long_terminal_repeat	7873	9110	.	+	.	ID=lLTR_168;Parent=repeat_region_168;Name=TE_00000323;Classification=LTR/Copia;Sequence_ontology=SO:0000286;ltr_identity=0.9186;Method=structural;motif=TGCA;tsd=ATAAT
382	EDTA	Copia_LTR_retrotransposon	7873	17809	.	+	.	ID=LTRRT_168;Parent=repeat_region_168;Name=TE_00000323;Classification=LTR/Copia;Sequence_ontology=SO:0002264;ltr_identity=0.9186;Method=structural;motif=TGCA;tsd=ATAAT
382	EDTA	long_terminal_repeat	16623	17809	.	+	.	ID=rLTR_168;Parent=repeat_region_168;Name=TE_00000323;Classification=LTR/Copia;Sequence_ontology=SO:0000286;ltr_identity=0.9186;Method=structural;motif=TGCA;tsd=ATAAT
382	EDTA	target_site_duplication	17810	17814	.	+	.	ID=rTSD_168;Parent=repeat_region_168;Name=TE_00000323;Classification=LTR/Copia;Sequence_ontology=SO:0000434;ltr_identity=0.9186;Method=structural;motif=TGCA;tsd=ATAAT
384	EDTA	Mutator_TIR_transposon	365845	367600	.	.	.	ID=TE_struc_631;Name=384:365845..367600;Classification=DNA/DTM;Sequence_ontology=SO:0002280;Identity=0.9;Method=structural;TSD=TTTTTCAA_TTTTTCAA_100.0;TIR=GAGAAAAATG_CACTTTTCTC
385	EDTA	Mutator_TIR_transposon	222476	224218	.	.	.	ID=TE_struc_632;Name=385:222476..224218;Classification=DNA/DTM;Sequence_ontology=SO:0002280;Identity=0.9;Method=structural;TSD=TTTGGCAA_TTTGGCAA_100.0;TIR=GAAAAGCTTT_AAAGCTTTGC
386	EDTA	repeat_region	328856	333866	.	+	.	ID=repeat_region_169;Name=TE_00000509;Classification=LTR/Copia;Sequence_ontology=SO:0000657;ltr_identity=0.9919;Method=structural;motif=TGCA;tsd=TATAG
386	EDTA	target_site_duplication	328856	328860	.	+	.	ID=lTSD_169;Parent=repeat_region_169;Name=TE_00000509;Classification=LTR/Copia;Sequence_ontology=SO:0000434;ltr_identity=0.9919;Method=structural;motif=TGCA;tsd=TATAG
386	EDTA	long_terminal_repeat	328861	329110	.	+	.	ID=lLTR_169;Parent=repeat_region_169;Name=TE_00000509;Classification=LTR/Copia;Sequence_ontology=SO:0000286;ltr_identity=0.9919;Method=structural;motif=TGCA;tsd=TATAG
386	EDTA	Copia_LTR_retrotransposon	328861	333861	.	+	.	ID=LTRRT_169;Parent=repeat_region_169;Name=TE_00000509;Classification=LTR/Copia;Sequence_ontology=SO:0002264;ltr_identity=0.9919;Method=structural;motif=TGCA;tsd=TATAG
386	EDTA	long_terminal_repeat	333612	333861	.	+	.	ID=rLTR_169;Parent=repeat_region_169;Name=TE_00000509;Classification=LTR/Copia;Sequence_ontology=SO:0000286;ltr_identity=0.9919;Method=structural;motif=TGCA;tsd=TATAG
386	EDTA	target_site_duplication	333862	333866	.	+	.	ID=rTSD_169;Parent=repeat_region_169;Name=TE_00000509;Classification=LTR/Copia;Sequence_ontology=SO:0000434;ltr_identity=0.9919;Method=structural;motif=TGCA;tsd=TATAG
387	EDTA	Mutator_TIR_transposon	331758	333703	.	.	.	ID=TE_struc_633;Name=TE_00000729;Classification=DNA/DTM;Sequence_ontology=SO:0002280;Identity=0.9;Method=structural;TSD=CCAAAGG_CCAAAGG_100.0;TIR=GATACTCCAA_TTTGAGTATC
389	EDTA	hAT_TIR_transposon	258192	258702	.	.	.	ID=TE_struc_634;Name=TE_00000807;Classification=MITE/DTA;Sequence_ontology=SO:0002279;Identity=0.9;Method=structural;TSD=GTCATGAG_GTCATGAG_100.0;TIR=TAGAGATGGC_GCCATCCCTA
391	EDTA	PIF_Harbinger_TIR_transposon	83859	87921	.	.	.	ID=TE_struc_635;Name=TE_00000188;Classification=DNA/DTH;Sequence_ontology=SO:0002284;Identity=0.9;Method=structural;TSD=TTA_TTA_100.0;TIR=GGCCCATGAA_TTCAAGGGCC
391	EDTA	PIF_Harbinger_TIR_transposon	162708	163603	.	.	.	ID=TE_struc_636;Name=TE_00000879;Classification=DNA/DTH;Sequence_ontology=SO:0002284;Identity=1;Method=structural;TSD=TTA_TTA_100.0;TIR=GGCCTTGATT_AATCAAGGCC
392	EDTA	Mutator_TIR_transposon	74071	76875	.	.	.	ID=TE_struc_637;Name=TE_00000510;Classification=DNA/DTM;Sequence_ontology=SO:0002280;Identity=0.9;Method=structural;TSD=AAAAAATTCC_AAAAAATTCC_100.0;TIR=CTTATTTTTC_GAAAAATATG
392	EDTA	CACTA_TIR_transposon	183429	185014	.	.	.	ID=TE_struc_638;Name=TE_00000280;Classification=DNA/DTC;Sequence_ontology=SO:0002285;Identity=0.9;Method=structural;TSD=CA_CA_100.0;TIR=CACTATCCTT_AGGGATAGTG
392	EDTA	Mutator_TIR_transposon	313065	313369	.	.	.	ID=TE_struc_639;Name=TE_00000279;Classification=MITE/DTM;Sequence_ontology=SO:0002280;Identity=1;Method=structural;TSD=ATTTTTA_ATTTTTA_100.0;TIR=GAAGTCTTTT_AAAAGACTTC
393	EDTA	Mutator_TIR_transposon	85122	86263	.	.	.	ID=TE_struc_640;Name=TE_00000309;Classification=DNA/DTM;Sequence_ontology=SO:0002280;Identity=0.9;Method=structural;TSD=TTAGTTA_TTAATTA_85.71;TIR=GCAAAAAAGG_CATTTTTTGC
394	EDTA	helitron	107922	110763	.	-	.	ID=TE_struc_641;Name=TE_00000189;Classification=DNA/Helitron;Sequence_ontology=SO:0000544;Identity=NA;Method=structural
394	EDTA	CACTA_TIR_transposon	113902	117575	.	.	.	ID=TE_struc_642;Name=394:113902..117575;Classification=DNA/DTC;Sequence_ontology=SO:0002285;Identity=0.9;Method=structural;TSD=AA_AA_100.0;TIR=CACTACTATA_TATAGTTGTG
395	EDTA	Mutator_TIR_transposon	185192	187536	.	.	.	ID=TE_struc_643;Name=395:185192..187536;Classification=DNA/DTM;Sequence_ontology=SO:0002280;Identity=0.9;Method=structural;TSD=TATGTTA_TATGTTA_100.0;TIR=GGAATTTCCT_AGGAAGTTCC
396	EDTA	hAT_TIR_transposon	26864	27347	.	.	.	ID=TE_struc_644;Name=TE_00000921;Classification=MITE/DTA;Sequence_ontology=SO:0002279;Identity=1;Method=structural;TSD=TGGTGAAC_TGGTGAAC_100.0;TIR=CAGTGTTGTC_GACAACACTG
398	EDTA	CACTA_TIR_transposon	85550	85828	.	.	.	ID=TE_struc_645;Name=TE_00000440;Classification=MITE/DTC;Sequence_ontology=SO:0002285;Identity=0.9;Method=structural;TSD=TC_TC_100.0;TIR=CACTACAAAA_TTTTGTACTG
399	EDTA	Mutator_TIR_transposon	158683	160657	.	.	.	ID=TE_struc_646;Name=399:158683..160657;Classification=DNA/DTM;Sequence_ontology=SO:0002280;Identity=0.9;Method=structural;TSD=TTAGATT_TTAGATT_100.0;TIR=GTGACAAATA_TATTTGTCTC
400	EDTA	repeat_region	123031	131163	.	-	.	ID=repeat_region_170;Name=TE_00000323;Classification=LTR/Copia;Sequence_ontology=SO:0000657;ltr_identity=0.9100;Method=structural;motif=TGCA;tsd=ACCAA
400	EDTA	target_site_duplication	123031	123035	.	-	.	ID=lTSD_170;Parent=repeat_region_170;Name=TE_00000323;Classification=LTR/Copia;Sequence_ontology=SO:0000434;ltr_identity=0.9100;Method=structural;motif=TGCA;tsd=ACCAA
400	EDTA	long_terminal_repeat	123036	124265	.	-	.	ID=lLTR_170;Parent=repeat_region_170;Name=TE_00000323;Classification=LTR/Copia;Sequence_ontology=SO:0000286;ltr_identity=0.9100;Method=structural;motif=TGCA;tsd=ACCAA
400	EDTA	Copia_LTR_retrotransposon	123036	131158	.	-	.	ID=LTRRT_170;Parent=repeat_region_170;Name=TE_00000323;Classification=LTR/Copia;Sequence_ontology=SO:0002264;ltr_identity=0.9100;Method=structural;motif=TGCA;tsd=ACCAA
400	EDTA	long_terminal_repeat	129958	131158	.	-	.	ID=rLTR_170;Parent=repeat_region_170;Name=TE_00000323;Classification=LTR/Copia;Sequence_ontology=SO:0000286;ltr_identity=0.9100;Method=structural;motif=TGCA;tsd=ACCAA
400	EDTA	target_site_duplication	131159	131163	.	-	.	ID=rTSD_170;Parent=repeat_region_170;Name=TE_00000323;Classification=LTR/Copia;Sequence_ontology=SO:0000434;ltr_identity=0.9100;Method=structural;motif=TGCA;tsd=ACCAA
400	EDTA	Mutator_TIR_transposon	272009	275022	.	.	.	ID=TE_struc_647;Name=400:272009..275022;Classification=DNA/DTM;Sequence_ontology=SO:0002280;Identity=0.9;Method=structural;TSD=ATATAACAT_ATATAACAT_100.0;TIR=GGTAGGGATC_TATCCCTACC
401	EDTA	CACTA_TIR_transposon	7094	8259	.	.	.	ID=TE_struc_648;Name=401:7094..8259;Classification=DNA/DTC;Sequence_ontology=SO:0002285;Identity=0.9;Method=structural;TSD=CT_CT_100.0;TIR=CACTGTTATG_CATATCAGTG
401	EDTA	Mutator_TIR_transposon	337103	340947	.	.	.	ID=TE_struc_649;Name=401:337103..340947;Classification=DNA/DTM;Sequence_ontology=SO:0002280;Identity=0.9;Method=structural;TSD=ATTGATA_ATTGATA_100.0;TIR=GCATTTCACA_TGTGATATGC
403	EDTA	PIF_Harbinger_TIR_transposon	293878	294207	.	.	.	ID=TE_struc_650;Name=TE_00000265;Classification=MITE/DTH;Sequence_ontology=SO:0002284;Identity=0.9;Method=structural;TSD=TTA_TTA_100.0;TIR=GACCTTTGTT_AACAAATGTC
409	EDTA	Mutator_TIR_transposon	211261	211696	.	.	.	ID=TE_struc_651;Name=TE_00000256;Classification=MITE/DTM;Sequence_ontology=SO:0002280;Identity=0.9;Method=structural;TSD=AAATGAT_AAATGAT_100.0;TIR=GCATATGCAT_ATGCCTATGC
411	EDTA	PIF_Harbinger_TIR_transposon	37887	40503	.	.	.	ID=TE_struc_652;Name=TE_00000251;Classification=DNA/DTH;Sequence_ontology=SO:0002284;Identity=0.9;Method=structural;TSD=TTA_TTA_100.0;TIR=GGGCTTTGGT_ACCCAAGCCC
411	EDTA	Mutator_TIR_transposon	172057	174658	.	.	.	ID=TE_struc_653;Name=TE_00000672;Classification=DNA/DTM;Sequence_ontology=SO:0002280;Identity=0.9;Method=structural;TSD=GATTGAA_GATTGAA_100.0;TIR=CAAAAGTTGA_TCAAGTTTTG
411	EDTA	repeat_region	271653	277021	.	+	.	ID=repeat_region_171;Name=TE_00000527;Classification=LTR/unknown;Sequence_ontology=SO:0000657;ltr_identity=0.9564;Method=structural;motif=TGCA;tsd=TACGG
411	EDTA	target_site_duplication	271653	271657	.	+	.	ID=lTSD_171;Parent=repeat_region_171;Name=TE_00000527;Classification=LTR/unknown;Sequence_ontology=SO:0000434;ltr_identity=0.9564;Method=structural;motif=TGCA;tsd=TACGG
411	EDTA	long_terminal_repeat	271658	272033	.	+	.	ID=lLTR_171;Parent=repeat_region_171;Name=TE_00000527;Classification=LTR/unknown;Sequence_ontology=SO:0000286;ltr_identity=0.9564;Method=structural;motif=TGCA;tsd=TACGG
411	EDTA	LTR_retrotransposon	271658	277016	.	+	.	ID=LTRRT_171;Parent=repeat_region_171;Name=TE_00000527;Classification=LTR/unknown;Sequence_ontology=SO:0000186;ltr_identity=0.9564;Method=structural;motif=TGCA;tsd=TACGG
411	EDTA	long_terminal_repeat	276646	277016	.	+	.	ID=rLTR_171;Parent=repeat_region_171;Name=TE_00000527;Classification=LTR/unknown;Sequence_ontology=SO:0000286;ltr_identity=0.9564;Method=structural;motif=TGCA;tsd=TACGG
411	EDTA	target_site_duplication	277017	277021	.	+	.	ID=rTSD_171;Parent=repeat_region_171;Name=TE_00000527;Classification=LTR/unknown;Sequence_ontology=SO:0000434;ltr_identity=0.9564;Method=structural;motif=TGCA;tsd=TACGG
411	EDTA	hAT_TIR_transposon	367218	367451	.	.	.	ID=TE_struc_654;Name=411:367218..367451;Classification=MITE/DTA;Sequence_ontology=SO:0002279;Identity=0.9;Method=structural;TSD=TATCGATA_TATCGATA_100.0;TIR=CAATGATCAA_TTGAGCATTG
413	EDTA	hAT_TIR_transposon	111393	111917	.	.	.	ID=TE_struc_655;Name=TE_00000524;Classification=MITE/DTA;Sequence_ontology=SO:0002279;Identity=1;Method=structural;TSD=AATGCAAC_AATGCAAC_100.0;TIR=CAGTGTTGTC_GACAACACTG
417	EDTA	hAT_TIR_transposon	334632	335080	.	.	.	ID=TE_struc_656;Name=TE_00000225;Classification=MITE/DTA;Sequence_ontology=SO:0002279;Identity=1;Method=structural;TSD=ATTATGAC_ATTATGAC_100.0;TIR=TAGGGGTGAG_CTCACCCCTA
418	EDTA	CACTA_TIR_transposon	347418	348867	.	.	.	ID=TE_struc_657;Name=TE_00000557;Classification=DNA/DTC;Sequence_ontology=SO:0002285;Identity=0.9;Method=structural;TSD=GA_GA_100.0;TIR=CACTGCAATA_TATTTCAGTG
419	EDTA	Mutator_TIR_transposon	192423	195749	.	.	.	ID=TE_struc_658;Name=TE_00000193;Classification=DNA/DTM;Sequence_ontology=SO:0002280;Identity=0.9;Method=structural;TSD=AAAGTTT_AAAGTTT_100.0;TIR=GAAAGCATTG_CAATGTTTTC
420	EDTA	Mutator_TIR_transposon	67000	68245	.	.	.	ID=TE_struc_659;Name=TE_00000380;Classification=DNA/DTM;Sequence_ontology=SO:0002280;Identity=0.9;Method=structural;TSD=TCTGTAAGA_TCTGTAAGA_100.0;TIR=GGAAATTCAA_CTGAATTTCC
422	EDTA	PIF_Harbinger_TIR_transposon	62732	63173	.	.	.	ID=TE_struc_660;Name=422:62732..63173;Classification=MITE/DTH;Sequence_ontology=SO:0002284;Identity=0.9;Method=structural;TSD=TTA_TTA_100.0;TIR=GGGCTATCCT_AGGTTAGCCC
423	EDTA	Mutator_TIR_transposon	342364	342447	.	.	.	ID=TE_struc_661;Name=TE_00000518;Classification=MITE/DTM;Sequence_ontology=SO:0002280;Identity=0.9;Method=structural;TSD=AAGAGTG_AAGAGTG_100.0;TIR=GTATCGATAC_ATATCGATAC
425	EDTA	Mutator_TIR_transposon	64915	65406	.	.	.	ID=TE_struc_662;Name=TE_00000598;Classification=MITE/DTM;Sequence_ontology=SO:0002280;Identity=0.9;Method=structural;TSD=GAGCGCTTT_GAGCGCTTT_100.0;TIR=GGCGTGACAT_ATGTCATGCC
425	EDTA	Mutator_TIR_transposon	236520	240975	.	.	.	ID=TE_struc_663;Name=TE_00000769;Classification=DNA/DTM;Sequence_ontology=SO:0002280;Identity=0.9;Method=structural;TSD=TATTGATA_TATTGATA_100.0;TIR=CACCAAGGCT_AGCCTTCGTG
428	EDTA	Mutator_TIR_transposon	141214	144713	.	.	.	ID=TE_struc_664;Name=TE_00000835;Classification=DNA/DTM;Sequence_ontology=SO:0002280;Identity=1;Method=structural;TSD=AAGAAGAAA_AAGAAGAAA_100.0;TIR=GAGGAGACTT_AAGTCTCCTC
429	EDTA	Mutator_TIR_transposon	314701	316839	.	.	.	ID=TE_struc_665;Name=TE_00000526;Classification=DNA/DTM;Sequence_ontology=SO:0002280;Identity=0.9;Method=structural;TSD=CATTTTC_CATTTTC_100.0;TIR=CCCATTTTTT_GAAAAATGGG
429	EDTA	CACTA_TIR_transposon	344478	344818	.	.	.	ID=TE_struc_666;Name=TE_00000670;Classification=MITE/DTC;Sequence_ontology=SO:0002285;Identity=0.9;Method=structural;TSD=GG_GG_100.0;TIR=CACTAACCAA_TTTGTTAGTG
430	EDTA	repeat_region	169887	176454	.	-	.	ID=repeat_region_172;Name=TE_00000474;Classification=LTR/Copia;Sequence_ontology=SO:0000657;ltr_identity=0.9220;Method=structural;motif=TGCA;tsd=AAATT
430	EDTA	target_site_duplication	169887	169891	.	-	.	ID=lTSD_172;Parent=repeat_region_172;Name=TE_00000474;Classification=LTR/Copia;Sequence_ontology=SO:0000434;ltr_identity=0.9220;Method=structural;motif=TGCA;tsd=AAATT
430	EDTA	long_terminal_repeat	169892	171139	.	-	.	ID=lLTR_172;Parent=repeat_region_172;Name=TE_00000474;Classification=LTR/Copia;Sequence_ontology=SO:0000286;ltr_identity=0.9220;Method=structural;motif=TGCA;tsd=AAATT
430	EDTA	Copia_LTR_retrotransposon	169892	176449	.	-	.	ID=LTRRT_172;Parent=repeat_region_172;Name=TE_00000474;Classification=LTR/Copia;Sequence_ontology=SO:0002264;ltr_identity=0.9220;Method=structural;motif=TGCA;tsd=AAATT
430	EDTA	long_terminal_repeat	175193	176449	.	-	.	ID=rLTR_172;Parent=repeat_region_172;Name=TE_00000474;Classification=LTR/Copia;Sequence_ontology=SO:0000286;ltr_identity=0.9220;Method=structural;motif=TGCA;tsd=AAATT
430	EDTA	target_site_duplication	176450	176454	.	-	.	ID=rTSD_172;Parent=repeat_region_172;Name=TE_00000474;Classification=LTR/Copia;Sequence_ontology=SO:0000434;ltr_identity=0.9220;Method=structural;motif=TGCA;tsd=AAATT
432	EDTA	Mutator_TIR_transposon	286296	287778	.	.	.	ID=TE_struc_667;Name=432:286296..287778;Classification=DNA/DTM;Sequence_ontology=SO:0002280;Identity=1;Method=structural;TSD=TAGCTTGTT_TAGCTTGTT_100.0;TIR=GTATCAATAC_GTATTGATAC
433	EDTA	CACTA_TIR_transposon	121893	124482	.	.	.	ID=TE_struc_668;Name=433:121893..124482;Classification=DNA/DTC;Sequence_ontology=SO:0002285;Identity=0.9;Method=structural;TSD=TT_TT_100.0;TIR=CACTGGGAAA_TTACCCAGTG
434	EDTA	CACTA_TIR_transposon	104595	105056	.	.	.	ID=TE_struc_669;Name=TE_00000231;Classification=MITE/DTC;Sequence_ontology=SO:0002285;Identity=0.9;Method=structural;TSD=AT_AT_100.0;TIR=CACTATTAGA_TCTAATGGTG
434	EDTA	Mutator_TIR_transposon	205605	209919	.	.	.	ID=TE_struc_670;Name=TE_00000689;Classification=DNA/DTM;Sequence_ontology=SO:0002280;Identity=0.9;Method=structural;TSD=TAGATGA_TAGATGA_100.0;TIR=GAACATAGCT_AGCTTTGTTC
442	EDTA	Mutator_TIR_transposon	128987	130707	.	.	.	ID=TE_struc_671;Name=442:128987..130707;Classification=DNA/DTM;Sequence_ontology=SO:0002280;Identity=0.9;Method=structural;TSD=ATTGGGC_ATTGGGC_100.0;TIR=CACAAAAACA_TCTTTTTGTG
442	EDTA	Mutator_TIR_transposon	221109	222768	.	.	.	ID=TE_struc_672;Name=442:221109..222768;Classification=DNA/DTM;Sequence_ontology=SO:0002280;Identity=0.9;Method=structural;TSD=ATTGGGC_ATTGGGC_100.0;TIR=CACAAAAACA_TTTTTTTGTG
443	EDTA	CACTA_TIR_transposon	247689	247901	.	.	.	ID=TE_struc_673;Name=TE_00000521;Classification=MITE/DTC;Sequence_ontology=SO:0002285;Identity=0.9;Method=structural;TSD=TC_TC_100.0;TIR=CACTGCAACT_ATTTGCAGTG
444	EDTA	Mutator_TIR_transposon	118249	119665	.	.	.	ID=TE_struc_675;Name=444:118249..119665;Classification=DNA/DTM;Sequence_ontology=SO:0002280;Identity=1;Method=structural;TSD=GTGAAATG_GTGAAATG_100.0;TIR=GGATAAACTT_AAGTTTATCC
444	EDTA	helitron	175080	180962	.	-	.	ID=TE_struc_674;Name=TE_00000812;Classification=DNA/Helitron;Sequence_ontology=SO:0000544;Identity=NA;Method=structural
446	EDTA	Mutator_TIR_transposon	304516	309397	.	.	.	ID=TE_struc_676;Name=TE_00000485;Classification=DNA/DTM;Sequence_ontology=SO:0002280;Identity=0.9;Method=structural;TSD=TAAGGTA_TAAGGAA_85.71;TIR=GAATTCTCAC_GTGAGACTTC
448	EDTA	Mutator_TIR_transposon	165910	166017	.	.	.	ID=TE_struc_677;Name=448:165910..166017;Classification=MITE/DTM;Sequence_ontology=SO:0002280;Identity=1;Method=structural;TSD=ACTCCAT_ACTCCAT_100.0;TIR=GAGTATCGAT_ATCGATACTC
450	EDTA	Mutator_TIR_transposon	19066	20376	.	.	.	ID=TE_struc_678;Name=450:19066..20376;Classification=DNA/DTM;Sequence_ontology=SO:0002280;Identity=1;Method=structural;TSD=CATTAATG_CATTAATG_100.0;TIR=GAAATTTTTT_AAAAAATTTC
450	EDTA	Mutator_TIR_transposon	19122	20320	.	.	.	ID=TE_struc_679;Name=450:19122..20320;Classification=DNA/DTM;Sequence_ontology=SO:0002280;Identity=1;Method=structural;TSD=AAGAATTCTT_AAGAATTCTT_100.0;TIR=GTTTAGGCAG_CTGCCTAAAC
450	EDTA	CACTA_TIR_transposon	85139	87830	.	.	.	ID=TE_struc_680;Name=TE_00000668;Classification=DNA/DTC;Sequence_ontology=SO:0002285;Identity=0.9;Method=structural;TSD=AT_AT_100.0;TIR=CACTACACAT_ATTTGTAGTG
452	EDTA	repeat_region	165454	171078	.	-	.	ID=repeat_region_173;Name=TE_00000643;Classification=LTR/Gypsy;Sequence_ontology=SO:0000657;ltr_identity=0.9478;Method=structural;motif=TGCA;tsd=CATT
452	EDTA	target_site_duplication	165454	165457	.	-	.	ID=lTSD_173;Parent=repeat_region_173;Name=TE_00000643;Classification=LTR/Gypsy;Sequence_ontology=SO:0000434;ltr_identity=0.9478;Method=structural;motif=TGCA;tsd=CATT
452	EDTA	long_terminal_repeat	165458	165976	.	-	.	ID=lLTR_173;Parent=repeat_region_173;Name=TE_00000643;Classification=LTR/Gypsy;Sequence_ontology=SO:0000286;ltr_identity=0.9478;Method=structural;motif=TGCA;tsd=CATT
452	EDTA	Gypsy_LTR_retrotransposon	165458	171074	.	-	.	ID=LTRRT_173;Parent=repeat_region_173;Name=TE_00000643;Classification=LTR/Gypsy;Sequence_ontology=SO:0002265;ltr_identity=0.9478;Method=structural;motif=TGCA;tsd=CATT
452	EDTA	long_terminal_repeat	170556	171074	.	-	.	ID=rLTR_173;Parent=repeat_region_173;Name=TE_00000643;Classification=LTR/Gypsy;Sequence_ontology=SO:0000286;ltr_identity=0.9478;Method=structural;motif=TGCA;tsd=CATT
452	EDTA	target_site_duplication	171075	171078	.	-	.	ID=rTSD_173;Parent=repeat_region_173;Name=TE_00000643;Classification=LTR/Gypsy;Sequence_ontology=SO:0000434;ltr_identity=0.9478;Method=structural;motif=TGCA;tsd=CATT
453	EDTA	helitron	239959	243865	.	-	.	ID=TE_struc_681;Name=TE_00000761;Classification=DNA/Helitron;Sequence_ontology=SO:0000544;Identity=NA;Method=structural
453	EDTA	PIF_Harbinger_TIR_transposon	299038	299447	.	.	.	ID=TE_struc_682;Name=TE_00000393;Classification=MITE/DTH;Sequence_ontology=SO:0002284;Identity=0.9;Method=structural;TSD=TTA_TTA_100.0;TIR=GGTCTATCTT_AAGGTAGACC
454	EDTA	PIF_Harbinger_TIR_transposon	29560	29993	.	.	.	ID=TE_struc_683;Name=TE_00000659;Classification=MITE/DTH;Sequence_ontology=SO:0002284;Identity=0.9;Method=structural;TSD=TTA_TTA_100.0;TIR=GACCCCTTCT_AGAAGGGATC
454	EDTA	Mutator_TIR_transposon	121821	121972	.	.	.	ID=TE_struc_684;Name=TE_00000591;Classification=MITE/DTM;Sequence_ontology=SO:0002280;Identity=0.9;Method=structural;TSD=TATGATA_TATGATG_85.71;TIR=CATGAATTTT_AAAAATCATG
458	EDTA	CACTA_TIR_transposon	36513	36881	.	.	.	ID=TE_struc_685;Name=TE_00000379;Classification=MITE/DTC;Sequence_ontology=SO:0002285;Identity=0.9;Method=structural;TSD=AT_AT_100.0;TIR=CACTATTGCA_TTCAATAGTG
460	EDTA	Mutator_TIR_transposon	97033	99158	.	.	.	ID=TE_struc_686;Name=TE_00000618;Classification=DNA/DTM;Sequence_ontology=SO:0002280;Identity=0.9;Method=structural;TSD=TTTTTTTA_TATTTTTA_87.5;TIR=GGGTTTGAAT_ATTCAAAACC
460	EDTA	Tc1_Mariner_TIR_transposon	231478	233066	.	.	.	ID=TE_struc_687;Name=460:231478..233066;Classification=DNA/DTT;Sequence_ontology=SO:0002278;Identity=0.9;Method=structural;TSD=TA_TA_100.0;TIR=CTAACTCCAT_ATGGAGTGAG
460	EDTA	Mutator_TIR_transposon	241953	242087	.	.	.	ID=TE_struc_688;Name=460:241953..242087;Classification=MITE/DTM;Sequence_ontology=SO:0002280;Identity=0.9;Method=structural;TSD=ATGGAAT_ATGGAAT_100.0;TIR=GGGTATCGAT_ATCGATACTC
460	EDTA	Tc1_Mariner_TIR_transposon	273049	276315	.	.	.	ID=TE_struc_689;Name=TE_00000891;Classification=DNA/DTT;Sequence_ontology=SO:0002278;Identity=0.9;Method=structural;TSD=TA_TA_100.0;TIR=AGGGAGGAAG_CTTCCTACCT
461	EDTA	helitron	155714	158390	.	-	.	ID=TE_struc_690;Name=TE_00000226;Classification=DNA/Helitron;Sequence_ontology=SO:0000544;Identity=NA;Method=structural
461	EDTA	Mutator_TIR_transposon	221647	223525	.	.	.	ID=TE_struc_691;Name=461:221647..223525;Classification=DNA/DTM;Sequence_ontology=SO:0002280;Identity=0.9;Method=structural;TSD=TACTTTA_TAGTTTA_85.71;TIR=GATTAAATCT_ACATTTAATC
464	EDTA	CACTA_TIR_transposon	256282	259311	.	.	.	ID=TE_struc_692;Name=TE_00000549;Classification=DNA/DTC;Sequence_ontology=SO:0002285;Identity=0.9;Method=structural;TSD=AGT_AGT_100.0;TIR=CACTGATAAC_GTTATAAGTG
466	EDTA	hAT_TIR_transposon	71308	71744	.	.	.	ID=TE_struc_693;Name=TE_00000225;Classification=MITE/DTA;Sequence_ontology=SO:0002279;Identity=1;Method=structural;TSD=GTCAAGAC_GTCAAGAC_100.0;TIR=TAGGGGTGAG_CTCACCCCTA
467	EDTA	repeat_region	263629	269141	.	+	.	ID=repeat_region_174;Name=TE_00000910;Classification=LTR/Gypsy;Sequence_ontology=SO:0000657;ltr_identity=0.8954;Method=structural;motif=TGCA;tsd=GCCAC
467	EDTA	target_site_duplication	263629	263633	.	+	.	ID=lTSD_174;Parent=repeat_region_174;Name=TE_00000910;Classification=LTR/Gypsy;Sequence_ontology=SO:0000434;ltr_identity=0.8954;Method=structural;motif=TGCA;tsd=GCCAC
467	EDTA	long_terminal_repeat	263634	264053	.	+	.	ID=lLTR_174;Parent=repeat_region_174;Name=TE_00000910;Classification=LTR/Gypsy;Sequence_ontology=SO:0000286;ltr_identity=0.8954;Method=structural;motif=TGCA;tsd=GCCAC
467	EDTA	Gypsy_LTR_retrotransposon	263634	269136	.	+	.	ID=LTRRT_174;Parent=repeat_region_174;Name=TE_00000910;Classification=LTR/Gypsy;Sequence_ontology=SO:0002265;ltr_identity=0.8954;Method=structural;motif=TGCA;tsd=GCCAC
467	EDTA	long_terminal_repeat	268721	269136	.	+	.	ID=rLTR_174;Parent=repeat_region_174;Name=TE_00000910;Classification=LTR/Gypsy;Sequence_ontology=SO:0000286;ltr_identity=0.8954;Method=structural;motif=TGCA;tsd=GCCAC
467	EDTA	target_site_duplication	269137	269141	.	+	.	ID=rTSD_174;Parent=repeat_region_174;Name=TE_00000910;Classification=LTR/Gypsy;Sequence_ontology=SO:0000434;ltr_identity=0.8954;Method=structural;motif=TGCA;tsd=GCCAC
468	EDTA	CACTA_TIR_transposon	177916	180485	.	.	.	ID=TE_struc_694;Name=TE_00000544;Classification=DNA/DTC;Sequence_ontology=SO:0002285;Identity=0.9;Method=structural;TSD=GA_GA_100.0;TIR=CACTAGAAGA_TATTCTAGTG
468	EDTA	Mutator_TIR_transposon	302216	303163	.	.	.	ID=TE_struc_695;Name=468:302216..303163;Classification=DNA/DTM;Sequence_ontology=SO:0002280;Identity=0.9;Method=structural;TSD=ATTAAGA_ATTAAGA_100.0;TIR=GACAAATAGA_TCTATTTCTC
473	EDTA	PIF_Harbinger_TIR_transposon	206317	210414	.	.	.	ID=TE_struc_696;Name=TE_00000394;Classification=DNA/DTH;Sequence_ontology=SO:0002284;Identity=0.9;Method=structural;TSD=TTA_TTA_100.0;TIR=GCCCTCAAAC_GTTTGAGGCC
474	EDTA	Mutator_TIR_transposon	29095	31559	.	.	.	ID=TE_struc_697;Name=TE_00000197;Classification=DNA/DTM;Sequence_ontology=SO:0002280;Identity=0.9;Method=structural;TSD=TTATTAGT_TTATTAGT_100.0;TIR=GACTATGAAG_CTTAATAGTC
476	EDTA	Mutator_TIR_transposon	104924	108650	.	.	.	ID=TE_struc_698;Name=TE_00000487;Classification=DNA/DTM;Sequence_ontology=SO:0002280;Identity=0.9;Method=structural;TSD=AAAAATT_AAAAATT_100.0;TIR=GATGCTTTTG_CAAAATCATC
477	EDTA	Tc1_Mariner_TIR_transposon	41492	42104	.	.	.	ID=TE_struc_699;Name=TE_00000772;Classification=DNA/DTT;Sequence_ontology=SO:0002278;Identity=0.9;Method=structural;TSD=TA_TA_100.0;TIR=ATAGAGCAAG_CTTGCTTTAT
477	EDTA	repeat_region	272532	278453	.	?	.	ID=repeat_region_175;Name=TE_00000580;Classification=LTR/unknown;Sequence_ontology=SO:0000657;ltr_identity=0.9413;Method=structural;motif=TGCA;tsd=AATTT
477	EDTA	target_site_duplication	272532	272536	.	?	.	ID=lTSD_175;Parent=repeat_region_175;Name=TE_00000580;Classification=LTR/unknown;Sequence_ontology=SO:0000434;ltr_identity=0.9413;Method=structural;motif=TGCA;tsd=AATTT
477	EDTA	long_terminal_repeat	272537	272897	.	?	.	ID=lLTR_175;Parent=repeat_region_175;Name=TE_00000580;Classification=LTR/unknown;Sequence_ontology=SO:0000286;ltr_identity=0.9413;Method=structural;motif=TGCA;tsd=AATTT
477	EDTA	LTR_retrotransposon	272537	278448	.	?	.	ID=LTRRT_175;Parent=repeat_region_175;Name=TE_00000580;Classification=LTR/unknown;Sequence_ontology=SO:0000186;ltr_identity=0.9413;Method=structural;motif=TGCA;tsd=AATTT
477	EDTA	long_terminal_repeat	278088	278448	.	?	.	ID=rLTR_175;Parent=repeat_region_175;Name=TE_00000580;Classification=LTR/unknown;Sequence_ontology=SO:0000286;ltr_identity=0.9413;Method=structural;motif=TGCA;tsd=AATTT
477	EDTA	target_site_duplication	278449	278453	.	?	.	ID=rTSD_175;Parent=repeat_region_175;Name=TE_00000580;Classification=LTR/unknown;Sequence_ontology=SO:0000434;ltr_identity=0.9413;Method=structural;motif=TGCA;tsd=AATTT
479	EDTA	Mutator_TIR_transposon	222950	225845	.	.	.	ID=TE_struc_700;Name=TE_00000247;Classification=DNA/DTM;Sequence_ontology=SO:0002280;Identity=0.9;Method=structural;TSD=GTATTTTTT_GTATTTTTT_100.0;TIR=CTTTTCTTTA_GAAAGAAAAG
488	EDTA	repeat_region	289630	296016	.	?	.	ID=repeat_region_176;Name=TE_00000580;Classification=LTR/unknown;Sequence_ontology=SO:0000657;ltr_identity=0.9418;Method=structural;motif=TGCA;tsd=ACATA
488	EDTA	target_site_duplication	289630	289634	.	?	.	ID=lTSD_176;Parent=repeat_region_176;Name=TE_00000580;Classification=LTR/unknown;Sequence_ontology=SO:0000434;ltr_identity=0.9418;Method=structural;motif=TGCA;tsd=ACATA
488	EDTA	long_terminal_repeat	289635	289999	.	?	.	ID=lLTR_176;Parent=repeat_region_176;Name=TE_00000580;Classification=LTR/unknown;Sequence_ontology=SO:0000286;ltr_identity=0.9418;Method=structural;motif=TGCA;tsd=ACATA
488	EDTA	LTR_retrotransposon	289635	296011	.	?	.	ID=LTRRT_176;Parent=repeat_region_176;Name=TE_00000580;Classification=LTR/unknown;Sequence_ontology=SO:0000186;ltr_identity=0.9418;Method=structural;motif=TGCA;tsd=ACATA
488	EDTA	long_terminal_repeat	295644	296011	.	?	.	ID=rLTR_176;Parent=repeat_region_176;Name=TE_00000580;Classification=LTR/unknown;Sequence_ontology=SO:0000286;ltr_identity=0.9418;Method=structural;motif=TGCA;tsd=ACATA
488	EDTA	target_site_duplication	296012	296016	.	?	.	ID=rTSD_176;Parent=repeat_region_176;Name=TE_00000580;Classification=LTR/unknown;Sequence_ontology=SO:0000434;ltr_identity=0.9418;Method=structural;motif=TGCA;tsd=ACATA
489	EDTA	Mutator_TIR_transposon	116532	116836	.	.	.	ID=TE_struc_701;Name=489:116532..116836;Classification=MITE/DTM;Sequence_ontology=SO:0002280;Identity=0.9;Method=structural;TSD=TGAAATA_TGAAATA_100.0;TIR=GGACAAACTT_AAGTTTATCC
492	EDTA	repeat_region	75606	82144	.	+	.	ID=repeat_region_177;Name=TE_00000474;Classification=LTR/Copia;Sequence_ontology=SO:0000657;ltr_identity=0.9261;Method=structural;motif=TGCA;tsd=CCAAA
492	EDTA	target_site_duplication	75606	75610	.	+	.	ID=lTSD_177;Parent=repeat_region_177;Name=TE_00000474;Classification=LTR/Copia;Sequence_ontology=SO:0000434;ltr_identity=0.9261;Method=structural;motif=TGCA;tsd=CCAAA
492	EDTA	long_terminal_repeat	75611	76837	.	+	.	ID=lLTR_177;Parent=repeat_region_177;Name=TE_00000474;Classification=LTR/Copia;Sequence_ontology=SO:0000286;ltr_identity=0.9261;Method=structural;motif=TGCA;tsd=CCAAA
492	EDTA	Copia_LTR_retrotransposon	75611	82139	.	+	.	ID=LTRRT_177;Parent=repeat_region_177;Name=TE_00000474;Classification=LTR/Copia;Sequence_ontology=SO:0002264;ltr_identity=0.9261;Method=structural;motif=TGCA;tsd=CCAAA
492	EDTA	long_terminal_repeat	80884	82139	.	+	.	ID=rLTR_177;Parent=repeat_region_177;Name=TE_00000474;Classification=LTR/Copia;Sequence_ontology=SO:0000286;ltr_identity=0.9261;Method=structural;motif=TGCA;tsd=CCAAA
492	EDTA	target_site_duplication	82140	82144	.	+	.	ID=rTSD_177;Parent=repeat_region_177;Name=TE_00000474;Classification=LTR/Copia;Sequence_ontology=SO:0000434;ltr_identity=0.9261;Method=structural;motif=TGCA;tsd=CCAAA
492	EDTA	Mutator_TIR_transposon	170359	173709	.	.	.	ID=TE_struc_702;Name=TE_00000388;Classification=DNA/DTM;Sequence_ontology=SO:0002280;Identity=1;Method=structural;TSD=GACTTTA_GACTTTA_100.0;TIR=GATAAAAAGT_ACTTTTTATC
492	EDTA	repeat_region	266679	273233	.	-	.	ID=repeat_region_178;Name=TE_00000474;Classification=LTR/Copia;Sequence_ontology=SO:0000657;ltr_identity=0.9308;Method=structural;motif=TGCA;tsd=CCTAT
492	EDTA	target_site_duplication	266679	266683	.	-	.	ID=lTSD_178;Parent=repeat_region_178;Name=TE_00000474;Classification=LTR/Copia;Sequence_ontology=SO:0000434;ltr_identity=0.9308;Method=structural;motif=TGCA;tsd=CCTAT
492	EDTA	long_terminal_repeat	266684	267937	.	-	.	ID=lLTR_178;Parent=repeat_region_178;Name=TE_00000474;Classification=LTR/Copia;Sequence_ontology=SO:0000286;ltr_identity=0.9308;Method=structural;motif=TGCA;tsd=CCTAT
492	EDTA	Copia_LTR_retrotransposon	266684	273228	.	-	.	ID=LTRRT_178;Parent=repeat_region_178;Name=TE_00000474;Classification=LTR/Copia;Sequence_ontology=SO:0002264;ltr_identity=0.9308;Method=structural;motif=TGCA;tsd=CCTAT
492	EDTA	long_terminal_repeat	271981	273228	.	-	.	ID=rLTR_178;Parent=repeat_region_178;Name=TE_00000474;Classification=LTR/Copia;Sequence_ontology=SO:0000286;ltr_identity=0.9308;Method=structural;motif=TGCA;tsd=CCTAT
492	EDTA	target_site_duplication	273229	273233	.	-	.	ID=rTSD_178;Parent=repeat_region_178;Name=TE_00000474;Classification=LTR/Copia;Sequence_ontology=SO:0000434;ltr_identity=0.9308;Method=structural;motif=TGCA;tsd=CCTAT
493	EDTA	Mutator_TIR_transposon	252028	256521	.	.	.	ID=TE_struc_703;Name=TE_00000365;Classification=DNA/DTM;Sequence_ontology=SO:0002280;Identity=0.9;Method=structural;TSD=CCAATTG_CCAATTG_100.0;TIR=CTCATGAGAA_TTCTCATGTG
494	EDTA	Mutator_TIR_transposon	278291	282813	.	.	.	ID=TE_struc_704;Name=TE_00000295;Classification=DNA/DTM;Sequence_ontology=SO:0002280;Identity=0.9;Method=structural;TSD=TTTTTAA_TTTTTAA_100.0;TIR=GAAAACTTTG_CAAATTTTTC
496	EDTA	Mutator_TIR_transposon	140383	140582	.	.	.	ID=TE_struc_705;Name=TE_00000445;Classification=MITE/DTM;Sequence_ontology=SO:0002280;Identity=0.9;Method=structural;TSD=GTTGGTGT_GTTGGTGT_100.0;TIR=CTATGTTGCT_AGAAACATAG
498	EDTA	PIF_Harbinger_TIR_transposon	79193	83104	.	.	.	ID=TE_struc_706;Name=TE_00000902;Classification=DNA/DTH;Sequence_ontology=SO:0002284;Identity=0.9;Method=structural;TSD=TTA_TTA_100.0;TIR=GGCCAAAATA_TATTTGGGCC
503	EDTA	Mutator_TIR_transposon	82004	84040	.	.	.	ID=TE_struc_707;Name=503:82004..84040;Classification=DNA/DTM;Sequence_ontology=SO:0002280;Identity=0.9;Method=structural;TSD=TTCATTC_TTCATTC_100.0;TIR=CTTATGGTCC_GGAACATAAG
504	EDTA	CACTA_TIR_transposon	37737	39202	.	.	.	ID=TE_struc_708;Name=504:37737..39202;Classification=DNA/DTC;Sequence_ontology=SO:0002285;Identity=0.9;Method=structural;TSD=GA_GA_100.0;TIR=CACTATCATC_GATGATGGTG
506	EDTA	repeat_region	288639	292106	.	?	.	ID=repeat_region_179;Name=TE_00000336;Classification=LTR/unknown;Sequence_ontology=SO:0000657;ltr_identity=0.9735;Method=structural;motif=TGCA;tsd=TAAAA
506	EDTA	target_site_duplication	288639	288643	.	?	.	ID=lTSD_179;Parent=repeat_region_179;Name=TE_00000336;Classification=LTR/unknown;Sequence_ontology=SO:0000434;ltr_identity=0.9735;Method=structural;motif=TGCA;tsd=TAAAA
506	EDTA	long_terminal_repeat	288644	289101	.	?	.	ID=lLTR_179;Parent=repeat_region_179;Name=TE_00000336;Classification=LTR/unknown;Sequence_ontology=SO:0000286;ltr_identity=0.9735;Method=structural;motif=TGCA;tsd=TAAAA
506	EDTA	LTR_retrotransposon	288644	292101	.	?	.	ID=LTRRT_179;Parent=repeat_region_179;Name=TE_00000336;Classification=LTR/unknown;Sequence_ontology=SO:0000186;ltr_identity=0.9735;Method=structural;motif=TGCA;tsd=TAAAA
506	EDTA	long_terminal_repeat	291638	292101	.	?	.	ID=rLTR_179;Parent=repeat_region_179;Name=TE_00000336;Classification=LTR/unknown;Sequence_ontology=SO:0000286;ltr_identity=0.9735;Method=structural;motif=TGCA;tsd=TAAAA
506	EDTA	target_site_duplication	292102	292106	.	?	.	ID=rTSD_179;Parent=repeat_region_179;Name=TE_00000336;Classification=LTR/unknown;Sequence_ontology=SO:0000434;ltr_identity=0.9735;Method=structural;motif=TGCA;tsd=TAAAA
510	EDTA	repeat_region	1330	7681	.	?	.	ID=repeat_region_180;Name=TE_00000580;Classification=LTR/unknown;Sequence_ontology=SO:0000657;ltr_identity=0.9606;Method=structural;motif=TGCA;tsd=ATTGA
510	EDTA	target_site_duplication	1330	1334	.	?	.	ID=lTSD_180;Parent=repeat_region_180;Name=TE_00000580;Classification=LTR/unknown;Sequence_ontology=SO:0000434;ltr_identity=0.9606;Method=structural;motif=TGCA;tsd=ATTGA
510	EDTA	long_terminal_repeat	1335	1694	.	?	.	ID=lLTR_180;Parent=repeat_region_180;Name=TE_00000580;Classification=LTR/unknown;Sequence_ontology=SO:0000286;ltr_identity=0.9606;Method=structural;motif=TGCA;tsd=ATTGA
510	EDTA	LTR_retrotransposon	1335	7676	.	?	.	ID=LTRRT_180;Parent=repeat_region_180;Name=TE_00000580;Classification=LTR/unknown;Sequence_ontology=SO:0000186;ltr_identity=0.9606;Method=structural;motif=TGCA;tsd=ATTGA
510	EDTA	long_terminal_repeat	7318	7676	.	?	.	ID=rLTR_180;Parent=repeat_region_180;Name=TE_00000580;Classification=LTR/unknown;Sequence_ontology=SO:0000286;ltr_identity=0.9606;Method=structural;motif=TGCA;tsd=ATTGA
510	EDTA	target_site_duplication	7677	7681	.	?	.	ID=rTSD_180;Parent=repeat_region_180;Name=TE_00000580;Classification=LTR/unknown;Sequence_ontology=SO:0000434;ltr_identity=0.9606;Method=structural;motif=TGCA;tsd=ATTGA
510	EDTA	repeat_region	50869	54971	.	?	.	ID=repeat_region_181;Name=TE_00000540;Classification=LTR/unknown;Sequence_ontology=SO:0000657;ltr_identity=0.9834;Method=structural;motif=TGCA;tsd=CGTAT
510	EDTA	target_site_duplication	50869	50873	.	?	.	ID=lTSD_181;Parent=repeat_region_181;Name=TE_00000540;Classification=LTR/unknown;Sequence_ontology=SO:0000434;ltr_identity=0.9834;Method=structural;motif=TGCA;tsd=CGTAT
510	EDTA	long_terminal_repeat	50874	51240	.	?	.	ID=lLTR_181;Parent=repeat_region_181;Name=TE_00000540;Classification=LTR/unknown;Sequence_ontology=SO:0000286;ltr_identity=0.9834;Method=structural;motif=TGCA;tsd=CGTAT
510	EDTA	LTR_retrotransposon	50874	54966	.	?	.	ID=LTRRT_181;Parent=repeat_region_181;Name=TE_00000540;Classification=LTR/unknown;Sequence_ontology=SO:0000186;ltr_identity=0.9834;Method=structural;motif=TGCA;tsd=CGTAT
510	EDTA	long_terminal_repeat	54603	54966	.	?	.	ID=rLTR_181;Parent=repeat_region_181;Name=TE_00000540;Classification=LTR/unknown;Sequence_ontology=SO:0000286;ltr_identity=0.9834;Method=structural;motif=TGCA;tsd=CGTAT
510	EDTA	target_site_duplication	54967	54971	.	?	.	ID=rTSD_181;Parent=repeat_region_181;Name=TE_00000540;Classification=LTR/unknown;Sequence_ontology=SO:0000434;ltr_identity=0.9834;Method=structural;motif=TGCA;tsd=CGTAT
510	EDTA	Mutator_TIR_transposon	90927	91036	.	.	.	ID=TE_struc_709;Name=TE_00000684;Classification=MITE/DTM;Sequence_ontology=SO:0002280;Identity=0.9;Method=structural;TSD=CTCTTTT_CTCTTTT_100.0;TIR=GCAAAATCCA_TGGAATTTGC
511	EDTA	CACTA_TIR_transposon	37078	38242	.	.	.	ID=TE_struc_710;Name=TE_00000534;Classification=DNA/DTC;Sequence_ontology=SO:0002285;Identity=0.9;Method=structural;TSD=GC_GC_100.0;TIR=CACTGCTAAA_ATTAGCAGTG
511	EDTA	repeat_region	154620	164567	.	+	.	ID=repeat_region_182;Name=TE_00000323;Classification=LTR/Copia;Sequence_ontology=SO:0000657;ltr_identity=0.9239;Method=structural;motif=TGCA;tsd=AAATG
511	EDTA	target_site_duplication	154620	154624	.	+	.	ID=lTSD_182;Parent=repeat_region_182;Name=TE_00000323;Classification=LTR/Copia;Sequence_ontology=SO:0000434;ltr_identity=0.9239;Method=structural;motif=TGCA;tsd=AAATG
511	EDTA	long_terminal_repeat	154625	155877	.	+	.	ID=lLTR_182;Parent=repeat_region_182;Name=TE_00000323;Classification=LTR/Copia;Sequence_ontology=SO:0000286;ltr_identity=0.9239;Method=structural;motif=TGCA;tsd=AAATG
511	EDTA	Copia_LTR_retrotransposon	154625	164562	.	+	.	ID=LTRRT_182;Parent=repeat_region_182;Name=TE_00000323;Classification=LTR/Copia;Sequence_ontology=SO:0002264;ltr_identity=0.9239;Method=structural;motif=TGCA;tsd=AAATG
511	EDTA	long_terminal_repeat	163321	164562	.	+	.	ID=rLTR_182;Parent=repeat_region_182;Name=TE_00000323;Classification=LTR/Copia;Sequence_ontology=SO:0000286;ltr_identity=0.9239;Method=structural;motif=TGCA;tsd=AAATG
511	EDTA	target_site_duplication	164563	164567	.	+	.	ID=rTSD_182;Parent=repeat_region_182;Name=TE_00000323;Classification=LTR/Copia;Sequence_ontology=SO:0000434;ltr_identity=0.9239;Method=structural;motif=TGCA;tsd=AAATG
512	EDTA	hAT_TIR_transposon	9128	13358	.	.	.	ID=TE_struc_711;Name=512:9128..13358;Classification=DNA/DTA;Sequence_ontology=SO:0002279;Identity=0.9;Method=structural;TSD=TATCGATA_TATCGATA_100.0;TIR=CAATGATCAT_ATGAACATTG
512	EDTA	CACTA_TIR_transposon	32303	34357	.	.	.	ID=TE_struc_712;Name=TE_00000669;Classification=DNA/DTC;Sequence_ontology=SO:0002285;Identity=0.9;Method=structural;TSD=TT_TT_100.0;TIR=CACTATGCTC_GATCATAGTG
512	EDTA	Mutator_TIR_transposon	161137	161441	.	.	.	ID=TE_struc_713;Name=TE_00000342;Classification=MITE/DTM;Sequence_ontology=SO:0002280;Identity=0.9;Method=structural;TSD=TTTTCACAA_TTTTCACAA_100.0;TIR=GAAAAGCTTT_AAACCTTTTC
512	EDTA	Mutator_TIR_transposon	251860	252168	.	.	.	ID=TE_struc_714;Name=TE_00000502;Classification=MITE/DTM;Sequence_ontology=SO:0002280;Identity=0.9;Method=structural;TSD=CTCAAATG_CTCAAATG_100.0;TIR=GGATAAACAT_AAGTTTATCC
513	EDTA	Mutator_TIR_transposon	46614	49532	.	.	.	ID=TE_struc_715;Name=513:46614..49532;Classification=DNA/DTM;Sequence_ontology=SO:0002280;Identity=0.9;Method=structural;TSD=GTGAAATT_GTGAAATT_100.0;TIR=CAAAATTTTT_AAAACTTTTG
513	EDTA	Mutator_TIR_transposon	52900	57169	.	.	.	ID=TE_struc_716;Name=TE_00000198;Classification=DNA/DTM;Sequence_ontology=SO:0002280;Identity=0.9;Method=structural;TSD=TATTTTA_TATTTTT_85.71;TIR=GAAAAGGAAA_TTTGCTTTTC
513	EDTA	hAT_TIR_transposon	277237	277791	.	.	.	ID=TE_struc_717;Name=TE_00000382;Classification=MITE/DTA;Sequence_ontology=SO:0002279;Identity=1;Method=structural;TSD=ATTTTGGG_ATTTTGGG_100.0;TIR=CAGTGTTGTC_GACAACACTG
515	EDTA	Mutator_TIR_transposon	123320	125500	.	.	.	ID=TE_struc_718;Name=515:123320..125500;Classification=DNA/DTM;Sequence_ontology=SO:0002280;Identity=0.9;Method=structural;TSD=CATCAAATGA_CATCAAATGA_100.0;TIR=GACAGACTTT_AAAGTTTGTC
520	EDTA	repeat_region	92061	98458	.	-	.	ID=repeat_region_183;Name=TE_00000441;Classification=LTR/Gypsy;Sequence_ontology=SO:0000657;ltr_identity=0.9874;Method=structural;motif=TGTA;tsd=GAATG
520	EDTA	target_site_duplication	92061	92065	.	-	.	ID=lTSD_183;Parent=repeat_region_183;Name=TE_00000441;Classification=LTR/Gypsy;Sequence_ontology=SO:0000434;ltr_identity=0.9874;Method=structural;motif=TGTA;tsd=GAATG
520	EDTA	long_terminal_repeat	92066	92858	.	-	.	ID=lLTR_183;Parent=repeat_region_183;Name=TE_00000441;Classification=LTR/Gypsy;Sequence_ontology=SO:0000286;ltr_identity=0.9874;Method=structural;motif=TGTA;tsd=GAATG
520	EDTA	Gypsy_LTR_retrotransposon	92066	98453	.	-	.	ID=LTRRT_183;Parent=repeat_region_183;Name=TE_00000441;Classification=LTR/Gypsy;Sequence_ontology=SO:0002265;ltr_identity=0.9874;Method=structural;motif=TGTA;tsd=GAATG
520	EDTA	long_terminal_repeat	97654	98453	.	-	.	ID=rLTR_183;Parent=repeat_region_183;Name=TE_00000441;Classification=LTR/Gypsy;Sequence_ontology=SO:0000286;ltr_identity=0.9874;Method=structural;motif=TGTA;tsd=GAATG
520	EDTA	target_site_duplication	98454	98458	.	-	.	ID=rTSD_183;Parent=repeat_region_183;Name=TE_00000441;Classification=LTR/Gypsy;Sequence_ontology=SO:0000434;ltr_identity=0.9874;Method=structural;motif=TGTA;tsd=GAATG
523	EDTA	hAT_TIR_transposon	1545	2519	.	.	.	ID=TE_struc_719;Name=523:1545..2519;Classification=DNA/DTA;Sequence_ontology=SO:0002279;Identity=0.9;Method=structural;TSD=TATCGATA_TATTGATA_87.5;TIR=CAAGGCTTAG_CCAAGCCTTG
525	EDTA	Mutator_TIR_transposon	23371	27023	.	.	.	ID=TE_struc_720;Name=TE_00000640;Classification=DNA/DTM;Sequence_ontology=SO:0002280;Identity=0.9;Method=structural;TSD=CCTAATC_CCTAATC_100.0;TIR=CTAAAAGCGT_ACACTTTTAG
526	EDTA	PIF_Harbinger_TIR_transposon	35708	38790	.	.	.	ID=TE_struc_721;Name=TE_00000652;Classification=DNA/DTH;Sequence_ontology=SO:0002284;Identity=0.9;Method=structural;TSD=TTA_TTA_100.0;TIR=GGCCTAGTTT_AAACTAGACC
527	EDTA	Mutator_TIR_transposon	7716	8338	.	.	.	ID=TE_struc_722;Name=527:7716..8338;Classification=DNA/DTM;Sequence_ontology=SO:0002280;Identity=0.9;Method=structural;TSD=TTAGAAT_TTAGAAT_100.0;TIR=CAAAGATCAT_ATGATTTTTG
527	EDTA	Mutator_TIR_transposon	152205	153131	.	.	.	ID=TE_struc_723;Name=527:152205..153131;Classification=DNA/DTM;Sequence_ontology=SO:0002280;Identity=0.9;Method=structural;TSD=ATTGGGC_ATTGGGC_100.0;TIR=CACAAAAACA_TCTTTTTGTG
527	EDTA	Mutator_TIR_transposon	174189	174339	.	.	.	ID=TE_struc_724;Name=TE_00000223;Classification=MITE/DTM;Sequence_ontology=SO:0002280;Identity=0.9;Method=structural;TSD=TTTTTGT_TTTTTGT_100.0;TIR=GATTGAGCTT_AATCTCAATC
529	EDTA	Mutator_TIR_transposon	78137	78220	.	.	.	ID=TE_struc_725;Name=TE_00000748;Classification=MITE/DTM;Sequence_ontology=SO:0002280;Identity=0.9;Method=structural;TSD=TTTTTTC_TTTTTTC_100.0;TIR=GAGCAAATGG_TCATTTGCTC
530	EDTA	hAT_TIR_transposon	208503	208904	.	.	.	ID=TE_struc_726;Name=TE_00000948;Classification=MITE/DTA;Sequence_ontology=SO:0002279;Identity=1;Method=structural;TSD=CACTTGAA_CACTTGAA_100.0;TIR=TAGGGGTGAG_CTCACCCCTA
536	EDTA	Mutator_TIR_transposon	234380	234487	.	.	.	ID=TE_struc_727;Name=536:234380..234487;Classification=MITE/DTM;Sequence_ontology=SO:0002280;Identity=0.9;Method=structural;TSD=ATGGGGT_ATGGGGT_100.0;TIR=GAGTATCGAT_ATCGATACAC
537	EDTA	PIF_Harbinger_TIR_transposon	235225	239946	.	.	.	ID=TE_struc_728;Name=TE_00000477;Classification=DNA/DTH;Sequence_ontology=SO:0002284;Identity=0.9;Method=structural;TSD=TTA_TTA_100.0;TIR=GCCCCTTTAT_ATAAAGAGGC
538	EDTA	Mutator_TIR_transposon	30870	31503	.	.	.	ID=TE_struc_729;Name=TE_00000308;Classification=DNA/DTM;Sequence_ontology=SO:0002280;Identity=1;Method=structural;TSD=ATGTACAT_ATGTACAT_100.0;TIR=GTGAGGATAT_ATATCCTCAC
539	EDTA	Mutator_TIR_transposon	114942	116439	.	.	.	ID=TE_struc_730;Name=TE_00000843;Classification=DNA/DTM;Sequence_ontology=SO:0002280;Identity=0.9;Method=structural;TSD=CTTAAAT_CTTAAAT_100.0;TIR=CTTACTTCAT_ATGAAGTAGG
540	EDTA	Mutator_TIR_transposon	210865	214037	.	.	.	ID=TE_struc_731;Name=TE_00000649;Classification=DNA/DTM;Sequence_ontology=SO:0002280;Identity=1;Method=structural;TSD=TTAAGAGA_TTAAGAGA_100.0;TIR=CCAAAGCATT_AATGCTTTGG
542	EDTA	hAT_TIR_transposon	214429	216190	.	.	.	ID=TE_struc_732;Name=TE_00000343;Classification=DNA/DTA;Sequence_ontology=SO:0002279;Identity=0.9;Method=structural;TSD=AAGTTTTA_AAGTTTTA_100.0;TIR=CAAGGTCTAG_CTAGACCTAG
542	EDTA	PIF_Harbinger_TIR_transposon	256642	259571	.	.	.	ID=TE_struc_733;Name=TE_00000413;Classification=DNA/DTH;Sequence_ontology=SO:0002284;Identity=1;Method=structural;TSD=TTA_TTA_100.0;TIR=GCCCCGAATA_TATTCGGGGC
544	EDTA	Mutator_TIR_transposon	252830	256316	.	.	.	ID=TE_struc_734;Name=544:252830..256316;Classification=DNA/DTM;Sequence_ontology=SO:0002280;Identity=0.9;Method=structural;TSD=AAGAAGAAA_AAGAAGAAA_100.0;TIR=GAGGAAACTT_AAGTCTCCTC
545	EDTA	repeat_region	182281	188932	.	-	.	ID=repeat_region_184;Name=TE_00000582;Classification=LTR/Gypsy;Sequence_ontology=SO:0000657;ltr_identity=0.9660;Method=structural;motif=TGTA;tsd=ATTTG
545	EDTA	target_site_duplication	182281	182285	.	-	.	ID=lTSD_184;Parent=repeat_region_184;Name=TE_00000582;Classification=LTR/Gypsy;Sequence_ontology=SO:0000434;ltr_identity=0.9660;Method=structural;motif=TGTA;tsd=ATTTG
545	EDTA	long_terminal_repeat	182286	183084	.	-	.	ID=lLTR_184;Parent=repeat_region_184;Name=TE_00000582;Classification=LTR/Gypsy;Sequence_ontology=SO:0000286;ltr_identity=0.9660;Method=structural;motif=TGTA;tsd=ATTTG
545	EDTA	Gypsy_LTR_retrotransposon	182286	188927	.	-	.	ID=LTRRT_184;Parent=repeat_region_184;Name=TE_00000582;Classification=LTR/Gypsy;Sequence_ontology=SO:0002265;ltr_identity=0.9660;Method=structural;motif=TGTA;tsd=ATTTG
545	EDTA	long_terminal_repeat	188123	188927	.	-	.	ID=rLTR_184;Parent=repeat_region_184;Name=TE_00000582;Classification=LTR/Gypsy;Sequence_ontology=SO:0000286;ltr_identity=0.9660;Method=structural;motif=TGTA;tsd=ATTTG
545	EDTA	target_site_duplication	188928	188932	.	-	.	ID=rTSD_184;Parent=repeat_region_184;Name=TE_00000582;Classification=LTR/Gypsy;Sequence_ontology=SO:0000434;ltr_identity=0.9660;Method=structural;motif=TGTA;tsd=ATTTG
548	EDTA	CACTA_TIR_transposon	249224	250917	.	.	.	ID=TE_struc_735;Name=548:249224..250917;Classification=DNA/DTC;Sequence_ontology=SO:0002285;Identity=0.9;Method=structural;TSD=CTT_CTT_100.0;TIR=CACTATAAGA_TCTTATAGGG
551	EDTA	helitron	210952	221288	.	-	.	ID=TE_struc_736;Name=TE_00000199;Classification=DNA/Helitron;Sequence_ontology=SO:0000544;Identity=NA;Method=structural
552	EDTA	Mutator_TIR_transposon	20549	21372	.	.	.	ID=TE_struc_737;Name=552:20549..21372;Classification=DNA/DTM;Sequence_ontology=SO:0002280;Identity=1;Method=structural;TSD=TTTAATTG_TTTAATTG_100.0;TIR=GGACAAACTT_AAGTTTGTCC
553	EDTA	repeat_region	224684	231051	.	-	.	ID=repeat_region_185;Name=TE_00000580;Classification=LTR/Copia;Sequence_ontology=SO:0000657;ltr_identity=0.9806;Method=structural;motif=TGCA;tsd=CTAAA
553	EDTA	target_site_duplication	224684	224688	.	-	.	ID=lTSD_185;Parent=repeat_region_185;Name=TE_00000580;Classification=LTR/Copia;Sequence_ontology=SO:0000434;ltr_identity=0.9806;Method=structural;motif=TGCA;tsd=CTAAA
[truncated: 689 more rows]
